# Supplementary material for: Strong positive selection biases identity-by-descent-based inferences of recent demography and population structure in Plasmodium falciparum
Source: Nat Commun. 2024 Mar 20;15:2499. doi: 10.1038/s41467-024-46659-0 (PMC10954658; doi:10.1038/s41467-024-46659-0)
Supplement: Supplementary file 5 — Supplementary Data File 1 [file 41467_2024_46659_MOESM5_ESM.xlsx]

## Sheet: Sheet1
PublicID	Population	NewlySubmittedSample	Source	AccessionNumber	Hyperlink
CVD_KHM_001	ESEA	TRUE	AFRIMS/UMB	SRR27941888	https://www.ncbi.nlm.nih.gov/sra/?term=SRR27941888
CVD_KHM_002	ESEA	TRUE	AFRIMS/UMB	SRR27941887	https://www.ncbi.nlm.nih.gov/sra/?term=SRR27941887
CVD_KHM_003	ESEA	TRUE	AFRIMS/UMB	SRR27941886	https://www.ncbi.nlm.nih.gov/sra/?term=SRR27941886
CVD_KHM_004	ESEA	TRUE	AFRIMS/UMB	SRR27941885	https://www.ncbi.nlm.nih.gov/sra/?term=SRR27941885
CVD_KHM_005	ESEA	TRUE	AFRIMS/UMB	SRR27941884	https://www.ncbi.nlm.nih.gov/sra/?term=SRR27941884
CVD_KHM_006	ESEA	TRUE	AFRIMS/UMB	SRR27941883	https://www.ncbi.nlm.nih.gov/sra/?term=SRR27941883
CVD_KHM_007	ESEA	TRUE	AFRIMS/UMB	SRR27941882	https://www.ncbi.nlm.nih.gov/sra/?term=SRR27941882
CVD_KHM_008	ESEA	TRUE	AFRIMS/UMB	SRR27941881	https://www.ncbi.nlm.nih.gov/sra/?term=SRR27941881
CVD_KHM_009	ESEA	TRUE	AFRIMS/UMB	SRR27941880	https://www.ncbi.nlm.nih.gov/sra/?term=SRR27941880
CVD_KHM_010	ESEA	TRUE	AFRIMS/UMB	SRR27941878	https://www.ncbi.nlm.nih.gov/sra/?term=SRR27941878
CVD_KHM_011	ESEA	TRUE	AFRIMS/UMB	SRR27941877	https://www.ncbi.nlm.nih.gov/sra/?term=SRR27941877
CVD_KHM_012	ESEA	TRUE	AFRIMS/UMB	SRR27941876	https://www.ncbi.nlm.nih.gov/sra/?term=SRR27941876
CVD_KHM_013	ESEA	TRUE	AFRIMS/UMB	SRR27941875	https://www.ncbi.nlm.nih.gov/sra/?term=SRR27941875
CVD_KHM_014	ESEA	TRUE	AFRIMS/UMB	SRR27941850	https://www.ncbi.nlm.nih.gov/sra/?term=SRR27941850
CVD_KHM_015	ESEA	TRUE	AFRIMS/UMB	SRR27941849	https://www.ncbi.nlm.nih.gov/sra/?term=SRR27941849
CVD_KHM_016	ESEA	TRUE	AFRIMS/UMB	SRR27941848	https://www.ncbi.nlm.nih.gov/sra/?term=SRR27941848
CVD_KHM_017	ESEA	TRUE	AFRIMS/UMB	SRR27941847	https://www.ncbi.nlm.nih.gov/sra/?term=SRR27941847
CVD_KHM_018	ESEA	TRUE	AFRIMS/UMB	SRR27941846	https://www.ncbi.nlm.nih.gov/sra/?term=SRR27941846
CVD_KHM_019	ESEA	TRUE	AFRIMS/UMB	SRR27941845	https://www.ncbi.nlm.nih.gov/sra/?term=SRR27941845
CVD_KHM_020	ESEA	TRUE	AFRIMS/UMB	SRR27941843	https://www.ncbi.nlm.nih.gov/sra/?term=SRR27941843
CVD_KHM_021	ESEA	TRUE	AFRIMS/UMB	SRR27941842	https://www.ncbi.nlm.nih.gov/sra/?term=SRR27941842
CVD_KHM_022	ESEA	TRUE	AFRIMS/UMB	SRR27941841	https://www.ncbi.nlm.nih.gov/sra/?term=SRR27941841
CVD_KHM_023	ESEA	TRUE	AFRIMS/UMB	SRR27941840	https://www.ncbi.nlm.nih.gov/sra/?term=SRR27941840
CVD_KHM_024	ESEA	TRUE	AFRIMS/UMB	SRR27941839	https://www.ncbi.nlm.nih.gov/sra/?term=SRR27941839
CVD_KHM_025	ESEA	TRUE	AFRIMS/UMB	SRR27941838	https://www.ncbi.nlm.nih.gov/sra/?term=SRR27941838
CVD_KHM_026	ESEA	TRUE	AFRIMS/UMB	SRR27941837	https://www.ncbi.nlm.nih.gov/sra/?term=SRR27941837
CVD_KHM_027	ESEA	TRUE	AFRIMS/UMB	SRR27941836	https://www.ncbi.nlm.nih.gov/sra/?term=SRR27941836
CVD_KHM_028	ESEA	TRUE	AFRIMS/UMB	SRR27941835	https://www.ncbi.nlm.nih.gov/sra/?term=SRR27941835
CVD_KHM_029	ESEA	TRUE	AFRIMS/UMB	SRR27941834	https://www.ncbi.nlm.nih.gov/sra/?term=SRR27941834
CVD_KHM_030	ESEA	TRUE	AFRIMS/UMB	SRR27941832	https://www.ncbi.nlm.nih.gov/sra/?term=SRR27941832
CVD_KHM_031	ESEA	TRUE	AFRIMS/UMB	SRR27941831	https://www.ncbi.nlm.nih.gov/sra/?term=SRR27941831
CVD_KHM_032	ESEA	TRUE	AFRIMS/UMB	SRR27941830	https://www.ncbi.nlm.nih.gov/sra/?term=SRR27941830
CVD_KHM_033	ESEA	TRUE	AFRIMS/UMB	SRR27941829	https://www.ncbi.nlm.nih.gov/sra/?term=SRR27941829
CVD_KHM_034	ESEA	TRUE	AFRIMS/UMB	SRR27941828	https://www.ncbi.nlm.nih.gov/sra/?term=SRR27941828
CVD_KHM_035	ESEA	TRUE	AFRIMS/UMB	SRR27941827	https://www.ncbi.nlm.nih.gov/sra/?term=SRR27941827
CVD_KHM_036	ESEA	TRUE	AFRIMS/UMB	SRR27941874	https://www.ncbi.nlm.nih.gov/sra/?term=SRR27941874
CVD_KHM_037	ESEA	TRUE	AFRIMS/UMB	SRR27941873	https://www.ncbi.nlm.nih.gov/sra/?term=SRR27941873
CVD_KHM_038	ESEA	TRUE	AFRIMS/UMB	SRR27941872	https://www.ncbi.nlm.nih.gov/sra/?term=SRR27941872
CVD_KHM_039	ESEA	TRUE	AFRIMS/UMB	SRR27941871	https://www.ncbi.nlm.nih.gov/sra/?term=SRR27941871
CVD_KHM_040	ESEA	TRUE	AFRIMS/UMB	SRR27941869	https://www.ncbi.nlm.nih.gov/sra/?term=SRR27941869
CVD_KHM_041	ESEA	TRUE	AFRIMS/UMB	SRR27941868	https://www.ncbi.nlm.nih.gov/sra/?term=SRR27941868
CVD_KHM_042	ESEA	TRUE	AFRIMS/UMB	SRR27941867	https://www.ncbi.nlm.nih.gov/sra/?term=SRR27941867
CVD_KHM_043	ESEA	TRUE	AFRIMS/UMB	SRR27941866	https://www.ncbi.nlm.nih.gov/sra/?term=SRR27941866
CVD_KHM_044	ESEA	TRUE	AFRIMS/UMB	SRR27941865	https://www.ncbi.nlm.nih.gov/sra/?term=SRR27941865
CVD_KHM_045	ESEA	TRUE	AFRIMS/UMB	SRR27941864	https://www.ncbi.nlm.nih.gov/sra/?term=SRR27941864
CVD_KHM_046	ESEA	TRUE	AFRIMS/UMB	SRR27941863	https://www.ncbi.nlm.nih.gov/sra/?term=SRR27941863
CVD_KHM_047	ESEA	TRUE	AFRIMS/UMB	SRR27941862	https://www.ncbi.nlm.nih.gov/sra/?term=SRR27941862
CVD_KHM_048	ESEA	TRUE	AFRIMS/UMB	SRR27941861	https://www.ncbi.nlm.nih.gov/sra/?term=SRR27941861
CVD_KHM_049	ESEA	TRUE	AFRIMS/UMB	SRR27941860	https://www.ncbi.nlm.nih.gov/sra/?term=SRR27941860
CVD_KHM_050	ESEA	TRUE	AFRIMS/UMB	SRR27941858	https://www.ncbi.nlm.nih.gov/sra/?term=SRR27941858
CVD_KHM_051	ESEA	TRUE	AFRIMS/UMB	SRR27941857	https://www.ncbi.nlm.nih.gov/sra/?term=SRR27941857
CVD_KHM_052	ESEA	TRUE	AFRIMS/UMB	SRR27941856	https://www.ncbi.nlm.nih.gov/sra/?term=SRR27941856
CVD_KHM_053	ESEA	TRUE	AFRIMS/UMB	SRR27941855	https://www.ncbi.nlm.nih.gov/sra/?term=SRR27941855
CVD_KHM_054	ESEA	TRUE	AFRIMS/UMB	SRR27941854	https://www.ncbi.nlm.nih.gov/sra/?term=SRR27941854
CVD_KHM_055	ESEA	TRUE	AFRIMS/UMB	SRR27941853	https://www.ncbi.nlm.nih.gov/sra/?term=SRR27941853
CVD_KHM_056	ESEA	TRUE	AFRIMS/UMB	SRR27941852	https://www.ncbi.nlm.nih.gov/sra/?term=SRR27941852
CVD_KHM_057	ESEA	TRUE	AFRIMS/UMB	SRR27941851	https://www.ncbi.nlm.nih.gov/sra/?term=SRR27941851
CVD_KHM_058	ESEA	TRUE	AFRIMS/UMB	SRR27942018	https://www.ncbi.nlm.nih.gov/sra/?term=SRR27942018
CVD_KHM_059	ESEA	TRUE	AFRIMS/UMB	SRR27942017	https://www.ncbi.nlm.nih.gov/sra/?term=SRR27942017
CVD_KHM_060	ESEA	TRUE	AFRIMS/UMB	SRR27942015	https://www.ncbi.nlm.nih.gov/sra/?term=SRR27942015
CVD_KHM_061	ESEA	TRUE	AFRIMS/UMB	SRR27942014	https://www.ncbi.nlm.nih.gov/sra/?term=SRR27942014
CVD_KHM_062	ESEA	TRUE	AFRIMS/UMB	SRR27942013	https://www.ncbi.nlm.nih.gov/sra/?term=SRR27942013
CVD_KHM_063	ESEA	TRUE	AFRIMS/UMB	SRR27942012	https://www.ncbi.nlm.nih.gov/sra/?term=SRR27942012
CVD_KHM_064	ESEA	TRUE	AFRIMS/UMB	SRR27942011	https://www.ncbi.nlm.nih.gov/sra/?term=SRR27942011
CVD_KHM_065	ESEA	TRUE	AFRIMS/UMB	SRR27941889	https://www.ncbi.nlm.nih.gov/sra/?term=SRR27941889
CVD_KHM_066	ESEA	TRUE	AFRIMS/UMB	SRR27942010	https://www.ncbi.nlm.nih.gov/sra/?term=SRR27942010
CVD_KHM_067	ESEA	TRUE	AFRIMS/UMB	SRR27942009	https://www.ncbi.nlm.nih.gov/sra/?term=SRR27942009
CVD_KHM_068	ESEA	TRUE	AFRIMS/UMB	SRR27942008	https://www.ncbi.nlm.nih.gov/sra/?term=SRR27942008
CVD_KHM_069	ESEA	TRUE	AFRIMS/UMB	SRR27942007	https://www.ncbi.nlm.nih.gov/sra/?term=SRR27942007
CVD_KHM_070	ESEA	TRUE	AFRIMS/UMB	SRR27942006	https://www.ncbi.nlm.nih.gov/sra/?term=SRR27942006
CVD_KHM_071	ESEA	TRUE	AFRIMS/UMB	SRR27942003	https://www.ncbi.nlm.nih.gov/sra/?term=SRR27942003
CVD_KHM_072	ESEA	TRUE	AFRIMS/UMB	SRR27942002	https://www.ncbi.nlm.nih.gov/sra/?term=SRR27942002
CVD_KHM_073	ESEA	TRUE	AFRIMS/UMB	SRR27942001	https://www.ncbi.nlm.nih.gov/sra/?term=SRR27942001
CVD_KHM_074	ESEA	TRUE	AFRIMS/UMB	SRR27942000	https://www.ncbi.nlm.nih.gov/sra/?term=SRR27942000
CVD_KHM_075	ESEA	TRUE	AFRIMS/UMB	SRR27941999	https://www.ncbi.nlm.nih.gov/sra/?term=SRR27941999
CVD_KHM_076	ESEA	TRUE	AFRIMS/UMB	SRR27941998	https://www.ncbi.nlm.nih.gov/sra/?term=SRR27941998
CVD_KHM_077	ESEA	TRUE	AFRIMS/UMB	SRR27941997	https://www.ncbi.nlm.nih.gov/sra/?term=SRR27941997
CVD_KHM_078	ESEA	TRUE	AFRIMS/UMB	SRR27941996	https://www.ncbi.nlm.nih.gov/sra/?term=SRR27941996
CVD_KHM_079	ESEA	TRUE	AFRIMS/UMB	SRR27941995	https://www.ncbi.nlm.nih.gov/sra/?term=SRR27941995
CVD_KHM_080	ESEA	TRUE	AFRIMS/UMB	SRR27941994	https://www.ncbi.nlm.nih.gov/sra/?term=SRR27941994
CVD_KHM_081	ESEA	TRUE	AFRIMS/UMB	SRR27941992	https://www.ncbi.nlm.nih.gov/sra/?term=SRR27941992
CVD_KHM_082	ESEA	TRUE	AFRIMS/UMB	SRR27941991	https://www.ncbi.nlm.nih.gov/sra/?term=SRR27941991
CVD_KHM_083	ESEA	TRUE	AFRIMS/UMB	SRR27941990	https://www.ncbi.nlm.nih.gov/sra/?term=SRR27941990
CVD_KHM_084	ESEA	TRUE	AFRIMS/UMB	SRR27941989	https://www.ncbi.nlm.nih.gov/sra/?term=SRR27941989
CVD_KHM_085	ESEA	TRUE	AFRIMS/UMB	SRR27941988	https://www.ncbi.nlm.nih.gov/sra/?term=SRR27941988
CVD_KHM_086	ESEA	TRUE	AFRIMS/UMB	SRR27941987	https://www.ncbi.nlm.nih.gov/sra/?term=SRR27941987
CVD_KHM_087	ESEA	TRUE	AFRIMS/UMB	SRR27941986	https://www.ncbi.nlm.nih.gov/sra/?term=SRR27941986
CVD_KHM_088	ESEA	TRUE	AFRIMS/UMB	SRR27941985	https://www.ncbi.nlm.nih.gov/sra/?term=SRR27941985
CVD_KHM_089	ESEA	TRUE	AFRIMS/UMB	SRR27941984	https://www.ncbi.nlm.nih.gov/sra/?term=SRR27941984
CVD_KHM_090	ESEA	TRUE	AFRIMS/UMB	SRR27941983	https://www.ncbi.nlm.nih.gov/sra/?term=SRR27941983
CVD_KHM_091	ESEA	TRUE	AFRIMS/UMB	SRR27941981	https://www.ncbi.nlm.nih.gov/sra/?term=SRR27941981
CVD_KHM_092	ESEA	TRUE	AFRIMS/UMB	SRR27941980	https://www.ncbi.nlm.nih.gov/sra/?term=SRR27941980
CVD_KHM_093	ESEA	TRUE	AFRIMS/UMB	SRR27941979	https://www.ncbi.nlm.nih.gov/sra/?term=SRR27941979
CVD_KHM_094	ESEA	TRUE	AFRIMS/UMB	SRR27941978	https://www.ncbi.nlm.nih.gov/sra/?term=SRR27941978
CVD_KHM_095	ESEA	TRUE	AFRIMS/UMB	SRR27941977	https://www.ncbi.nlm.nih.gov/sra/?term=SRR27941977
CVD_KHM_096	ESEA	TRUE	AFRIMS/UMB	SRR27941976	https://www.ncbi.nlm.nih.gov/sra/?term=SRR27941976
CVD_KHM_097	ESEA	TRUE	AFRIMS/UMB	SRR27941975	https://www.ncbi.nlm.nih.gov/sra/?term=SRR27941975
CVD_KHM_098	ESEA	TRUE	AFRIMS/UMB	SRR27941974	https://www.ncbi.nlm.nih.gov/sra/?term=SRR27941974
CVD_KHM_099	ESEA	TRUE	AFRIMS/UMB	SRR27941973	https://www.ncbi.nlm.nih.gov/sra/?term=SRR27941973
CVD_KHM_100	ESEA	TRUE	AFRIMS/UMB	SRR27941972	https://www.ncbi.nlm.nih.gov/sra/?term=SRR27941972
CVD_KHM_101	ESEA	TRUE	AFRIMS/UMB	SRR27942108	https://www.ncbi.nlm.nih.gov/sra/?term=SRR27942108
CVD_KHM_102	ESEA	TRUE	AFRIMS/UMB	SRR27942107	https://www.ncbi.nlm.nih.gov/sra/?term=SRR27942107
CVD_KHM_103	ESEA	TRUE	AFRIMS/UMB	SRR27942106	https://www.ncbi.nlm.nih.gov/sra/?term=SRR27942106
CVD_KHM_104	ESEA	TRUE	AFRIMS/UMB	SRR27942105	https://www.ncbi.nlm.nih.gov/sra/?term=SRR27942105
CVD_KHM_105	ESEA	TRUE	AFRIMS/UMB	SRR27942104	https://www.ncbi.nlm.nih.gov/sra/?term=SRR27942104
CVD_KHM_106	ESEA	TRUE	AFRIMS/UMB	SRR27942103	https://www.ncbi.nlm.nih.gov/sra/?term=SRR27942103
CVD_KHM_107	ESEA	TRUE	AFRIMS/UMB	SRR27942102	https://www.ncbi.nlm.nih.gov/sra/?term=SRR27942102
CVD_KHM_108	ESEA	TRUE	AFRIMS/UMB	SRR27942101	https://www.ncbi.nlm.nih.gov/sra/?term=SRR27942101
CVD_KHM_109	ESEA	TRUE	AFRIMS/UMB	SRR27942255	https://www.ncbi.nlm.nih.gov/sra/?term=SRR27942255
CVD_KHM_110	ESEA	TRUE	AFRIMS/UMB	SRR27942100	https://www.ncbi.nlm.nih.gov/sra/?term=SRR27942100
CVD_KHM_111	ESEA	TRUE	AFRIMS/UMB	SRR27942099	https://www.ncbi.nlm.nih.gov/sra/?term=SRR27942099
CVD_KHM_112	ESEA	TRUE	AFRIMS/UMB	SRR27942097	https://www.ncbi.nlm.nih.gov/sra/?term=SRR27942097
CVD_KHM_113	ESEA	TRUE	AFRIMS/UMB	SRR27942096	https://www.ncbi.nlm.nih.gov/sra/?term=SRR27942096
CVD_KHM_114	ESEA	TRUE	AFRIMS/UMB	SRR27942095	https://www.ncbi.nlm.nih.gov/sra/?term=SRR27942095
CVD_KHM_115	ESEA	TRUE	AFRIMS/UMB	SRR27942094	https://www.ncbi.nlm.nih.gov/sra/?term=SRR27942094
CVD_KHM_116	ESEA	TRUE	AFRIMS/UMB	SRR27942093	https://www.ncbi.nlm.nih.gov/sra/?term=SRR27942093
CVD_KHM_117	ESEA	TRUE	AFRIMS/UMB	SRR27942092	https://www.ncbi.nlm.nih.gov/sra/?term=SRR27942092
CVD_KHM_118	ESEA	TRUE	AFRIMS/UMB	SRR27942091	https://www.ncbi.nlm.nih.gov/sra/?term=SRR27942091
CVD_KHM_119	ESEA	TRUE	AFRIMS/UMB	SRR27942090	https://www.ncbi.nlm.nih.gov/sra/?term=SRR27942090
CVD_KHM_120	ESEA	TRUE	AFRIMS/UMB	SRR27942089	https://www.ncbi.nlm.nih.gov/sra/?term=SRR27942089
CVD_KHM_121	ESEA	TRUE	AFRIMS/UMB	SRR27942088	https://www.ncbi.nlm.nih.gov/sra/?term=SRR27942088
CVD_KHM_122	ESEA	TRUE	AFRIMS/UMB	SRR27942086	https://www.ncbi.nlm.nih.gov/sra/?term=SRR27942086
CVD_KHM_123	ESEA	TRUE	AFRIMS/UMB	SRR27942085	https://www.ncbi.nlm.nih.gov/sra/?term=SRR27942085
CVD_KHM_124	ESEA	TRUE	AFRIMS/UMB	SRR27942084	https://www.ncbi.nlm.nih.gov/sra/?term=SRR27942084
CVD_KHM_125	ESEA	TRUE	AFRIMS/UMB	SRR27942083	https://www.ncbi.nlm.nih.gov/sra/?term=SRR27942083
CVD_KHM_126	ESEA	TRUE	AFRIMS/UMB	SRR27942082	https://www.ncbi.nlm.nih.gov/sra/?term=SRR27942082
CVD_KHM_127	ESEA	TRUE	AFRIMS/UMB	SRR27942081	https://www.ncbi.nlm.nih.gov/sra/?term=SRR27942081
CVD_KHM_128	ESEA	TRUE	AFRIMS/UMB	SRR27942080	https://www.ncbi.nlm.nih.gov/sra/?term=SRR27942080
CVD_KHM_129	ESEA	TRUE	AFRIMS/UMB	SRR27942079	https://www.ncbi.nlm.nih.gov/sra/?term=SRR27942079
CVD_KHM_130	ESEA	TRUE	AFRIMS/UMB	SRR27942078	https://www.ncbi.nlm.nih.gov/sra/?term=SRR27942078
CVD_KHM_131	ESEA	TRUE	AFRIMS/UMB	SRR27942077	https://www.ncbi.nlm.nih.gov/sra/?term=SRR27942077
CVD_KHM_132	ESEA	TRUE	AFRIMS/UMB	SRR27942075	https://www.ncbi.nlm.nih.gov/sra/?term=SRR27942075
CVD_KHM_133	ESEA	TRUE	AFRIMS/UMB	SRR27942074	https://www.ncbi.nlm.nih.gov/sra/?term=SRR27942074
CVD_KHM_134	ESEA	TRUE	AFRIMS/UMB	SRR27942073	https://www.ncbi.nlm.nih.gov/sra/?term=SRR27942073
CVD_KHM_135	ESEA	TRUE	AFRIMS/UMB	SRR27942072	https://www.ncbi.nlm.nih.gov/sra/?term=SRR27942072
CVD_KHM_136	ESEA	TRUE	AFRIMS/UMB	SRR27942071	https://www.ncbi.nlm.nih.gov/sra/?term=SRR27942071
CVD_KHM_137	ESEA	TRUE	AFRIMS/UMB	SRR27942070	https://www.ncbi.nlm.nih.gov/sra/?term=SRR27942070
CVD_KHM_138	ESEA	TRUE	AFRIMS/UMB	SRR27942069	https://www.ncbi.nlm.nih.gov/sra/?term=SRR27942069
CVD_KHM_139	ESEA	TRUE	AFRIMS/UMB	SRR27942068	https://www.ncbi.nlm.nih.gov/sra/?term=SRR27942068
CVD_KHM_140	ESEA	TRUE	AFRIMS/UMB	SRR27942067	https://www.ncbi.nlm.nih.gov/sra/?term=SRR27942067
CVD_KHM_141	ESEA	TRUE	AFRIMS/UMB	SRR27942066	https://www.ncbi.nlm.nih.gov/sra/?term=SRR27942066
CVD_KHM_142	ESEA	TRUE	AFRIMS/UMB	SRR27942064	https://www.ncbi.nlm.nih.gov/sra/?term=SRR27942064
CVD_KHM_143	ESEA	TRUE	AFRIMS/UMB	SRR27942063	https://www.ncbi.nlm.nih.gov/sra/?term=SRR27942063
CVD_KHM_144	ESEA	TRUE	AFRIMS/UMB	SRR27942062	https://www.ncbi.nlm.nih.gov/sra/?term=SRR27942062
CVD_KHM_145	ESEA	TRUE	AFRIMS/UMB	SRR27942061	https://www.ncbi.nlm.nih.gov/sra/?term=SRR27942061
CVD_KHM_146	ESEA	TRUE	AFRIMS/UMB	SRR27941826	https://www.ncbi.nlm.nih.gov/sra/?term=SRR27941826
CVD_KHM_147	ESEA	TRUE	AFRIMS/UMB	SRR27941825	https://www.ncbi.nlm.nih.gov/sra/?term=SRR27941825
CVD_KHM_148	ESEA	TRUE	AFRIMS/UMB	SRR27941824	https://www.ncbi.nlm.nih.gov/sra/?term=SRR27941824
CVD_KHM_149	ESEA	TRUE	AFRIMS/UMB	SRR27941823	https://www.ncbi.nlm.nih.gov/sra/?term=SRR27941823
CVD_KHM_150	ESEA	TRUE	AFRIMS/UMB	SRR27941822	https://www.ncbi.nlm.nih.gov/sra/?term=SRR27941822
CVD_KHM_151	ESEA	TRUE	AFRIMS/UMB	SRR27941821	https://www.ncbi.nlm.nih.gov/sra/?term=SRR27941821
CVD_KHM_152	ESEA	TRUE	AFRIMS/UMB	SRR27941819	https://www.ncbi.nlm.nih.gov/sra/?term=SRR27941819
CVD_KHM_153	ESEA	TRUE	AFRIMS/UMB	SRR27942326	https://www.ncbi.nlm.nih.gov/sra/?term=SRR27942326
CVD_KHM_154	ESEA	TRUE	AFRIMS/UMB	SRR27942325	https://www.ncbi.nlm.nih.gov/sra/?term=SRR27942325
CVD_KHM_155	ESEA	TRUE	AFRIMS/UMB	SRR27942324	https://www.ncbi.nlm.nih.gov/sra/?term=SRR27942324
CVD_KHM_156	ESEA	TRUE	AFRIMS/UMB	SRR27942323	https://www.ncbi.nlm.nih.gov/sra/?term=SRR27942323
CVD_KHM_157	ESEA	TRUE	AFRIMS/UMB	SRR27942322	https://www.ncbi.nlm.nih.gov/sra/?term=SRR27942322
CVD_KHM_158	ESEA	TRUE	AFRIMS/UMB	SRR27942321	https://www.ncbi.nlm.nih.gov/sra/?term=SRR27942321
CVD_KHM_159	ESEA	TRUE	AFRIMS/UMB	SRR27942320	https://www.ncbi.nlm.nih.gov/sra/?term=SRR27942320
CVD_KHM_160	ESEA	TRUE	AFRIMS/UMB	SRR27942319	https://www.ncbi.nlm.nih.gov/sra/?term=SRR27942319
CVD_KHM_161	ESEA	TRUE	AFRIMS/UMB	SRR27942317	https://www.ncbi.nlm.nih.gov/sra/?term=SRR27942317
CVD_KHM_162	ESEA	TRUE	AFRIMS/UMB	SRR27942132	https://www.ncbi.nlm.nih.gov/sra/?term=SRR27942132
CVD_KHM_163	ESEA	TRUE	AFRIMS/UMB	SRR27942131	https://www.ncbi.nlm.nih.gov/sra/?term=SRR27942131
CVD_KHM_164	ESEA	TRUE	AFRIMS/UMB	SRR27942130	https://www.ncbi.nlm.nih.gov/sra/?term=SRR27942130
CVD_KHM_165	ESEA	TRUE	AFRIMS/UMB	SRR27942129	https://www.ncbi.nlm.nih.gov/sra/?term=SRR27942129
CVD_KHM_166	ESEA	TRUE	AFRIMS/UMB	SRR27942128	https://www.ncbi.nlm.nih.gov/sra/?term=SRR27942128
CVD_KHM_167	ESEA	TRUE	AFRIMS/UMB	SRR27942127	https://www.ncbi.nlm.nih.gov/sra/?term=SRR27942127
CVD_KHM_168	ESEA	TRUE	AFRIMS/UMB	SRR27942126	https://www.ncbi.nlm.nih.gov/sra/?term=SRR27942126
CVD_KHM_169	ESEA	TRUE	AFRIMS/UMB	SRR27942125	https://www.ncbi.nlm.nih.gov/sra/?term=SRR27942125
CVD_KHM_170	ESEA	TRUE	AFRIMS/UMB	SRR27942124	https://www.ncbi.nlm.nih.gov/sra/?term=SRR27942124
CVD_KHM_171	ESEA	TRUE	AFRIMS/UMB	SRR27942122	https://www.ncbi.nlm.nih.gov/sra/?term=SRR27942122
CVD_KHM_172	ESEA	TRUE	AFRIMS/UMB	SRR27942121	https://www.ncbi.nlm.nih.gov/sra/?term=SRR27942121
CVD_KHM_173	ESEA	TRUE	AFRIMS/UMB	SRR27942120	https://www.ncbi.nlm.nih.gov/sra/?term=SRR27942120
CVD_KHM_174	ESEA	TRUE	AFRIMS/UMB	SRR27942119	https://www.ncbi.nlm.nih.gov/sra/?term=SRR27942119
CVD_KHM_175	ESEA	TRUE	AFRIMS/UMB	SRR27942118	https://www.ncbi.nlm.nih.gov/sra/?term=SRR27942118
CVD_KHM_176	ESEA	TRUE	AFRIMS/UMB	SRR27942117	https://www.ncbi.nlm.nih.gov/sra/?term=SRR27942117
CVD_KHM_177	ESEA	TRUE	AFRIMS/UMB	SRR27942116	https://www.ncbi.nlm.nih.gov/sra/?term=SRR27942116
CVD_KHM_178	ESEA	TRUE	AFRIMS/UMB	SRR27942115	https://www.ncbi.nlm.nih.gov/sra/?term=SRR27942115
CVD_KHM_179	ESEA	TRUE	AFRIMS/UMB	SRR27942114	https://www.ncbi.nlm.nih.gov/sra/?term=SRR27942114
CVD_KHM_180	ESEA	TRUE	AFRIMS/UMB	SRR27942113	https://www.ncbi.nlm.nih.gov/sra/?term=SRR27942113
CVD_KHM_181	ESEA	TRUE	AFRIMS/UMB	SRR27942111,SRR27942110	https://www.ncbi.nlm.nih.gov/sra/?term=SRR27942111,https://www.ncbi.nlm.nih.gov/sra/?term=SRR27942110
CVD_KHM_182	ESEA	TRUE	AFRIMS/UMB	SRR27942109	https://www.ncbi.nlm.nih.gov/sra/?term=SRR27942109
CVD_KHM_183	ESEA	TRUE	AFRIMS/UMB	SRR27942436	https://www.ncbi.nlm.nih.gov/sra/?term=SRR27942436
CVD_KHM_184	ESEA	TRUE	AFRIMS/UMB	SRR27942435	https://www.ncbi.nlm.nih.gov/sra/?term=SRR27942435
CVD_KHM_185	ESEA	TRUE	AFRIMS/UMB	SRR27942434	https://www.ncbi.nlm.nih.gov/sra/?term=SRR27942434
CVD_KHM_186	ESEA	TRUE	AFRIMS/UMB	SRR27942433	https://www.ncbi.nlm.nih.gov/sra/?term=SRR27942433
CVD_KHM_187	ESEA	TRUE	AFRIMS/UMB	SRR27942432	https://www.ncbi.nlm.nih.gov/sra/?term=SRR27942432
CVD_KHM_188	ESEA	TRUE	AFRIMS/UMB	SRR27942431	https://www.ncbi.nlm.nih.gov/sra/?term=SRR27942431
CVD_KHM_189	ESEA	TRUE	AFRIMS/UMB	SRR27942430	https://www.ncbi.nlm.nih.gov/sra/?term=SRR27942430
CVD_KHM_190	ESEA	TRUE	AFRIMS/UMB	SRR27942428	https://www.ncbi.nlm.nih.gov/sra/?term=SRR27942428
CVD_KHM_191	ESEA	TRUE	AFRIMS/UMB	SRR27942427	https://www.ncbi.nlm.nih.gov/sra/?term=SRR27942427
CVD_KHM_192	ESEA	TRUE	AFRIMS/UMB	SRR27942426	https://www.ncbi.nlm.nih.gov/sra/?term=SRR27942426
CVD_KHM_193	ESEA	TRUE	AFRIMS/UMB	SRR27942425	https://www.ncbi.nlm.nih.gov/sra/?term=SRR27942425
CVD_KHM_194	ESEA	TRUE	AFRIMS/UMB	SRR27942424	https://www.ncbi.nlm.nih.gov/sra/?term=SRR27942424
CVD_KHM_195	ESEA	TRUE	AFRIMS/UMB	SRR27942423	https://www.ncbi.nlm.nih.gov/sra/?term=SRR27942423
CVD_KHM_196	ESEA	TRUE	AFRIMS/UMB	SRR27942422	https://www.ncbi.nlm.nih.gov/sra/?term=SRR27942422
CVD_KHM_197	ESEA	TRUE	AFRIMS/UMB	SRR27942421	https://www.ncbi.nlm.nih.gov/sra/?term=SRR27942421
CVD_KHM_198	ESEA	TRUE	AFRIMS/UMB	SRR27942420	https://www.ncbi.nlm.nih.gov/sra/?term=SRR27942420
CVD_KHM_199	ESEA	TRUE	AFRIMS/UMB	SRR27942419	https://www.ncbi.nlm.nih.gov/sra/?term=SRR27942419
CVD_KHM_200	ESEA	TRUE	AFRIMS/UMB	SRR27942417	https://www.ncbi.nlm.nih.gov/sra/?term=SRR27942417
CVD_KHM_201	ESEA	TRUE	AFRIMS/UMB	SRR27942416	https://www.ncbi.nlm.nih.gov/sra/?term=SRR27942416
CVD_KHM_202	ESEA	TRUE	AFRIMS/UMB	SRR27942415	https://www.ncbi.nlm.nih.gov/sra/?term=SRR27942415
CVD_KHM_203	ESEA	TRUE	AFRIMS/UMB	SRR27942414,SRR27942413	https://www.ncbi.nlm.nih.gov/sra/?term=SRR27942414,https://www.ncbi.nlm.nih.gov/sra/?term=SRR27942413
CVD_KHM_204	ESEA	TRUE	AFRIMS/UMB	SRR27942316	https://www.ncbi.nlm.nih.gov/sra/?term=SRR27942316
CVD_KHM_205	ESEA	TRUE	AFRIMS/UMB	SRR27942315	https://www.ncbi.nlm.nih.gov/sra/?term=SRR27942315
CVD_KHM_206	ESEA	TRUE	AFRIMS/UMB	SRR27942314	https://www.ncbi.nlm.nih.gov/sra/?term=SRR27942314
CVD_KHM_207	ESEA	TRUE	AFRIMS/UMB	SRR27942313	https://www.ncbi.nlm.nih.gov/sra/?term=SRR27942313
CVD_KHM_208	ESEA	TRUE	AFRIMS/UMB	SRR27942312	https://www.ncbi.nlm.nih.gov/sra/?term=SRR27942312
CVD_KHM_209	ESEA	TRUE	AFRIMS/UMB	SRR27942310	https://www.ncbi.nlm.nih.gov/sra/?term=SRR27942310
CVD_KHM_210	ESEA	TRUE	AFRIMS/UMB	SRR27942309	https://www.ncbi.nlm.nih.gov/sra/?term=SRR27942309
CVD_KHM_211	ESEA	TRUE	AFRIMS/UMB	SRR27942308	https://www.ncbi.nlm.nih.gov/sra/?term=SRR27942308
CVD_KHM_212	ESEA	TRUE	AFRIMS/UMB	SRR27942307	https://www.ncbi.nlm.nih.gov/sra/?term=SRR27942307
CVD_KHM_213	ESEA	TRUE	AFRIMS/UMB	SRR27942306	https://www.ncbi.nlm.nih.gov/sra/?term=SRR27942306
CVD_KHM_214	ESEA	TRUE	AFRIMS/UMB	SRR27942305	https://www.ncbi.nlm.nih.gov/sra/?term=SRR27942305
CVD_KHM_215	ESEA	TRUE	AFRIMS/UMB	SRR27942304	https://www.ncbi.nlm.nih.gov/sra/?term=SRR27942304
CVD_KHM_216	ESEA	TRUE	AFRIMS/UMB	SRR27942303	https://www.ncbi.nlm.nih.gov/sra/?term=SRR27942303
CVD_KHM_217	ESEA	TRUE	AFRIMS/UMB	SRR27942302	https://www.ncbi.nlm.nih.gov/sra/?term=SRR27942302
CVD_KHM_218	ESEA	TRUE	AFRIMS/UMB	SRR27942301	https://www.ncbi.nlm.nih.gov/sra/?term=SRR27942301
CVD_KHM_219	ESEA	TRUE	AFRIMS/UMB	SRR27942299	https://www.ncbi.nlm.nih.gov/sra/?term=SRR27942299
CVD_KHM_220	ESEA	TRUE	AFRIMS/UMB	SRR27942298	https://www.ncbi.nlm.nih.gov/sra/?term=SRR27942298
CVD_KHM_221	ESEA	TRUE	AFRIMS/UMB	SRR27942297	https://www.ncbi.nlm.nih.gov/sra/?term=SRR27942297
CVD_KHM_222	ESEA	TRUE	AFRIMS/UMB	SRR27942296	https://www.ncbi.nlm.nih.gov/sra/?term=SRR27942296
CVD_KHM_223	ESEA	TRUE	AFRIMS/UMB	SRR27942295	https://www.ncbi.nlm.nih.gov/sra/?term=SRR27942295
CVD_KHM_224	ESEA	TRUE	AFRIMS/UMB	SRR27942294	https://www.ncbi.nlm.nih.gov/sra/?term=SRR27942294
CVD_KHM_225	ESEA	TRUE	AFRIMS/UMB	SRR27942293	https://www.ncbi.nlm.nih.gov/sra/?term=SRR27942293
CVD_KHM_226	ESEA	TRUE	AFRIMS/UMB	SRR27942020	https://www.ncbi.nlm.nih.gov/sra/?term=SRR27942020
CVD_KHM_227	ESEA	TRUE	AFRIMS/UMB	SRR27942005	https://www.ncbi.nlm.nih.gov/sra/?term=SRR27942005
CVD_KHM_228	ESEA	TRUE	AFRIMS/UMB	SRR27942360	https://www.ncbi.nlm.nih.gov/sra/?term=SRR27942360
CVD_KHM_229	ESEA	TRUE	AFRIMS/UMB	SRR27942185	https://www.ncbi.nlm.nih.gov/sra/?term=SRR27942185
CVD_KHM_230	ESEA	TRUE	AFRIMS/UMB	SRR27942330	https://www.ncbi.nlm.nih.gov/sra/?term=SRR27942330
CVD_KHM_231	ESEA	TRUE	AFRIMS/UMB	SRR27942387	https://www.ncbi.nlm.nih.gov/sra/?term=SRR27942387
CVD_KHM_232	ESEA	TRUE	AFRIMS/UMB	SRR27942285	https://www.ncbi.nlm.nih.gov/sra/?term=SRR27942285
CVD_KHM_233	ESEA	TRUE	AFRIMS/UMB	SRR27942274	https://www.ncbi.nlm.nih.gov/sra/?term=SRR27942274
CVD_KHM_234	ESEA	TRUE	AFRIMS/UMB	SRR27941818	https://www.ncbi.nlm.nih.gov/sra/?term=SRR27941818
CVD_KHM_235	ESEA	TRUE	AFRIMS/UMB	SRR27941817	https://www.ncbi.nlm.nih.gov/sra/?term=SRR27941817
CVD_KHM_236	ESEA	TRUE	AFRIMS/UMB	SRR27941816	https://www.ncbi.nlm.nih.gov/sra/?term=SRR27941816
CVD_KHM_237	ESEA	TRUE	AFRIMS/UMB	SRR27941815	https://www.ncbi.nlm.nih.gov/sra/?term=SRR27941815
CVD_KHM_238	ESEA	TRUE	AFRIMS/UMB	SRR27941814	https://www.ncbi.nlm.nih.gov/sra/?term=SRR27941814
CVD_KHM_239	ESEA	TRUE	AFRIMS/UMB	SRR27941813	https://www.ncbi.nlm.nih.gov/sra/?term=SRR27941813
CVD_KHM_240	ESEA	TRUE	AFRIMS/UMB	SRR27941812	https://www.ncbi.nlm.nih.gov/sra/?term=SRR27941812
CVD_KHM_241	ESEA	TRUE	AFRIMS/UMB	SRR27941811	https://www.ncbi.nlm.nih.gov/sra/?term=SRR27941811
CVD_KHM_242	ESEA	TRUE	AFRIMS/UMB	SRR27941810	https://www.ncbi.nlm.nih.gov/sra/?term=SRR27941810
CVD_KHM_243	ESEA	TRUE	AFRIMS/UMB	SRR27942234	https://www.ncbi.nlm.nih.gov/sra/?term=SRR27942234
CVD_KHM_244	ESEA	TRUE	AFRIMS/UMB	SRR27942233	https://www.ncbi.nlm.nih.gov/sra/?term=SRR27942233
CVD_KHM_245	ESEA	TRUE	AFRIMS/UMB	SRR27942232	https://www.ncbi.nlm.nih.gov/sra/?term=SRR27942232
CVD_KHM_246	ESEA	TRUE	AFRIMS/UMB	SRR27942231	https://www.ncbi.nlm.nih.gov/sra/?term=SRR27942231
CVD_KHM_247	ESEA	TRUE	AFRIMS/UMB	SRR27942230	https://www.ncbi.nlm.nih.gov/sra/?term=SRR27942230
CVD_KHM_248	ESEA	TRUE	AFRIMS/UMB	SRR27942229	https://www.ncbi.nlm.nih.gov/sra/?term=SRR27942229
CVD_KHM_249	ESEA	TRUE	AFRIMS/UMB	SRR27942364	https://www.ncbi.nlm.nih.gov/sra/?term=SRR27942364
CVD_KHM_250	ESEA	TRUE	AFRIMS/UMB	SRR27942363	https://www.ncbi.nlm.nih.gov/sra/?term=SRR27942363
CVD_KHM_251	ESEA	TRUE	AFRIMS/UMB	SRR27942362	https://www.ncbi.nlm.nih.gov/sra/?term=SRR27942362
CVD_KHM_252	ESEA	TRUE	AFRIMS/UMB	SRR27942361	https://www.ncbi.nlm.nih.gov/sra/?term=SRR27942361
CVD_KHM_253	ESEA	TRUE	AFRIMS/UMB	SRR27942358	https://www.ncbi.nlm.nih.gov/sra/?term=SRR27942358
CVD_KHM_254	ESEA	TRUE	AFRIMS/UMB	SRR27942357	https://www.ncbi.nlm.nih.gov/sra/?term=SRR27942357
CVD_KHM_255	ESEA	TRUE	AFRIMS/UMB	SRR27942356	https://www.ncbi.nlm.nih.gov/sra/?term=SRR27942356
CVD_KHM_256	ESEA	TRUE	AFRIMS/UMB	SRR27942355	https://www.ncbi.nlm.nih.gov/sra/?term=SRR27942355
CVD_KHM_257	ESEA	TRUE	AFRIMS/UMB	SRR27942354	https://www.ncbi.nlm.nih.gov/sra/?term=SRR27942354
CVD_KHM_258	ESEA	TRUE	AFRIMS/UMB	SRR27942353	https://www.ncbi.nlm.nih.gov/sra/?term=SRR27942353
CVD_KHM_259	ESEA	TRUE	AFRIMS/UMB	SRR27942352	https://www.ncbi.nlm.nih.gov/sra/?term=SRR27942352
CVD_KHM_260	ESEA	TRUE	AFRIMS/UMB	SRR27942351	https://www.ncbi.nlm.nih.gov/sra/?term=SRR27942351
CVD_KHM_261	ESEA	TRUE	AFRIMS/UMB	SRR27942350	https://www.ncbi.nlm.nih.gov/sra/?term=SRR27942350
CVD_KHM_262	ESEA	TRUE	AFRIMS/UMB	SRR27942349	https://www.ncbi.nlm.nih.gov/sra/?term=SRR27942349
CVD_KHM_263	ESEA	TRUE	AFRIMS/UMB	SRR27942347	https://www.ncbi.nlm.nih.gov/sra/?term=SRR27942347
CVD_KHM_264	ESEA	TRUE	AFRIMS/UMB	SRR27942346	https://www.ncbi.nlm.nih.gov/sra/?term=SRR27942346
CVD_KHM_265	ESEA	TRUE	AFRIMS/UMB	SRR27942345	https://www.ncbi.nlm.nih.gov/sra/?term=SRR27942345
CVD_KHM_266	ESEA	TRUE	AFRIMS/UMB	SRR27942344	https://www.ncbi.nlm.nih.gov/sra/?term=SRR27942344
CVD_KHM_267	ESEA	TRUE	AFRIMS/UMB	SRR27942343	https://www.ncbi.nlm.nih.gov/sra/?term=SRR27942343
CVD_KHM_268	ESEA	TRUE	AFRIMS/UMB	SRR27942342	https://www.ncbi.nlm.nih.gov/sra/?term=SRR27942342
CVD_KHM_269	ESEA	TRUE	AFRIMS/UMB	SRR27942341	https://www.ncbi.nlm.nih.gov/sra/?term=SRR27942341
CVD_KHM_270	ESEA	TRUE	AFRIMS/UMB	SRR27942228	https://www.ncbi.nlm.nih.gov/sra/?term=SRR27942228
CVD_KHM_271	ESEA	TRUE	AFRIMS/UMB	SRR27942227	https://www.ncbi.nlm.nih.gov/sra/?term=SRR27942227
CVD_KHM_272	ESEA	TRUE	AFRIMS/UMB	SRR27942226	https://www.ncbi.nlm.nih.gov/sra/?term=SRR27942226
CVD_KHM_273	ESEA	TRUE	AFRIMS/UMB	SRR27942263	https://www.ncbi.nlm.nih.gov/sra/?term=SRR27942263
CVD_KHM_274	ESEA	TRUE	AFRIMS/UMB	SRR27942019	https://www.ncbi.nlm.nih.gov/sra/?term=SRR27942019
CVD_KHM_275	ESEA	TRUE	AFRIMS/UMB	SRR27941912	https://www.ncbi.nlm.nih.gov/sra/?term=SRR27941912
CVD_KHM_276	ESEA	TRUE	AFRIMS/UMB	SRR27941901	https://www.ncbi.nlm.nih.gov/sra/?term=SRR27941901
CVD_KHM_277	ESEA	TRUE	AFRIMS/UMB	SRR27941890	https://www.ncbi.nlm.nih.gov/sra/?term=SRR27941890
CVD_KHM_278	ESEA	TRUE	AFRIMS/UMB	SRR27941879	https://www.ncbi.nlm.nih.gov/sra/?term=SRR27941879
CVD_KHM_279	ESEA	TRUE	AFRIMS/UMB	SRR27941844	https://www.ncbi.nlm.nih.gov/sra/?term=SRR27941844
CVD_KHM_280	ESEA	TRUE	AFRIMS/UMB	SRR27941833	https://www.ncbi.nlm.nih.gov/sra/?term=SRR27941833
CVD_KHM_281	ESEA	TRUE	AFRIMS/UMB	SRR27941870	https://www.ncbi.nlm.nih.gov/sra/?term=SRR27941870
CVD_KHM_282	ESEA	TRUE	AFRIMS/UMB	SRR27941859	https://www.ncbi.nlm.nih.gov/sra/?term=SRR27941859
CVD_KHM_283	ESEA	TRUE	AFRIMS/UMB	SRR27942016	https://www.ncbi.nlm.nih.gov/sra/?term=SRR27942016
CVD_KHM_284	ESEA	TRUE	AFRIMS/UMB	SRR27942004	https://www.ncbi.nlm.nih.gov/sra/?term=SRR27942004
CVD_KHM_285	ESEA	TRUE	AFRIMS/UMB	SRR27941993	https://www.ncbi.nlm.nih.gov/sra/?term=SRR27941993
CVD_KHM_286	ESEA	TRUE	AFRIMS/UMB	SRR27941982	https://www.ncbi.nlm.nih.gov/sra/?term=SRR27941982
CVD_KHM_287	ESEA	TRUE	AFRIMS/UMB	SRR27941971	https://www.ncbi.nlm.nih.gov/sra/?term=SRR27941971
CVD_KHM_288	ESEA	TRUE	AFRIMS/UMB	SRR27942098	https://www.ncbi.nlm.nih.gov/sra/?term=SRR27942098
CVD_KHM_289	ESEA	TRUE	AFRIMS/UMB	SRR27942087	https://www.ncbi.nlm.nih.gov/sra/?term=SRR27942087
CVD_KHM_290	ESEA	TRUE	AFRIMS/UMB	SRR27942076	https://www.ncbi.nlm.nih.gov/sra/?term=SRR27942076
CVD_KHM_291	ESEA	TRUE	AFRIMS/UMB	SRR27942065	https://www.ncbi.nlm.nih.gov/sra/?term=SRR27942065
CVD_KHM_292	ESEA	TRUE	AFRIMS/UMB	SRR27941820	https://www.ncbi.nlm.nih.gov/sra/?term=SRR27941820
CVD_KHM_293	ESEA	TRUE	AFRIMS/UMB	SRR27942026	https://www.ncbi.nlm.nih.gov/sra/?term=SRR27942026
CVD_KHM_294	ESEA	TRUE	AFRIMS/UMB	SRR27942359,SRR27942348	https://www.ncbi.nlm.nih.gov/sra/?term=SRR27942359,https://www.ncbi.nlm.nih.gov/sra/?term=SRR27942348
CVD_KHM_295	ESEA	TRUE	AFRIMS/UMB	SRR27942225	https://www.ncbi.nlm.nih.gov/sra/?term=SRR27942225
CVD_KHM_296	ESEA	TRUE	AFRIMS/UMB	SRR27942214	https://www.ncbi.nlm.nih.gov/sra/?term=SRR27942214
CVD_KHM_297	ESEA	TRUE	AFRIMS/UMB	SRR27942059	https://www.ncbi.nlm.nih.gov/sra/?term=SRR27942059
CVD_KHM_298	ESEA	TRUE	AFRIMS/UMB	SRR27942048	https://www.ncbi.nlm.nih.gov/sra/?term=SRR27942048
CVD_KHM_299	ESEA	TRUE	AFRIMS/UMB	SRR27942037	https://www.ncbi.nlm.nih.gov/sra/?term=SRR27942037
CVD_KHM_300	ESEA	TRUE	AFRIMS/UMB	SRR27941960	https://www.ncbi.nlm.nih.gov/sra/?term=SRR27941960
CVD_KHM_301	ESEA	TRUE	AFRIMS/UMB	SRR27941949	https://www.ncbi.nlm.nih.gov/sra/?term=SRR27941949
CVD_KHM_302	ESEA	TRUE	AFRIMS/UMB	SRR27942196	https://www.ncbi.nlm.nih.gov/sra/?term=SRR27942196
CVD_KHM_303	ESEA	TRUE	AFRIMS/UMB	SRR27942184	https://www.ncbi.nlm.nih.gov/sra/?term=SRR27942184
CVD_KHM_304	ESEA	TRUE	AFRIMS/UMB	SRR27941939	https://www.ncbi.nlm.nih.gov/sra/?term=SRR27941939
CVD_KHM_305	ESEA	TRUE	AFRIMS/UMB	SRR27941928	https://www.ncbi.nlm.nih.gov/sra/?term=SRR27941928
CVD_KHM_306	ESEA	TRUE	AFRIMS/UMB	SRR27942031	https://www.ncbi.nlm.nih.gov/sra/?term=SRR27942031
CVD_KHM_307	ESEA	TRUE	AFRIMS/UMB	SRR27942444	https://www.ncbi.nlm.nih.gov/sra/?term=SRR27942444
CVD_KHM_308	ESEA	TRUE	AFRIMS/UMB	SRR27942177	https://www.ncbi.nlm.nih.gov/sra/?term=SRR27942177
CVD_KHM_309	ESEA	TRUE	AFRIMS/UMB	SRR27942166	https://www.ncbi.nlm.nih.gov/sra/?term=SRR27942166
CVD_KHM_310	ESEA	TRUE	AFRIMS/UMB	SRR27942155	https://www.ncbi.nlm.nih.gov/sra/?term=SRR27942155
CVD_KHM_311	ESEA	TRUE	AFRIMS/UMB	SRR27942144	https://www.ncbi.nlm.nih.gov/sra/?term=SRR27942144
CVD_KHM_312	ESEA	TRUE	AFRIMS/UMB	SRR27942133	https://www.ncbi.nlm.nih.gov/sra/?term=SRR27942133
CVD_KHM_313	ESEA	TRUE	AFRIMS/UMB	SRR27942329	https://www.ncbi.nlm.nih.gov/sra/?term=SRR27942329
CVD_KHM_314	ESEA	TRUE	AFRIMS/UMB	SRR27942318	https://www.ncbi.nlm.nih.gov/sra/?term=SRR27942318
CVD_KHM_315	ESEA	TRUE	AFRIMS/UMB	SRR27942123	https://www.ncbi.nlm.nih.gov/sra/?term=SRR27942123
CVD_KHM_316	ESEA	TRUE	AFRIMS/UMB	SRR27942112	https://www.ncbi.nlm.nih.gov/sra/?term=SRR27942112
CVD_KHM_317	ESEA	TRUE	AFRIMS/UMB	SRR27942429	https://www.ncbi.nlm.nih.gov/sra/?term=SRR27942429
CVD_KHM_318	ESEA	TRUE	AFRIMS/UMB	SRR27942418	https://www.ncbi.nlm.nih.gov/sra/?term=SRR27942418
CVD_KHM_319	ESEA	TRUE	AFRIMS/UMB	SRR27942311	https://www.ncbi.nlm.nih.gov/sra/?term=SRR27942311
CVD_KHM_320	ESEA	TRUE	AFRIMS/UMB	SRR27942300	https://www.ncbi.nlm.nih.gov/sra/?term=SRR27942300
CVD_KHM_321	ESEA	TRUE	AFRIMS/UMB	SRR27942409	https://www.ncbi.nlm.nih.gov/sra/?term=SRR27942409
CVD_KHM_322	ESEA	TRUE	AFRIMS/UMB	SRR27942398	https://www.ncbi.nlm.nih.gov/sra/?term=SRR27942398
CVD_KHM_323	ESEA	TRUE	AFRIMS/UMB	SRR27942386	https://www.ncbi.nlm.nih.gov/sra/?term=SRR27942386
CVD_KHM_324	ESEA	TRUE	AFRIMS/UMB	SRR27942375	https://www.ncbi.nlm.nih.gov/sra/?term=SRR27942375
CVD_KHM_325	ESEA	TRUE	AFRIMS/UMB	SRR27942252	https://www.ncbi.nlm.nih.gov/sra/?term=SRR27942252
CVD_KHM_326	ESEA	TRUE	AFRIMS/UMB	SRR27942241	https://www.ncbi.nlm.nih.gov/sra/?term=SRR27942241
CVD_KHM_327	ESEA	TRUE	AFRIMS/UMB	SRR27942449	https://www.ncbi.nlm.nih.gov/sra/?term=SRR27942449
CVD_KHM_328	ESEA	TRUE	AFRIMS/UMB	SRR27942290	https://www.ncbi.nlm.nih.gov/sra/?term=SRR27942290
CVD_KHM_329	ESEA	TRUE	AFRIMS/UMB	SRR27942289	https://www.ncbi.nlm.nih.gov/sra/?term=SRR27942289
CVD_KHM_330	ESEA	TRUE	AFRIMS/UMB	SRR27942288	https://www.ncbi.nlm.nih.gov/sra/?term=SRR27942288
CVD_KHM_331	ESEA	TRUE	AFRIMS/UMB	SRR27942287	https://www.ncbi.nlm.nih.gov/sra/?term=SRR27942287
CVD_KHM_332	ESEA	TRUE	AFRIMS/UMB	SRR27942286	https://www.ncbi.nlm.nih.gov/sra/?term=SRR27942286
CVD_KHM_333	ESEA	TRUE	AFRIMS/UMB	SRR27942284	https://www.ncbi.nlm.nih.gov/sra/?term=SRR27942284
CVD_KHM_334	ESEA	TRUE	AFRIMS/UMB	SRR27942283	https://www.ncbi.nlm.nih.gov/sra/?term=SRR27942283
CVD_KHM_335	ESEA	TRUE	AFRIMS/UMB	SRR27942282	https://www.ncbi.nlm.nih.gov/sra/?term=SRR27942282
CVD_KHM_336	ESEA	TRUE	AFRIMS/UMB	SRR27942281	https://www.ncbi.nlm.nih.gov/sra/?term=SRR27942281
CVD_KHM_337	ESEA	TRUE	AFRIMS/UMB	SRR27942280	https://www.ncbi.nlm.nih.gov/sra/?term=SRR27942280
CVD_KHM_338	ESEA	TRUE	AFRIMS/UMB	SRR27942279	https://www.ncbi.nlm.nih.gov/sra/?term=SRR27942279
CVD_KHM_339	ESEA	TRUE	AFRIMS/UMB	SRR27942278	https://www.ncbi.nlm.nih.gov/sra/?term=SRR27942278
CVD_KHM_340	ESEA	TRUE	AFRIMS/UMB	SRR27942277	https://www.ncbi.nlm.nih.gov/sra/?term=SRR27942277
CVD_KHM_341	ESEA	TRUE	AFRIMS/UMB	SRR27942276	https://www.ncbi.nlm.nih.gov/sra/?term=SRR27942276
CVD_KHM_342	ESEA	TRUE	AFRIMS/UMB	SRR27942275	https://www.ncbi.nlm.nih.gov/sra/?term=SRR27942275
CVD_KHM_343	ESEA	TRUE	AFRIMS/UMB	SRR27942273	https://www.ncbi.nlm.nih.gov/sra/?term=SRR27942273
CVD_KHM_344	ESEA	TRUE	AFRIMS/UMB	SRR27942272	https://www.ncbi.nlm.nih.gov/sra/?term=SRR27942272
CVD_KHM_345	ESEA	TRUE	AFRIMS/UMB	SRR27942271	https://www.ncbi.nlm.nih.gov/sra/?term=SRR27942271
CVD_KHM_346	ESEA	TRUE	AFRIMS/UMB	SRR27942270	https://www.ncbi.nlm.nih.gov/sra/?term=SRR27942270
CVD_KHM_347	ESEA	TRUE	AFRIMS/UMB	SRR27942269	https://www.ncbi.nlm.nih.gov/sra/?term=SRR27942269
CVD_KHM_348	ESEA	TRUE	AFRIMS/UMB	SRR27942268	https://www.ncbi.nlm.nih.gov/sra/?term=SRR27942268
CVD_KHM_349	ESEA	TRUE	AFRIMS/UMB	SRR27942267	https://www.ncbi.nlm.nih.gov/sra/?term=SRR27942267
CVD_KHM_350	ESEA	TRUE	AFRIMS/UMB	SRR27942266	https://www.ncbi.nlm.nih.gov/sra/?term=SRR27942266
CVD_KHM_351	ESEA	TRUE	AFRIMS/UMB	SRR27942265	https://www.ncbi.nlm.nih.gov/sra/?term=SRR27942265
CVD_KHM_352	ESEA	TRUE	AFRIMS/UMB	SRR27942264	https://www.ncbi.nlm.nih.gov/sra/?term=SRR27942264
CVD_KHM_353	ESEA	TRUE	AFRIMS/UMB	SRR27942262	https://www.ncbi.nlm.nih.gov/sra/?term=SRR27942262
CVD_KHM_354	ESEA	TRUE	AFRIMS/UMB	SRR27942261	https://www.ncbi.nlm.nih.gov/sra/?term=SRR27942261
CVD_KHM_355	ESEA	TRUE	AFRIMS/UMB	SRR27942260	https://www.ncbi.nlm.nih.gov/sra/?term=SRR27942260
CVD_KHM_356	ESEA	TRUE	AFRIMS/UMB	SRR27942259	https://www.ncbi.nlm.nih.gov/sra/?term=SRR27942259
CVD_KHM_357	ESEA	TRUE	AFRIMS/UMB	SRR27942258	https://www.ncbi.nlm.nih.gov/sra/?term=SRR27942258
CVD_KHM_358	ESEA	TRUE	AFRIMS/UMB	SRR27942257	https://www.ncbi.nlm.nih.gov/sra/?term=SRR27942257
CVD_KHM_359	ESEA	TRUE	AFRIMS/UMB	SRR27942256	https://www.ncbi.nlm.nih.gov/sra/?term=SRR27942256
CVD_KHM_360	ESEA	TRUE	AFRIMS/UMB	SRR27942254	https://www.ncbi.nlm.nih.gov/sra/?term=SRR27942254
CVD_KHM_361	ESEA	TRUE	AFRIMS/UMB	SRR27942253	https://www.ncbi.nlm.nih.gov/sra/?term=SRR27942253
CVD_KHM_362	ESEA	TRUE	AFRIMS/UMB	SRR27941922	https://www.ncbi.nlm.nih.gov/sra/?term=SRR27941922
CVD_KHM_363	ESEA	TRUE	AFRIMS/UMB	SRR27941921	https://www.ncbi.nlm.nih.gov/sra/?term=SRR27941921
CVD_KHM_364	ESEA	TRUE	AFRIMS/UMB	SRR27941920	https://www.ncbi.nlm.nih.gov/sra/?term=SRR27941920
CVD_KHM_365	ESEA	TRUE	AFRIMS/UMB	SRR27941919	https://www.ncbi.nlm.nih.gov/sra/?term=SRR27941919
CVD_KHM_366	ESEA	TRUE	AFRIMS/UMB	SRR27941918	https://www.ncbi.nlm.nih.gov/sra/?term=SRR27941918
CVD_KHM_367	ESEA	TRUE	AFRIMS/UMB	SRR27941917	https://www.ncbi.nlm.nih.gov/sra/?term=SRR27941917
CVD_KHM_368	ESEA	TRUE	AFRIMS/UMB	SRR27941916	https://www.ncbi.nlm.nih.gov/sra/?term=SRR27941916
CVD_KHM_369	ESEA	TRUE	AFRIMS/UMB	SRR27941915	https://www.ncbi.nlm.nih.gov/sra/?term=SRR27941915
CVD_KHM_370	ESEA	TRUE	AFRIMS/UMB	SRR27941914	https://www.ncbi.nlm.nih.gov/sra/?term=SRR27941914
CVD_KHM_371	ESEA	TRUE	AFRIMS/UMB	SRR27941913	https://www.ncbi.nlm.nih.gov/sra/?term=SRR27941913
CVD_KHM_372	ESEA	TRUE	AFRIMS/UMB	SRR27941911	https://www.ncbi.nlm.nih.gov/sra/?term=SRR27941911
CVD_KHM_373	ESEA	TRUE	AFRIMS/UMB	SRR27941910	https://www.ncbi.nlm.nih.gov/sra/?term=SRR27941910
CVD_KHM_374	ESEA	TRUE	AFRIMS/UMB	SRR27941909	https://www.ncbi.nlm.nih.gov/sra/?term=SRR27941909
CVD_KHM_375	ESEA	TRUE	AFRIMS/UMB	SRR27941908	https://www.ncbi.nlm.nih.gov/sra/?term=SRR27941908
CVD_KHM_376	ESEA	TRUE	AFRIMS/UMB	SRR27941907	https://www.ncbi.nlm.nih.gov/sra/?term=SRR27941907
CVD_KHM_377	ESEA	TRUE	AFRIMS/UMB	SRR27941906	https://www.ncbi.nlm.nih.gov/sra/?term=SRR27941906
CVD_KHM_378	ESEA	TRUE	AFRIMS/UMB	SRR27941905	https://www.ncbi.nlm.nih.gov/sra/?term=SRR27941905
CVD_KHM_379	ESEA	TRUE	AFRIMS/UMB	SRR27941904	https://www.ncbi.nlm.nih.gov/sra/?term=SRR27941904
CVD_KHM_380	ESEA	TRUE	AFRIMS/UMB	SRR27941903	https://www.ncbi.nlm.nih.gov/sra/?term=SRR27941903
CVD_KHM_381	ESEA	TRUE	AFRIMS/UMB	SRR27941902	https://www.ncbi.nlm.nih.gov/sra/?term=SRR27941902
CVD_KHM_382	ESEA	TRUE	AFRIMS/UMB	SRR27941900	https://www.ncbi.nlm.nih.gov/sra/?term=SRR27941900
CVD_KHM_383	ESEA	TRUE	AFRIMS/UMB	SRR27941899	https://www.ncbi.nlm.nih.gov/sra/?term=SRR27941899
CVD_KHM_384	ESEA	TRUE	AFRIMS/UMB	SRR27941898	https://www.ncbi.nlm.nih.gov/sra/?term=SRR27941898
CVD_KHM_385	ESEA	TRUE	AFRIMS/UMB	SRR27941897	https://www.ncbi.nlm.nih.gov/sra/?term=SRR27941897
CVD_KHM_386	ESEA	TRUE	AFRIMS/UMB	SRR27941896	https://www.ncbi.nlm.nih.gov/sra/?term=SRR27941896
CVD_KHM_387	ESEA	TRUE	AFRIMS/UMB	SRR27941895	https://www.ncbi.nlm.nih.gov/sra/?term=SRR27941895
CVD_KHM_388	ESEA	TRUE	AFRIMS/UMB	SRR27941894	https://www.ncbi.nlm.nih.gov/sra/?term=SRR27941894
CVD_KHM_389	ESEA	TRUE	AFRIMS/UMB	SRR27941893	https://www.ncbi.nlm.nih.gov/sra/?term=SRR27941893
CVD_KHM_390	ESEA	TRUE	AFRIMS/UMB	SRR27941892	https://www.ncbi.nlm.nih.gov/sra/?term=SRR27941892
CVD_KHM_391	ESEA	TRUE	AFRIMS/UMB	SRR27941891	https://www.ncbi.nlm.nih.gov/sra/?term=SRR27941891
CVD_KHM_392	ESEA	TRUE	AFRIMS/UMB	SRR27942224	https://www.ncbi.nlm.nih.gov/sra/?term=SRR27942224
CVD_KHM_393	ESEA	TRUE	AFRIMS/UMB	SRR27942223	https://www.ncbi.nlm.nih.gov/sra/?term=SRR27942223
CVD_KHM_394	ESEA	TRUE	AFRIMS/UMB	SRR27942222	https://www.ncbi.nlm.nih.gov/sra/?term=SRR27942222
CVD_KHM_395	ESEA	TRUE	AFRIMS/UMB	SRR27942221	https://www.ncbi.nlm.nih.gov/sra/?term=SRR27942221
CVD_KHM_396	ESEA	TRUE	AFRIMS/UMB	SRR27942220	https://www.ncbi.nlm.nih.gov/sra/?term=SRR27942220
CVD_KHM_397	ESEA	TRUE	AFRIMS/UMB	SRR27942219	https://www.ncbi.nlm.nih.gov/sra/?term=SRR27942219
CVD_KHM_398	ESEA	TRUE	AFRIMS/UMB	SRR27942218	https://www.ncbi.nlm.nih.gov/sra/?term=SRR27942218
CVD_KHM_399	ESEA	TRUE	AFRIMS/UMB	SRR27942217	https://www.ncbi.nlm.nih.gov/sra/?term=SRR27942217
CVD_KHM_400	ESEA	TRUE	AFRIMS/UMB	SRR27942216	https://www.ncbi.nlm.nih.gov/sra/?term=SRR27942216
CVD_KHM_401	ESEA	TRUE	AFRIMS/UMB	SRR27942215	https://www.ncbi.nlm.nih.gov/sra/?term=SRR27942215
CVD_KHM_402	ESEA	TRUE	AFRIMS/UMB	SRR27942213	https://www.ncbi.nlm.nih.gov/sra/?term=SRR27942213
CVD_KHM_403	ESEA	TRUE	AFRIMS/UMB	SRR27942212	https://www.ncbi.nlm.nih.gov/sra/?term=SRR27942212
CVD_KHM_404	ESEA	TRUE	AFRIMS/UMB	SRR27942211	https://www.ncbi.nlm.nih.gov/sra/?term=SRR27942211
CVD_KHM_405	ESEA	TRUE	AFRIMS/UMB	SRR27942210	https://www.ncbi.nlm.nih.gov/sra/?term=SRR27942210
CVD_KHM_406	ESEA	TRUE	AFRIMS/UMB	SRR27942209	https://www.ncbi.nlm.nih.gov/sra/?term=SRR27942209
CVD_KHM_407	ESEA	TRUE	AFRIMS/UMB	SRR27942208	https://www.ncbi.nlm.nih.gov/sra/?term=SRR27942208
CVD_KHM_408	ESEA	TRUE	AFRIMS/UMB	SRR27942207	https://www.ncbi.nlm.nih.gov/sra/?term=SRR27942207
CVD_KHM_409	ESEA	TRUE	AFRIMS/UMB	SRR27942206	https://www.ncbi.nlm.nih.gov/sra/?term=SRR27942206
CVD_KHM_410	ESEA	TRUE	AFRIMS/UMB	SRR27942205	https://www.ncbi.nlm.nih.gov/sra/?term=SRR27942205
CVD_KHM_411	ESEA	TRUE	AFRIMS/UMB	SRR27942060	https://www.ncbi.nlm.nih.gov/sra/?term=SRR27942060
CVD_KHM_412	ESEA	TRUE	AFRIMS/UMB	SRR27942058	https://www.ncbi.nlm.nih.gov/sra/?term=SRR27942058
CVD_KHM_413	ESEA	TRUE	AFRIMS/UMB	SRR27942057	https://www.ncbi.nlm.nih.gov/sra/?term=SRR27942057
CVD_KHM_414	ESEA	TRUE	AFRIMS/UMB	SRR27942056	https://www.ncbi.nlm.nih.gov/sra/?term=SRR27942056
CVD_KHM_415	ESEA	TRUE	AFRIMS/UMB	SRR27942055	https://www.ncbi.nlm.nih.gov/sra/?term=SRR27942055
CVD_KHM_416	ESEA	TRUE	AFRIMS/UMB	SRR27942054	https://www.ncbi.nlm.nih.gov/sra/?term=SRR27942054
CVD_KHM_417	ESEA	TRUE	AFRIMS/UMB	SRR27942053	https://www.ncbi.nlm.nih.gov/sra/?term=SRR27942053
CVD_KHM_418	ESEA	TRUE	AFRIMS/UMB	SRR27942052	https://www.ncbi.nlm.nih.gov/sra/?term=SRR27942052
CVD_KHM_419	ESEA	TRUE	AFRIMS/UMB	SRR27942051	https://www.ncbi.nlm.nih.gov/sra/?term=SRR27942051
CVD_KHM_420	ESEA	TRUE	AFRIMS/UMB	SRR27942050	https://www.ncbi.nlm.nih.gov/sra/?term=SRR27942050
CVD_KHM_421	ESEA	TRUE	AFRIMS/UMB	SRR27942049	https://www.ncbi.nlm.nih.gov/sra/?term=SRR27942049
CVD_KHM_422	ESEA	TRUE	AFRIMS/UMB	SRR27942047	https://www.ncbi.nlm.nih.gov/sra/?term=SRR27942047
CVD_KHM_423	ESEA	TRUE	AFRIMS/UMB	SRR27942046	https://www.ncbi.nlm.nih.gov/sra/?term=SRR27942046
CVD_KHM_424	ESEA	TRUE	AFRIMS/UMB	SRR27942045	https://www.ncbi.nlm.nih.gov/sra/?term=SRR27942045
CVD_KHM_425	ESEA	TRUE	AFRIMS/UMB	SRR27942044	https://www.ncbi.nlm.nih.gov/sra/?term=SRR27942044
CVD_KHM_426	ESEA	TRUE	AFRIMS/UMB	SRR27942043	https://www.ncbi.nlm.nih.gov/sra/?term=SRR27942043
CVD_KHM_427	ESEA	TRUE	AFRIMS/UMB	SRR27942042	https://www.ncbi.nlm.nih.gov/sra/?term=SRR27942042
CVD_KHM_428	ESEA	TRUE	AFRIMS/UMB	SRR27942041	https://www.ncbi.nlm.nih.gov/sra/?term=SRR27942041
CVD_KHM_429	ESEA	TRUE	AFRIMS/UMB	SRR27942040	https://www.ncbi.nlm.nih.gov/sra/?term=SRR27942040
CVD_KHM_430	ESEA	TRUE	AFRIMS/UMB	SRR27942039	https://www.ncbi.nlm.nih.gov/sra/?term=SRR27942039
CVD_KHM_431	ESEA	TRUE	AFRIMS/UMB	SRR27942038	https://www.ncbi.nlm.nih.gov/sra/?term=SRR27942038
CVD_KHM_432	ESEA	TRUE	AFRIMS/UMB	SRR27941970	https://www.ncbi.nlm.nih.gov/sra/?term=SRR27941970
CVD_KHM_433	ESEA	TRUE	AFRIMS/UMB	SRR27941969	https://www.ncbi.nlm.nih.gov/sra/?term=SRR27941969
CVD_KHM_434	ESEA	TRUE	AFRIMS/UMB	SRR27941968	https://www.ncbi.nlm.nih.gov/sra/?term=SRR27941968
CVD_KHM_435	ESEA	TRUE	AFRIMS/UMB	SRR27941967	https://www.ncbi.nlm.nih.gov/sra/?term=SRR27941967
CVD_KHM_436	ESEA	TRUE	AFRIMS/UMB	SRR27941966	https://www.ncbi.nlm.nih.gov/sra/?term=SRR27941966
CVD_KHM_437	ESEA	TRUE	AFRIMS/UMB	SRR27941965	https://www.ncbi.nlm.nih.gov/sra/?term=SRR27941965
CVD_KHM_438	ESEA	TRUE	AFRIMS/UMB	SRR27941964	https://www.ncbi.nlm.nih.gov/sra/?term=SRR27941964
CVD_KHM_439	ESEA	TRUE	AFRIMS/UMB	SRR27941963	https://www.ncbi.nlm.nih.gov/sra/?term=SRR27941963
CVD_KHM_440	ESEA	TRUE	AFRIMS/UMB	SRR27941962	https://www.ncbi.nlm.nih.gov/sra/?term=SRR27941962
CVD_KHM_441	ESEA	TRUE	AFRIMS/UMB	SRR27941961	https://www.ncbi.nlm.nih.gov/sra/?term=SRR27941961
CVD_KHM_442	ESEA	TRUE	AFRIMS/UMB	SRR27941959	https://www.ncbi.nlm.nih.gov/sra/?term=SRR27941959
CVD_KHM_443	ESEA	TRUE	AFRIMS/UMB	SRR27941958	https://www.ncbi.nlm.nih.gov/sra/?term=SRR27941958
CVD_KHM_444	ESEA	TRUE	AFRIMS/UMB	SRR27941957	https://www.ncbi.nlm.nih.gov/sra/?term=SRR27941957
CVD_KHM_445	ESEA	TRUE	AFRIMS/UMB	SRR27941956	https://www.ncbi.nlm.nih.gov/sra/?term=SRR27941956
CVD_KHM_446	ESEA	TRUE	AFRIMS/UMB	SRR27941955	https://www.ncbi.nlm.nih.gov/sra/?term=SRR27941955
CVD_KHM_447	ESEA	TRUE	AFRIMS/UMB	SRR27941954	https://www.ncbi.nlm.nih.gov/sra/?term=SRR27941954
CVD_KHM_448	ESEA	TRUE	AFRIMS/UMB	SRR27941953	https://www.ncbi.nlm.nih.gov/sra/?term=SRR27941953
CVD_KHM_449	ESEA	TRUE	AFRIMS/UMB	SRR27941952	https://www.ncbi.nlm.nih.gov/sra/?term=SRR27941952
CVD_KHM_450	ESEA	TRUE	AFRIMS/UMB	SRR27941951	https://www.ncbi.nlm.nih.gov/sra/?term=SRR27941951
CVD_KHM_451	ESEA	TRUE	AFRIMS/UMB	SRR27941950	https://www.ncbi.nlm.nih.gov/sra/?term=SRR27941950
CVD_KHM_452	ESEA	TRUE	AFRIMS/UMB	SRR27941948	https://www.ncbi.nlm.nih.gov/sra/?term=SRR27941948
CVD_KHM_453	ESEA	TRUE	AFRIMS/UMB	SRR27941947	https://www.ncbi.nlm.nih.gov/sra/?term=SRR27941947
CVD_KHM_454	ESEA	TRUE	AFRIMS/UMB	SRR27942204	https://www.ncbi.nlm.nih.gov/sra/?term=SRR27942204
CVD_KHM_455	ESEA	TRUE	AFRIMS/UMB	SRR27942203	https://www.ncbi.nlm.nih.gov/sra/?term=SRR27942203
CVD_KHM_456	ESEA	TRUE	AFRIMS/UMB	SRR27942202	https://www.ncbi.nlm.nih.gov/sra/?term=SRR27942202
CVD_KHM_457	ESEA	TRUE	AFRIMS/UMB	SRR27942201	https://www.ncbi.nlm.nih.gov/sra/?term=SRR27942201
CVD_KHM_458	ESEA	TRUE	AFRIMS/UMB	SRR27942200	https://www.ncbi.nlm.nih.gov/sra/?term=SRR27942200
CVD_KHM_459	ESEA	TRUE	AFRIMS/UMB	SRR27942199	https://www.ncbi.nlm.nih.gov/sra/?term=SRR27942199
CVD_KHM_460	ESEA	TRUE	AFRIMS/UMB	SRR27942198	https://www.ncbi.nlm.nih.gov/sra/?term=SRR27942198
CVD_KHM_461	ESEA	TRUE	AFRIMS/UMB	SRR27942197	https://www.ncbi.nlm.nih.gov/sra/?term=SRR27942197
CVD_KHM_462	ESEA	TRUE	AFRIMS/UMB	SRR27942195	https://www.ncbi.nlm.nih.gov/sra/?term=SRR27942195
CVD_KHM_463	ESEA	TRUE	AFRIMS/UMB	SRR27942194	https://www.ncbi.nlm.nih.gov/sra/?term=SRR27942194
CVD_KHM_464	ESEA	TRUE	AFRIMS/UMB	SRR27942193	https://www.ncbi.nlm.nih.gov/sra/?term=SRR27942193
CVD_KHM_465	ESEA	TRUE	AFRIMS/UMB	SRR27942192	https://www.ncbi.nlm.nih.gov/sra/?term=SRR27942192
CVD_KHM_466	ESEA	TRUE	AFRIMS/UMB	SRR27942191	https://www.ncbi.nlm.nih.gov/sra/?term=SRR27942191
CVD_KHM_467	ESEA	TRUE	AFRIMS/UMB	SRR27942190	https://www.ncbi.nlm.nih.gov/sra/?term=SRR27942190
CVD_KHM_468	ESEA	TRUE	AFRIMS/UMB	SRR27942189	https://www.ncbi.nlm.nih.gov/sra/?term=SRR27942189
CVD_KHM_469	ESEA	TRUE	AFRIMS/UMB	SRR27942188	https://www.ncbi.nlm.nih.gov/sra/?term=SRR27942188
CVD_KHM_470	ESEA	TRUE	AFRIMS/UMB	SRR27942187	https://www.ncbi.nlm.nih.gov/sra/?term=SRR27942187
CVD_KHM_471	ESEA	TRUE	AFRIMS/UMB	SRR27942186	https://www.ncbi.nlm.nih.gov/sra/?term=SRR27942186
CVD_KHM_472	ESEA	TRUE	AFRIMS/UMB	SRR27942183	https://www.ncbi.nlm.nih.gov/sra/?term=SRR27942183
CVD_KHM_473	ESEA	TRUE	AFRIMS/UMB	SRR27942182	https://www.ncbi.nlm.nih.gov/sra/?term=SRR27942182
CVD_KHM_474	ESEA	TRUE	AFRIMS/UMB	SRR27942181	https://www.ncbi.nlm.nih.gov/sra/?term=SRR27942181
CVD_KHM_475	ESEA	TRUE	AFRIMS/UMB	SRR27941946	https://www.ncbi.nlm.nih.gov/sra/?term=SRR27941946
CVD_KHM_476	ESEA	TRUE	AFRIMS/UMB	SRR27941945	https://www.ncbi.nlm.nih.gov/sra/?term=SRR27941945
CVD_KHM_477	ESEA	TRUE	AFRIMS/UMB	SRR27941944	https://www.ncbi.nlm.nih.gov/sra/?term=SRR27941944
CVD_KHM_478	ESEA	TRUE	AFRIMS/UMB	SRR27941943	https://www.ncbi.nlm.nih.gov/sra/?term=SRR27941943
CVD_KHM_479	ESEA	TRUE	AFRIMS/UMB	SRR27941942	https://www.ncbi.nlm.nih.gov/sra/?term=SRR27941942
CVD_KHM_480	ESEA	TRUE	AFRIMS/UMB	SRR27941941	https://www.ncbi.nlm.nih.gov/sra/?term=SRR27941941
CVD_KHM_481	ESEA	TRUE	AFRIMS/UMB	SRR27941940	https://www.ncbi.nlm.nih.gov/sra/?term=SRR27941940
CVD_KHM_482	ESEA	TRUE	AFRIMS/UMB	SRR27941938	https://www.ncbi.nlm.nih.gov/sra/?term=SRR27941938
CVD_KHM_483	ESEA	TRUE	AFRIMS/UMB	SRR27941937	https://www.ncbi.nlm.nih.gov/sra/?term=SRR27941937
CVD_KHM_484	ESEA	TRUE	AFRIMS/UMB	SRR27941936	https://www.ncbi.nlm.nih.gov/sra/?term=SRR27941936
CVD_KHM_485	ESEA	TRUE	AFRIMS/UMB	SRR27941935	https://www.ncbi.nlm.nih.gov/sra/?term=SRR27941935
CVD_KHM_486	ESEA	TRUE	AFRIMS/UMB	SRR27941934	https://www.ncbi.nlm.nih.gov/sra/?term=SRR27941934
CVD_KHM_487	ESEA	TRUE	AFRIMS/UMB	SRR27941933	https://www.ncbi.nlm.nih.gov/sra/?term=SRR27941933
CVD_KHM_488	ESEA	TRUE	AFRIMS/UMB	SRR27941932	https://www.ncbi.nlm.nih.gov/sra/?term=SRR27941932
CVD_KHM_489	ESEA	TRUE	AFRIMS/UMB	SRR27941931	https://www.ncbi.nlm.nih.gov/sra/?term=SRR27941931
CVD_KHM_490	ESEA	TRUE	AFRIMS/UMB	SRR27941930	https://www.ncbi.nlm.nih.gov/sra/?term=SRR27941930
CVD_KHM_491	ESEA	TRUE	AFRIMS/UMB	SRR27941929	https://www.ncbi.nlm.nih.gov/sra/?term=SRR27941929
CVD_KHM_492	ESEA	TRUE	AFRIMS/UMB	SRR27941927	https://www.ncbi.nlm.nih.gov/sra/?term=SRR27941927
CVD_KHM_493	ESEA	TRUE	AFRIMS/UMB	SRR27941926	https://www.ncbi.nlm.nih.gov/sra/?term=SRR27941926
CVD_KHM_494	ESEA	TRUE	AFRIMS/UMB	SRR27941925	https://www.ncbi.nlm.nih.gov/sra/?term=SRR27941925
CVD_KHM_495	ESEA	TRUE	AFRIMS/UMB	SRR27941924	https://www.ncbi.nlm.nih.gov/sra/?term=SRR27941924
CVD_KHM_496	ESEA	TRUE	AFRIMS/UMB	SRR27941923	https://www.ncbi.nlm.nih.gov/sra/?term=SRR27941923
CVD_KHM_497	ESEA	TRUE	AFRIMS/UMB	SRR27942036	https://www.ncbi.nlm.nih.gov/sra/?term=SRR27942036
CVD_KHM_498	ESEA	TRUE	AFRIMS/UMB	SRR27942035	https://www.ncbi.nlm.nih.gov/sra/?term=SRR27942035
CVD_KHM_499	ESEA	TRUE	AFRIMS/UMB	SRR27942034	https://www.ncbi.nlm.nih.gov/sra/?term=SRR27942034
CVD_KHM_500	ESEA	TRUE	AFRIMS/UMB	SRR27942033	https://www.ncbi.nlm.nih.gov/sra/?term=SRR27942033
CVD_KHM_501	ESEA	TRUE	AFRIMS/UMB	SRR27942032	https://www.ncbi.nlm.nih.gov/sra/?term=SRR27942032
CVD_KHM_502	ESEA	TRUE	AFRIMS/UMB	SRR27942030	https://www.ncbi.nlm.nih.gov/sra/?term=SRR27942030
CVD_KHM_503	ESEA	TRUE	AFRIMS/UMB	SRR27942029	https://www.ncbi.nlm.nih.gov/sra/?term=SRR27942029
CVD_KHM_504	ESEA	TRUE	AFRIMS/UMB	SRR27942028	https://www.ncbi.nlm.nih.gov/sra/?term=SRR27942028
CVD_KHM_505	ESEA	TRUE	AFRIMS/UMB	SRR27942027	https://www.ncbi.nlm.nih.gov/sra/?term=SRR27942027
CVD_KHM_506	ESEA	TRUE	AFRIMS/UMB	SRR27942025	https://www.ncbi.nlm.nih.gov/sra/?term=SRR27942025
CVD_KHM_507	ESEA	TRUE	AFRIMS/UMB	SRR27942024	https://www.ncbi.nlm.nih.gov/sra/?term=SRR27942024
CVD_KHM_508	ESEA	TRUE	AFRIMS/UMB	SRR27942023	https://www.ncbi.nlm.nih.gov/sra/?term=SRR27942023
CVD_KHM_509	ESEA	TRUE	AFRIMS/UMB	SRR27942022	https://www.ncbi.nlm.nih.gov/sra/?term=SRR27942022
CVD_KHM_510	ESEA	TRUE	AFRIMS/UMB	SRR27942446	https://www.ncbi.nlm.nih.gov/sra/?term=SRR27942446
CVD_KHM_511	ESEA	TRUE	AFRIMS/UMB	SRR27942445	https://www.ncbi.nlm.nih.gov/sra/?term=SRR27942445
CVD_KHM_512	ESEA	TRUE	AFRIMS/UMB	SRR27942443	https://www.ncbi.nlm.nih.gov/sra/?term=SRR27942443
CVD_KHM_513	ESEA	TRUE	AFRIMS/UMB	SRR27942442	https://www.ncbi.nlm.nih.gov/sra/?term=SRR27942442
CVD_KHM_514	ESEA	TRUE	AFRIMS/UMB	SRR27942441	https://www.ncbi.nlm.nih.gov/sra/?term=SRR27942441
CVD_KHM_515	ESEA	TRUE	AFRIMS/UMB	SRR27942440	https://www.ncbi.nlm.nih.gov/sra/?term=SRR27942440
CVD_KHM_516	ESEA	TRUE	AFRIMS/UMB	SRR27942439	https://www.ncbi.nlm.nih.gov/sra/?term=SRR27942439
CVD_KHM_517	ESEA	TRUE	AFRIMS/UMB	SRR27942438	https://www.ncbi.nlm.nih.gov/sra/?term=SRR27942438
CVD_KHM_518	ESEA	TRUE	AFRIMS/UMB	SRR27942437	https://www.ncbi.nlm.nih.gov/sra/?term=SRR27942437
CVD_KHM_519	ESEA	TRUE	AFRIMS/UMB	SRR27942180	https://www.ncbi.nlm.nih.gov/sra/?term=SRR27942180
CVD_KHM_520	ESEA	TRUE	AFRIMS/UMB	SRR27942179	https://www.ncbi.nlm.nih.gov/sra/?term=SRR27942179
CVD_KHM_521	ESEA	TRUE	AFRIMS/UMB	SRR27942178	https://www.ncbi.nlm.nih.gov/sra/?term=SRR27942178
CVD_KHM_522	ESEA	TRUE	AFRIMS/UMB	SRR27942176	https://www.ncbi.nlm.nih.gov/sra/?term=SRR27942176
CVD_KHM_523	ESEA	TRUE	AFRIMS/UMB	SRR27942175	https://www.ncbi.nlm.nih.gov/sra/?term=SRR27942175
CVD_KHM_524	ESEA	TRUE	AFRIMS/UMB	SRR27942174	https://www.ncbi.nlm.nih.gov/sra/?term=SRR27942174
CVD_KHM_525	ESEA	TRUE	AFRIMS/UMB	SRR27942173	https://www.ncbi.nlm.nih.gov/sra/?term=SRR27942173
CVD_KHM_526	ESEA	TRUE	AFRIMS/UMB	SRR27942172	https://www.ncbi.nlm.nih.gov/sra/?term=SRR27942172
CVD_KHM_527	ESEA	TRUE	AFRIMS/UMB	SRR27942171	https://www.ncbi.nlm.nih.gov/sra/?term=SRR27942171
CVD_KHM_528	ESEA	TRUE	AFRIMS/UMB	SRR27942170	https://www.ncbi.nlm.nih.gov/sra/?term=SRR27942170
CVD_KHM_529	ESEA	TRUE	AFRIMS/UMB	SRR27942169	https://www.ncbi.nlm.nih.gov/sra/?term=SRR27942169
CVD_KHM_530	ESEA	TRUE	AFRIMS/UMB	SRR27942168	https://www.ncbi.nlm.nih.gov/sra/?term=SRR27942168
CVD_KHM_531	ESEA	TRUE	AFRIMS/UMB	SRR27942167	https://www.ncbi.nlm.nih.gov/sra/?term=SRR27942167
CVD_KHM_532	ESEA	TRUE	AFRIMS/UMB	SRR27942165	https://www.ncbi.nlm.nih.gov/sra/?term=SRR27942165
CVD_KHM_533	ESEA	TRUE	AFRIMS/UMB	SRR27942164	https://www.ncbi.nlm.nih.gov/sra/?term=SRR27942164
CVD_KHM_534	ESEA	TRUE	AFRIMS/UMB	SRR27942163	https://www.ncbi.nlm.nih.gov/sra/?term=SRR27942163
CVD_KHM_535	ESEA	TRUE	AFRIMS/UMB	SRR27942162	https://www.ncbi.nlm.nih.gov/sra/?term=SRR27942162
CVD_KHM_536	ESEA	TRUE	AFRIMS/UMB	SRR27942161	https://www.ncbi.nlm.nih.gov/sra/?term=SRR27942161
CVD_KHM_537	ESEA	TRUE	AFRIMS/UMB	SRR27942160	https://www.ncbi.nlm.nih.gov/sra/?term=SRR27942160
CVD_KHM_538	ESEA	TRUE	AFRIMS/UMB	SRR27942159	https://www.ncbi.nlm.nih.gov/sra/?term=SRR27942159
CVD_KHM_539	ESEA	TRUE	AFRIMS/UMB	SRR27942158	https://www.ncbi.nlm.nih.gov/sra/?term=SRR27942158
CVD_KHM_540	ESEA	TRUE	AFRIMS/UMB	SRR27942157	https://www.ncbi.nlm.nih.gov/sra/?term=SRR27942157
CVD_KHM_541	ESEA	TRUE	AFRIMS/UMB	SRR27942156	https://www.ncbi.nlm.nih.gov/sra/?term=SRR27942156
CVD_KHM_542	ESEA	TRUE	AFRIMS/UMB	SRR27942154	https://www.ncbi.nlm.nih.gov/sra/?term=SRR27942154
CVD_KHM_543	ESEA	TRUE	AFRIMS/UMB	SRR27942153	https://www.ncbi.nlm.nih.gov/sra/?term=SRR27942153
CVD_KHM_544	ESEA	TRUE	AFRIMS/UMB	SRR27942152	https://www.ncbi.nlm.nih.gov/sra/?term=SRR27942152
CVD_KHM_545	ESEA	TRUE	AFRIMS/UMB	SRR27942151	https://www.ncbi.nlm.nih.gov/sra/?term=SRR27942151
CVD_KHM_546	ESEA	TRUE	AFRIMS/UMB	SRR27942150	https://www.ncbi.nlm.nih.gov/sra/?term=SRR27942150
CVD_KHM_547	ESEA	TRUE	AFRIMS/UMB	SRR27942149	https://www.ncbi.nlm.nih.gov/sra/?term=SRR27942149
CVD_KHM_548	ESEA	TRUE	AFRIMS/UMB	SRR27942148	https://www.ncbi.nlm.nih.gov/sra/?term=SRR27942148
CVD_KHM_549	ESEA	TRUE	AFRIMS/UMB	SRR27942147	https://www.ncbi.nlm.nih.gov/sra/?term=SRR27942147
CVD_KHM_550	ESEA	TRUE	AFRIMS/UMB	SRR27942146	https://www.ncbi.nlm.nih.gov/sra/?term=SRR27942146
CVD_KHM_551	ESEA	TRUE	AFRIMS/UMB	SRR27942145	https://www.ncbi.nlm.nih.gov/sra/?term=SRR27942145
CVD_KHM_552	ESEA	TRUE	AFRIMS/UMB	SRR27942143	https://www.ncbi.nlm.nih.gov/sra/?term=SRR27942143
CVD_KHM_553	ESEA	TRUE	AFRIMS/UMB	SRR27942142	https://www.ncbi.nlm.nih.gov/sra/?term=SRR27942142
CVD_KHM_554	ESEA	TRUE	AFRIMS/UMB	SRR27942141	https://www.ncbi.nlm.nih.gov/sra/?term=SRR27942141
CVD_KHM_555	ESEA	TRUE	AFRIMS/UMB	SRR27942140	https://www.ncbi.nlm.nih.gov/sra/?term=SRR27942140
CVD_KHM_556	ESEA	TRUE	AFRIMS/UMB	SRR27942139	https://www.ncbi.nlm.nih.gov/sra/?term=SRR27942139
CVD_KHM_557	ESEA	TRUE	AFRIMS/UMB	SRR27942138	https://www.ncbi.nlm.nih.gov/sra/?term=SRR27942138
CVD_KHM_558	ESEA	TRUE	AFRIMS/UMB	SRR27942137	https://www.ncbi.nlm.nih.gov/sra/?term=SRR27942137
CVD_KHM_559	ESEA	TRUE	AFRIMS/UMB	SRR27942136	https://www.ncbi.nlm.nih.gov/sra/?term=SRR27942136
CVD_KHM_560	ESEA	TRUE	AFRIMS/UMB	SRR27942135	https://www.ncbi.nlm.nih.gov/sra/?term=SRR27942135
CVD_KHM_561	ESEA	TRUE	AFRIMS/UMB	SRR27942134	https://www.ncbi.nlm.nih.gov/sra/?term=SRR27942134
CVD_KHM_562	ESEA	TRUE	AFRIMS/UMB	SRR27942340	https://www.ncbi.nlm.nih.gov/sra/?term=SRR27942340
CVD_KHM_563	ESEA	TRUE	AFRIMS/UMB	SRR27942339	https://www.ncbi.nlm.nih.gov/sra/?term=SRR27942339
CVD_KHM_564	ESEA	TRUE	AFRIMS/UMB	SRR27942338	https://www.ncbi.nlm.nih.gov/sra/?term=SRR27942338
CVD_KHM_565	ESEA	TRUE	AFRIMS/UMB	SRR27942337	https://www.ncbi.nlm.nih.gov/sra/?term=SRR27942337
CVD_KHM_566	ESEA	TRUE	AFRIMS/UMB	SRR27942336	https://www.ncbi.nlm.nih.gov/sra/?term=SRR27942336
CVD_KHM_567	ESEA	TRUE	AFRIMS/UMB	SRR27942335	https://www.ncbi.nlm.nih.gov/sra/?term=SRR27942335
CVD_KHM_568	ESEA	TRUE	AFRIMS/UMB	SRR27942334	https://www.ncbi.nlm.nih.gov/sra/?term=SRR27942334
CVD_KHM_569	ESEA	TRUE	AFRIMS/UMB	SRR27942333	https://www.ncbi.nlm.nih.gov/sra/?term=SRR27942333
CVD_KHM_570	ESEA	TRUE	AFRIMS/UMB	SRR27942332	https://www.ncbi.nlm.nih.gov/sra/?term=SRR27942332
CVD_KHM_571	ESEA	TRUE	AFRIMS/UMB	SRR27942331	https://www.ncbi.nlm.nih.gov/sra/?term=SRR27942331
CVD_KHM_572	ESEA	TRUE	AFRIMS/UMB	SRR27942328	https://www.ncbi.nlm.nih.gov/sra/?term=SRR27942328
CVD_KHM_573	ESEA	TRUE	AFRIMS/UMB	SRR27942327	https://www.ncbi.nlm.nih.gov/sra/?term=SRR27942327
CVD_KHM_574	ESEA	TRUE	AFRIMS/UMB	SRR27942412	https://www.ncbi.nlm.nih.gov/sra/?term=SRR27942412
CVD_KHM_575	ESEA	TRUE	AFRIMS/UMB	SRR27942411	https://www.ncbi.nlm.nih.gov/sra/?term=SRR27942411
CVD_KHM_576	ESEA	TRUE	AFRIMS/UMB	SRR27942410	https://www.ncbi.nlm.nih.gov/sra/?term=SRR27942410
CVD_KHM_577	ESEA	TRUE	AFRIMS/UMB	SRR27942408	https://www.ncbi.nlm.nih.gov/sra/?term=SRR27942408
CVD_KHM_578	ESEA	TRUE	AFRIMS/UMB	SRR27942407	https://www.ncbi.nlm.nih.gov/sra/?term=SRR27942407
CVD_KHM_579	ESEA	TRUE	AFRIMS/UMB	SRR27942406	https://www.ncbi.nlm.nih.gov/sra/?term=SRR27942406
CVD_KHM_580	ESEA	TRUE	AFRIMS/UMB	SRR27942405	https://www.ncbi.nlm.nih.gov/sra/?term=SRR27942405
CVD_KHM_581	ESEA	TRUE	AFRIMS/UMB	SRR27942404	https://www.ncbi.nlm.nih.gov/sra/?term=SRR27942404
CVD_KHM_582	ESEA	TRUE	AFRIMS/UMB	SRR27942403	https://www.ncbi.nlm.nih.gov/sra/?term=SRR27942403
CVD_KHM_583	ESEA	TRUE	AFRIMS/UMB	SRR27942402	https://www.ncbi.nlm.nih.gov/sra/?term=SRR27942402
CVD_KHM_584	ESEA	TRUE	AFRIMS/UMB	SRR27942401	https://www.ncbi.nlm.nih.gov/sra/?term=SRR27942401
CVD_KHM_585	ESEA	TRUE	AFRIMS/UMB	SRR27942400	https://www.ncbi.nlm.nih.gov/sra/?term=SRR27942400
CVD_KHM_586	ESEA	TRUE	AFRIMS/UMB	SRR27942399	https://www.ncbi.nlm.nih.gov/sra/?term=SRR27942399
CVD_KHM_587	ESEA	TRUE	AFRIMS/UMB	SRR27942397	https://www.ncbi.nlm.nih.gov/sra/?term=SRR27942397
CVD_KHM_588	ESEA	TRUE	AFRIMS/UMB	SRR27942394	https://www.ncbi.nlm.nih.gov/sra/?term=SRR27942394
CVD_KHM_589	ESEA	TRUE	AFRIMS/UMB	SRR27942393	https://www.ncbi.nlm.nih.gov/sra/?term=SRR27942393
CVD_KHM_590	ESEA	TRUE	AFRIMS/UMB	SRR27942396	https://www.ncbi.nlm.nih.gov/sra/?term=SRR27942396
CVD_KHM_591	ESEA	TRUE	AFRIMS/UMB	SRR27942395	https://www.ncbi.nlm.nih.gov/sra/?term=SRR27942395
CVD_KHM_592	ESEA	TRUE	AFRIMS/UMB	SRR27942392	https://www.ncbi.nlm.nih.gov/sra/?term=SRR27942392
CVD_KHM_593	ESEA	TRUE	AFRIMS/UMB	SRR27942391	https://www.ncbi.nlm.nih.gov/sra/?term=SRR27942391
CVD_KHM_594	ESEA	TRUE	AFRIMS/UMB	SRR27942390	https://www.ncbi.nlm.nih.gov/sra/?term=SRR27942390
CVD_KHM_595	ESEA	TRUE	AFRIMS/UMB	SRR27942389	https://www.ncbi.nlm.nih.gov/sra/?term=SRR27942389
CVD_KHM_596	ESEA	TRUE	AFRIMS/UMB	SRR27942388	https://www.ncbi.nlm.nih.gov/sra/?term=SRR27942388
CVD_KHM_597	ESEA	TRUE	AFRIMS/UMB	SRR27942385	https://www.ncbi.nlm.nih.gov/sra/?term=SRR27942385
CVD_KHM_598	ESEA	TRUE	AFRIMS/UMB	SRR27942384	https://www.ncbi.nlm.nih.gov/sra/?term=SRR27942384
CVD_KHM_599	ESEA	TRUE	AFRIMS/UMB	SRR27942383	https://www.ncbi.nlm.nih.gov/sra/?term=SRR27942383
CVD_KHM_600	ESEA	TRUE	AFRIMS/UMB	SRR27942382	https://www.ncbi.nlm.nih.gov/sra/?term=SRR27942382
CVD_KHM_601	ESEA	TRUE	AFRIMS/UMB	SRR27942381	https://www.ncbi.nlm.nih.gov/sra/?term=SRR27942381
CVD_KHM_602	ESEA	TRUE	AFRIMS/UMB	SRR27942380	https://www.ncbi.nlm.nih.gov/sra/?term=SRR27942380
CVD_KHM_603	ESEA	TRUE	AFRIMS/UMB	SRR27942379	https://www.ncbi.nlm.nih.gov/sra/?term=SRR27942379
CVD_KHM_604	ESEA	TRUE	AFRIMS/UMB	SRR27942378	https://www.ncbi.nlm.nih.gov/sra/?term=SRR27942378
CVD_KHM_605	ESEA	TRUE	AFRIMS/UMB	SRR27942377	https://www.ncbi.nlm.nih.gov/sra/?term=SRR27942377
CVD_KHM_606	ESEA	TRUE	AFRIMS/UMB	SRR27942376	https://www.ncbi.nlm.nih.gov/sra/?term=SRR27942376
CVD_KHM_607	ESEA	TRUE	AFRIMS/UMB	SRR27942374	https://www.ncbi.nlm.nih.gov/sra/?term=SRR27942374
CVD_KHM_608	ESEA	TRUE	AFRIMS/UMB	SRR27942373	https://www.ncbi.nlm.nih.gov/sra/?term=SRR27942373
CVD_KHM_609	ESEA	TRUE	AFRIMS/UMB	SRR27942372	https://www.ncbi.nlm.nih.gov/sra/?term=SRR27942372
CVD_KHM_610	ESEA	TRUE	AFRIMS/UMB	SRR27942371	https://www.ncbi.nlm.nih.gov/sra/?term=SRR27942371
CVD_KHM_611	ESEA	TRUE	AFRIMS/UMB	SRR27942370	https://www.ncbi.nlm.nih.gov/sra/?term=SRR27942370
CVD_KHM_612	ESEA	TRUE	AFRIMS/UMB	SRR27942369	https://www.ncbi.nlm.nih.gov/sra/?term=SRR27942369
CVD_KHM_613	ESEA	TRUE	AFRIMS/UMB	SRR27942368	https://www.ncbi.nlm.nih.gov/sra/?term=SRR27942368
CVD_KHM_614	ESEA	TRUE	AFRIMS/UMB	SRR27942367	https://www.ncbi.nlm.nih.gov/sra/?term=SRR27942367
CVD_KHM_615	ESEA	TRUE	AFRIMS/UMB	SRR27942366	https://www.ncbi.nlm.nih.gov/sra/?term=SRR27942366
CVD_KHM_616	ESEA	TRUE	AFRIMS/UMB	SRR27942365	https://www.ncbi.nlm.nih.gov/sra/?term=SRR27942365
CVD_KHM_617	ESEA	TRUE	AFRIMS/UMB	SRR27942251	https://www.ncbi.nlm.nih.gov/sra/?term=SRR27942251
CVD_KHM_618	ESEA	TRUE	AFRIMS/UMB	SRR27942250	https://www.ncbi.nlm.nih.gov/sra/?term=SRR27942250
CVD_KHM_619	ESEA	TRUE	AFRIMS/UMB	SRR27942249	https://www.ncbi.nlm.nih.gov/sra/?term=SRR27942249
CVD_KHM_620	ESEA	TRUE	AFRIMS/UMB	SRR27942248	https://www.ncbi.nlm.nih.gov/sra/?term=SRR27942248
CVD_KHM_621	ESEA	TRUE	AFRIMS/UMB	SRR27942247	https://www.ncbi.nlm.nih.gov/sra/?term=SRR27942247
CVD_KHM_622	ESEA	TRUE	AFRIMS/UMB	SRR27942246	https://www.ncbi.nlm.nih.gov/sra/?term=SRR27942246
CVD_KHM_623	ESEA	TRUE	AFRIMS/UMB	SRR27942245	https://www.ncbi.nlm.nih.gov/sra/?term=SRR27942245
CVD_KHM_624	ESEA	TRUE	AFRIMS/UMB	SRR27942244	https://www.ncbi.nlm.nih.gov/sra/?term=SRR27942244
CVD_KHM_625	ESEA	TRUE	AFRIMS/UMB	SRR27942243	https://www.ncbi.nlm.nih.gov/sra/?term=SRR27942243
CVD_KHM_626	ESEA	TRUE	AFRIMS/UMB	SRR27942242	https://www.ncbi.nlm.nih.gov/sra/?term=SRR27942242
CVD_KHM_627	ESEA	TRUE	AFRIMS/UMB	SRR27942240	https://www.ncbi.nlm.nih.gov/sra/?term=SRR27942240
CVD_KHM_628	ESEA	TRUE	AFRIMS/UMB	SRR27942239	https://www.ncbi.nlm.nih.gov/sra/?term=SRR27942239
CVD_KHM_629	ESEA	TRUE	AFRIMS/UMB	SRR27942238	https://www.ncbi.nlm.nih.gov/sra/?term=SRR27942238
CVD_KHM_630	ESEA	TRUE	AFRIMS/UMB	SRR27942237	https://www.ncbi.nlm.nih.gov/sra/?term=SRR27942237
CVD_KHM_631	ESEA	TRUE	AFRIMS/UMB	SRR27942236	https://www.ncbi.nlm.nih.gov/sra/?term=SRR27942236
CVD_KHM_632	ESEA	TRUE	AFRIMS/UMB	SRR27942235	https://www.ncbi.nlm.nih.gov/sra/?term=SRR27942235
CVD_KHM_633	ESEA	TRUE	AFRIMS/UMB	SRR27942448	https://www.ncbi.nlm.nih.gov/sra/?term=SRR27942448
CVD_KHM_634	ESEA	TRUE	AFRIMS/UMB	SRR27942452	https://www.ncbi.nlm.nih.gov/sra/?term=SRR27942452
CVD_KHM_635	ESEA	TRUE	AFRIMS/UMB	SRR27942451	https://www.ncbi.nlm.nih.gov/sra/?term=SRR27942451
CVD_KHM_636	ESEA	TRUE	AFRIMS/UMB	SRR27942450	https://www.ncbi.nlm.nih.gov/sra/?term=SRR27942450
CVD_KHM_637	ESEA	TRUE	AFRIMS/UMB	SRR27942447	https://www.ncbi.nlm.nih.gov/sra/?term=SRR27942447
CVD_KHM_638	ESEA	TRUE	AFRIMS/UMB	SRR27942292	https://www.ncbi.nlm.nih.gov/sra/?term=SRR27942292
CVD_KHM_639	ESEA	TRUE	AFRIMS/UMB	SRR27942291	https://www.ncbi.nlm.nih.gov/sra/?term=SRR27942291
CVD_THA_001	ESEA	TRUE	AFRIMS/UMB	SRR27942021	https://www.ncbi.nlm.nih.gov/sra/?term=SRR27942021
IGS-CBD-001	ESEA	FALSE	AFRIMS/UMB	SRR7264142,SRR7264141,SRR7264144,SRR7264143,SRR5346265	https://www.ncbi.nlm.nih.gov/sra/?term=SRR7264142,https://www.ncbi.nlm.nih.gov/sra/?term=SRR7264141,https://www.ncbi.nlm.nih.gov/sra/?term=SRR7264144,https://www.ncbi.nlm.nih.gov/sra/?term=SRR7264143,https://www.ncbi.nlm.nih.gov/sra/?term=SRR5346265
IGS-CBD-002	ESEA	FALSE	AFRIMS/UMB	SRR7264140,SRR7264137,SRR7264139,SRR7264138,SRR5346266	https://www.ncbi.nlm.nih.gov/sra/?term=SRR7264140,https://www.ncbi.nlm.nih.gov/sra/?term=SRR7264137,https://www.ncbi.nlm.nih.gov/sra/?term=SRR7264139,https://www.ncbi.nlm.nih.gov/sra/?term=SRR7264138,https://www.ncbi.nlm.nih.gov/sra/?term=SRR5346266
IGS-CBD-002	ESEA	FALSE	AFRIMS/UMB	SRR7264140,SRR7264137,SRR7264139,SRR7264138,SRR5346266	https://www.ncbi.nlm.nih.gov/sra/?term=SRR7264140,https://www.ncbi.nlm.nih.gov/sra/?term=SRR7264137,https://www.ncbi.nlm.nih.gov/sra/?term=SRR7264139,https://www.ncbi.nlm.nih.gov/sra/?term=SRR7264138,https://www.ncbi.nlm.nih.gov/sra/?term=SRR5346266
IGS-CBD-003	ESEA	FALSE	AFRIMS/UMB	SRR7266712,SRR7266714,SRR7266713,SRR7266711,SRR5319273	https://www.ncbi.nlm.nih.gov/sra/?term=SRR7266712,https://www.ncbi.nlm.nih.gov/sra/?term=SRR7266714,https://www.ncbi.nlm.nih.gov/sra/?term=SRR7266713,https://www.ncbi.nlm.nih.gov/sra/?term=SRR7266711,https://www.ncbi.nlm.nih.gov/sra/?term=SRR5319273
IGS-CBD-005	ESEA	FALSE	AFRIMS/UMB	SRR5360249,SRR5360247,SRR5360250,SRR5360248	https://www.ncbi.nlm.nih.gov/sra/?term=SRR5360249,https://www.ncbi.nlm.nih.gov/sra/?term=SRR5360247,https://www.ncbi.nlm.nih.gov/sra/?term=SRR5360250,https://www.ncbi.nlm.nih.gov/sra/?term=SRR5360248
IGS-CBD-006	ESEA	FALSE	AFRIMS/UMB	SRR5360269,SRR5360271,SRR5360270,SRR5360272	https://www.ncbi.nlm.nih.gov/sra/?term=SRR5360269,https://www.ncbi.nlm.nih.gov/sra/?term=SRR5360271,https://www.ncbi.nlm.nih.gov/sra/?term=SRR5360270,https://www.ncbi.nlm.nih.gov/sra/?term=SRR5360272
IGS-CBD-007	ESEA	FALSE	AFRIMS/UMB	SRR5346276	https://www.ncbi.nlm.nih.gov/sra/?term=SRR5346276
IGS-CBD-008	ESEA	FALSE	AFRIMS/UMB	SRR5346277	https://www.ncbi.nlm.nih.gov/sra/?term=SRR5346277
IGS-CBD-009	ESEA	FALSE	AFRIMS/UMB	SRR5360220,SRR5360219,SRR5360221,SRR5346278	https://www.ncbi.nlm.nih.gov/sra/?term=SRR5360220,https://www.ncbi.nlm.nih.gov/sra/?term=SRR5360219,https://www.ncbi.nlm.nih.gov/sra/?term=SRR5360221,https://www.ncbi.nlm.nih.gov/sra/?term=SRR5346278
IGS-CBD-010	ESEA	FALSE	AFRIMS/UMB	SRR5346280,SRR5346279	https://www.ncbi.nlm.nih.gov/sra/?term=SRR5346280,https://www.ncbi.nlm.nih.gov/sra/?term=SRR5346279
IGS-CBD-011	ESEA	FALSE	AFRIMS/UMB	SRR5346282	https://www.ncbi.nlm.nih.gov/sra/?term=SRR5346282
IGS-CBD-013	ESEA	FALSE	AFRIMS/UMB	SRR5346283	https://www.ncbi.nlm.nih.gov/sra/?term=SRR5346283
IGS-CBD-015	ESEA	FALSE	AFRIMS/UMB	SRR5346284	https://www.ncbi.nlm.nih.gov/sra/?term=SRR5346284
IGS-CBD-016	ESEA	FALSE	AFRIMS/UMB	SRR5346285	https://www.ncbi.nlm.nih.gov/sra/?term=SRR5346285
IGS-CBD-017	ESEA	FALSE	AFRIMS/UMB	SRR5346271	https://www.ncbi.nlm.nih.gov/sra/?term=SRR5346271
IGS-CBD-018	ESEA	FALSE	AFRIMS/UMB	SRR5346272	https://www.ncbi.nlm.nih.gov/sra/?term=SRR5346272
IGS-CBD-019	ESEA	FALSE	AFRIMS/UMB	SRR5360291,SRR5360293,SRR5360295,SRR5360294	https://www.ncbi.nlm.nih.gov/sra/?term=SRR5360291,https://www.ncbi.nlm.nih.gov/sra/?term=SRR5360293,https://www.ncbi.nlm.nih.gov/sra/?term=SRR5360295,https://www.ncbi.nlm.nih.gov/sra/?term=SRR5360294
IGS-CBD-020	ESEA	FALSE	AFRIMS/UMB	SRR5360299,SRR5360301,SRR5360302,SRR5360300	https://www.ncbi.nlm.nih.gov/sra/?term=SRR5360299,https://www.ncbi.nlm.nih.gov/sra/?term=SRR5360301,https://www.ncbi.nlm.nih.gov/sra/?term=SRR5360302,https://www.ncbi.nlm.nih.gov/sra/?term=SRR5360300
IGS-CBD-021	ESEA	FALSE	AFRIMS/UMB	SRR5346298	https://www.ncbi.nlm.nih.gov/sra/?term=SRR5346298
IGS-CBD-022	ESEA	FALSE	AFRIMS/UMB	SRR5346299	https://www.ncbi.nlm.nih.gov/sra/?term=SRR5346299
IGS-CBD-023	ESEA	FALSE	AFRIMS/UMB	SRR5360306,SRR5360304,SRR5360307,SRR5360308	https://www.ncbi.nlm.nih.gov/sra/?term=SRR5360306,https://www.ncbi.nlm.nih.gov/sra/?term=SRR5360304,https://www.ncbi.nlm.nih.gov/sra/?term=SRR5360307,https://www.ncbi.nlm.nih.gov/sra/?term=SRR5360308
IGS-CBD-025	ESEA	FALSE	AFRIMS/UMB	SRR5346302	https://www.ncbi.nlm.nih.gov/sra/?term=SRR5346302
IGS-CBD-026	ESEA	FALSE	AFRIMS/UMB	SRR5346304	https://www.ncbi.nlm.nih.gov/sra/?term=SRR5346304
IGS-CBD-028	ESEA	FALSE	AFRIMS/UMB	SRR5346343	https://www.ncbi.nlm.nih.gov/sra/?term=SRR5346343
IGS-CBD-030	ESEA	FALSE	AFRIMS/UMB	SRR5360313,SRR5360311,SRR5360312	https://www.ncbi.nlm.nih.gov/sra/?term=SRR5360313,https://www.ncbi.nlm.nih.gov/sra/?term=SRR5360311,https://www.ncbi.nlm.nih.gov/sra/?term=SRR5360312
IGS-CBD-031	ESEA	FALSE	AFRIMS/UMB	SRR5346348	https://www.ncbi.nlm.nih.gov/sra/?term=SRR5346348
IGS-CBD-032	ESEA	FALSE	AFRIMS/UMB	SRR5360349,SRR5360348,SRR5360347,SRR5360350	https://www.ncbi.nlm.nih.gov/sra/?term=SRR5360349,https://www.ncbi.nlm.nih.gov/sra/?term=SRR5360348,https://www.ncbi.nlm.nih.gov/sra/?term=SRR5360347,https://www.ncbi.nlm.nih.gov/sra/?term=SRR5360350
IGS-CBD-033	ESEA	FALSE	AFRIMS/UMB	SRR5346353	https://www.ncbi.nlm.nih.gov/sra/?term=SRR5346353
IGS-CBD-034	ESEA	FALSE	AFRIMS/UMB	SRR5346355	https://www.ncbi.nlm.nih.gov/sra/?term=SRR5346355
IGS-CBD-035	ESEA	FALSE	AFRIMS/UMB	SRR5346354	https://www.ncbi.nlm.nih.gov/sra/?term=SRR5346354
IGS-CBD-036	ESEA	FALSE	AFRIMS/UMB	SRR5360322,SRR5360325,SRR5360323	https://www.ncbi.nlm.nih.gov/sra/?term=SRR5360322,https://www.ncbi.nlm.nih.gov/sra/?term=SRR5360325,https://www.ncbi.nlm.nih.gov/sra/?term=SRR5360323
IGS-CBD-037	ESEA	FALSE	AFRIMS/UMB	SRR5360327,SRR5360329	https://www.ncbi.nlm.nih.gov/sra/?term=SRR5360327,https://www.ncbi.nlm.nih.gov/sra/?term=SRR5360329
IGS-CBD-039	ESEA	FALSE	AFRIMS/UMB	SRR5346356	https://www.ncbi.nlm.nih.gov/sra/?term=SRR5346356
IGS-CBD-040	ESEA	FALSE	AFRIMS/UMB	SRR5360332,SRR5360334,SRR5360333	https://www.ncbi.nlm.nih.gov/sra/?term=SRR5360332,https://www.ncbi.nlm.nih.gov/sra/?term=SRR5360334,https://www.ncbi.nlm.nih.gov/sra/?term=SRR5360333
IGS-CBD-041	ESEA	FALSE	AFRIMS/UMB	SRR5346363	https://www.ncbi.nlm.nih.gov/sra/?term=SRR5346363
IGS-CBD-042	ESEA	FALSE	AFRIMS/UMB	SRR5346369	https://www.ncbi.nlm.nih.gov/sra/?term=SRR5346369
IGS-CBD-043	ESEA	FALSE	AFRIMS/UMB	SRR5360343,SRR5360344	https://www.ncbi.nlm.nih.gov/sra/?term=SRR5360343,https://www.ncbi.nlm.nih.gov/sra/?term=SRR5360344
IGS-CBD-044	ESEA	FALSE	AFRIMS/UMB	SRR5346377	https://www.ncbi.nlm.nih.gov/sra/?term=SRR5346377
IGS-CBD-045	ESEA	FALSE	AFRIMS/UMB	SRR5360361,SRR5360363,SRR5360362	https://www.ncbi.nlm.nih.gov/sra/?term=SRR5360361,https://www.ncbi.nlm.nih.gov/sra/?term=SRR5360363,https://www.ncbi.nlm.nih.gov/sra/?term=SRR5360362
IGS-CBD-046	ESEA	FALSE	AFRIMS/UMB	SRR5346383	https://www.ncbi.nlm.nih.gov/sra/?term=SRR5346383
IGS-CBD-047	ESEA	FALSE	AFRIMS/UMB	SRR5360366,SRR5346386	https://www.ncbi.nlm.nih.gov/sra/?term=SRR5360366,https://www.ncbi.nlm.nih.gov/sra/?term=SRR5346386
IGS-CBD-048	ESEA	FALSE	AFRIMS/UMB	SRR5346390	https://www.ncbi.nlm.nih.gov/sra/?term=SRR5346390
IGS-CBD-049	ESEA	FALSE	AFRIMS/UMB	SRR5346392	https://www.ncbi.nlm.nih.gov/sra/?term=SRR5346392
IGS-CBD-050	ESEA	FALSE	AFRIMS/UMB	SRR5360419,SRR5360418,SRR5360420	https://www.ncbi.nlm.nih.gov/sra/?term=SRR5360419,https://www.ncbi.nlm.nih.gov/sra/?term=SRR5360418,https://www.ncbi.nlm.nih.gov/sra/?term=SRR5360420
IGS-CBD-051	ESEA	FALSE	AFRIMS/UMB	SRR5360379,SRR5360380,SRR5360381	https://www.ncbi.nlm.nih.gov/sra/?term=SRR5360379,https://www.ncbi.nlm.nih.gov/sra/?term=SRR5360380,https://www.ncbi.nlm.nih.gov/sra/?term=SRR5360381
IGS-CBD-052	ESEA	FALSE	AFRIMS/UMB	SRR5346420	https://www.ncbi.nlm.nih.gov/sra/?term=SRR5346420
IGS-CBD-053	ESEA	FALSE	AFRIMS/UMB	SRR5346423	https://www.ncbi.nlm.nih.gov/sra/?term=SRR5346423
IGS-CBD-054	ESEA	FALSE	AFRIMS/UMB	SRR5346430	https://www.ncbi.nlm.nih.gov/sra/?term=SRR5346430
IGS-CBD-055	ESEA	FALSE	AFRIMS/UMB	SRR5360509,SRR5360510	https://www.ncbi.nlm.nih.gov/sra/?term=SRR5360509,https://www.ncbi.nlm.nih.gov/sra/?term=SRR5360510
IGS-CBD-056	ESEA	FALSE	AFRIMS/UMB	SRR5360449,SRR5360448,SRR5346433	https://www.ncbi.nlm.nih.gov/sra/?term=SRR5360449,https://www.ncbi.nlm.nih.gov/sra/?term=SRR5360448,https://www.ncbi.nlm.nih.gov/sra/?term=SRR5346433
IGS-CBD-057	ESEA	FALSE	AFRIMS/UMB	SRR5360409,SRR5360408,SRR5360410,SRR5360411	https://www.ncbi.nlm.nih.gov/sra/?term=SRR5360409,https://www.ncbi.nlm.nih.gov/sra/?term=SRR5360408,https://www.ncbi.nlm.nih.gov/sra/?term=SRR5360410,https://www.ncbi.nlm.nih.gov/sra/?term=SRR5360411
IGS-CBD-059	ESEA	FALSE	AFRIMS/UMB	SRR5360454,SRR5360456,SRR5360452,SRR5360453	https://www.ncbi.nlm.nih.gov/sra/?term=SRR5360454,https://www.ncbi.nlm.nih.gov/sra/?term=SRR5360456,https://www.ncbi.nlm.nih.gov/sra/?term=SRR5360452,https://www.ncbi.nlm.nih.gov/sra/?term=SRR5360453
IGS-CBD-060	ESEA	FALSE	AFRIMS/UMB	SRR5346445	https://www.ncbi.nlm.nih.gov/sra/?term=SRR5346445
IGS-CBD-062	ESEA	FALSE	AFRIMS/UMB	SRR5346450	https://www.ncbi.nlm.nih.gov/sra/?term=SRR5346450
IGS-CBD-063	ESEA	FALSE	AFRIMS/UMB	SRR5360474,SRR5360475,SRR5360473,SRR5346471,SRR5346472	https://www.ncbi.nlm.nih.gov/sra/?term=SRR5360474,https://www.ncbi.nlm.nih.gov/sra/?term=SRR5360475,https://www.ncbi.nlm.nih.gov/sra/?term=SRR5360473,https://www.ncbi.nlm.nih.gov/sra/?term=SRR5346471,https://www.ncbi.nlm.nih.gov/sra/?term=SRR5346472
IGS-CBD-064	ESEA	FALSE	AFRIMS/UMB	SRR5360424,SRR5360425,SRR5360426,SRR5360427	https://www.ncbi.nlm.nih.gov/sra/?term=SRR5360424,https://www.ncbi.nlm.nih.gov/sra/?term=SRR5360425,https://www.ncbi.nlm.nih.gov/sra/?term=SRR5360426,https://www.ncbi.nlm.nih.gov/sra/?term=SRR5360427
IGS-CBD-068	ESEA	FALSE	AFRIMS/UMB	SRR5346484	https://www.ncbi.nlm.nih.gov/sra/?term=SRR5346484
IGS-CBD-069	ESEA	FALSE	AFRIMS/UMB	SRR5360465,SRR5360464,SRR5360463,SRR5360466	https://www.ncbi.nlm.nih.gov/sra/?term=SRR5360465,https://www.ncbi.nlm.nih.gov/sra/?term=SRR5360464,https://www.ncbi.nlm.nih.gov/sra/?term=SRR5360463,https://www.ncbi.nlm.nih.gov/sra/?term=SRR5360466
IGS-CBD-070	ESEA	FALSE	AFRIMS/UMB	SRR5346489	https://www.ncbi.nlm.nih.gov/sra/?term=SRR5346489
IGS-CBD-071	ESEA	FALSE	AFRIMS/UMB	SRR5360522,SRR5360523,SRR5360525,SRR5360524	https://www.ncbi.nlm.nih.gov/sra/?term=SRR5360522,https://www.ncbi.nlm.nih.gov/sra/?term=SRR5360523,https://www.ncbi.nlm.nih.gov/sra/?term=SRR5360525,https://www.ncbi.nlm.nih.gov/sra/?term=SRR5360524
IGS-CBD-072	ESEA	FALSE	AFRIMS/UMB	SRR5346497	https://www.ncbi.nlm.nih.gov/sra/?term=SRR5346497
IGS-CBD-073	ESEA	FALSE	AFRIMS/UMB	SRR5346498	https://www.ncbi.nlm.nih.gov/sra/?term=SRR5346498
IGS-CBD-074	ESEA	FALSE	AFRIMS/UMB	SRR5360505,SRR5360506	https://www.ncbi.nlm.nih.gov/sra/?term=SRR5360505,https://www.ncbi.nlm.nih.gov/sra/?term=SRR5360506
IGS-CBD-077	ESEA	FALSE	AFRIMS/UMB	SRR5360480,SRR5360478,SRR5360479	https://www.ncbi.nlm.nih.gov/sra/?term=SRR5360480,https://www.ncbi.nlm.nih.gov/sra/?term=SRR5360478,https://www.ncbi.nlm.nih.gov/sra/?term=SRR5360479
IGS-CBD-078	ESEA	FALSE	AFRIMS/UMB	SRR5346500	https://www.ncbi.nlm.nih.gov/sra/?term=SRR5346500
IGS-CBD-079	ESEA	FALSE	AFRIMS/UMB	SRR5346501	https://www.ncbi.nlm.nih.gov/sra/?term=SRR5346501
IGS-CBD-080	ESEA	FALSE	AFRIMS/UMB	SRR5360502,SRR5346504	https://www.ncbi.nlm.nih.gov/sra/?term=SRR5360502,https://www.ncbi.nlm.nih.gov/sra/?term=SRR5346504
IGS-CBD-081	ESEA	FALSE	AFRIMS/UMB	SRR5360488,SRR5360489,SRR5360490	https://www.ncbi.nlm.nih.gov/sra/?term=SRR5360488,https://www.ncbi.nlm.nih.gov/sra/?term=SRR5360489,https://www.ncbi.nlm.nih.gov/sra/?term=SRR5360490
IGS-CBD-082	ESEA	FALSE	AFRIMS/UMB	SRR5346502	https://www.ncbi.nlm.nih.gov/sra/?term=SRR5346502
IGS-CBD-083	ESEA	FALSE	AFRIMS/UMB	SRR5346503	https://www.ncbi.nlm.nih.gov/sra/?term=SRR5346503
IGS-CBD-084	ESEA	FALSE	AFRIMS/UMB	SRR5360112,SRR5360111,SRR5360108,SRR5360110,SRR5360109	https://www.ncbi.nlm.nih.gov/sra/?term=SRR5360112,https://www.ncbi.nlm.nih.gov/sra/?term=SRR5360111,https://www.ncbi.nlm.nih.gov/sra/?term=SRR5360108,https://www.ncbi.nlm.nih.gov/sra/?term=SRR5360110,https://www.ncbi.nlm.nih.gov/sra/?term=SRR5360109
IGS-CBD-085	ESEA	FALSE	AFRIMS/UMB	SRR5346508	https://www.ncbi.nlm.nih.gov/sra/?term=SRR5346508
IGS-CBD-086	ESEA	FALSE	AFRIMS/UMB	SRR5360113,SRR5360114	https://www.ncbi.nlm.nih.gov/sra/?term=SRR5360113,https://www.ncbi.nlm.nih.gov/sra/?term=SRR5360114
IGS-CBD-087	ESEA	FALSE	AFRIMS/UMB	SRR5360117,SRR5360116,SRR5360115	https://www.ncbi.nlm.nih.gov/sra/?term=SRR5360117,https://www.ncbi.nlm.nih.gov/sra/?term=SRR5360116,https://www.ncbi.nlm.nih.gov/sra/?term=SRR5360115
IGS-CBD-088	ESEA	FALSE	AFRIMS/UMB	SRR5346505	https://www.ncbi.nlm.nih.gov/sra/?term=SRR5346505
IGS-CBD-089	ESEA	FALSE	AFRIMS/UMB	SRR5346506	https://www.ncbi.nlm.nih.gov/sra/?term=SRR5346506
IGS-CBD-090	ESEA	FALSE	AFRIMS/UMB	SRR5346507	https://www.ncbi.nlm.nih.gov/sra/?term=SRR5346507
IGS-CBD-091	ESEA	FALSE	AFRIMS/UMB	SRR5360118,SRR5360119,SRR5360121,SRR5360120	https://www.ncbi.nlm.nih.gov/sra/?term=SRR5360118,https://www.ncbi.nlm.nih.gov/sra/?term=SRR5360119,https://www.ncbi.nlm.nih.gov/sra/?term=SRR5360121,https://www.ncbi.nlm.nih.gov/sra/?term=SRR5360120
IGS-CBD-092	ESEA	FALSE	AFRIMS/UMB	SRR5346509	https://www.ncbi.nlm.nih.gov/sra/?term=SRR5346509
IGS-CBD-093	ESEA	FALSE	AFRIMS/UMB	SRR5346510	https://www.ncbi.nlm.nih.gov/sra/?term=SRR5346510
IGS-CBD-094	ESEA	FALSE	AFRIMS/UMB	SRR5346511	https://www.ncbi.nlm.nih.gov/sra/?term=SRR5346511
IGS-CBD-095	ESEA	FALSE	AFRIMS/UMB	SRR5360208,SRR5346517	https://www.ncbi.nlm.nih.gov/sra/?term=SRR5360208,https://www.ncbi.nlm.nih.gov/sra/?term=SRR5346517
IGS-CBD-096	ESEA	FALSE	AFRIMS/UMB	SRR5346518	https://www.ncbi.nlm.nih.gov/sra/?term=SRR5346518
IGS-CBD-097	ESEA	FALSE	AFRIMS/UMB	SRR5360129,SRR5360128,SRR5360130	https://www.ncbi.nlm.nih.gov/sra/?term=SRR5360129,https://www.ncbi.nlm.nih.gov/sra/?term=SRR5360128,https://www.ncbi.nlm.nih.gov/sra/?term=SRR5360130
IGS-CBD-099	ESEA	FALSE	AFRIMS/UMB	SRR5346514	https://www.ncbi.nlm.nih.gov/sra/?term=SRR5346514
IGS-CBD-100	ESEA	FALSE	AFRIMS/UMB	SRR5346513	https://www.ncbi.nlm.nih.gov/sra/?term=SRR5346513
IGS-CBD-101	ESEA	FALSE	AFRIMS/UMB	SRR5346515	https://www.ncbi.nlm.nih.gov/sra/?term=SRR5346515
IGS-CBD-102	ESEA	FALSE	AFRIMS/UMB	SRR5360145,SRR5360143,SRR5360144,SRR5346516	https://www.ncbi.nlm.nih.gov/sra/?term=SRR5360145,https://www.ncbi.nlm.nih.gov/sra/?term=SRR5360143,https://www.ncbi.nlm.nih.gov/sra/?term=SRR5360144,https://www.ncbi.nlm.nih.gov/sra/?term=SRR5346516
IGS-CBD-103	ESEA	FALSE	AFRIMS/UMB	SRR5360122,SRR5360123	https://www.ncbi.nlm.nih.gov/sra/?term=SRR5360122,https://www.ncbi.nlm.nih.gov/sra/?term=SRR5360123
IGS-CBD-104	ESEA	FALSE	AFRIMS/UMB	SRR5360148,SRR5360149	https://www.ncbi.nlm.nih.gov/sra/?term=SRR5360148,https://www.ncbi.nlm.nih.gov/sra/?term=SRR5360149
IGS-CBD-105	ESEA	FALSE	AFRIMS/UMB	SRR5360132,SRR5360134,SRR5360131,SRR5360133	https://www.ncbi.nlm.nih.gov/sra/?term=SRR5360132,https://www.ncbi.nlm.nih.gov/sra/?term=SRR5360134,https://www.ncbi.nlm.nih.gov/sra/?term=SRR5360131,https://www.ncbi.nlm.nih.gov/sra/?term=SRR5360133
IGS-CBD-106	ESEA	FALSE	AFRIMS/UMB	SRR5346519	https://www.ncbi.nlm.nih.gov/sra/?term=SRR5346519
IGS-CBD-107	ESEA	FALSE	AFRIMS/UMB	SRR5346520	https://www.ncbi.nlm.nih.gov/sra/?term=SRR5346520
IGS-CBD-108	ESEA	FALSE	AFRIMS/UMB	SRR5360398,SRR5360396,SRR5360395,SRR5360397	https://www.ncbi.nlm.nih.gov/sra/?term=SRR5360398,https://www.ncbi.nlm.nih.gov/sra/?term=SRR5360396,https://www.ncbi.nlm.nih.gov/sra/?term=SRR5360395,https://www.ncbi.nlm.nih.gov/sra/?term=SRR5360397
IGS-CBD-109	ESEA	FALSE	AFRIMS/UMB	SRR5360179,SRR5360176,SRR5360178,SRR5360177	https://www.ncbi.nlm.nih.gov/sra/?term=SRR5360179,https://www.ncbi.nlm.nih.gov/sra/?term=SRR5360176,https://www.ncbi.nlm.nih.gov/sra/?term=SRR5360178,https://www.ncbi.nlm.nih.gov/sra/?term=SRR5360177
IGS-CBD-110	ESEA	FALSE	AFRIMS/UMB	SRR5360172,SRR5360173	https://www.ncbi.nlm.nih.gov/sra/?term=SRR5360172,https://www.ncbi.nlm.nih.gov/sra/?term=SRR5360173
IGS-CBD-111	ESEA	FALSE	AFRIMS/UMB	SRR5360141,SRR5360139,SRR5360140,SRR5360142	https://www.ncbi.nlm.nih.gov/sra/?term=SRR5360141,https://www.ncbi.nlm.nih.gov/sra/?term=SRR5360139,https://www.ncbi.nlm.nih.gov/sra/?term=SRR5360140,https://www.ncbi.nlm.nih.gov/sra/?term=SRR5360142
IGS-CBD-112	ESEA	FALSE	AFRIMS/UMB	SRR5360159,SRR5360157,SRR5360158,SRR5360156	https://www.ncbi.nlm.nih.gov/sra/?term=SRR5360159,https://www.ncbi.nlm.nih.gov/sra/?term=SRR5360157,https://www.ncbi.nlm.nih.gov/sra/?term=SRR5360158,https://www.ncbi.nlm.nih.gov/sra/?term=SRR5360156
IGS-CBD-113	ESEA	FALSE	AFRIMS/UMB	SRR5346581	https://www.ncbi.nlm.nih.gov/sra/?term=SRR5346581
IGS-CBD-114	ESEA	FALSE	AFRIMS/UMB	SRR5346582	https://www.ncbi.nlm.nih.gov/sra/?term=SRR5346582
IGS-CBD-115	ESEA	FALSE	AFRIMS/UMB	SRR5346583	https://www.ncbi.nlm.nih.gov/sra/?term=SRR5346583
IGS-CBD-116	ESEA	FALSE	AFRIMS/UMB	SRR5360317,SRR5360318,SRR5360319	https://www.ncbi.nlm.nih.gov/sra/?term=SRR5360317,https://www.ncbi.nlm.nih.gov/sra/?term=SRR5360318,https://www.ncbi.nlm.nih.gov/sra/?term=SRR5360319
IGS-CBD-117	ESEA	FALSE	AFRIMS/UMB	SRR5346584	https://www.ncbi.nlm.nih.gov/sra/?term=SRR5346584
IGS-CBD-118	ESEA	FALSE	AFRIMS/UMB	SRR5360165,SRR5360166,SRR5346585	https://www.ncbi.nlm.nih.gov/sra/?term=SRR5360165,https://www.ncbi.nlm.nih.gov/sra/?term=SRR5360166,https://www.ncbi.nlm.nih.gov/sra/?term=SRR5346585
IGS-CBD-119	ESEA	FALSE	AFRIMS/UMB	SRR5360138,SRR5360136,SRR5360135,SRR5360137	https://www.ncbi.nlm.nih.gov/sra/?term=SRR5360138,https://www.ncbi.nlm.nih.gov/sra/?term=SRR5360136,https://www.ncbi.nlm.nih.gov/sra/?term=SRR5360135,https://www.ncbi.nlm.nih.gov/sra/?term=SRR5360137
IGS-CBD-120	ESEA	FALSE	AFRIMS/UMB	SRR5346586	https://www.ncbi.nlm.nih.gov/sra/?term=SRR5346586
IGS-CBD-121	ESEA	FALSE	AFRIMS/UMB	SRR5360238,SRR5360239,SRR5360236,SRR5360240	https://www.ncbi.nlm.nih.gov/sra/?term=SRR5360238,https://www.ncbi.nlm.nih.gov/sra/?term=SRR5360239,https://www.ncbi.nlm.nih.gov/sra/?term=SRR5360236,https://www.ncbi.nlm.nih.gov/sra/?term=SRR5360240
IGS-CBD-122	ESEA	FALSE	AFRIMS/UMB	SRR5360169,SRR5346869	https://www.ncbi.nlm.nih.gov/sra/?term=SRR5360169,https://www.ncbi.nlm.nih.gov/sra/?term=SRR5346869
IGS-CBD-124	ESEA	FALSE	AFRIMS/UMB	SRR5346866,SRR5346867	https://www.ncbi.nlm.nih.gov/sra/?term=SRR5346866,https://www.ncbi.nlm.nih.gov/sra/?term=SRR5346867
IGS-CBD-126	ESEA	FALSE	AFRIMS/UMB	SRR5360127	https://www.ncbi.nlm.nih.gov/sra/?term=SRR5360127
IGS-CBD-127	ESEA	FALSE	AFRIMS/UMB	SRR5360146	https://www.ncbi.nlm.nih.gov/sra/?term=SRR5360146
PD0498-C	ESEA	FALSE	MalariaGEN	ERR164720	https://www.ebi.ac.uk/ena/browser/view/ERR164720
PD0500-C	ESEA	FALSE	MalariaGEN	ERR164693	https://www.ebi.ac.uk/ena/browser/view/ERR164693
PD0501-C	ESEA	FALSE	MalariaGEN	ERR164710	https://www.ebi.ac.uk/ena/browser/view/ERR164710
PD0502-C	ESEA	FALSE	MalariaGEN	ERR164721	https://www.ebi.ac.uk/ena/browser/view/ERR164721
PD0575-C	ESEA	FALSE	MalariaGEN	ERR248938	https://www.ebi.ac.uk/ena/browser/view/ERR248938
PD0576-C	ESEA	FALSE	MalariaGEN	ERR248942	https://www.ebi.ac.uk/ena/browser/view/ERR248942
PD0578-C	ESEA	FALSE	MalariaGEN	ERR248944	https://www.ebi.ac.uk/ena/browser/view/ERR248944
PD0579-C	ESEA	FALSE	MalariaGEN	ERR248945	https://www.ebi.ac.uk/ena/browser/view/ERR248945
PD0580-C	ESEA	FALSE	MalariaGEN	ERR248946	https://www.ebi.ac.uk/ena/browser/view/ERR248946
PD0651-C	ESEA	FALSE	MalariaGEN	ERR426036	https://www.ebi.ac.uk/ena/browser/view/ERR426036
PD0658-C	ESEA	FALSE	MalariaGEN	ERR426022	https://www.ebi.ac.uk/ena/browser/view/ERR426022
PD0659-C	ESEA	FALSE	MalariaGEN	ERR426034	https://www.ebi.ac.uk/ena/browser/view/ERR426034
PD0660-C	ESEA	FALSE	MalariaGEN	ERR404246	https://www.ebi.ac.uk/ena/browser/view/ERR404246
PD0662-C	ESEA	FALSE	MalariaGEN	ERR426023	https://www.ebi.ac.uk/ena/browser/view/ERR426023
PD0663-C	ESEA	FALSE	MalariaGEN	ERR404248	https://www.ebi.ac.uk/ena/browser/view/ERR404248
PD0664-C	ESEA	FALSE	MalariaGEN	ERR426033	https://www.ebi.ac.uk/ena/browser/view/ERR426033
PD0665-C	ESEA	FALSE	MalariaGEN	ERR426115	https://www.ebi.ac.uk/ena/browser/view/ERR426115
PD0668-C	ESEA	FALSE	MalariaGEN	ERR426140	https://www.ebi.ac.uk/ena/browser/view/ERR426140
PD0670-C	ESEA	FALSE	MalariaGEN	ERR404221	https://www.ebi.ac.uk/ena/browser/view/ERR404221
PH0002-C	ESEA	FALSE	MalariaGEN	ERR012857,ERR012289,ERR012319,ERR012255,ERR012484	https://www.ebi.ac.uk/ena/browser/view/ERR012857,https://www.ebi.ac.uk/ena/browser/view/ERR012289,https://www.ebi.ac.uk/ena/browser/view/ERR012319,https://www.ebi.ac.uk/ena/browser/view/ERR012255,https://www.ebi.ac.uk/ena/browser/view/ERR012484
PH0003-C	ESEA	FALSE	MalariaGEN	ERR012388,ERR012265,ERR012455,ERR012222,ERR012759	https://www.ebi.ac.uk/ena/browser/view/ERR012388,https://www.ebi.ac.uk/ena/browser/view/ERR012265,https://www.ebi.ac.uk/ena/browser/view/ERR012455,https://www.ebi.ac.uk/ena/browser/view/ERR012222,https://www.ebi.ac.uk/ena/browser/view/ERR012759
PH0004-C	ESEA	FALSE	MalariaGEN	ERR013226,ERR012764,ERR012799,ERR012697	https://www.ebi.ac.uk/ena/browser/view/ERR013226,https://www.ebi.ac.uk/ena/browser/view/ERR012764,https://www.ebi.ac.uk/ena/browser/view/ERR012799,https://www.ebi.ac.uk/ena/browser/view/ERR012697
PH0005-C	ESEA	FALSE	MalariaGEN	ERR012406,ERR012786,ERR013191,ERR012730	https://www.ebi.ac.uk/ena/browser/view/ERR012406,https://www.ebi.ac.uk/ena/browser/view/ERR012786,https://www.ebi.ac.uk/ena/browser/view/ERR013191,https://www.ebi.ac.uk/ena/browser/view/ERR012730
PH0006-C	ESEA	FALSE	MalariaGEN	ERR013202,ERR012773,ERR012682,ERR012336	https://www.ebi.ac.uk/ena/browser/view/ERR013202,https://www.ebi.ac.uk/ena/browser/view/ERR012773,https://www.ebi.ac.uk/ena/browser/view/ERR012682,https://www.ebi.ac.uk/ena/browser/view/ERR012336
PH0007-C	ESEA	FALSE	MalariaGEN	ERR012296,ERR013237,ERR012830,ERR013193	https://www.ebi.ac.uk/ena/browser/view/ERR012296,https://www.ebi.ac.uk/ena/browser/view/ERR013237,https://www.ebi.ac.uk/ena/browser/view/ERR012830,https://www.ebi.ac.uk/ena/browser/view/ERR013193
PH0009-C	ESEA	FALSE	MalariaGEN	ERR013190,ERR013196,ERR012714,ERR013235	https://www.ebi.ac.uk/ena/browser/view/ERR013190,https://www.ebi.ac.uk/ena/browser/view/ERR013196,https://www.ebi.ac.uk/ena/browser/view/ERR012714,https://www.ebi.ac.uk/ena/browser/view/ERR013235
PH0010-C	ESEA	FALSE	MalariaGEN	ERR013234,ERR013259,ERR012647,ERR013238	https://www.ebi.ac.uk/ena/browser/view/ERR013234,https://www.ebi.ac.uk/ena/browser/view/ERR013259,https://www.ebi.ac.uk/ena/browser/view/ERR012647,https://www.ebi.ac.uk/ena/browser/view/ERR013238
PH0011-C	ESEA	FALSE	MalariaGEN	ERR012712,ERR013216,ERR013189,ERR013203	https://www.ebi.ac.uk/ena/browser/view/ERR012712,https://www.ebi.ac.uk/ena/browser/view/ERR013216,https://www.ebi.ac.uk/ena/browser/view/ERR013189,https://www.ebi.ac.uk/ena/browser/view/ERR013203
PH0012-C	ESEA	FALSE	MalariaGEN	ERR012436,ERR012413,ERR012835,ERR012341,ERR012790,ERR012394	https://www.ebi.ac.uk/ena/browser/view/ERR012436,https://www.ebi.ac.uk/ena/browser/view/ERR012413,https://www.ebi.ac.uk/ena/browser/view/ERR012835,https://www.ebi.ac.uk/ena/browser/view/ERR012341,https://www.ebi.ac.uk/ena/browser/view/ERR012790,https://www.ebi.ac.uk/ena/browser/view/ERR012394
PH0013-C	ESEA	FALSE	MalariaGEN	ERR013241,ERR012836,ERR013261,ERR013251	https://www.ebi.ac.uk/ena/browser/view/ERR013241,https://www.ebi.ac.uk/ena/browser/view/ERR012836,https://www.ebi.ac.uk/ena/browser/view/ERR013261,https://www.ebi.ac.uk/ena/browser/view/ERR013251
PH0015-C	ESEA	FALSE	MalariaGEN	ERR013218,ERR012776,ERR012795,ERR012646	https://www.ebi.ac.uk/ena/browser/view/ERR013218,https://www.ebi.ac.uk/ena/browser/view/ERR012776,https://www.ebi.ac.uk/ena/browser/view/ERR012795,https://www.ebi.ac.uk/ena/browser/view/ERR012646
PH0016-C	ESEA	FALSE	MalariaGEN	ERR012699,ERR013239,ERR012678,ERR012767	https://www.ebi.ac.uk/ena/browser/view/ERR012699,https://www.ebi.ac.uk/ena/browser/view/ERR013239,https://www.ebi.ac.uk/ena/browser/view/ERR012678,https://www.ebi.ac.uk/ena/browser/view/ERR012767
PH0017-C	ESEA	FALSE	MalariaGEN	ERR012688,ERR012772,ERR012660,ERR013245	https://www.ebi.ac.uk/ena/browser/view/ERR012688,https://www.ebi.ac.uk/ena/browser/view/ERR012772,https://www.ebi.ac.uk/ena/browser/view/ERR012660,https://www.ebi.ac.uk/ena/browser/view/ERR013245
PH0018-C	ESEA	FALSE	MalariaGEN	ERR012842,ERR013195,ERR012663,ERR012653	https://www.ebi.ac.uk/ena/browser/view/ERR012842,https://www.ebi.ac.uk/ena/browser/view/ERR013195,https://www.ebi.ac.uk/ena/browser/view/ERR012663,https://www.ebi.ac.uk/ena/browser/view/ERR012653
PH0020-C	ESEA	FALSE	MalariaGEN	ERR012829,ERR012846,ERR012695,ERR012827	https://www.ebi.ac.uk/ena/browser/view/ERR012829,https://www.ebi.ac.uk/ena/browser/view/ERR012846,https://www.ebi.ac.uk/ena/browser/view/ERR012695,https://www.ebi.ac.uk/ena/browser/view/ERR012827
PH0022-C	ESEA	FALSE	MalariaGEN	ERR012734,ERR012294,ERR012801,ERR012728,ERR012831,ERR012804,ERR012757,ERR012661,ERR023686,ERR012722,ERR012744,ERR012783,ERR012735,ERR012664	https://www.ebi.ac.uk/ena/browser/view/ERR012734,https://www.ebi.ac.uk/ena/browser/view/ERR012294,https://www.ebi.ac.uk/ena/browser/view/ERR012801,https://www.ebi.ac.uk/ena/browser/view/ERR012728,https://www.ebi.ac.uk/ena/browser/view/ERR012831,https://www.ebi.ac.uk/ena/browser/view/ERR012804,https://www.ebi.ac.uk/ena/browser/view/ERR012757,https://www.ebi.ac.uk/ena/browser/view/ERR012661,https:/…
PH0023-C	ESEA	FALSE	MalariaGEN	ERR012474,ERR012292,ERR012300	https://www.ebi.ac.uk/ena/browser/view/ERR012474,https://www.ebi.ac.uk/ena/browser/view/ERR012292,https://www.ebi.ac.uk/ena/browser/view/ERR012300
PH0024-C	ESEA	FALSE	MalariaGEN	ERR015385	https://www.ebi.ac.uk/ena/browser/view/ERR015385
PH0027-Cx	ESEA	FALSE	MalariaGEN	ERR018894,ERR015364	https://www.ebi.ac.uk/ena/browser/view/ERR018894,https://www.ebi.ac.uk/ena/browser/view/ERR015364
PH0028-Cx	ESEA	FALSE	MalariaGEN	ERR018895,ERR015320	https://www.ebi.ac.uk/ena/browser/view/ERR018895,https://www.ebi.ac.uk/ena/browser/view/ERR015320
PH0031-Cx	ESEA	FALSE	MalariaGEN	ERR015389	https://www.ebi.ac.uk/ena/browser/view/ERR015389
PH0042-C	ESEA	FALSE	MalariaGEN	ERR012453,ERR012485	https://www.ebi.ac.uk/ena/browser/view/ERR012453,https://www.ebi.ac.uk/ena/browser/view/ERR012485
PH0043-C	ESEA	FALSE	MalariaGEN	ERR012314,ERR012407	https://www.ebi.ac.uk/ena/browser/view/ERR012314,https://www.ebi.ac.uk/ena/browser/view/ERR012407
PH0044-C	ESEA	FALSE	MalariaGEN	ERR015372,ERR018918	https://www.ebi.ac.uk/ena/browser/view/ERR015372,https://www.ebi.ac.uk/ena/browser/view/ERR018918
PH0045-C	ESEA	FALSE	MalariaGEN	ERR015336,ERR015376	https://www.ebi.ac.uk/ena/browser/view/ERR015336,https://www.ebi.ac.uk/ena/browser/view/ERR015376
PH0047-Cx	ESEA	FALSE	MalariaGEN	ERR039880	https://www.ebi.ac.uk/ena/browser/view/ERR039880
PH0051-Cx	ESEA	FALSE	MalariaGEN	ERR039881	https://www.ebi.ac.uk/ena/browser/view/ERR039881
PH0055-C	ESEA	FALSE	MalariaGEN	ERR015437	https://www.ebi.ac.uk/ena/browser/view/ERR015437
PH0057-C	ESEA	FALSE	MalariaGEN	ERR015419	https://www.ebi.ac.uk/ena/browser/view/ERR015419
PH0058-C	ESEA	FALSE	MalariaGEN	ERR018919	https://www.ebi.ac.uk/ena/browser/view/ERR018919
PH0059-C	ESEA	FALSE	MalariaGEN	ERR015401	https://www.ebi.ac.uk/ena/browser/view/ERR015401
PH0060-C	ESEA	FALSE	MalariaGEN	ERR015430	https://www.ebi.ac.uk/ena/browser/view/ERR015430
PH0064-C	ESEA	FALSE	MalariaGEN	ERR018972	https://www.ebi.ac.uk/ena/browser/view/ERR018972
PH0065-C	ESEA	FALSE	MalariaGEN	ERR023659	https://www.ebi.ac.uk/ena/browser/view/ERR023659
PH0105-C	ESEA	FALSE	MalariaGEN	ERR022902	https://www.ebi.ac.uk/ena/browser/view/ERR022902
PH0109-C	ESEA	FALSE	MalariaGEN	ERR022517	https://www.ebi.ac.uk/ena/browser/view/ERR022517
PH0110-C	ESEA	FALSE	MalariaGEN	ERR022518	https://www.ebi.ac.uk/ena/browser/view/ERR022518
PH0111-C	ESEA	FALSE	MalariaGEN	ERR020114	https://www.ebi.ac.uk/ena/browser/view/ERR020114
PH0112-C	ESEA	FALSE	MalariaGEN	ERR022850	https://www.ebi.ac.uk/ena/browser/view/ERR022850
PH0114-C	ESEA	FALSE	MalariaGEN	ERR029970	https://www.ebi.ac.uk/ena/browser/view/ERR029970
PH0116-C	ESEA	FALSE	MalariaGEN	ERR020104	https://www.ebi.ac.uk/ena/browser/view/ERR020104
PH0117-C	ESEA	FALSE	MalariaGEN	ERR031712	https://www.ebi.ac.uk/ena/browser/view/ERR031712
PH0118-C	ESEA	FALSE	MalariaGEN	ERR021978	https://www.ebi.ac.uk/ena/browser/view/ERR021978
PH0119-C	ESEA	FALSE	MalariaGEN	ERR031077	https://www.ebi.ac.uk/ena/browser/view/ERR031077
PH0121-CW	ESEA	FALSE	MalariaGEN	ERR036561	https://www.ebi.ac.uk/ena/browser/view/ERR036561
PH0122-CW	ESEA	FALSE	MalariaGEN	ERR036562	https://www.ebi.ac.uk/ena/browser/view/ERR036562
PH0123-CW	ESEA	FALSE	MalariaGEN	ERR036563	https://www.ebi.ac.uk/ena/browser/view/ERR036563
PH0125-CW	ESEA	FALSE	MalariaGEN	ERR036566	https://www.ebi.ac.uk/ena/browser/view/ERR036566
PH0126-CW	ESEA	FALSE	MalariaGEN	ERR036567	https://www.ebi.ac.uk/ena/browser/view/ERR036567
PH0127-CW	ESEA	FALSE	MalariaGEN	ERR036568	https://www.ebi.ac.uk/ena/browser/view/ERR036568
PH0128-CW	ESEA	FALSE	MalariaGEN	ERR036569	https://www.ebi.ac.uk/ena/browser/view/ERR036569
PH0130-CW	ESEA	FALSE	MalariaGEN	ERR036572	https://www.ebi.ac.uk/ena/browser/view/ERR036572
PH0132-CW	ESEA	FALSE	MalariaGEN	ERR036574	https://www.ebi.ac.uk/ena/browser/view/ERR036574
PH0133-CW	ESEA	FALSE	MalariaGEN	ERR036575	https://www.ebi.ac.uk/ena/browser/view/ERR036575
PH0134-C	ESEA	FALSE	MalariaGEN	ERR022852	https://www.ebi.ac.uk/ena/browser/view/ERR022852
PH0136-C	ESEA	FALSE	MalariaGEN	ERR022853	https://www.ebi.ac.uk/ena/browser/view/ERR022853
PH0137-C	ESEA	FALSE	MalariaGEN	ERR019846	https://www.ebi.ac.uk/ena/browser/view/ERR019846
PH0138-CW	ESEA	FALSE	MalariaGEN	ERR036576	https://www.ebi.ac.uk/ena/browser/view/ERR036576
PH0139-CW	ESEA	FALSE	MalariaGEN	ERR036578	https://www.ebi.ac.uk/ena/browser/view/ERR036578
PH0140-CW	ESEA	FALSE	MalariaGEN	ERR036579	https://www.ebi.ac.uk/ena/browser/view/ERR036579
PH0141-CW	ESEA	FALSE	MalariaGEN	ERR036580	https://www.ebi.ac.uk/ena/browser/view/ERR036580
PH0143-CW	ESEA	FALSE	MalariaGEN	ERR036582	https://www.ebi.ac.uk/ena/browser/view/ERR036582
PH0144-CW	ESEA	FALSE	MalariaGEN	ERR036584	https://www.ebi.ac.uk/ena/browser/view/ERR036584
PH0145-CW	ESEA	FALSE	MalariaGEN	ERR036585	https://www.ebi.ac.uk/ena/browser/view/ERR036585
PH0146-CW	ESEA	FALSE	MalariaGEN	ERR036586	https://www.ebi.ac.uk/ena/browser/view/ERR036586
PH0147-CW	ESEA	FALSE	MalariaGEN	ERR036587	https://www.ebi.ac.uk/ena/browser/view/ERR036587
PH0148-CW	ESEA	FALSE	MalariaGEN	ERR036588	https://www.ebi.ac.uk/ena/browser/view/ERR036588
PH0149-CW	ESEA	FALSE	MalariaGEN	ERR036590	https://www.ebi.ac.uk/ena/browser/view/ERR036590
PH0150-CW	ESEA	FALSE	MalariaGEN	ERR036591	https://www.ebi.ac.uk/ena/browser/view/ERR036591
PH0151-CW	ESEA	FALSE	MalariaGEN	ERR036592	https://www.ebi.ac.uk/ena/browser/view/ERR036592
PH0152-CW	ESEA	FALSE	MalariaGEN	ERR036593	https://www.ebi.ac.uk/ena/browser/view/ERR036593
PH0153-CW	ESEA	FALSE	MalariaGEN	ERR036594	https://www.ebi.ac.uk/ena/browser/view/ERR036594
PH0155-C	ESEA	FALSE	MalariaGEN	ERR022905	https://www.ebi.ac.uk/ena/browser/view/ERR022905
PH0156-C	ESEA	FALSE	MalariaGEN	ERR022854	https://www.ebi.ac.uk/ena/browser/view/ERR022854
PH0157-C	ESEA	FALSE	MalariaGEN	ERR023033	https://www.ebi.ac.uk/ena/browser/view/ERR023033
PH0161-C	ESEA	FALSE	MalariaGEN	ERR023034	https://www.ebi.ac.uk/ena/browser/view/ERR023034
PH0163-C	ESEA	FALSE	MalariaGEN	ERR023035	https://www.ebi.ac.uk/ena/browser/view/ERR023035
PH0164-C	ESEA	FALSE	MalariaGEN	ERR023036	https://www.ebi.ac.uk/ena/browser/view/ERR023036
PH0165-C	ESEA	FALSE	MalariaGEN	ERR023037	https://www.ebi.ac.uk/ena/browser/view/ERR023037
PH0167-C	ESEA	FALSE	MalariaGEN	ERR023170	https://www.ebi.ac.uk/ena/browser/view/ERR023170
PH0169-C	ESEA	FALSE	MalariaGEN	ERR027089	https://www.ebi.ac.uk/ena/browser/view/ERR027089
PH0171-C	ESEA	FALSE	MalariaGEN	ERR027090	https://www.ebi.ac.uk/ena/browser/view/ERR027090
PH0172-C	ESEA	FALSE	MalariaGEN	ERR022923	https://www.ebi.ac.uk/ena/browser/view/ERR022923
PH0173-C	ESEA	FALSE	MalariaGEN	ERR023038	https://www.ebi.ac.uk/ena/browser/view/ERR023038
PH0191-C	ESEA	FALSE	MalariaGEN	ERR022924	https://www.ebi.ac.uk/ena/browser/view/ERR022924
PH0192-C	ESEA	FALSE	MalariaGEN	ERR022925	https://www.ebi.ac.uk/ena/browser/view/ERR022925
PH0193-C	ESEA	FALSE	MalariaGEN	ERR022926	https://www.ebi.ac.uk/ena/browser/view/ERR022926
PH0194-C	ESEA	FALSE	MalariaGEN	ERR022927	https://www.ebi.ac.uk/ena/browser/view/ERR022927
PH0196-C	ESEA	FALSE	MalariaGEN	ERR022929	https://www.ebi.ac.uk/ena/browser/view/ERR022929
PH0197-C	ESEA	FALSE	MalariaGEN	ERR022930	https://www.ebi.ac.uk/ena/browser/view/ERR022930
PH0198-C	ESEA	FALSE	MalariaGEN	ERR023029	https://www.ebi.ac.uk/ena/browser/view/ERR023029
PH0199-C	ESEA	FALSE	MalariaGEN	ERR023030	https://www.ebi.ac.uk/ena/browser/view/ERR023030
PH0200-C	ESEA	FALSE	MalariaGEN	ERR023031	https://www.ebi.ac.uk/ena/browser/view/ERR023031
PH0201-C	ESEA	FALSE	MalariaGEN	ERR033026	https://www.ebi.ac.uk/ena/browser/view/ERR033026
PH0203-C	ESEA	FALSE	MalariaGEN	ERR033027	https://www.ebi.ac.uk/ena/browser/view/ERR033027
PH0206-C	ESEA	FALSE	MalariaGEN	ERR034093	https://www.ebi.ac.uk/ena/browser/view/ERR034093
PH0207-C	ESEA	FALSE	MalariaGEN	ERR033030	https://www.ebi.ac.uk/ena/browser/view/ERR033030
PH0208-C	ESEA	FALSE	MalariaGEN	ERR033037	https://www.ebi.ac.uk/ena/browser/view/ERR033037
PH0209-C	ESEA	FALSE	MalariaGEN	ERR034095	https://www.ebi.ac.uk/ena/browser/view/ERR034095
PH0210-C	ESEA	FALSE	MalariaGEN	ERR033032	https://www.ebi.ac.uk/ena/browser/view/ERR033032
PH0211-C	ESEA	FALSE	MalariaGEN	ERR033033	https://www.ebi.ac.uk/ena/browser/view/ERR033033
PH0212-C	ESEA	FALSE	MalariaGEN	ERR034094	https://www.ebi.ac.uk/ena/browser/view/ERR034094
PH0213-C	ESEA	FALSE	MalariaGEN	ERR033034	https://www.ebi.ac.uk/ena/browser/view/ERR033034
PH0218-C	ESEA	FALSE	MalariaGEN	ERR040018	https://www.ebi.ac.uk/ena/browser/view/ERR040018
PH0221-C	ESEA	FALSE	MalariaGEN	ERR040004	https://www.ebi.ac.uk/ena/browser/view/ERR040004
PH0222-C	ESEA	FALSE	MalariaGEN	ERR039985	https://www.ebi.ac.uk/ena/browser/view/ERR039985
PH0224-C	ESEA	FALSE	MalariaGEN	ERR039998	https://www.ebi.ac.uk/ena/browser/view/ERR039998
PH0225-C	ESEA	FALSE	MalariaGEN	ERR039955	https://www.ebi.ac.uk/ena/browser/view/ERR039955
PH0227-C	ESEA	FALSE	MalariaGEN	ERR039943	https://www.ebi.ac.uk/ena/browser/view/ERR039943
PH0228-C	ESEA	FALSE	MalariaGEN	ERR040009	https://www.ebi.ac.uk/ena/browser/view/ERR040009
PH0229-C	ESEA	FALSE	MalariaGEN	ERR039889	https://www.ebi.ac.uk/ena/browser/view/ERR039889
PH0232-C	ESEA	FALSE	MalariaGEN	ERR040036	https://www.ebi.ac.uk/ena/browser/view/ERR040036
PH0233-C	ESEA	FALSE	MalariaGEN	ERR039954	https://www.ebi.ac.uk/ena/browser/view/ERR039954
PH0234-C	ESEA	FALSE	MalariaGEN	ERR039967	https://www.ebi.ac.uk/ena/browser/view/ERR039967
PH0235-C	ESEA	FALSE	MalariaGEN	ERR039965	https://www.ebi.ac.uk/ena/browser/view/ERR039965
PH0236-C	ESEA	FALSE	MalariaGEN	ERR039956	https://www.ebi.ac.uk/ena/browser/view/ERR039956
PH0237-C	ESEA	FALSE	MalariaGEN	ERR042208	https://www.ebi.ac.uk/ena/browser/view/ERR042208
PH0238-C	ESEA	FALSE	MalariaGEN	ERR042209	https://www.ebi.ac.uk/ena/browser/view/ERR042209
PH0239-C	ESEA	FALSE	MalariaGEN	ERR042210	https://www.ebi.ac.uk/ena/browser/view/ERR042210
PH0240-C	ESEA	FALSE	MalariaGEN	ERR042211	https://www.ebi.ac.uk/ena/browser/view/ERR042211
PH0241-C	ESEA	FALSE	MalariaGEN	ERR042212	https://www.ebi.ac.uk/ena/browser/view/ERR042212
PH0243-C	ESEA	FALSE	MalariaGEN	ERR042214	https://www.ebi.ac.uk/ena/browser/view/ERR042214
PH0244-C	ESEA	FALSE	MalariaGEN	ERR042215	https://www.ebi.ac.uk/ena/browser/view/ERR042215
PH0245-C	ESEA	FALSE	MalariaGEN	ERR042216	https://www.ebi.ac.uk/ena/browser/view/ERR042216
PH0246-C	ESEA	FALSE	MalariaGEN	ERR039237	https://www.ebi.ac.uk/ena/browser/view/ERR039237
PH0247-C	ESEA	FALSE	MalariaGEN	ERR039238	https://www.ebi.ac.uk/ena/browser/view/ERR039238
PH0248-C	ESEA	FALSE	MalariaGEN	ERR039239	https://www.ebi.ac.uk/ena/browser/view/ERR039239
PH0249-C	ESEA	FALSE	MalariaGEN	ERR039240	https://www.ebi.ac.uk/ena/browser/view/ERR039240
PH0250-C	ESEA	FALSE	MalariaGEN	ERR039241	https://www.ebi.ac.uk/ena/browser/view/ERR039241
PH0251-C	ESEA	FALSE	MalariaGEN	ERR039242	https://www.ebi.ac.uk/ena/browser/view/ERR039242
PH0252-C	ESEA	FALSE	MalariaGEN	ERR039243	https://www.ebi.ac.uk/ena/browser/view/ERR039243
PH0253-C	ESEA	FALSE	MalariaGEN	ERR039987	https://www.ebi.ac.uk/ena/browser/view/ERR039987
PH0254-C	ESEA	FALSE	MalariaGEN	ERR039910	https://www.ebi.ac.uk/ena/browser/view/ERR039910
PH0255-C	ESEA	FALSE	MalariaGEN	ERR042649	https://www.ebi.ac.uk/ena/browser/view/ERR042649
PH0256-C	ESEA	FALSE	MalariaGEN	ERR042666	https://www.ebi.ac.uk/ena/browser/view/ERR042666
PH0257-C	ESEA	FALSE	MalariaGEN	ERR211503	https://www.ebi.ac.uk/ena/browser/view/ERR211503
PH0260-CW	ESEA	FALSE	MalariaGEN	ERR043314	https://www.ebi.ac.uk/ena/browser/view/ERR043314
PH0261-C	ESEA	FALSE	MalariaGEN	ERR039913	https://www.ebi.ac.uk/ena/browser/view/ERR039913
PH0262-CW	ESEA	FALSE	MalariaGEN	ERR043315	https://www.ebi.ac.uk/ena/browser/view/ERR043315
PH0263-C	ESEA	FALSE	MalariaGEN	ERR039890	https://www.ebi.ac.uk/ena/browser/view/ERR039890
PH0264-C	ESEA	FALSE	MalariaGEN	ERR042653	https://www.ebi.ac.uk/ena/browser/view/ERR042653
PH0265-C	ESEA	FALSE	MalariaGEN	ERR211504	https://www.ebi.ac.uk/ena/browser/view/ERR211504
PH0266-C	ESEA	FALSE	MalariaGEN	ERR039911	https://www.ebi.ac.uk/ena/browser/view/ERR039911
PH0267-C	ESEA	FALSE	MalariaGEN	ERR042650	https://www.ebi.ac.uk/ena/browser/view/ERR042650
PH0268-C	ESEA	FALSE	MalariaGEN	ERR039932	https://www.ebi.ac.uk/ena/browser/view/ERR039932
PH0269-CW	ESEA	FALSE	MalariaGEN	ERR043316	https://www.ebi.ac.uk/ena/browser/view/ERR043316
PH0270-C	ESEA	FALSE	MalariaGEN	ERR042654	https://www.ebi.ac.uk/ena/browser/view/ERR042654
PH0271-C	ESEA	FALSE	MalariaGEN	ERR211505	https://www.ebi.ac.uk/ena/browser/view/ERR211505
PH0272-C	ESEA	FALSE	MalariaGEN	ERR211506	https://www.ebi.ac.uk/ena/browser/view/ERR211506
PH0274-C	ESEA	FALSE	MalariaGEN	ERR042667	https://www.ebi.ac.uk/ena/browser/view/ERR042667
PH0275-CW	ESEA	FALSE	MalariaGEN	ERR043317	https://www.ebi.ac.uk/ena/browser/view/ERR043317
PH0276-C	ESEA	FALSE	MalariaGEN	ERR039933	https://www.ebi.ac.uk/ena/browser/view/ERR039933
PH0277-CW	ESEA	FALSE	MalariaGEN	ERR043318	https://www.ebi.ac.uk/ena/browser/view/ERR043318
PH0278-CW	ESEA	FALSE	MalariaGEN	ERR043319	https://www.ebi.ac.uk/ena/browser/view/ERR043319
PH0279-C	ESEA	FALSE	MalariaGEN	ERR042656	https://www.ebi.ac.uk/ena/browser/view/ERR042656
PH0280-C	ESEA	FALSE	MalariaGEN	ERR042663	https://www.ebi.ac.uk/ena/browser/view/ERR042663
PH0281-CW	ESEA	FALSE	MalariaGEN	ERR043320	https://www.ebi.ac.uk/ena/browser/view/ERR043320
PH0282-C	ESEA	FALSE	MalariaGEN	ERR039926	https://www.ebi.ac.uk/ena/browser/view/ERR039926
PH0283-C	ESEA	FALSE	MalariaGEN	ERR039919	https://www.ebi.ac.uk/ena/browser/view/ERR039919
PH0284-C	ESEA	FALSE	MalariaGEN	ERR042658	https://www.ebi.ac.uk/ena/browser/view/ERR042658
PH0285-C	ESEA	FALSE	MalariaGEN	ERR042655	https://www.ebi.ac.uk/ena/browser/view/ERR042655
PH0287-C	ESEA	FALSE	MalariaGEN	ERR039894	https://www.ebi.ac.uk/ena/browser/view/ERR039894
PH0288-C	ESEA	FALSE	MalariaGEN	ERR042660	https://www.ebi.ac.uk/ena/browser/view/ERR042660
PH0289-C	ESEA	FALSE	MalariaGEN	ERR039990	https://www.ebi.ac.uk/ena/browser/view/ERR039990
PH0290-C	ESEA	FALSE	MalariaGEN	ERR039993	https://www.ebi.ac.uk/ena/browser/view/ERR039993
PH0291-C	ESEA	FALSE	MalariaGEN	ERR042665	https://www.ebi.ac.uk/ena/browser/view/ERR042665
PH0293-CW	ESEA	FALSE	MalariaGEN	ERR043322	https://www.ebi.ac.uk/ena/browser/view/ERR043322
PH0295-C	ESEA	FALSE	MalariaGEN	ERR042659	https://www.ebi.ac.uk/ena/browser/view/ERR042659
PH0296-C	ESEA	FALSE	MalariaGEN	ERR042662	https://www.ebi.ac.uk/ena/browser/view/ERR042662
PH0297-C	ESEA	FALSE	MalariaGEN	ERR039908	https://www.ebi.ac.uk/ena/browser/view/ERR039908
PH0298-C	ESEA	FALSE	MalariaGEN	ERR211507	https://www.ebi.ac.uk/ena/browser/view/ERR211507
PH0299-CW	ESEA	FALSE	MalariaGEN	ERR043323	https://www.ebi.ac.uk/ena/browser/view/ERR043323
PH0300-C	ESEA	FALSE	MalariaGEN	ERR039916	https://www.ebi.ac.uk/ena/browser/view/ERR039916
PH0301-C	ESEA	FALSE	MalariaGEN	ERR211508	https://www.ebi.ac.uk/ena/browser/view/ERR211508
PH0303-CW	ESEA	FALSE	MalariaGEN	ERR043324	https://www.ebi.ac.uk/ena/browser/view/ERR043324
PH0304-C	ESEA	FALSE	MalariaGEN	ERR042664	https://www.ebi.ac.uk/ena/browser/view/ERR042664
PH0305-C	ESEA	FALSE	MalariaGEN	ERR039941	https://www.ebi.ac.uk/ena/browser/view/ERR039941
PH0306-C	ESEA	FALSE	MalariaGEN	ERR039904	https://www.ebi.ac.uk/ena/browser/view/ERR039904
PH0307-C	ESEA	FALSE	MalariaGEN	ERR039927	https://www.ebi.ac.uk/ena/browser/view/ERR039927
PH0308-CW	ESEA	FALSE	MalariaGEN	ERR043325	https://www.ebi.ac.uk/ena/browser/view/ERR043325
PH0321-C	ESEA	FALSE	MalariaGEN	ERR039175	https://www.ebi.ac.uk/ena/browser/view/ERR039175
PH0322-C	ESEA	FALSE	MalariaGEN	ERR039176	https://www.ebi.ac.uk/ena/browser/view/ERR039176
PH0323-C	ESEA	FALSE	MalariaGEN	ERR039177	https://www.ebi.ac.uk/ena/browser/view/ERR039177
PH0324-C	ESEA	FALSE	MalariaGEN	ERR039178	https://www.ebi.ac.uk/ena/browser/view/ERR039178
PH0325-C	ESEA	FALSE	MalariaGEN	ERR039179	https://www.ebi.ac.uk/ena/browser/view/ERR039179
PH0326-C	ESEA	FALSE	MalariaGEN	ERR045649	https://www.ebi.ac.uk/ena/browser/view/ERR045649
PH0327-C	ESEA	FALSE	MalariaGEN	ERR039180	https://www.ebi.ac.uk/ena/browser/view/ERR039180
PH0328-C	ESEA	FALSE	MalariaGEN	ERR039181	https://www.ebi.ac.uk/ena/browser/view/ERR039181
PH0329-C	ESEA	FALSE	MalariaGEN	ERR039182	https://www.ebi.ac.uk/ena/browser/view/ERR039182
PH0331-C	ESEA	FALSE	MalariaGEN	ERR039183	https://www.ebi.ac.uk/ena/browser/view/ERR039183
PH0332-C	ESEA	FALSE	MalariaGEN	ERR039184	https://www.ebi.ac.uk/ena/browser/view/ERR039184
PH0334-C	ESEA	FALSE	MalariaGEN	ERR039185	https://www.ebi.ac.uk/ena/browser/view/ERR039185
PH0335-C	ESEA	FALSE	MalariaGEN	ERR039186	https://www.ebi.ac.uk/ena/browser/view/ERR039186
PH0337-C	ESEA	FALSE	MalariaGEN	ERR039188	https://www.ebi.ac.uk/ena/browser/view/ERR039188
PH0338-C	ESEA	FALSE	MalariaGEN	ERR039189	https://www.ebi.ac.uk/ena/browser/view/ERR039189
PH0339-C	ESEA	FALSE	MalariaGEN	ERR039190	https://www.ebi.ac.uk/ena/browser/view/ERR039190
PH0342-C	ESEA	FALSE	MalariaGEN	ERR039193	https://www.ebi.ac.uk/ena/browser/view/ERR039193
PH0343-C	ESEA	FALSE	MalariaGEN	ERR039194	https://www.ebi.ac.uk/ena/browser/view/ERR039194
PH0344-C	ESEA	FALSE	MalariaGEN	ERR045652	https://www.ebi.ac.uk/ena/browser/view/ERR045652
PH0345-C	ESEA	FALSE	MalariaGEN	ERR039195	https://www.ebi.ac.uk/ena/browser/view/ERR039195
PH0346-C	ESEA	FALSE	MalariaGEN	ERR039196	https://www.ebi.ac.uk/ena/browser/view/ERR039196
PH0347-C	ESEA	FALSE	MalariaGEN	ERR039197	https://www.ebi.ac.uk/ena/browser/view/ERR039197
PH0348-C	ESEA	FALSE	MalariaGEN	ERR039198	https://www.ebi.ac.uk/ena/browser/view/ERR039198
PH0349-C	ESEA	FALSE	MalariaGEN	ERR039199	https://www.ebi.ac.uk/ena/browser/view/ERR039199
PH0350-C	ESEA	FALSE	MalariaGEN	ERR039200	https://www.ebi.ac.uk/ena/browser/view/ERR039200
PH0351-C	ESEA	FALSE	MalariaGEN	ERR039201	https://www.ebi.ac.uk/ena/browser/view/ERR039201
PH0352-C	ESEA	FALSE	MalariaGEN	ERR039202	https://www.ebi.ac.uk/ena/browser/view/ERR039202
PH0353-C	ESEA	FALSE	MalariaGEN	ERR039203	https://www.ebi.ac.uk/ena/browser/view/ERR039203
PH0354-C	ESEA	FALSE	MalariaGEN	ERR039204	https://www.ebi.ac.uk/ena/browser/view/ERR039204
PH0355-C	ESEA	FALSE	MalariaGEN	ERR039205	https://www.ebi.ac.uk/ena/browser/view/ERR039205
PH0356-C	ESEA	FALSE	MalariaGEN	ERR039206	https://www.ebi.ac.uk/ena/browser/view/ERR039206
PH0357-C	ESEA	FALSE	MalariaGEN	ERR039207	https://www.ebi.ac.uk/ena/browser/view/ERR039207
PH0358-C	ESEA	FALSE	MalariaGEN	ERR039208	https://www.ebi.ac.uk/ena/browser/view/ERR039208
PH0359-C	ESEA	FALSE	MalariaGEN	ERR039209	https://www.ebi.ac.uk/ena/browser/view/ERR039209
PH0360-C	ESEA	FALSE	MalariaGEN	ERR039210	https://www.ebi.ac.uk/ena/browser/view/ERR039210
PH0361-C	ESEA	FALSE	MalariaGEN	ERR039211	https://www.ebi.ac.uk/ena/browser/view/ERR039211
PH0362-C	ESEA	FALSE	MalariaGEN	ERR039212	https://www.ebi.ac.uk/ena/browser/view/ERR039212
PH0363-C	ESEA	FALSE	MalariaGEN	ERR039213	https://www.ebi.ac.uk/ena/browser/view/ERR039213
PH0364-C	ESEA	FALSE	MalariaGEN	ERR039214	https://www.ebi.ac.uk/ena/browser/view/ERR039214
PH0367-C	ESEA	FALSE	MalariaGEN	ERR039217	https://www.ebi.ac.uk/ena/browser/view/ERR039217
PH0368-C	ESEA	FALSE	MalariaGEN	ERR039218	https://www.ebi.ac.uk/ena/browser/view/ERR039218
PH0369-C	ESEA	FALSE	MalariaGEN	ERR039219	https://www.ebi.ac.uk/ena/browser/view/ERR039219
PH0370-C	ESEA	FALSE	MalariaGEN	ERR039220	https://www.ebi.ac.uk/ena/browser/view/ERR039220
PH0371-C	ESEA	FALSE	MalariaGEN	ERR039221	https://www.ebi.ac.uk/ena/browser/view/ERR039221
PH0372-C	ESEA	FALSE	MalariaGEN	ERR039222	https://www.ebi.ac.uk/ena/browser/view/ERR039222
PH0373-C	ESEA	FALSE	MalariaGEN	ERR039223	https://www.ebi.ac.uk/ena/browser/view/ERR039223
PH0374-C	ESEA	FALSE	MalariaGEN	ERR039224	https://www.ebi.ac.uk/ena/browser/view/ERR039224
PH0375-C	ESEA	FALSE	MalariaGEN	ERR039225	https://www.ebi.ac.uk/ena/browser/view/ERR039225
PH0377-C	ESEA	FALSE	MalariaGEN	ERR039227	https://www.ebi.ac.uk/ena/browser/view/ERR039227
PH0378-C	ESEA	FALSE	MalariaGEN	ERR039228	https://www.ebi.ac.uk/ena/browser/view/ERR039228
PH0379-C	ESEA	FALSE	MalariaGEN	ERR039229	https://www.ebi.ac.uk/ena/browser/view/ERR039229
PH0381-C	ESEA	FALSE	MalariaGEN	ERR039230	https://www.ebi.ac.uk/ena/browser/view/ERR039230
PH0382-C	ESEA	FALSE	MalariaGEN	ERR039231	https://www.ebi.ac.uk/ena/browser/view/ERR039231
PH0386-C	ESEA	FALSE	MalariaGEN	ERR040031	https://www.ebi.ac.uk/ena/browser/view/ERR040031
PH0387-C	ESEA	FALSE	MalariaGEN	ERR040035	https://www.ebi.ac.uk/ena/browser/view/ERR040035
PH0389-C	ESEA	FALSE	MalariaGEN	ERR040017	https://www.ebi.ac.uk/ena/browser/view/ERR040017
PH0390-C	ESEA	FALSE	MalariaGEN	ERR040037	https://www.ebi.ac.uk/ena/browser/view/ERR040037
PH0391-C	ESEA	FALSE	MalariaGEN	ERR040033	https://www.ebi.ac.uk/ena/browser/view/ERR040033
PH0392-C	ESEA	FALSE	MalariaGEN	ERR040029	https://www.ebi.ac.uk/ena/browser/view/ERR040029
PH0393-C	ESEA	FALSE	MalariaGEN	ERR040044	https://www.ebi.ac.uk/ena/browser/view/ERR040044
PH0394-C	ESEA	FALSE	MalariaGEN	ERR040050	https://www.ebi.ac.uk/ena/browser/view/ERR040050
PH0395-C	ESEA	FALSE	MalariaGEN	ERR040000	https://www.ebi.ac.uk/ena/browser/view/ERR040000
PH0396-C	ESEA	FALSE	MalariaGEN	ERR040027	https://www.ebi.ac.uk/ena/browser/view/ERR040027
PH0398-C	ESEA	FALSE	MalariaGEN	ERR040013	https://www.ebi.ac.uk/ena/browser/view/ERR040013
PH0399-C	ESEA	FALSE	MalariaGEN	ERR040046	https://www.ebi.ac.uk/ena/browser/view/ERR040046
PH0400-C	ESEA	FALSE	MalariaGEN	ERR039948	https://www.ebi.ac.uk/ena/browser/view/ERR039948
PH0401-C	ESEA	FALSE	MalariaGEN	ERR040026	https://www.ebi.ac.uk/ena/browser/view/ERR040026
PH0403-C	ESEA	FALSE	MalariaGEN	ERR040030	https://www.ebi.ac.uk/ena/browser/view/ERR040030
PH0404-C	ESEA	FALSE	MalariaGEN	ERR040032	https://www.ebi.ac.uk/ena/browser/view/ERR040032
PH0406-C	ESEA	FALSE	MalariaGEN	ERR040052	https://www.ebi.ac.uk/ena/browser/view/ERR040052
PH0407-C	ESEA	FALSE	MalariaGEN	ERR039893	https://www.ebi.ac.uk/ena/browser/view/ERR039893
PH0408-C	ESEA	FALSE	MalariaGEN	ERR039929	https://www.ebi.ac.uk/ena/browser/view/ERR039929
PH0409-CW	ESEA	FALSE	MalariaGEN	ERR042671	https://www.ebi.ac.uk/ena/browser/view/ERR042671
PH0410-C	ESEA	FALSE	MalariaGEN	ERR039921	https://www.ebi.ac.uk/ena/browser/view/ERR039921
PH0411-C	ESEA	FALSE	MalariaGEN	ERR039905	https://www.ebi.ac.uk/ena/browser/view/ERR039905
PH0412-C	ESEA	FALSE	MalariaGEN	ERR039895	https://www.ebi.ac.uk/ena/browser/view/ERR039895
PH0414-C	ESEA	FALSE	MalariaGEN	ERR039995	https://www.ebi.ac.uk/ena/browser/view/ERR039995
PH0415-C	ESEA	FALSE	MalariaGEN	ERR039907	https://www.ebi.ac.uk/ena/browser/view/ERR039907
PH0416-C	ESEA	FALSE	MalariaGEN	ERR039983	https://www.ebi.ac.uk/ena/browser/view/ERR039983
PH0418-C	ESEA	FALSE	MalariaGEN	ERR039899	https://www.ebi.ac.uk/ena/browser/view/ERR039899
PH0420-CW	ESEA	FALSE	MalariaGEN	ERR042672	https://www.ebi.ac.uk/ena/browser/view/ERR042672
PH0421-C	ESEA	FALSE	MalariaGEN	ERR039900	https://www.ebi.ac.uk/ena/browser/view/ERR039900
PH0422-CW	ESEA	FALSE	MalariaGEN	ERR042673	https://www.ebi.ac.uk/ena/browser/view/ERR042673
PH0424-C	ESEA	FALSE	MalariaGEN	ERR039996	https://www.ebi.ac.uk/ena/browser/view/ERR039996
PH0425-C	ESEA	FALSE	MalariaGEN	ERR039931	https://www.ebi.ac.uk/ena/browser/view/ERR039931
PH0426-C	ESEA	FALSE	MalariaGEN	ERR040024	https://www.ebi.ac.uk/ena/browser/view/ERR040024
PH0427-C	ESEA	FALSE	MalariaGEN	ERR040012	https://www.ebi.ac.uk/ena/browser/view/ERR040012
PH0428-C	ESEA	FALSE	MalariaGEN	ERR040011	https://www.ebi.ac.uk/ena/browser/view/ERR040011
PH0430-C	ESEA	FALSE	MalariaGEN	ERR040048	https://www.ebi.ac.uk/ena/browser/view/ERR040048
PH0431-CW	ESEA	FALSE	MalariaGEN	ERR042674	https://www.ebi.ac.uk/ena/browser/view/ERR042674
PH0432-C	ESEA	FALSE	MalariaGEN	ERR042220	https://www.ebi.ac.uk/ena/browser/view/ERR042220
PH0437-C	ESEA	FALSE	MalariaGEN	ERR039959	https://www.ebi.ac.uk/ena/browser/view/ERR039959
PH0438-C	ESEA	FALSE	MalariaGEN	ERR039970	https://www.ebi.ac.uk/ena/browser/view/ERR039970
PH0441-C	ESEA	FALSE	MalariaGEN	ERR040001	https://www.ebi.ac.uk/ena/browser/view/ERR040001
PH0442-C	ESEA	FALSE	MalariaGEN	ERR039969	https://www.ebi.ac.uk/ena/browser/view/ERR039969
PH0444-C	ESEA	FALSE	MalariaGEN	ERR039898	https://www.ebi.ac.uk/ena/browser/view/ERR039898
PH0445-C	ESEA	FALSE	MalariaGEN	ERR039936	https://www.ebi.ac.uk/ena/browser/view/ERR039936
PH0446-C	ESEA	FALSE	MalariaGEN	ERR039992	https://www.ebi.ac.uk/ena/browser/view/ERR039992
PH0448-C	ESEA	FALSE	MalariaGEN	ERR040002	https://www.ebi.ac.uk/ena/browser/view/ERR040002
PH0449-C	ESEA	FALSE	MalariaGEN	ERR040043	https://www.ebi.ac.uk/ena/browser/view/ERR040043
PH0451-C	ESEA	FALSE	MalariaGEN	ERR040015	https://www.ebi.ac.uk/ena/browser/view/ERR040015
PH0454-C	ESEA	FALSE	MalariaGEN	ERR039857	https://www.ebi.ac.uk/ena/browser/view/ERR039857
PH0455-C	ESEA	FALSE	MalariaGEN	ERR039858	https://www.ebi.ac.uk/ena/browser/view/ERR039858
PH0456-C	ESEA	FALSE	MalariaGEN	ERR039859	https://www.ebi.ac.uk/ena/browser/view/ERR039859
PH0457-CW	ESEA	FALSE	MalariaGEN	ERR043326	https://www.ebi.ac.uk/ena/browser/view/ERR043326
PH0458-CW	ESEA	FALSE	MalariaGEN	ERR043327	https://www.ebi.ac.uk/ena/browser/view/ERR043327
PH0460-C	ESEA	FALSE	MalariaGEN	ERR039860	https://www.ebi.ac.uk/ena/browser/view/ERR039860
PH0462-C	ESEA	FALSE	MalariaGEN	ERR039862	https://www.ebi.ac.uk/ena/browser/view/ERR039862
PH0463-C	ESEA	FALSE	MalariaGEN	ERR039863	https://www.ebi.ac.uk/ena/browser/view/ERR039863
PH0464-CW	ESEA	FALSE	MalariaGEN	ERR043329	https://www.ebi.ac.uk/ena/browser/view/ERR043329
PH0466-C	ESEA	FALSE	MalariaGEN	ERR039864	https://www.ebi.ac.uk/ena/browser/view/ERR039864
PH0467-CW	ESEA	FALSE	MalariaGEN	ERR043331	https://www.ebi.ac.uk/ena/browser/view/ERR043331
PH0468-C	ESEA	FALSE	MalariaGEN	ERR039865	https://www.ebi.ac.uk/ena/browser/view/ERR039865
PH0470-C	ESEA	FALSE	MalariaGEN	ERR039866	https://www.ebi.ac.uk/ena/browser/view/ERR039866
PH0471-C	ESEA	FALSE	MalariaGEN	ERR039867	https://www.ebi.ac.uk/ena/browser/view/ERR039867
PH0473-C	ESEA	FALSE	MalariaGEN	ERR039869	https://www.ebi.ac.uk/ena/browser/view/ERR039869
PH0474-CW	ESEA	FALSE	MalariaGEN	ERR043333	https://www.ebi.ac.uk/ena/browser/view/ERR043333
PH0475-C	ESEA	FALSE	MalariaGEN	ERR039870	https://www.ebi.ac.uk/ena/browser/view/ERR039870
PH0476-C	ESEA	FALSE	MalariaGEN	ERR039871	https://www.ebi.ac.uk/ena/browser/view/ERR039871
PH0477-C	ESEA	FALSE	MalariaGEN	ERR039872	https://www.ebi.ac.uk/ena/browser/view/ERR039872
PH0479-CW	ESEA	FALSE	MalariaGEN	ERR045654	https://www.ebi.ac.uk/ena/browser/view/ERR045654
PH0480-C	ESEA	FALSE	MalariaGEN	ERR039874	https://www.ebi.ac.uk/ena/browser/view/ERR039874
PH0481-C	ESEA	FALSE	MalariaGEN	ERR039875	https://www.ebi.ac.uk/ena/browser/view/ERR039875
PH0482-C	ESEA	FALSE	MalariaGEN	ERR039876	https://www.ebi.ac.uk/ena/browser/view/ERR039876
PH0483-CW	ESEA	FALSE	MalariaGEN	ERR045655	https://www.ebi.ac.uk/ena/browser/view/ERR045655
PH0484-C	ESEA	FALSE	MalariaGEN	ERR039877	https://www.ebi.ac.uk/ena/browser/view/ERR039877
PH0485-C	ESEA	FALSE	MalariaGEN	ERR039878	https://www.ebi.ac.uk/ena/browser/view/ERR039878
PH0486-C	ESEA	FALSE	MalariaGEN	ERR039879	https://www.ebi.ac.uk/ena/browser/view/ERR039879
PH0487-C	ESEA	FALSE	MalariaGEN	ERR039882	https://www.ebi.ac.uk/ena/browser/view/ERR039882
PH0488-C	ESEA	FALSE	MalariaGEN	ERR039883	https://www.ebi.ac.uk/ena/browser/view/ERR039883
PH0489-C	ESEA	FALSE	MalariaGEN	ERR039884	https://www.ebi.ac.uk/ena/browser/view/ERR039884
PH0490-C	ESEA	FALSE	MalariaGEN	ERR039885	https://www.ebi.ac.uk/ena/browser/view/ERR039885
PH0493-C	ESEA	FALSE	MalariaGEN	ERR211560	https://www.ebi.ac.uk/ena/browser/view/ERR211560
PH0493-CW	ESEA	FALSE	MalariaGEN	ERR063583	https://www.ebi.ac.uk/ena/browser/view/ERR063583
PH0494-CW	ESEA	FALSE	MalariaGEN	ERR063584	https://www.ebi.ac.uk/ena/browser/view/ERR063584
PH0495-C	ESEA	FALSE	MalariaGEN	ERR211559	https://www.ebi.ac.uk/ena/browser/view/ERR211559
PH0495-CW	ESEA	FALSE	MalariaGEN	ERR063585	https://www.ebi.ac.uk/ena/browser/view/ERR063585
PH0496-C	ESEA	FALSE	MalariaGEN	ERR211553	https://www.ebi.ac.uk/ena/browser/view/ERR211553
PH0496-CW	ESEA	FALSE	MalariaGEN	ERR063586	https://www.ebi.ac.uk/ena/browser/view/ERR063586
PH0497-C	ESEA	FALSE	MalariaGEN	ERR211554	https://www.ebi.ac.uk/ena/browser/view/ERR211554
PH0497-CW	ESEA	FALSE	MalariaGEN	ERR063587	https://www.ebi.ac.uk/ena/browser/view/ERR063587
PH0498-C	ESEA	FALSE	MalariaGEN	ERR211555	https://www.ebi.ac.uk/ena/browser/view/ERR211555
PH0498-CW	ESEA	FALSE	MalariaGEN	ERR063588	https://www.ebi.ac.uk/ena/browser/view/ERR063588
PH0499-C	ESEA	FALSE	MalariaGEN	ERR211558	https://www.ebi.ac.uk/ena/browser/view/ERR211558
PH0499-CW	ESEA	FALSE	MalariaGEN	ERR063589	https://www.ebi.ac.uk/ena/browser/view/ERR063589
PH0500-CW	ESEA	FALSE	MalariaGEN	ERR063590	https://www.ebi.ac.uk/ena/browser/view/ERR063590
PH0501-CW	ESEA	FALSE	MalariaGEN	ERR063591	https://www.ebi.ac.uk/ena/browser/view/ERR063591
PH0502-C	ESEA	FALSE	MalariaGEN	ERR126016	https://www.ebi.ac.uk/ena/browser/view/ERR126016
PH0506-C	ESEA	FALSE	MalariaGEN	ERR126017	https://www.ebi.ac.uk/ena/browser/view/ERR126017
PH0507-C	ESEA	FALSE	MalariaGEN	ERR063639	https://www.ebi.ac.uk/ena/browser/view/ERR063639
PH0508-C	ESEA	FALSE	MalariaGEN	ERR067573	https://www.ebi.ac.uk/ena/browser/view/ERR067573
PH0512-C	ESEA	FALSE	MalariaGEN	ERR063628	https://www.ebi.ac.uk/ena/browser/view/ERR063628
PH0513-C	ESEA	FALSE	MalariaGEN	ERR063635	https://www.ebi.ac.uk/ena/browser/view/ERR063635
PH0514-C	ESEA	FALSE	MalariaGEN	ERR063623	https://www.ebi.ac.uk/ena/browser/view/ERR063623
PH0515-C	ESEA	FALSE	MalariaGEN	ERR067571	https://www.ebi.ac.uk/ena/browser/view/ERR067571
PH0516-C	ESEA	FALSE	MalariaGEN	ERR063631	https://www.ebi.ac.uk/ena/browser/view/ERR063631
PH0517-C	ESEA	FALSE	MalariaGEN	ERR063632	https://www.ebi.ac.uk/ena/browser/view/ERR063632
PH0518-C	ESEA	FALSE	MalariaGEN	ERR063622	https://www.ebi.ac.uk/ena/browser/view/ERR063622
PH0519-C	ESEA	FALSE	MalariaGEN	ERR067565	https://www.ebi.ac.uk/ena/browser/view/ERR067565
PH0520-C	ESEA	FALSE	MalariaGEN	ERR067574	https://www.ebi.ac.uk/ena/browser/view/ERR067574
PH0521-C	ESEA	FALSE	MalariaGEN	ERR067572	https://www.ebi.ac.uk/ena/browser/view/ERR067572
PH0522-C	ESEA	FALSE	MalariaGEN	ERR063634	https://www.ebi.ac.uk/ena/browser/view/ERR063634
PH0523-C	ESEA	FALSE	MalariaGEN	ERR063637	https://www.ebi.ac.uk/ena/browser/view/ERR063637
PH0524-C	ESEA	FALSE	MalariaGEN	ERR063629	https://www.ebi.ac.uk/ena/browser/view/ERR063629
PH0525-C	ESEA	FALSE	MalariaGEN	ERR063630	https://www.ebi.ac.uk/ena/browser/view/ERR063630
PH0526-C	ESEA	FALSE	MalariaGEN	ERR205942	https://www.ebi.ac.uk/ena/browser/view/ERR205942
PH0527-C	ESEA	FALSE	MalariaGEN	ERR205949	https://www.ebi.ac.uk/ena/browser/view/ERR205949
PH0528-C	ESEA	FALSE	MalariaGEN	ERR063625	https://www.ebi.ac.uk/ena/browser/view/ERR063625
PH0529-C	ESEA	FALSE	MalariaGEN	ERR205948	https://www.ebi.ac.uk/ena/browser/view/ERR205948
PH0530-C	ESEA	FALSE	MalariaGEN	ERR205943	https://www.ebi.ac.uk/ena/browser/view/ERR205943
PH0531-C	ESEA	FALSE	MalariaGEN	ERR063619	https://www.ebi.ac.uk/ena/browser/view/ERR063619
PH0532-C	ESEA	FALSE	MalariaGEN	ERR205944	https://www.ebi.ac.uk/ena/browser/view/ERR205944
PH0533-C	ESEA	FALSE	MalariaGEN	ERR067568	https://www.ebi.ac.uk/ena/browser/view/ERR067568
PH0534-C	ESEA	FALSE	MalariaGEN	ERR063620	https://www.ebi.ac.uk/ena/browser/view/ERR063620
PH0535-C	ESEA	FALSE	MalariaGEN	ERR205941	https://www.ebi.ac.uk/ena/browser/view/ERR205941
PH0537-C	ESEA	FALSE	MalariaGEN	ERR067564	https://www.ebi.ac.uk/ena/browser/view/ERR067564
PH0538-C	ESEA	FALSE	MalariaGEN	ERR067566	https://www.ebi.ac.uk/ena/browser/view/ERR067566
PH0539-C	ESEA	FALSE	MalariaGEN	ERR063618	https://www.ebi.ac.uk/ena/browser/view/ERR063618
PH0540-C	ESEA	FALSE	MalariaGEN	ERR205937	https://www.ebi.ac.uk/ena/browser/view/ERR205937
PH0541-C	ESEA	FALSE	MalariaGEN	ERR126018	https://www.ebi.ac.uk/ena/browser/view/ERR126018
PH0542-C	ESEA	FALSE	MalariaGEN	ERR063633	https://www.ebi.ac.uk/ena/browser/view/ERR063633
PH0543-C	ESEA	FALSE	MalariaGEN	ERR205950	https://www.ebi.ac.uk/ena/browser/view/ERR205950
PH0544-C	ESEA	FALSE	MalariaGEN	ERR067569	https://www.ebi.ac.uk/ena/browser/view/ERR067569
PH0545-C	ESEA	FALSE	MalariaGEN	ERR205940	https://www.ebi.ac.uk/ena/browser/view/ERR205940
PH0548-C	ESEA	FALSE	MalariaGEN	ERR126019	https://www.ebi.ac.uk/ena/browser/view/ERR126019
PH0550-C	ESEA	FALSE	MalariaGEN	ERR123808	https://www.ebi.ac.uk/ena/browser/view/ERR123808
PH0551-C	ESEA	FALSE	MalariaGEN	ERR123809	https://www.ebi.ac.uk/ena/browser/view/ERR123809
PH0552-C	ESEA	FALSE	MalariaGEN	ERR123810	https://www.ebi.ac.uk/ena/browser/view/ERR123810
PH0553-C	ESEA	FALSE	MalariaGEN	ERR123811	https://www.ebi.ac.uk/ena/browser/view/ERR123811
PH0554-C	ESEA	FALSE	MalariaGEN	ERR123812	https://www.ebi.ac.uk/ena/browser/view/ERR123812
PH0555-C	ESEA	FALSE	MalariaGEN	ERR123813	https://www.ebi.ac.uk/ena/browser/view/ERR123813
PH0556-C	ESEA	FALSE	MalariaGEN	ERR123814	https://www.ebi.ac.uk/ena/browser/view/ERR123814
PH0558-C	ESEA	FALSE	MalariaGEN	ERR123816	https://www.ebi.ac.uk/ena/browser/view/ERR123816
PH0559-C	ESEA	FALSE	MalariaGEN	ERR123817	https://www.ebi.ac.uk/ena/browser/view/ERR123817
PH0560-C	ESEA	FALSE	MalariaGEN	ERR123818	https://www.ebi.ac.uk/ena/browser/view/ERR123818
PH0561-C	ESEA	FALSE	MalariaGEN	ERR123819	https://www.ebi.ac.uk/ena/browser/view/ERR123819
PH0562-C	ESEA	FALSE	MalariaGEN	ERR123820	https://www.ebi.ac.uk/ena/browser/view/ERR123820
PH0563-C	ESEA	FALSE	MalariaGEN	ERR123821	https://www.ebi.ac.uk/ena/browser/view/ERR123821
PH0565-C	ESEA	FALSE	MalariaGEN	ERR123823	https://www.ebi.ac.uk/ena/browser/view/ERR123823
PH0566-C	ESEA	FALSE	MalariaGEN	ERR123824	https://www.ebi.ac.uk/ena/browser/view/ERR123824
PH0567-C	ESEA	FALSE	MalariaGEN	ERR123825	https://www.ebi.ac.uk/ena/browser/view/ERR123825
PH0569-C	ESEA	FALSE	MalariaGEN	ERR123827	https://www.ebi.ac.uk/ena/browser/view/ERR123827
PH0570-C	ESEA	FALSE	MalariaGEN	ERR123828	https://www.ebi.ac.uk/ena/browser/view/ERR123828
PH0571-C	ESEA	FALSE	MalariaGEN	ERR123829	https://www.ebi.ac.uk/ena/browser/view/ERR123829
PH0572-C	ESEA	FALSE	MalariaGEN	ERR123830	https://www.ebi.ac.uk/ena/browser/view/ERR123830
PH0573-C	ESEA	FALSE	MalariaGEN	ERR123831	https://www.ebi.ac.uk/ena/browser/view/ERR123831
PH0575-C	ESEA	FALSE	MalariaGEN	ERR123833	https://www.ebi.ac.uk/ena/browser/view/ERR123833
PH0576-C	ESEA	FALSE	MalariaGEN	ERR123834	https://www.ebi.ac.uk/ena/browser/view/ERR123834
PH0577-C	ESEA	FALSE	MalariaGEN	ERR123835	https://www.ebi.ac.uk/ena/browser/view/ERR123835
PH0578-C	ESEA	FALSE	MalariaGEN	ERR123836	https://www.ebi.ac.uk/ena/browser/view/ERR123836
PH0579-C	ESEA	FALSE	MalariaGEN	ERR123837	https://www.ebi.ac.uk/ena/browser/view/ERR123837
PH0581-C	ESEA	FALSE	MalariaGEN	ERR123839	https://www.ebi.ac.uk/ena/browser/view/ERR123839
PH0582-C	ESEA	FALSE	MalariaGEN	ERR123840	https://www.ebi.ac.uk/ena/browser/view/ERR123840
PH0584-C	ESEA	FALSE	MalariaGEN	ERR123842	https://www.ebi.ac.uk/ena/browser/view/ERR123842
PH0585-C	ESEA	FALSE	MalariaGEN	ERR123843	https://www.ebi.ac.uk/ena/browser/view/ERR123843
PH0586-C	ESEA	FALSE	MalariaGEN	ERR123844	https://www.ebi.ac.uk/ena/browser/view/ERR123844
PH0587-C	ESEA	FALSE	MalariaGEN	ERR123845	https://www.ebi.ac.uk/ena/browser/view/ERR123845
PH0588-C	ESEA	FALSE	MalariaGEN	ERR123846	https://www.ebi.ac.uk/ena/browser/view/ERR123846
PH0589-C	ESEA	FALSE	MalariaGEN	ERR123847	https://www.ebi.ac.uk/ena/browser/view/ERR123847
PH0591-C	ESEA	FALSE	MalariaGEN	ERR123849	https://www.ebi.ac.uk/ena/browser/view/ERR123849
PH0592-C	ESEA	FALSE	MalariaGEN	ERR123850	https://www.ebi.ac.uk/ena/browser/view/ERR123850
PH0593-C	ESEA	FALSE	MalariaGEN	ERR123851	https://www.ebi.ac.uk/ena/browser/view/ERR123851
PH0594-C	ESEA	FALSE	MalariaGEN	ERR123852	https://www.ebi.ac.uk/ena/browser/view/ERR123852
PH0596-C	ESEA	FALSE	MalariaGEN	ERR114347	https://www.ebi.ac.uk/ena/browser/view/ERR114347
PH0597-C	ESEA	FALSE	MalariaGEN	ERR123854	https://www.ebi.ac.uk/ena/browser/view/ERR123854
PH0598-C	ESEA	FALSE	MalariaGEN	ERR123855	https://www.ebi.ac.uk/ena/browser/view/ERR123855
PH0599-C	ESEA	FALSE	MalariaGEN	ERR123856	https://www.ebi.ac.uk/ena/browser/view/ERR123856
PH0600-C	ESEA	FALSE	MalariaGEN	ERR123857	https://www.ebi.ac.uk/ena/browser/view/ERR123857
PH0601-C	ESEA	FALSE	MalariaGEN	ERR123858	https://www.ebi.ac.uk/ena/browser/view/ERR123858
PH0602-C	ESEA	FALSE	MalariaGEN	ERR123859	https://www.ebi.ac.uk/ena/browser/view/ERR123859
PH0604-C	ESEA	FALSE	MalariaGEN	ERR114348	https://www.ebi.ac.uk/ena/browser/view/ERR114348
PH0605-C	ESEA	FALSE	MalariaGEN	ERR114349	https://www.ebi.ac.uk/ena/browser/view/ERR114349
PH0606-C	ESEA	FALSE	MalariaGEN	ERR123861	https://www.ebi.ac.uk/ena/browser/view/ERR123861
PH0607-C	ESEA	FALSE	MalariaGEN	ERR123862	https://www.ebi.ac.uk/ena/browser/view/ERR123862
PH0608-C	ESEA	FALSE	MalariaGEN	ERR123863	https://www.ebi.ac.uk/ena/browser/view/ERR123863
PH0609-C	ESEA	FALSE	MalariaGEN	ERR123864	https://www.ebi.ac.uk/ena/browser/view/ERR123864
PH0610-C	ESEA	FALSE	MalariaGEN	ERR123865	https://www.ebi.ac.uk/ena/browser/view/ERR123865
PH0611-C	ESEA	FALSE	MalariaGEN	ERR123866	https://www.ebi.ac.uk/ena/browser/view/ERR123866
PH0612-C	ESEA	FALSE	MalariaGEN	ERR123867	https://www.ebi.ac.uk/ena/browser/view/ERR123867
PH0613-C	ESEA	FALSE	MalariaGEN	ERR123868	https://www.ebi.ac.uk/ena/browser/view/ERR123868
PH0615-C	ESEA	FALSE	MalariaGEN	ERR123869	https://www.ebi.ac.uk/ena/browser/view/ERR123869
PH0617-C	ESEA	FALSE	MalariaGEN	ERR123871	https://www.ebi.ac.uk/ena/browser/view/ERR123871
PH0618-C	ESEA	FALSE	MalariaGEN	ERR123872	https://www.ebi.ac.uk/ena/browser/view/ERR123872
PH0619-C	ESEA	FALSE	MalariaGEN	ERR123873	https://www.ebi.ac.uk/ena/browser/view/ERR123873
PH0620-C	ESEA	FALSE	MalariaGEN	ERR123874	https://www.ebi.ac.uk/ena/browser/view/ERR123874
PH0621-C	ESEA	FALSE	MalariaGEN	ERR114344	https://www.ebi.ac.uk/ena/browser/view/ERR114344
PH0623-C	ESEA	FALSE	MalariaGEN	ERR123876	https://www.ebi.ac.uk/ena/browser/view/ERR123876
PH0624-C	ESEA	FALSE	MalariaGEN	ERR123877	https://www.ebi.ac.uk/ena/browser/view/ERR123877
PH0625-C	ESEA	FALSE	MalariaGEN	ERR123878	https://www.ebi.ac.uk/ena/browser/view/ERR123878
PH0626-C	ESEA	FALSE	MalariaGEN	ERR123879	https://www.ebi.ac.uk/ena/browser/view/ERR123879
PH0629-C	ESEA	FALSE	MalariaGEN	ERR123882	https://www.ebi.ac.uk/ena/browser/view/ERR123882
PH0630-C	ESEA	FALSE	MalariaGEN	ERR114350	https://www.ebi.ac.uk/ena/browser/view/ERR114350
PH0631-C	ESEA	FALSE	MalariaGEN	ERR123883	https://www.ebi.ac.uk/ena/browser/view/ERR123883
PH0632-C	ESEA	FALSE	MalariaGEN	ERR114341	https://www.ebi.ac.uk/ena/browser/view/ERR114341
PH0633-C	ESEA	FALSE	MalariaGEN	ERR123884	https://www.ebi.ac.uk/ena/browser/view/ERR123884
PH0634-C	ESEA	FALSE	MalariaGEN	ERR123885	https://www.ebi.ac.uk/ena/browser/view/ERR123885
PH0636-C	ESEA	FALSE	MalariaGEN	ERR123887	https://www.ebi.ac.uk/ena/browser/view/ERR123887
PH0638-C	ESEA	FALSE	MalariaGEN	ERR123888	https://www.ebi.ac.uk/ena/browser/view/ERR123888
PH0639-C	ESEA	FALSE	MalariaGEN	ERR123889	https://www.ebi.ac.uk/ena/browser/view/ERR123889
PH0640-C	ESEA	FALSE	MalariaGEN	ERR123890	https://www.ebi.ac.uk/ena/browser/view/ERR123890
PH0641-C	ESEA	FALSE	MalariaGEN	ERR123891	https://www.ebi.ac.uk/ena/browser/view/ERR123891
PH0643-C	ESEA	FALSE	MalariaGEN	ERR114346	https://www.ebi.ac.uk/ena/browser/view/ERR114346
PH0644-C	ESEA	FALSE	MalariaGEN	ERR123892	https://www.ebi.ac.uk/ena/browser/view/ERR123892
PH0645-C	ESEA	FALSE	MalariaGEN	ERR123893	https://www.ebi.ac.uk/ena/browser/view/ERR123893
PH0647-C	ESEA	FALSE	MalariaGEN	ERR123895	https://www.ebi.ac.uk/ena/browser/view/ERR123895
PH0648-C	ESEA	FALSE	MalariaGEN	ERR123896	https://www.ebi.ac.uk/ena/browser/view/ERR123896
PH0649-C	ESEA	FALSE	MalariaGEN	ERR123897	https://www.ebi.ac.uk/ena/browser/view/ERR123897
PH0650-C	ESEA	FALSE	MalariaGEN	ERR123898	https://www.ebi.ac.uk/ena/browser/view/ERR123898
PH0676-C	ESEA	FALSE	MalariaGEN	ERR216648	https://www.ebi.ac.uk/ena/browser/view/ERR216648
PH0677-C	ESEA	FALSE	MalariaGEN	ERR337565	https://www.ebi.ac.uk/ena/browser/view/ERR337565
PH0678-C	ESEA	FALSE	MalariaGEN	ERR216649	https://www.ebi.ac.uk/ena/browser/view/ERR216649
PH0679-C	ESEA	FALSE	MalariaGEN	ERR175474	https://www.ebi.ac.uk/ena/browser/view/ERR175474
PH0680-C	ESEA	FALSE	MalariaGEN	ERR175475	https://www.ebi.ac.uk/ena/browser/view/ERR175475
PH0681-C	ESEA	FALSE	MalariaGEN	ERR216650	https://www.ebi.ac.uk/ena/browser/view/ERR216650
PH0682-C	ESEA	FALSE	MalariaGEN	ERR216651	https://www.ebi.ac.uk/ena/browser/view/ERR216651
PH0684-C	ESEA	FALSE	MalariaGEN	ERR171656	https://www.ebi.ac.uk/ena/browser/view/ERR171656
PH0685-C	ESEA	FALSE	MalariaGEN	ERR175476	https://www.ebi.ac.uk/ena/browser/view/ERR175476
PH0686-C	ESEA	FALSE	MalariaGEN	ERR175477	https://www.ebi.ac.uk/ena/browser/view/ERR175477
PH0687-C	ESEA	FALSE	MalariaGEN	ERR337566	https://www.ebi.ac.uk/ena/browser/view/ERR337566
PH0689-C	ESEA	FALSE	MalariaGEN	ERR175478	https://www.ebi.ac.uk/ena/browser/view/ERR175478
PH0691-Cx	ESEA	FALSE	MalariaGEN	ERR388784	https://www.ebi.ac.uk/ena/browser/view/ERR388784
PH0692-C	ESEA	FALSE	MalariaGEN	ERR175479	https://www.ebi.ac.uk/ena/browser/view/ERR175479
PH0694-C	ESEA	FALSE	MalariaGEN	ERR205974	https://www.ebi.ac.uk/ena/browser/view/ERR205974
PH0695-C	ESEA	FALSE	MalariaGEN	ERR175480	https://www.ebi.ac.uk/ena/browser/view/ERR175480
PH0696-C	ESEA	FALSE	MalariaGEN	ERR175481	https://www.ebi.ac.uk/ena/browser/view/ERR175481
PH0697-C	ESEA	FALSE	MalariaGEN	ERR175482	https://www.ebi.ac.uk/ena/browser/view/ERR175482
PH0698-C	ESEA	FALSE	MalariaGEN	ERR175483	https://www.ebi.ac.uk/ena/browser/view/ERR175483
PH0700-C	ESEA	FALSE	MalariaGEN	ERR175484	https://www.ebi.ac.uk/ena/browser/view/ERR175484
PH0701-C	ESEA	FALSE	MalariaGEN	ERR175485	https://www.ebi.ac.uk/ena/browser/view/ERR175485
PH0702-C	ESEA	FALSE	MalariaGEN	ERR171585	https://www.ebi.ac.uk/ena/browser/view/ERR171585
PH0703-C	ESEA	FALSE	MalariaGEN	ERR171586	https://www.ebi.ac.uk/ena/browser/view/ERR171586
PH0705-C	ESEA	FALSE	MalariaGEN	ERR205966	https://www.ebi.ac.uk/ena/browser/view/ERR205966
PH0706-C	ESEA	FALSE	MalariaGEN	ERR171588	https://www.ebi.ac.uk/ena/browser/view/ERR171588
PH0708-C	ESEA	FALSE	MalariaGEN	ERR171590	https://www.ebi.ac.uk/ena/browser/view/ERR171590
PH0709-C	ESEA	FALSE	MalariaGEN	ERR171651	https://www.ebi.ac.uk/ena/browser/view/ERR171651
PH0712-C	ESEA	FALSE	MalariaGEN	ERR205971	https://www.ebi.ac.uk/ena/browser/view/ERR205971
PH0715-C	ESEA	FALSE	MalariaGEN	ERR205968	https://www.ebi.ac.uk/ena/browser/view/ERR205968
PH0716-C	ESEA	FALSE	MalariaGEN	ERR171592	https://www.ebi.ac.uk/ena/browser/view/ERR171592
PH0717-C	ESEA	FALSE	MalariaGEN	ERR171593	https://www.ebi.ac.uk/ena/browser/view/ERR171593
PH0718-C	ESEA	FALSE	MalariaGEN	ERR171594	https://www.ebi.ac.uk/ena/browser/view/ERR171594
PH0719-C	ESEA	FALSE	MalariaGEN	ERR205963	https://www.ebi.ac.uk/ena/browser/view/ERR205963
PH0722-C	ESEA	FALSE	MalariaGEN	ERR171595	https://www.ebi.ac.uk/ena/browser/view/ERR171595
PH0723-C	ESEA	FALSE	MalariaGEN	ERR171596	https://www.ebi.ac.uk/ena/browser/view/ERR171596
PH0725-C	ESEA	FALSE	MalariaGEN	ERR171597	https://www.ebi.ac.uk/ena/browser/view/ERR171597
PH0727-C	ESEA	FALSE	MalariaGEN	ERR205972	https://www.ebi.ac.uk/ena/browser/view/ERR205972
PH0728-C	ESEA	FALSE	MalariaGEN	ERR216653	https://www.ebi.ac.uk/ena/browser/view/ERR216653
PH0729-C	ESEA	FALSE	MalariaGEN	ERR205967	https://www.ebi.ac.uk/ena/browser/view/ERR205967
PH0730-C	ESEA	FALSE	MalariaGEN	ERR171598	https://www.ebi.ac.uk/ena/browser/view/ERR171598
PH0731-C	ESEA	FALSE	MalariaGEN	ERR171599	https://www.ebi.ac.uk/ena/browser/view/ERR171599
PH0732-C	ESEA	FALSE	MalariaGEN	ERR171600	https://www.ebi.ac.uk/ena/browser/view/ERR171600
PH0733-C	ESEA	FALSE	MalariaGEN	ERR171601	https://www.ebi.ac.uk/ena/browser/view/ERR171601
PH0737-C	ESEA	FALSE	MalariaGEN	ERR205965	https://www.ebi.ac.uk/ena/browser/view/ERR205965
PH0738-C	ESEA	FALSE	MalariaGEN	ERR171605	https://www.ebi.ac.uk/ena/browser/view/ERR171605
PH0739-C	ESEA	FALSE	MalariaGEN	ERR171606	https://www.ebi.ac.uk/ena/browser/view/ERR171606
PH0742-C	ESEA	FALSE	MalariaGEN	ERR171607	https://www.ebi.ac.uk/ena/browser/view/ERR171607
PH0743-C	ESEA	FALSE	MalariaGEN	ERR171608	https://www.ebi.ac.uk/ena/browser/view/ERR171608
PH0745-C	ESEA	FALSE	MalariaGEN	ERR171610	https://www.ebi.ac.uk/ena/browser/view/ERR171610
PH0746-C	ESEA	FALSE	MalariaGEN	ERR171611	https://www.ebi.ac.uk/ena/browser/view/ERR171611
PH0753-Cx	ESEA	FALSE	MalariaGEN	ERR388775	https://www.ebi.ac.uk/ena/browser/view/ERR388775
PH0754-C	ESEA	FALSE	MalariaGEN	ERR171653	https://www.ebi.ac.uk/ena/browser/view/ERR171653
PH0755-C	ESEA	FALSE	MalariaGEN	ERR171613	https://www.ebi.ac.uk/ena/browser/view/ERR171613
PH0756-Cx	ESEA	FALSE	MalariaGEN	ERR388765	https://www.ebi.ac.uk/ena/browser/view/ERR388765
PH0757-C	ESEA	FALSE	MalariaGEN	ERR171614	https://www.ebi.ac.uk/ena/browser/view/ERR171614
PH0758-C	ESEA	FALSE	MalariaGEN	ERR171615	https://www.ebi.ac.uk/ena/browser/view/ERR171615
PH0759-C	ESEA	FALSE	MalariaGEN	ERR171650	https://www.ebi.ac.uk/ena/browser/view/ERR171650
PH0761-C	ESEA	FALSE	MalariaGEN	ERR171652	https://www.ebi.ac.uk/ena/browser/view/ERR171652
PH0762-Cx	ESEA	FALSE	MalariaGEN	ERR388776	https://www.ebi.ac.uk/ena/browser/view/ERR388776
PH0764-C	ESEA	FALSE	MalariaGEN	ERR171618	https://www.ebi.ac.uk/ena/browser/view/ERR171618
PH0765-C	ESEA	FALSE	MalariaGEN	ERR171619	https://www.ebi.ac.uk/ena/browser/view/ERR171619
PH0766-Cx	ESEA	FALSE	MalariaGEN	ERR388777	https://www.ebi.ac.uk/ena/browser/view/ERR388777
PH0769-C	ESEA	FALSE	MalariaGEN	ERR171622	https://www.ebi.ac.uk/ena/browser/view/ERR171622
PH0770-C	ESEA	FALSE	MalariaGEN	ERR171623	https://www.ebi.ac.uk/ena/browser/view/ERR171623
PH0772-C	ESEA	FALSE	MalariaGEN	ERR171624	https://www.ebi.ac.uk/ena/browser/view/ERR171624
PH0773-Cx	ESEA	FALSE	MalariaGEN	ERR404183	https://www.ebi.ac.uk/ena/browser/view/ERR404183
PH0774-C	ESEA	FALSE	MalariaGEN	ERR171625	https://www.ebi.ac.uk/ena/browser/view/ERR171625
PH0775-Cx	ESEA	FALSE	MalariaGEN	ERR388772	https://www.ebi.ac.uk/ena/browser/view/ERR388772
PH0776-C	ESEA	FALSE	MalariaGEN	ERR171626	https://www.ebi.ac.uk/ena/browser/view/ERR171626
PH0778-C	ESEA	FALSE	MalariaGEN	ERR171628	https://www.ebi.ac.uk/ena/browser/view/ERR171628
PH0779-Cx	ESEA	FALSE	MalariaGEN	ERR404172	https://www.ebi.ac.uk/ena/browser/view/ERR404172
PH0780-C	ESEA	FALSE	MalariaGEN	ERR171629	https://www.ebi.ac.uk/ena/browser/view/ERR171629
PH0782-C	ESEA	FALSE	MalariaGEN	ERR216652	https://www.ebi.ac.uk/ena/browser/view/ERR216652
PH0783-C	ESEA	FALSE	MalariaGEN	ERR171630	https://www.ebi.ac.uk/ena/browser/view/ERR171630
PH0784-C	ESEA	FALSE	MalariaGEN	ERR205962	https://www.ebi.ac.uk/ena/browser/view/ERR205962
PH0785-Cx	ESEA	FALSE	MalariaGEN	ERR388779	https://www.ebi.ac.uk/ena/browser/view/ERR388779
PH0788-C	ESEA	FALSE	MalariaGEN	ERR171654	https://www.ebi.ac.uk/ena/browser/view/ERR171654
PH0789-C	ESEA	FALSE	MalariaGEN	ERR171631	https://www.ebi.ac.uk/ena/browser/view/ERR171631
PH0790-C	ESEA	FALSE	MalariaGEN	ERR171632	https://www.ebi.ac.uk/ena/browser/view/ERR171632
PH0792-C	ESEA	FALSE	MalariaGEN	ERR171633	https://www.ebi.ac.uk/ena/browser/view/ERR171633
PH0793-C	ESEA	FALSE	MalariaGEN	ERR171634	https://www.ebi.ac.uk/ena/browser/view/ERR171634
PH0794-C	ESEA	FALSE	MalariaGEN	ERR337561	https://www.ebi.ac.uk/ena/browser/view/ERR337561
PH0795-C	ESEA	FALSE	MalariaGEN	ERR171635	https://www.ebi.ac.uk/ena/browser/view/ERR171635
PH0797-C	ESEA	FALSE	MalariaGEN	ERR171636	https://www.ebi.ac.uk/ena/browser/view/ERR171636
PH0798-Cx	ESEA	FALSE	MalariaGEN	ERR388785	https://www.ebi.ac.uk/ena/browser/view/ERR388785
PH0799-Cx	ESEA	FALSE	MalariaGEN	ERR388783	https://www.ebi.ac.uk/ena/browser/view/ERR388783
PH0801-C	ESEA	FALSE	MalariaGEN	ERR171637	https://www.ebi.ac.uk/ena/browser/view/ERR171637
PH0803-Cx	ESEA	FALSE	MalariaGEN	ERR388774	https://www.ebi.ac.uk/ena/browser/view/ERR388774
PH0805-C	ESEA	FALSE	MalariaGEN	ERR171639	https://www.ebi.ac.uk/ena/browser/view/ERR171639
PH0807-C	ESEA	FALSE	MalariaGEN	ERR171640	https://www.ebi.ac.uk/ena/browser/view/ERR171640
PH0808-Cx	ESEA	FALSE	MalariaGEN	ERR388770	https://www.ebi.ac.uk/ena/browser/view/ERR388770
PH0810-C	ESEA	FALSE	MalariaGEN	ERR171641	https://www.ebi.ac.uk/ena/browser/view/ERR171641
PH0812-Cx	ESEA	FALSE	MalariaGEN	ERR388769	https://www.ebi.ac.uk/ena/browser/view/ERR388769
PH0813-C	ESEA	FALSE	MalariaGEN	ERR171643	https://www.ebi.ac.uk/ena/browser/view/ERR171643
PH0814-Cx	ESEA	FALSE	MalariaGEN	ERR388767	https://www.ebi.ac.uk/ena/browser/view/ERR388767
PH0815-C	ESEA	FALSE	MalariaGEN	ERR171644	https://www.ebi.ac.uk/ena/browser/view/ERR171644
PH0816-Cx	ESEA	FALSE	MalariaGEN	ERR388763	https://www.ebi.ac.uk/ena/browser/view/ERR388763
PH0817-C	ESEA	FALSE	MalariaGEN	ERR175488	https://www.ebi.ac.uk/ena/browser/view/ERR175488
PH0818-C	ESEA	FALSE	MalariaGEN	ERR175497	https://www.ebi.ac.uk/ena/browser/view/ERR175497
PH0819-C	ESEA	FALSE	MalariaGEN	ERR175504	https://www.ebi.ac.uk/ena/browser/view/ERR175504
PH0820-C	ESEA	FALSE	MalariaGEN	ERR175495	https://www.ebi.ac.uk/ena/browser/view/ERR175495
PH0821-C	ESEA	FALSE	MalariaGEN	ERR175489	https://www.ebi.ac.uk/ena/browser/view/ERR175489
PH0822-C	ESEA	FALSE	MalariaGEN	ERR175498	https://www.ebi.ac.uk/ena/browser/view/ERR175498
PH0823-C	ESEA	FALSE	MalariaGEN	ERR175490	https://www.ebi.ac.uk/ena/browser/view/ERR175490
PH0824-C	ESEA	FALSE	MalariaGEN	ERR175515	https://www.ebi.ac.uk/ena/browser/view/ERR175515
PH0825-C	ESEA	FALSE	MalariaGEN	ERR164732	https://www.ebi.ac.uk/ena/browser/view/ERR164732
PH0826-C	ESEA	FALSE	MalariaGEN	ERR175506	https://www.ebi.ac.uk/ena/browser/view/ERR175506
PH0828-C	ESEA	FALSE	MalariaGEN	ERR175492	https://www.ebi.ac.uk/ena/browser/view/ERR175492
PH0829-C	ESEA	FALSE	MalariaGEN	ERR175520	https://www.ebi.ac.uk/ena/browser/view/ERR175520
PH0830-C	ESEA	FALSE	MalariaGEN	ERR171561	https://www.ebi.ac.uk/ena/browser/view/ERR171561
PH0831-C	ESEA	FALSE	MalariaGEN	ERR175502	https://www.ebi.ac.uk/ena/browser/view/ERR175502
PH0832-C	ESEA	FALSE	MalariaGEN	ERR175516	https://www.ebi.ac.uk/ena/browser/view/ERR175516
PH0833-C	ESEA	FALSE	MalariaGEN	ERR180081	https://www.ebi.ac.uk/ena/browser/view/ERR180081
PH0834-C	ESEA	FALSE	MalariaGEN	ERR175508	https://www.ebi.ac.uk/ena/browser/view/ERR175508
PH0835-C	ESEA	FALSE	MalariaGEN	ERR180066	https://www.ebi.ac.uk/ena/browser/view/ERR180066
PH0836-C	ESEA	FALSE	MalariaGEN	ERR171575	https://www.ebi.ac.uk/ena/browser/view/ERR171575
PH0837-C	ESEA	FALSE	MalariaGEN	ERR175519	https://www.ebi.ac.uk/ena/browser/view/ERR175519
PH0838-C	ESEA	FALSE	MalariaGEN	ERR171566	https://www.ebi.ac.uk/ena/browser/view/ERR171566
PH0839-C	ESEA	FALSE	MalariaGEN	ERR180077	https://www.ebi.ac.uk/ena/browser/view/ERR180077
PH0840-C	ESEA	FALSE	MalariaGEN	ERR171567	https://www.ebi.ac.uk/ena/browser/view/ERR171567
PH0841-C	ESEA	FALSE	MalariaGEN	ERR180068	https://www.ebi.ac.uk/ena/browser/view/ERR180068
PH0842-C	ESEA	FALSE	MalariaGEN	ERR180057	https://www.ebi.ac.uk/ena/browser/view/ERR180057
PH0843-C	ESEA	FALSE	MalariaGEN	ERR175487	https://www.ebi.ac.uk/ena/browser/view/ERR175487
PH0844-C	ESEA	FALSE	MalariaGEN	ERR180054	https://www.ebi.ac.uk/ena/browser/view/ERR180054
PH0846-C	ESEA	FALSE	MalariaGEN	ERR180048	https://www.ebi.ac.uk/ena/browser/view/ERR180048
PH0847-C	ESEA	FALSE	MalariaGEN	ERR180051	https://www.ebi.ac.uk/ena/browser/view/ERR180051
PH0848-C	ESEA	FALSE	MalariaGEN	ERR180090	https://www.ebi.ac.uk/ena/browser/view/ERR180090
PH0849-C	ESEA	FALSE	MalariaGEN	ERR180050	https://www.ebi.ac.uk/ena/browser/view/ERR180050
PH0850-C	ESEA	FALSE	MalariaGEN	ERR171578	https://www.ebi.ac.uk/ena/browser/view/ERR171578
PH0851-C	ESEA	FALSE	MalariaGEN	ERR180055	https://www.ebi.ac.uk/ena/browser/view/ERR180055
PH0852-C	ESEA	FALSE	MalariaGEN	ERR180059	https://www.ebi.ac.uk/ena/browser/view/ERR180059
PH0853-C	ESEA	FALSE	MalariaGEN	ERR175518	https://www.ebi.ac.uk/ena/browser/view/ERR175518
PH0854-C	ESEA	FALSE	MalariaGEN	ERR175507	https://www.ebi.ac.uk/ena/browser/view/ERR175507
PH0855-C	ESEA	FALSE	MalariaGEN	ERR171565	https://www.ebi.ac.uk/ena/browser/view/ERR171565
PH0856-C	ESEA	FALSE	MalariaGEN	ERR180093	https://www.ebi.ac.uk/ena/browser/view/ERR180093
PH0858-C	ESEA	FALSE	MalariaGEN	ERR175511	https://www.ebi.ac.uk/ena/browser/view/ERR175511
PH0859-Cx	ESEA	FALSE	MalariaGEN	ERR388754	https://www.ebi.ac.uk/ena/browser/view/ERR388754
PH0860-Cx	ESEA	FALSE	MalariaGEN	ERR388741	https://www.ebi.ac.uk/ena/browser/view/ERR388741
PH0861-Cx	ESEA	FALSE	MalariaGEN	ERR388745	https://www.ebi.ac.uk/ena/browser/view/ERR388745
PH0862-Cx	ESEA	FALSE	MalariaGEN	ERR404173	https://www.ebi.ac.uk/ena/browser/view/ERR404173
PH0864-Cx	ESEA	FALSE	MalariaGEN	ERR404174	https://www.ebi.ac.uk/ena/browser/view/ERR404174
PH0865-C	ESEA	FALSE	MalariaGEN	ERR216646	https://www.ebi.ac.uk/ena/browser/view/ERR216646
PH0866-C	ESEA	FALSE	MalariaGEN	ERR216535	https://www.ebi.ac.uk/ena/browser/view/ERR216535
PH0867-Cx	ESEA	FALSE	MalariaGEN	ERR388743	https://www.ebi.ac.uk/ena/browser/view/ERR388743
PH0868-Cx	ESEA	FALSE	MalariaGEN	ERR388749	https://www.ebi.ac.uk/ena/browser/view/ERR388749
PH0870-C	ESEA	FALSE	MalariaGEN	ERR216611	https://www.ebi.ac.uk/ena/browser/view/ERR216611
PH0871-C	ESEA	FALSE	MalariaGEN	ERR216612	https://www.ebi.ac.uk/ena/browser/view/ERR216612
PH0872-C	ESEA	FALSE	MalariaGEN	ERR216491	https://www.ebi.ac.uk/ena/browser/view/ERR216491
PH0873-Cx	ESEA	FALSE	MalariaGEN	ERR388744	https://www.ebi.ac.uk/ena/browser/view/ERR388744
PH0874-Cx	ESEA	FALSE	MalariaGEN	ERR388751	https://www.ebi.ac.uk/ena/browser/view/ERR388751
PH0875-C	ESEA	FALSE	MalariaGEN	ERR216613	https://www.ebi.ac.uk/ena/browser/view/ERR216613
PH0876-C	ESEA	FALSE	MalariaGEN	ERR216614	https://www.ebi.ac.uk/ena/browser/view/ERR216614
PH0877-C	ESEA	FALSE	MalariaGEN	ERR216615	https://www.ebi.ac.uk/ena/browser/view/ERR216615
PH0878-C	ESEA	FALSE	MalariaGEN	ERR216616	https://www.ebi.ac.uk/ena/browser/view/ERR216616
PH0879-C	ESEA	FALSE	MalariaGEN	ERR216617	https://www.ebi.ac.uk/ena/browser/view/ERR216617
PH0880-C	ESEA	FALSE	MalariaGEN	ERR216618	https://www.ebi.ac.uk/ena/browser/view/ERR216618
PH0883-Cx	ESEA	FALSE	MalariaGEN	ERR388752	https://www.ebi.ac.uk/ena/browser/view/ERR388752
PH0885-Cx	ESEA	FALSE	MalariaGEN	ERR388797	https://www.ebi.ac.uk/ena/browser/view/ERR388797
PH0886-C	ESEA	FALSE	MalariaGEN	ERR216536	https://www.ebi.ac.uk/ena/browser/view/ERR216536
PH0887-C	ESEA	FALSE	MalariaGEN	ERR216537	https://www.ebi.ac.uk/ena/browser/view/ERR216537
PH0888-C	ESEA	FALSE	MalariaGEN	ERR216538	https://www.ebi.ac.uk/ena/browser/view/ERR216538
PH0889-C	ESEA	FALSE	MalariaGEN	ERR216551	https://www.ebi.ac.uk/ena/browser/view/ERR216551
PH0890-C	ESEA	FALSE	MalariaGEN	ERR216552	https://www.ebi.ac.uk/ena/browser/view/ERR216552
PH0891-Cx	ESEA	FALSE	MalariaGEN	ERR388746	https://www.ebi.ac.uk/ena/browser/view/ERR388746
PH0893-C	ESEA	FALSE	MalariaGEN	ERR216554	https://www.ebi.ac.uk/ena/browser/view/ERR216554
PH0894-C	ESEA	FALSE	MalariaGEN	ERR216555	https://www.ebi.ac.uk/ena/browser/view/ERR216555
PH0895-C	ESEA	FALSE	MalariaGEN	ERR216620	https://www.ebi.ac.uk/ena/browser/view/ERR216620
PH0896-C	ESEA	FALSE	MalariaGEN	ERR216492	https://www.ebi.ac.uk/ena/browser/view/ERR216492
PH0897-Cx	ESEA	FALSE	MalariaGEN	ERR388753	https://www.ebi.ac.uk/ena/browser/view/ERR388753
PH0899-C	ESEA	FALSE	MalariaGEN	ERR216493	https://www.ebi.ac.uk/ena/browser/view/ERR216493
PH0900-C	ESEA	FALSE	MalariaGEN	ERR216557	https://www.ebi.ac.uk/ena/browser/view/ERR216557
PH0901-C	ESEA	FALSE	MalariaGEN	ERR216621	https://www.ebi.ac.uk/ena/browser/view/ERR216621
PH0902-C	ESEA	FALSE	MalariaGEN	ERR216622	https://www.ebi.ac.uk/ena/browser/view/ERR216622
PH0903-C	ESEA	FALSE	MalariaGEN	ERR216623	https://www.ebi.ac.uk/ena/browser/view/ERR216623
PH0904-C	ESEA	FALSE	MalariaGEN	ERR216624	https://www.ebi.ac.uk/ena/browser/view/ERR216624
PH0906-C	ESEA	FALSE	MalariaGEN	ERR216626	https://www.ebi.ac.uk/ena/browser/view/ERR216626
PH0907-C	ESEA	FALSE	MalariaGEN	ERR216558	https://www.ebi.ac.uk/ena/browser/view/ERR216558
PH0908-C	ESEA	FALSE	MalariaGEN	ERR216559	https://www.ebi.ac.uk/ena/browser/view/ERR216559
PH0909-C	ESEA	FALSE	MalariaGEN	ERR216627	https://www.ebi.ac.uk/ena/browser/view/ERR216627
PH0910-C	ESEA	FALSE	MalariaGEN	ERR216628	https://www.ebi.ac.uk/ena/browser/view/ERR216628
PH0911-Cx	ESEA	FALSE	MalariaGEN	ERR388747	https://www.ebi.ac.uk/ena/browser/view/ERR388747
PH0912-C	ESEA	FALSE	MalariaGEN	ERR216629	https://www.ebi.ac.uk/ena/browser/view/ERR216629
PH0914-Cx	ESEA	FALSE	MalariaGEN	ERR388742	https://www.ebi.ac.uk/ena/browser/view/ERR388742
PH0915-C	ESEA	FALSE	MalariaGEN	ERR216560	https://www.ebi.ac.uk/ena/browser/view/ERR216560
PH0916-C	ESEA	FALSE	MalariaGEN	ERR216561	https://www.ebi.ac.uk/ena/browser/view/ERR216561
PH0917-Cx	ESEA	FALSE	MalariaGEN	ERR388756	https://www.ebi.ac.uk/ena/browser/view/ERR388756
PH0919-C	ESEA	FALSE	MalariaGEN	ERR235927	https://www.ebi.ac.uk/ena/browser/view/ERR235927
PH0920-Cx	ESEA	FALSE	MalariaGEN	ERR388758	https://www.ebi.ac.uk/ena/browser/view/ERR388758
PH0921-C	ESEA	FALSE	MalariaGEN	ERR235928	https://www.ebi.ac.uk/ena/browser/view/ERR235928
PH0923-Cx	ESEA	FALSE	MalariaGEN	ERR388759	https://www.ebi.ac.uk/ena/browser/view/ERR388759
PH0924-C	ESEA	FALSE	MalariaGEN	ERR235929	https://www.ebi.ac.uk/ena/browser/view/ERR235929
PH0925-C	ESEA	FALSE	MalariaGEN	ERR235930	https://www.ebi.ac.uk/ena/browser/view/ERR235930
PH0926-C	ESEA	FALSE	MalariaGEN	ERR235931	https://www.ebi.ac.uk/ena/browser/view/ERR235931
PH0927-C	ESEA	FALSE	MalariaGEN	ERR235932	https://www.ebi.ac.uk/ena/browser/view/ERR235932
PH0928-C	ESEA	FALSE	MalariaGEN	ERR235933	https://www.ebi.ac.uk/ena/browser/view/ERR235933
PH0929-C	ESEA	FALSE	MalariaGEN	ERR235934	https://www.ebi.ac.uk/ena/browser/view/ERR235934
PH0930-Cx	ESEA	FALSE	MalariaGEN	ERR388761	https://www.ebi.ac.uk/ena/browser/view/ERR388761
PH0931-C	ESEA	FALSE	MalariaGEN	ERR234508	https://www.ebi.ac.uk/ena/browser/view/ERR234508
PH0932-C	ESEA	FALSE	MalariaGEN	ERR234509	https://www.ebi.ac.uk/ena/browser/view/ERR234509
PH0933-C	ESEA	FALSE	MalariaGEN	ERR234510	https://www.ebi.ac.uk/ena/browser/view/ERR234510
PH0935-C	ESEA	FALSE	MalariaGEN	ERR234511	https://www.ebi.ac.uk/ena/browser/view/ERR234511
PH0936-C	ESEA	FALSE	MalariaGEN	ERR234512	https://www.ebi.ac.uk/ena/browser/view/ERR234512
PH0937-C	ESEA	FALSE	MalariaGEN	ERR234513	https://www.ebi.ac.uk/ena/browser/view/ERR234513
PH0939-C	ESEA	FALSE	MalariaGEN	ERR234515	https://www.ebi.ac.uk/ena/browser/view/ERR234515
PH0940-Cx	ESEA	FALSE	MalariaGEN	ERR388757	https://www.ebi.ac.uk/ena/browser/view/ERR388757
PH0942-Cx	ESEA	FALSE	MalariaGEN	ERR404182	https://www.ebi.ac.uk/ena/browser/view/ERR404182
PH0945-C	ESEA	FALSE	MalariaGEN	ERR337545	https://www.ebi.ac.uk/ena/browser/view/ERR337545
PH0947-C	ESEA	FALSE	MalariaGEN	ERR590470	https://www.ebi.ac.uk/ena/browser/view/ERR590470
PH0951-C	ESEA	FALSE	MalariaGEN	ERR590462	https://www.ebi.ac.uk/ena/browser/view/ERR590462
PH0952-CW	ESEA	FALSE	MalariaGEN	ERR662596	https://www.ebi.ac.uk/ena/browser/view/ERR662596
PH0959-Cx	ESEA	FALSE	MalariaGEN	ERR337586	https://www.ebi.ac.uk/ena/browser/view/ERR337586
PH0960-Cx	ESEA	FALSE	MalariaGEN	ERR713921	https://www.ebi.ac.uk/ena/browser/view/ERR713921
PH0961-Cx	ESEA	FALSE	MalariaGEN	ERR337587	https://www.ebi.ac.uk/ena/browser/view/ERR337587
PH0962-C	ESEA	FALSE	MalariaGEN	ERR337583	https://www.ebi.ac.uk/ena/browser/view/ERR337583
PH0963-C	ESEA	FALSE	MalariaGEN	ERR490342	https://www.ebi.ac.uk/ena/browser/view/ERR490342
PH0964-Cx	ESEA	FALSE	MalariaGEN	ERR337552	https://www.ebi.ac.uk/ena/browser/view/ERR337552
PH0965-Cx	ESEA	FALSE	MalariaGEN	ERR713922	https://www.ebi.ac.uk/ena/browser/view/ERR713922
PH0966-Cx	ESEA	FALSE	MalariaGEN	ERR337589	https://www.ebi.ac.uk/ena/browser/view/ERR337589
PH0968-C	ESEA	FALSE	MalariaGEN	ERR713919	https://www.ebi.ac.uk/ena/browser/view/ERR713919
PH0970-C	ESEA	FALSE	MalariaGEN	ERR713920	https://www.ebi.ac.uk/ena/browser/view/ERR713920
PH0971-C	ESEA	FALSE	MalariaGEN	ERR337551	https://www.ebi.ac.uk/ena/browser/view/ERR337551
PH0976-C	ESEA	FALSE	MalariaGEN	ERR337591	https://www.ebi.ac.uk/ena/browser/view/ERR337591
PH0980-C	ESEA	FALSE	MalariaGEN	ERR337593	https://www.ebi.ac.uk/ena/browser/view/ERR337593
PH0981-C	ESEA	FALSE	MalariaGEN	ERR337594	https://www.ebi.ac.uk/ena/browser/view/ERR337594
PH0982-C	ESEA	FALSE	MalariaGEN	ERR337547	https://www.ebi.ac.uk/ena/browser/view/ERR337547
PH0983-C	ESEA	FALSE	MalariaGEN	ERR337548	https://www.ebi.ac.uk/ena/browser/view/ERR337548
PH0984-C	ESEA	FALSE	MalariaGEN	ERR337549	https://www.ebi.ac.uk/ena/browser/view/ERR337549
PH0985-C	ESEA	FALSE	MalariaGEN	ERR337550	https://www.ebi.ac.uk/ena/browser/view/ERR337550
PH0986-C	ESEA	FALSE	MalariaGEN	ERR246561	https://www.ebi.ac.uk/ena/browser/view/ERR246561
PH0987-C	ESEA	FALSE	MalariaGEN	ERR246565	https://www.ebi.ac.uk/ena/browser/view/ERR246565
PH0989-C	ESEA	FALSE	MalariaGEN	ERR246566	https://www.ebi.ac.uk/ena/browser/view/ERR246566
PH0990-C	ESEA	FALSE	MalariaGEN	ERR246567	https://www.ebi.ac.uk/ena/browser/view/ERR246567
PH0991-C	ESEA	FALSE	MalariaGEN	ERR246568	https://www.ebi.ac.uk/ena/browser/view/ERR246568
PH0994-C	ESEA	FALSE	MalariaGEN	ERR246569	https://www.ebi.ac.uk/ena/browser/view/ERR246569
PH0996-C	ESEA	FALSE	MalariaGEN	ERR246570	https://www.ebi.ac.uk/ena/browser/view/ERR246570
PH0997-C	ESEA	FALSE	MalariaGEN	ERR246571	https://www.ebi.ac.uk/ena/browser/view/ERR246571
PH0999-C	ESEA	FALSE	MalariaGEN	ERR246572	https://www.ebi.ac.uk/ena/browser/view/ERR246572
PH1000-C	ESEA	FALSE	MalariaGEN	ERR337568	https://www.ebi.ac.uk/ena/browser/view/ERR337568
PH1001-C	ESEA	FALSE	MalariaGEN	ERR337559	https://www.ebi.ac.uk/ena/browser/view/ERR337559
PH1002-C	ESEA	FALSE	MalariaGEN	ERR246562	https://www.ebi.ac.uk/ena/browser/view/ERR246562
PH1003-C	ESEA	FALSE	MalariaGEN	ERR337563	https://www.ebi.ac.uk/ena/browser/view/ERR337563
PH1008-C	ESEA	FALSE	MalariaGEN	ERR337558	https://www.ebi.ac.uk/ena/browser/view/ERR337558
PH1010-C	ESEA	FALSE	MalariaGEN	ERR590471	https://www.ebi.ac.uk/ena/browser/view/ERR590471
PH1011-C	ESEA	FALSE	MalariaGEN	ERR337574	https://www.ebi.ac.uk/ena/browser/view/ERR337574
PH1015-C	ESEA	FALSE	MalariaGEN	ERR337572	https://www.ebi.ac.uk/ena/browser/view/ERR337572
PH1016-C	ESEA	FALSE	MalariaGEN	ERR337553	https://www.ebi.ac.uk/ena/browser/view/ERR337553
PH1017-C	ESEA	FALSE	MalariaGEN	ERR590465	https://www.ebi.ac.uk/ena/browser/view/ERR590465
PH1023-C	ESEA	FALSE	MalariaGEN	ERR337579	https://www.ebi.ac.uk/ena/browser/view/ERR337579
PH1025-C	ESEA	FALSE	MalariaGEN	ERR662054	https://www.ebi.ac.uk/ena/browser/view/ERR662054
PH1026-C	ESEA	FALSE	MalariaGEN	ERR337576	https://www.ebi.ac.uk/ena/browser/view/ERR337576
PH1027-C	ESEA	FALSE	MalariaGEN	ERR337577	https://www.ebi.ac.uk/ena/browser/view/ERR337577
PH1032-C	ESEA	FALSE	MalariaGEN	ERR337581	https://www.ebi.ac.uk/ena/browser/view/ERR337581
PH1034-C	ESEA	FALSE	MalariaGEN	ERR337582	https://www.ebi.ac.uk/ena/browser/view/ERR337582
PH1037-C	ESEA	FALSE	MalariaGEN	ERR586257	https://www.ebi.ac.uk/ena/browser/view/ERR586257
PH1043-C	ESEA	FALSE	MalariaGEN	ERR662056	https://www.ebi.ac.uk/ena/browser/view/ERR662056
PH1045-C	ESEA	FALSE	MalariaGEN	ERR337537	https://www.ebi.ac.uk/ena/browser/view/ERR337537
PH1046-C	ESEA	FALSE	MalariaGEN	ERR590476	https://www.ebi.ac.uk/ena/browser/view/ERR590476
PH1050-C	ESEA	FALSE	MalariaGEN	ERR586243	https://www.ebi.ac.uk/ena/browser/view/ERR586243
PH1051-C	ESEA	FALSE	MalariaGEN	ERR590450	https://www.ebi.ac.uk/ena/browser/view/ERR590450
PH1054-C	ESEA	FALSE	MalariaGEN	ERR586232	https://www.ebi.ac.uk/ena/browser/view/ERR586232
PH1058-C	ESEA	FALSE	MalariaGEN	ERR590438	https://www.ebi.ac.uk/ena/browser/view/ERR590438
PH1062-C	ESEA	FALSE	MalariaGEN	ERR586256	https://www.ebi.ac.uk/ena/browser/view/ERR586256
PH1064-C	ESEA	FALSE	MalariaGEN	ERR586218	https://www.ebi.ac.uk/ena/browser/view/ERR586218
PH1065-C	ESEA	FALSE	MalariaGEN	ERR586250	https://www.ebi.ac.uk/ena/browser/view/ERR586250
PH1068-C	ESEA	FALSE	MalariaGEN	ERR337539	https://www.ebi.ac.uk/ena/browser/view/ERR337539
PH1071-C	ESEA	FALSE	MalariaGEN	ERR337541	https://www.ebi.ac.uk/ena/browser/view/ERR337541
PH1073-C	ESEA	FALSE	MalariaGEN	ERR337543	https://www.ebi.ac.uk/ena/browser/view/ERR337543
PH1085-C	ESEA	FALSE	MalariaGEN	ERR386524	https://www.ebi.ac.uk/ena/browser/view/ERR386524
PH1086-C	ESEA	FALSE	MalariaGEN	ERR386525	https://www.ebi.ac.uk/ena/browser/view/ERR386525
PH1089-C	ESEA	FALSE	MalariaGEN	ERR386528	https://www.ebi.ac.uk/ena/browser/view/ERR386528
PH1090-C	ESEA	FALSE	MalariaGEN	ERR490279	https://www.ebi.ac.uk/ena/browser/view/ERR490279
PH1091-C	ESEA	FALSE	MalariaGEN	ERR490280	https://www.ebi.ac.uk/ena/browser/view/ERR490280
PH1092-C	ESEA	FALSE	MalariaGEN	ERR490281	https://www.ebi.ac.uk/ena/browser/view/ERR490281
PH1095-C	ESEA	FALSE	MalariaGEN	ERR386529	https://www.ebi.ac.uk/ena/browser/view/ERR386529
PH1097-C	ESEA	FALSE	MalariaGEN	ERR386530	https://www.ebi.ac.uk/ena/browser/view/ERR386530
PH1099-C	ESEA	FALSE	MalariaGEN	ERR490286	https://www.ebi.ac.uk/ena/browser/view/ERR490286
PH1106-C	ESEA	FALSE	MalariaGEN	ERR490292	https://www.ebi.ac.uk/ena/browser/view/ERR490292
PH1108-C	ESEA	FALSE	MalariaGEN	ERR490294	https://www.ebi.ac.uk/ena/browser/view/ERR490294
PH1136-C	ESEA	FALSE	MalariaGEN	ERR426026	https://www.ebi.ac.uk/ena/browser/view/ERR426026
PH1137-C	ESEA	FALSE	MalariaGEN	ERR404253	https://www.ebi.ac.uk/ena/browser/view/ERR404253
PH1138-C	ESEA	FALSE	MalariaGEN	ERR404197	https://www.ebi.ac.uk/ena/browser/view/ERR404197
PH1139-C	ESEA	FALSE	MalariaGEN	ERR426051	https://www.ebi.ac.uk/ena/browser/view/ERR426051
PH1141-C	ESEA	FALSE	MalariaGEN	ERR404198	https://www.ebi.ac.uk/ena/browser/view/ERR404198
PH1147-C	ESEA	FALSE	MalariaGEN	ERR539605	https://www.ebi.ac.uk/ena/browser/view/ERR539605
PH1148-C	ESEA	FALSE	MalariaGEN	ERR539626	https://www.ebi.ac.uk/ena/browser/view/ERR539626
PH1150-C	ESEA	FALSE	MalariaGEN	ERR539607	https://www.ebi.ac.uk/ena/browser/view/ERR539607
PH1152-C	ESEA	FALSE	MalariaGEN	ERR590453	https://www.ebi.ac.uk/ena/browser/view/ERR590453
PH1153-C	ESEA	FALSE	MalariaGEN	ERR539609	https://www.ebi.ac.uk/ena/browser/view/ERR539609
PH1155-C	ESEA	FALSE	MalariaGEN	ERR586239	https://www.ebi.ac.uk/ena/browser/view/ERR586239
PH1156-C	ESEA	FALSE	MalariaGEN	ERR539610	https://www.ebi.ac.uk/ena/browser/view/ERR539610
PH1158-C	ESEA	FALSE	MalariaGEN	ERR586244	https://www.ebi.ac.uk/ena/browser/view/ERR586244
PH1159-C	ESEA	FALSE	MalariaGEN	ERR539606	https://www.ebi.ac.uk/ena/browser/view/ERR539606
PH1160-C	ESEA	FALSE	MalariaGEN	ERR539616	https://www.ebi.ac.uk/ena/browser/view/ERR539616
PH1161-C	ESEA	FALSE	MalariaGEN	ERR590448	https://www.ebi.ac.uk/ena/browser/view/ERR590448
PH1162-C	ESEA	FALSE	MalariaGEN	ERR539707	https://www.ebi.ac.uk/ena/browser/view/ERR539707
PH1163-C	ESEA	FALSE	MalariaGEN	ERR590444	https://www.ebi.ac.uk/ena/browser/view/ERR590444
PH1164-C	ESEA	FALSE	MalariaGEN	ERR539708	https://www.ebi.ac.uk/ena/browser/view/ERR539708
PH1165-C	ESEA	FALSE	MalariaGEN	ERR590441	https://www.ebi.ac.uk/ena/browser/view/ERR590441
PH1168-C	ESEA	FALSE	MalariaGEN	ERR539630	https://www.ebi.ac.uk/ena/browser/view/ERR539630
PH1169-C	ESEA	FALSE	MalariaGEN	ERR539710	https://www.ebi.ac.uk/ena/browser/view/ERR539710
PH1170-C	ESEA	FALSE	MalariaGEN	ERR539622	https://www.ebi.ac.uk/ena/browser/view/ERR539622
PH1171-C	ESEA	FALSE	MalariaGEN	ERR539704	https://www.ebi.ac.uk/ena/browser/view/ERR539704
PH1172-C	ESEA	FALSE	MalariaGEN	ERR586253	https://www.ebi.ac.uk/ena/browser/view/ERR586253
PH1173-C	ESEA	FALSE	MalariaGEN	ERR590482	https://www.ebi.ac.uk/ena/browser/view/ERR590482
PH1174-C	ESEA	FALSE	MalariaGEN	ERR590478	https://www.ebi.ac.uk/ena/browser/view/ERR590478
PH1175-C	ESEA	FALSE	MalariaGEN	ERR539608	https://www.ebi.ac.uk/ena/browser/view/ERR539608
PH1178-C	ESEA	FALSE	MalariaGEN	ERR590472	https://www.ebi.ac.uk/ena/browser/view/ERR590472
PH1181-C	ESEA	FALSE	MalariaGEN	ERR586222	https://www.ebi.ac.uk/ena/browser/view/ERR586222
PH1183-C	ESEA	FALSE	MalariaGEN	ERR539623	https://www.ebi.ac.uk/ena/browser/view/ERR539623
PH1186-C	ESEA	FALSE	MalariaGEN	ERR590443,ERR713924	https://www.ebi.ac.uk/ena/browser/view/ERR590443,https://www.ebi.ac.uk/ena/browser/view/ERR713924
PH1187-C	ESEA	FALSE	MalariaGEN	ERR539700	https://www.ebi.ac.uk/ena/browser/view/ERR539700
PH1188-C	ESEA	FALSE	MalariaGEN	ERR539600	https://www.ebi.ac.uk/ena/browser/view/ERR539600
PH1189-C	ESEA	FALSE	MalariaGEN	ERR590484	https://www.ebi.ac.uk/ena/browser/view/ERR590484
PH1190-C	ESEA	FALSE	MalariaGEN	ERR539624	https://www.ebi.ac.uk/ena/browser/view/ERR539624
PH1191-C	ESEA	FALSE	MalariaGEN	ERR590481	https://www.ebi.ac.uk/ena/browser/view/ERR590481
PH1192-C	ESEA	FALSE	MalariaGEN	ERR586224,ERR713923	https://www.ebi.ac.uk/ena/browser/view/ERR586224,https://www.ebi.ac.uk/ena/browser/view/ERR713923
PH1195-C	ESEA	FALSE	MalariaGEN	ERR590474	https://www.ebi.ac.uk/ena/browser/view/ERR590474
PH1197-C	ESEA	FALSE	MalariaGEN	ERR590461	https://www.ebi.ac.uk/ena/browser/view/ERR590461
PH1198-C	ESEA	FALSE	MalariaGEN	ERR539599	https://www.ebi.ac.uk/ena/browser/view/ERR539599
PH1200-C	ESEA	FALSE	MalariaGEN	ERR539611	https://www.ebi.ac.uk/ena/browser/view/ERR539611
PH1201-C	ESEA	FALSE	MalariaGEN	ERR539613	https://www.ebi.ac.uk/ena/browser/view/ERR539613
PH1202-C	ESEA	FALSE	MalariaGEN	ERR590455	https://www.ebi.ac.uk/ena/browser/view/ERR590455
PH1203-C	ESEA	FALSE	MalariaGEN	ERR539701	https://www.ebi.ac.uk/ena/browser/view/ERR539701
PH1206-C	ESEA	FALSE	MalariaGEN	ERR590469	https://www.ebi.ac.uk/ena/browser/view/ERR590469
PH1207-C	ESEA	FALSE	MalariaGEN	ERR539699	https://www.ebi.ac.uk/ena/browser/view/ERR539699
PH1208-C	ESEA	FALSE	MalariaGEN	ERR586241	https://www.ebi.ac.uk/ena/browser/view/ERR586241
PH1209-C	ESEA	FALSE	MalariaGEN	ERR590449	https://www.ebi.ac.uk/ena/browser/view/ERR590449
PH1211-C	ESEA	FALSE	MalariaGEN	ERR590442	https://www.ebi.ac.uk/ena/browser/view/ERR590442
PH1212-C	ESEA	FALSE	MalariaGEN	ERR586223	https://www.ebi.ac.uk/ena/browser/view/ERR586223
PH1216-C	ESEA	FALSE	MalariaGEN	ERR539702	https://www.ebi.ac.uk/ena/browser/view/ERR539702
PH1217-C	ESEA	FALSE	MalariaGEN	ERR539602	https://www.ebi.ac.uk/ena/browser/view/ERR539602
PH1218-C	ESEA	FALSE	MalariaGEN	ERR539604	https://www.ebi.ac.uk/ena/browser/view/ERR539604
PH1219-C	ESEA	FALSE	MalariaGEN	ERR590483	https://www.ebi.ac.uk/ena/browser/view/ERR590483
PH1220-C	ESEA	FALSE	MalariaGEN	ERR590480	https://www.ebi.ac.uk/ena/browser/view/ERR590480
PH1223-C	ESEA	FALSE	MalariaGEN	ERR586247	https://www.ebi.ac.uk/ena/browser/view/ERR586247
PH1224-C	ESEA	FALSE	MalariaGEN	ERR539601	https://www.ebi.ac.uk/ena/browser/view/ERR539601
PH1229-C	ESEA	FALSE	MalariaGEN	ERR539603	https://www.ebi.ac.uk/ena/browser/view/ERR539603
PH1232-C	ESEA	FALSE	MalariaGEN	ERR590468	https://www.ebi.ac.uk/ena/browser/view/ERR590468
PH1234-C	ESEA	FALSE	MalariaGEN	ERR590460	https://www.ebi.ac.uk/ena/browser/view/ERR590460
PH1236-C	ESEA	FALSE	MalariaGEN	ERR539612	https://www.ebi.ac.uk/ena/browser/view/ERR539612
PH1237-C	ESEA	FALSE	MalariaGEN	ERR590454	https://www.ebi.ac.uk/ena/browser/view/ERR590454
PH1239-C	ESEA	FALSE	MalariaGEN	ERR586240	https://www.ebi.ac.uk/ena/browser/view/ERR586240
PH1245-C	ESEA	FALSE	MalariaGEN	ERR586234	https://www.ebi.ac.uk/ena/browser/view/ERR586234
PH1248-C	ESEA	FALSE	MalariaGEN	ERR586230	https://www.ebi.ac.uk/ena/browser/view/ERR586230
PH1251-C	ESEA	FALSE	MalariaGEN	ERR662057	https://www.ebi.ac.uk/ena/browser/view/ERR662057
PH1252-C	ESEA	FALSE	MalariaGEN	ERR539614	https://www.ebi.ac.uk/ena/browser/view/ERR539614
PH1253-C	ESEA	FALSE	MalariaGEN	ERR539615	https://www.ebi.ac.uk/ena/browser/view/ERR539615
PH1256-C	ESEA	FALSE	MalariaGEN	ERR586252	https://www.ebi.ac.uk/ena/browser/view/ERR586252
PH1259-C	ESEA	FALSE	MalariaGEN	ERR590479	https://www.ebi.ac.uk/ena/browser/view/ERR590479
PH1263-C	ESEA	FALSE	MalariaGEN	ERR590473	https://www.ebi.ac.uk/ena/browser/view/ERR590473
PH1265-C	ESEA	FALSE	MalariaGEN	ERR586221	https://www.ebi.ac.uk/ena/browser/view/ERR586221
PH1287-C	ESEA	FALSE	MalariaGEN	ERR539705	https://www.ebi.ac.uk/ena/browser/view/ERR539705
PH1291-C	ESEA	FALSE	MalariaGEN	ERR590452	https://www.ebi.ac.uk/ena/browser/view/ERR590452
PH1295-C	ESEA	FALSE	MalariaGEN	ERR586238	https://www.ebi.ac.uk/ena/browser/view/ERR586238
PH1296-C	ESEA	FALSE	MalariaGEN	ERR590466	https://www.ebi.ac.uk/ena/browser/view/ERR590466
PH1297-C	ESEA	FALSE	MalariaGEN	ERR539620	https://www.ebi.ac.uk/ena/browser/view/ERR539620
PH1299-C	ESEA	FALSE	MalariaGEN	ERR586233	https://www.ebi.ac.uk/ena/browser/view/ERR586233
PH1300-C	ESEA	FALSE	MalariaGEN	ERR590440	https://www.ebi.ac.uk/ena/browser/view/ERR590440
PH1304-C	ESEA	FALSE	MalariaGEN	ERR539627	https://www.ebi.ac.uk/ena/browser/view/ERR539627
PH1305-C	ESEA	FALSE	MalariaGEN	ERR586258	https://www.ebi.ac.uk/ena/browser/view/ERR586258
PH1308-C	ESEA	FALSE	MalariaGEN	ERR586229	https://www.ebi.ac.uk/ena/browser/view/ERR586229
PH1310-C	ESEA	FALSE	MalariaGEN	ERR539632	https://www.ebi.ac.uk/ena/browser/view/ERR539632
PH1313-C	ESEA	FALSE	MalariaGEN	ERR539675	https://www.ebi.ac.uk/ena/browser/view/ERR539675
PH1316-C	ESEA	FALSE	MalariaGEN	ERR586251	https://www.ebi.ac.uk/ena/browser/view/ERR586251
PH1317-C	ESEA	FALSE	MalariaGEN	ERR539709	https://www.ebi.ac.uk/ena/browser/view/ERR539709
PH1318-C	ESEA	FALSE	MalariaGEN	ERR539619	https://www.ebi.ac.uk/ena/browser/view/ERR539619
PH1319-C	ESEA	FALSE	MalariaGEN	ERR539628	https://www.ebi.ac.uk/ena/browser/view/ERR539628
PH1322-C	ESEA	FALSE	MalariaGEN	ERR586220	https://www.ebi.ac.uk/ena/browser/view/ERR586220
PH1323-C	ESEA	FALSE	MalariaGEN	ERR539635	https://www.ebi.ac.uk/ena/browser/view/ERR539635
PH1324-C	ESEA	FALSE	MalariaGEN	ERR539674	https://www.ebi.ac.uk/ena/browser/view/ERR539674
PH1325-C	ESEA	FALSE	MalariaGEN	ERR539648	https://www.ebi.ac.uk/ena/browser/view/ERR539648
PH1326-C	ESEA	FALSE	MalariaGEN	ERR539649	https://www.ebi.ac.uk/ena/browser/view/ERR539649
PH1327-C	ESEA	FALSE	MalariaGEN	ERR539650	https://www.ebi.ac.uk/ena/browser/view/ERR539650
PH1328-C	ESEA	FALSE	MalariaGEN	ERR539687	https://www.ebi.ac.uk/ena/browser/view/ERR539687
PH1329-C	ESEA	FALSE	MalariaGEN	ERR539651	https://www.ebi.ac.uk/ena/browser/view/ERR539651
PH1330-C	ESEA	FALSE	MalariaGEN	ERR539661	https://www.ebi.ac.uk/ena/browser/view/ERR539661
PH1331-C	ESEA	FALSE	MalariaGEN	ERR539631	https://www.ebi.ac.uk/ena/browser/view/ERR539631
PH1332-C	ESEA	FALSE	MalariaGEN	ERR539629	https://www.ebi.ac.uk/ena/browser/view/ERR539629
PH1333-C	ESEA	FALSE	MalariaGEN	ERR539636	https://www.ebi.ac.uk/ena/browser/view/ERR539636
PH1334-C	ESEA	FALSE	MalariaGEN	ERR539638	https://www.ebi.ac.uk/ena/browser/view/ERR539638
PH1335-C	ESEA	FALSE	MalariaGEN	ERR539663	https://www.ebi.ac.uk/ena/browser/view/ERR539663
PH1336-C	ESEA	FALSE	MalariaGEN	ERR539678	https://www.ebi.ac.uk/ena/browser/view/ERR539678
PH1337-C	ESEA	FALSE	MalariaGEN	ERR539667	https://www.ebi.ac.uk/ena/browser/view/ERR539667
PH1338-C	ESEA	FALSE	MalariaGEN	ERR539679	https://www.ebi.ac.uk/ena/browser/view/ERR539679
PH1339-C	ESEA	FALSE	MalariaGEN	ERR539681	https://www.ebi.ac.uk/ena/browser/view/ERR539681
PH1340-C	ESEA	FALSE	MalariaGEN	ERR539656	https://www.ebi.ac.uk/ena/browser/view/ERR539656
PH1342-C	ESEA	FALSE	MalariaGEN	ERR539658	https://www.ebi.ac.uk/ena/browser/view/ERR539658
PH1343-C	ESEA	FALSE	MalariaGEN	ERR539697	https://www.ebi.ac.uk/ena/browser/view/ERR539697
PH1344-C	ESEA	FALSE	MalariaGEN	ERR539686	https://www.ebi.ac.uk/ena/browser/view/ERR539686
PH1345-C	ESEA	FALSE	MalariaGEN	ERR539662	https://www.ebi.ac.uk/ena/browser/view/ERR539662
PH1346-C	ESEA	FALSE	MalariaGEN	ERR539639	https://www.ebi.ac.uk/ena/browser/view/ERR539639
PH1347-C	ESEA	FALSE	MalariaGEN	ERR539664	https://www.ebi.ac.uk/ena/browser/view/ERR539664
PH1348-C	ESEA	FALSE	MalariaGEN	ERR539666	https://www.ebi.ac.uk/ena/browser/view/ERR539666
PH1349-C	ESEA	FALSE	MalariaGEN	ERR539654	https://www.ebi.ac.uk/ena/browser/view/ERR539654
PH1350-C	ESEA	FALSE	MalariaGEN	ERR539680	https://www.ebi.ac.uk/ena/browser/view/ERR539680
PH1351-C	ESEA	FALSE	MalariaGEN	ERR539668	https://www.ebi.ac.uk/ena/browser/view/ERR539668
PH1352-C	ESEA	FALSE	MalariaGEN	ERR539657	https://www.ebi.ac.uk/ena/browser/view/ERR539657
PH1354-C	ESEA	FALSE	MalariaGEN	ERR539671	https://www.ebi.ac.uk/ena/browser/view/ERR539671
PH1355-C	ESEA	FALSE	MalariaGEN	ERR539684	https://www.ebi.ac.uk/ena/browser/view/ERR539684
PH1356-C	ESEA	FALSE	MalariaGEN	ERR539660	https://www.ebi.ac.uk/ena/browser/view/ERR539660
PH1357-C	ESEA	FALSE	MalariaGEN	ERR539688	https://www.ebi.ac.uk/ena/browser/view/ERR539688
PH1358-C	ESEA	FALSE	MalariaGEN	ERR539676	https://www.ebi.ac.uk/ena/browser/view/ERR539676
PH1359-C	ESEA	FALSE	MalariaGEN	ERR539665	https://www.ebi.ac.uk/ena/browser/view/ERR539665
PH1360-C	ESEA	FALSE	MalariaGEN	ERR539689	https://www.ebi.ac.uk/ena/browser/view/ERR539689
PH1362-C	ESEA	FALSE	MalariaGEN	ERR539633	https://www.ebi.ac.uk/ena/browser/view/ERR539633
PH1363-C	ESEA	FALSE	MalariaGEN	ERR539669	https://www.ebi.ac.uk/ena/browser/view/ERR539669
PH1364-C	ESEA	FALSE	MalariaGEN	ERR539645	https://www.ebi.ac.uk/ena/browser/view/ERR539645
PH1365-C	ESEA	FALSE	MalariaGEN	ERR539646	https://www.ebi.ac.uk/ena/browser/view/ERR539646
PH1366-C	ESEA	FALSE	MalariaGEN	ERR539659	https://www.ebi.ac.uk/ena/browser/view/ERR539659
PH1367-C	ESEA	FALSE	MalariaGEN	ERR539647	https://www.ebi.ac.uk/ena/browser/view/ERR539647
PH1368-C	ESEA	FALSE	MalariaGEN	ERR539673	https://www.ebi.ac.uk/ena/browser/view/ERR539673
PH1369-C	ESEA	FALSE	MalariaGEN	ERR539637	https://www.ebi.ac.uk/ena/browser/view/ERR539637
PH1370-C	ESEA	FALSE	MalariaGEN	ERR539640	https://www.ebi.ac.uk/ena/browser/view/ERR539640
PH1371-C	ESEA	FALSE	MalariaGEN	ERR539677	https://www.ebi.ac.uk/ena/browser/view/ERR539677
PH1372-C	ESEA	FALSE	MalariaGEN	ERR539642	https://www.ebi.ac.uk/ena/browser/view/ERR539642
PH1373-C	ESEA	FALSE	MalariaGEN	ERR539692	https://www.ebi.ac.uk/ena/browser/view/ERR539692
PH1374-C	ESEA	FALSE	MalariaGEN	ERR539644	https://www.ebi.ac.uk/ena/browser/view/ERR539644
PH1375-C	ESEA	FALSE	MalariaGEN	ERR539655	https://www.ebi.ac.uk/ena/browser/view/ERR539655
PH1376-C	ESEA	FALSE	MalariaGEN	ERR539634	https://www.ebi.ac.uk/ena/browser/view/ERR539634
PH1377-C	ESEA	FALSE	MalariaGEN	ERR539696	https://www.ebi.ac.uk/ena/browser/view/ERR539696
PH1378-C	ESEA	FALSE	MalariaGEN	ERR539672	https://www.ebi.ac.uk/ena/browser/view/ERR539672
PH1379-C	ESEA	FALSE	MalariaGEN	ERR539685	https://www.ebi.ac.uk/ena/browser/view/ERR539685
PH1380-C	ESEA	FALSE	MalariaGEN	ERR539698	https://www.ebi.ac.uk/ena/browser/view/ERR539698
PH1381-C	ESEA	FALSE	MalariaGEN	ERR539652	https://www.ebi.ac.uk/ena/browser/view/ERR539652
PH1382-C	ESEA	FALSE	MalariaGEN	ERR539641	https://www.ebi.ac.uk/ena/browser/view/ERR539641
PH1383-C	ESEA	FALSE	MalariaGEN	ERR539653	https://www.ebi.ac.uk/ena/browser/view/ERR539653
PH1384-C	ESEA	FALSE	MalariaGEN	ERR539690	https://www.ebi.ac.uk/ena/browser/view/ERR539690
PH1385-C	ESEA	FALSE	MalariaGEN	ERR539643	https://www.ebi.ac.uk/ena/browser/view/ERR539643
PH1386-C	ESEA	FALSE	MalariaGEN	ERR539693	https://www.ebi.ac.uk/ena/browser/view/ERR539693
PH1387-C	ESEA	FALSE	MalariaGEN	ERR539694	https://www.ebi.ac.uk/ena/browser/view/ERR539694
PH1388-C	ESEA	FALSE	MalariaGEN	ERR539695	https://www.ebi.ac.uk/ena/browser/view/ERR539695
PH1389-C	ESEA	FALSE	MalariaGEN	ERR539682	https://www.ebi.ac.uk/ena/browser/view/ERR539682
PH1390-C	ESEA	FALSE	MalariaGEN	ERR539683	https://www.ebi.ac.uk/ena/browser/view/ERR539683
PH1391-C	ESEA	FALSE	MalariaGEN	ERR905475	https://www.ebi.ac.uk/ena/browser/view/ERR905475
PH1393-C	ESEA	FALSE	MalariaGEN	ERR905477	https://www.ebi.ac.uk/ena/browser/view/ERR905477
PH1394-C	ESEA	FALSE	MalariaGEN	ERR905478	https://www.ebi.ac.uk/ena/browser/view/ERR905478
PH1395-C	ESEA	FALSE	MalariaGEN	ERR905479	https://www.ebi.ac.uk/ena/browser/view/ERR905479
PH1396-C	ESEA	FALSE	MalariaGEN	ERR905480	https://www.ebi.ac.uk/ena/browser/view/ERR905480
PH1397-C	ESEA	FALSE	MalariaGEN	ERR905481	https://www.ebi.ac.uk/ena/browser/view/ERR905481
PH1398-C	ESEA	FALSE	MalariaGEN	ERR905482	https://www.ebi.ac.uk/ena/browser/view/ERR905482
PH1399-C	ESEA	FALSE	MalariaGEN	ERR905483	https://www.ebi.ac.uk/ena/browser/view/ERR905483
PH1400-C	ESEA	FALSE	MalariaGEN	ERR905484	https://www.ebi.ac.uk/ena/browser/view/ERR905484
PH1402-C	ESEA	FALSE	MalariaGEN	ERR1172504	https://www.ebi.ac.uk/ena/browser/view/ERR1172504
PH1407-C	ESEA	FALSE	MalariaGEN	ERR1172505	https://www.ebi.ac.uk/ena/browser/view/ERR1172505
PH1411-C	ESEA	FALSE	MalariaGEN	ERR1172550	https://www.ebi.ac.uk/ena/browser/view/ERR1172550
PH1419-C	ESEA	FALSE	MalariaGEN	ERR1172506	https://www.ebi.ac.uk/ena/browser/view/ERR1172506
PH1422-C	ESEA	FALSE	MalariaGEN	ERR1172507	https://www.ebi.ac.uk/ena/browser/view/ERR1172507
PH1439-C	ESEA	FALSE	MalariaGEN	ERR1172508	https://www.ebi.ac.uk/ena/browser/view/ERR1172508
PH1443-C	ESEA	FALSE	MalariaGEN	ERR1172509	https://www.ebi.ac.uk/ena/browser/view/ERR1172509
PH1449-C	ESEA	FALSE	MalariaGEN	ERR1172510	https://www.ebi.ac.uk/ena/browser/view/ERR1172510
PH1453-C	ESEA	FALSE	MalariaGEN	ERR1172522	https://www.ebi.ac.uk/ena/browser/view/ERR1172522
PH1454-C	ESEA	FALSE	MalariaGEN	ERR1172511	https://www.ebi.ac.uk/ena/browser/view/ERR1172511
PH1463-C	ESEA	FALSE	MalariaGEN	ERR1172512	https://www.ebi.ac.uk/ena/browser/view/ERR1172512
PH1477-C	ESEA	FALSE	MalariaGEN	ERR1172513	https://www.ebi.ac.uk/ena/browser/view/ERR1172513
PH1480-C	ESEA	FALSE	MalariaGEN	ERR1172514	https://www.ebi.ac.uk/ena/browser/view/ERR1172514
PH1482-C	ESEA	FALSE	MalariaGEN	ERR1172515	https://www.ebi.ac.uk/ena/browser/view/ERR1172515
PH1484-C	ESEA	FALSE	MalariaGEN	ERR1172516	https://www.ebi.ac.uk/ena/browser/view/ERR1172516
PH1486-C	ESEA	FALSE	MalariaGEN	ERR1172551	https://www.ebi.ac.uk/ena/browser/view/ERR1172551
PH1487-C	ESEA	FALSE	MalariaGEN	ERR1172552	https://www.ebi.ac.uk/ena/browser/view/ERR1172552
PH1488-C	ESEA	FALSE	MalariaGEN	ERR1172517	https://www.ebi.ac.uk/ena/browser/view/ERR1172517
PH1489-C	ESEA	FALSE	MalariaGEN	ERR1172553	https://www.ebi.ac.uk/ena/browser/view/ERR1172553
PH1490-C	ESEA	FALSE	MalariaGEN	ERR1172554	https://www.ebi.ac.uk/ena/browser/view/ERR1172554
PH1491-C	ESEA	FALSE	MalariaGEN	ERR1172555	https://www.ebi.ac.uk/ena/browser/view/ERR1172555
PH1492-C	ESEA	FALSE	MalariaGEN	ERR1172518	https://www.ebi.ac.uk/ena/browser/view/ERR1172518
PH1493-C	ESEA	FALSE	MalariaGEN	ERR1172556	https://www.ebi.ac.uk/ena/browser/view/ERR1172556
PH1494-C	ESEA	FALSE	MalariaGEN	ERR1172557	https://www.ebi.ac.uk/ena/browser/view/ERR1172557
PH1495-C	ESEA	FALSE	MalariaGEN	ERR1172519	https://www.ebi.ac.uk/ena/browser/view/ERR1172519
PH1497-C	ESEA	FALSE	MalariaGEN	ERR1172558	https://www.ebi.ac.uk/ena/browser/view/ERR1172558
PH1498-C	ESEA	FALSE	MalariaGEN	ERR1172520	https://www.ebi.ac.uk/ena/browser/view/ERR1172520
PH1499-C	ESEA	FALSE	MalariaGEN	ERR1172559	https://www.ebi.ac.uk/ena/browser/view/ERR1172559
PH1500-C	ESEA	FALSE	MalariaGEN	ERR1172560	https://www.ebi.ac.uk/ena/browser/view/ERR1172560
PH1501-C	ESEA	FALSE	MalariaGEN	ERR1172561	https://www.ebi.ac.uk/ena/browser/view/ERR1172561
PH1502-C	ESEA	FALSE	MalariaGEN	ERR1172562	https://www.ebi.ac.uk/ena/browser/view/ERR1172562
PH1504-C	ESEA	FALSE	MalariaGEN	ERR1172563	https://www.ebi.ac.uk/ena/browser/view/ERR1172563
PH1506-C	ESEA	FALSE	MalariaGEN	ERR1172564	https://www.ebi.ac.uk/ena/browser/view/ERR1172564
PH1507-C	ESEA	FALSE	MalariaGEN	ERR1172523	https://www.ebi.ac.uk/ena/browser/view/ERR1172523
PH1519-C	ESEA	FALSE	MalariaGEN	ERR1172524	https://www.ebi.ac.uk/ena/browser/view/ERR1172524
PH1526-C	ESEA	FALSE	MalariaGEN	ERR1172567	https://www.ebi.ac.uk/ena/browser/view/ERR1172567
PH1529-C	ESEA	FALSE	MalariaGEN	ERR1172525	https://www.ebi.ac.uk/ena/browser/view/ERR1172525
PH1530-C	ESEA	FALSE	MalariaGEN	ERR1172526	https://www.ebi.ac.uk/ena/browser/view/ERR1172526
PH1547-C	ESEA	FALSE	MalariaGEN	ERR1172527	https://www.ebi.ac.uk/ena/browser/view/ERR1172527
PH1553-C	ESEA	FALSE	MalariaGEN	ERR1172568	https://www.ebi.ac.uk/ena/browser/view/ERR1172568
PH1554-C	ESEA	FALSE	MalariaGEN	ERR1172569	https://www.ebi.ac.uk/ena/browser/view/ERR1172569
PH1562-C	ESEA	FALSE	MalariaGEN	ERR1172570	https://www.ebi.ac.uk/ena/browser/view/ERR1172570
PH1564-C	ESEA	FALSE	MalariaGEN	ERR1172571	https://www.ebi.ac.uk/ena/browser/view/ERR1172571
PH1565-C	ESEA	FALSE	MalariaGEN	ERR1172572	https://www.ebi.ac.uk/ena/browser/view/ERR1172572
PH1566-C	ESEA	FALSE	MalariaGEN	ERR1172573	https://www.ebi.ac.uk/ena/browser/view/ERR1172573
PH1567-C	ESEA	FALSE	MalariaGEN	ERR1172574	https://www.ebi.ac.uk/ena/browser/view/ERR1172574
PH1568-C	ESEA	FALSE	MalariaGEN	ERR1172575	https://www.ebi.ac.uk/ena/browser/view/ERR1172575
PH1571-C	ESEA	FALSE	MalariaGEN	ERR1172578	https://www.ebi.ac.uk/ena/browser/view/ERR1172578
PH1575-C	ESEA	FALSE	MalariaGEN	ERR1172528	https://www.ebi.ac.uk/ena/browser/view/ERR1172528
PH1577-C	ESEA	FALSE	MalariaGEN	ERR1172530	https://www.ebi.ac.uk/ena/browser/view/ERR1172530
PH1578-C	ESEA	FALSE	MalariaGEN	ERR1172579	https://www.ebi.ac.uk/ena/browser/view/ERR1172579
PH1587-C	ESEA	FALSE	MalariaGEN	ERR1172531	https://www.ebi.ac.uk/ena/browser/view/ERR1172531
PH1589-C	ESEA	FALSE	MalariaGEN	ERR1172581	https://www.ebi.ac.uk/ena/browser/view/ERR1172581
PH1596-C	ESEA	FALSE	MalariaGEN	ERR1172583	https://www.ebi.ac.uk/ena/browser/view/ERR1172583
PH1597-C	ESEA	FALSE	MalariaGEN	ERR1172532	https://www.ebi.ac.uk/ena/browser/view/ERR1172532
PH1604-C	ESEA	FALSE	MalariaGEN	ERR1172584	https://www.ebi.ac.uk/ena/browser/view/ERR1172584
PH1611-C	ESEA	FALSE	MalariaGEN	ERR1172534	https://www.ebi.ac.uk/ena/browser/view/ERR1172534
PH1614-C	ESEA	FALSE	MalariaGEN	ERR1172535	https://www.ebi.ac.uk/ena/browser/view/ERR1172535
PH1615-C	ESEA	FALSE	MalariaGEN	ERR1172536	https://www.ebi.ac.uk/ena/browser/view/ERR1172536
PH1616-C	ESEA	FALSE	MalariaGEN	ERR1172537	https://www.ebi.ac.uk/ena/browser/view/ERR1172537
PH1622-C	ESEA	FALSE	MalariaGEN	ERR1172538	https://www.ebi.ac.uk/ena/browser/view/ERR1172538
PH1623-C	ESEA	FALSE	MalariaGEN	ERR1172539	https://www.ebi.ac.uk/ena/browser/view/ERR1172539
PH1628-C	ESEA	FALSE	MalariaGEN	ERR1172541	https://www.ebi.ac.uk/ena/browser/view/ERR1172541
PH1634-C	ESEA	FALSE	MalariaGEN	ERR1172586	https://www.ebi.ac.uk/ena/browser/view/ERR1172586
PH1636-C	ESEA	FALSE	MalariaGEN	ERR1172587	https://www.ebi.ac.uk/ena/browser/view/ERR1172587
PH1638-C	ESEA	FALSE	MalariaGEN	ERR1172543	https://www.ebi.ac.uk/ena/browser/view/ERR1172543
PH1639-C	ESEA	FALSE	MalariaGEN	ERR1172544	https://www.ebi.ac.uk/ena/browser/view/ERR1172544
PH1643-C	ESEA	FALSE	MalariaGEN	ERR1172545	https://www.ebi.ac.uk/ena/browser/view/ERR1172545
PH1660-C	ESEA	FALSE	MalariaGEN	ERR1172547	https://www.ebi.ac.uk/ena/browser/view/ERR1172547
PH1668-CW2	ESEA	FALSE	MalariaGEN	ERR1106612	https://www.ebi.ac.uk/ena/browser/view/ERR1106612
PH1669-CW2	ESEA	FALSE	MalariaGEN	ERR1106613	https://www.ebi.ac.uk/ena/browser/view/ERR1106613
PH1670-CW2	ESEA	FALSE	MalariaGEN	ERR1106614	https://www.ebi.ac.uk/ena/browser/view/ERR1106614
PH1671-CW2	ESEA	FALSE	MalariaGEN	ERR1106615	https://www.ebi.ac.uk/ena/browser/view/ERR1106615
PH1674-CW2	ESEA	FALSE	MalariaGEN	ERR1106618	https://www.ebi.ac.uk/ena/browser/view/ERR1106618
PH1675-CW2	ESEA	FALSE	MalariaGEN	ERR1106619	https://www.ebi.ac.uk/ena/browser/view/ERR1106619
PH1676-CW2	ESEA	FALSE	MalariaGEN	ERR1106623	https://www.ebi.ac.uk/ena/browser/view/ERR1106623
PH1677-CW2	ESEA	FALSE	MalariaGEN	ERR1106620	https://www.ebi.ac.uk/ena/browser/view/ERR1106620
PH1679-CW2	ESEA	FALSE	MalariaGEN	ERR1106622	https://www.ebi.ac.uk/ena/browser/view/ERR1106622
PH1692-CW	ESEA	FALSE	MalariaGEN	ERR1106616	https://www.ebi.ac.uk/ena/browser/view/ERR1106616
PV0002-C	ESEA	FALSE	MalariaGEN	ERR018908,ERR018906	https://www.ebi.ac.uk/ena/browser/view/ERR018908,https://www.ebi.ac.uk/ena/browser/view/ERR018906
PV0004-C	ESEA	FALSE	MalariaGEN	ERR015350	https://www.ebi.ac.uk/ena/browser/view/ERR015350
PV0006-C	ESEA	FALSE	MalariaGEN	ERR018909,ERR018907	https://www.ebi.ac.uk/ena/browser/view/ERR018909,https://www.ebi.ac.uk/ena/browser/view/ERR018907
PV0008-C	ESEA	FALSE	MalariaGEN	ERR023674	https://www.ebi.ac.uk/ena/browser/view/ERR023674
PV0014-C	ESEA	FALSE	MalariaGEN	ERR199981	https://www.ebi.ac.uk/ena/browser/view/ERR199981
PV0018-C	ESEA	FALSE	MalariaGEN	ERR199984	https://www.ebi.ac.uk/ena/browser/view/ERR199984
PV0020-C	ESEA	FALSE	MalariaGEN	ERR022899	https://www.ebi.ac.uk/ena/browser/view/ERR022899
PV0022-C	ESEA	FALSE	MalariaGEN	ERR234519	https://www.ebi.ac.uk/ena/browser/view/ERR234519
PV0028-C	ESEA	FALSE	MalariaGEN	ERR022917	https://www.ebi.ac.uk/ena/browser/view/ERR022917
PV0030-C	ESEA	FALSE	MalariaGEN	ERR211526	https://www.ebi.ac.uk/ena/browser/view/ERR211526
PV0031-C	ESEA	FALSE	MalariaGEN	ERR022914	https://www.ebi.ac.uk/ena/browser/view/ERR022914
PV0035-C	ESEA	FALSE	MalariaGEN	ERR022915	https://www.ebi.ac.uk/ena/browser/view/ERR022915
PV0037-C	ESEA	FALSE	MalariaGEN	ERR023163	https://www.ebi.ac.uk/ena/browser/view/ERR023163
PV0039-C	ESEA	FALSE	MalariaGEN	ERR211489	https://www.ebi.ac.uk/ena/browser/view/ERR211489
PV0040-C	ESEA	FALSE	MalariaGEN	ERR211490	https://www.ebi.ac.uk/ena/browser/view/ERR211490
PV0041-C	ESEA	FALSE	MalariaGEN	ERR023162	https://www.ebi.ac.uk/ena/browser/view/ERR023162
PV0046-C	ESEA	FALSE	MalariaGEN	ERR022918	https://www.ebi.ac.uk/ena/browser/view/ERR022918
PV0048-C	ESEA	FALSE	MalariaGEN	ERR022911	https://www.ebi.ac.uk/ena/browser/view/ERR022911
PV0080-C	ESEA	FALSE	MalariaGEN	ERR126391	https://www.ebi.ac.uk/ena/browser/view/ERR126391
PV0081-C	ESEA	FALSE	MalariaGEN	ERR128859	https://www.ebi.ac.uk/ena/browser/view/ERR128859
PV0082-C	ESEA	FALSE	MalariaGEN	ERR126562	https://www.ebi.ac.uk/ena/browser/view/ERR126562
PV0083-C	ESEA	FALSE	MalariaGEN	ERR126370	https://www.ebi.ac.uk/ena/browser/view/ERR126370
PV0084-C	ESEA	FALSE	MalariaGEN	ERR126371	https://www.ebi.ac.uk/ena/browser/view/ERR126371
PV0085-C	ESEA	FALSE	MalariaGEN	ERR128860	https://www.ebi.ac.uk/ena/browser/view/ERR128860
PV0086-C	ESEA	FALSE	MalariaGEN	ERR126009	https://www.ebi.ac.uk/ena/browser/view/ERR126009
PV0087-C	ESEA	FALSE	MalariaGEN	ERR126445	https://www.ebi.ac.uk/ena/browser/view/ERR126445
PV0088-C	ESEA	FALSE	MalariaGEN	ERR126372	https://www.ebi.ac.uk/ena/browser/view/ERR126372
PV0089-C	ESEA	FALSE	MalariaGEN	ERR126550	https://www.ebi.ac.uk/ena/browser/view/ERR126550
PV0090-C	ESEA	FALSE	MalariaGEN	ERR126392	https://www.ebi.ac.uk/ena/browser/view/ERR126392
PV0091-C	ESEA	FALSE	MalariaGEN	ERR126407	https://www.ebi.ac.uk/ena/browser/view/ERR126407
PV0092-C	ESEA	FALSE	MalariaGEN	ERR126551	https://www.ebi.ac.uk/ena/browser/view/ERR126551
PV0093-C	ESEA	FALSE	MalariaGEN	ERR126393	https://www.ebi.ac.uk/ena/browser/view/ERR126393
PV0094-C	ESEA	FALSE	MalariaGEN	ERR126552	https://www.ebi.ac.uk/ena/browser/view/ERR126552
PV0095-C	ESEA	FALSE	MalariaGEN	ERR126530	https://www.ebi.ac.uk/ena/browser/view/ERR126530
PV0096-C	ESEA	FALSE	MalariaGEN	ERR126446	https://www.ebi.ac.uk/ena/browser/view/ERR126446
PV0097-C	ESEA	FALSE	MalariaGEN	ERR126469	https://www.ebi.ac.uk/ena/browser/view/ERR126469
PV0098-C	ESEA	FALSE	MalariaGEN	ERR126447	https://www.ebi.ac.uk/ena/browser/view/ERR126447
PV0099-C	ESEA	FALSE	MalariaGEN	ERR128861	https://www.ebi.ac.uk/ena/browser/view/ERR128861
PV0101-C	ESEA	FALSE	MalariaGEN	ERR126433	https://www.ebi.ac.uk/ena/browser/view/ERR126433
PV0102-C	ESEA	FALSE	MalariaGEN	ERR126380	https://www.ebi.ac.uk/ena/browser/view/ERR126380
PV0105-C	ESEA	FALSE	MalariaGEN	ERR126423	https://www.ebi.ac.uk/ena/browser/view/ERR126423
PV0109-C	ESEA	FALSE	MalariaGEN	ERR126493	https://www.ebi.ac.uk/ena/browser/view/ERR126493
PV0110-C	ESEA	FALSE	MalariaGEN	ERR126373	https://www.ebi.ac.uk/ena/browser/view/ERR126373
PV0111-C	ESEA	FALSE	MalariaGEN	ERR126456	https://www.ebi.ac.uk/ena/browser/view/ERR126456
PV0112-C	ESEA	FALSE	MalariaGEN	ERR126553	https://www.ebi.ac.uk/ena/browser/view/ERR126553
PV0114-C	ESEA	FALSE	MalariaGEN	ERR126394	https://www.ebi.ac.uk/ena/browser/view/ERR126394
PV0116-C	ESEA	FALSE	MalariaGEN	ERR126470	https://www.ebi.ac.uk/ena/browser/view/ERR126470
PV0117-C	ESEA	FALSE	MalariaGEN	ERR126395	https://www.ebi.ac.uk/ena/browser/view/ERR126395
PV0118-C	ESEA	FALSE	MalariaGEN	ERR126563	https://www.ebi.ac.uk/ena/browser/view/ERR126563
PV0120-C	ESEA	FALSE	MalariaGEN	ERR126564	https://www.ebi.ac.uk/ena/browser/view/ERR126564
PV0122-C	ESEA	FALSE	MalariaGEN	ERR126381	https://www.ebi.ac.uk/ena/browser/view/ERR126381
PV0124-C	ESEA	FALSE	MalariaGEN	ERR126010	https://www.ebi.ac.uk/ena/browser/view/ERR126010
PV0125-C	ESEA	FALSE	MalariaGEN	ERR126023	https://www.ebi.ac.uk/ena/browser/view/ERR126023
PV0126-C	ESEA	FALSE	MalariaGEN	ERR126434	https://www.ebi.ac.uk/ena/browser/view/ERR126434
PV0127-C	ESEA	FALSE	MalariaGEN	ERR126382	https://www.ebi.ac.uk/ena/browser/view/ERR126382
PV0128-C	ESEA	FALSE	MalariaGEN	ERR126383	https://www.ebi.ac.uk/ena/browser/view/ERR126383
PV0129-C	ESEA	FALSE	MalariaGEN	ERR126396	https://www.ebi.ac.uk/ena/browser/view/ERR126396
PV0130-C	ESEA	FALSE	MalariaGEN	ERR126397	https://www.ebi.ac.uk/ena/browser/view/ERR126397
PV0132-C	ESEA	FALSE	MalariaGEN	ERR126424	https://www.ebi.ac.uk/ena/browser/view/ERR126424
PV0134-C	ESEA	FALSE	MalariaGEN	ERR128863	https://www.ebi.ac.uk/ena/browser/view/ERR128863
PV0135-C	ESEA	FALSE	MalariaGEN	ERR126540	https://www.ebi.ac.uk/ena/browser/view/ERR126540
PV0136-C	ESEA	FALSE	MalariaGEN	ERR126457	https://www.ebi.ac.uk/ena/browser/view/ERR126457
PV0137-C	ESEA	FALSE	MalariaGEN	ERR126024	https://www.ebi.ac.uk/ena/browser/view/ERR126024
PV0138-C	ESEA	FALSE	MalariaGEN	ERR126025	https://www.ebi.ac.uk/ena/browser/view/ERR126025
PV0139-C	ESEA	FALSE	MalariaGEN	ERR126375	https://www.ebi.ac.uk/ena/browser/view/ERR126375
PV0140-C	ESEA	FALSE	MalariaGEN	ERR126449	https://www.ebi.ac.uk/ena/browser/view/ERR126449
PV0141-C	ESEA	FALSE	MalariaGEN	ERR126458	https://www.ebi.ac.uk/ena/browser/view/ERR126458
PV0142-C	ESEA	FALSE	MalariaGEN	ERR126425	https://www.ebi.ac.uk/ena/browser/view/ERR126425
PV0144-C	ESEA	FALSE	MalariaGEN	ERR126483	https://www.ebi.ac.uk/ena/browser/view/ERR126483
PV0145-C	ESEA	FALSE	MalariaGEN	ERR126507	https://www.ebi.ac.uk/ena/browser/view/ERR126507
PV0147-C	ESEA	FALSE	MalariaGEN	ERR126384	https://www.ebi.ac.uk/ena/browser/view/ERR126384
PV0149-C	ESEA	FALSE	MalariaGEN	ERR126541	https://www.ebi.ac.uk/ena/browser/view/ERR126541
PV0150-C	ESEA	FALSE	MalariaGEN	ERR126522	https://www.ebi.ac.uk/ena/browser/view/ERR126522
PV0151-C	ESEA	FALSE	MalariaGEN	ERR128864	https://www.ebi.ac.uk/ena/browser/view/ERR128864
PV0153-C	ESEA	FALSE	MalariaGEN	ERR126509	https://www.ebi.ac.uk/ena/browser/view/ERR126509
PV0154-C	ESEA	FALSE	MalariaGEN	ERR126531	https://www.ebi.ac.uk/ena/browser/view/ERR126531
PV0156-C	ESEA	FALSE	MalariaGEN	ERR126436	https://www.ebi.ac.uk/ena/browser/view/ERR126436
PV0158-C	ESEA	FALSE	MalariaGEN	ERR126565	https://www.ebi.ac.uk/ena/browser/view/ERR126565
PV0160-C	ESEA	FALSE	MalariaGEN	ERR126543	https://www.ebi.ac.uk/ena/browser/view/ERR126543
PV0161-C	ESEA	FALSE	MalariaGEN	ERR126554	https://www.ebi.ac.uk/ena/browser/view/ERR126554
PV0165-C	ESEA	FALSE	MalariaGEN	ERR126459	https://www.ebi.ac.uk/ena/browser/view/ERR126459
PV0168-C	ESEA	FALSE	MalariaGEN	ERR126485	https://www.ebi.ac.uk/ena/browser/view/ERR126485
PV0169-C	ESEA	FALSE	MalariaGEN	ERR126026	https://www.ebi.ac.uk/ena/browser/view/ERR126026
PV0170-C	ESEA	FALSE	MalariaGEN	ERR126494	https://www.ebi.ac.uk/ena/browser/view/ERR126494
PV0173-C	ESEA	FALSE	MalariaGEN	ERR126460	https://www.ebi.ac.uk/ena/browser/view/ERR126460
PV0176-C	ESEA	FALSE	MalariaGEN	ERR126486	https://www.ebi.ac.uk/ena/browser/view/ERR126486
PV0177-C	ESEA	FALSE	MalariaGEN	ERR126409	https://www.ebi.ac.uk/ena/browser/view/ERR126409
PV0180-C	ESEA	FALSE	MalariaGEN	ERR126437	https://www.ebi.ac.uk/ena/browser/view/ERR126437
PV0182-C	ESEA	FALSE	MalariaGEN	ERR126566	https://www.ebi.ac.uk/ena/browser/view/ERR126566
PV0185-C	ESEA	FALSE	MalariaGEN	ERR126510	https://www.ebi.ac.uk/ena/browser/view/ERR126510
PV0186-C	ESEA	FALSE	MalariaGEN	ERR126376	https://www.ebi.ac.uk/ena/browser/view/ERR126376
PV0187-C	ESEA	FALSE	MalariaGEN	ERR128865	https://www.ebi.ac.uk/ena/browser/view/ERR128865
PV0189-C	ESEA	FALSE	MalariaGEN	ERR126438	https://www.ebi.ac.uk/ena/browser/view/ERR126438
PV0192-C	ESEA	FALSE	MalariaGEN	ERR126410	https://www.ebi.ac.uk/ena/browser/view/ERR126410
PV0193-C	ESEA	FALSE	MalariaGEN	ERR126011	https://www.ebi.ac.uk/ena/browser/view/ERR126011
PV0194-C	ESEA	FALSE	MalariaGEN	ERR126556	https://www.ebi.ac.uk/ena/browser/view/ERR126556
PV0195-C	ESEA	FALSE	MalariaGEN	ERR126568	https://www.ebi.ac.uk/ena/browser/view/ERR126568
PV0197-C	ESEA	FALSE	MalariaGEN	ERR126462	https://www.ebi.ac.uk/ena/browser/view/ERR126462
PV0200-C	ESEA	FALSE	MalariaGEN	ERR126496	https://www.ebi.ac.uk/ena/browser/view/ERR126496
PV0201-C	ESEA	FALSE	MalariaGEN	ERR126473	https://www.ebi.ac.uk/ena/browser/view/ERR126473
PV0202-C	ESEA	FALSE	MalariaGEN	ERR126385	https://www.ebi.ac.uk/ena/browser/view/ERR126385
PV0205-C	ESEA	FALSE	MalariaGEN	ERR126497	https://www.ebi.ac.uk/ena/browser/view/ERR126497
PV0206-C	ESEA	FALSE	MalariaGEN	ERR126498	https://www.ebi.ac.uk/ena/browser/view/ERR126498
PV0209-C	ESEA	FALSE	MalariaGEN	ERR126411	https://www.ebi.ac.uk/ena/browser/view/ERR126411
PV0211-C	ESEA	FALSE	MalariaGEN	ERR126386	https://www.ebi.ac.uk/ena/browser/view/ERR126386
PV0214-C	ESEA	FALSE	MalariaGEN	ERR126534	https://www.ebi.ac.uk/ena/browser/view/ERR126534
PV0216-C	ESEA	FALSE	MalariaGEN	ERR126013	https://www.ebi.ac.uk/ena/browser/view/ERR126013
PV0218-C	ESEA	FALSE	MalariaGEN	ERR126400	https://www.ebi.ac.uk/ena/browser/view/ERR126400
PV0219-C	ESEA	FALSE	MalariaGEN	ERR126412	https://www.ebi.ac.uk/ena/browser/view/ERR126412
PV0220-C	ESEA	FALSE	MalariaGEN	ERR126558	https://www.ebi.ac.uk/ena/browser/view/ERR126558
PV0221-C	ESEA	FALSE	MalariaGEN	ERR128867	https://www.ebi.ac.uk/ena/browser/view/ERR128867
PV0222-C	ESEA	FALSE	MalariaGEN	ERR126387	https://www.ebi.ac.uk/ena/browser/view/ERR126387
PV0223-C	ESEA	FALSE	MalariaGEN	ERR128868	https://www.ebi.ac.uk/ena/browser/view/ERR128868
PV0226-C	ESEA	FALSE	MalariaGEN	ERR126401	https://www.ebi.ac.uk/ena/browser/view/ERR126401
PV0227-C	ESEA	FALSE	MalariaGEN	ERR126474	https://www.ebi.ac.uk/ena/browser/view/ERR126474
PV0228-C	ESEA	FALSE	MalariaGEN	ERR126426	https://www.ebi.ac.uk/ena/browser/view/ERR126426
PV0229-C	ESEA	FALSE	MalariaGEN	ERR128869	https://www.ebi.ac.uk/ena/browser/view/ERR128869
PV0230-C	ESEA	FALSE	MalariaGEN	ERR126413	https://www.ebi.ac.uk/ena/browser/view/ERR126413
PV0231-C	ESEA	FALSE	MalariaGEN	ERR126414	https://www.ebi.ac.uk/ena/browser/view/ERR126414
PV0232-C	ESEA	FALSE	MalariaGEN	ERR126014	https://www.ebi.ac.uk/ena/browser/view/ERR126014
PV0233-C	ESEA	FALSE	MalariaGEN	ERR126377	https://www.ebi.ac.uk/ena/browser/view/ERR126377
PV0234-C	ESEA	FALSE	MalariaGEN	ERR126378	https://www.ebi.ac.uk/ena/browser/view/ERR126378
PV0235-C	ESEA	FALSE	MalariaGEN	ERR126545	https://www.ebi.ac.uk/ena/browser/view/ERR126545
PV0236-C	ESEA	FALSE	MalariaGEN	ERR126402	https://www.ebi.ac.uk/ena/browser/view/ERR126402
PV0237-C	ESEA	FALSE	MalariaGEN	ERR126389	https://www.ebi.ac.uk/ena/browser/view/ERR126389
PV0239-C	ESEA	FALSE	MalariaGEN	ERR126390	https://www.ebi.ac.uk/ena/browser/view/ERR126390
PV0240-C	ESEA	FALSE	MalariaGEN	ERR126546	https://www.ebi.ac.uk/ena/browser/view/ERR126546
PV0241-C	ESEA	FALSE	MalariaGEN	ERR126570	https://www.ebi.ac.uk/ena/browser/view/ERR126570
PV0243-Cx2	ESEA	FALSE	MalariaGEN	ERR388796	https://www.ebi.ac.uk/ena/browser/view/ERR388796
PV0244-C	ESEA	FALSE	MalariaGEN	ERR171584	https://www.ebi.ac.uk/ena/browser/view/ERR171584
PV0245-Cx2	ESEA	FALSE	MalariaGEN	ERR388795	https://www.ebi.ac.uk/ena/browser/view/ERR388795
PV0246-C	ESEA	FALSE	MalariaGEN	ERR175499	https://www.ebi.ac.uk/ena/browser/view/ERR175499
PV0247-Cx2	ESEA	FALSE	MalariaGEN	ERR388794	https://www.ebi.ac.uk/ena/browser/view/ERR388794
PV0249-Cx	ESEA	FALSE	MalariaGEN	ERR388792	https://www.ebi.ac.uk/ena/browser/view/ERR388792
PV0251-C	ESEA	FALSE	MalariaGEN	ERR175509	https://www.ebi.ac.uk/ena/browser/view/ERR175509
PV0252-C	ESEA	FALSE	MalariaGEN	ERR337569	https://www.ebi.ac.uk/ena/browser/view/ERR337569
PV0253-C	ESEA	FALSE	MalariaGEN	ERR175494	https://www.ebi.ac.uk/ena/browser/view/ERR175494
PV0254-C	ESEA	FALSE	MalariaGEN	ERR180092	https://www.ebi.ac.uk/ena/browser/view/ERR180092
PV0255-C	ESEA	FALSE	MalariaGEN	ERR171580	https://www.ebi.ac.uk/ena/browser/view/ERR171580
PV0258-C	ESEA	FALSE	MalariaGEN	ERR175500	https://www.ebi.ac.uk/ena/browser/view/ERR175500
PV0259-C	ESEA	FALSE	MalariaGEN	ERR180082	https://www.ebi.ac.uk/ena/browser/view/ERR180082
PV0261-C	ESEA	FALSE	MalariaGEN	ERR171581	https://www.ebi.ac.uk/ena/browser/view/ERR171581
PV0262-C	ESEA	FALSE	MalariaGEN	ERR180095	https://www.ebi.ac.uk/ena/browser/view/ERR180095
PV0263-C	ESEA	FALSE	MalariaGEN	ERR180088	https://www.ebi.ac.uk/ena/browser/view/ERR180088
PV0265-C	ESEA	FALSE	MalariaGEN	ERR171582	https://www.ebi.ac.uk/ena/browser/view/ERR171582
PV0266-C	ESEA	FALSE	MalariaGEN	ERR180061	https://www.ebi.ac.uk/ena/browser/view/ERR180061
PV0267-C	ESEA	FALSE	MalariaGEN	ERR180087	https://www.ebi.ac.uk/ena/browser/view/ERR180087
PV0269-C	ESEA	FALSE	MalariaGEN	ERR180074	https://www.ebi.ac.uk/ena/browser/view/ERR180074
PV0270-C	ESEA	FALSE	MalariaGEN	ERR180075	https://www.ebi.ac.uk/ena/browser/view/ERR180075
PV0271-C	ESEA	FALSE	MalariaGEN	ERR180072	https://www.ebi.ac.uk/ena/browser/view/ERR180072
PV0272-C	ESEA	FALSE	MalariaGEN	ERR180062	https://www.ebi.ac.uk/ena/browser/view/ERR180062
PV0274-C	ESEA	FALSE	MalariaGEN	ERR180071	https://www.ebi.ac.uk/ena/browser/view/ERR180071
PV0276-C	ESEA	FALSE	MalariaGEN	ERR175496	https://www.ebi.ac.uk/ena/browser/view/ERR175496
PV0277-C	ESEA	FALSE	MalariaGEN	ERR171579	https://www.ebi.ac.uk/ena/browser/view/ERR171579
PV0278-C	ESEA	FALSE	MalariaGEN	ERR171571	https://www.ebi.ac.uk/ena/browser/view/ERR171571
PV0279-C	ESEA	FALSE	MalariaGEN	ERR180065	https://www.ebi.ac.uk/ena/browser/view/ERR180065
PV0280-C	ESEA	FALSE	MalariaGEN	ERR180089	https://www.ebi.ac.uk/ena/browser/view/ERR180089
PV0281-C	ESEA	FALSE	MalariaGEN	ERR180070	https://www.ebi.ac.uk/ena/browser/view/ERR180070
PV0282-C	ESEA	FALSE	MalariaGEN	ERR180063	https://www.ebi.ac.uk/ena/browser/view/ERR180063
PV0283-C	ESEA	FALSE	MalariaGEN	ERR175505	https://www.ebi.ac.uk/ena/browser/view/ERR175505
PV0284-C	ESEA	FALSE	MalariaGEN	ERR175493	https://www.ebi.ac.uk/ena/browser/view/ERR175493
PV0285-C	ESEA	FALSE	MalariaGEN	ERR171572	https://www.ebi.ac.uk/ena/browser/view/ERR171572
PV0286-C	ESEA	FALSE	MalariaGEN	ERR175503	https://www.ebi.ac.uk/ena/browser/view/ERR175503
PV0287-C	ESEA	FALSE	MalariaGEN	ERR171573	https://www.ebi.ac.uk/ena/browser/view/ERR171573
PV0288-C	ESEA	FALSE	MalariaGEN	ERR171570	https://www.ebi.ac.uk/ena/browser/view/ERR171570
PV0289-C	ESEA	FALSE	MalariaGEN	ERR180085	https://www.ebi.ac.uk/ena/browser/view/ERR180085
PV0291-C	ESEA	FALSE	MalariaGEN	ERR180091	https://www.ebi.ac.uk/ena/browser/view/ERR180091
PV0292-C	ESEA	FALSE	MalariaGEN	ERR180084	https://www.ebi.ac.uk/ena/browser/view/ERR180084
PV0295-C	ESEA	FALSE	MalariaGEN	ERR171569	https://www.ebi.ac.uk/ena/browser/view/ERR171569
PV0296-C	ESEA	FALSE	MalariaGEN	ERR180052	https://www.ebi.ac.uk/ena/browser/view/ERR180052
PV0297-C	ESEA	FALSE	MalariaGEN	ERR180060	https://www.ebi.ac.uk/ena/browser/view/ERR180060
PV0298-C	ESEA	FALSE	MalariaGEN	ERR171568	https://www.ebi.ac.uk/ena/browser/view/ERR171568
PV0299-C	ESEA	FALSE	MalariaGEN	ERR180069	https://www.ebi.ac.uk/ena/browser/view/ERR180069
PV0300-C	ESEA	FALSE	MalariaGEN	ERR175491	https://www.ebi.ac.uk/ena/browser/view/ERR175491
PV0301-C	ESEA	FALSE	MalariaGEN	ERR164737	https://www.ebi.ac.uk/ena/browser/view/ERR164737
PV0302-C	ESEA	FALSE	MalariaGEN	ERR216643	https://www.ebi.ac.uk/ena/browser/view/ERR216643
PV0303-C	ESEA	FALSE	MalariaGEN	ERR216523	https://www.ebi.ac.uk/ena/browser/view/ERR216523
PV0304-C	ESEA	FALSE	MalariaGEN	ERR216543	https://www.ebi.ac.uk/ena/browser/view/ERR216543
PV0305-C	ESEA	FALSE	MalariaGEN	ERR216524	https://www.ebi.ac.uk/ena/browser/view/ERR216524
PV0306-C	ESEA	FALSE	MalariaGEN	ERR216525	https://www.ebi.ac.uk/ena/browser/view/ERR216525
PV0308-Cx	ESEA	FALSE	MalariaGEN	ERR404179	https://www.ebi.ac.uk/ena/browser/view/ERR404179
PV0309-C	ESEA	FALSE	MalariaGEN	ERR216526	https://www.ebi.ac.uk/ena/browser/view/ERR216526
PV0310-C	ESEA	FALSE	MalariaGEN	ERR221512	https://www.ebi.ac.uk/ena/browser/view/ERR221512
PV0311-C	ESEA	FALSE	MalariaGEN	ERR216544	https://www.ebi.ac.uk/ena/browser/view/ERR216544
PV0312-C	ESEA	FALSE	MalariaGEN	ERR216545	https://www.ebi.ac.uk/ena/browser/view/ERR216545
PV0313-C	ESEA	FALSE	MalariaGEN	ERR221513	https://www.ebi.ac.uk/ena/browser/view/ERR221513
PV0314-C	ESEA	FALSE	MalariaGEN	ERR221514	https://www.ebi.ac.uk/ena/browser/view/ERR221514
PV0315-Cx	ESEA	FALSE	MalariaGEN	ERR404180	https://www.ebi.ac.uk/ena/browser/view/ERR404180
PV0317-C	ESEA	FALSE	MalariaGEN	ERR221515	https://www.ebi.ac.uk/ena/browser/view/ERR221515
PV0318-C	ESEA	FALSE	MalariaGEN	ERR216546	https://www.ebi.ac.uk/ena/browser/view/ERR216546
PV0319-C	ESEA	FALSE	MalariaGEN	ERR221516	https://www.ebi.ac.uk/ena/browser/view/ERR221516
PV0320-C	ESEA	FALSE	MalariaGEN	ERR221517	https://www.ebi.ac.uk/ena/browser/view/ERR221517
PV0321-C	ESEA	FALSE	MalariaGEN	ERR221518	https://www.ebi.ac.uk/ena/browser/view/ERR221518
PV0322-C	ESEA	FALSE	MalariaGEN	ERR221519	https://www.ebi.ac.uk/ena/browser/view/ERR221519
PV0323-C	ESEA	FALSE	MalariaGEN	ERR221520	https://www.ebi.ac.uk/ena/browser/view/ERR221520
PV0324-C	ESEA	FALSE	MalariaGEN	ERR221521	https://www.ebi.ac.uk/ena/browser/view/ERR221521
PV0325-C	ESEA	FALSE	MalariaGEN	ERR221522	https://www.ebi.ac.uk/ena/browser/view/ERR221522
PV0326-C	ESEA	FALSE	MalariaGEN	ERR221523	https://www.ebi.ac.uk/ena/browser/view/ERR221523
PV0328-C	ESEA	FALSE	MalariaGEN	ERR216547	https://www.ebi.ac.uk/ena/browser/view/ERR216547
PV0329-C	ESEA	FALSE	MalariaGEN	ERR216528	https://www.ebi.ac.uk/ena/browser/view/ERR216528
PV0330-C	ESEA	FALSE	MalariaGEN	ERR216548	https://www.ebi.ac.uk/ena/browser/view/ERR216548
PV0331-Cx	ESEA	FALSE	MalariaGEN	ERR404181	https://www.ebi.ac.uk/ena/browser/view/ERR404181
PV0332-Cx	ESEA	FALSE	MalariaGEN	ERR404178	https://www.ebi.ac.uk/ena/browser/view/ERR404178
PV0338-C	ESEA	FALSE	MalariaGEN	ERR404239	https://www.ebi.ac.uk/ena/browser/view/ERR404239
PV0339-C	ESEA	FALSE	MalariaGEN	ERR404259	https://www.ebi.ac.uk/ena/browser/view/ERR404259
PV0340-C	ESEA	FALSE	MalariaGEN	ERR426011	https://www.ebi.ac.uk/ena/browser/view/ERR426011
PV0343-C	ESEA	FALSE	MalariaGEN	ERR426012	https://www.ebi.ac.uk/ena/browser/view/ERR426012
PV0344-C	ESEA	FALSE	MalariaGEN	ERR404224	https://www.ebi.ac.uk/ena/browser/view/ERR404224
PV0345-C	ESEA	FALSE	MalariaGEN	ERR426013	https://www.ebi.ac.uk/ena/browser/view/ERR426013
PV0347-C	ESEA	FALSE	MalariaGEN	ERR426120	https://www.ebi.ac.uk/ena/browser/view/ERR426120
PV0355-C	ESEA	FALSE	MalariaGEN	ERR426029	https://www.ebi.ac.uk/ena/browser/view/ERR426029
QE0347-C	ESEA	FALSE	MalariaGEN	ERR126489	https://www.ebi.ac.uk/ena/browser/view/ERR126489
QE0348-C	ESEA	FALSE	MalariaGEN	ERR126479	https://www.ebi.ac.uk/ena/browser/view/ERR126479
QE0350-C	ESEA	FALSE	MalariaGEN	ERR126526	https://www.ebi.ac.uk/ena/browser/view/ERR126526
QE0351-C	ESEA	FALSE	MalariaGEN	ERR126527	https://www.ebi.ac.uk/ena/browser/view/ERR126527
QE0352-C	ESEA	FALSE	MalariaGEN	ERR126480	https://www.ebi.ac.uk/ena/browser/view/ERR126480
QE0353-C	ESEA	FALSE	MalariaGEN	ERR126490	https://www.ebi.ac.uk/ena/browser/view/ERR126490
QE0354-C	ESEA	FALSE	MalariaGEN	ERR126518	https://www.ebi.ac.uk/ena/browser/view/ERR126518
QE0356-C	ESEA	FALSE	MalariaGEN	ERR126004	https://www.ebi.ac.uk/ena/browser/view/ERR126004
QE0358-C	ESEA	FALSE	MalariaGEN	ERR126529	https://www.ebi.ac.uk/ena/browser/view/ERR126529
QE0359-C	ESEA	FALSE	MalariaGEN	ERR126491	https://www.ebi.ac.uk/ena/browser/view/ERR126491
QE0360-C	ESEA	FALSE	MalariaGEN	ERR126431	https://www.ebi.ac.uk/ena/browser/view/ERR126431
QE0361-C	ESEA	FALSE	MalariaGEN	ERR126453	https://www.ebi.ac.uk/ena/browser/view/ERR126453
QE0362-C	ESEA	FALSE	MalariaGEN	ERR126454	https://www.ebi.ac.uk/ena/browser/view/ERR126454
QE0363-C	ESEA	FALSE	MalariaGEN	ERR126465	https://www.ebi.ac.uk/ena/browser/view/ERR126465
QE0364-C	ESEA	FALSE	MalariaGEN	ERR126367	https://www.ebi.ac.uk/ena/browser/view/ERR126367
QE0365-C	ESEA	FALSE	MalariaGEN	ERR126005	https://www.ebi.ac.uk/ena/browser/view/ERR126005
QE0366-C	ESEA	FALSE	MalariaGEN	ERR126432	https://www.ebi.ac.uk/ena/browser/view/ERR126432
QE0367-C	ESEA	FALSE	MalariaGEN	ERR126519	https://www.ebi.ac.uk/ena/browser/view/ERR126519
QE0368-C	ESEA	FALSE	MalariaGEN	ERR126505	https://www.ebi.ac.uk/ena/browser/view/ERR126505
QE0369-C	ESEA	FALSE	MalariaGEN	ERR126404	https://www.ebi.ac.uk/ena/browser/view/ERR126404
QE0370-C	ESEA	FALSE	MalariaGEN	ERR126006	https://www.ebi.ac.uk/ena/browser/view/ERR126006
QE0371-C	ESEA	FALSE	MalariaGEN	ERR126007	https://www.ebi.ac.uk/ena/browser/view/ERR126007
QE0372-C	ESEA	FALSE	MalariaGEN	ERR126443	https://www.ebi.ac.uk/ena/browser/view/ERR126443
QE0373-C	ESEA	FALSE	MalariaGEN	ERR126008	https://www.ebi.ac.uk/ena/browser/view/ERR126008
QE0374-C	ESEA	FALSE	MalariaGEN	ERR126368	https://www.ebi.ac.uk/ena/browser/view/ERR126368
QE0375-C	ESEA	FALSE	MalariaGEN	ERR126561	https://www.ebi.ac.uk/ena/browser/view/ERR126561
QE0376-C	ESEA	FALSE	MalariaGEN	ERR128858	https://www.ebi.ac.uk/ena/browser/view/ERR128858
QE0377-C	ESEA	FALSE	MalariaGEN	ERR126421	https://www.ebi.ac.uk/ena/browser/view/ERR126421
QE0378-C	ESEA	FALSE	MalariaGEN	ERR126405	https://www.ebi.ac.uk/ena/browser/view/ERR126405
QE0379-C	ESEA	FALSE	MalariaGEN	ERR126455	https://www.ebi.ac.uk/ena/browser/view/ERR126455
QE0381-C	ESEA	FALSE	MalariaGEN	ERR126369	https://www.ebi.ac.uk/ena/browser/view/ERR126369
QE0382-C	ESEA	FALSE	MalariaGEN	ERR126444	https://www.ebi.ac.uk/ena/browser/view/ERR126444
QE0383-C	ESEA	FALSE	MalariaGEN	ERR126492	https://www.ebi.ac.uk/ena/browser/view/ERR126492
QE0384-C	ESEA	FALSE	MalariaGEN	ERR126466	https://www.ebi.ac.uk/ena/browser/view/ERR126466
QE0385-C	ESEA	FALSE	MalariaGEN	ERR126481	https://www.ebi.ac.uk/ena/browser/view/ERR126481
QE0386-C	ESEA	FALSE	MalariaGEN	ERR126482	https://www.ebi.ac.uk/ena/browser/view/ERR126482
QE0387-C	ESEA	FALSE	MalariaGEN	ERR126506	https://www.ebi.ac.uk/ena/browser/view/ERR126506
QE0388-C	ESEA	FALSE	MalariaGEN	ERR126379	https://www.ebi.ac.uk/ena/browser/view/ERR126379
QE0389-C	ESEA	FALSE	MalariaGEN	ERR126467	https://www.ebi.ac.uk/ena/browser/view/ERR126467
QE0390-C	ESEA	FALSE	MalariaGEN	ERR126422	https://www.ebi.ac.uk/ena/browser/view/ERR126422
QE0391-C	ESEA	FALSE	MalariaGEN	ERR126468	https://www.ebi.ac.uk/ena/browser/view/ERR126468
QE0393-Cx	ESEA	FALSE	MalariaGEN	ERR388787	https://www.ebi.ac.uk/ena/browser/view/ERR388787
QE0395-C	ESEA	FALSE	MalariaGEN	ERR180053	https://www.ebi.ac.uk/ena/browser/view/ERR180053
QE0397-C	ESEA	FALSE	MalariaGEN	ERR175512	https://www.ebi.ac.uk/ena/browser/view/ERR175512
QE0398-C	ESEA	FALSE	MalariaGEN	ERR180076	https://www.ebi.ac.uk/ena/browser/view/ERR180076
QE0399-C	ESEA	FALSE	MalariaGEN	ERR175517	https://www.ebi.ac.uk/ena/browser/view/ERR175517
QE0400-C	ESEA	FALSE	MalariaGEN	ERR180058	https://www.ebi.ac.uk/ena/browser/view/ERR180058
QE0401-C	ESEA	FALSE	MalariaGEN	ERR216494	https://www.ebi.ac.uk/ena/browser/view/ERR216494
[truncated: 1,730 more rows]
