# Supplementary material for: Strong positive selection biases identity-by-descent-based inferences of recent demography and population structure in Plasmodium falciparum
Source: Nat Commun. 2024 Mar 20;15:2499. doi: 10.1038/s41467-024-46659-0 (PMC10954658; doi:10.1038/s41467-024-46659-0)
Supplement: Supplementary file 6 — Source Data File [file 41467_2024_46659_MOESM6_ESM.zip › Figure1/fig1a_sea_distr.csv]

Region	2007	2008	2009	2010	2011	2012	2013	2014	2015	2016	2017	2018	2019	2020
Cambodia:Battambang	0	20	38	23	18	0	0	0	0	0	0	0	0	0
Cambodia:Kampong_Speu	0	0	0	0	32	0	0	0	0	0	0	0	0	0
Cambodia:Kampot	0	0	0	0	18	4	0	0	0	0	0	0	0	0
Cambodia:Koh_Kong	0	0	0	0	0	1	0	0	0	0	0	0	0	0
Cambodia:Kratie	0	0	0	0	0	0	0	0	29	0	0	2	45	0
Cambodia:Mondulkiri	0	0	0	0	0	0	0	0	0	0	0	0	2	0
Cambodia:Oddar_Meanchey	0	0	62	22	5	3	70	49	40	77	147	14	2	0
Cambodia:Pailin	2	29	11	13	67	36	0	0	0	0	0	0	0	0
Cambodia:Preah_Sihanouk	0	0	0	0	11	2	0	0	0	0	0	0	0	0
Cambodia:Preah_Vihear	0	0	0	4	93	55	27	12	2	0	8	0	0	0
Cambodia:Pursat	22	0	20	133	93	68	61	34	18	0	0	0	0	0
Cambodia:Ratanakiri	0	0	0	40	70	25	17	21	0	0	0	0	0	0
Cambodia:Stung_Treng	0	0	0	0	0	0	0	0	0	0	0	0	0	1
Laos:Attapeu	0	0	0	0	44	19	0	0	0	0	0	0	0	0
Laos:Savannakhet	0	0	0	41	0	0	0	0	0	0	0	0	0	0
Thailand:Sisaket	0	0	0	0	4	12	3	0	0	0	0	0	0	0
Thailand:Ubon_ratchathani	0	0	0	0	0	0	0	0	0	0	0	0	1	0
Viet_Nam:Binh_Phuoc	0	0	12	80	98	21	0	0	0	0	0	0	0	0
