# Supplementary material for: Strong positive selection biases identity-by-descent-based inferences of recent demography and population structure in Plasmodium falciparum
Source: Nat Commun. 2024 Mar 20;15:2499. doi: 10.1038/s41467-024-46659-0 (PMC10954658; doi:10.1038/s41467-024-46659-0)
Supplement: Supplementary file 6 — Source Data File [file 41467_2024_46659_MOESM6_ESM.zip › Figure1/fig1b_sea_bam_coverage.csv]

Sample	Cov5x	Cov10x	Cov25x
CVD_THA_001	0.9545772906115937	0.938018098606503	0.8904561710570841
CVD_KHM_226	0.44759306187169484	0.0657703542349161	0.0008900672496209315
CVD_KHM_227	0.9701167605776627	0.9575137139992226	0.8588625617158944
CVD_KHM_228	0.9678832636360132	0.9521057354556306	0.841200230699661
CVD_KHM_229	0.9680685583615275	0.9574241577440272	0.8854402050572066
CVD_KHM_230	0.9179802084969223	0.7784472267656256	0.24459019684430547
CVD_KHM_231	0.9676948348708875	0.9593001165776871	0.9180015457255092
CVD_KHM_232	0.9689515847550353	0.9569575292983332	0.8615414786707997
CVD_KHM_233	0.9709043490251977	0.9628754547255349	0.9130882302559153
CVD_KHM_273	0.9718428865586708	0.9675665109750203	0.9538241765997834
CVD_KHM_274	0.9489550382090947	0.8913005586060685	0.5952669905517721
CVD_KHM_275	0.9723690188249309	0.9658803118000198	0.9327767822789551
CVD_KHM_276	0.9745250663493359	0.9708482368365399	0.9595458166968064
CVD_KHM_277	0.9753914780396986	0.9710321148044218	0.9543102961959371
CVD_KHM_278	0.9715703539086326	0.9668079875249768	0.9505064307487582
CVD_KHM_279	0.9723639528430934	0.9669421931116213	0.9424012461971863
CVD_KHM_280	0.9726889055255351	0.9669472590934589	0.9368844778402363
CVD_KHM_281	0.9737804958153702	0.9698058037433485	0.9583584879366522
CVD_KHM_282	0.9748091047886323	0.9704716368985853	0.9551712984480665
CVD_KHM_283	0.9558984385699472	0.9181415900708817	0.6023413336635094
CVD_KHM_284	0.9568547929039505	0.9259931320741821	0.6860521327311283
CVD_KHM_285	0.9584435792587026	0.9224669511229779	0.664265062129974
CVD_KHM_286	0.9656326797386743	0.9496425949813636	0.8195743699442682
CVD_KHM_287	0.9410283221871716	0.8586036814575877	0.35859191807603286
CVD_KHM_288	0.7971113771562515	0.47177702879478317	0.01257702975646108
CVD_KHM_289	0.9629579271925677	0.9354329881796906	0.7258531478336788
CVD_KHM_290	0.9777494349927629	0.9755225495867318	0.9708538180029711
CVD_KHM_291	0.9742785934533261	0.9710177325678492	0.9623735361351762
CVD_KHM_292	0.9748593782185621	0.9715630125281731	0.9611820858982728
CVD_KHM_293	0.9687354218859517	0.9610555651484834	0.9100344735770838
CVD_KHM_294	0.9764248095384024	0.9731203726227129	0.9611759036831491
CVD_KHM_295	0.0680895006152592	0.0035704438942082174	6.95928521915652e-05
CVD_KHM_296	0.5472998703194514	0.19503295936369894	0.0051693622126354
CVD_KHM_297	0.9700678180412664	0.961878787197079	0.9083314021066413
CVD_KHM_298	0.9735081778255793	0.9674624866191535	0.9349960257801805
CVD_KHM_299	0.9138707527216129	0.7830941059362059	0.32137317988502967
CVD_KHM_300	0.9699092270505227	0.9592407415532695	0.8776096138940477
CVD_KHM_301	0.9649669324475364	0.9484469374036122	0.8064895399066708
CVD_KHM_302	0.5962261784010404	0.2779966978384829	0.007340221294107636
CVD_KHM_303	0.9659667769476532	0.9489980131906146	0.808781767891996
CVD_KHM_304	0.9297136234812895	0.8313747589258093	0.2920792257737235
CVD_KHM_305	0.7907075038610939	0.7198551970662641	0.5683181567107387
CVD_KHM_306	0.9637197564104204	0.944196879166287	0.7965724940712986
CVD_KHM_307	0.9632613709182246	0.9502969652793919	0.8562299255103183
CVD_KHM_308	0.8302270993793657	0.7699446631641556	0.6386454045405451
CVD_KHM_309	0.8929880886746027	0.8452577816271607	0.7286216210437795
CVD_KHM_310	0.4376033750086186	0.09951314197259545	0.004213050810681597
CVD_KHM_311	0.9580852254417729	0.9225645356714242	0.6684868281466981
CVD_KHM_312	0.9560141404432699	0.9211936723997839	0.6698798443558651
CVD_KHM_313	0.963879420702401	0.9529008370118229	0.8769788132911787
CVD_KHM_314	0.9743946817150941	0.970355248112471	0.9578637819306045
CVD_KHM_315	0.9331128114301601	0.8434257852121586	0.45408279926579326
CVD_KHM_316	0.9737314674148749	0.9664470148530294	0.9364060430809378
CVD_KHM_317	0.9703416815848384	0.964261902331133	0.9346053011979502
CVD_KHM_318	0.9759389904665949	0.973216111093032	0.9663088595178336
CVD_KHM_319	0.9703078940619051	0.9644650997212766	0.9398395766693849
CVD_KHM_320	0.950796350878832	0.9041265942494581	0.582698804797502
CVD_KHM_321	0.9713777178026587	0.9659290396761687	0.9503015590086853
CVD_KHM_322	0.9673841785609194	0.9624220064190283	0.9475457507531784
CVD_KHM_323	0.9721033982348574	0.967627989669862	0.9548724055196534
CVD_KHM_324	0.8798604124516338	0.6804750448446722	0.06988706552658606
CVD_KHM_325	0.2747230861343133	0.026989576355980878	0.0020431362342977102
CVD_KHM_326	0.9717436276602952	0.96744574311986	0.9535652104773777
CVD_KHM_327	0.9713184715743896	0.9665612141046208	0.9506493086093957
CVD_KHM_328	0.97267877356186	0.9684138179033687	0.9541838613102467
CVD_KHM_329	0.974862469326124	0.9714625086003628	0.9629274454374437
CVD_KHM_330	0.9768328357365693	0.972951735532393	0.96175467064206
CVD_KHM_331	0.9729390705777993	0.9689159940860244	0.9558684719994168
CVD_KHM_332	0.9726505242733086	0.9684586818950653	0.9535825979574133
CVD_KHM_333	0.973715410828373	0.9699673999775551	0.957616965578199
CVD_KHM_334	0.9752850924211108	0.9702476174644487	0.952535528202879
CVD_KHM_335	0.9727931874736988	0.9681253145309274	0.9514274520060473
CVD_KHM_336	0.9723000699534814	0.9669774832562861	0.9434187357696355
CVD_KHM_337	0.9720496902409699	0.9670281860067106	0.9498530478878676
CVD_KHM_338	0.9723297359996654	0.968446703853263	0.956392243002956
CVD_KHM_339	0.974347027140182	0.9700639112247647	0.9535743120718655
CVD_KHM_340	0.9686873379905449	0.9622665065358464	0.9316737720639608
CVD_KHM_341	0.9749657638371498	0.9717850141559846	0.9629307512052528
CVD_KHM_342	0.9541519627974901	0.93175491363746	0.8349562792887808
CVD_KHM_343	0.9639549811094689	0.9501185396817928	0.8979517634382252
CVD_KHM_344	0.9510238048769263	0.9304933982958209	0.8621335116329969
CVD_KHM_345	0.9621286946570463	0.9494812134074043	0.9051402199374549
CVD_KHM_346	0.9506196425632116	0.9263218198449277	0.8276958257425893
CVD_KHM_347	0.9447468387200033	0.9086546375071042	0.7379186422206998
CVD_KHM_348	0.21811159774112163	0.023908815418032373	0.00028824578014445947
CVD_KHM_349	0.5718475146336037	0.22062380954793326	0.003696148935057633
CVD_KHM_350	0.031995281596035	0.0006995777461206385	4.808389540688034e-06
CVD_KHM_351	0.9672436190309532	0.9587841162751021	0.9344141247816583
CVD_KHM_352	0.9395992430564494	0.9107640608257842	0.8266280198081607
CVD_KHM_353	0.8653162361884377	0.8056132967769795	0.6691965807885433
CVD_KHM_354	0.9417848707629395	0.9118002687718025	0.8007216619923683
CVD_KHM_355	0.8937087889890627	0.7960448162512576	0.34100695061294517
CVD_KHM_356	0.9232981585327749	0.8590508616848718	0.552332451022474
CVD_KHM_357	0.9657946623613263	0.9491271957274712	0.8574276008943948
CVD_KHM_358	0.9654980448315351	0.9564414431316491	0.932326038691565
CVD_KHM_359	0.9651083935505415	0.9553827387917084	0.9263556502999104
CVD_KHM_109	0.958376819921776	0.944339241842331	0.9002421453454231
CVD_KHM_360	0.9296508997570132	0.8947711854852579	0.789659103213026
CVD_KHM_361	0.9652459478370448	0.955574172800297	0.9253330518135743
CVD_KHM_362	0.9097184507609319	0.8195725667981905	0.40730635649348534
CVD_KHM_363	0.23269866312173873	0.019826192173641937	0.0003324228590495308
CVD_KHM_364	0.9664410043661036	0.954295871027315	0.9166949087998766
CVD_KHM_365	0.2517460679179871	0.033073777610781646	0.0005880402815964643
CVD_KHM_366	0.7147767220023576	0.4558154938503703	0.01987071270894277
CVD_KHM_367	0.951351505210534	0.9247521382521899	0.8107172734782714
CVD_KHM_368	0.970085935366143	0.959341717733624	0.9209029365607702
CVD_KHM_369	0.8052413764324171	0.6205551268551904	0.05657920349198987
CVD_KHM_370	0.9440388892242358	0.9119462806720514	0.7829678427787133
CVD_KHM_371	0.9662650688273737	0.9570236446545176	0.9310267002143425
CVD_KHM_372	0.9127994692911773	0.8540625439248531	0.6517586126628423
CVD_KHM_373	0.9363797257346125	0.8953661807588686	0.6982193331433447
CVD_KHM_374	0.9795183212950436	0.9753785984248574	0.9624578546803361
CVD_KHM_375	0.968798231474327	0.9615554230004677	0.9410649432253698
CVD_KHM_376	0.5538833713095932	0.1918198818492826	0.00451469139026083
CVD_KHM_377	0.9505065166128571	0.9277638644545899	0.8485119880449697
CVD_KHM_378	0.5250843378645822	0.16239468446274533	0.002939943815685499
CVD_KHM_379	0.9553995681551007	0.9316131520101086	0.8282094647824534
CVD_KHM_380	0.8569330666165449	0.7485453548338182	0.29252112535892266
CVD_KHM_381	0.7035087333662994	0.44338022572126057	0.01664711684240615
CVD_KHM_382	0.9627789434783255	0.9483587979060494	0.899242730165801
CVD_KHM_383	0.9535674000119008	0.9296053059204756	0.8147955605856653
CVD_KHM_384	0.9694424268766307	0.9615880942901147	0.9339246994176954
CVD_KHM_385	0.864645766371858	0.6699155638210246	0.060035576930755154
CVD_KHM_386	0.4026939517586298	0.07403730674889242	0.003464187071768906
CVD_KHM_387	0.9645230579880616	0.9476438934182678	0.8486247276068791
CVD_KHM_388	0.971918833354184	0.966638620589816	0.9509349784665719
CVD_KHM_389	0.9616654149112109	0.9456970967029817	0.8897642352157692
CVD_KHM_390	0.9701226852004897	0.9609566067744542	0.924861657910389
CVD_KHM_391	0.9575050417252295	0.9328608861638676	0.8112452088906092
CVD_KHM_065	0.9591569381927032	0.9416034828539269	0.8873911661812912
CVD_KHM_001	0.9370121577553613	0.9021306832695778	0.7877758029989067
CVD_KHM_002	0.9593271637688535	0.9422432991871846	0.8725298508686571
CVD_KHM_003	0.6918666777832053	0.38478197087472593	0.010615163891810891
IGS-CBD-003	0.9643787204377421	0.9527700230570865	0.9115351204342731
CVD_KHM_004	0.9445432978734639	0.9147143674937068	0.7571262264935222
CVD_KHM_005	0.9532479426317914	0.9347630335477045	0.8520007751810852
CVD_KHM_006	0.6300042562833845	0.3086819079449278	0.007763144913440831
CVD_KHM_007	0.9715545978464769	0.9588314273936185	0.9020545647458668
CVD_KHM_008	0.9557161061558462	0.9317744906520185	0.8409693850696586
CVD_KHM_009	0.9397302716714331	0.9036408610417496	0.7596116057694149
CVD_KHM_010	0.8863486901560502	0.7968435670316549	0.42217638701216204
CVD_KHM_011	0.07007034244577531	0.006139583598617622	0.0006921934336117248
CVD_KHM_012	0.961616601170963	0.9487495224882798	0.9034309233198392
CVD_KHM_013	0.20188203801186488	0.020064250387955465	0.001019163922378511
CVD_KHM_014	0.9613620141176035	0.947460659431128	0.9034062803234432
CVD_KHM_015	0.8687456053680861	0.7506330974675157	0.31136000919089313
CVD_KHM_016	0.9569789523910189	0.9439613110108428	0.9037820216204084
CVD_KHM_017	0.8578222752251764	0.6983227993825685	0.14468950726114047
CVD_KHM_018	0.6933456010233626	0.4699679580941982	0.05275022279587073
CVD_KHM_019	0.9637769848323645	0.9505516381968505	0.9046634165960363
CVD_KHM_020	0.0951657138470714	0.0048034952870484055	6.130696664377243e-05
CVD_KHM_021	0.9562140320656043	0.939798061377547	0.887254985720371
CVD_KHM_022	0.9330017891502296	0.8988691354713093	0.788655867081001
CVD_KHM_023	0.9171032355223899	0.8694478449012739	0.7131730811584888
CVD_KHM_024	0.9549131480346008	0.9340926495952238	0.8597503535668934
CVD_KHM_025	0.6461756001535593	0.3518207181656063	0.008251754568463783
CVD_KHM_026	0.9674283556398245	0.9582042330829049	0.9298133117001598
CVD_KHM_027	0.7219324213478414	0.49363120218925977	0.03260427271777304
CVD_KHM_028	0.8848134829990372	0.789140183531077	0.40707976113638045
CVD_KHM_029	0.9359884859677884	0.896484260123227	0.7599628328661324
CVD_KHM_030	0.9674263807655489	0.9587936471900845	0.9342438133414092
CVD_KHM_031	0.885589823249611	0.7910959101126528	0.3932439207573969
CVD_KHM_032	0.9150137756067136	0.8696713920828664	0.7249577999419731
CVD_KHM_033	0.9522216949212502	0.9279675770293272	0.8376284559119193
CVD_KHM_034	0.2706380586951525	0.03826035557525469	0.0006708991370743921
CVD_KHM_035	0.9428276043804772	0.9140422662592472	0.8288352852675839
CVD_KHM_036	0.26322755763606176	0.04150782166129687	0.002051937304439148
CVD_KHM_037	0.9458522101977184	0.912420980343046	0.7878684503616639
CVD_KHM_038	0.9615719089074644	0.946708661652604	0.9002727129646461
CVD_KHM_039	0.5050630195260971	0.15483735579446573	0.0027289757245878114
CVD_KHM_040	0.7554025905713835	0.5007147327595837	0.02224103409225462
CVD_KHM_041	0.5174028497092341	0.17471253343655344	0.0026564205609827867
CVD_KHM_042	0.9493614759214313	0.9255280491822689	0.8511732599275427
CVD_KHM_043	0.33200869356828955	0.061676525725613884	0.0008391069068995324
CVD_KHM_044	0.973716054809115	0.9635144124178033	0.9328841124026311
CVD_KHM_045	0.9425806592319234	0.9078463558117245	0.7730860441559564
CVD_KHM_046	0.25387652794090765	0.034168501940228115	0.0009014871747800655
CVD_KHM_047	0.9588629824499793	0.9465856183988217	0.9102391735889588
CVD_KHM_048	0.1522271730507626	0.010958792015772205	0.0002578069570699254
CVD_KHM_049	0.9177302581049055	0.8764472286546358	0.7544867211600308
CVD_KHM_050	0.4578764898172477	0.1251132225474659	0.00413122232439096
CVD_KHM_051	0.9171285654315774	0.8694982900594016	0.7056108582365695
CVD_KHM_052	0.8927759614181693	0.8198633455692537	0.5795970930194119
CVD_KHM_053	0.9639491423507409	0.9540004985269585	0.9238826354542653
CVD_KHM_054	0.9682244017011051	0.9594932249362051	0.9340636704618313
CVD_KHM_055	0.9689882487252831	0.9606364195495037	0.9333121020038019
CVD_KHM_056	0.10683923862242731	0.005757874746776039	0.00011947989367620357
CVD_KHM_057	0.43998876554129457	0.1274342150059362	0.00578303292776571
CVD_KHM_058	0.22374582818542282	0.02614600451593642	0.000602723042515351
CVD_KHM_059	0.9360572201789906	0.896839995085139	0.7332973076195544
CVD_KHM_060	0.9307839194745873	0.8783057141441611	0.6411836331693358
CVD_KHM_061	0.9564425593649354	0.9367298795300932	0.8813367168367735
CVD_KHM_062	0.8730556826105709	0.7486932128121944	0.22783965669472506
CVD_KHM_063	0.6550699616384965	0.3200993430451926	0.00936768733034864
CVD_KHM_064	0.8000830477564956	0.6023854678103651	0.06859086108897487
IGS-CBD-005	0.9662323546056772	0.951861280365946	0.9066932438949982
IGS-CBD-006	0.9592641395202309	0.9393387313802628	0.8622649695684754
IGS-CBD-007	0.9671572826794682	0.9556600368992378	0.9122095829314536
IGS-CBD-008	0.4108651658022871	0.08933283680987053	0.0018933033816459135
IGS-CBD-009	0.9763231464452563	0.971063626928733	0.9519323329078195
IGS-CBD-010	0.9619353287062316	0.9468577217283654	0.8898680878434382
CVD_KHM_066	0.9678973453482395	0.9617645450134381	0.9448701395660823
CVD_KHM_067	0.8767632944028371	0.7966290355804512	0.550651790081855
CVD_KHM_068	0.8964718956929795	0.8223675720148638	0.5707280614436623
CVD_KHM_069	0.5960956649706504	0.23281384981046788	0.005923978846177128
CVD_KHM_070	0.3900459982564436	0.08063609154864575	0.001487337921853538
CVD_KHM_071	0.9704630075566417	0.9638740112641677	0.9432918715634504
CVD_KHM_072	0.8761167377378124	0.7671888119765993	0.3070774943241684
CVD_KHM_073	0.6858597112854019	0.35112006711824884	0.00835569306023169
CVD_KHM_074	0.9534377881545495	0.9362060655945046	0.8840098379650002
CVD_KHM_075	0.9689444151027737	0.960777537196113	0.9341252350207718
CVD_KHM_076	0.96411378676046	0.9529614999977246	0.9161750016807897
CVD_KHM_077	0.9467334334451484	0.9270174907745465	0.8637573305401169
CVD_KHM_078	0.9303157884071617	0.8867891729836169	0.7134487907801879
CVD_KHM_079	0.9202249536355331	0.8589036476872376	0.5992179412004368
CVD_KHM_080	0.8278961896174677	0.6618157028435872	0.163736654465092
CVD_KHM_081	0.870576485549802	0.7662947091143282	0.34310272153989363
CVD_KHM_082	0.9761083574017558	0.9676859908686966	0.9409574413734959
CVD_KHM_083	0.9115778807555457	0.8293173263190379	0.46681992263472954
CVD_KHM_084	0.9083265937171007	0.8238976273259404	0.44587569402877875
CVD_KHM_085	0.3256007417284323	0.05305448223046766	0.0012868023187771647
CVD_KHM_086	0.9378584772465719	0.9027319036903617	0.776381465341257
CVD_KHM_087	0.9726325357445804	0.9673773523650536	0.9524095226376833
CVD_KHM_088	0.4560900443067337	0.10952897445379915	0.0017055185972622575
CVD_KHM_089	0.9632239341710864	0.9534517410706275	0.9250702218067163
CVD_KHM_090	0.9714734992050272	0.963952705710847	0.9424699374763391
CVD_KHM_091	0.9626223702939068	0.9521372905119914	0.9192420672949572
CVD_KHM_092	0.9642086665897897	0.9522690489718161	0.9137345722606927
CVD_KHM_093	0.9444982621535695	0.9128187887134389	0.7792278602211464
CVD_KHM_094	0.9674037985075274	0.9576910233635355	0.9287999436044598
CVD_KHM_095	0.9117674686860071	0.8545631745537278	0.6554715909612924
CVD_KHM_096	0.8797737755758025	0.7836352214877311	0.42783221227734686
CVD_KHM_097	0.9270879422677275	0.8641031481986012	0.5713520358506655
CVD_KHM_098	0.6580718564015678	0.33540032547645343	0.006951042265658199
CVD_KHM_099	0.5221586904213703	0.18094257486340523	0.0033903439466797685
CVD_KHM_100	0.4902607357814848	0.14969212139363272	0.002903880894130339
CVD_KHM_101	0.8073933883441718	0.5678992687040557	0.02901601202303459
CVD_KHM_102	0.8458046071412656	0.6882632620750039	0.11923350664429277
CVD_KHM_103	0.15080492011590624	0.010940460030648332	9.329134349924195e-05
IGS-CBD-002	0.9676679164758695	0.9565195365296358	0.9119661152789068
CVD_KHM_104	0.9690806814277929	0.9617968299146399	0.9404539342973067
IGS-CBD-011	0.06760428259214442	0.0019109055219287893	4.473519554818689e-05
IGS-CBD-002	0.9728128074203067	0.9679555182752719	0.9525754550088865
IGS-CBD-013	0.9549349145836823	0.937000351441757	0.8742777433987466
CVD_KHM_105	0.4763752659533135	0.1393123109970187	0.0024989458035252535
CVD_KHM_106	0.9754967903570495	0.9683753507870432	0.948063983522336
CVD_KHM_107	0.9674520111990828	0.9599097087481178	0.9379480764338167
CVD_KHM_108	0.8674571286993795	0.7700082025973718	0.4033955473110756
IGS-CBD-015	0.9554888668179993	0.937475909753741	0.8749262320059974
IGS-CBD-016	0.9722213755068021	0.9655269381008287	0.9423450052123801
IGS-CBD-017	0.5357150860903508	0.4114782784007743	0.17124851809298242
IGS-CBD-018	0.9617275805188441	0.9482373431380976	0.900608183999208
IGS-CBD-019	0.974450064058911	0.9677952529345988	0.9440819071378053
IGS-CBD-020	0.9662445473077269	0.9534617871702035	0.9019024135625435
IGS-CBD-021	0.9557831230850696	0.9369623136459262	0.882158393331588
IGS-CBD-022	0.958212175512057	0.9383898901549169	0.8807444262822794
IGS-CBD-023	0.9710953107812422	0.9634920018879798	0.9344600191425422
IGS-CBD-025	0.9739784984275278	0.9622976322717125	0.9200385426767326
IGS-CBD-026	0.9691439203366629	0.9587008280991294	0.9192333950209641
CVD_KHM_110	0.9470175577485437	0.9245724246931066	0.8538640690601513
CVD_KHM_111	0.95739556499908	0.9451021014293711	0.9109414989862455
CVD_KHM_112	0.9634092288966009	0.954580338787106	0.9295545173059521
CVD_KHM_113	0.9571751518570988	0.94377022045865	0.9038888794915403
CVD_KHM_114	0.9653714382176468	0.9557782717634794	0.9302677903758538
CVD_KHM_115	0.9235542911399155	0.8870045201437605	0.7896131659200927
CVD_KHM_116	0.9570764940074158	0.9424368368661974	0.9019851865539226
IGS-CBD-028	0.960384923603706	0.9406342489050825	0.8793603399394023
IGS-CBD-030	0.9691136532417862	0.9569753031668139	0.9111305288000638
IGS-CBD-031	0.9552319185019188	0.9323196847482434	0.8535497205939289
IGS-CBD-032	0.9676689039130073	0.9547287119500759	0.9006578993124947
IGS-CBD-033	0.27768192005176573	0.03416863073637652	0.0007453862429055862
IGS-CBD-034	0.4592599321793828	0.12165783654583842	0.0031155788300690234
CVD_KHM_117	0.960740400973321	0.9456975689555259	0.8989378696825114
IGS-CBD-035	0.9224408913689494	0.8866820145881387	0.7999872234220776
CVD_KHM_118	0.42615253877386583	0.10653373415839573	0.0020667917935559164
CVD_KHM_119	0.16715503304007595	0.013023995323497715	0.00015249463971896336
IGS-CBD-036	0.981033479184954	0.9775754313962592	0.9687070867333012
IGS-CBD-037	0.9705339313023669	0.9589653753879662	0.9176113792599219
CVD_KHM_120	0.9594553588685723	0.9419662157399026	0.8805745870945744
CVD_KHM_121	0.9549780612934001	0.9392463416098025	0.8930044028534014
CVD_KHM_122	0.7476153178461403	0.49834089094821526	0.025993209351871164
IGS-CBD-039	0.9587902555581763	0.937104933914267	0.8596685250806028
IGS-CBD-040	0.9826978688788235	0.9803902282877385	0.9740209582244541
CVD_KHM_123	0.9463262229559214	0.9139113235083625	0.7786622304693736
IGS-CBD-041	0.9641179511692587	0.9509991189484808	0.9057460340875321
CVD_KHM_124	0.7893705998405847	0.6282871460327653	0.11804823862251317
CVD_KHM_125	0.9464935720847572	0.917830332712221	0.7951394651920252
IGS-CBD-042	0.9042125871445473	0.8589682604216906	0.7501671988666626
IGS-CBD-043	0.9315770461565039	0.8849021376811936	0.758324374130143
IGS-CBD-044	0.938513105136897	0.9048574694596426	0.8104441397795404
IGS-CBD-045	0.9828307865039839	0.9809437941336102	0.9761631386968801
IGS-CBD-046	0.36695147502071684	0.06255603169106509	0.0012352409273631796
IGS-CBD-047	0.947083200852184	0.9107757812752897	0.7912150036178838
IGS-CBD-048	0.9558627191047878	0.931455848980849	0.8525063000635995
IGS-CBD-049	0.13889342299033575	0.005631139336739333	0.00014541085155634262
IGS-CBD-050	0.9622978039999104	0.9419119496293719	0.8681713462743696
IGS-CBD-051	0.9831799957943764	0.9791631444497747	0.9690756154459553
IGS-CBD-052	0.11853620429679407	0.0075129798611766425	0.00024969279972001437
IGS-CBD-053	0.9632757960868468	0.9511870754610623	0.9136894936087487
IGS-CBD-054	0.9514135420220188	0.9218065274059744	0.8277473012699043
IGS-CBD-055	0.9592327132600186	0.9323072344538971	0.8440885272598336
CVD_KHM_126	0.3290482711650067	0.06405221361510954	0.0013346286218872225
CVD_KHM_127	0.9654929359176481	0.9531968534929215	0.9151196460407076
IGS-CBD-056	0.9505158328675921	0.9302011598350757	0.8642598072471188
CVD_KHM_128	0.8647834923865592	0.725168338712576	0.164763803748672
CVD_KHM_129	0.9371317664451859	0.9094441149648159	0.8342564010183139
IGS-CBD-057	0.9545675021043144	0.9288471688588773	0.8245478761472195
IGS-CBD-059	0.9652269718711788	0.94641470590988	0.8677030434787462
IGS-CBD-060	0.962672858384084	0.9428061812877915	0.8724963209380207
IGS-CBD-062	0.9632824934865641	0.9467531392558554	0.8904028923836913
IGS-CBD-063	0.9669817335291836	0.9540326975640613	0.901044502417976
IGS-CBD-064	0.968751693132701	0.9568115603301337	0.9066571380413936
IGS-CBD-001	0.9745546035993715	0.9669410768783351	0.9371737110575186
CVD_KHM_130	0.9669898476865335	0.9581071207870029	0.9314414667442764
IGS-CBD-068	0.9403746388019348	0.9035322429565894	0.8062037841853957
IGS-CBD-069	0.968986230918958	0.9578446771685901	0.916565897991218
IGS-CBD-070	0.5564489476538966	0.2228699714441766	0.005812054993207721
IGS-CBD-071	0.9674051294010609	0.9565428486324983	0.916634803930618
CVD_KHM_131	0.9180577867103153	0.8718744502014415	0.7245620523099546
CVD_KHM_132	0.9553006097810715	0.9391890702558089	0.8860828549057294
CVD_KHM_133	0.891639635932786	0.7994479539486795	0.3828257720406058
IGS-CBD-072	0.9682659169929431	0.9583621800929066	0.9263356868969067
IGS-CBD-073	0.2746919603984472	0.0340314628383185	0.0010692226920610312
IGS-CBD-074	0.9017542121277716	0.845660183726847	0.7272033178574744
IGS-CBD-077	0.9733001291138456	0.9677902728168603	0.9411862262651238
IGS-CBD-078	0.9798654698470615	0.9746253556168988	0.9552102807489856
IGS-CBD-079	0.9533114820650075	0.9322631432390909	0.8728897931714171
IGS-CBD-080	0.9664185079721811	0.9546238718852691	0.9128199049467252
CVD_KHM_134	0.1001779876906945	0.005789816191582038	0.00023363621321807396
IGS-CBD-081	0.9777830937195477	0.9748609667043925	0.9666596572940565
IGS-CBD-082	0.49832492022581226	0.13905149879648585	0.002045926817513288
IGS-CBD-083	0.9613924958727275	0.9441353146073465	0.8825739755704618
IGS-CBD-084	0.969862989233243	0.959184844024859	0.9118026300345233
IGS-CBD-085	0.9341841807246947	0.9026962700893012	0.8160243617056079
IGS-CBD-086	0.9356488934564773	0.8968208473910751	0.7777221473821195
IGS-CBD-087	0.9783945749001551	0.9751987131375763	0.9644617939534673
IGS-CBD-088	0.9736004387998912	0.9678627850484157	0.9483735235990177
IGS-CBD-089	0.9573509156676308	0.9385711921998305	0.8808819805687826
IGS-CBD-090	0.9680226210685942	0.9581968058383465	0.9214813171312358
IGS-CBD-091	0.9768541729651561	0.9709241836320531	0.9490360080543959
IGS-CBD-092	0.9666205461969889	0.9560393844883586	0.9191485612912106
IGS-CBD-093	0.9718565818824518	0.9651853707152419	0.9428394106940816
IGS-CBD-094	0.48968866622229135	0.16721960284247947	0.0030968604564999168
IGS-CBD-095	0.9181098203542736	0.8738211181205792	0.7571662391636287
CVD_KHM_135	0.9665431397117937	0.9567723633689672	0.9282651390642067
IGS-CBD-096	0.9532531803418267	0.9274513191344452	0.8378203192410025
IGS-CBD-097	0.9758089492887491	0.9707144176383405	0.9533618842910858
IGS-CBD-099	0.10109385710204716	0.004949249595000512	7.817926208565099e-05
IGS-CBD-100	0.9771622533521559	0.9647220480373571	0.9170178866080426
CVD_KHM_136	0.9258201588468657	0.8804869627816053	0.7323966361537143
IGS-CBD-101	0.3380334768666233	0.053678113181075106	0.0007626019947432281
IGS-CBD-102	0.9615880513580652	0.9390281609343938	0.8467783918873538
IGS-CBD-103	0.9659498617201618	0.954746614614705	0.912278617667002
IGS-CBD-104	0.9145984938921862	0.862087703136212	0.7223784424097897
IGS-CBD-105	0.9640931364446648	0.9522276624761266	0.9113139774474509
IGS-CBD-106	0.9328422536543975	0.891988802291129	0.7704456801814755
IGS-CBD-107	0.9719492292452091	0.9658374226825988	0.9471408585946228
IGS-CBD-108	0.9587049495758786	0.9391825875163389	0.8695457299740664
IGS-CBD-109	0.9691215527388888	0.9610093273312038	0.9348166127454436
IGS-CBD-110	0.9667432889264248	0.9530459473390329	0.9135714304727051
IGS-CBD-111	0.9769947754271717	0.9710868102354471	0.9502101996074122
IGS-CBD-112	0.8812365992974084	0.8190231224290678	0.7108335849866967
IGS-CBD-113	0.9690561242954958	0.9527494156733407	0.8967772284288132
IGS-CBD-114	0.8992052934186627	0.8383686473768389	0.6976579536644694
IGS-CBD-115	0.9533809890531002	0.9276058315804893	0.8360808843246587
IGS-CBD-116	0.32848109585945284	0.3079020901983469	0.26570044368555845
IGS-CBD-117	0.9625396831666267	0.9441643366727885	0.8781192173212616
IGS-CBD-118	0.9765999293681922	0.972067764633797	0.9571797885184415
CVD_KHM_137	0.9378164467701403	0.9111392010740569	0.8394147726262848
CVD_KHM_138	0.9419527780084183	0.9182135871178436	0.8516350370516467
CVD_KHM_139	0.9606908144561828	0.9494565274789588	0.9156557814744943
CVD_KHM_140	0.8062472743515092	0.611325895384384	0.07434392744621023
CVD_KHM_141	0.9550069545626937	0.9350761369844923	0.8716584590605557
CVD_KHM_142	0.9163575058230885	0.8461884625955807	0.4874701954979564
CVD_KHM_143	0.9570456258638464	0.9418119608861553	0.8980602956592865
CVD_KHM_144	0.9601719377062832	0.9465520884681853	0.9058326280313139
CVD_KHM_145	0.9668166597989698	0.9585285417846046	0.9346477609948765
CVD_KHM_146	0.8743899248440128	0.7833027986286817	0.43994570469567573
CVD_KHM_147	0.9667180019492868	0.9571458292673105	0.9280354525995399
CVD_KHM_148	0.9687116375305451	0.9609217888823336	0.9385705482190885
CVD_KHM_149	0.9547967592484865	0.9374076907271324	0.8777314121183952
CVD_KHM_150	0.9472322179958959	0.9287937613893361	0.8810896428920711
CVD_KHM_151	0.9608888170683404	0.9465300213947575	0.8976336798836988
IGS-CBD-119	0.9656869029171555	0.9533748927020753	0.9084561626424024
IGS-CBD-120	0.9727345422941222	0.9663934785873398	0.9448312860613116
CVD_KHM_152	0.956708008226811	0.9409014579809865	0.8926755433544579
IGS-CBD-121	0.9718054068794831	0.964721318192516	0.9392226431184948
IGS-CBD-122	0.8572393867895164	0.7955670684047507	0.6803214769037166
CVD_KHM_234	0.9482502656849882	0.8662865863705683	0.2774039350314447
CVD_KHM_235	0.9679309611429748	0.9585580361025907	0.9314912249896126
CVD_KHM_236	0.9621415742718875	0.9505634015784054	0.9188361447672143
CVD_KHM_237	0.8725590017302475	0.7546226440286542	0.27068142006511764
CVD_KHM_238	0.9104027876294906	0.7473391789039465	0.12607696119397807
CVD_KHM_239	0.9628883343403761	0.9507073527402797	0.9153665911892616
CVD_KHM_240	0.9563686733077967	0.8951006889649434	0.371332132552531
CVD_KHM_241	0.9618714028845701	0.9482917380447766	0.9024790339189809
CVD_KHM_242	0.9388183520086317	0.8992021593790515	0.7663830632721382
CVD_KHM_243	0.9554379494073274	0.9298612667994183	0.838938398605361
CVD_KHM_244	0.9425094778939014	0.9161460225473972	0.8312866194282464
CVD_KHM_245	0.9657868487283227	0.957157292124519	0.9331179203440472
CVD_KHM_246	0.9636588787642714	0.9519412627741093	0.9009879179767739
CVD_KHM_247	0.9613046998315604	0.9484767322459446	0.8908787512200215
CVD_KHM_248	0.965992579109385	0.9526928312321387	0.9172389437307659
CVD_KHM_249	0.961566671197429	0.9485505753710338	0.9081942342085833
CVD_KHM_250	0.9720115236489907	0.9651858000357366	0.9474722510844851
CVD_KHM_251	0.9158532259700088	0.8563695834672456	0.6141325781185132
CVD_KHM_252	0.9522256446698014	0.925091730763501	0.8336830864296858
CVD_KHM_253	0.9635731863935284	0.9482287567282035	0.9004744506651076
CVD_KHM_254	0.961001771290497	0.9488894809695534	0.9153011198138191
CVD_KHM_255	0.9549472790139298	0.9391229548996244	0.8980293845836678
CVD_KHM_256	0.9678499054335746	0.9548148336413136	0.8964117908237209
IGS-CBD-124	0.9723983843467687	0.9635226983033511	0.9319369455272146
CVD_KHM_257	0.9751028458711088	0.9698537159105575	0.9521876068739706
CVD_KHM_258	0.9703554198406689	0.9625069689449303	0.9395929749772267
CVD_KHM_259	0.9430352237717162	0.8535887458268975	0.2584163775121581
CVD_KHM_260	0.9772522818598954	0.9732391226715481	0.9604636180503853
CVD_KHM_261	0.975727635987052	0.9702887034357918	0.9528545133304442
CVD_KHM_262	0.9714179451330125	0.9628039299311173	0.9385622194014912
CVD_KHM_263	0.9473225040959322	0.9114238834940952	0.7346112859256463
CVD_KHM_264	0.9753747345404051	0.969588653437127	0.9534782301451507
CVD_KHM_265	0.9779677444643201	0.9752294524849972	0.9680638358360858
IGS-CBD-126	0.9644383959865059	0.9482566196283098	0.8797621409903961
CVD_KHM_266	0.9661159228875135	0.9569298381264247	0.9320536777697247
IGS-CBD-127	0.9466072561517548	0.9011230680685068	0.6713770566490969
CVD_KHM_267	0.9761230830947242	0.971208265003399	0.955011720020185
CVD_KHM_268	0.940635579798616	0.9168636746863449	0.854817718675038
CVD_KHM_269	0.9508052807451218	0.9152265897759385	0.7263147532295849
CVD_KHM_270	0.9729592915730998	0.9662030749479384	0.9435140449194599
CVD_KHM_271	0.9761562266369154	0.9722856018528099	0.9603466282155783
CVD_KHM_272	0.9724635981299142	0.9647900953357677	0.9305640215171997
CVD_KHM_392	0.9627581643663817	0.9537215260694996	0.9116477312000341
CVD_KHM_393	0.9075164230115441	0.8795281183887327	0.8192876697179047
CVD_KHM_394	0.9628858442815068	0.9497194433499156	0.8675639007064125
CVD_KHM_395	0.964338106718943	0.9561660340342963	0.9229939849622769
CVD_KHM_396	0.9591280019913602	0.9466575725137342	0.9128481113032273
CVD_KHM_397	0.9626327598498786	0.9501235627315808	0.9066811370570476
CVD_KHM_398	0.6050733146315601	0.4884664337059177	0.15629434075734366
CVD_KHM_399	0.960659259399822	0.9434060708150418	0.8819731415381231
CVD_KHM_400	0.9549750989819866	0.927863338013213	0.7978665519064363
CVD_KHM_401	0.9668328022495707	0.9558315933689218	0.9207338701499557
CVD_KHM_402	0.9620536065025226	0.9504883134238816	0.919239319643791
CVD_KHM_403	0.963567948683493	0.953076257365959	0.9235991980636615
CVD_KHM_404	0.9578226530272118	0.9410041943753692	0.8834232573730858
CVD_KHM_405	0.931148756030987	0.8992316107649881	0.808174966304781
CVD_KHM_406	0.7935845951563547	0.6146070631292604	0.18080699545117762
CVD_KHM_407	0.7638195476662095	0.6423206026354611	0.28328000171041284
CVD_KHM_408	0.9662046634337689	0.9589078893737253	0.9329278172289921
CVD_KHM_409	0.9656017686630556	0.9518648866581014	0.893246668408563
CVD_KHM_410	0.9631418051604496	0.9520709604955595	0.9080779742186174
CVD_KHM_411	0.9668264053741996	0.9590210153240799	0.9282223358108846
CVD_KHM_412	0.9559757162589939	0.9404434159451864	0.8952311165312347
CVD_KHM_413	0.90853013456364	0.8658113285829306	0.7570510524748996
CVD_KHM_414	0.9600106419964227	0.9453879859467946	0.9000592548146791
CVD_KHM_415	0.819168790872921	0.7055009951219747	0.3265399661746969
CVD_KHM_416	0.9662323546056772	0.9585979629085982	0.9245530194067461
CVD_KHM_417	0.93209540772181	0.8971950860663089	0.7884066036017757
CVD_KHM_418	0.9683875864211423	0.9616973134239675	0.9349528790704628
CVD_KHM_419	0.9308145300258597	0.8940260139025997	0.7728898876219259
CVD_KHM_420	0.9412974202732521	0.9086670878014506	0.8085543138939016
CVD_KHM_421	0.9691165296891007	0.9649024914412813	0.9530049472317886
CVD_KHM_422	0.9555985152723467	0.9340090179628554	0.8274461758749186
CVD_KHM_423	0.9617535973408232	0.9479308941689776	0.8999267235779639
CVD_KHM_424	0.9072314400671595	0.8498569632907794	0.6616392521202636
CVD_KHM_425	0.9591228501454238	0.9406223137953297	0.8535664211611729
CVD_KHM_426	0.9545394674760103	0.9375985666190779	0.8879608315457144
CVD_KHM_427	0.8842371631669461	0.8327478546640219	0.6983114653215082
CVD_KHM_428	0.9503765183670606	0.9225839409577848	0.7874104941899628
CVD_KHM_429	0.8925981798013122	0.8332811995145931	0.684302437054961
CVD_KHM_430	0.9579720565593689	0.9428454211810074	0.8994993779575352
CVD_KHM_431	0.8376904068593051	0.7020038362362124	0.378443225498615
CVD_KHM_432	0.959494126509244	0.9402616416477286	0.8217555756496628
CVD_KHM_433	0.946578706338857	0.9226974103645351	0.8482635832067339
CVD_KHM_434	0.8933663200304371	0.8188598518449318	0.5618950069253689
CVD_KHM_435	0.9673269501389753	0.9615945770295847	0.9404936893751162
CVD_KHM_436	0.8998371243907191	0.8262889424814432	0.6186899439659477
CVD_KHM_437	0.9576855280612032	0.9400056378367364	0.8796053960777794
CVD_KHM_438	0.745054850415724	0.5763028309994469	0.09212028598583706
CVD_KHM_439	0.9603428072631754	0.945952370669133	0.8883356712696406
CVD_KHM_440	0.8547194472138001	0.683836452590009	0.12047750570974793
CVD_KHM_441	0.9319654094760135	0.8979004167070586	0.7921753506324878
CVD_KHM_442	0.8906736648197012	0.7718841614310317	0.2579544715919058
CVD_KHM_443	0.9468033697537358	0.9198007420547158	0.8352050275834124
CVD_KHM_444	0.2665588270826702	0.03397663861114476	0.0003987528754813434
CVD_KHM_445	0.8758253149860071	0.8092495984350753	0.6273615739782322
CVD_KHM_446	0.961324019253822	0.9469549628204158	0.8976835669251835
CVD_KHM_447	0.9634154969758235	0.9527068700123155	0.9073204382057116
CVD_KHM_448	0.7927238075644726	0.6945222826352482	0.41923996362453314
CVD_KHM_449	0.9231959373229858	0.8905282969001944	0.8025204719331297
CVD_KHM_450	0.9531193182115779	0.9320753584547072	0.873748004840331
CVD_KHM_451	0.9388354818963704	0.9099966075094509	0.8306270543522323
CVD_KHM_452	0.1808817830813551	0.020418826184531738	0.0006019502656248833
CVD_KHM_453	0.9184807961937476	0.8365982155207774	0.4696816013242305
CVD_KHM_454	0.9611323705849861	0.9474278164132831	0.8860045039154458
CVD_KHM_455	0.6894769081814834	0.36192224301755294	0.008636211071471472
CVD_KHM_456	0.7022750379927172	0.4511883634225464	0.02072750762022412
CVD_KHM_457	0.7243050610618247	0.546885318449765	0.11542788098308554
CVD_KHM_458	0.5908797214843395	0.2654395885529761	0.0048795708787100055
CVD_KHM_459	0.7096575473555532	0.47517012039262907	0.02399463658492376
CVD_KHM_460	0.9631700544490011	0.9542568028622969	0.9208239415897446
CVD_KHM_461	0.7352726970797877	0.5607808773095618	0.11743109041137575
CVD_KHM_462	0.9521290904905425	0.9212342431865335	0.7311866392714397
CVD_KHM_463	0.9663622240553253	0.95760391423516	0.9248767699918026
CVD_KHM_464	0.9572675845596086	0.9419051663655555	0.8675393865061649
CVD_KHM_465	0.6707370256555917	0.46392604490812583	0.034534454729914045
CVD_KHM_466	0.938847030617678	0.9162756773367979	0.8615072188953223
CVD_KHM_467	0.7318547907573479	0.4186648458898273	0.012223312600874217
CVD_KHM_468	0.8771124178291306	0.7430021403343943	0.2193721256456229
CVD_KHM_469	0.953227292315996	0.9293490015851371	0.8109439546994752
CVD_KHM_470	0.6881890325614695	0.5032955070493996	0.08951375246633891
CVD_KHM_471	0.963178898451192	0.9540262148245913	0.9203314680502693
CVD_KHM_472	0.9558125315389568	0.9397251198254967	0.892779868234671
CVD_KHM_473	0.9511517853163977	0.9263045611610407	0.7967052829003106
CVD_KHM_474	0.8904836046366957	0.8242050637321982	0.614683224585021
CVD_KHM_475	0.9330193054264135	0.9006386228222826	0.7984382350771845
CVD_KHM_476	0.9612981741600409	0.9479283182460094	0.8891140293265395
CVD_KHM_477	0.9540982118715532	0.9376371625315518	0.8928025792888409
CVD_KHM_478	0.7599326087033053	0.5448414523706262	0.04263775027130909
CVD_KHM_479	0.9603729026298542	0.9465869922244048	0.9073864247657477
CVD_KHM_480	0.9423821414351721	0.8928064861053427	0.6035015723004478
CVD_KHM_481	0.9610048623980589	0.9483427842515969	0.9115391989789728
CVD_KHM_482	0.957998631497991	0.9424670610290246	0.8960166442403951
CVD_KHM_483	0.9483583256535052	0.904419262030698	0.6717509947999843
CVD_KHM_484	0.9332840244434483	0.9017623262851215	0.8065917611164599
CVD_KHM_485	0.8003351876830355	0.5454531911435303	0.03401214341605681
CVD_KHM_486	0.4134839349558843	0.09596055781096692	0.0012744808205791516
CVD_KHM_487	0.9653213794479643	0.9562820364319654	0.9237141271600938
CVD_KHM_488	0.9669168632024338	0.9604284996339184	0.9325470528822388
CVD_KHM_489	0.822082589070479	0.522976545963782	0.01570900862942781
CVD_KHM_490	0.1394270254332037	0.010431371788027987	0.00018009994752844915
CVD_KHM_491	0.9483815518922687	0.9298671055581462	0.8812087363973021
CVD_KHM_492	0.9649257176800448	0.9542961715516612	0.9199906305095236
CVD_KHM_493	0.9636181791813734	0.9540123907046617	0.9168886611391367
CVD_KHM_494	0.937337110437803	0.9098405065775763	0.8321693023653585
CVD_KHM_495	0.9141104852858557	0.8669174728375363	0.7140327525170846
CVD_KHM_496	0.9352367457815612	0.8857551975041711	0.6402314432441312
CVD_KHM_497	0.9403603853615106	0.908837055785304	0.7944241743157984
CVD_KHM_498	0.6904689390485966	0.4121519251890148	0.014772918222774576
CVD_KHM_499	0.8832612318183843	0.8026147077817173	0.5306030381637584
CVD_KHM_500	0.955979365483199	0.9360685542400508	0.8807582074701594
CVD_KHM_501	0.9489555963257378	0.9236517039601638	0.8363331530473469
CVD_KHM_502	0.543445860238491	0.2666941918346505	0.0062653315715165084
CVD_KHM_503	0.7913597704886981	0.6561494021583315	0.21618871417739058
CVD_KHM_504	0.9617005333276778	0.9444073320727912	0.8885928342459686
CVD_KHM_505	0.2987673521684248	0.052654312597353786	0.000955796217360158
CVD_KHM_506	0.9618179095509299	0.9476696955799996	0.8842705643014341
CVD_KHM_507	0.8438945602603262	0.7877735705323342	0.6814013038119968
CVD_KHM_508	0.16494927020238426	0.014572468483797145	0.00020117958381842972
CVD_KHM_509	0.9304784150105557	0.8921692027630037	0.7723831606420265
CVD_KHM_510	0.8637501608878554	0.6985380606786131	0.11548540992937592
CVD_KHM_511	0.5347275201563826	0.22787958350073256	0.005534499293381398
CVD_KHM_512	0.88242414271781	0.7384109010999277	0.1478429521588424
CVD_KHM_513	0.9420733741353807	0.9200456264648952	0.8657070037027176
CVD_KHM_514	0.5791348865748133	0.34995763894678755	0.020563979443791257
CVD_KHM_515	0.6027971861647864	0.22735572663309436	0.002556861138260862
CVD_KHM_516	0.7127797377212407	0.5354932561907372	0.11745564754367284
CVD_KHM_517	0.9349429188349856	0.8656489595718335	0.5102088979076722
CVD_KHM_518	0.4965823083378076	0.13127701982198484	0.0012432262885646794
CVD_KHM_519	0.7057658858672072	0.3397781065609531	0.0051427443419637345
CVD_KHM_520	0.8241205305267908	0.7219802476509515	0.4453754927203988
CVD_KHM_521	0.918103466410952	0.8618953675545844	0.6453865949483918
CVD_KHM_522	0.931080494072329	0.8969426456154228	0.7950699152718831
CVD_KHM_523	0.9112628453765317	0.8776458914758501	0.8021072509569769
CVD_KHM_524	0.9649070851705747	0.9562993809799515	0.9229954017199095
CVD_KHM_525	0.4571591382026463	0.14729526800374815	0.0022502833729925297
CVD_KHM_526	0.947175290098298	0.9225315209253815	0.8366907340873861
CVD_KHM_527	0.83292718183466	0.6175093126055109	0.050830516203800497
CVD_KHM_528	0.33199388201122226	0.05120402503419323	0.0004375205161531407
CVD_KHM_529	0.9611544805904634	0.948900857962663	0.8962367139259805
CVD_KHM_530	0.9545280046188016	0.9384633039595113	0.8921421555718373
CVD_KHM_531	0.6252275935272551	0.2536291105398096	0.0034896887091543406
CVD_KHM_532	0.9070889056629177	0.8076762676181325	0.3654746125189341
CVD_KHM_533	0.9566390164233121	0.9372547667669188	0.8505781787898331
CVD_KHM_534	0.8635414252633302	0.6731584791098228	0.08808965345335532
CVD_KHM_535	0.5660491120321276	0.2062006158001448	0.0036284450930427667
CVD_KHM_536	0.9315157821219097	0.8590339464573804	0.46474802192728665
CVD_KHM_537	0.9579909037290864	0.9416209132660118	0.8694994062926878
CVD_KHM_538	0.8642781821642922	0.7770419749223595	0.4986564415118229
CVD_KHM_539	0.5445041781899865	0.24482915663165786	0.0040932703926591
CVD_KHM_540	0.937872816551095	0.8767222513635433	0.5231222144076352
CVD_KHM_541	0.3976804328855721	0.08111607186172515	0.0008975374262287861
CVD_KHM_542	0.9385743262394418	0.8937523220872258	0.6784110436343319
CVD_KHM_543	0.32251049280755084	0.051425812001757464	0.00048075308996986256
CVD_KHM_544	0.9612468703609237	0.9489148967428399	0.8977403230945833
CVD_KHM_545	0.831220332343864	0.7517311704968208	0.5738108831199854
CVD_KHM_546	0.961380045578381	0.9495298554194542	0.9031744901883524
CVD_KHM_547	0.6570423887873165	0.37927778160827064	0.010161543857106341
CVD_KHM_548	0.926404163515812	0.8855152932117303	0.763767943342746
CVD_KHM_549	0.07366422723899439	0.0033720548936053657	5.581166431155754e-05
CVD_KHM_550	0.1367971798108431	0.008252098024859546	9.380652809288709e-05
CVD_KHM_551	0.9604355404900315	0.9415388701194739	0.8743958065347903
CVD_KHM_552	0.39109396958401677	0.08338876576454124	0.0017267699617501198
CVD_KHM_553	0.9468375007330647	0.9233546141778285	0.8479722463190276
CVD_KHM_554	0.8989076884517337	0.8485648373978679	0.7097668952855544
CVD_KHM_555	0.9631546418432412	0.9520619447651707	0.9006693192376539
CVD_KHM_556	0.9485892142155572	0.9217024171860085	0.8325671107357514
CVD_KHM_557	0.8633541127314907	0.6995450748309916	0.11688752773303066
CVD_KHM_558	0.09054274782804615	0.004294965161071175	6.39258216614686e-05
CVD_KHM_559	0.9422359578067252	0.9039630231409758	0.7154149927818345
CVD_KHM_560	0.9633504119888263	0.9535286753032785	0.9195948828775051
CVD_KHM_561	0.9454763830366543	0.9254504280368264	0.8702777214175372
CVD_KHM_562	0.9312425625590799	0.8906069484148242	0.7327406506661208
CVD_KHM_563	0.9601979974603116	0.9465709785699523	0.8878028416036632
CVD_KHM_564	0.9549868194314921	0.9322272949777831	0.8053375871552804
CVD_KHM_565	0.7986478293426992	0.6659827304972364	0.3741262361961655
CVD_KHM_566	0.9649336171771473	0.9567663528820414	0.9276448568134579
CVD_KHM_567	0.9663885843337001	0.9589135564042554	0.9317791273133613
CVD_KHM_568	0.7654156754014211	0.49176692087305585	0.019725945838128485
CVD_KHM_569	0.7462035832634042	0.5916119275880577	0.23203407499593648
CVD_KHM_570	0.8251290902329501	0.6641770514285597	0.17524866887034016
CVD_KHM_571	0.6211614561898613	0.2586327121094396	0.0050628907299487364
CVD_KHM_572	0.9630708384826749	0.9536418441856825	0.9234552898338366
CVD_KHM_573	0.9127379905963356	0.8647753782292092	0.7403011992381107
CVD_KHM_153	0.8794029714645264	0.7712961640814847	0.48727352377933236
CVD_KHM_154	0.565887429933822	0.44096400997706486	0.27378665227126425
CVD_KHM_155	0.06768018645560814	0.014220168085842805	0.0029641145595373504
CVD_KHM_156	0.12597147714842924	0.022780904614345263	0.00544064983323904
CVD_KHM_157	0.08891446398778119	0.016756937024951506	0.003685888175234201
CVD_KHM_158	0.9407824074078049	0.9005665399112217	0.803759920201341
CVD_KHM_159	0.12030002461723717	0.01833365947380248	0.0032156963694340637
CVD_KHM_160	0.8319281959755325	0.6521387330288535	0.15374177282402987
CVD_KHM_161	0.88034876451436	0.6403817912813765	0.06895956152982691
CVD_KHM_162	0.07183154391120072	0.010765640725204745	0.0014786227158110408
CVD_KHM_163	0.4948920306181073	0.35234654990752007	0.18767972965860177
CVD_KHM_164	0.8904247447968717	0.722927328662269	0.4049799116647323
CVD_KHM_165	0.9338490531465286	0.8682176699557482	0.6353268000485304
CVD_KHM_166	0.9450787034624096	0.8884584139990767	0.7191438988706381
CVD_KHM_167	0.4020717375656549	0.30403833454215673	0.188666651611828
CVD_KHM_168	0.6956197116838113	0.5150908729811525	0.11432272416561777
CVD_KHM_169	0.9574827170595049	0.9011294649438779	0.6686068661570175
CVD_KHM_170	0.9529854560813291	0.9120993334284135	0.7871626474683701
CVD_KHM_171	0.8587887615228548	0.6231125461100945	0.09817473533035483
CVD_KHM_172	0.9536223959672724	0.9057924865650591	0.7543160662633859
CVD_KHM_173	0.38465862709659737	0.0958861136371852	0.010374744414776491
CVD_KHM_174	0.5978242810105278	0.46038427962296385	0.2795281699071921
CVD_KHM_175	0.2598176366748235	0.04983818481234101	0.002444422100697809
CVD_KHM_176	0.8815655017284014	0.7511301647362844	0.4003557435483219
CVD_KHM_177	0.9300673406368763	0.8472168139765459	0.6656327484299535
CVD_KHM_178	0.9552969176248169	0.8999709435889184	0.7246770672704859
CVD_KHM_179	0.43524400129792173	0.1101936913757498	0.007496579818278938
CVD_KHM_180	0.9743479287132208	0.9624836139100184	0.8729112162641028
CVD_KHM_181	0.8258695392901666	0.6836374625407136	0.4421513816692685
CVD_KHM_182	0.9542422488975264	0.9069739765664853	0.7552585535454103
CVD_KHM_183	0.9672996882875616	0.9402108959652545	0.7797726679289262
CVD_KHM_184	0.8373004550539651	0.7442775656600618	0.5050129607564147
CVD_KHM_185	0.8342795843250279	0.5626078936068254	0.060260712598178084
CVD_KHM_186	0.949946253367268	0.8930507694668295	0.6872755244128377
CVD_KHM_187	0.9616902725678543	0.9134590343671914	0.7070843720384936
CVD_KHM_188	0.9506913390858273	0.9118442311904602	0.8068003250127873
CVD_KHM_189	0.8579600871039765	0.6961747801514144	0.28522658376545157
CVD_KHM_190	0.9621381397079298	0.9422439860999762	0.8626110018872071
CVD_KHM_191	0.9271207852855724	0.8326515580770598	0.580764157852216
CVD_KHM_192	0.9254642092247064	0.8500536779414529	0.6545561508704344
CVD_KHM_193	0.9612933657705002	0.9166960250331628	0.7338260587408322
CVD_KHM_194	0.5539995025034108	0.17038137655777869	0.010691582939868256
CVD_KHM_195	0.9549699471360502	0.8864588967270408	0.5699871830659511
CVD_KHM_196	0.5718239449384445	0.3117265200972222	0.024856840934438382
CVD_KHM_197	0.9259993572213553	0.8447382179644696	0.6369467121391487
CVD_KHM_198	0.9560815437609386	0.922528558613968	0.8175578945126916
CVD_KHM_199	0.5606856540238364	0.16358540485480766	0.013605467001525203
CVD_KHM_200	0.6457283340621764	0.4660899060655344	0.14133076130287092
CVD_KHM_201	0.9487803047677501	0.8582783853187503	0.47175642141103735
CVD_KHM_202	0.9371282460171294	0.8675546273837269	0.6866220986198978
CVD_KHM_203	0.9011842462390022	0.7425357265489475	0.47348087304211606
CVD_KHM_204	0.8958221191242446	0.7153312323533177	0.39942252958898317
CVD_KHM_205	0.876608781956793	0.698153561243556	0.43150539256593784
CVD_KHM_206	0.9609687565444542	0.9086837883686946	0.6954072839030316
CVD_KHM_207	0.7153417936374874	0.4856423634917529	0.13559327927959333
CVD_KHM_208	0.9609283574859027	0.924294010352291	0.8006940566845587
CVD_KHM_209	0.819791649046638	0.6360170186078665	0.3526817633497852
CVD_KHM_210	0.8687900829713374	0.6990546190978414	0.2097649633433282
CVD_KHM_211	0.8964758883735803	0.8306546596600417	0.636880768511162
CVD_KHM_212	0.7409957110023938	0.5469336170054191	0.1475900394554121
CVD_KHM_213	0.9167912053868388	0.8178095192546379	0.5373565500698032
CVD_KHM_214	0.8482701518103029	0.693625346257712	0.4259332847972203
CVD_KHM_215	0.9361581104952461	0.8070045527721181	0.3665920908345999
CVD_KHM_216	0.8525218414655078	0.697380483828742	0.4438483567886861
CVD_KHM_217	0.8474667214365132	0.5900147694836588	0.12008523557373661
CVD_KHM_218	0.9360244630252447	0.8170570492235696	0.45185265102400235
CVD_KHM_219	0.912119640287813	0.752049597507743	0.317335163040039
CVD_KHM_220	0.9269345889870192	0.7722316534394453	0.2525487684469357
CVD_KHM_221	0.40979684468326494	0.0850048569027566	0.007206573824106191
CVD_KHM_222	0.7381681632922219	0.4270960993571269	0.040367589359411746
CVD_KHM_223	0.8897846279392676	0.7014554222362772	0.3645319535087119
CVD_KHM_224	0.7915107195746361	0.5555659641924383	0.2684499838618426
CVD_KHM_225	0.8969440194410059	0.73134226795077	0.2732074559918587
CVD_KHM_574	0.9623405643211829	0.950925490483639	0.9163751079633714
CVD_KHM_575	0.8211176912586312	0.6802243646078144	0.17064583798251654
CVD_KHM_576	0.19337063040820393	0.017311447375911566	0.0003462469789790089
CVD_KHM_577	0.8068643796305972	0.6196568595841206	0.0650517146588306
CVD_KHM_578	0.9147870085214108	0.8528994717726497	0.5943081461588996
CVD_KHM_579	0.7365442585210029	0.44893043814474815	0.01892457620271346
CVD_KHM_580	0.0993513310781414	0.005361010881471394	7.933842742135256e-05
CVD_KHM_581	0.2962350052304116	0.040388067947009144	0.0006181785803247054
CVD_KHM_582	0.9547722450482389	0.9343743267717992	0.855772956775755
CVD_KHM_583	0.9552794442806826	0.9343717079167816	0.853371595520676
CVD_KHM_584	0.9573732832654048	0.941263632750319	0.885114994782468
CVD_KHM_585	0.9307193067401343	0.8799229644477122	0.6445881876243903
CVD_KHM_586	0.4562076351902332	0.1147251262653041	0.0019199641843670498
CVD_KHM_587	0.9218607505844555	0.8638304438203651	0.6236540909821144
CVD_KHM_590	0.7747862821111338	0.5066717263518036	0.019367634953248287
CVD_KHM_591	0.8183483164754917	0.6247233995382744	0.061490415291159575
CVD_KHM_588	0.5795329096054536	0.2179867942733111	0.003607150796505434
CVD_KHM_589	0.6363901839818634	0.28034439403172384	0.004318277263933618
CVD_KHM_592	0.7311405731823579	0.43184610131053514	0.012701532699925324
CVD_KHM_593	0.9436060912335245	0.9210998229396415	0.8583599132806946
CVD_KHM_594	0.9553437135587397	0.9377218245331075	0.8743651530514684
CVD_KHM_595	0.946330473228819	0.9198513589410415	0.8161660374688603
CVD_KHM_596	0.9692495761104095	0.9633460329197804	0.9473252517470983
CVD_KHM_597	0.9730154037617577	0.9637263250139894	0.9372008870448333
CVD_KHM_598	0.9311242847627889	0.8841997693518574	0.6739634550373934
CVD_KHM_599	0.9537285669256128	0.933123200986132	0.8595965280336408
CVD_KHM_600	0.9678050414418781	0.9600469195782252	0.9362804668362368
CVD_KHM_601	0.7291344443747038	0.4285291711684498	0.01326063678017872
CVD_KHM_602	0.8373436446957324	0.6773571047518824	0.11793468335166389
CVD_KHM_603	0.9642650793027938	0.9543370428627571	0.925471293012869
CVD_KHM_604	0.866241378922476	0.7476724604039854	0.2537430092670546
CVD_KHM_605	0.9512097435831827	0.9290337944779252	0.8446190385951396
CVD_KHM_606	0.9216369887426156	0.8650467946459612	0.6265505446316864
CVD_KHM_607	0.9342486217309498	0.900164009015387	0.7762249350888878
CVD_KHM_608	0.9666299053837735	0.9590896636711831	0.9381787932676707
CVD_KHM_609	0.9262222604222058	0.8808239364378987	0.6952556049722526
CVD_KHM_610	0.9262904365167648	0.8846290898465617	0.7366764463013223
CVD_KHM_611	0.9407794880284409	0.9098638616124883	0.7972329607203517
CVD_KHM_612	0.13096743681325357	0.00944273255282295	0.00025235458678718096
CVD_KHM_613	0.9660274828656044	0.9566099084937711	0.9267700733734485
CVD_KHM_614	0.9236075268812588	0.8645811965694545	0.5994007887991313
CVD_KHM_615	0.9297414863813958	0.8871032638575426	0.7117521591171659
CVD_KHM_616	0.5300464241423744	0.16457292785672648	0.0029335898723638755
CVD_KHM_617	0.9638184142601035	0.9546708395473897	0.9272271279721106
CVD_KHM_618	0.9647695738161208	0.955908913990018	0.9283282491769282
CVD_KHM_619	0.918185423693391	0.8625257817690082	0.6351589786671504
CVD_KHM_620	0.9492534159529142	0.9273220507334897	0.8555026136602397
CVD_KHM_621	0.9496397185340492	0.9256541835436131	0.8257541808732396
CVD_KHM_622	0.9712679834842123	0.965148964337291	0.9473231051446248
CVD_KHM_623	0.5359976648399652	0.16817917708019303	0.002993179557028831
CVD_KHM_624	0.9689186988051409	0.9607335747774552	0.9348171279300372
CVD_KHM_625	0.5066737441581287	0.1569187015527921	0.0027759863187579313
CVD_KHM_626	0.9581737942598304	0.9451170417825868	0.9031029224618852
CVD_KHM_627	0.9563013558542272	0.9342414950107377	0.8522955466327492
CVD_KHM_628	0.9673479868432159	0.9569416015079797	0.9184636663060088
CVD_KHM_629	0.4458813610593088	0.10574769126464165	0.0018854038845433545
CVD_KHM_630	0.9704670002372425	0.9640599929024736	0.9454234907517067
CVD_KHM_631	0.9701556570144829	0.963837261429821	0.9460803940406537
CVD_KHM_632	0.9624612033801948	0.9517222663897607	0.9199030491286039
CVD_KHM_633	0.9531694199133098	0.9326577317057736	0.8547464514729171
CVD_KHM_634	0.0641283321388206	0.002537112395504465	2.2238801625682158e-05
CVD_KHM_635	0.93604266621422	0.8987275455721558	0.741449030512752
CVD_KHM_636	0.20915146435639578	0.020902241061568766	0.00023539642724636152
CVD_KHM_637	0.8775713614379695	0.7604451744419327	0.21783052161323874
CVD_KHM_638	0.9624913846109725	0.9522426028293423	0.9219857687125134
CVD_KHM_639	0.9332586516022112	0.897888224005009	0.7714325592026522
PD0498-C	0.9569928194429979	0.9192209447266178	0.7146450923386813
PD0500-C	0.9762049545130642	0.9705569858129325	0.9444135572199643
PD0501-C	0.9747464239964054	0.9663316564361024	0.9282184289943829
PD0502-C	0.9706147723515197	0.9590270687430552	0.8978088855775876
PD0575-C	0.9764694588698516	0.9728875521184348	0.9606242697795035
PD0576-C	0.9560875971799139	0.9137785776113999	0.5305553406567968
PD0578-C	0.9753048840959168	0.9700266032737749	0.9489094873046066
PD0579-C	0.9757018767573697	0.9716062451019898	0.9569275627278028
PD0580-C	0.9765108024334916	0.9729321155857851	0.9611892555505344
PD0651-C	0.8394040396139172	0.735276646828339	0.5266324246364363
PD0658-C	0.9536535217031384	0.9254943904554841	0.8299973699826494
PD0659-C	0.9545910288674242	0.9292128640562664	0.84040826318308
PD0660-C	0.8039056745092931	0.7065070647692647	0.541113404922812
PD0662-C	0.9542705411181275	0.9283266177590483	0.8427099362192887
PD0663-C	0.9300071069714694	0.8746767967985742	0.704613417931223
PD0664-C	0.9558958626469789	0.929434865684078	0.824650870133899
PD0665-C	0.41062556203419265	0.11067470205801648	0.001613472283197658
PD0668-C	0.8311137749970785	0.7369263966933393	0.5779940102921861
PD0670-C	0.8981845410104539	0.8251108441119253	0.6545811802552757
PH0002-C	0.8018233413138289	0.7149247946409811	0.552699133657001
PH0003-C	0.8817983222326795	0.8210115203002908	0.6992758479487625
PH0004-C	0.8811643446581497	0.8140624099768587	0.6791535963619725
PH0005-C	0.8413987914284617	0.7621770533175698	0.6076721203821537
PH0006-C	0.8041749443235716	0.7185827340520101	0.5783305116959353
PH0007-C	0.829391899288968	0.7519934423870357	0.6143047785689392
PH0009-C	0.3781257859248306	0.08728433406938901	0.014131212879340075
PH0010-C	0.8585230980007318	0.7744732645384448	0.6299943819120063
PH0011-C	0.8849012361081547	0.8114389182978198	0.6660479013483326
PH0012-C	0.8782456951390015	0.8069854480101037	0.6723866467244435
PH0013-C	0.9467190082765263	0.9190802993325526	0.8269966343849138
PH0015-C	0.9398832385636963	0.9045253900569888	0.8024306151535882
PH0016-C	0.9359871121422054	0.897943434620628	0.7924579723141517
PH0017-C	0.8786895266664269	0.7991326180453192	0.6360865255959591
PH0018-C	0.946923493628154	0.9160808946283505	0.8182041506533699
PH0020-C	0.9362828710310072	0.8985141732862878	0.7872871933438838
PH0022-C	0.9805857837730763	0.9779408690013516	0.9696546399971631
PH0023-C	0.669168632024338	0.5771859003250042	0.4322832783702925
PH0024-C	0.9777206705196178	0.971409959771811	0.9153299272190139
PH0027-Cx	0.8791158419176682	0.809955014939924	0.6817387926528838
PH0028-Cx	0.9046960878856832	0.8444124066410386	0.7218545855421515
PH0031-Cx	0.8854668658599276	0.8108953556194747	0.6735071302835722
PH0042-C	0.5290185879460028	0.4585831084194815	0.35178341021461645
PH0043-C	0.972343560119595	0.9531433172272319	0.8364209920205634
PH0044-C	0.9818712122662704	0.9787694146240814	0.9690059796617143
PH0045-C	0.9823586627559576	0.980050506980279	0.9743172322978495
PH0047-Cx	0.9737051930005991	0.9606880238729671	0.8899421026967251
PH0051-Cx	0.9739836073414148	0.9638518153945915	0.9145360277602066
PH0055-C	0.8780180694127093	0.7763196431900196	0.401683975294838
PH0057-C	0.963377845568438	0.9328368012841147	0.7644165178140958
PH0058-C	0.6222122610326996	0.44629505428800587	0.10587532824771724
PH0059-C	0.9268798076918949	0.8836417815048903	0.7485221285950547
PH0060-C	0.8242971100462627	0.6944997433092762	0.4958759902599201
PH0064-C	0.9051453717833913	0.8643268241763422	0.7907642600304938
PH0065-C	0.32776795158569955	0.028128477764332412	0.00024892002282954665
PH0105-C	0.9361015689860935	0.899605677712024	0.8003726244301737
PH0109-C	0.8825575755275641	0.8030958472601324	0.6294846496886439
PH0110-C	0.9579877267574256	0.9313573199273143	0.8523531614431386
PH0111-C	0.9824531991288915	0.9802845295819423	0.9751490836883885
PH0112-C	0.9769990686321188	0.972656320099987	0.9583230260637896
PH0114-C	0.7827537835800538	0.666077696190665	0.4206299745902372
PH0116-C	0.9367163559345101	0.878867866399927	0.7234605876487413
PH0117-C	0.898693800981272	0.8131503185858595	0.6096996722824936
PH0118-C	0.9458139577416402	0.8989041250916278	0.7614863195736401
PH0119-C	0.7132397975633658	0.5383450605088599	0.18262495308600293
PH0121-CW	0.9738670468271026	0.9655393025310761	0.9340059268552935
PH0122-CW	0.9755787047074391	0.9675767717348438	0.934561295847243
PH0123-CW	0.9686621368775057	0.9542161462114485	0.8820162023837419
PH0125-CW	0.9515392041308187	0.8993447367153428	0.6042904057774174
PH0126-CW	0.9831906429426451	0.9807553653684845	0.9746566530809627
PH0127-CW	0.9532674337822509	0.9131122722036188	0.7010046357168377
PH0128-CW	0.8012138350074972	0.5298060905294389	0.060550203407757186
PH0130-CW	0.9615014574142834	0.9336086336694941	0.7587490579635044
PH0132-CW	0.9719016605343959	0.9620488839770808	0.9194150405222735
PH0133-CW	0.9546382111897922	0.9182996658770318	0.7193787801132908
PH0134-C	0.9810524122187704	0.9781076170814947	0.9699678722300993
PH0136-C	0.9819926670342223	0.9791655915765946	0.9712204577054485
PH0137-C	0.8810221537103037	0.7880849996191928	0.5086953714356417
PH0138-CW	0.9797032725641621	0.974195992190145	0.9542885296468555
PH0139-CW	0.7767668234173035	0.4513499596567531	0.025786276873423695
PH0140-CW	0.9781037102649929	0.9730685107069527	0.9541250873345216
PH0141-CW	0.9796812913548333	0.9752171309867992	0.960419698563777
PH0143-CW	0.9780919039513886	0.9723058657801599	0.9523435790096967
PH0144-CW	0.9702342655970633	0.9563491821573372	0.8867988326947477
PH0145-CW	0.9772181508805664	0.9722042885511128	0.9551461402670769
PH0146-CW	0.9693180956613644	0.950942191050883	0.8261292352574132
PH0147-CW	0.9781118244223428	0.9722410813175091	0.9502565232887907
PH0148-CW	0.9773339815500376	0.9711300857413133	0.9463719455886074
PH0149-CW	0.974121247492017	0.9666436865716534	0.9379220166797881
PH0150-CW	0.9781232872795514	0.9715114940688085	0.9474897673606689
PH0151-CW	0.9736465478210224	0.9646433106586283	0.9252482180838207
PH0152-CW	0.9710645285017719	0.9580999082026919	0.8893741975463303
PH0153-CW	0.9636269373194654	0.9430605966129533	0.8300106789179853
PH0155-C	0.9483299905008548	0.9178514123485111	0.8263603384797126
PH0156-C	0.9737263155689385	0.9664527677476584	0.9185400853540662
PH0157-C	0.9808729991840335	0.9774096278212046	0.9639994587127203
PH0161-C	0.9815241925104009	0.977846547288665	0.9631667486811918
PH0163-C	0.9786965589361301	0.9748806725150995	0.9604120137269218
PH0164-C	0.9810483336740707	0.9767297129537413	0.95845675939789
PH0165-C	0.9789869083866986	0.972412466058995	0.9381766466651973
PH0167-C	0.9156602893396888	0.8629742070257269	0.7581225505655825
PH0169-C	0.9663338459706253	0.9390915715714615	0.8527062775500328
PH0171-C	0.9680676138564391	0.9425255774124528	0.7918127036106111
PH0172-C	0.9808822725067191	0.9780566567387733	0.9700287928082978
PH0173-C	0.9796101100168113	0.9754470750437628	0.9575617120305305
PH0191-C	0.9772513802868565	0.9747581444459108	0.9687913623464116
PH0192-C	0.9805613125048781	0.978097699778067	0.971864352583406
PH0193-C	0.9734600939301724	0.967100955830563	0.940211024761403
PH0194-C	0.9790613096284309	0.9762357797245841	0.9687753916240087
PH0196-C	0.9810546017532934	0.9775415150771777	0.9675433276683063
PH0197-C	0.9786372697758114	0.9755414396884988	0.9659115663320342
PH0198-C	0.9767079893367093	0.9709992717865769	0.9357902686953835
PH0199-C	0.9781044830418834	0.9732992704728561	0.9449393889618781
PH0200-C	0.9601033752232788	0.9214555149695041	0.759964249623765
PH0201-C	0.9717709324437583	0.9535001254903807	0.8836967774602619
PH0203-C	0.9579461685335382	0.9282204897327574	0.846741899645304
PH0206-C	0.9808708525815599	0.9783866754030526	0.9708555352849498
PH0207-C	0.9795372113968105	0.9721117270524546	0.9363361926364494
PH0208-C	0.82454783321517	0.748233410562366	0.632397546313163
PH0209-C	0.9752641845130188	0.9651167223681387	0.9328352986623833
PH0210-C	0.9699754712028555	0.9416230169364359	0.7991126546423155
PH0211-C	0.3468526643329377	0.16381436147463346	0.018210659152069698
PH0212-C	0.9787103830560595	0.971025932589298	0.945778796393124
PH0213-C	0.8707306974714998	0.7895638799273006	0.6615137188076121
PH0218-C	0.9774444027812755	0.9698087231227124	0.9334489264454642
PH0221-C	0.9662475525511898	0.9396681489958494	0.7618366450973189
PH0222-C	0.9606485693195038	0.9321121082890539	0.7425005222683818
PH0224-C	0.9702979767584774	0.9530908971948284	0.8466461182429355
PH0225-C	0.9680921709887362	0.9426066760539024	0.7791873323664463
PH0227-C	0.9585709586494814	0.9205297282547238	0.6385272984724519
PH0228-C	0.9722446017455656	0.9566913505916165	0.8540598821377859
PH0229-C	0.9732416127304174	0.9583495580703624	0.8606587528016382
PH0232-C	0.9563875204775143	0.9307647717805234	0.7842658074303528
PH0233-C	0.95021037133561	0.9058749161000423	0.6418128023543249
PH0234-C	0.9465370193188212	0.8807368702415727	0.4744193247114902
PH0235-C	0.8868762821119923	0.7408182728419325	0.16170618318538807
PH0236-C	0.9566568761558918	0.9076422139164926	0.5781738955794672
PH0237-C	0.968912774182314	0.9501758110357863	0.8072868739294357
PH0238-C	0.977138082608304	0.968727865845245	0.9244677134244483
PH0239-C	0.9753251050912173	0.9679969047709613	0.9334761024327789
PH0240-C	0.9743594774345284	0.9641973325287295	0.9084933847292932
PH0241-C	0.9729722999840894	0.9607245590470664	0.8860453752265417
PH0243-C	0.9734619400082997	0.9652703761731933	0.9301849315203758
PH0244-C	0.9771376962198588	0.9696671332235589	0.9356728066080323
PH0245-C	0.9743830900617372	0.9669224873009145	0.9338823684169176
PH0246-C	0.9797610161706999	0.9764977510904526	0.9669226590291123
PH0247-C	0.9693596538852517	0.9564944642127451	0.8947198816861408
PH0248-C	0.9660577070284315	0.9457200653494484	0.8262717267296056
PH0249-C	0.9662696196246177	0.9495356941781823	0.8669160131478543
PH0250-C	0.9658588457752846	0.9448949972227257	0.8404467302994055
PH0251-C	0.9728644117437701	0.9583279632494788	0.8868486768041829
PH0252-C	0.9700876526481218	0.9536358336987566	0.8687170126231388
PH0253-C	0.9561906770306924	0.9173222319067386	0.6499734980458619
PH0254-C	0.9721934696746464	0.9637470611938836	0.9263504555219245
PH0255-C	0.9633388632675188	0.9389531157119194	0.7694184450337965
PH0256-C	0.968300863681212	0.9533596947565628	0.8772866360858816
PH0257-C	0.8849290560762116	0.8369745578664352	0.7317839528757217
PH0260-CW	0.9490860668240785	0.9147164282320814	0.7466290398736561
PH0261-C	0.9715119663213527	0.9592341300176511	0.8970116803509712
PH0262-CW	0.9155222198685918	0.8370256040732554	0.5412337005254282
PH0263-C	0.8869441576822051	0.6918270085694946	0.040786090977649486
PH0264-C	0.9702302299844131	0.9554208624516382	0.8681089230744397
PH0265-C	0.6167114204661029	0.48069792228629304	0.11309761520192961
PH0266-C	0.940888921822541	0.8612537910072984	0.4355810178862646
PH0267-C	0.9603349936301718	0.9284517646832546	0.7061277601121935
PH0268-C	0.9036848663924568	0.7668783273948292	0.14826291346676213
PH0269-CW	0.797821988439086	0.6118691146063333	0.19840338283942444
PH0270-C	0.9691388114227758	0.9533283543604494	0.8588672413092867
PH0271-C	0.8882439684119718	0.8340948047841071	0.718725998301093
PH0272-C	0.8992913292458016	0.8466543182643843	0.7290152220733244
PH0274-C	0.9795114521671283	0.975554147575142	0.9605607732783368
PH0275-CW	0.9291654241416015	0.8642388993390268	0.6120515758165826
PH0276-C	0.9735841675531419	0.9643821120696502	0.9219178502102511
PH0277-CW	0.9359500617835124	0.8853659755436721	0.6734567709895434
PH0278-CW	0.9702682677802439	0.9584546127954165	0.9114155117444486
PH0279-C	0.9730946563250801	0.9640705541866433	0.9146307358613384
PH0280-C	0.9463098658450732	0.8889743713696122	0.5974995859203829
PH0281-CW	0.9529261669210104	0.9166462238557772	0.7539687889152196
PH0282-C	0.9738458383946642	0.9622690395267651	0.902492643378663
PH0283-C	0.9709677167302161	0.9572141341580179	0.8887043287784432
PH0284-C	0.9673220129532862	0.9429943095285709	0.7977359096798978
PH0285-C	0.9726829379706587	0.9562139032694559	0.8459917479449072
PH0287-C	0.9691440920648607	0.9572558211780537	0.8966065306001187
PH0288-C	0.9553936006002244	0.9156705071674627	0.6819656026702361
PH0289-C	0.9645088474796869	0.9427741110468371	0.8172973399044556
PH0290-C	0.9679246930637522	0.9507965226070298	0.8479065602833378
PH0291-C	0.9487821937779267	0.8983802252919401	0.6148586878712066
PH0293-CW	0.9402362688064916	0.896415354183827	0.685028332147407
PH0295-C	0.9455045035290573	0.8844335772932734	0.5375715537735511
PH0296-C	0.9190796553518106	0.8174830210184152	0.2772827378557897
PH0297-C	0.960659259399822	0.9240496411267053	0.7018683856201333
PH0298-C	0.9400871228666313	0.9012553846449747	0.7944560298965054
PH0299-CW	0.9604553321648375	0.9362033179433384	0.8255027707915408
PH0300-C	0.9732097142176609	0.958699325477398	0.8911300754376215
PH0301-C	0.9368381970909072	0.8883072931849407	0.7449264406557579
PH0303-CW	0.9538897767713742	0.9307330020639153	0.8255428693257462
PH0304-C	0.9121845964786618	0.789368710830408	0.17458991950326588
PH0305-C	0.9718216781262324	0.9604241205648725	0.9054642281148082
PH0306-C	0.9677509899915948	0.9501399198424291	0.8520530664173402
PH0307-C	0.9745961618232589	0.9612903175949878	0.8913713964876947
PH0308-CW	0.9630644845393532	0.9462062278776515	0.8813544048411552
PH0321-C	0.970905465258484	0.9584033089962993	0.8737683116997305
PH0322-C	0.9743046961394042	0.962191547177471	0.8756472757768533
PH0323-C	0.9324609311910012	0.8150299266437243	0.10541131865704084
PH0324-C	0.975257358317153	0.9604546881840954	0.8497840217387291
PH0325-C	0.9615158825829054	0.9237630696964901	0.6219730007210008
PH0326-C	0.9804487017391172	0.9769498685034257	0.9647864031795133
PH0327-C	0.9732320388833855	0.9598015629155018	0.8795773614494753
PH0328-C	0.9557735063059882	0.9049294665066046	0.5647971705375204
PH0329-C	0.975131696208353	0.962178581698531	0.8824537658319446
PH0331-C	0.02185962576475933	0.0006168047547416516	4.4649331449246036e-06
PH0332-C	0.9754089943158825	0.9610920573905334	0.8535833793207137
PH0334-C	0.9841357061476377	0.9791184951183255	0.9553865597441112
PH0335-C	0.9699465350015125	0.9487523130714953	0.7817593485181703
PH0337-C	0.9752542242775416	0.9670501672160395	0.9289520947877831
PH0338-C	0.971944936040262	0.9558400939147168	0.8417315577439071
PH0339-C	0.9753854246207232	0.9646472604071796	0.9104974957306223
PH0342-C	0.9735367705705266	0.9618001356824492	0.8990734490947391
PH0343-C	0.975560630314612	0.9673145427766784	0.9279074721600685
PH0344-C	0.9781845942461952	0.9735725329677355	0.9575447538709897
PH0345-C	0.9813556412841801	0.971914540149237	0.9155561361876735
PH0346-C	0.9749940560577508	0.9639862356414833	0.8887282419299982
PH0347-C	0.9767067443072747	0.9677509041274959	0.9185602204852679
PH0348-C	0.9730647756186487	0.9595423392007993	0.8806030510433733
PH0349-C	0.9728294650555013	0.9608738767151247	0.8901857850095193
PH0350-C	0.9738282791864308	0.9610489106808155	0.8803312911702255
PH0351-C	0.782270840955561	0.3690925821919061	0.004896786630547647
PH0352-C	0.9740184252335353	0.963632475553847	0.904758296425366
PH0353-C	0.9723845602268392	0.9596651248622847	0.883398185056195
PH0354-C	0.9678777254016314	0.946758677490237	0.7723568432957011
PH0355-C	0.972154100985282	0.9581113710599004	0.8771712776689545
PH0356-C	0.9742607337207464	0.9628035864747215	0.902234922285692
PH0357-C	0.9785610653880014	0.9714025754593021	0.9410269483615885
PH0358-C	0.9764369593084025	0.9671685738084789	0.9212847742087602
PH0359-C	0.9765542496675557	0.9691889560565573	0.939297774205068
PH0360-C	0.9748703258911771	0.964629228946402	0.920834202349568
PH0361-C	0.9733892989805957	0.9611583015428662	0.9044639542941967
PH0362-C	0.974008722590355	0.9621238862675057	0.906501852818459
PH0363-C	0.9746399525137187	0.9633878487359645	0.9082246300996084
PH0364-C	0.9654405588172942	0.941434201782865	0.7890741969710409
PH0367-C	0.9747405852376774	0.9618832091981744	0.8725116906117311
PH0368-C	0.9810438687409258	0.9656396347306886	0.8204017134696128
PH0369-C	0.928722751779512	0.7775420045025416	0.06319473179103667
PH0370-C	0.9599222019745136	0.925500486806509	0.6690518139177289
PH0371-C	0.9746404676983124	0.9560252169120333	0.833192759492684
PH0372-C	0.9773474192815218	0.9698736363815117	0.9379807906555131
PH0373-C	0.962730258534226	0.9303256627785399	0.6794138075138128
PH0374-C	0.9734135555885465	0.9634253713472017	0.9088046850200033
PH0375-C	0.9759524711301286	0.9663173171315793	0.9150562783356893
PH0377-C	0.9791308595485729	0.9733522915539522	0.9442084278875946
PH0378-C	0.973778478009045	0.9610231085190839	0.8848944528443384
PH0379-C	0.9797439721470601	0.9659266354813983	0.877969942585253
PH0381-C	0.9732479237416896	0.9608411624934282	0.8911042732758897
PH0382-C	0.9685568245601547	0.9478738374752315	0.8122920210528467
PH0386-C	0.9283607916704268	0.8118223014995908	0.14105324853509407
PH0387-C	0.9084723909571022	0.7484685493973156	0.05234648980265082
PH0389-C	0.8943437969327799	0.708713428655649	0.03844977177751822
PH0390-C	0.8051589898294833	0.4997891177730013	0.010085382401345799
PH0391-C	0.9060315751485599	0.7417484815578083	0.05605448798336229
PH0392-C	0.6852503767072681	0.21518298798649632	0.0019935926492088353
PH0393-C	0.8249559023453864	0.5048683656137982	0.008583705174969139
PH0394-C	0.8128508246087538	0.4674703002521571	0.007058415321383741
PH0395-C	0.7396736614710014	0.33171126032955844	0.005102774603906765
PH0396-C	0.5937419153584341	0.13711127068476878	0.001917474125497765
PH0398-C	0.7909974239911677	0.43477625661894137	0.005134973641009587
PH0399-C	0.8585804122867747	0.6002130202430623	0.014132372044675778
PH0400-C	0.7135173103311426	0.26304445244507035	0.004312180912908818
PH0401-C	0.16024245789074326	0.007004535599298353	0.00021345814996697238
PH0403-C	0.6849686995306926	0.2058059844014126	0.0016752944344350757
PH0404-C	0.41550826695251397	0.04666765295894983	0.00102706341948107
PH0406-C	0.21768356520790144	0.01110046777902462	0.0003283872463993105
PH0407-C	0.969803485412677	0.9496829081758164	0.8293256980686846
PH0408-C	0.9566922521646554	0.9168414788167687	0.6815519094415391
PH0409-CW	0.9442646259403514	0.8857987735343835	0.615664651235915
PH0410-C	0.9483082239517733	0.8918983015308453	0.5415259819182229
PH0411-C	0.9334902270770546	0.8394375695445536	0.27491069919049904
PH0412-C	0.8841547765640124	0.6789093130004857	0.032638403697102025
PH0414-C	0.5580190156350796	0.09738435629960422	0.0008178126103621997
PH0415-C	0.9385349575500774	0.8378629078340772	0.22697320207231286
PH0416-C	0.9307334743164595	0.8041517180848081	0.08374587455203626
PH0418-C	0.9043785624478	0.736095532739938	0.06442228788154464
PH0420-CW	0.882935849815448	0.7388497954416638	0.2860119826784636
PH0421-C	0.7201154940822033	0.27836999200862833	0.0021718465186100562
PH0422-CW	0.9024506987663304	0.7941961192690115	0.41223697357901573
PH0424-C	0.6497388314634566	0.18882086353352576	0.001836804804542829
PH0425-C	0.5587115954571366	0.1221437844137942	0.0018283471907971545
PH0426-C	0.16516268542030177	0.006826882778589718	0.0001221846127928406
PH0427-C	0.12339130390730593	0.004485583460719879	9.028610003631193e-05
PH0428-C	0.0922261993518806	0.002769975831832071	4.705352621959005e-05
PH0430-C	0.35953238755173206	0.03217520981536557	0.0004913573061890585
PH0431-CW	0.43668218202313164	0.12358359655688397	0.000879205441104913
PH0432-C	0.008424298475285436	0.00011295422215669837	0.0
PH0437-C	0.49517555387281004	0.0678068360015459	0.0005703522772146476
PH0438-C	0.8173082875770705	0.470261613312576	0.008398281653306356
PH0441-C	0.2707741962240232	0.017254390682165364	0.0003485223776009416
PH0442-C	0.10909317121962482	0.0041722224316352195	6.710279332228034e-05
PH0444-C	0.9079190397714778	0.749385577974004	0.06048503255666107
PH0445-C	0.4986673462523884	0.07173893948049301	0.000401715186894803
PH0446-C	0.33219729406161314	0.02392366990714914	0.00030056727834247256
PH0448-C	0.2897848511859249	0.01927082318169247	0.0002727902423351051
PH0449-C	0.21632103075385845	0.011010997387928247	0.00024312419615103872
PH0451-C	0.6091521169235478	0.13762366469519832	0.0030237901083012466
PH0454-C	0.9779003411466515	0.966847613806638	0.9102118688054955
PH0455-C	0.9791892900679022	0.9676421572461872	0.9197968352382141
PH0456-C	0.9739741193584819	0.9638495399959696	0.9168073478374397
PH0457-CW	0.9272362724986478	0.8730298375167896	0.6341517069224752
PH0458-CW	0.9334839160657825	0.8798188542277464	0.6485303801349629
PH0460-C	0.9740762976362215	0.9603970304416566	0.8925314633964352
PH0462-C	0.9717899513416738	0.958142453863717	0.8929523692094432
PH0463-C	0.9782476184948178	0.9699839288166012	0.9348318106909561
PH0464-CW	0.969862989233243	0.9596066084788565	0.9255539801401491
PH0466-C	0.9738306404491517	0.9605880780618	0.8977322089372334
PH0467-CW	0.9103685707860626	0.8164609806487222	0.46960264928525436
PH0468-C	0.9713384779094427	0.9574040655448751	0.8879567530010146
PH0470-C	0.9759094532165593	0.9661905817215426	0.9145791744699244
PH0471-C	0.979936522388935	0.9739725308726515	0.946385683844438
PH0473-C	0.9759597266464892	0.9675488229706385	0.9283156271543839
PH0474-CW	0.9498676018526382	0.917887818726462	0.7551401898850203
PH0475-C	0.9754927547443993	0.9638036027030362	0.9002367788392394
PH0476-C	0.9744817049793707	0.9642752971305678	0.9156204913298297
PH0477-C	0.9721497648482854	0.9580360253130799	0.8888516286401763
PH0479-CW	0.975790145051081	0.9673430067254772	0.9370925694840194
PH0480-C	0.9731578093698511	0.9587440606729462	0.87782264272352
PH0481-C	0.9727561371150057	0.9610165828475643	0.8948495364755414
PH0482-C	0.9781105364608588	0.9675451737464336	0.9055418921923002
PH0483-CW	0.9755524302931632	0.9693224317983609	0.9508610924094333
PH0484-C	0.973201600060311	0.9639851194081972	0.9200782977545422
PH0485-C	0.9761314548443709	0.9683731183204708	0.9320674160255552
PH0486-C	0.9761580727150425	0.9665442988771294	0.9199331015632332
PH0487-C	0.973682181422083	0.9598010047988587	0.8943926965371266
PH0488-C	0.976763715136922	0.9665476475769881	0.9159943006845687
PH0489-C	0.9772627143479167	0.9681834445259104	0.9269515471465599
PH0490-C	0.9724165875357441	0.9581069919908545	0.8766931863660519
PH0493-C	0.967813069735129	0.9551370816046386	0.9151875645429699
PH0493-CW	0.4871863287868579	0.2834174272007677	0.0792711528998324
PH0494-CW	0.9734885149469218	0.9672162713154405	0.945894154810051
PH0495-C	0.969733119783595	0.9568899542524667	0.9126367138916349
PH0495-CW	0.9689842989767318	0.9585827220310362	0.9154250217085909
PH0496-C	0.9709153396298622	0.9593872257060626	0.9166163431493457
PH0496-CW	0.9712499090913852	0.9630055388354304	0.9290644050291976
PH0497-C	0.9754618007367312	0.9675846282998969	0.9363788241615736
PH0497-CW	0.9697771680663516	0.9597870948148302	0.9166225253644695
PH0498-C	0.9762114372525343	0.9700091728616899	0.9406164750366017
PH0498-CW	0.9667424302854355	0.9529309323785017	0.8941874384086085
PH0499-C	0.9719089589828058	0.9603599371509142	0.917686853802891
PH0499-CW	0.9715272071989147	0.9611512177547036	0.9187324209356937
PH0500-CW	0.9619962492844301	0.9464469049469828	0.8790272730996107
PH0501-CW	0.9732928306654356	0.9653872801439014	0.9340669762296404
PH0502-C	0.9570326603849064	0.9211456314364265	0.5866464926104068
PH0506-C	0.9621057260105796	0.9404316525636315	0.7839987271505973
PH0507-C	0.968168804697041	0.9530503693401284	0.8584678873851128
PH0508-C	0.967734675812796	0.9491809466534081	0.8285659295892064
PH0512-C	0.3066312156699233	0.030470979179587424	0.00044730902343239845
PH0513-C	0.9648568976047437	0.9472805594835996	0.8527702033716943
PH0514-C	0.95133562035223	0.9023513969359053	0.5203663632200789
PH0515-C	0.5719895338532519	0.12442394849321815	0.0016052293296993357
PH0516-C	0.9571629591550492	0.92749875904911	0.6880801568840125
PH0517-C	0.9675222480320164	0.9501142894088952	0.8592495941418703
PH0518-C	0.9747602051842854	0.9692081896147201	0.9457621387579295
PH0519-C	0.9696561426188945	0.9612351499114183	0.9214674500792569
PH0520-C	0.9644467248041032	0.9446868197148436	0.8264027982766389
PH0521-C	0.9689366873338691	0.9587099726256666	0.9050752208145566
PH0522-C	0.9375247234939887	0.8493651766640956	0.2670004690755725
PH0523-C	0.9724439781833063	0.9650856395643221	0.9351756534751648
PH0524-C	0.9753214987990618	0.9703895078879484	0.9508531499802814
PH0525-C	0.9565723000184351	0.9262876030014998	0.6980230048811165
PH0526-C	0.9054537956267869	0.7292135681418778	0.04126937705853811
PH0527-C	0.978439653552099	0.974679492931281	0.9608128702728271
PH0528-C	0.9587222082597657	0.9339644974275545	0.7914002554113487
PH0529-C	0.9333414675256396	0.8225871265158555	0.13054077810561646
PH0530-C	0.9528580766905503	0.9102059441826686	0.6153515907311766
PH0531-C	0.9347684000538883	0.8634455150648133	0.44369427366313674
PH0532-C	0.9701432925842355	0.9615761591803619	0.9085189722307776
PH0533-C	0.8980119541715827	0.7607253060647273	0.2549209359083748
PH0534-C	0.9722612164487107	0.9619881780591296	0.9046533704964602
PH0535-C	0.6634408526442407	0.17601337453550742	0.0021562621846522904
PH0537-C	0.9565507051975514	0.9261796288970816	0.644839769434287
PH0538-C	0.9493222360282153	0.9081731975043428	0.5754581429261163
PH0539-C	0.8879019717058904	0.7015861932589641	0.05997603017813967
PH0540-C	0.9129534665526277	0.7756525650053481	0.11581624430259504
PH0541-C	0.9613352674507833	0.9301125480849687	0.5970169008881868
PH0542-C	0.9617765230552404	0.9286417819342108	0.701723618749319
PH0543-C	0.6631324288008452	0.18168937786394335	0.002384188435290797
PH0544-C	0.8689122675841303	0.7066325551498668	0.1827694623645204
PH0545-C	0.9717952319837586	0.9564933909115084	0.8626452187306349
PH0548-C	0.9718622059809325	0.9611899424633259	0.9027606252314574
PH0550-C	0.18156654927040847	0.019919397653042237	0.0011983193648186109
PH0551-C	0.9683319894170781	0.9525862309533036	0.8769448540400475
PH0552-C	0.9629811963633806	0.9415783246729372	0.8448379491153895
PH0553-C	0.9563268574916126	0.9379807047914142	0.867235127071568
PH0554-C	0.9445280999279514	0.9132393081380018	0.8027093300187501
PH0555-C	0.9289670351409988	0.8784031269644096	0.7218138000951546
PH0556-C	0.9371918283823951	0.8952821627380549	0.7625312856577503
PH0558-C	0.9571311035743422	0.9286421253906065	0.8183675929657039
PH0559-C	0.9545727827463992	0.9285492204355525	0.8164833911785457
PH0560-C	0.9665525847626772	0.9488338410334397	0.8714884481446529
PH0561-C	0.9667156836186154	0.9459509109794509	0.8350800094553545
PH0562-C	0.9680659824385593	0.9534818793693557	0.8877155607470898
PH0563-C	0.9713804654538248	0.9597744727922859	0.9075307623160673
PH0565-C	0.9623746953005119	0.9435217726883646	0.8578769706562018
PH0566-C	0.9203342586334848	0.8502486323780981	0.5677006650432055
PH0567-C	0.23427212273482995	0.018690381872852272	0.00020062146717531414
PH0569-C	0.9446232373495779	0.9078750773528201	0.7685440909142818
PH0570-C	0.958665838478811	0.9328282578062702	0.8182365643507201
PH0571-C	0.9640700390020497	0.9441682005572408	0.8567321446250233
PH0572-C	0.9726747379492099	0.9603838932345187	0.9046561610796758
PH0573-C	0.9697634298105211	0.9542149441140633	0.8675476723917127
PH0575-C	0.4332052012006205	0.11839487198993741	0.002381955968718335
PH0576-C	0.965565662809451	0.9468803039863868	0.8562227987901062
PH0577-C	0.07039881555627357	0.0034491608544542558	5.641271300414354e-05
PH0578-C	0.8247195614130517	0.6864305787472101	0.3674607349915351
PH0579-C	0.47667106777416474	0.13218249967736564	0.002308284571827079
PH0581-C	0.06126858539154587	0.0030855263954397234	5.508181947056025e-05
PH0582-C	0.7587050955448468	0.45414887168992824	0.0076240021411071715
PH0584-C	0.9663098040229219	0.9519158899328723	0.8900499050729455
PH0585-C	0.9653197050980349	0.9491348805643264	0.869608024377848
PH0586-C	0.9400387813789276	0.888577636300456	0.5797280787023462
PH0587-C	0.9242314154241631	0.8372063480015259	0.48410432281947474
PH0588-C	0.9002087012788856	0.7848098852932915	0.4388481897830137
PH0589-C	0.9612348923191215	0.9405006443671305	0.8444144673794131
PH0591-C	0.9307899299615131	0.8812962319141229	0.691475223356134
PH0592-C	0.9586837411434402	0.9358242279465145	0.8533960667888741
PH0593-C	0.9565100485467029	0.9308871281215142	0.8240587942396523
PH0594-C	0.965413898014573	0.9398315483761339	0.8308421868521285
PH0596-C	0.9750375032918149	0.9707107684141356	0.9554223221413202
PH0597-C	0.9633353857715117	0.9437208056697095	0.8453720238108016
PH0598-C	0.9723506439077576	0.961790905291813	0.9062708783923081
PH0599-C	0.9691835895503735	0.9559259150816083	0.8945760593204148
PH0600-C	0.96924305043889	0.9554418132917797	0.8868701857609675
PH0601-C	0.9634014152635972	0.9449201554037154	0.8549720164608346
PH0602-C	0.949237788686907	0.907441850041614	0.7599469050757789
PH0604-C	0.9692289687266638	0.9565490737796715	0.8852697648208089
PH0605-C	0.9729349491010502	0.9664536263886478	0.940868657895191
PH0606-C	0.01888748291197101	0.00037844601608183053	4.293204947042888e-08
PH0607-C	0.022617848690456573	0.0010516205517781554	2.9580182085125496e-05
PH0608-C	0.7062298525258341	0.43077069640335036	0.012694964096356348
PH0609-C	0.8871195780363413	0.7631953156669095	0.39136182264066277
PH0610-C	0.7739780004157539	0.5013549354812867	0.021083586038531856
PH0611-C	0.669125098926175	0.31976056624282145	0.0032652828865724092
PH0612-C	0.4131455445419584	0.059753126977289205	0.0003365014037492215
PH0613-C	0.6125642703513585	0.16654192044158875	0.001386533469696971
PH0615-C	0.8964681606046756	0.7295685732589486	0.061790166860562115
PH0617-C	0.8567731018002182	0.6821833540251501	0.11006068788649041
PH0618-C	0.2753423380158747	0.03299246430908465	0.0006317880400068314
PH0619-C	0.9358408426496596	0.8887312901055107	0.7073216145438671
PH0620-C	0.4164288159572589	0.08083834443370094	0.0014675462470476702
PH0621-C	0.8870653548578601	0.6713643916945031	0.024651024689277146
PH0623-C	0.9636943835691834	0.9431190271322825	0.8486959089449011
PH0624-C	0.9184151530901072	0.8223298347433793	0.5410093805669451
PH0625-C	0.942682107664822	0.8875669299918232	0.7022527991910915
PH0626-C	0.9717625606941116	0.961120864795728	0.9062255850801167
PH0629-C	0.971524674207996	0.9527428041377223	0.8611556483422089
PH0630-C	0.9584203959519886	0.9262751527071533	0.6717582503163448
PH0631-C	0.9606535494372423	0.9362877223525973	0.810277262903249
PH0632-C	0.97624097450257	0.9705746308852649	0.9457510193571166
PH0633-C	0.9458513086246795	0.9020117185604952	0.7242936411366655
PH0634-C	0.959841189197163	0.9342690144544483	0.8260516141119707
PH0636-C	0.9648708075887721	0.9469790906322182	0.8704953869083524
PH0638-C	0.9597966686618621	0.9333590696659225	0.803397702499959
PH0639-C	0.9650099503611057	0.9477045564041695	0.8709283136952122
PH0640-C	0.9668441363106309	0.9523531099246791	0.8775804201004077
PH0641-C	0.973065076142995	0.9585405198264069	0.8811729310680437
PH0643-C	0.9780153990392323	0.9737864204381971	0.9570431358049772
PH0644-C	0.9536276766093572	0.9108999407623581	0.647102331373428
PH0645-C	0.9798862489590051	0.9684593688078569	0.9084094096405291
PH0647-C	0.9647737811569689	0.9466757327706602	0.8530745057383406
PH0648-C	0.9629049061114717	0.9391433046910734	0.832695563427767
PH0649-C	0.06516183536572225	0.0018078256711502895	2.983777438194807e-05
PH0650-C	0.9652813667778578	0.9438706385223613	0.8380111092688491
PH0676-C	0.9769056914245206	0.9707800607419809	0.9364980893950025
PH0677-C	0.9718733253817453	0.9609166799684467	0.8982354154890764
PH0678-C	0.9716241906986685	0.954366880637139	0.8555987814510535
PH0679-C	0.8364956079225431	0.6301449446094991	0.04223517644342487
PH0680-C	0.7842678681687274	0.5304678451399761	0.026205722996749788
PH0681-C	0.7673832941607003	0.5213951439215387	0.029791364836470536
PH0682-C	0.9773417522509917	0.9703935435005986	0.9312768223345572
PH0684-C	0.6310560485633605	0.2519597407282014	0.005180524545497712
PH0685-C	0.9489704078828051	0.8954220353552297	0.6619517974404083
PH0686-C	0.9291622471699408	0.8363474064877711	0.49721156338689565
PH0687-C	0.9750625326766561	0.9705360779048404	0.9552262944034381
PH0689-C	0.4000715333808276	0.058601260089997595	0.0005961544389463753
PH0691-Cx	0.35585740411706335	0.10782238255530013	0.0017415815188174177
PH0692-C	0.8284014139756357	0.6407197523748078	0.08495711646374547
PH0694-C	0.9344927333642387	0.8566651276957999	0.5207170751322028
PH0695-C	0.8048470455580312	0.6062171102935513	0.06312316406456946
PH0696-C	0.8401153807415928	0.6619471178470161	0.1279703933717724
PH0697-C	0.8009536238556569	0.591363265157525	0.04126765977655929
PH0698-C	0.6580938376108967	0.3608301804751736	0.007524657378632599
PH0700-C	0.9430274101387126	0.8878841549053602	0.6808890385977157
PH0701-C	0.8875906714151803	0.7538852002149007	0.4031029653939346
PH0702-C	0.9688339080074369	0.9483387915709962	0.8266959812424725
PH0703-C	0.8920349113122602	0.7372844070538731	0.14947591559249965
PH0705-C	0.741019452425751	0.4210282122811249	0.03163559688557175
PH0706-C	0.6183169073880991	0.2450316671090099	0.002544024455469204
PH0708-C	0.8882507946078376	0.7719334044917743	0.4152037928576697
PH0709-C	0.9514229441408528	0.8979986881682964	0.6646478442830523
PH0712-C	0.9551173328618822	0.912066619206717	0.7110418054266282
PH0715-C	0.9562451148694209	0.9157009889225868	0.70960268019633
PH0716-C	0.8966599810017095	0.7575177667846926	0.26029482640468726
PH0717-C	0.9265582037093119	0.8372491083227985	0.5257424432509143
PH0718-C	0.8924957009992263	0.7633439034901266	0.4019887069819791
PH0719-C	0.9518413598949916	0.9250696207580237	0.8103232860602813
PH0722-C	0.8933807451990592	0.7679230358866426	0.401143160267659
PH0723-C	0.956462050515395	0.9142197044197086	0.7192159388496495
PH0725-C	0.6996979558591557	0.3594340302263953	0.007485589213614509
PH0727-C	0.931767235135658	0.8638366260354888	0.5340752105967289
PH0728-C	0.9534308760945848	0.908725260728483	0.7106746076075077
PH0729-C	0.9502225640376597	0.908279711919079	0.7494221560801527
PH0730-C	0.5712232826343037	0.18782797402542314	0.0024361791471994867
PH0731-C	0.8663588839418765	0.7119130684385812	0.27337119882853894
PH0732-C	0.9080043886858251	0.7918593278163361	0.4161145104230859
PH0733-C	0.9618701578551354	0.9229244779741843	0.7424128550233632
PH0737-C	0.8771421268073641	0.7763788894182888	0.5017440286456373
PH0738-C	0.8832503700098684	0.7348231126577334	0.21991693335340262
PH0739-C	0.9504214682228561	0.9013860268715133	0.681514129238005
PH0742-C	0.68956393144576	0.36658260285166694	0.0035139882491546036
PH0743-C	0.7686951687963682	0.4623159213247869	0.007240833599583593
PH0745-C	0.646890332913143	0.2877428311849134	0.00298008528194035
PH0746-C	0.9298440081155311	0.8430865361572433	0.5306931954676464
PH0753-Cx	0.9741928581505337	0.9642665819245253	0.9241692068844805
PH0754-C	0.8865239387819885	0.7361404825957335	0.15030416069088315
PH0755-C	0.9087768650519464	0.8050687466614965	0.5029456108462156
PH0756-Cx	0.5399239724922338	0.29457224695442186	0.04145394193921148
PH0757-C	0.8304785953251634	0.6511207712038601	0.1327936374015772
PH0758-C	0.8348540580789917	0.6461026586015091	0.11784748835918944
PH0759-C	0.8188207407478643	0.607754378188939	0.04675798199103562
PH0761-C	0.9651196846795522	0.9411621843174204	0.8212003354538617
PH0762-Cx	0.9726750384735562	0.9627079768005509	0.9284506913820179
PH0764-C	0.6067641504679036	0.33665394132098997	0.006885656754314735
PH0765-C	0.7386933510533936	0.45829125634718154	0.015610865964338408
PH0766-Cx	0.9818738311212881	0.9751305799750668	0.9465346580561004
PH0769-C	0.8753945777336704	0.7366427446424881	0.3622557821098887
PH0770-C	0.7652594886054477	0.5466734487856283	0.036005736065265644
PH0772-C	0.9290010373241793	0.8430358763388681	0.547050692704325
PH0773-Cx	0.922053816010924	0.8545781149069435	0.6728143787333174
PH0774-C	0.8517243786465947	0.6878521018372256	0.21815710571356028
PH0775-Cx	0.9692267362600913	0.9531433172272319	0.8890329306850899
PH0776-C	0.8156894487876891	0.6291491357220325	0.09112632317649769
PH0778-C	0.9617354370838972	0.9306910145195333	0.7871342264516206
PH0779-Cx	0.9471998042985457	0.9027101371412802	0.7619192892925494
PH0780-C	0.8964417573942512	0.7620996039003252	0.3113885160717415
PH0782-C	0.8368577826918756	0.6491563294162418	0.11819987462124272
PH0783-C	0.7831943093396698	0.5757520557367908	0.09019851865539225
PH0784-C	0.9054358070980588	0.7840812425496795	0.3510405140305802
PH0785-Cx	0.9420568452963346	0.8914329181145858	0.7106084063872242
PH0788-C	0.9226319819211423	0.8234924775750879	0.42931877742230995
PH0789-C	0.8835864850251723	0.7423272055846697	0.27844808540661503
PH0790-C	0.8527313069348741	0.6731568906239924	0.11202551606255405
PH0792-C	0.18704888612368328	0.009232236714269437	0.00017825386940122068
PH0793-C	0.6592619328128881	0.35159498144949075	0.005499166216667235
PH0794-C	0.9774233660770351	0.971369346053012	0.9457075721230526
PH0795-C	0.9274954103492513	0.8317204477881451	0.47053783811886873
PH0797-C	0.9657977105368387	0.9394045032800515	0.7959288997176874
PH0798-Cx	0.35124195120669544	0.1381616032750628	0.013800035049725188
PH0799-Cx	0.3261104739517947	0.126255644383874	0.011110170422204937
PH0801-C	0.8366330763449473	0.6524770375786805	0.10856424837014914
PH0803-Cx	0.35974812110032095	0.1437215183417307	0.013359165833713353
PH0805-C	0.7145659256394579	0.3933121397840054	0.0064701174474904545
PH0807-C	0.7372129681235543	0.4474404813678769	0.007973812480192227
PH0808-Cx	0.38348658214605463	0.17122250127100333	0.021005149184149384
PH0810-C	0.8297864448236012	0.6344863622480973	0.0856885068585237
PH0812-Cx	0.4001998572766947	0.1813895404304419	0.02243324087773373
PH0813-C	0.8427749782742364	0.6450974475952085	0.061229731886775135
PH0814-Cx	0.540614105187471	0.32806053350284053	0.07462019518455243
PH0815-C	0.967492109733288	0.9382243441721589	0.7856756959349617
PH0816-Cx	0.45233031300641036	0.22226046513784495	0.030644424659447958
PH0817-C	0.9706619976059372	0.9548306326355187	0.8716623229450081
PH0818-C	0.9586608154290229	0.9205857116472332	0.7473293045325683
PH0819-C	0.9659952838285015	0.9436362295322528	0.8265400091067463
PH0820-C	0.9744534127587697	0.9666508132918655	0.9249447314261142
PH0821-C	0.9609134171326869	0.9212570401048022	0.7362120932542502
PH0822-C	0.9444969741920853	0.8826159201827943	0.6604687527235019
PH0823-C	0.9696237718535938	0.9544701751481649	0.873768912748423
PH0824-C	0.9801324213306686	0.9695005998036631	0.9071930158828835
PH0825-C	0.9305982812926772	0.8424168820496035	0.5049929114893119
PH0826-C	0.9587475811010027	0.9218504039605331	0.7545122227974163
PH0828-C	0.9605426130214109	0.929487156920333	0.7822189361077512
PH0829-C	0.9707619004850548	0.9505032967091468	0.840635502520927
PH0830-C	0.9336304002185757	0.8493188100506676	0.4732831280222553
PH0831-C	0.9675621319059744	0.9443803278136742	0.8233641536792208
PH0832-C	0.9484996579603618	0.8936252002887438	0.68433656803429
PH0833-C	0.9686400698040779	0.9472687961020446	0.8364802382488327
PH0834-C	0.9410848207642746	0.8676509669027386	0.6139572006964266
PH0835-C	0.9725448255675123	0.955144508849197	0.8707866379319598
PH0836-C	0.9266731328057443	0.8244025082277127	0.4139495330323911
PH0837-C	0.9473443994411621	0.8871979290266249	0.6425401142044035
PH0838-C	0.9486372122468651	0.8965767357577863	0.6676560071253463
PH0839-C	0.9291781749602943	0.8487955112996725	0.5875521441939855
PH0840-C	0.9532558850609434	0.9117046590976319	0.7170851353703331
PH0841-C	0.9585913513729798	0.9181010622161816	0.7553527464619484
PH0842-C	0.9654123095287426	0.9356245509844276	0.7915621951019511
PH0843-C	0.9531835445575857	0.9016896852574176	0.6699283575717667
PH0844-C	0.9431453874106573	0.8810460239298092	0.6695165962852958
PH0846-C	0.910189458275672	0.7998262282365635	0.4502117451611931
PH0847-C	0.9611385957321593	0.927878493026676	0.7890242669975067
PH0848-C	0.9317413041777778	0.8542596878960214	0.6095610446947536
PH0849-C	0.9790172613456741	0.9663025055745119	0.8970237442568724
PH0850-C	0.9267702021695968	0.8405939872290891	0.5184985185437689
PH0851-C	0.9608218430711665	0.9250943066864692	0.7676874247991489
PH0852-C	0.9583940786056632	0.9275004333990394	0.7982724315021297
PH0853-C	0.9615438313471106	0.9359878849190958	0.8164088182086155
PH0854-C	0.9186225578210989	0.8255079655695267	0.5170338916760853
PH0855-C	0.9533898759873406	0.9097526246723104	0.7040547861035138
PH0856-C	0.8794327233748094	0.7398153372342539	0.3324488329394604
PH0858-C	0.947498439634662	0.8897620456812462	0.6512568658006814
PH0859-Cx	0.22763306767267336	0.06401185748860734	0.003442763979083162
PH0860-Cx	0.7659077196204017	0.585907202718526	0.22367958403308996
PH0861-Cx	0.23325218603556097	0.0713173467546934	0.004677060401357992
PH0862-Cx	0.4170881234409763	0.12343616789900252	0.0024993321919704876
PH0864-Cx	0.12210364294753935	0.011851435188361362	0.0004400105750224256
PH0865-C	0.9483502544282048	0.8923809865630413	0.6319400194619567
PH0866-C	0.9715144993122715	0.9629754864008011	0.9179249978813033
PH0867-Cx	0.275595980564146	0.09838939557770697	0.008603067529280303
PH0868-Cx	0.6672162112105713	0.4635540386994646	0.15239332008221315
PH0870-C	0.9066446448149976	0.7680622215910257	0.1891139606352604
PH0871-C	0.96825076197948	0.9500537122870925	0.8355163278741226
PH0872-C	0.9683985770258067	0.9501129155833121	0.8465310174183053
PH0873-Cx	0.5068592535438904	0.26181771206350235	0.03544697544140801
PH0874-Cx	0.7329928335247101	0.5224940755918334	0.13199535887372404
PH0875-C	0.8530578051710966	0.6723805933054682	0.1086604161609629
PH0876-C	0.968391579101743	0.9437002841500626	0.8038444104746988
PH0877-C	0.9661487659053584	0.9424314703600136	0.8052693681286718
PH0878-C	0.9656476630239396	0.9416071750101813	0.8100034422917265
PH0879-C	0.977236740457987	0.9688834086604763	0.9242275944717602
PH0880-C	0.9687701968460227	0.9492719625982854	0.8406602743134715
PH0883-Cx	0.24847310019455945	0.04404927019379785	0.0002409775936775173
PH0885-Cx	0.7839810391462155	0.5874386318551857	0.06868647076314552
PH0886-C	0.9636426504495715	0.9334786783557472	0.7560637441332281
PH0887-C	0.9729608800589302	0.9640773374504596	0.9156060661612077
PH0888-C	0.9186085619729716	0.8048688979712116	0.30099548260389064
PH0889-C	0.9606005712881959	0.924876898787951	0.7380241262662486
PH0890-C	0.9667167569198521	0.9401788686563496	0.7975653835794012
PH0891-Cx	0.9531998587363845	0.9284925071982021	0.8522607287406286
PH0893-C	0.9477979336117677	0.8915659216038452	0.6600387023839566
PH0894-C	0.9766180896251182	0.9705573722013777	0.9411469005078089
PH0895-C	0.8922654134858669	0.7464951777434073	0.2335568747906526
PH0896-C	0.956329819803026	0.9123677875337521	0.6951983765503085
PH0897-Cx	0.14396013467268734	0.016469549885796454	0.0007357265317747396
PH0899-C	0.9599139160889658	0.9236650128954997	0.7459071374618109
PH0900-C	0.9561670214714342	0.9170589725793858	0.754319543759393
PH0901-C	0.9105523199577961	0.7944656037435374	0.4056585385707114
PH0902-C	0.9139561016359601	0.792075705345667	0.33499204168598967
PH0903-C	0.962299778874186	0.9274799118793925	0.7115852393088249
PH0904-C	0.8640562664005795	0.6575456812032583	0.0501260871360897
PH0906-C	0.9299193109303023	0.8234903739046638	0.394106168038961
PH0907-C	0.9448160022517001	0.8883472629229977	0.6569827132385525
PH0908-C	0.9545537638484839	0.9128947784410016	0.7361790355761579
PH0909-C	0.7590343843642849	0.4587067956540058	0.01008731434357197
PH0910-C	0.8188680089343312	0.5853437195692267	0.047316570886695365
PH0911-Cx	0.6329194283065256	0.40246628310028815	0.07605335285997429
PH0912-C	0.9495916775706917	0.8939459456303374	0.6185474095617058
PH0914-Cx	0.3098374240564244	0.11124651402491312	0.009355666356496919
PH0915-C	0.9725387292164875	0.959390273881575	0.8865935745662296
PH0916-C	0.9739081327984458	0.9562795893051457	0.8704861994497657
PH0917-Cx	0.9648998296542141	0.9400586589178325	0.8539546556845339
PH0919-C	0.9573395816065705	0.9064170190887054	0.4845023458501151
PH0920-Cx	0.7811583427576337	0.6362636203000246	0.3351492588511504
PH0921-C	0.6614431814503322	0.20844153998635276	0.004439216847291816
PH0923-Cx	0.6463544121396037	0.47207265888743655	0.1761385643917632
PH0924-C	0.94937779010023	0.8836191563148194	0.40181706464819633
PH0925-C	0.9757709544249678	0.9699699329684739	0.9447315549103918
PH0926-C	0.9589202108719234	0.922235246851986	0.6053456755534006
PH0927-C	0.9740913238535361	0.966289368367374	0.9217632519001081
PH0928-C	0.9693548025636616	0.9608508651366084	0.9108552914309089
PH0929-C	0.9265555419222448	0.7968381575934217	0.10106758268777126
PH0930-Cx	0.5263776229228294	0.30612435989387543	0.0867801400804083
PH0931-C	0.9744422074938579	0.9679926974301133	0.9389720916777854
PH0932-C	0.9497855587061002	0.8917266591970625	0.55633436201386
PH0933-C	0.9721638894925612	0.9634478248090748	0.9166922470128095
PH0935-C	0.9815260385885282	0.9744954003031517	0.9441133333980176
PH0936-C	0.9410953391163949	0.8574540041048191	0.37105200092973645
PH0937-C	0.925890996728492	0.8064749859419004	0.19943628501763347
PH0939-C	0.9106909904775856	0.7796179837546842	0.175018767745426
PH0940-Cx	0.5795928856785638	0.36043177105608804	0.08833990436971845
PH0942-Cx	0.5491492971465385	0.31491289387686794	0.029755559507212197
PH0945-C	0.9774140927543494	0.9709110893569646	0.9397066161121749
PH0947-C	0.018220147135002664	0.0004763310888744084	3.6492242049864544e-06
PH0951-C	0.8767819269123073	0.7614671289475268	0.4015436733571686
PH0952-CW	0.9785146987745733	0.9738056969284093	0.9581297889091233
PH0959-Cx	0.9192980506874666	0.7818400178391252	0.07428476708203997
PH0960-Cx	0.5511868522144051	0.22884121847682068	0.006077160398687618
PH0961-Cx	0.9406479012968141	0.8574462334038649	0.24369399031161026
PH0962-C	0.9373939095392524	0.8442579800590934	0.20259810166498216
PH0963-C	0.8606763549419211	0.7045132574598085	0.10403367212158425
PH0964-Cx	0.9761736570490003	0.9711220145160129	0.9538544866267096
PH0965-Cx	0.09534950595085431	0.005859752500169367	0.0002754949614517421
PH0966-Cx	0.9348426295674227	0.8431146995816958	0.21613457686300838
PH0968-C	0.7919260871532625	0.6359646415075125	0.2677240458373471
PH0970-C	0.8332678476472077	0.6937258931175717	0.3730355904114187
PH0971-C	0.9525762707178265	0.8976035415849706	0.43343918087023436
PH0976-C	0.9152013027988004	0.7802306670326767	0.07341311768164185
PH0980-C	0.8945157827229584	0.723359525604288	0.06090014254299065
PH0981-C	0.8374445779440374	0.5397969794899002	0.012312181943278004
PH0982-C	0.936091394090369	0.8567446807834687	0.3978997727263165
PH0983-C	0.9526309232168023	0.9074601390946885	0.5108852494150293
PH0984-C	0.9730517242756097	0.9666665693540212	0.9427629916460242
PH0985-C	0.974646735777535	0.9686059817567984	0.9442386949824713
PH0986-C	0.9761366925544063	0.9708387917856565	0.9415593916391207
PH0987-C	0.9672068691966066	0.9400860066333451	0.7306110063521402
PH0989-C	0.9710738876885565	0.9558239943961655	0.8613884688464871
PH0990-C	0.9719916031780363	0.9605934016359343	0.8896365553006441
PH0991-C	0.9441765723068876	0.8572696538843931	0.2700078162089266
PH0994-C	0.9715115799329075	0.95373041300374	0.8189704018723182
PH0996-C	0.906266585187361	0.7430214168246065	0.08522767423950811
PH0997-C	0.9563216197815771	0.9109885954445146	0.7066028461716333
PH0999-C	0.9176331028769539	0.7715381291123	0.13711320262699495
PH1000-C	0.9718680447396605	0.9617133270784199	0.8978362332931002
PH1001-C	0.975418353502667	0.9706653463057959	0.9528609531378649
PH1002-C	0.9645036097696515	0.9388158190177129	0.743390890042349
PH1003-C	0.9632354399603446	0.9320121195458373	0.6610822087783849
PH1008-C	0.971975331931287	0.9588855647080007	0.9103942441516459
PH1010-C	0.03888905250769965	0.00089092589061034	1.2965478940069521e-05
PH1011-C	0.9380008399226158	0.818800906141009	0.08918699663781948
PH1015-C	0.8470636324240354	0.4910221786108923	0.006887588696540905
PH1016-C	0.05728732471595512	0.0027014133488277962	0.0001171615630048004
PH1017-C	0.2721988962856994	0.023418016228486428	0.0002585797339603931
PH1023-C	0.9558785180989929	0.9076204044353615	0.40798584204045385
PH1025-C	0.9735018668143072	0.9633999555739152	0.9218571013602505
PH1026-C	0.6860077409919759	0.28386258962172656	0.03237428572875995
PH1027-C	0.9559834440278986	0.9106243599368075	0.48552331291857137
PH1032-C	0.9565501470809082	0.9163404188673993	0.545126993431654
PH1034-C	0.34371592000247975	0.03710325097792769	0.0007893057295138349
PH1037-C	0.8658059620767469	0.7639978873997096	0.5393998151002494
PH1043-C	0.9321495021041427	0.8763462524742813	0.6916995862466664
PH1045-C	0.9054945381417343	0.7235049793878937	0.045734997116254235
PH1046-C	0.2800807912479754	0.0359854721379156	0.0008574818240728759
PH1050-C	0.3708192233575078	0.07360107419422339	0.0013320097668695263
PH1051-C	0.6396556385966338	0.3008839880714159	0.0024193927158565488
PH1054-C	0.02330999919201883	0.0010189921941806293	3.7307950989802694e-05
PH1058-C	0.8451416933653927	0.7233388752884926	0.4513114066763287
PH1062-C	0.19119852629729706	0.020952471559449168	0.000797935071457391
PH1064-C	0.382210598703744	0.11294902737871246	0.0014629525177543344
PH1065-C	0.4598132404329577	0.146224027505362	0.0016134293511481876
PH1068-C	0.9469900812368827	0.8717769515170941	0.30459915590438896
PH1071-C	0.9739003191654422	0.967100225985722	0.9351174805481324
PH1073-C	0.971931240716481	0.9576415227104961	0.8735123937528373
PH1085-C	0.8913167869207683	0.762240592750786	0.3072597838062198
PH1086-C	0.9735562617209862	0.9660808474030962	0.9324066221484211
PH1089-C	0.904474472646317	0.799890154058225	0.48968733532875774
PH1090-C	0.4877481805182774	0.16033896913795279	0.003551553792441229
PH1091-C	0.08106609895614156	0.004434065001355365	0.00017121301328807035
PH1092-C	0.6247535378370026	0.3801840771725914	0.009634252425510532
PH1095-C	0.907457820764017	0.8131947961891108	0.5207216688614962
PH1097-C	0.9279148564725774	0.8553725724823937	0.6035313242107307
PH1099-C	0.164384885480046	0.013106124334134646	0.0005630538288046747
PH1106-C	0.6081504692773532	0.34116824632280557	0.007924311827152822
PH1108-C	0.2994209926216121	0.048966063159398714	0.0027384207754713057
PH1136-C	0.826647940279115	0.6707001470250966	0.22032470195927276
PH1137-C	0.8287658212115407	0.697251344223935	0.3885975138393608
PH1138-C	0.5847738824766057	0.3382729518385693	0.00868605518090664
PH1139-C	0.21558886758218976	0.036597597299264976	0.0025013499982955976
PH1141-C	0.22339404297206214	0.019816618326610032	0.0005293092379209176
PH1147-C	0.9690017293888168	0.9556488316343261	0.9078222709319715
PH1148-C	0.9571890618411272	0.9352333970817025	0.8665280791488394
PH1150-C	0.7783667291728685	0.603779213864373	0.07835176306042317
PH1152-C	0.5715200289602433	0.2602963719584682	0.004254609034568972
PH1153-C	0.7280246508958931	0.5177496118728068	0.029989625040924978
PH1155-C	0.6191927641293453	0.26549514262499085	0.004013803169089336
PH1156-C	0.1737430418954122	0.011221707886729111	0.0004935039086625799
PH1158-C	0.7008652782842567	0.49326014048568684	0.03264514402886888
PH1159-C	0.6652585956188187	0.39512786495225827	0.03369204205520529
PH1160-C	0.741177614096	0.5881895992645225	0.32220224069235315
PH1161-C	0.4145317345552596	0.10726083134822692	0.002422913143913124
PH1162-C	0.8218432428946815	0.7012464719515047	0.40509887637381486
PH1163-C	0.5618786927465701	0.29736690871469945	0.02240683766730942
PH1164-C	0.8333782259463962	0.7117500983787913	0.40581249290011234
PH1165-C	0.60366595911787	0.3161159786991778	0.0058080193805575
PH1168-C	0.8926205044670368	0.8125053074746158	0.5760197799972884
PH1169-C	0.6781496733171559	0.44530972082061004	0.030386961158773797
PH1170-C	0.8635807510206451	0.7666444335893142	0.5147155610046821
PH1171-C	0.8227504829640905	0.700951271179346	0.4013539136985093
PH1172-C	0.6728871056251202	0.5393961229439949	0.21041680065043772
PH1173-C	0.6626396547370236	0.3536431407335765	0.0041861324156636385
PH1174-C	0.11058849450267987	0.007464037324780353	0.0002386163309566437
PH1175-C	0.7946436429526912	0.610749489688194	0.06381020565224474
PH1178-C	0.3013022750294063	0.03379469258548909	0.0006694823794418679
PH1181-C	0.1391930028315404	0.007320000298807064	0.0001285814881639345
PH1183-C	0.9525247951905114	0.9230678710194155	0.8271899144716297
PH1186-C	0.6398261217650808	0.37885357002745335	0.01175513860139919
PH1187-C	0.9005319366793485	0.818016795189481	0.5870388486105171
PH1188-C	0.9115012041151915	0.8063084095899551	0.3900797428473274
PH1189-C	0.7748560466915232	0.5928465245346788	0.06391062371595607
PH1190-C	0.9617409753182788	0.9428321981097706	0.8831156492386302
PH1191-C	0.6622044954835913	0.3755609394253683	0.005683559369142727
PH1192-C	0.6313220555418794	0.4083379277781608	0.019572850149716936
PH1195-C	0.5923343022524471	0.43801122947858767	0.08614423056365231
PH1197-C	0.7840091167065691	0.5948107945940994	0.07572591011866332
PH1198-C	0.8826654637678832	0.7682077612387305	0.38885729567070637
PH1200-C	0.9012295395511936	0.8236455732634995	0.5805102577116479
PH1201-C	0.9533826634030295	0.9238972323510852	0.8208429261420204
PH1202-C	0.696356168060427	0.43805931337399456	0.014704699196166064
PH1203-C	0.8669348173855224	0.764393076915085	0.5186336257034524
PH1206-C	0.7013146051140142	0.4375196145801018	0.009791254930423892
PH1207-C	0.3301290855104247	0.06473740912465759	0.0011660344636168483
PH1208-C	0.5070264738765777	0.1845766869869781	0.0027523307594997247
PH1209-C	0.7409004447846189	0.5880050773158986	0.13444119773205437
PH1211-C	0.6309115392848431	0.28596930822128996	0.0037130641625489824
PH1212-C	0.07416640342165	0.0026842405290396247	4.580849678494761e-05
PH1216-C	0.8622783643679102	0.7509624292190034	0.4411989770838165
PH1217-C	0.8108960854643157	0.6562382285686859	0.17131708057598669
PH1218-C	0.8453864919114731	0.6922168315786862	0.1983678780345124
PH1219-C	0.2286800515631087	0.023580599899830943	0.0007639758203262819
PH1220-C	0.48440227124279955	0.17064205996216314	0.0038552121783455725
PH1223-C	0.5883901777996483	0.430951998448264	0.09553784885188107
PH1224-C	0.8536794612474284	0.7256844678113096	0.3148335983814961
PH1229-C	0.8464626266634988	0.6943853293974376	0.21754249049334162
PH1232-C	0.38239713845869305	0.0686620853590463	0.002294846840342835
PH1234-C	0.75334532969281	0.5154707786869164	0.018545700866136924
PH1236-C	0.9275773246996409	0.8711591163931652	0.6823464958131378
PH1237-C	0.29788346713392766	0.03422611675061743	0.000863191786652443
PH1239-C	0.14996688651024345	0.009356052744942153	0.00021637752933096154
PH1245-C	0.3905818760979335	0.07471889596628495	0.0010137974161947075
PH1248-C	0.6084211129172147	0.29276592390500306	0.004580635018247409
PH1251-C	0.8491907437470972	0.722819354557851	0.43093048949147933
PH1252-C	0.9438700374736687	0.9032617281128763	0.7583174191381288
PH1253-C	0.9287383790455193	0.8718901203994982	0.676766703207565
PH1256-C	0.7290046178571051	0.5566937891320265	0.135175636302345
PH1259-C	0.489115695090059	0.14407407633198185	0.0022625619391410724
PH1263-C	0.6838568453135074	0.4351248219285918	0.021470918988854067
PH1265-C	0.35676752063378697	0.06753997038203771	0.0014407566481781226
PH1287-C	0.24291850870202591	0.024744788285320563	0.0005927628070382115
PH1291-C	0.23587726620043034	0.09021753755330765	0.008241923129135053
PH1295-C	0.13421116781099182	0.006067114299111539	0.00013094275088480807
PH1296-C	0.1981371612006583	0.013239857668235032	0.0005402998425853474
PH1297-C	0.895351154541554	0.8100294591137056	0.5591165734797912
PH1299-C	0.5660573549856259	0.20309491134145397	0.002340011356385726
PH1300-C	0.475917910830305	0.1374105929336766	0.0019455516858514254
PH1304-C	0.9254044478118436	0.8696585983321242	0.6939960215728397
PH1305-C	0.5922811523752027	0.3489699442166708	0.01045974987272794
PH1308-C	0.15706119302498447	0.017901162007437375	0.0012225330407199327
PH1310-C	0.9566091786489301	0.9352616893023036	0.867775856234648
PH1313-C	0.9736685719624008	0.9652213907047477	0.9288873532571816
PH1316-C	0.6604080468055507	0.47520107440029724	0.05735717516044351
PH1317-C	0.7978804618904647	0.6529762514499227	0.26903025344248493
PH1318-C	0.8274417538738232	0.6910100116680724	0.2519381459073178
PH1319-C	0.9641572769265736	0.9479428722107799	0.8968684161018884
PH1322-C	0.3847797813402029	0.0783848207385154	0.0010798698403296975
PH1323-C	0.9692834924294912	0.9564023320345816	0.9139266931820729
PH1324-C	0.9735281841606325	0.9634263587843396	0.9242153159056117
PH1325-C	0.9575592649037107	0.935713291530683	0.868630332815258
PH1326-C	0.9656526431416781	0.9489960383163389	0.8936977554523489
PH1327-C	0.9665207721140197	0.9510314038496825	0.9004568485248248
PH1328-C	0.9736525153758988	0.9616966265111759	0.918069335431623
PH1329-C	0.9698875892975896	0.9563681151911536	0.9098478050259864
PH1330-C	0.9701836057786882	0.9570712562973803	0.9073599356912244
PH1331-C	0.9626639285177941	0.9462344342341537	0.8956406024190836
PH1332-C	0.9659231150533418	0.950254634278614	0.9003638147736223
PH1333-C	0.9583412721848146	0.9383266941780964	0.8781465221047249
PH1334-C	0.9634156257719719	0.9446967370182713	0.884777505941581
PH1335-C	0.9648024168339657	0.9452300389367929	0.8749905871481536
PH1336-C	0.9762225995853966	0.9691430616956734	0.9392772956174706
PH1337-C	0.9700885112891112	0.9570279807915142	0.9081364047379467
PH1338-C	0.9732334127089686	0.9625305386400895	0.9216591416801423
PH1339-C	0.9704752431907409	0.9601513732545868	0.9200075028049655
PH1340-C	0.9618880175877151	0.943499362158541	0.8843140544675477
PH1342-C	0.9654807432155985	0.9487788021460186	0.8935198450393433
PH1343-C	0.97316437797342	0.9633796057824662	0.9276674820035289
PH1344-C	0.9675410522696843	0.9507137925477003	0.8850470333481564
PH1345-C	0.9636663918729287	0.9467372543975513	0.887988909106068
PH1346-C	0.9594318750375119	0.9385459910867914	0.8737509671517445
PH1347-C	0.9613071040263308	0.9413443450033234	0.8721812426269572
PH1348-C	0.9644013026957635	0.942946139769065	0.8599125508497927
PH1349-C	0.9628705604718953	0.9441792340939548	0.882119153438372
PH1350-C	0.9699268291908055	0.9562588531252514	0.9063470827801181
PH1351-C	0.9712166367530457	0.9585401763700111	0.910291121368818
PH1352-C	0.9594549295480775	0.9380193865679871	0.8702990586461241
PH1354-C	0.9698626887088968	0.9562260101074065	0.9054176039090833
PH1355-C	0.9640964851445234	0.944663765204278	0.8745462404361347
PH1356-C	0.9676039477221585	0.9518127671500444	0.8985844101192214
PH1357-C	0.973847641540742	0.9642550332032177	0.9281275847777034
PH1358-C	0.9737967670621195	0.9638330540889729	0.9269868802232741
PH1359-C	0.9605382768844143	0.9378986187128268	0.8611495949232336
PH1360-C	0.9729675774586476	0.962866782451542	0.927248422268648
PH1362-C	0.9613329061880624	0.9410579023692567	0.8752155081553292
PH1363-C	0.9693882466301991	0.9550674458203976	0.9010001106788236
PH1364-C	0.9650749924160534	0.9502639505333491	0.9001665420063056
PH1365-C	0.9615725528882064	0.9420407887098327	0.8797039680633636
PH1366-C	0.966657338963385	0.9511542324432174	0.8964156547081733
PH1367-C	0.9661989964032388	0.9499251307989285	0.8948190547204175
PH1368-C	0.9676162692203566	0.9512791217751269	0.8936398830496627
PH1369-C	0.9612343771345279	0.942022113268313	0.8834872690588462
PH1370-C	0.9636109236650129	0.9450080373089813	0.8827150932170711
PH1371-C	0.9737565397317657	0.962984330402992	0.9203219371352869
PH1372-C	0.945697397227328	0.9189131648639642	0.8446537276911118
PH1373-C	0.9692048409148614	0.956050375093023	0.9081737985530354
PH1374-C	0.9550983139639668	0.9311997593057578	0.8570396239633306
PH1375-C	0.9617510643499044	0.9422795338369377	0.8793232037166103
PH1376-C	0.9637079071647666	0.9459021401712525	0.8885599912281237
PH1377-C	0.9722019702204415	0.9616160859863694	0.9239344115059266
PH1378-C	0.9659083893603734	0.9509716424368196	0.8978909287241256
PH1379-C	0.9684161362340401	0.9523800712517466	0.8910278112957828
PH1380-C	0.96743926038039	0.9527571005101959	0.9035734147920316
PH1381-C	0.9618508813649231	0.9437315816141265	0.8890484720869982
PH1382-C	0.9635826743764614	0.9460020430503702	0.8910791150949
PH1383-C	0.9652839856328755	0.9485437062431186	0.892178819542085
PH1384-C	0.9719213234130533	0.9612739604841396	0.923732845533663
PH1385-C	0.9641691261722274	0.9473574078521516	0.8943203989658185
PH1386-C	0.969957997858721	0.9570424918242352	0.9104584275656042
PH1387-C	0.9666679861116537	0.9514123399246337	0.900280097277155
PH1388-C	0.9681500863234719	0.9540517164619766	0.9054908459854799
PH1389-C	0.9609740371865392	0.9407073192532811	0.8733672404935777
PH1390-C	0.9682429483464764	0.9528214556523521	0.8937644289251764
PH1391-C	0.9456504724972569	0.9153821325911699	0.8313715390220989
PH1393-C	0.684109328696443	0.5169339029328686	0.12573543674044083
PH1394-C	0.6605410502948101	0.49678078320250935	0.10536920231651035
PH1395-C	0.9560725280305498	0.9293994896753144	0.8484356119289619
PH1396-C	0.9341665356523624	0.8998595778525921	0.8148394371402241
PH1397-C	0.9427421266699816	0.9108953899651143	0.8257472688132749
PH1398-C	0.9468953731357509	0.9187202282336441	0.836896421536399
PH1399-C	0.4030572856932981	0.38928528527187706	0.35401162651418117
PH1400-C	0.9153370539392259	0.869711877005517	0.7620044235466492
PH1402-C	0.698888214474094	0.5198644016976706	0.09477868142109548
PH1407-C	0.8851301927279805	0.7851403762101149	0.5211940931338688
PH1411-C	0.9082843485804217	0.8526056877581236	0.714279654733589
PH1419-C	0.7787564233859117	0.6627192936887912	0.4113079669605251
PH1422-C	0.8551586420798827	0.7474137948059261	0.48910354532005884
PH1439-C	0.8061320017986812	0.68643869290456	0.3813168822299181
PH1443-C	0.7870665655416552	0.6563249942406656	0.32586185445331145
PH1449-C	0.8284388507227739	0.7063048977483084	0.3872623271008305
PH1453-C	0.9307919906998877	0.8875102596865222	0.7678816923230025
PH1454-C	0.9133950656134805	0.8528289773474192	0.6831060067003191
PH1463-C	0.1645813425384227	0.01581646754925229	0.0008774022950271549
PH1477-C	0.8130627372049398	0.7102097823078913	0.4913969324707197
PH1480-C	0.5901946118388904	0.39973099636442816	0.13437546876431516
PH1482-C	0.8587447561721475	0.7605410846404497	0.5158580257731397
PH1484-C	0.9393283847563404	0.9023486492847391	0.7973094227004586
PH1486-C	0.6998364975827969	0.5240659896511436	0.23010754220800045
PH1487-C	0.8768855648797289	0.806974972590033	0.6529082900156109
PH1488-C	0.9334863202605529	0.8896789721655209	0.7688006528419171
PH1489-C	0.8687009989686864	0.7971612212656867	0.6334896517875918
PH1490-C	0.9011768189944438	0.8383385520101602	0.6822621343359283
PH1491-C	0.7645103672742382	0.6296193275278327	0.33684013761954323
PH1492-C	0.9219698409221598	0.8619590357839491	0.6804466667599723
PH1493-C	0.9383432659491919	0.9031266209531928	0.80960267160992
PH1494-C	0.8904538527264126	0.8131934652955772	0.6343378602889791
PH1495-C	0.9530075660868064	0.9219931100929728	0.8231346818748014
PH1497-C	0.9419296805658032	0.9075527864574456	0.8136053553781966
PH1498-C	0.835627521882251	0.709562066477531	0.3869695734554916
PH1499-C	0.8710710627597014	0.789797000955925	0.6073824578443766
PH1500-C	0.9360590233250683	0.8993190633497594	0.8060372078334505
PH1501-C	0.9265762781021389	0.8823190021286569	0.7698599582305504
PH1502-C	0.5131712093211318	0.27248413682238093	0.03952126986820118
PH1504-C	0.7461229998065482	0.599980629059279	0.3094861969597068
PH1506-C	0.9350775966741743	0.8925917399938916	0.7746230544590471
PH1507-C	0.30211077138503345	0.10304305801210357	0.011942451133238672
PH1519-C	0.8824546674049835	0.8094719864513321	0.6335595451641296
PH1526-C	0.08988623092754436	0.004870211691925452	0.00019130521244023108
PH1529-C	0.8831923258789843	0.7999663155139854	0.5916571779681995
PH1530-C	0.23799257120988784	0.02277154542756071	0.0006930520746011333
PH1547-C	0.285022742394566	0.1840148781876081	0.0853606777287675
PH1553-C	0.37980726257438946	0.22769025316256797	0.058787370524451904
PH1554-C	0.44145141753470263	0.28102473821968177	0.1440233306495078
PH1562-C	0.9326870113635124	0.8864005520718106	0.7690484995635098
PH1564-C	0.7186072911843072	0.605079325118486	0.343854933978665
PH1565-C	0.9403196857786127	0.9000025845093781	0.787504515378303
PH1566-C	0.910990827911087	0.8493707578305267	0.7003895053120254
PH1567-C	0.9434840354168801	0.9041284832596348	0.7950442848383492
PH1568-C	0.8499126461589425	0.75975873390295	0.5498557869526239
PH1571-C	0.7406721321455352	0.6114231364764344	0.31761091559378757
PH1575-C	0.7854460524023444	0.6531832268604196	0.34196734055959865
PH1577-C	0.7508744614496384	0.590549488159813	0.27709001588571697
PH1578-C	0.9050912774010585	0.8446216145181079	0.6994049875535695
PH1587-C	0.9170575987538028	0.8633879431864734	0.7169828282964451
PH1589-C	0.9199807132060959	0.8672713187892716	0.7305317537888177
PH1596-C	0.8964087855802579	0.8220229564537647	0.6433193738343412
PH1597-C	0.9158498343381007	0.8456004223139842	0.6433085120258252
PH1604-C	0.7142448368414686	0.5434890069482088	0.19971113599834317
PH1611-C	0.8826172081442785	0.7934642136896396	0.5870415533296337
PH1614-C	0.9359286386908267	0.8917287199354371	0.7552929850490855
PH1615-C	0.7624744006922021	0.6408787726860462	0.36414599438397277
PH1616-C	0.6308733297608143	0.47895312086376535	0.06916542070703761
PH1622-C	0.7248089115944096	0.5980875832699298	0.37966107894594264
PH1623-C	0.7492974814084906	0.6276912062540662	0.38824774643232524
PH1628-C	0.7458697436467221	0.6346692957108908	0.4021161722368568
PH1634-C	0.8812407637062071	0.8152519712035854	0.6649504722997694
PH1636-C	0.8391826390347983	0.7377059997796728	0.5146454100358474
PH1638-C	0.8104207418125791	0.7059079909509544	0.4962838876619386
PH1639-C	0.7209137726100565	0.5916266103489766	0.2909846302404255
PH1643-C	0.7872330560295016	0.6690293604558559	0.40799034990564825
PH1660-C	0.24418118320900067	0.029321130098620928	0.0006859682864385126
PH1668-CW2	0.9684748672777157	0.9543368282025098	0.9112288431933511
PH1669-CW2	0.9619622471012494	0.9438726992607359	0.890880253841753
PH1670-CW2	0.742948088884111	0.5507410028806546	0.050914963545108834
PH1671-CW2	0.9634282477945162	0.9470698489847987	0.8974086300803749
PH1674-CW2	0.826136233181477	0.6948088969975128	0.4053866928334646
PH1675-CW2	0.9709160694747032	0.9607154145205293	0.9253115428567896
PH1676-CW2	0.9263386921403696	0.8708158746576491	0.709425456696116
PH1677-CW2	0.9207546063298498	0.8561535493943103	0.6581328628438653
PH1679-CW2	0.80638907891091	0.6625128763949374	0.37252753253798565
PH1692-CW	0.9264884820609719	0.8916838559437404	0.8114122574950987
PV0002-C	0.9795625413059981	0.9732519164222903	0.9449429952540337
PV0004-C	0.9801407072162164	0.9756197906787824	0.9594730039409045
PV0006-C	0.9754224320473668	0.9633494245516885	0.9088307447740319
PV0008-C	0.4129939085432288	0.05505060787059525	0.0008894232688788751
PV0014-C	0.7178680442244759	0.5154866635452204	0.03178306847550267
PV0018-C	0.7786150052149561	0.6535733933260068	0.376772138405028
PV0020-C	0.895819328541029	0.8403173760343511	0.7383753104309168
PV0022-C	0.3545064183843279	0.039978496195061254	0.0010153000379261724
PV0028-C	0.9814254917286684	0.97869819035401	0.9706023220571733
PV0030-C	0.748797666488556	0.6413534723570408	0.42280255095368824
PV0031-C	0.9824902494875846	0.9801140893455447	0.9735645905385835
PV0035-C	0.9778507546295132	0.9693446705999865	0.9287838440859084
PV0037-C	0.9768679541530361	0.9520722055249942	0.6509475833162964
PV0039-C	0.8487571300474459	0.7889783726366228	0.6727401921518325
PV0040-C	0.7472108979401288	0.6574543647340346	0.4911701653854169
PV0041-C	0.9725767670123183	0.9455377329353475	0.7070911982343594
PV0046-C	0.9833683816274527	0.9803854198981978	0.9737386370671366
PV0048-C	0.9793450904754304	0.9759842408467367	0.96723739388378
PV0080-C	0.9517194758065451	0.9112738359811962	0.6006674989187564
PV0081-C	0.9758155608243675	0.9705198925221901	0.9481231009544567
PV0082-C	0.9744696410734696	0.9677754183277434	0.9353797095062978
PV0083-C	0.9774351294585899	0.9737576130330025	0.9574606499860772
PV0084-C	0.9797620465398872	0.9761419302644416	0.9618834238584217
PV0085-C	0.9715807863966538	0.9658549818908322	0.9443651728002112
PV0086-C	0.9580826065867553	0.8929324058064395	0.49303307287603776
PV0087-C	0.9752112492960218	0.9571449706263211	0.8314541832173296
PV0088-C	0.9611804974124425	0.9235877781385023	0.6534731469904934
PV0089-C	0.970154841305543	0.9531050218391043	0.8104293282224732
PV0090-C	0.01484130897758097	0.0005995890029040097	1.5884858304058685e-05
PV0091-C	0.9595559915925309	0.9395011003913599	0.8433122299413093
PV0092-C	0.7833868166494953	0.37455237971920896	0.006139411870419741
PV0093-C	0.9314222331861136	0.8543637551839376	0.3896981627916342
PV0094-C	0.9711938398347769	0.9593243302535884	0.8880806548957864
PV0095-C	0.3131601500251882	0.03206891006087679	0.0009721533282083915
PV0096-C	0.16993385287409893	0.008421035639525683	0.00031018405742384863
PV0097-C	0.6956105671572741	0.301053011550181	0.0042442194785971285
PV0098-C	0.9735682826948379	0.9648511447101147	0.9163909928216755
PV0099-C	0.9776362231783094	0.974128460076328	0.962574930379242
PV0101-C	0.9576607992007082	0.9326941380837246	0.7508424341407335
PV0102-C	0.9557982351664832	0.9204862380886102	0.6775494832655594
PV0105-C	0.6784295473476537	0.20869187676681483	0.0038824740297592948
PV0109-C	0.8545699578175441	0.5480759529777283	0.010746922351635638
PV0110-C	0.9836088011044871	0.9795019212521459	0.9649874539671832
PV0111-C	0.24405139962345157	0.018382602010198767	0.000502820163397663
PV0112-C	0.9619426271546415	0.935119455422408	0.7204718730248574
PV0114-C	0.974165424570922	0.9667865215002416	0.9288285792814566
PV0116-C	0.9736613164460403	0.9653003427437238	0.9223539110367223
PV0117-C	0.9706839358832166	0.9615188878263684	0.916226133751709
PV0118-C	0.9733479983490051	0.9650070739137913	0.9223537393085244
PV0120-C	0.9723934471610796	0.9607956545209895	0.8936998591227728
PV0122-C	0.9304477615272339	0.8466167956531472	0.35129243929687265
PV0124-C	0.9690548363340117	0.9540657552421535	0.8699926526090537
PV0125-C	0.9517683324788424	0.9216564798930752	0.7104638971087068
PV0126-C	0.9623499664400169	0.9385432434356252	0.7439772130419667
PV0127-C	0.983222756115649	0.9800860547172405	0.9691390260830232
PV0128-C	0.971977607329909	0.9680105142306435	0.9543360983576687
PV0129-C	0.9745231344071097	0.9653354611601905	0.9186360384846326
PV0130-C	0.9718894678323462	0.9673539973301417	0.9525067207976844
PV0132-C	0.6016150951146676	0.12434641321187456	0.0013262139401910185
PV0134-C	0.9770048644587973	0.9721079061000518	0.9520289300191279
PV0135-C	0.9726083220686791	0.9638485525588317	0.9168352536695955
PV0136-C	0.02971181174880183	0.0009368631835436989	3.846711632550427e-05
PV0137-C	0.8938535987919265	0.7036685264544283	0.0337164274593045
PV0138-C	0.9645868120815252	0.9383381141032555	0.7487934591477078
PV0139-C	0.97688547042922	0.9722892510770148	0.9567303328925356
PV0140-C	0.9659590062466991	0.9551069862379599	0.8974252447835198
PV0141-C	0.46674779679161926	0.08050394670037576	0.0010100623278907802
PV0142-C	0.9373284810958594	0.838876619386173	0.14279242585914115
PV0144-C	0.8050464219957719	0.46837921467149557	0.008907326963877232
PV0145-C	0.04289263784901502	0.0017249668156723618	4.851321590158463e-05
PV0147-C	0.9751486114358444	0.9709493847450923	0.9568267582756462
PV0149-C	0.8745413891145445	0.6435783828887963	0.03784035133528548
PV0150-C	0.12887093604146413	0.005813600546988656	0.00012673541003670603
PV0151-C	0.9675203590218396	0.9584331467706813	0.9211988671777699
PV0153-C	0.8107110912631477	0.5134591116448806	0.017922842692419942
PV0154-C	0.07735775731903433	0.0032550221267489765	0.00019190626113281707
PV0156-C	0.6673283067917386	0.27251126987764623	0.0057115081333479764
PV0158-C	0.9639305527733203	0.9489512601887413	0.8728930560071768
PV0160-C	0.9739710711829694	0.9617135846707168	0.8838521914793448
PV0161-C	0.9451840587118101	0.8699733761188414	0.2703403678641245
PV0165-C	0.016519823315726326	0.000756290983471075	2.21529375267413e-05
PV0168-C	0.06953081538008044	0.0017923701333409352	8.0282932509702e-06
PV0169-C	0.912697591537784	0.7445460197654004	0.032969452730568505
PV0170-C	0.5468413989631566	0.10050173827575101	0.001918805019031348
PV0173-C	0.0904401831618613	0.002986610953459855	5.641271300414354e-05
PV0176-C	0.740291281934683	0.28352085050794196	0.004635845633866381
PV0177-C	0.26329723635235225	0.015679900699886857	0.000161767962404576
PV0180-C	0.9517302946830116	0.8982824260832465	0.456192007924226
PV0182-C	0.962136422425951	0.9348078975394011	0.7200653065163725
PV0185-C	0.9627109820440137	0.9457478853175053	0.8452683429113305
PV0186-C	0.9734639148825752	0.9655517957574721	0.9230723788846099
PV0187-C	0.9269269900142629	0.8087196452164123	0.11834944988159771
PV0189-C	0.815986495637975	0.4665559763945854	0.007919803961958426
PV0192-C	0.9408583112712686	0.8471064786094069	0.2740213617857191
PV0193-C	0.9626470562223522	0.9431168375977595	0.8267129823340627
PV0194-C	0.9572292462394315	0.9307943519626086	0.6960671495033921
PV0195-C	0.9710449944192628	0.9618365849924495	0.9125984614355567
PV0197-C	0.9650516373811415	0.9430417923752852	0.7587655438705011
PV0200-C	0.021072981822312663	0.0010597347091280665	4.4649331449246036e-06
PV0201-C	0.20760788544973596	0.01479120727584898	0.0003324228590495308
PV0202-C	0.9752084157807567	0.9693846403380435	0.9446421274513449
PV0205-C	0.7260885442609252	0.31382903135593754	0.011404641349522609
PV0206-C	0.49463126134962393	0.07746242565564324	0.0009306809684199572
PV0209-C	0.9665339093211576	0.9454117703022012	0.8178304700947794
PV0211-C	0.9748678358323077	0.9686193336241836	0.9408770296448378
PV0214-C	0.017744545890969254	0.0007944575754502863	2.2796918268797735e-05
PV0216-C	0.7194849510716311	0.26404567077077024	0.00284394775306962
PV0218-C	0.799932957311547	0.4535148941153984	0.004688136870121363
PV0219-C	0.8149500730317093	0.5315124248356411	0.015937106608264195
PV0220-C	0.9642261399339241	0.95241789438733	0.8975580765445814
PV0221-C	0.9754490069859889	0.9649546109493384	0.8954227222680212
PV0222-C	0.40140865206158416	0.04184299217151251	0.0005303396071082079
PV0223-C	0.967188837735829	0.9578407274200389	0.9123151957731508
PV0226-C	0.9782801180562669	0.9716302011855943	0.9393681827661995
PV0227-C	0.9072935198106937	0.7532875002221734	0.05950880068375299
PV0228-C	0.9308936967250832	0.8123483908338014	0.09733339595688283
PV0229-C	0.976915952184344	0.9728548808287878	0.958967736650687
PV0230-C	0.9374593379826454	0.8552814706734175	0.2769389380036305
PV0231-C	0.9790786541764169	0.9703467475666758	0.9148126389549446
PV0232-C	0.16925591288091138	0.01430877983594977	0.0008455896463695671
PV0233-C	0.9845775628007873	0.9796083068707335	0.9573020160632839
PV0234-C	0.9755632062375803	0.9711742628202183	0.952383119427259
PV0235-C	0.9734623693287944	0.9563896241479384	0.8088632099898414
PV0236-C	0.9274406719861765	0.8175046158392988	0.2887665029724863
PV0237-C	0.9697102370012273	0.9556080032552797	0.8669929903125547
PV0239-C	0.97538649792196	0.9683749214665485	0.9319103705885924
PV0240-C	0.9753661051984616	0.9663738586407318	0.9059003318733289
PV0241-C	0.971200150846049	0.9627536565011874	0.9209515785728202
PV0243-Cx2	0.9332744505964163	0.8700635763547788	0.6643767283906467
PV0244-C	0.8271889270344919	0.6154214841077145	0.041049865489595806
PV0245-Cx2	0.9647776021093718	0.9450565505248829	0.8666691967954487
PV0246-C	0.9463337360645787	0.8819598326027873	0.6136385160932075
PV0247-Cx2	0.9717143050705068	0.9572206598295374	0.8953183115237091
PV0249-Cx	0.9475045789177363	0.9121910362860823	0.7919768757677861
PV0251-C	0.8871826022849639	0.736445514807221	0.22981753621382772
PV0252-C	0.9827931350965984	0.9793392517167024	0.9694904249079387
PV0253-C	0.8523863479173791	0.6750146462686768	0.10257484108057907
PV0254-C	0.9711073746871435	0.9520005948664775	0.849829100390673
PV0255-C	0.06334997408192174	0.004631852953265631	0.0012357561119568249
PV0258-C	0.944729021919473	0.8792643868088359	0.6117505792177454
PV0259-C	0.9622776688687087	0.927189562428824	0.7608109984354703
PV0261-C	0.9677513334479906	0.9457410591216394	0.8192488591451834
PV0262-C	0.9345944393894341	0.869594243189968	0.6438259290860427
PV0263-C	0.9752070419551736	0.9551416324018824	0.861568611726065
PV0265-C	0.9383798440553408	0.8657326770683008	0.5276699205439388
PV0266-C	0.9599024102997078	0.9232901302395239	0.7762295288181812
PV0267-C	0.964360731909014	0.93684201804331	0.812780201387375
PV0269-C	0.9622188519609343	0.9294095357748904	0.7753061033661217
PV0270-C	0.9547276815808886	0.9117372874552294	0.7164247975174285
PV0271-C	0.9649651722335081	0.9316200640700734	0.7678242063087616
PV0272-C	0.9519726461022722	0.9112175949963899	0.7446787227303134
PV0274-C	0.9679833382433287	0.949531744429631	0.8596800308698609
PV0276-C	0.9778893934740366	0.963317526038932	0.8786046070725743
PV0277-C	0.966107851662213	0.9445343680071742	0.8271867804320183
PV0278-C	0.9540274169219765	0.9116336065557583	0.7330240880567246
PV0279-C	0.9725077322767699	0.9573034328209165	0.8796684632584515
PV0280-C	0.9119413864184118	0.8260131899276947	0.569712203289093
PV0281-C	0.9767865120551907	0.9618498080636865	0.8840558611220325
PV0282-C	0.8982485526962143	0.7984023009517778	0.5420266125470975
PV0283-C	0.9557131867764823	0.9226358028735451	0.7656664415023778
PV0284-C	0.9522326425938651	0.903890038656876	0.6864561662486945
PV0285-C	0.9660922243962058	0.935231894459971	0.750560842828257
PV0286-C	0.8498327496148781	0.6794959365244497	0.23985135722375953
PV0287-C	0.9132708202623131	0.7799392872129209	0.32372800279848274
PV0288-C	0.9344452075854749	0.8451692128091033	0.41475334979462597
PV0289-C	0.9695977550316147	0.9485642706948149	0.847105577036368
PV0291-C	0.9625316119413263	0.9247183507292567	0.7629486281106523
PV0292-C	0.9545654413659398	0.9154155337256579	0.7494033947745342
PV0295-C	0.9432703626066657	0.8642874125549284	0.5377833805056382
PV0296-C	0.9327339360935836	0.8598341139954102	0.6194494977851785
PV0297-C	0.8805768624931963	0.7687831794977826	0.4831292071798529
PV0298-C	0.9682430342105753	0.9504803280626801	0.8562257611015196
PV0299-C	0.9702188959233529	0.9584920495425547	0.8965078298183863
PV0300-C	0.9481310004515593	0.8989407031977765	0.6897556230466454
PV0301-C	0.9759345684654995	0.9706712709286228	0.9476643290738157
PV0302-C	0.9565815733411206	0.9207147653879413	0.7417346145058293
PV0303-C	0.9787638763896997	0.966401163424195	0.8949288749029628
PV0304-C	0.974858004392979	0.9687278229131955	0.9453954561234025
PV0305-C	0.9743420470224434	0.9646970186525158	0.9084913239909187
PV0306-C	0.9710510907702877	0.9592949217997012	0.8859513969702509
PV0308-Cx	0.93193488478884	0.8759959269506027	0.7208243451510096
PV0309-C	0.9741248967162219	0.9676538776956927	0.9338972658380839
PV0310-C	0.9791302155678309	0.9755376187360959	0.961827869786407
PV0311-C	0.978105728071318	0.9718582991644307	0.9441249250513747
PV0312-C	0.9705339313023669	0.9626450813480767	0.9308545856280156
PV0313-C	0.9771896869317674	0.9727110155310124	0.9535992126605584
PV0314-C	0.9784578996731239	0.9741996843463995	0.9558654238239044
PV0315-Cx	0.9529022967015048	0.9143864524998516	0.7833351693939824
PV0317-C	0.968601473891604	0.945476082512308	0.8110156941541403
PV0318-C	0.9708868756810634	0.9635330449272735	0.933192922634472
PV0319-C	0.9720766086359878	0.9578331284472825	0.8773930646365188
PV0320-C	0.9709085134339964	0.963840094945086	0.9332226745447549
PV0321-C	0.9748515645855584	0.9663664313961734	0.9239238072897075
PV0322-C	0.9705547104143106	0.9622090205216055	0.9244111289832463
PV0323-C	0.9822909589139428	0.9765828424125029	0.9526195462236926
PV0324-C	0.9721295009209354	0.9669344653427167	0.9473739366911977
PV0325-C	0.9776922924349178	0.9731167663305573	0.9520848275475384
PV0326-C	0.9795951696635956	0.9766711965703131	0.9660953584358172
PV0328-C	0.9767353799842714	0.9697810748828535	0.9360356253581069
PV0329-C	0.9670270697734243	0.9395007998670137	0.7885777736830143
PV0330-C	0.9738208948739219	0.9653629376718517	0.9207068229587893
PV0331-Cx	0.937228964605187	0.8841116727863441	0.7341199715515068
PV0332-Cx	0.1465350272717258	0.02251541282042013	0.0016144597203354778
PV0338-C	0.9625312684849305	0.9302661160259245	0.8172054223865394
PV0339-C	0.8916727365429277	0.8226751372172699	0.6586443982133054
PV0340-C	0.9302194059561006	0.866627509775413	0.6787800016674808
PV0343-C	0.9609738225262918	0.9340095331474491	0.8273350247988397
PV0344-C	0.7833844983188238	0.6465551624029274	0.31328126133674433
PV0345-C	0.9445689283069978	0.9027206554934004	0.7625096479048172
PV0347-C	0.9690381786988171	0.9543346386679868	0.8894810124854128
PV0355-C	0.9579370669390505	0.9390330981200828	0.8741079900751405
QE0347-C	0.9741965073747386	0.9690793934663088	0.951032262490672
QE0348-C	0.9677322716180257	0.95289701605942	0.8663211896024415
QE0350-C	0.8012861755108549	0.4370265399919339	0.005825363928543554
QE0351-C	0.03615033120788205	0.0013329972040073462	3.249956144911466e-05
QE0352-C	0.9737464077680907	0.9655752366564829	0.9271674524233467
QE0353-C	0.1480601453971133	0.005972062741584009	9.05436923331345e-05
QE0354-C	0.3594739570324028	0.03330565360997143	0.000620539843045579
QE0356-C	0.8450517936538017	0.6533142125433539	0.1323571901866608
QE0358-C	0.31415510027166543	0.030049171793540462	0.0008090974043197027
QE0359-C	0.973719875761518	0.9664138283787888	0.9337556759389304
QE0360-C	0.9610479232436777	0.9407135014684049	0.7791594694663401
QE0361-C	0.9774498980836077	0.9724211812650375	0.9485396706304683
QE0362-C	0.6873713916793052	0.2718082146355185	0.00827764259429445
QE0363-C	0.9726769704157823	0.965659211745247	0.9348032179460088
QE0364-C	0.9750605578023805	0.9692069875173349	0.9432131771167711
QE0365-C	0.9708137624008152	0.9556588777339021	0.8535622567523742
QE0366-C	0.9736237509027537	0.9624395226952123	0.9011412283254329
QE0367-C	0.8494288448934603	0.5485414651901361	0.01172920764351905
QE0368-C	0.9248755249623679	0.8069855768062522	0.2073857120937265
QE0369-C	0.976270726412853	0.9721166213060942	0.9560938223270871
QE0370-C	0.959415088606169	0.922985140960086	0.6384243044857724
QE0371-C	0.9659666481515048	0.9436569227800975	0.7731726810317877
QE0372-C	0.9665612999687198	0.9458808458747152	0.7913669401409597
QE0373-C	0.9551839634026603	0.9130482605178584	0.6219674195545697
QE0374-C	0.9633256401962819	0.9331733456199135	0.6751506120693497
QE0375-C	0.9594515808482188	0.9117488791085864	0.4401536675433105
QE0376-C	0.9700982139322916	0.9601834434955412	0.8970130112445048
QE0377-C	0.2932814090229945	0.03213815945667259	0.0015713559426671674
QE0378-C	0.9841354485553409	0.9792549761035919	0.9518214394240374
QE0379-C	0.9701066286139878	0.9572577960523294	0.8766954617646738
QE0381-C	0.9703620743083368	0.9567168951610514	0.8583919405895996
QE0382-C	0.9731836973956818	0.9621487439241491	0.8930278866844618
QE0383-C	0.9707705298269984	0.9601194747418302	0.9066015839693788
QE0384-C	0.9675130605734297	0.9537197229234219	0.8653429399232083
QE0385-C	0.973955701509259	0.9663641130655021	0.9307970566817252
QE0386-C	0.9761588025598835	0.9691507465325286	0.9354418321818815
QE0387-C	0.974066766721239	0.9660426378790674	0.9261286256223108
QE0388-C	0.9741227501137485	0.9687243883492378	0.9467731026588591
QE0389-C	0.977364506237211	0.9698356844497799	0.9375959048320107
QE0390-C	0.9773272841503202	0.9699956492661067	0.9401364947235223
QE0391-C	0.973475120147487	0.9673099919794346	0.9400942066547939
QE0393-Cx	0.9691857790848964	0.9530411818815417	0.8898655119204699
QE0395-C	0.9663556554517564	0.945387384898102	0.8439947207317408
QE0397-C	0.9349890278561168	0.8572121249381027	0.5648062291999587
QE0398-C	0.963120038611368	0.9292454924138639	0.775424681686759
QE0399-C	0.9625369355154606	0.9259273601743934	0.7595149657260569
QE0400-C	0.9721927827618548	0.9558395787301233	0.8635631488803622
QE0401-C	0.9728297226477981	0.9572504546718699	0.8721693933813033
[truncated: 56 more rows]
