# Supplementary material for: Strong positive selection biases identity-by-descent-based inferences of recent demography and population structure in Plasmodium falciparum
Source: Nat Commun. 2024 Mar 20;15:2499. doi: 10.1038/s41467-024-46659-0 (PMC10954658; doi:10.1038/s41467-024-46659-0)
Supplement: Supplementary file 6 — Source Data File [file 41467_2024_46659_MOESM6_ESM.zip › Figure1/fig1c_sea_fws.csv]

Sample	Fws
CVD_THA_001	0.988068174039891
CVD_KHM_226	0.90239688022311
Unpublished_020	0.65346116166118
CVD_KHM_227	0.922231916781522
CVD_KHM_228	0.904301807723378
CVD_KHM_229	0.992071786493401
CVD_KHM_230	0.948284088169283
CVD_KHM_231	0.990071258831027
CVD_KHM_232	0.985540152956297
CVD_KHM_233	0.9913478669067
CVD_KHM_273	0.987551174561112
CVD_KHM_274	0.991315210522474
CVD_KHM_275	0.988882289045818
CVD_KHM_276	0.990129743313406
CVD_KHM_277	0.950841657987938
CVD_KHM_278	0.990006137584461
CVD_KHM_279	0.990466216288214
CVD_KHM_280	0.989373011664168
CVD_KHM_281	0.990249291414536
CVD_KHM_282	0.98904138313663
Unpublished_021	0.794645185340032
CVD_KHM_283	0.989506655320811
CVD_KHM_284	0.988377648588594
CVD_KHM_285	0.992318323555244
CVD_KHM_286	0.987179081110994
CVD_KHM_287	0.94916360387022
CVD_KHM_288	0.990540155570951
Unpublished_022	0.897758267034263
CVD_KHM_289	0.978744563213924
Unpublished_023	0.678312462504669
CVD_KHM_290	0.986844962031133
Unpublished_024	0.68007917840282
CVD_KHM_291	0.985897082972787
CVD_KHM_292	0.9899963627957
CVD_KHM_293	0.989693523740888
CVD_KHM_294	0.989499853877926
CVD_KHM_295	0.972168579404774
CVD_KHM_296	0.992483887056317
CVD_KHM_297	0.986706511511976
Unpublished_026	0.908968173266571
CVD_KHM_298	0.968011691103344
CVD_KHM_299	0.988269888325028
CVD_KHM_300	0.989023310707252
CVD_KHM_301	0.991136534696665
CVD_KHM_302	0.984248523045311
Unpublished_027	0.853000290968576
CVD_KHM_303	0.982649315878808
CVD_KHM_304	0.99276689755155
CVD_KHM_305	0.991624876213276
CVD_KHM_306	0.972947266258761
CVD_KHM_307	0.989263758400284
CVD_KHM_308	0.93540306243872
CVD_KHM_309	0.775023857625496
CVD_KHM_310	0.990103465617264
CVD_KHM_311	0.989581192287162
Unpublished_030	0.791871381127868
CVD_KHM_312	0.977563764367868
CVD_KHM_313	0.9890480884882
CVD_KHM_314	0.928559599184287
CVD_KHM_315	0.966969787716446
CVD_KHM_316	0.871299747981147
CVD_KHM_317	0.99052629783423
CVD_KHM_318	0.988342701387734
CVD_KHM_319	0.987856925475645
CVD_KHM_320	0.9846525812891
CVD_KHM_321	0.981656012955112
CVD_KHM_322	0.985488166245892
CVD_KHM_323	0.986980486374735
Unpublished_032	0.695375220303865
CVD_KHM_324	0.988860893356746
CVD_KHM_325	0.989891868080836
CVD_KHM_326	0.987142894639599
CVD_KHM_327	0.986927654463879
CVD_KHM_328	0.987280904194074
CVD_KHM_329	0.990138114812668
Unpublished_033	0.77537023441829
CVD_KHM_330	0.908237726278162
CVD_KHM_331	0.9873837787155
CVD_KHM_332	0.986682484231762
CVD_KHM_333	0.985619323240823
CVD_KHM_334	0.890118294392562
CVD_KHM_335	0.990791896236489
CVD_KHM_336	0.989281011215449
CVD_KHM_337	0.928754021334042
CVD_KHM_338	0.985084894706162
CVD_KHM_339	0.988834323364256
CVD_KHM_340	0.984686528044308
CVD_KHM_341	0.99217661643843
Unpublished_034	0.797813479965384
CVD_KHM_342	0.991214658140832
CVD_KHM_343	0.985199899240664
CVD_KHM_344	0.987355892970259
CVD_KHM_345	0.988318233698705
CVD_KHM_346	0.992419424193602
CVD_KHM_347	0.990354210949123
CVD_KHM_348	0.957034743691983
CVD_KHM_349	0.994139046028263
CVD_KHM_350	0.994089030051756
CVD_KHM_351	0.991321650901563
Unpublished_040	0.86915984029539
CVD_KHM_352	0.992080138710783
CVD_KHM_353	0.992929193091518
CVD_KHM_354	0.992359239407044
CVD_KHM_355	0.989850897883
CVD_KHM_356	0.989375941665983
CVD_KHM_357	0.955778970859827
CVD_KHM_358	0.991304524761296
CVD_KHM_359	0.992149400210755
CVD_KHM_109	0.992722608617029
CVD_KHM_360	0.989611283314765
CVD_KHM_361	0.988226545644215
CVD_KHM_362	0.927287931101423
CVD_KHM_363	0.991119414446608
Unpublished_043	0.80601467929259
CVD_KHM_364	0.925730405297964
CVD_KHM_365	0.940299407934964
Unpublished_046	0.875035745884949
CVD_KHM_366	0.991155266449134
CVD_KHM_367	0.990961524901267
CVD_KHM_368	0.910243446344628
CVD_KHM_369	0.993988729036485
CVD_KHM_370	0.992693435907933
CVD_KHM_371	0.989939327230199
CVD_KHM_372	0.833400599790482
Unpublished_051	0.87473433721139
Unpublished_052	0.712280856395762
Unpublished_053	0.891290526156378
CVD_KHM_373	0.992624818578902
CVD_KHM_374	0.762830600715801
Unpublished_056	0.903830132904736
CVD_KHM_375	0.990760555394802
CVD_KHM_376	0.993350761699914
CVD_KHM_377	0.988967425058316
CVD_KHM_378	0.993290934335127
Unpublished_058	0.510857153158891
CVD_KHM_379	0.990505240537025
CVD_KHM_380	0.989385770177403
CVD_KHM_381	0.98724315362014
CVD_KHM_382	0.989383720941395
Unpublished_066	0.698238290696155
CVD_KHM_383	0.988088122198604
CVD_KHM_384	0.991817476770732
CVD_KHM_385	0.993535237892739
CVD_KHM_386	0.96221664333313
CVD_KHM_387	0.98759919079823
CVD_KHM_388	0.988056280373258
CVD_KHM_389	0.989620006719295
CVD_KHM_390	0.989539550117414
CVD_KHM_391	0.990657914375592
CVD_KHM_065	0.946615795440898
CVD_KHM_001	0.988761320888908
CVD_KHM_002	0.996053653355555
CVD_KHM_003	0.995576989311508
IGS-CBD-003	0.996107242206584
CVD_KHM_004	0.993900842557891
Unpublished_071	0.84502496100982
CVD_KHM_005	0.995191879180107
Unpublished_079	0.942822262359509
CVD_KHM_006	0.99521838488027
Unpublished_080	0.848677736603359
CVD_KHM_007	0.897667848619816
CVD_KHM_008	0.978048246008026
CVD_KHM_009	0.987050534985896
CVD_KHM_010	0.990110773357177
CVD_KHM_011	0.998804902643682
CVD_KHM_012	0.98946344165959
CVD_KHM_013	0.997527315810615
CVD_KHM_014	0.985576961119695
Unpublished_082	0.803297654591464
CVD_KHM_015	0.997752382107461
CVD_KHM_016	0.994027928251929
CVD_KHM_017	0.996477944996309
CVD_KHM_018	0.99487251460478
CVD_KHM_019	0.988334169889127
CVD_KHM_020	0.996395397201357
CVD_KHM_021	0.994661308950445
CVD_KHM_022	0.988566117809133
CVD_KHM_023	0.996820841831993
CVD_KHM_024	0.98968073163313
CVD_KHM_025	0.991642177351951
CVD_KHM_026	0.991504887595673
Unpublished_087	0.761403145611699
CVD_KHM_027	0.995943097218117
CVD_KHM_028	0.98560681062499
Unpublished_090	0.668303616381297
CVD_KHM_029	0.951263785871893
CVD_KHM_030	0.988365501451265
CVD_KHM_031	0.993921616473031
Unpublished_093	0.918745720076256
CVD_KHM_032	0.990955701864074
Unpublished_094	0.882148905168413
CVD_KHM_033	0.992752054242874
Unpublished_095	0.886215504590204
CVD_KHM_034	0.942132218964064
Unpublished_097	0.499972174010044
CVD_KHM_035	0.949206262379992
CVD_KHM_036	0.990646604662116
CVD_KHM_037	0.88488960181464
CVD_KHM_038	0.980320890909186
Unpublished_098	0.872100310406674
Unpublished_099	0.850429402985688
CVD_KHM_039	0.995175010281774
Unpublished_102	0.833201282689573
CVD_KHM_040	0.766869060735679
CVD_KHM_041	0.997259776414921
CVD_KHM_042	0.972780530008042
CVD_KHM_043	0.973612878424169
CVD_KHM_044	0.93884262725727
Unpublished_105	0.682543125978067
CVD_KHM_045	0.703448421410233
CVD_KHM_046	0.993777101649024
CVD_KHM_047	0.993662955457034
CVD_KHM_048	0.995149792850501
CVD_KHM_049	0.990385959306978
CVD_KHM_050	0.992019760467272
CVD_KHM_051	0.993532929215715
CVD_KHM_052	0.9899639352455
CVD_KHM_053	0.988273703162573
Unpublished_109	0.669838004322183
CVD_KHM_054	0.992709258855831
CVD_KHM_055	0.992060646669502
CVD_KHM_056	0.997141270479113
CVD_KHM_057	0.995870417985527
CVD_KHM_058	0.995812298593089
CVD_KHM_059	0.99436435770623
Unpublished_110	0.814006835171456
CVD_KHM_060	0.993913431906404
CVD_KHM_061	0.950109561729761
CVD_KHM_062	0.995963405384352
CVD_KHM_063	0.996125293165362
CVD_KHM_064	0.99531853941541
Unpublished_112	0.909058827577206
IGS-CBD-005	0.949811229646816
IGS-CBD-006	0.986386300751507
IGS-CBD-007	0.988569580619917
IGS-CBD-008	0.988772231565067
IGS-CBD-009	0.987345313455944
IGS-CBD-010	0.978366507032672
CVD_KHM_066	0.980075838808358
CVD_KHM_067	0.986176520733971
CVD_KHM_068	0.993341603080779
CVD_KHM_069	0.992220140844484
CVD_KHM_070	0.995185338376013
CVD_KHM_071	0.990770795916934
CVD_KHM_072	0.991787848557301
CVD_KHM_073	0.994183352894396
CVD_KHM_074	0.990573517593373
CVD_KHM_075	0.990249951691593
CVD_KHM_076	0.990791372715841
CVD_KHM_077	0.992615308193523
CVD_KHM_078	0.99178787044736
CVD_KHM_079	0.991169321622955
CVD_KHM_080	0.996470468798865
CVD_KHM_081	0.992344995912569
CVD_KHM_082	0.832902866505878
CVD_KHM_083	0.671958313336436
CVD_KHM_084	0.847016635229358
CVD_KHM_085	0.973211295531496
CVD_KHM_086	0.993531204199439
CVD_KHM_087	0.990687629421036
CVD_KHM_088	0.993343581041907
Unpublished_118	0.727826184454958
CVD_KHM_089	0.993351637886684
CVD_KHM_090	0.909198204206602
CVD_KHM_091	0.994963310263349
Unpublished_121	0.77487685709827
CVD_KHM_092	0.993103203093681
CVD_KHM_093	0.989307406102276
CVD_KHM_094	0.986532299465023
CVD_KHM_095	0.991062111795195
CVD_KHM_096	0.994477304505359
CVD_KHM_097	0.976200853159137
CVD_KHM_098	0.993901192934646
CVD_KHM_099	0.997309569556937
CVD_KHM_100	0.990239013975563
CVD_KHM_101	0.99339105613281
CVD_KHM_102	0.993456798538617
CVD_KHM_103	0.996378647898698
IGS-CBD-002	0.989353094941012
CVD_KHM_104	0.990958043065881
IGS-CBD-011	0.933192853849443
IGS-CBD-002	0.987669683195306
Unpublished_127	0.645092589059276
IGS-CBD-013	0.991854223667654
CVD_KHM_105	0.994482795100794
CVD_KHM_106	0.845794458236161
CVD_KHM_107	0.991745555684934
CVD_KHM_108	0.991516873089222
IGS-CBD-015	0.99198475009096
IGS-CBD-016	0.984921623702614
IGS-CBD-017	0.995513443442798
IGS-CBD-018	0.990348328982433
IGS-CBD-019	0.982225391883121
IGS-CBD-020	0.994518066351033
IGS-CBD-021	0.984352106826766
IGS-CBD-022	0.878637572556389
IGS-CBD-023	0.993916645056525
Unpublished_129	0.540061577703764
IGS-CBD-025	0.836872113263121
IGS-CBD-026	0.988636534092975
CVD_KHM_110	0.992112105055909
CVD_KHM_111	0.993336703897619
CVD_KHM_112	0.991486369774227
CVD_KHM_113	0.995296633613308
CVD_KHM_114	0.989137056418458
CVD_KHM_115	0.990015248824855
CVD_KHM_116	0.992216951703203
Unpublished_130	0.535303361095492
IGS-CBD-028	0.9862393269326
Unpublished_131	0.535583221949864
Unpublished_132	0.817457824840865
IGS-CBD-030	0.984840780520338
IGS-CBD-031	0.990864453309076
IGS-CBD-032	0.985110146204634
IGS-CBD-033	0.941121669278866
IGS-CBD-034	0.950731074750281
CVD_KHM_117	0.990604669429251
IGS-CBD-035	0.989443380276076
CVD_KHM_118	0.996865569874895
CVD_KHM_119	0.998081522811382
IGS-CBD-036	0.916144568380959
IGS-CBD-037	0.826538790217312
CVD_KHM_120	0.991056114820952
CVD_KHM_121	0.982687040029488
CVD_KHM_122	0.950476889818712
IGS-CBD-039	0.985646574030688
IGS-CBD-040	0.849511386136554
Unpublished_133	0.585921046311284
CVD_KHM_123	0.907556074094467
IGS-CBD-041	0.98873476028195
CVD_KHM_124	0.995015512133591
CVD_KHM_125	0.996024466283626
IGS-CBD-042	0.991913688150435
IGS-CBD-043	0.994953652949695
IGS-CBD-044	0.989841319322441
IGS-CBD-045	0.989040950568063
IGS-CBD-046	0.934548363805954
IGS-CBD-047	0.992871503396984
IGS-CBD-048	0.994609288370185
IGS-CBD-049	0.995597791717785
IGS-CBD-050	0.956529987824217
IGS-CBD-051	0.953585091808281
IGS-CBD-052	0.985353816953141
IGS-CBD-053	0.986300236495097
IGS-CBD-054	0.990753153599045
IGS-CBD-055	0.892440864865272
CVD_KHM_126	0.963744940096093
CVD_KHM_127	0.95984489613059
IGS-CBD-056	0.985610350296304
CVD_KHM_128	0.996026019638328
CVD_KHM_129	0.949696120184608
IGS-CBD-057	0.980731952326043
Unpublished_136	0.761376430657981
IGS-CBD-059	0.811320840833567
IGS-CBD-060	0.964449661219984
Unpublished_137	0.772046328573382
IGS-CBD-062	0.992054636616824
IGS-CBD-063	0.98983512951781
IGS-CBD-064	0.989018077745708
IGS-CBD-001	0.994763459597463
Unpublished_140	0.606526991903835
CVD_KHM_130	0.990512283736446
IGS-CBD-068	0.678102784427929
IGS-CBD-069	0.988306020374834
IGS-CBD-070	0.990390028625183
IGS-CBD-071	0.990395468984089
CVD_KHM_131	0.992847754537941
CVD_KHM_132	0.993023526045802
CVD_KHM_133	0.993704812545084
IGS-CBD-072	0.988229973191576
IGS-CBD-073	0.987827398291938
IGS-CBD-074	0.989712589538678
IGS-CBD-077	0.987201140685827
IGS-CBD-078	0.762966968160197
IGS-CBD-079	0.960980895277936
IGS-CBD-080	0.990008056712961
CVD_KHM_134	0.991017029899524
IGS-CBD-081	0.989474747888152
IGS-CBD-082	0.967224003312833
IGS-CBD-083	0.987556624039435
IGS-CBD-084	0.987902890965104
IGS-CBD-085	0.990239644664574
IGS-CBD-086	0.991009182786999
IGS-CBD-087	0.992127380581794
IGS-CBD-088	0.990597279880202
IGS-CBD-089	0.982564921648136
IGS-CBD-090	0.99079521852367
IGS-CBD-091	0.989073217036719
IGS-CBD-092	0.992030302240438
IGS-CBD-093	0.990948135705325
IGS-CBD-094	0.951573569013574
IGS-CBD-095	0.988516208853589
CVD_KHM_135	0.983269542312262
IGS-CBD-096	0.992706833517748
IGS-CBD-097	0.984011014411349
Unpublished_143	0.522731401758476
IGS-CBD-099	0.987764599651877
IGS-CBD-100	0.839041267554201
CVD_KHM_136	0.953303511362307
IGS-CBD-101	0.998101849204496
IGS-CBD-102	0.956579879367342
IGS-CBD-103	0.985822046838756
IGS-CBD-104	0.99235659905311
IGS-CBD-105	0.992864150144446
IGS-CBD-106	0.977329238804352
IGS-CBD-107	0.980523356544987
IGS-CBD-108	0.98958191639313
IGS-CBD-109	0.984173791340863
IGS-CBD-110	0.977210792968906
IGS-CBD-111	0.991849563134282
IGS-CBD-112	0.916885389755815
IGS-CBD-113	0.768274652701306
IGS-CBD-114	0.983599314967552
IGS-CBD-115	0.99213919318317
IGS-CBD-116	0.991577528728662
IGS-CBD-117	0.989615486881332
IGS-CBD-118	0.989512900849221
CVD_KHM_137	0.991877133445554
CVD_KHM_138	0.993562018266907
CVD_KHM_139	0.996515955811104
CVD_KHM_140	0.984579328172464
CVD_KHM_141	0.990050177856211
CVD_KHM_142	0.993217724572384
CVD_KHM_143	0.991470271029069
CVD_KHM_144	0.985127052913049
CVD_KHM_145	0.988586167017639
CVD_KHM_146	0.99093213200392
CVD_KHM_147	0.992308457088653
Unpublished_144	0.676705438178888
CVD_KHM_148	0.988932182924751
CVD_KHM_149	0.99316994681941
CVD_KHM_150	0.990185076789289
CVD_KHM_151	0.994967860439828
IGS-CBD-119	0.992384562504133
IGS-CBD-120	0.991190713545501
CVD_KHM_152	0.9881181085684
IGS-CBD-121	0.99134743993273
IGS-CBD-122	0.989693957043933
CVD_KHM_234	0.952493496721783
CVD_KHM_235	0.989642923349423
CVD_KHM_236	0.988912039194435
CVD_KHM_237	0.957013122438543
CVD_KHM_238	0.947141916360444
CVD_KHM_239	0.991079317664381
CVD_KHM_240	0.991565935357789
CVD_KHM_241	0.991219578534537
CVD_KHM_242	0.989062804649997
CVD_KHM_243	0.973080133702436
CVD_KHM_244	0.990400685236168
CVD_KHM_245	0.99139482837298
CVD_KHM_246	0.985958796744682
CVD_KHM_247	0.986318146883536
CVD_KHM_248	0.936974099063621
CVD_KHM_249	0.993856541274428
CVD_KHM_250	0.986414972511661
CVD_KHM_251	0.978931762667503
Unpublished_145	0.541019236970208
CVD_KHM_252	0.985360933229772
Unpublished_146	0.935416306331392
CVD_KHM_253	0.987827989400387
Unpublished_147	0.655031896323319
CVD_KHM_254	0.991376511613561
CVD_KHM_255	0.990048790425228
CVD_KHM_256	0.912229696046947
IGS-CBD-124	0.988914769050276
CVD_KHM_257	0.987487541454919
CVD_KHM_258	0.989813783140101
CVD_KHM_259	0.897344278131902
CVD_KHM_260	0.988401866527094
CVD_KHM_261	0.939729896311262
CVD_KHM_262	0.965064730329363
CVD_KHM_263	0.856094267724095
CVD_KHM_264	0.958274640076123
Unpublished_150	0.870178060902808
CVD_KHM_265	0.98974582647511
IGS-CBD-126	0.988864690707733
CVD_KHM_266	0.981878267537967
IGS-CBD-127	0.99283715870485
CVD_KHM_267	0.983101694521794
CVD_KHM_268	0.989781147050868
Unpublished_151	0.7844077393981
CVD_KHM_269	0.979641680122759
CVD_KHM_270	0.988406463773313
CVD_KHM_271	0.989344494529703
CVD_KHM_272	0.978238798494339
CVD_KHM_392	0.990392317531162
CVD_KHM_393	0.990941828911591
CVD_KHM_394	0.984132119522461
CVD_KHM_395	0.98913701141676
CVD_KHM_396	0.991964007448417
CVD_KHM_397	0.988449406684617
CVD_KHM_398	0.992422105335215
CVD_KHM_399	0.98576942384928
CVD_KHM_400	0.818346653980231
CVD_KHM_401	0.981508116361673
CVD_KHM_402	0.988012754783881
CVD_KHM_403	0.990278846862316
CVD_KHM_404	0.9856194741083
CVD_KHM_405	0.98617015893985
CVD_KHM_406	0.978638762821648
CVD_KHM_407	0.985185121396539
CVD_KHM_408	0.986065666679323
CVD_KHM_409	0.939238869983524
CVD_KHM_410	0.988038355238832
CVD_KHM_411	0.984214821828166
CVD_KHM_412	0.991776768112468
CVD_KHM_413	0.9684814942806
CVD_KHM_414	0.988417582688722
CVD_KHM_415	0.993647277455111
CVD_KHM_416	0.981872336961005
Unpublished_154	0.852293256482176
CVD_KHM_417	0.99473548416651
CVD_KHM_418	0.986894869269261
CVD_KHM_419	0.98887331656805
CVD_KHM_420	0.989619282598964
CVD_KHM_421	0.982764330338363
Unpublished_155	0.799015508679451
CVD_KHM_422	0.988610209285619
CVD_KHM_423	0.98721250209835
CVD_KHM_424	0.995261729679814
CVD_KHM_425	0.9806282181158
CVD_KHM_426	0.990219810973132
CVD_KHM_427	0.99247793952137
CVD_KHM_428	0.985555830979978
CVD_KHM_429	0.9781228399949
CVD_KHM_430	0.988752074375302
CVD_KHM_431	0.962057346979162
CVD_KHM_432	0.985579076071007
CVD_KHM_433	0.988762944522973
CVD_KHM_434	0.989705394264644
CVD_KHM_435	0.991523746930607
CVD_KHM_436	0.991922282788209
CVD_KHM_437	0.994528984745432
CVD_KHM_438	0.993934573067767
CVD_KHM_439	0.992060145339995
CVD_KHM_440	0.798598519699302
CVD_KHM_441	0.988583236564538
CVD_KHM_442	0.971974495539758
CVD_KHM_443	0.964957888902368
CVD_KHM_444	0.979162330536276
CVD_KHM_445	0.99095406190572
CVD_KHM_446	0.98854047662937
CVD_KHM_447	0.990856043570976
CVD_KHM_448	0.990196586493128
CVD_KHM_449	0.988839315782805
CVD_KHM_450	0.934724617599151
CVD_KHM_451	0.991871795289075
CVD_KHM_452	0.996441479873437
CVD_KHM_453	0.979125561053803
CVD_KHM_454	0.990544586505469
CVD_KHM_455	0.953659410850478
CVD_KHM_456	0.993920591238431
CVD_KHM_457	0.817753065152413
CVD_KHM_458	0.994702081768952
CVD_KHM_459	0.975675709272862
CVD_KHM_460	0.98841016573193
CVD_KHM_461	0.980152391678107
Unpublished_162	0.701625837299327
CVD_KHM_462	0.859419042830197
CVD_KHM_463	0.977964036420266
CVD_KHM_464	0.989942662916405
CVD_KHM_465	0.995685801752662
CVD_KHM_466	0.992839400590938
CVD_KHM_467	0.978164396232058
CVD_KHM_468	0.987953734419118
CVD_KHM_469	0.989461714711647
CVD_KHM_470	0.942226548749733
CVD_KHM_471	0.987857699572893
CVD_KHM_472	0.989942148238249
CVD_KHM_473	0.988212464754974
CVD_KHM_474	0.992695995424097
CVD_KHM_475	0.989457408136771
CVD_KHM_476	0.990172364280861
Unpublished_166	0.699240749658081
CVD_KHM_477	0.987070906116317
CVD_KHM_478	0.906964725822318
CVD_KHM_479	0.988188851082416
CVD_KHM_480	0.989586158555082
CVD_KHM_481	0.991423774026851
CVD_KHM_482	0.991543101618163
CVD_KHM_483	0.88109117345284
CVD_KHM_484	0.992121540745641
CVD_KHM_485	0.994153936052858
CVD_KHM_486	0.995585652188545
CVD_KHM_487	0.971286129398883
CVD_KHM_488	0.990053986480068
CVD_KHM_489	0.981502316901659
CVD_KHM_490	0.965903802382754
CVD_KHM_491	0.992151380896716
CVD_KHM_492	0.989506214574883
CVD_KHM_493	0.991722085198462
CVD_KHM_494	0.991133637773599
CVD_KHM_495	0.991349729439635
CVD_KHM_496	0.993309009640963
CVD_KHM_497	0.994600445536124
CVD_KHM_498	0.978763235076468
CVD_KHM_499	0.995381715919137
CVD_KHM_500	0.88200516387974
CVD_KHM_501	0.992060051393897
CVD_KHM_502	0.996918557950236
CVD_KHM_503	0.99657553144699
CVD_KHM_504	0.820704987128864
CVD_KHM_505	0.996229947963291
CVD_KHM_506	0.986284126068984
CVD_KHM_507	0.995608631726649
CVD_KHM_508	0.997965844017108
CVD_KHM_509	0.992543108052687
CVD_KHM_510	0.980772548490622
CVD_KHM_511	0.995526271530353
CVD_KHM_512	0.987799406364908
CVD_KHM_513	0.994718112585535
CVD_KHM_514	0.984896121407748
CVD_KHM_515	0.977128266157148
CVD_KHM_516	0.867640060772673
CVD_KHM_517	0.989488786611493
CVD_KHM_518	0.983316628631211
CVD_KHM_519	0.980032887002891
CVD_KHM_520	0.99564068661005
CVD_KHM_521	0.992824308616306
CVD_KHM_522	0.995218515299572
CVD_KHM_523	0.994699408384018
Unpublished_177	0.802822336766325
Unpublished_179	0.887335789493233
CVD_KHM_524	0.991444644048115
CVD_KHM_525	0.991876979035695
CVD_KHM_526	0.991774059423647
CVD_KHM_527	0.984656166652269
CVD_KHM_528	0.970756523807173
CVD_KHM_529	0.978569337926563
CVD_KHM_530	0.994682712122192
CVD_KHM_531	0.887288413539936
CVD_KHM_532	0.904314571118234
CVD_KHM_533	0.984316475124766
CVD_KHM_534	0.987756267689591
CVD_KHM_535	0.957275082966048
CVD_KHM_536	0.990377608413125
CVD_KHM_537	0.99190959724787
CVD_KHM_538	0.993747513956459
Unpublished_180	0.717520977750953
CVD_KHM_539	0.982335655779555
CVD_KHM_540	0.987713716391228
CVD_KHM_541	0.980472854632701
CVD_KHM_542	0.992512869611504
CVD_KHM_543	0.939389093470905
CVD_KHM_544	0.99415931801257
CVD_KHM_545	0.992525368774365
CVD_KHM_546	0.99016536965811
CVD_KHM_547	0.996696090610897
Unpublished_181	0.878793865943548
CVD_KHM_548	0.985104294346095
CVD_KHM_549	0.961121432915026
CVD_KHM_550	0.96792495510381
CVD_KHM_551	0.94634653589143
CVD_KHM_552	0.969831329081649
CVD_KHM_553	0.989503811378876
CVD_KHM_554	0.991573756823951
Unpublished_182	0.644941162245299
CVD_KHM_555	0.990178986111301
CVD_KHM_556	0.92929660259066
CVD_KHM_557	0.986813629515856
CVD_KHM_558	0.950019603685657
CVD_KHM_559	0.989668866370342
CVD_KHM_560	0.991665747013745
CVD_KHM_561	0.992086852349849
Unpublished_183	0.688974166139247
CVD_KHM_562	0.989915854399785
CVD_KHM_563	0.991160726697801
CVD_KHM_564	0.987434279123198
CVD_KHM_565	0.896063273448937
CVD_KHM_566	0.960751193800924
CVD_KHM_567	0.984775518435702
CVD_KHM_568	0.977723560172071
CVD_KHM_569	0.974083860679317
CVD_KHM_570	0.975991735720221
CVD_KHM_571	0.992892030225007
CVD_KHM_572	0.985543521564938
CVD_KHM_573	0.954165197242495
CVD_KHM_153	0.989108447237895
CVD_KHM_154	0.992433826714824
CVD_KHM_155	0.994124014992538
CVD_KHM_156	0.980991338667523
CVD_KHM_157	0.996988912756055
CVD_KHM_158	0.990583956493899
CVD_KHM_159	0.992378850349627
CVD_KHM_160	0.974221062040927
CVD_KHM_161	0.989757597949163
CVD_KHM_162	0.987595992178994
CVD_KHM_163	0.990224847749021
CVD_KHM_164	0.991545445272044
CVD_KHM_165	0.984070687882946
CVD_KHM_166	0.990005218704179
CVD_KHM_167	0.990662553058161
Unpublished_190	0.887632203444275
CVD_KHM_168	0.992987539794465
CVD_KHM_169	0.991313954756979
CVD_KHM_170	0.985485616078992
CVD_KHM_171	0.992438540418619
CVD_KHM_172	0.985320197936982
CVD_KHM_173	0.990951611524373
CVD_KHM_174	0.990989351743598
CVD_KHM_175	0.97926108883521
CVD_KHM_176	0.986267974697487
CVD_KHM_177	0.987871283597751
CVD_KHM_178	0.98303374289868
CVD_KHM_179	0.982283693664838
CVD_KHM_180	0.992087261773654
CVD_KHM_181	0.990545806350473
CVD_KHM_182	0.992166866302708
CVD_KHM_183	0.992586963824243
CVD_KHM_184	0.98754083103397
CVD_KHM_185	0.99124045038044
CVD_KHM_186	0.993633363808075
CVD_KHM_187	0.989477889248984
CVD_KHM_188	0.981592487948093
CVD_KHM_189	0.990801499039024
CVD_KHM_190	0.991134667502865
CVD_KHM_191	0.982262815051225
CVD_KHM_192	0.985682116055231
CVD_KHM_193	0.973361355082077
CVD_KHM_194	0.992336979769095
CVD_KHM_195	0.98979724651292
CVD_KHM_196	0.991821872141595
CVD_KHM_197	0.983474530091486
CVD_KHM_198	0.987419336198498
CVD_KHM_199	0.995662692984078
CVD_KHM_200	0.994341927898374
CVD_KHM_201	0.988399785149525
CVD_KHM_202	0.984239806124706
CVD_KHM_203	0.990441168652406
CVD_KHM_204	0.977747345915653
CVD_KHM_205	0.986136404877874
CVD_KHM_206	0.990067008083571
CVD_KHM_207	0.993072087109874
CVD_KHM_208	0.98698107479503
CVD_KHM_209	0.991066492622643
CVD_KHM_210	0.987460914160751
CVD_KHM_211	0.989146234197727
CVD_KHM_212	0.989363265122031
CVD_KHM_213	0.984498378474233
CVD_KHM_214	0.990807448303791
CVD_KHM_215	0.988289767125655
CVD_KHM_216	0.987934459007306
CVD_KHM_217	0.984289247890203
CVD_KHM_218	0.988941026470316
CVD_KHM_219	0.983009659844989
CVD_KHM_220	0.991391350256002
CVD_KHM_221	0.992889063316367
CVD_KHM_222	0.994788482147178
CVD_KHM_223	0.988849852130903
CVD_KHM_224	0.988598851352886
CVD_KHM_225	0.988984597718197
CVD_KHM_574	0.989815231809447
CVD_KHM_575	0.991436137552659
CVD_KHM_576	0.998507265929676
CVD_KHM_577	0.995717941361983
CVD_KHM_578	0.99444568339762
CVD_KHM_579	0.996857583140931
CVD_KHM_580	0.999004789057966
CVD_KHM_581	0.994881122505931
CVD_KHM_582	0.992762447196933
CVD_KHM_583	0.955928204161713
Unpublished_200	0.771881834960287
CVD_KHM_584	0.9926784308468
CVD_KHM_585	0.992634654647627
CVD_KHM_586	0.994926022556344
CVD_KHM_587	0.993620565816655
CVD_KHM_590	0.994471619580983
CVD_KHM_591	0.993901440682612
CVD_KHM_588	0.977017881811469
CVD_KHM_589	0.993849581608654
CVD_KHM_592	0.997294121722073
CVD_KHM_593	0.996565407930453
CVD_KHM_594	0.994382890662449
CVD_KHM_595	0.989996254690176
CVD_KHM_596	0.99387913077135
CVD_KHM_597	0.945384627162359
CVD_KHM_598	0.984781247341144
CVD_KHM_599	0.96969828030204
CVD_KHM_600	0.985089800848714
CVD_KHM_601	0.9924414021445
CVD_KHM_602	0.987650950590518
CVD_KHM_603	0.984008209427716
CVD_KHM_604	0.992803544741919
CVD_KHM_605	0.992800728159882
CVD_KHM_606	0.986859789110128
CVD_KHM_607	0.987237510616549
CVD_KHM_608	0.98980591707518
CVD_KHM_609	0.987298392795244
CVD_KHM_610	0.993499550892724
CVD_KHM_611	0.99248273484898
CVD_KHM_612	0.995733698399621
CVD_KHM_613	0.991773720358822
Unpublished_208	0.904808704655795
CVD_KHM_614	0.984901609443587
CVD_KHM_615	0.986491289822749
CVD_KHM_616	0.994493824989792
CVD_KHM_617	0.985008779489932
CVD_KHM_618	0.985587496725279
CVD_KHM_619	0.987486907402626
CVD_KHM_620	0.992996200962759
CVD_KHM_621	0.990154382280631
CVD_KHM_622	0.990768266095644
CVD_KHM_623	0.995803912353759
CVD_KHM_624	0.992920601807359
CVD_KHM_625	0.99572166615911
CVD_KHM_626	0.984942211427727
CVD_KHM_627	0.960531148937582
CVD_KHM_628	0.991165717605324
CVD_KHM_629	0.993435912581306
Unpublished_209	0.948079160311855
CVD_KHM_630	0.991158203168918
CVD_KHM_631	0.989592306171146
CVD_KHM_632	0.990708070256281
CVD_KHM_633	0.976550714561634
CVD_KHM_634	0.996004747864408
CVD_KHM_635	0.986688380295857
CVD_KHM_636	0.992892607405192
CVD_KHM_637	0.980855968223394
CVD_KHM_638	0.990300886256757
CVD_KHM_639	0.993053091465895
PD0498-C	0.99192691587862
PD0499-C	0.451721625540047
PD0500-C	0.97569846269555
PD0501-C	0.970211752469403
PD0502-C	0.9913394807093
PD0575-C	0.991669036081111
PD0576-C	0.953830003113308
PD0577-C	0.716622051071311
PD0577-Cx	0.720984627344147
PD0578-C	0.99088611936734
PD0579-C	0.991681964519569
PD0580-C	0.992275735937162
PD0651-C	0.985781913684606
PD0658-C	0.992423169535271
PD0659-C	0.992098345589001
PD0660-C	0.987695515412807
PD0662-C	0.992077653831684
PD0663-C	0.993040556540765
PD0664-C	0.987177314536626
PD0665-C	0.984962306141787
PD0667-C	0.62366102906547
PD0668-C	0.992283261173048
PD0670-C	0.991883149098134
PH0001-C	0.80757507508991
PH0002-C	0.988001825148716
PH0003-C	0.995427256949207
PH0004-C	0.991059276036801
PH0005-C	0.966515681749294
PH0006-C	0.989696820718085
PH0007-C	0.989997843178946
PH0008-C	0.819960649018709
PH0009-C	0.947568011363818
PH0010-C	0.985845082187779
PH0011-C	0.989151288680439
PH0012-C	0.989331325193082
PH0013-C	0.972647886827129
PH0014-C	0.907782622223425
PH0015-C	0.987896555809699
PH0016-C	0.992950741174385
PH0017-C	0.989094232303868
PH0018-C	0.988794265024527
PH0019-C	0.884191154528336
PH0020-C	0.98924576823527
PH0022-C	0.985799519938194
PH0023-C	0.993697330902259
PH0024-C	0.989708559570222
PH0026-C	0.940167272381705
PH0027-Cx	0.979569137177028
PH0028-Cx	0.992335072693075
PH0031-Cx	0.980414429853682
PH0042-C	0.991135198654917
PH0043-C	0.991946207117337
PH0044-C	0.981075733782654
PH0045-C	0.985579386046328
PH0046-C	0.725277562868181
PH0047-Cx	0.985255532786476
PH0051-Cx	0.983351757319955
PH0052-C	0.910368867361171
PH0053-C	0.703415565997362
PH0054-C	0.746641027884543
PH0055-C	0.990465624840164
PH0056-C	0.762178883257247
PH0057-C	0.985670008962088
PH0058-C	0.927082240713676
PH0059-C	0.993144589012483
PH0060-C	0.954245952981143
PH0063-C	0.503803121429528
PH0064-C	0.993221086337638
PH0065-C	0.98581898637175
PH0105-C	0.983636397434425
PH0108-C	0.895875327491681
PH0108-CW	0.881780865595439
PH0109-C	0.995490025002553
PH0110-C	0.987652664029638
PH0111-C	0.992610464892994
PH0112-C	0.983875072371438
PH0114-C	0.991413739394173
PH0116-C	0.988202717748675
PH0117-C	0.993060123024219
PH0118-C	0.994660142889615
PH0119-C	0.680858597781578
PH0121-CW	0.989097928329047
PH0122-CW	0.984685974911125
PH0123-CW	0.988932431532233
PH0124-CW	0.910382445705873
PH0125-CW	0.991199197356475
PH0126-CW	0.987230845360775
PH0127-CW	0.975164322751632
PH0128-CW	0.991179812476344
PH0130-CW	0.991021446678452
PH0132-CW	0.988142458239327
PH0133-CW	0.988112616042345
PH0134-C	0.987896140322837
PH0136-C	0.991162538085193
PH0137-C	0.992221694451711
PH0138-CW	0.982412184387977
PH0139-CW	0.994121517382278
PH0140-CW	0.986380553564474
PH0141-CW	0.984256694925104
PH0143-CW	0.989033387295673
PH0144-CW	0.983724103251395
PH0145-CW	0.990717905611551
PH0146-CW	0.988561370587014
PH0147-CW	0.985628489806558
PH0148-CW	0.986560733576391
PH0149-CW	0.992423625754261
PH0150-CW	0.908500888483378
PH0151-CW	0.987281151527532
PH0152-CW	0.98147473845741
PH0153-CW	0.99203451622488
PH0155-C	0.992029323701508
PH0156-C	0.994757360332053
PH0157-C	0.987068495702482
PH0161-C	0.98950457754801
PH0163-C	0.993110915895038
PH0164-C	0.99410086930156
PH0165-C	0.989903052779782
PH0167-C	0.993818563019625
PH0169-C	0.990086568246913
PH0171-C	0.990367766480082
PH0172-C	0.986145392072271
PH0173-C	0.990366910365659
PH0191-C	0.986228104252187
PH0192-C	0.984499178173731
PH0193-C	0.981542878574434
PH0194-C	0.990933166947916
PH0195-C	0.693027798202998
PH0196-C	0.971299792592154
PH0197-C	0.987156775932873
PH0198-C	0.992258655499793
PH0199-C	0.987104000052562
PH0200-C	0.989768394877052
PH0201-C	0.981687318434974
PH0202-C	0.882415056554071
PH0203-C	0.992006487096179
PH0204-C	0.803720382821688
PH0205-C	0.675581596664917
PH0206-C	0.988945620393141
PH0207-C	0.991889531630939
PH0208-C	0.984765079343411
PH0209-C	0.989696977255716
PH0210-C	0.976333742844672
PH0211-C	0.994832324303017
PH0212-C	0.990789748519207
PH0213-C	0.987537168659841
PH0217-C	0.949712293038388
PH0218-C	0.989782886492005
PH0221-C	0.987313969204457
PH0222-C	0.988907010621978
PH0223-CW	0.927903556269066
PH0224-C	0.989197451400801
PH0225-C	0.989193179377108
PH0227-C	0.987446905682585
PH0228-C	0.988328833549837
PH0229-C	0.991547645407678
PH0232-C	0.994007042791374
PH0233-C	0.954226932960601
PH0234-C	0.993809682364222
PH0235-C	0.995280817107339
PH0236-C	0.988975710105059
PH0237-C	0.988688739276074
PH0238-C	0.986756490216049
PH0239-C	0.983402597534854
PH0240-C	0.991726115624864
PH0241-C	0.986282050800676
PH0242-C	0.842832030424217
PH0243-C	0.986173092050648
PH0244-C	0.986724387481677
PH0245-C	0.985789444715219
PH0246-C	0.99049830223598
PH0247-C	0.984647922176957
PH0248-C	0.991343158008626
PH0249-C	0.985684865619614
PH0250-C	0.976388295916761
PH0251-C	0.984307389836406
PH0252-C	0.97166640576687
PH0253-C	0.985540182897437
PH0254-C	0.984945463307617
PH0255-C	0.984933202838581
PH0256-C	0.981026299612912
PH0257-C	0.986249147428882
PH0258-C	0.729198113585254
PH0259-C	0.922557999047414
PH0260-CW	0.971678946446619
PH0261-C	0.986649172011164
PH0262-CW	0.988866998393163
PH0263-C	0.989840928369112
PH0264-C	0.986441851617624
PH0265-C	0.917217854477326
PH0266-C	0.984403719807323
PH0267-C	0.98569467664724
PH0268-C	0.988717318887878
PH0269-CW	0.990746091085091
PH0270-C	0.968228343203988
PH0271-C	0.981671213507052
PH0272-C	0.990492198685279
PH0273-C	0.709625383330748
PH0274-C	0.923030436271393
PH0275-CW	0.970960414555304
PH0276-C	0.985053018927483
PH0277-CW	0.991050938031771
PH0278-CW	0.99218611846253
PH0279-C	0.986339142598238
PH0280-C	0.988955775073978
PH0281-CW	0.988657696081695
PH0282-C	0.973618026711056
PH0283-C	0.982268238278636
PH0284-C	0.985044401709131
PH0285-C	0.958338127712566
PH0286-CW	0.785629965786562
PH0287-C	0.986705315272407
PH0288-C	0.985124998211033
PH0289-C	0.981223709173023
PH0290-C	0.981393772820768
PH0291-C	0.991300817485437
PH0292-C	0.714563460058129
PH0293-CW	0.925430359021657
PH0295-C	0.936872448195216
PH0296-C	0.99206569080304
PH0297-C	0.99412422288506
PH0298-C	0.985664700184358
PH0299-CW	0.987116955437471
PH0300-C	0.979543813601381
PH0301-C	0.984875633591247
PH0302-C	0.621172735179512
PH0303-CW	0.984459174562801
PH0304-C	0.956098513900455
PH0305-C	0.986827931543462
PH0306-C	0.992401255466644
PH0307-C	0.983087054232679
PH0308-CW	0.989024863307391
PH0321-C	0.991506145194968
PH0322-C	0.988967542842695
PH0323-C	0.994319739497482
PH0324-C	0.892344998668256
PH0325-C	0.987835519980463
PH0326-C	0.989093679390084
PH0327-C	0.973122868850369
PH0328-C	0.929543987523097
PH0329-C	0.989345055418877
PH0330-C	0.482977731447071
PH0331-C	0.996706318525229
PH0332-C	0.869203604282288
PH0333-C	0.73243573114187
PH0334-C	0.609990374442069
PH0335-C	0.986279975228004
PH0336-C	0.938636783681292
PH0337-C	0.976142904568893
PH0338-C	0.989346760165025
PH0339-C	0.981681081369523
PH0340-C	0.82281835961481
PH0341-C	0.839276474288645
PH0342-C	0.980502927470817
PH0343-C	0.980864208310831
PH0344-C	0.979390242308382
PH0345-C	0.65858393821491
PH0346-C	0.98367838168308
PH0347-C	0.990065172758649
PH0348-C	0.989227358159993
PH0349-C	0.981099047722479
PH0350-C	0.991090339419395
PH0351-C	0.767073488318661
PH0352-C	0.986906562911732
PH0353-C	0.99411246174712
PH0354-C	0.981463841233341
PH0355-C	0.981624382117362
PH0356-C	0.980219080147255
PH0357-C	0.974842172180668
PH0358-C	0.985649487059727
PH0359-C	0.979625164525684
PH0360-C	0.988870329246205
PH0361-C	0.9843686228891
PH0362-C	0.984550869134829
PH0363-C	0.98410259023856
PH0364-C	0.988735424243831
PH0365-C	0.729595397591205
PH0366-C	0.821798197273875
PH0367-C	0.971432501145785
PH0368-C	0.48272566399996
PH0369-C	0.841470692878996
PH0370-C	0.991329730339173
PH0371-C	0.859875166964873
PH0372-C	0.974026384864705
PH0373-C	0.974681686048786
PH0374-C	0.992865980500501
PH0375-C	0.992477501305231
PH0376-C	0.763184444277221
PH0377-C	0.98245845135885
PH0378-C	0.964180539740307
PH0379-C	0.783341061606934
PH0381-C	0.985398286205848
PH0382-C	0.990770701407939
PH0383-C	0.783902692224119
PH0384-C	0.860537043977164
PH0386-C	0.954408684031485
PH0387-C	0.994936234906086
PH0388-C	0.91499253347272
PH0389-C	0.989594704017124
PH0390-C	0.991042814041642
PH0391-C	0.992070344474708
PH0392-C	0.995934538991855
PH0393-C	0.991615581755556
PH0394-C	0.99543408041054
PH0395-C	0.995861234882428
PH0396-C	0.993351558539776
PH0398-C	0.989627721760654
PH0399-C	0.990800724290158
PH0400-C	0.949659968579598
PH0401-C	0.996979943256064
PH0403-C	0.994397573891396
PH0404-C	0.99532388492064
PH0405-C	0.92196877687732
PH0406-C	0.995961199494888
PH0407-C	0.984512031330804
PH0408-C	0.984231207532088
PH0409-CW	0.880576807133088
PH0410-C	0.989189804393668
PH0411-C	0.981036328951765
PH0412-C	0.988766512273469
PH0414-C	0.987841121609396
PH0415-C	0.856074557320613
PH0416-C	0.994357932761945
PH0418-C	0.989903918473222
PH0420-CW	0.89725872597268
PH0421-C	0.984059173804231
PH0422-CW	0.990087545869234
PH0424-C	0.964348854101734
PH0425-C	0.973088854471627
PH0426-C	0.820417496160933
PH0427-C	0.996417150218806
PH0428-C	0.995364203473662
PH0429-C	0.636748419235937
PH0430-C	0.995117958497224
PH0431-CW	0.99133014379113
PH0432-C	0.97591835524475
PH0437-C	0.989448438764683
PH0438-C	0.993300704913096
PH0441-C	0.99477127768816
PH0442-C	0.994264656327954
PH0444-C	0.990418543607848
PH0445-C	0.983169208965214
PH0446-C	0.992789225560922
PH0447-C	0.911028224993743
PH0448-C	0.991565746359725
PH0449-C	0.991330176203754
PH0450-C	0.92842497127463
PH0451-C	0.989422716001836
PH0453-C	0.913260171565183
PH0454-C	0.83696989501979
PH0455-C	0.847093839312215
PH0456-C	0.983135617281606
PH0457-CW	0.987606958570985
PH0458-CW	0.988947705214384
PH0459-CW	0.754356319072311
PH0460-C	0.986240104508936
PH0461-C	0.786994682685777
PH0462-C	0.981655575870424
PH0463-C	0.984632404474178
PH0464-CW	0.98075732879607
PH0465-CW	0.709114348404112
PH0466-C	0.987159390149117
PH0467-CW	0.991565670842881
PH0468-C	0.99042009190908
PH0469-CW	0.92936885935204
PH0470-C	0.968421322190019
PH0471-C	0.950399542355389
PH0472-C	0.793616177909037
PH0473-C	0.991779320285828
PH0474-CW	0.990372720954911
PH0475-C	0.952041922541816
PH0476-C	0.98358916225668
PH0477-C	0.982759155665619
PH0478-C	0.708725609335988
PH0479-CW	0.945581303380556
PH0480-C	0.964319959543454
PH0481-C	0.985327136234208
PH0482-C	0.983955069642342
PH0483-CW	0.985212815730066
PH0484-C	0.985266632344799
PH0485-C	0.977529706049858
PH0486-C	0.987413041980513
PH0487-C	0.974763927270041
PH0488-C	0.989154598796241
PH0489-C	0.988393418128951
PH0490-C	0.982773199738739
PH0493-C	0.983751013709117
PH0493-CW	0.992168470756625
PH0494-CW	0.991801942091556
PH0495-C	0.981009815200326
PH0495-CW	0.987505126582666
PH0496-C	0.985426407672603
PH0496-CW	0.98524593157441
PH0497-C	0.991217806494074
PH0497-CW	0.992569905795719
PH0498-C	0.982776944218726
PH0498-CW	0.984741994035991
PH0499-C	0.991576906243695
PH0499-CW	0.991419608518098
PH0500-CW	0.995027052546422
PH0501-CW	0.989489177058114
PH0502-C	0.988830929076432
PH0503-C	0.756487168082755
PH0504-C	0.598138097490561
PH0505-C	0.79718010723009
PH0506-C	0.992067944699626
PH0507-C	0.986783417515653
PH0508-C	0.9847850226419
PH0510-C	0.611861865558207
PH0511-C	0.736638666735178
PH0512-C	0.992005704826019
PH0513-C	0.990558345375253
PH0514-C	0.984662612243398
PH0515-C	0.993400963734626
PH0516-C	0.98746033312114
PH0517-C	0.987072107613337
PH0518-C	0.993560257904508
PH0519-C	0.984485688452265
PH0520-C	0.992789164402008
PH0521-C	0.98467335729674
PH0522-C	0.99070298561318
PH0523-C	0.991225960202999
PH0524-C	0.993771724599937
PH0525-C	0.986642835608851
PH0526-C	0.986374322334186
PH0527-C	0.980386840661268
PH0528-C	0.993289461203548
PH0529-C	0.994481842229726
PH0530-C	0.994216549902241
PH0531-C	0.988842518007922
PH0532-C	0.99266292292238
PH0533-C	0.991648161811892
PH0534-C	0.990909459126473
PH0535-C	0.993435007112326
PH0537-C	0.993263270623041
PH0538-C	0.994931438332603
PH0539-C	0.990774135643825
PH0540-C	0.991251267180898
PH0541-C	0.972074938020957
PH0542-C	0.977062461996527
PH0543-C	0.99009814262682
PH0544-C	0.995141605708091
PH0545-C	0.812014234705848
PH0546-C	0.714267355834228
PH0547-C	0.620960645796802
PH0548-C	0.904380263577815
PH0549-C	0.889662280996361
PH0550-C	0.992315572163602
PH0551-C	0.986388473422395
PH0552-C	0.98561707298833
PH0553-C	0.993438150652911
PH0554-C	0.992835317541589
PH0555-C	0.990201996185801
PH0556-C	0.983415314197391
PH0557-C	0.909277768665954
PH0558-C	0.989238623638941
PH0559-C	0.992983988271602
PH0560-C	0.987335106158034
PH0561-C	0.962370976291175
PH0562-C	0.976568998561108
PH0563-C	0.988457316371528
PH0564-C	0.936100966751958
PH0565-C	0.98764365953942
PH0566-C	0.958806755489498
PH0567-C	0.985131885359312
PH0568-C	0.930302748989013
PH0569-C	0.984023168697255
PH0570-C	0.986971805039529
PH0571-C	0.990986982821071
PH0572-C	0.879312351416791
PH0573-C	0.928141202178952
PH0574-C	0.912973662022846
PH0575-C	0.994408938077948
PH0576-C	0.986146954906153
PH0577-C	0.99279618210006
PH0578-C	0.991468515837737
PH0579-C	0.98010146496973
PH0580-C	0.930013878878027
PH0581-C	0.994022093076168
PH0582-C	0.989956683320078
PH0583-C	0.91047985875275
PH0584-C	0.986552382940373
PH0585-C	0.992850752329434
PH0586-C	0.987852201642086
PH0587-C	0.98699263444102
PH0588-C	0.919456884228005
PH0589-C	0.985978502979051
PH0590-C	0.733432181985659
PH0591-C	0.990255980890028
PH0592-C	0.932203289117195
PH0593-C	0.979440110136372
PH0594-C	0.754107269779233
PH0595-C	0.684243592057274
PH0596-C	0.984263105531865
PH0597-C	0.995692493606123
PH0598-C	0.984826698461217
PH0599-C	0.991730687562002
PH0600-C	0.991586663751697
PH0601-C	0.995189624978304
PH0602-C	0.982929076409379
PH0603-C	0.885274780855763
PH0604-C	0.991540088250767
PH0605-C	0.993403407619104
PH0606-C	0.996240148867534
PH0607-C	0.99805849115435
PH0608-C	0.996435274669787
PH0609-C	0.99636949775989
PH0610-C	0.994363700549443
PH0611-C	0.992648475748026
PH0612-C	0.995235384831041
PH0613-C	0.943738174992758
PH0614-C	0.830507015907566
PH0615-C	0.912047469052693
PH0616-C	0.887708719152098
PH0617-C	0.992370185273569
PH0618-C	0.991064456798231
PH0619-C	0.992429675821183
PH0620-C	0.992017277700586
PH0621-C	0.983611255269823
PH0623-C	0.988896541738152
PH0624-C	0.986706990667066
PH0625-C	0.987409800481274
PH0626-C	0.98534380931715
PH0627-C	0.791247653358399
PH0628-C	0.791661754513151
PH0629-C	0.865738769092382
PH0630-C	0.984970465294083
PH0631-C	0.977227329684333
PH0632-C	0.987572300437719
PH0633-C	0.994127805514128
PH0634-C	0.910411226959317
PH0635-C	0.68671580309859
PH0636-C	0.989770695008607
PH0637-C	0.802492119540769
PH0638-C	0.990152081406712
PH0639-C	0.99482297642774
PH0640-C	0.992878275775003
PH0641-C	0.93585688276595
PH0642-C	0.686543050549952
PH0643-C	0.955593235279458
PH0644-C	0.963328651393946
PH0645-C	0.741633080916418
PH0646-C	0.827244274303372
PH0647-C	0.986343255269341
PH0648-C	0.951971756599765
PH0649-C	0.968201394289757
PH0650-C	0.984810961389017
PH0676-C	0.988288353661067
PH0677-C	0.991026776071764
PH0678-C	0.983601564247224
PH0679-C	0.989313998626042
PH0680-C	0.990542713362227
PH0681-C	0.842254516891588
PH0682-C	0.989367674577139
PH0683-C	0.828404776592254
PH0684-C	0.986208825568762
PH0685-C	0.993427255778521
PH0686-C	0.979145967416171
PH0687-C	0.992127605315043
PH0689-C	0.98269701044893
PH0691-Cx	0.977781057435972
PH0692-C	0.992987197036219
PH0694-C	0.985871437800462
PH0695-C	0.989166236999184
PH0696-C	0.992934472574264
PH0697-C	0.993124257246299
PH0698-C	0.866948770297407
PH0700-C	0.973957317575505
PH0701-C	0.98974985103327
PH0702-C	0.990866524672002
PH0703-C	0.994198764171277
PH0704-C	0.766000928028398
PH0705-C	0.975259913380105
PH0706-C	0.994987302187811
PH0707-C	0.833816247058847
PH0708-C	0.962998444308583
PH0709-C	0.987238044115716
PH0712-C	0.972196517699999
PH0713-C	0.444475895937124
PH0714-C	0.862753166052124
PH0715-C	0.959651794081703
PH0716-C	0.983068223022956
PH0717-C	0.958007164132906
PH0718-C	0.964614347015514
PH0719-C	0.992959244873709
PH0722-C	0.993077259986116
PH0723-C	0.989956739098352
PH0724-C	0.482610103060054
PH0725-C	0.966274764646368
PH0726-Cx	0.736264639553334
PH0727-C	0.989823046145862
PH0728-C	0.986308697472989
PH0729-C	0.984477901803389
PH0730-C	0.995123414898336
PH0731-C	0.993929635964994
PH0732-C	0.994679106103561
PH0733-C	0.872682244517681
PH0734-C	0.713487437228822
PH0735-C	0.575699102123776
PH0736-C	0.723925769688265
PH0737-C	0.976411766882522
PH0738-C	0.991795053127086
PH0739-C	0.993715000969619
PH0741-C	0.577635946605034
PH0742-C	0.997210741319383
PH0743-C	0.997131705360388
PH0744-C	0.930017958467508
PH0745-C	0.995125398270926
PH0746-C	0.984998388751398
PH0747-Cx	0.873904980522539
PH0749-C	0.765173519413637
PH0750-Cx	0.754175683508319
PH0753-Cx	0.983869651655855
PH0754-C	0.993412964574478
PH0755-C	0.988430701401618
PH0756-Cx	0.991366851479736
PH0757-C	0.989112457645765
PH0758-C	0.984510897562741
PH0759-C	0.994783868927602
PH0760-C	0.914013463504383
PH0761-C	0.990941523108822
PH0762-Cx	0.991948306095772
PH0763-C	0.838912192132203
PH0764-C	0.961706889791143
PH0765-C	0.986932267262522
PH0766-Cx	0.836049906597403
PH0767-C	0.884025643637791
PH0768-C	0.830428530198611
PH0769-C	0.887915708969904
PH0770-C	0.993707821512391
PH0772-C	0.988904524213082
PH0773-Cx	0.985998537150352
PH0774-C	0.95008319725789
PH0775-Cx	0.989059189239464
PH0776-C	0.986390208340353
PH0777-C	0.702823901108547
PH0778-C	0.992631863647168
PH0779-Cx	0.924920942268252
PH0780-C	0.986295318724462
PH0782-C	0.854926365703399
PH0783-C	0.989610339476119
PH0784-C	0.990651282948636
PH0785-Cx	0.982756368637791
PH0786-Cx	0.912630143505294
PH0788-C	0.990417243297059
PH0789-C	0.990318725562815
PH0790-C	0.991277325777429
PH0792-C	0.99612597098965
PH0793-C	0.993186803396861
PH0794-C	0.987551115176692
PH0795-C	0.988338272588918
PH0797-C	0.987758380663091
PH0798-Cx	0.994002063588805
PH0799-Cx	0.986916269980697
PH0800-C	0.713070947645878
PH0801-C	0.985164462489783
PH0802-C	0.872393602097304
PH0803-Cx	0.983434317423928
PH0805-C	0.987762264632235
PH0807-C	0.982983234928469
PH0808-Cx	0.932601686382885
PH0810-C	0.988119621966922
PH0811-C	0.905792072599425
PH0812-Cx	0.993835700153389
PH0813-C	0.992394133129714
PH0814-Cx	0.987155538465365
PH0815-C	0.83445616916837
PH0816-Cx	0.995628887773691
PH0817-C	0.969596069556036
PH0818-C	0.988637820391893
PH0819-C	0.989675878683371
PH0820-C	0.989693309576923
PH0821-C	0.894846718793934
PH0822-C	0.989770627229214
PH0823-C	0.990328675428421
PH0824-C	0.42456153601752
PH0825-C	0.987033201436961
PH0826-C	0.988505692193669
PH0828-C	0.990358327637115
PH0829-C	0.963524457417868
PH0830-C	0.971668599132683
PH0831-C	0.990310729388498
PH0832-C	0.987500274299376
PH0833-C	0.987106854061489
PH0834-C	0.991184010899538
PH0835-C	0.987269748837643
PH0836-C	0.959661807899184
PH0837-C	0.988461764640174
PH0838-C	0.973534931875499
PH0839-C	0.990684580647295
PH0840-C	0.989863255648589
PH0841-C	0.97379670011425
PH0842-C	0.974476193991431
PH0843-C	0.992256666838174
PH0844-C	0.992250034455087
PH0845-C	0.938876818318089
PH0846-C	0.989663987045231
PH0847-C	0.985119960164663
PH0848-C	0.985279126844819
PH0849-C	0.745638245440102
PH0850-C	0.971042338863412
PH0851-C	0.989169999756314
PH0852-C	0.987726924557741
PH0853-C	0.987067412059726
PH0854-C	0.989043927713623
PH0855-C	0.988757965975398
PH0856-C	0.988622938885835
PH0858-C	0.988035967509148
PH0859-Cx	0.988312683805902
PH0860-Cx	0.988951521416292
PH0861-Cx	0.992161564777719
PH0862-Cx	0.992371696214068
PH0863-Cx	0.930808538240048
PH0864-Cx	0.974485945221563
PH0865-C	0.990106530089655
PH0866-C	0.987247606859569
PH0867-Cx	0.995318763338475
PH0868-Cx	0.988054003835227
PH0870-C	0.931760189025781
PH0871-C	0.984880955204204
PH0872-C	0.996322710182239
PH0873-Cx	0.997112034583923
PH0874-Cx	0.989810515228563
PH0875-C	0.983269155164844
PH0876-C	0.918082982731326
PH0877-C	0.990672788163004
PH0878-C	0.989687574720102
PH0879-C	0.987136705667039
PH0880-C	0.984108128579555
PH0882-C	0.760337236656807
PH0883-Cx	0.8075780203266
PH0885-Cx	0.990087576267578
PH0886-C	0.98651614263085
PH0887-C	0.98798493990716
PH0888-C	0.986963537707026
PH0889-C	0.984310115720459
PH0890-C	0.989467518714434
PH0891-Cx	0.99211503513071
PH0892-C	0.775562238940115
PH0893-C	0.986768809668477
PH0894-C	0.990195534785385
PH0895-C	0.988903626094183
PH0896-C	0.988505400019627
PH0897-Cx	0.944371920749741
PH0898-C	0.918546469381064
PH0899-C	0.990159223971428
PH0900-C	0.989416326449899
PH0901-C	0.967124006464692
PH0902-C	0.987109562701812
PH0903-C	0.839862964516774
PH0904-C	0.992045829402069
PH0905-C	0.923486721897672
PH0906-C	0.900352248442362
PH0907-C	0.990486605959822
PH0908-C	0.990402707545491
PH0909-C	0.990250278052931
PH0910-C	0.987361661066594
PH0911-Cx	0.989181505358889
PH0912-C	0.990133884767087
PH0914-Cx	0.99365355381265
PH0915-C	0.989936869922403
PH0916-C	0.917890443817848
PH0917-Cx	0.831737710484957
PH0918-Cx	0.872351081156107
PH0919-C	0.866894625200049
PH0920-Cx	0.986419411352115
PH0921-C	0.995331187742987
PH0923-Cx	0.996578865307915
PH0924-C	0.993344498717269
PH0925-C	0.992191115302978
PH0926-C	0.991557571145826
PH0927-C	0.983030514005574
PH0928-C	0.994169678758722
PH0929-C	0.996477882795172
PH0930-Cx	0.980932625359463
PH0931-C	0.981444390359038
PH0932-C	0.966023209949411
PH0933-C	0.992436414582936
PH0935-C	0.924338684165163
PH0936-C	0.990446247225297
PH0937-C	0.979196533555321
PH0938-C	0.735202469526111
PH0938-Cx	0.760078392151989
PH0939-C	0.990993151880681
PH0940-Cx	0.683651491673152
PH0941-C	0.625118255648891
PH0941-Cx	0.815637165637222
PH0942-Cx	0.996320067376056
PH0945-C	0.977805040401043
PH0947-C	0.995352677147948
PH0951-C	0.992537398680049
PH0952-CW	0.992184311091206
PH0959-Cx	0.994724912007358
PH0960-Cx	0.945434183230885
PH0961-Cx	0.98872210634762
PH0962-C	0.989810649993679
PH0963-C	0.984859799993797
PH0964-Cx	0.989659750447797
PH0965-Cx	0.990486332929207
PH0966-Cx	0.987068865288118
PH0968-C	0.989930271822601
PH0970-C	0.989864607967695
PH0971-C	0.988183439140437
PH0973-C	0.653482855587427
PH0974-Cx	0.640380147604332
PH0976-C	0.964392635353715
PH0980-C	0.992514580392337
PH0981-C	0.991087429098729
PH0982-C	0.992054677295594
PH0983-C	0.993961733786221
PH0984-C	0.991515110212591
PH0985-C	0.995059847490601
PH0986-C	0.988768176632043
PH0987-C	0.989138396322509
PH0989-C	0.989674756393052
PH0990-C	0.98989867503356
PH0991-C	0.989988203238262
PH0994-C	0.988944560012956
PH0996-C	0.990078347624271
PH0997-C	0.978513467100338
PH0999-C	0.98987920877555
PH1000-C	0.991273543675357
PH1001-C	0.989046531004658
PH1002-C	0.990049867501493
PH1003-C	0.986596070853297
PH1007-C	0.739938980234921
PH1008-C	0.988346634298893
PH1010-C	0.998135230177077
PH1011-C	0.990432988393784
PH1015-C	0.988322823634002
PH1016-C	0.98428859265118
PH1017-C	0.985251564358031
PH1023-C	0.969600012200018
PH1025-C	0.989892986350427
PH1026-C	0.988035882348264
PH1027-C	0.989354767687259
PH1032-C	0.98565837583935
PH1034-C	0.996385370028136
PH1037-C	0.994371204298711
PH1043-C	0.986585856020828
PH1045-C	0.993126030960011
PH1046-C	0.997079658059019
PH1050-C	0.996551214060177
PH1051-C	0.990736010186369
PH1054-C	0.998521676709702
PH1058-C	0.992975418566379
PH1062-C	0.995337393508107
PH1064-C	0.991330657118077
PH1065-C	0.959977913466877
PH1068-C	0.983246736106861
PH1069-C	0.834744960721051
PH1071-C	0.993728440143892
PH1073-C	0.990637781527235
PH1085-C	0.98949971396129
PH1086-C	0.991243254672802
PH1087-C	0.537482702074677
PH1088-C	0.790550785216723
PH1089-C	0.764257740328526
PH1090-C	0.995867445661549
PH1091-C	0.995668674228009
PH1092-C	0.996104593654499
PH1095-C	0.987458026817461
PH1097-C	0.992841450697125
PH1099-C	0.996371287624685
PH1105-C	0.702165297138021
PH1106-C	0.997552452856652
PH1108-C	0.987718236015686
PH1136-C	0.97560596740435
PH1137-C	0.934798139815037
PH1138-C	0.988251509929038
PH1139-C	0.996385072400897
PH1141-C	0.989669529691229
PH1145-C	0.922701186806805
PH1147-C	0.986470583336537
PH1148-C	0.988071488260079
PH1150-C	0.995701608062442
PH1152-C	0.993720207953156
PH1153-C	0.989056330900741
PH1155-C	0.994104411210846
PH1156-C	0.991859428716169
PH1158-C	0.995298259639058
PH1159-C	0.988327755472284
PH1160-C	0.987559728214531
PH1161-C	0.992736103512854
PH1162-C	0.990954326228378
PH1163-C	0.990020326959459
PH1164-C	0.989869091042148
PH1165-C	0.99214013646834
PH1168-C	0.983307333214807
PH1169-C	0.990293185014661
PH1170-C	0.990356399325336
PH1171-C	0.971764992857384
PH1172-C	0.987604049839812
PH1173-C	0.993354056909446
PH1174-C	0.993211174647115
PH1175-C	0.992319382261309
PH1178-C	0.995066592123633
PH1181-C	0.988874451313527
PH1183-C	0.983211199932378
PH1186-C	0.993398268097662
PH1187-C	0.990001304622332
PH1188-C	0.99313251186691
PH1189-C	0.995116442148121
PH1190-C	0.987841004051087
PH1191-C	0.730199321975812
PH1192-C	0.992592973355087
PH1195-C	0.994385004194323
PH1197-C	0.972345295371671
PH1198-C	0.99428133101624
PH1200-C	0.995487382552117
PH1201-C	0.987945210579901
PH1202-C	0.992143312653098
PH1203-C	0.985234405095776
PH1205-C	0.518788453727579
PH1206-C	0.993268131351205
PH1207-C	0.989148418474637
PH1208-C	0.990474138792129
PH1209-C	0.997268784922901
PH1211-C	0.992205365427268
PH1212-C	0.994823464334154
PH1215-C	0.754158335616128
PH1216-C	0.9854222186358
PH1217-C	0.939786390822281
PH1218-C	0.993004710449263
PH1219-C	0.977887644085286
PH1220-C	0.988664710817388
PH1223-C	0.996058932959875
PH1224-C	0.992898418075082
PH1229-C	0.977423447703913
PH1232-C	0.991970162982605
PH1234-C	0.992062947717502
PH1236-C	0.989345016856377
PH1237-C	0.994688796872386
PH1239-C	0.991318391472931
PH1245-C	0.995152694394305
PH1248-C	0.99564397388024
PH1250-C	0.712873188695324
PH1251-C	0.987216619459812
PH1252-C	0.988584468530414
PH1253-C	0.990247140277527
PH1256-C	0.994417011377423
PH1259-C	0.997735876891735
PH1263-C	0.991354660058619
PH1265-C	0.990961429145619
PH1266-C	0.560540351066564
PH1287-C	0.992515243890604
PH1289-C	0.782994354859974
PH1291-C	0.987404575943917
PH1295-C	0.954187403394274
PH1296-C	0.967083692634829
PH1297-C	0.984714034268706
PH1299-C	0.903094372962698
PH1300-C	0.995530376221138
PH1304-C	0.763360476749328
PH1305-C	0.840386385999353
PH1308-C	0.991757115292243
PH1309-C	0.738874088045392
PH1310-C	0.984206860660083
PH1313-C	0.986195083264593
PH1316-C	0.900641143774698
PH1317-C	0.993795425173852
PH1318-C	0.985219586537443
PH1319-C	0.9903218842702
PH1322-C	0.989881481085293
PH1323-C	0.988812375420363
PH1324-C	0.988668700999221
PH1325-C	0.988885297178837
PH1326-C	0.988013399790244
PH1327-C	0.985118456634917
PH1328-C	0.893110851137055
PH1329-C	0.988067511478911
PH1330-C	0.988394991790697
PH1331-C	0.989488712753397
PH1332-C	0.981951200183473
PH1333-C	0.99129121780459
PH1334-C	0.988675424352319
PH1335-C	0.988488708520173
PH1336-C	0.987730194263183
PH1337-C	0.987054512288343
PH1338-C	0.980040468919325
PH1339-C	0.991025571568456
PH1340-C	0.982938275011407
PH1341-C	0.787038221858319
PH1342-C	0.982932592844911
PH1343-C	0.977637698070134
PH1344-C	0.981573906249572
PH1345-C	0.989141438905948
PH1346-C	0.987149352795405
PH1347-C	0.984140895806474
PH1348-C	0.985974956965122
PH1349-C	0.987553750237262
PH1350-C	0.985915722731533
PH1351-C	0.965023631235345
PH1352-C	0.985842350263336
PH1353-C	0.874460227709216
PH1354-C	0.989976113363088
PH1355-C	0.985388390943864
PH1356-C	0.988629258801842
PH1357-C	0.988176851123241
PH1358-C	0.981218761859757
PH1359-C	0.989004298535377
PH1360-C	0.984203621269497
PH1361-C	0.867992502966775
PH1362-C	0.988578603718972
PH1363-C	0.988410532664213
PH1364-C	0.988223358346539
PH1365-C	0.977526728354885
PH1366-C	0.990525423945195
PH1367-C	0.988513683959472
PH1368-C	0.988234297564525
PH1369-C	0.988906742921305
PH1370-C	0.981377733541027
PH1371-C	0.979476103918611
PH1372-C	0.991925693353373
PH1373-C	0.985462745032565
PH1374-C	0.820280029396164
PH1375-C	0.982697004078532
PH1376-C	0.978650830754775
PH1377-C	0.981265300210844
PH1378-C	0.989441014869805
PH1379-C	0.985693325359207
PH1380-C	0.982702317208755
PH1381-C	0.990080764650147
PH1382-C	0.978697063756668
PH1383-C	0.987259954548714
PH1384-C	0.98622156119856
PH1385-C	0.964381525000916
PH1386-C	0.986288931161062
PH1387-C	0.987749049990798
PH1388-C	0.98742733373524
PH1389-C	0.985622813866271
PH1390-C	0.981737579882253
PH1391-C	0.991299623018985
PH1393-C	0.9869984545567
PH1394-C	0.991812908810958
PH1395-C	0.985350896464419
PH1396-C	0.987526385690384
PH1397-C	0.988421853657925
PH1398-C	0.986780919068464
PH1399-C	0.987824218964402
PH1400-C	0.950422180744354
PH1402-C	0.995596383083057
PH1407-C	0.922753445295844
PH1411-C	0.989379028071288
PH1419-C	0.981838420747983
PH1422-C	0.765387868068647
PH1439-C	0.989810801015583
PH1443-C	0.986130439934879
PH1449-C	0.779449599695332
PH1453-C	0.991709223486329
PH1454-C	0.989739172632722
PH1463-C	0.991877529632834
PH1477-C	0.991969155426669
PH1480-C	0.831546655720444
PH1482-C	0.989042813444198
PH1484-C	0.965194571444879
PH1486-C	0.988782680371207
PH1487-C	0.987471151061078
PH1488-C	0.985590713856732
PH1489-C	0.986335677882458
PH1490-C	0.979264264740002
PH1491-C	0.969399994655574
PH1492-C	0.987610222041503
PH1493-C	0.941479303273037
PH1494-C	0.982617581203339
PH1495-C	0.86201961220104
PH1497-C	0.990034029482098
PH1498-C	0.988407901723373
PH1499-C	0.989496523265327
PH1500-C	0.987037814608021
PH1501-C	0.986381103261364
PH1502-C	0.75966171610515
PH1504-C	0.987433640003333
PH1506-C	0.977770676338387
PH1507-C	0.987605888413885
PH1519-C	0.992024405195063
PH1526-C	0.990185781069098
PH1529-C	0.979421060275554
PH1530-C	0.992152405303293
PH1547-C	0.98923711050593
PH1553-C	0.973140606335514
PH1554-C	0.980991673068611
PH1562-C	0.944258549773668
PH1564-C	0.986514288755715
PH1565-C	0.988332324361183
PH1566-C	0.994748505100315
PH1567-C	0.729425833460684
PH1568-C	0.776169422205273
PH1570-C	0.928147269388879
PH1571-C	0.983371344460083
PH1575-C	0.991890280086753
PH1577-C	0.990966129014717
PH1578-C	0.991054783356819
PH1580-C	0.776598955179119
PH1587-C	0.98361202179487
PH1589-C	0.988323449153871
PH1594-C	0.799287063017276
PH1596-C	0.991724611506722
PH1597-C	0.991754268132088
PH1602-C	0.772330417648877
PH1604-C	0.988300383379392
PH1611-C	0.985186620483597
PH1614-C	0.991018595431744
PH1615-C	0.994640687996323
PH1616-C	0.992513363091567
PH1622-C	0.704871675166283
PH1623-C	0.985641811959784
PH1624-C	0.867705646095449
PH1626-C	0.944681899519959
PH1628-C	0.751452250994416
PH1630-C	0.92981093071467
PH1634-C	0.996539767134649
PH1636-C	0.989359433753296
PH1638-C	0.988428091029257
PH1639-C	0.995505607614778
PH1643-C	0.986484393688309
PH1660-C	0.992280387887481
PH1668-CW2	0.988640175395624
PH1669-CW2	0.987069756658838
PH1670-CW2	0.864742193424231
PH1671-CW2	0.962923561869761
PH1674-CW2	0.951350573773424
PH1675-CW2	0.994159855973089
PH1676-CW2	0.852122599341765
PH1677-CW2	0.899610841338224
PH1678-CW2	0.948574596545774
PH1679-CW2	0.9363923821559
PH1692-CW	0.981398900482112
PV0002-C	0.986175851926302
PV0004-C	0.988191265641282
PV0006-C	0.983634554198985
PV0008-C	0.994273821163487
PV0014-C	0.983009872060691
PV0015-C	0.635102823664161
PV0017-C	0.673360894466198
PV0018-C	0.990526107009296
PV0020-C	0.995226085252931
PV0022-C	0.994170941116138
PV0023-C	0.679312698792247
PV0028-C	0.982771392567843
PV0030-C	0.845060527741865
PV0031-C	0.98409006287333
PV0035-C	0.983801468312787
PV0037-C	0.983591583971931
PV0039-C	0.987896858876149
PV0040-C	0.871295401810179
PV0041-C	0.991100236313891
PV0046-C	0.974842687551354
PV0048-C	0.98966538424856
PV0080-C	0.98699859373137
PV0081-C	0.983182879280021
PV0082-C	0.990764053027694
PV0083-C	0.984516261116273
PV0084-C	0.986913149624121
PV0085-C	0.986150856335383
PV0086-C	0.709220500991371
PV0087-C	0.738551710898865
PV0088-C	0.98872108888656
PV0089-C	0.984375579587844
PV0090-C	0.996412108880251
PV0091-C	0.982385937052714
PV0092-C	0.988111443846906
PV0093-C	0.970768818547354
PV0094-C	0.984958589794043
PV0095-C	0.993781934958661
PV0096-C	0.992232035754408
PV0097-C	0.99015649323879
PV0098-C	0.983251001990076
PV0099-C	0.989351698061722
PV0100-C	0.70915897829155
PV0101-C	0.985060221126861
PV0102-C	0.99080535303195
PV0105-C	0.985710404730336
PV0109-C	0.806198977538403
PV0110-C	0.861151762295424
PV0111-C	0.991278881316551
PV0112-C	0.990771788345816
PV0113-C	0.680152753403092
PV0114-C	0.983648788219413
PV0115-C	0.927599887353236
[truncated: 325 more rows]
