# Supplementary material for: Strong positive selection biases identity-by-descent-based inferences of recent demography and population structure in Plasmodium falciparum
Source: Nat Commun. 2024 Mar 20;15:2499. doi: 10.1038/s41467-024-46659-0 (PMC10954658; doi:10.1038/s41467-024-46659-0)
Supplement: Supplementary file 6 — Source Data File [file 41467_2024_46659_MOESM6_ESM.zip › Figure1/fig1d_sea_dominant_clone_ratio.csv]

Sample	Hap1Ratio
CVD_THA_001	0.74
CVD_KHM_226	0.76
CVD_KHM_227	0.75
CVD_KHM_228	1.0
CVD_KHM_229	1.0
CVD_KHM_230	0.7
CVD_KHM_231	1.0
CVD_KHM_232	1.0
CVD_KHM_233	1.0
CVD_KHM_273	1.0
CVD_KHM_274	1.0
CVD_KHM_275	1.0
CVD_KHM_276	1.0
CVD_KHM_277	1.0
CVD_KHM_278	1.0
CVD_KHM_279	1.0
CVD_KHM_280	1.0
CVD_KHM_281	1.0
CVD_KHM_282	1.0
CVD_KHM_283	1.0
CVD_KHM_284	1.0
CVD_KHM_285	1.0
CVD_KHM_286	1.0
CVD_KHM_287	1.0
CVD_KHM_288	1.0
CVD_KHM_289	1.0
CVD_KHM_290	0.74
CVD_KHM_291	0.76
CVD_KHM_292	1.0
CVD_KHM_293	1.0
CVD_KHM_294	0.75
CVD_KHM_295	0.97
CVD_KHM_296	1.0
CVD_KHM_297	1.0
CVD_KHM_298	1.0
CVD_KHM_299	1.0
CVD_KHM_300	1.0
CVD_KHM_301	1.0
CVD_KHM_302	1.0
CVD_KHM_303	1.0
CVD_KHM_304	1.0
CVD_KHM_305	1.0
CVD_KHM_306	1.0
CVD_KHM_307	1.0
CVD_KHM_308	0.8
CVD_KHM_309	0.81
CVD_KHM_310	1.0
CVD_KHM_311	1.0
CVD_KHM_312	1.0
CVD_KHM_313	1.0
CVD_KHM_314	1.0
CVD_KHM_315	1.0
CVD_KHM_316	0.85
CVD_KHM_317	1.0
CVD_KHM_318	0.75
CVD_KHM_319	1.0
CVD_KHM_320	1.0
CVD_KHM_321	1.0
CVD_KHM_322	1.0
CVD_KHM_323	1.0
CVD_KHM_324	1.0
CVD_KHM_325	1.0
CVD_KHM_326	1.0
CVD_KHM_327	0.77
CVD_KHM_328	0.78
CVD_KHM_329	1.0
CVD_KHM_330	0.85
CVD_KHM_331	0.74
CVD_KHM_332	0.73
CVD_KHM_333	0.7
CVD_KHM_334	0.86
CVD_KHM_335	0.74
CVD_KHM_336	0.77
CVD_KHM_337	1.0
CVD_KHM_338	0.74
CVD_KHM_339	0.75
CVD_KHM_340	1.0
CVD_KHM_341	1.0
CVD_KHM_342	1.0
CVD_KHM_343	1.0
CVD_KHM_344	1.0
CVD_KHM_345	1.0
CVD_KHM_346	1.0
CVD_KHM_347	1.0
CVD_KHM_348	0.96
CVD_KHM_349	1.0
CVD_KHM_350	1.0
CVD_KHM_351	0.76
CVD_KHM_352	1.0
CVD_KHM_353	1.0
CVD_KHM_354	1.0
CVD_KHM_355	1.0
CVD_KHM_356	1.0
CVD_KHM_357	0.81
CVD_KHM_358	1.0
CVD_KHM_359	1.0
CVD_KHM_109	1.0
CVD_KHM_360	1.0
CVD_KHM_361	1.0
CVD_KHM_362	0.84
CVD_KHM_363	1.0
CVD_KHM_364	0.87
CVD_KHM_365	1.0
CVD_KHM_366	1.0
CVD_KHM_367	1.0
CVD_KHM_368	1.0
CVD_KHM_369	1.0
CVD_KHM_370	1.0
CVD_KHM_371	0.78
CVD_KHM_372	1.0
CVD_KHM_373	1.0
CVD_KHM_374	1.0
CVD_KHM_375	1.0
CVD_KHM_376	1.0
CVD_KHM_377	1.0
CVD_KHM_378	1.0
CVD_KHM_379	1.0
CVD_KHM_380	1.0
CVD_KHM_381	1.0
CVD_KHM_382	1.0
CVD_KHM_383	1.0
CVD_KHM_384	1.0
CVD_KHM_385	1.0
CVD_KHM_386	0.97
CVD_KHM_387	1.0
CVD_KHM_388	0.79
CVD_KHM_389	1.0
CVD_KHM_390	1.0
CVD_KHM_391	1.0
CVD_KHM_065	0.78
CVD_KHM_001	1.0
CVD_KHM_002	1.0
CVD_KHM_003	1.0
IGS-CBD-003	1.0
CVD_KHM_004	1.0
CVD_KHM_005	1.0
CVD_KHM_006	1.0
CVD_KHM_007	0.84
CVD_KHM_008	1.0
CVD_KHM_009	1.0
CVD_KHM_010	1.0
CVD_KHM_011	1.0
CVD_KHM_012	1.0
CVD_KHM_013	1.0
CVD_KHM_014	1.0
CVD_KHM_015	1.0
CVD_KHM_016	1.0
CVD_KHM_017	1.0
CVD_KHM_018	1.0
CVD_KHM_019	1.0
CVD_KHM_020	1.0
CVD_KHM_021	1.0
CVD_KHM_022	1.0
CVD_KHM_023	1.0
CVD_KHM_024	1.0
CVD_KHM_025	1.0
CVD_KHM_026	1.0
CVD_KHM_027	1.0
CVD_KHM_028	1.0
CVD_KHM_029	0.85
CVD_KHM_030	0.76
CVD_KHM_031	1.0
CVD_KHM_032	1.0
CVD_KHM_033	1.0
CVD_KHM_034	0.75
CVD_KHM_035	1.0
CVD_KHM_036	1.0
CVD_KHM_037	0.71
CVD_KHM_038	1.0
CVD_KHM_039	1.0
CVD_KHM_040	1.0
CVD_KHM_041	1.0
CVD_KHM_042	1.0
CVD_KHM_043	0.99
CVD_KHM_044	0.95
CVD_KHM_045	1.0
CVD_KHM_046	1.0
CVD_KHM_047	1.0
CVD_KHM_048	1.0
CVD_KHM_049	1.0
CVD_KHM_050	1.0
CVD_KHM_051	1.0
CVD_KHM_052	1.0
CVD_KHM_053	1.0
CVD_KHM_054	0.7
CVD_KHM_055	1.0
CVD_KHM_056	1.0
CVD_KHM_057	1.0
CVD_KHM_058	1.0
CVD_KHM_059	1.0
CVD_KHM_060	1.0
CVD_KHM_061	0.95
CVD_KHM_062	1.0
CVD_KHM_063	1.0
CVD_KHM_064	1.0
IGS-CBD-005	0.76
IGS-CBD-006	1.0
IGS-CBD-007	1.0
IGS-CBD-008	1.0
IGS-CBD-009	1.0
IGS-CBD-010	0.73
CVD_KHM_066	1.0
CVD_KHM_067	1.0
CVD_KHM_068	1.0
CVD_KHM_069	1.0
CVD_KHM_070	1.0
CVD_KHM_071	1.0
CVD_KHM_072	1.0
CVD_KHM_073	1.0
CVD_KHM_074	1.0
CVD_KHM_075	1.0
CVD_KHM_076	1.0
CVD_KHM_077	1.0
CVD_KHM_078	1.0
CVD_KHM_079	1.0
CVD_KHM_080	1.0
CVD_KHM_081	1.0
CVD_KHM_082	0.86
CVD_KHM_083	0.8
CVD_KHM_084	0.81
CVD_KHM_085	0.99
CVD_KHM_086	1.0
CVD_KHM_087	1.0
CVD_KHM_088	1.0
CVD_KHM_089	1.0
CVD_KHM_090	0.85
CVD_KHM_091	1.0
CVD_KHM_092	1.0
CVD_KHM_093	1.0
CVD_KHM_094	1.0
CVD_KHM_095	1.0
CVD_KHM_096	1.0
CVD_KHM_097	1.0
CVD_KHM_098	1.0
CVD_KHM_099	1.0
CVD_KHM_100	1.0
CVD_KHM_101	1.0
CVD_KHM_102	1.0
CVD_KHM_103	1.0
IGS-CBD-002	1.0
CVD_KHM_104	1.0
IGS-CBD-011	0.82
IGS-CBD-002	1.0
IGS-CBD-013	1.0
CVD_KHM_105	1.0
CVD_KHM_106	0.78
CVD_KHM_107	1.0
CVD_KHM_108	1.0
IGS-CBD-015	1.0
IGS-CBD-016	1.0
IGS-CBD-017	1.0
IGS-CBD-018	1.0
IGS-CBD-019	1.0
IGS-CBD-020	1.0
IGS-CBD-021	1.0
IGS-CBD-022	1.0
IGS-CBD-023	1.0
IGS-CBD-025	1.0
IGS-CBD-026	0.75
CVD_KHM_110	1.0
CVD_KHM_111	1.0
CVD_KHM_112	1.0
CVD_KHM_113	1.0
CVD_KHM_114	1.0
CVD_KHM_115	1.0
CVD_KHM_116	1.0
IGS-CBD-028	0.74
IGS-CBD-030	1.0
IGS-CBD-031	1.0
IGS-CBD-032	0.75
IGS-CBD-033	1.0
IGS-CBD-034	1.0
CVD_KHM_117	1.0
IGS-CBD-035	1.0
CVD_KHM_118	1.0
CVD_KHM_119	1.0
IGS-CBD-036	0.88
IGS-CBD-037	0.79
CVD_KHM_120	1.0
CVD_KHM_121	0.74
CVD_KHM_122	0.96
IGS-CBD-039	1.0
IGS-CBD-040	0.8
CVD_KHM_123	1.0
IGS-CBD-041	1.0
CVD_KHM_124	1.0
CVD_KHM_125	1.0
IGS-CBD-042	1.0
IGS-CBD-043	1.0
IGS-CBD-044	1.0
IGS-CBD-045	1.0
IGS-CBD-046	1.0
IGS-CBD-047	1.0
IGS-CBD-048	1.0
IGS-CBD-049	1.0
IGS-CBD-050	1.0
IGS-CBD-051	1.0
IGS-CBD-052	1.0
IGS-CBD-053	1.0
IGS-CBD-054	1.0
IGS-CBD-055	1.0
CVD_KHM_126	0.97
CVD_KHM_127	1.0
IGS-CBD-056	1.0
CVD_KHM_128	1.0
CVD_KHM_129	0.9
IGS-CBD-057	1.0
IGS-CBD-059	0.76
IGS-CBD-060	1.0
IGS-CBD-062	1.0
IGS-CBD-063	1.0
IGS-CBD-064	1.0
IGS-CBD-001	1.0
CVD_KHM_130	1.0
IGS-CBD-068	0.8
IGS-CBD-069	1.0
IGS-CBD-070	1.0
IGS-CBD-071	1.0
CVD_KHM_131	1.0
CVD_KHM_132	1.0
CVD_KHM_133	1.0
IGS-CBD-072	1.0
IGS-CBD-073	1.0
IGS-CBD-074	1.0
IGS-CBD-077	1.0
IGS-CBD-078	1.0
IGS-CBD-079	0.77
IGS-CBD-080	1.0
CVD_KHM_134	1.0
IGS-CBD-081	1.0
IGS-CBD-082	0.99
IGS-CBD-083	1.0
IGS-CBD-084	1.0
IGS-CBD-085	1.0
IGS-CBD-086	1.0
IGS-CBD-087	1.0
IGS-CBD-088	1.0
IGS-CBD-089	1.0
IGS-CBD-090	1.0
IGS-CBD-091	1.0
IGS-CBD-092	1.0
IGS-CBD-093	1.0
IGS-CBD-094	1.0
IGS-CBD-095	1.0
CVD_KHM_135	1.0
IGS-CBD-096	1.0
IGS-CBD-097	1.0
IGS-CBD-099	1.0
IGS-CBD-100	1.0
CVD_KHM_136	0.99
IGS-CBD-101	1.0
IGS-CBD-102	0.98
IGS-CBD-103	1.0
IGS-CBD-104	1.0
IGS-CBD-105	1.0
IGS-CBD-106	1.0
IGS-CBD-107	0.61
IGS-CBD-108	1.0
IGS-CBD-109	1.0
IGS-CBD-110	1.0
IGS-CBD-111	1.0
IGS-CBD-112	0.75
IGS-CBD-113	1.0
IGS-CBD-114	1.0
IGS-CBD-115	1.0
IGS-CBD-116	1.0
IGS-CBD-117	1.0
IGS-CBD-118	1.0
CVD_KHM_137	1.0
CVD_KHM_138	1.0
CVD_KHM_139	1.0
CVD_KHM_140	1.0
CVD_KHM_141	1.0
CVD_KHM_142	1.0
CVD_KHM_143	1.0
CVD_KHM_144	0.79
CVD_KHM_145	1.0
CVD_KHM_146	1.0
CVD_KHM_147	1.0
CVD_KHM_148	1.0
CVD_KHM_149	1.0
CVD_KHM_150	1.0
CVD_KHM_151	1.0
IGS-CBD-119	1.0
IGS-CBD-120	1.0
CVD_KHM_152	1.0
IGS-CBD-121	1.0
IGS-CBD-122	1.0
CVD_KHM_234	0.97
CVD_KHM_235	0.76
CVD_KHM_236	1.0
CVD_KHM_237	1.0
CVD_KHM_238	0.96
CVD_KHM_239	1.0
CVD_KHM_240	1.0
CVD_KHM_241	1.0
CVD_KHM_242	1.0
CVD_KHM_243	1.0
CVD_KHM_244	1.0
CVD_KHM_245	1.0
CVD_KHM_246	1.0
CVD_KHM_247	1.0
CVD_KHM_248	0.73
CVD_KHM_249	1.0
CVD_KHM_250	1.0
CVD_KHM_251	1.0
CVD_KHM_252	1.0
CVD_KHM_253	0.75
CVD_KHM_254	1.0
CVD_KHM_255	1.0
CVD_KHM_256	1.0
IGS-CBD-124	1.0
CVD_KHM_257	1.0
CVD_KHM_258	1.0
CVD_KHM_259	1.0
CVD_KHM_260	0.76
CVD_KHM_261	0.71
CVD_KHM_262	1.0
CVD_KHM_263	0.79
CVD_KHM_264	1.0
CVD_KHM_265	1.0
IGS-CBD-126	1.0
CVD_KHM_266	1.0
IGS-CBD-127	1.0
CVD_KHM_267	0.76
CVD_KHM_268	1.0
CVD_KHM_269	1.0
CVD_KHM_270	0.74
CVD_KHM_271	1.0
CVD_KHM_272	1.0
CVD_KHM_392	1.0
CVD_KHM_393	1.0
CVD_KHM_394	1.0
CVD_KHM_395	1.0
CVD_KHM_396	1.0
CVD_KHM_397	1.0
CVD_KHM_398	1.0
CVD_KHM_399	1.0
CVD_KHM_400	0.89
CVD_KHM_401	1.0
CVD_KHM_402	1.0
CVD_KHM_403	0.76
CVD_KHM_404	1.0
CVD_KHM_405	1.0
CVD_KHM_406	1.0
CVD_KHM_407	1.0
CVD_KHM_408	1.0
CVD_KHM_409	1.0
CVD_KHM_410	1.0
CVD_KHM_411	1.0
CVD_KHM_412	1.0
CVD_KHM_413	1.0
CVD_KHM_414	1.0
CVD_KHM_415	1.0
CVD_KHM_416	1.0
CVD_KHM_417	1.0
CVD_KHM_418	1.0
CVD_KHM_419	1.0
CVD_KHM_420	1.0
CVD_KHM_421	1.0
CVD_KHM_422	1.0
CVD_KHM_423	0.74
CVD_KHM_424	1.0
CVD_KHM_425	1.0
CVD_KHM_426	1.0
CVD_KHM_427	1.0
CVD_KHM_428	1.0
CVD_KHM_429	1.0
CVD_KHM_430	1.0
CVD_KHM_431	1.0
CVD_KHM_432	1.0
CVD_KHM_433	1.0
CVD_KHM_434	1.0
CVD_KHM_435	1.0
CVD_KHM_436	1.0
CVD_KHM_437	1.0
CVD_KHM_438	1.0
CVD_KHM_439	1.0
CVD_KHM_440	0.84
CVD_KHM_441	1.0
CVD_KHM_442	1.0
CVD_KHM_443	1.0
CVD_KHM_444	1.0
CVD_KHM_445	1.0
CVD_KHM_446	1.0
CVD_KHM_447	1.0
CVD_KHM_448	1.0
CVD_KHM_449	1.0
CVD_KHM_450	0.92
CVD_KHM_451	1.0
CVD_KHM_452	1.0
CVD_KHM_453	1.0
CVD_KHM_454	1.0
CVD_KHM_455	0.98
CVD_KHM_456	1.0
CVD_KHM_457	0.76
CVD_KHM_458	1.0
CVD_KHM_459	1.0
CVD_KHM_460	1.0
CVD_KHM_461	1.0
CVD_KHM_462	0.9
CVD_KHM_463	1.0
CVD_KHM_464	1.0
CVD_KHM_465	1.0
CVD_KHM_466	1.0
CVD_KHM_467	1.0
CVD_KHM_468	1.0
CVD_KHM_469	1.0
CVD_KHM_470	0.93
CVD_KHM_471	1.0
CVD_KHM_472	1.0
CVD_KHM_473	1.0
CVD_KHM_474	1.0
CVD_KHM_475	1.0
CVD_KHM_476	1.0
CVD_KHM_477	1.0
CVD_KHM_478	0.89
CVD_KHM_479	1.0
CVD_KHM_480	1.0
CVD_KHM_481	1.0
CVD_KHM_482	1.0
CVD_KHM_483	1.0
CVD_KHM_484	1.0
CVD_KHM_485	1.0
CVD_KHM_486	1.0
CVD_KHM_487	1.0
CVD_KHM_488	1.0
CVD_KHM_489	1.0
CVD_KHM_490	0.97
CVD_KHM_491	0.77
CVD_KHM_492	0.73
CVD_KHM_493	1.0
CVD_KHM_494	1.0
CVD_KHM_495	1.0
CVD_KHM_496	1.0
CVD_KHM_497	1.0
CVD_KHM_498	1.0
CVD_KHM_499	1.0
CVD_KHM_500	0.88
CVD_KHM_501	1.0
CVD_KHM_502	1.0
CVD_KHM_503	1.0
CVD_KHM_504	1.0
CVD_KHM_505	1.0
CVD_KHM_506	1.0
CVD_KHM_507	1.0
CVD_KHM_508	1.0
CVD_KHM_509	1.0
CVD_KHM_510	1.0
CVD_KHM_511	1.0
CVD_KHM_512	1.0
CVD_KHM_513	1.0
CVD_KHM_514	1.0
CVD_KHM_515	1.0
CVD_KHM_516	0.78
CVD_KHM_517	1.0
CVD_KHM_518	1.0
CVD_KHM_519	1.0
CVD_KHM_520	1.0
CVD_KHM_521	1.0
CVD_KHM_522	1.0
CVD_KHM_523	1.0
CVD_KHM_524	1.0
CVD_KHM_525	1.0
CVD_KHM_526	1.0
CVD_KHM_527	1.0
CVD_KHM_528	1.0
CVD_KHM_529	1.0
CVD_KHM_530	1.0
CVD_KHM_531	0.98
CVD_KHM_532	0.84
CVD_KHM_533	1.0
CVD_KHM_534	1.0
CVD_KHM_535	0.98
CVD_KHM_536	1.0
CVD_KHM_537	1.0
CVD_KHM_538	1.0
CVD_KHM_539	1.0
CVD_KHM_540	1.0
CVD_KHM_541	1.0
CVD_KHM_542	1.0
CVD_KHM_543	0.91
CVD_KHM_544	1.0
CVD_KHM_545	1.0
CVD_KHM_546	1.0
CVD_KHM_547	1.0
CVD_KHM_548	1.0
CVD_KHM_549	0.95
CVD_KHM_550	0.97
CVD_KHM_551	0.81
CVD_KHM_552	0.99
CVD_KHM_553	1.0
CVD_KHM_554	1.0
CVD_KHM_555	1.0
CVD_KHM_556	0.83
CVD_KHM_557	1.0
CVD_KHM_558	0.93
CVD_KHM_559	1.0
CVD_KHM_560	1.0
CVD_KHM_561	1.0
CVD_KHM_562	1.0
CVD_KHM_563	1.0
CVD_KHM_564	1.0
CVD_KHM_565	0.86
CVD_KHM_566	1.0
CVD_KHM_567	1.0
CVD_KHM_568	1.0
CVD_KHM_569	1.0
CVD_KHM_570	1.0
CVD_KHM_571	1.0
CVD_KHM_572	1.0
CVD_KHM_573	1.0
CVD_KHM_153	1.0
CVD_KHM_154	1.0
CVD_KHM_155	1.0
CVD_KHM_156	0.99
CVD_KHM_157	1.0
CVD_KHM_158	1.0
CVD_KHM_159	1.0
CVD_KHM_160	1.0
CVD_KHM_161	1.0
CVD_KHM_162	1.0
CVD_KHM_163	1.0
CVD_KHM_164	1.0
CVD_KHM_165	1.0
CVD_KHM_166	1.0
CVD_KHM_167	1.0
CVD_KHM_168	1.0
CVD_KHM_169	1.0
CVD_KHM_170	1.0
CVD_KHM_171	1.0
CVD_KHM_172	1.0
CVD_KHM_173	1.0
CVD_KHM_174	1.0
CVD_KHM_175	1.0
CVD_KHM_176	1.0
CVD_KHM_177	1.0
CVD_KHM_178	1.0
CVD_KHM_179	1.0
CVD_KHM_180	1.0
CVD_KHM_181	1.0
CVD_KHM_182	1.0
CVD_KHM_183	1.0
CVD_KHM_184	1.0
CVD_KHM_185	1.0
CVD_KHM_186	1.0
CVD_KHM_187	1.0
CVD_KHM_188	1.0
CVD_KHM_189	1.0
CVD_KHM_190	1.0
CVD_KHM_191	1.0
CVD_KHM_192	1.0
CVD_KHM_193	1.0
CVD_KHM_194	1.0
CVD_KHM_195	1.0
CVD_KHM_196	1.0
CVD_KHM_197	1.0
CVD_KHM_198	1.0
CVD_KHM_199	1.0
CVD_KHM_200	1.0
CVD_KHM_201	1.0
CVD_KHM_202	1.0
CVD_KHM_203	1.0
CVD_KHM_204	1.0
CVD_KHM_205	1.0
CVD_KHM_206	1.0
CVD_KHM_207	1.0
CVD_KHM_208	1.0
CVD_KHM_209	1.0
CVD_KHM_210	1.0
CVD_KHM_211	1.0
CVD_KHM_212	1.0
CVD_KHM_213	1.0
CVD_KHM_214	1.0
CVD_KHM_215	1.0
CVD_KHM_216	1.0
CVD_KHM_217	1.0
CVD_KHM_218	1.0
CVD_KHM_219	1.0
CVD_KHM_220	1.0
CVD_KHM_221	1.0
CVD_KHM_222	1.0
CVD_KHM_223	1.0
CVD_KHM_224	1.0
CVD_KHM_225	1.0
CVD_KHM_574	1.0
CVD_KHM_575	1.0
CVD_KHM_576	1.0
CVD_KHM_577	1.0
CVD_KHM_578	1.0
CVD_KHM_579	1.0
CVD_KHM_580	1.0
CVD_KHM_581	1.0
CVD_KHM_582	1.0
CVD_KHM_583	1.0
CVD_KHM_584	1.0
CVD_KHM_585	1.0
CVD_KHM_586	1.0
CVD_KHM_587	1.0
CVD_KHM_590	1.0
CVD_KHM_591	1.0
CVD_KHM_588	1.0
CVD_KHM_589	1.0
CVD_KHM_592	1.0
CVD_KHM_593	1.0
CVD_KHM_594	1.0
CVD_KHM_595	1.0
CVD_KHM_596	0.81
CVD_KHM_597	0.84
CVD_KHM_598	1.0
CVD_KHM_599	1.0
CVD_KHM_600	0.73
CVD_KHM_601	1.0
CVD_KHM_602	1.0
CVD_KHM_603	1.0
CVD_KHM_604	1.0
CVD_KHM_605	1.0
CVD_KHM_606	1.0
CVD_KHM_607	1.0
CVD_KHM_608	1.0
CVD_KHM_609	1.0
CVD_KHM_610	1.0
CVD_KHM_611	1.0
CVD_KHM_612	1.0
CVD_KHM_613	0.81
CVD_KHM_614	1.0
CVD_KHM_615	1.0
CVD_KHM_616	1.0
CVD_KHM_617	0.76
CVD_KHM_618	1.0
CVD_KHM_619	1.0
CVD_KHM_620	1.0
CVD_KHM_621	1.0
CVD_KHM_622	1.0
CVD_KHM_623	1.0
CVD_KHM_624	1.0
CVD_KHM_625	1.0
CVD_KHM_626	1.0
CVD_KHM_627	1.0
CVD_KHM_628	1.0
CVD_KHM_629	1.0
CVD_KHM_630	1.0
CVD_KHM_631	1.0
CVD_KHM_632	1.0
CVD_KHM_633	1.0
CVD_KHM_634	1.0
CVD_KHM_635	1.0
CVD_KHM_636	1.0
CVD_KHM_637	1.0
CVD_KHM_638	1.0
CVD_KHM_639	1.0
PD0498-C	1.0
PD0500-C	1.0
PD0501-C	1.0
PD0502-C	1.0
PD0575-C	1.0
PD0576-C	0.99
PD0578-C	1.0
PD0579-C	1.0
PD0580-C	1.0
PD0651-C	1.0
PD0658-C	1.0
PD0659-C	1.0
PD0660-C	1.0
PD0662-C	1.0
PD0663-C	1.0
PD0664-C	1.0
PD0665-C	1.0
PD0668-C	1.0
PD0670-C	1.0
PH0002-C	1.0
PH0003-C	1.0
PH0004-C	1.0
PH0005-C	0.85
PH0006-C	1.0
PH0007-C	1.0
PH0009-C	0.91
PH0010-C	1.0
PH0011-C	1.0
PH0012-C	1.0
PH0013-C	1.0
PH0015-C	1.0
PH0016-C	1.0
PH0017-C	1.0
PH0018-C	1.0
PH0020-C	1.0
PH0022-C	0.73
PH0023-C	1.0
PH0024-C	1.0
PH0027-Cx	0.75
PH0028-Cx	1.0
PH0031-Cx	1.0
PH0042-C	1.0
PH0043-C	1.0
PH0044-C	1.0
PH0045-C	0.73
PH0047-Cx	1.0
PH0051-Cx	1.0
PH0055-C	1.0
PH0057-C	1.0
PH0058-C	0.95
PH0059-C	1.0
PH0060-C	1.0
PH0064-C	1.0
PH0065-C	1.0
PH0105-C	1.0
PH0109-C	1.0
PH0110-C	1.0
PH0111-C	1.0
PH0112-C	1.0
PH0114-C	1.0
PH0116-C	1.0
PH0117-C	1.0
PH0118-C	1.0
PH0119-C	0.71
PH0121-CW	0.72
PH0122-CW	1.0
PH0123-CW	1.0
PH0125-CW	1.0
PH0126-CW	1.0
PH0127-CW	1.0
PH0128-CW	1.0
PH0130-CW	1.0
PH0132-CW	1.0
PH0133-CW	1.0
PH0134-C	0.75
PH0136-C	0.79
PH0137-C	1.0
PH0138-CW	0.74
PH0139-CW	1.0
PH0140-CW	1.0
PH0141-CW	1.0
PH0143-CW	1.0
PH0144-CW	1.0
PH0145-CW	0.74
PH0146-CW	1.0
PH0147-CW	1.0
PH0148-CW	0.68
PH0149-CW	1.0
PH0150-CW	0.85
PH0151-CW	1.0
PH0152-CW	0.69
PH0153-CW	1.0
PH0155-C	1.0
PH0156-C	1.0
PH0157-C	1.0
PH0161-C	1.0
PH0163-C	1.0
PH0164-C	1.0
PH0165-C	0.73
PH0167-C	1.0
PH0169-C	1.0
PH0171-C	1.0
PH0172-C	1.0
PH0173-C	0.76
PH0191-C	0.81
PH0192-C	0.72
PH0193-C	0.67
PH0194-C	1.0
PH0196-C	0.81
PH0197-C	1.0
PH0198-C	1.0
PH0199-C	1.0
PH0200-C	1.0
PH0201-C	1.0
PH0203-C	1.0
PH0206-C	1.0
PH0207-C	1.0
PH0208-C	1.0
PH0209-C	0.78
PH0210-C	1.0
PH0211-C	1.0
PH0212-C	0.74
PH0213-C	1.0
PH0218-C	1.0
PH0221-C	1.0
PH0222-C	1.0
PH0224-C	1.0
PH0225-C	1.0
PH0227-C	1.0
PH0228-C	1.0
PH0229-C	1.0
PH0232-C	1.0
PH0233-C	0.98
PH0234-C	1.0
PH0235-C	1.0
PH0236-C	1.0
PH0237-C	1.0
PH0238-C	1.0
PH0239-C	1.0
PH0240-C	1.0
PH0241-C	1.0
PH0243-C	1.0
PH0244-C	1.0
PH0245-C	1.0
PH0246-C	1.0
PH0247-C	1.0
PH0248-C	1.0
PH0249-C	1.0
PH0250-C	1.0
PH0251-C	1.0
PH0252-C	1.0
PH0253-C	1.0
PH0254-C	1.0
PH0255-C	1.0
PH0256-C	1.0
PH0257-C	1.0
PH0260-CW	1.0
PH0261-C	1.0
PH0262-CW	1.0
PH0263-C	1.0
PH0264-C	1.0
PH0265-C	0.97
PH0266-C	1.0
PH0267-C	1.0
PH0268-C	1.0
PH0269-CW	1.0
PH0270-C	1.0
PH0271-C	1.0
PH0272-C	1.0
PH0274-C	1.0
PH0275-CW	1.0
PH0276-C	1.0
PH0277-CW	1.0
PH0278-CW	1.0
PH0279-C	1.0
PH0280-C	1.0
PH0281-CW	1.0
PH0282-C	1.0
PH0283-C	1.0
PH0284-C	1.0
PH0285-C	1.0
PH0287-C	1.0
PH0288-C	1.0
PH0289-C	1.0
PH0290-C	1.0
PH0291-C	1.0
PH0293-CW	1.0
PH0295-C	0.98
PH0296-C	1.0
PH0297-C	1.0
PH0298-C	1.0
PH0299-CW	1.0
PH0300-C	1.0
PH0301-C	1.0
PH0303-CW	1.0
PH0304-C	0.99
PH0305-C	1.0
PH0306-C	1.0
PH0307-C	1.0
PH0308-CW	1.0
PH0321-C	1.0
PH0322-C	1.0
PH0323-C	1.0
PH0324-C	0.85
PH0325-C	1.0
PH0326-C	0.71
PH0327-C	1.0
PH0328-C	0.97
PH0329-C	1.0
PH0331-C	1.0
PH0332-C	0.78
PH0334-C	1.0
PH0335-C	1.0
PH0337-C	1.0
PH0338-C	1.0
PH0339-C	1.0
PH0342-C	1.0
PH0343-C	1.0
PH0344-C	1.0
PH0345-C	0.76
PH0346-C	1.0
PH0347-C	1.0
PH0348-C	1.0
PH0349-C	1.0
PH0350-C	1.0
PH0351-C	1.0
PH0352-C	1.0
PH0353-C	1.0
PH0354-C	1.0
PH0355-C	1.0
PH0356-C	1.0
PH0357-C	1.0
PH0358-C	1.0
PH0359-C	1.0
PH0360-C	1.0
PH0361-C	1.0
PH0362-C	1.0
PH0363-C	1.0
PH0364-C	1.0
PH0367-C	1.0
PH0368-C	1.0
PH0369-C	0.75
PH0370-C	1.0
PH0371-C	0.77
PH0372-C	1.0
PH0373-C	1.0
PH0374-C	1.0
PH0375-C	1.0
PH0377-C	1.0
PH0378-C	1.0
PH0379-C	1.0
PH0381-C	1.0
PH0382-C	1.0
PH0386-C	1.0
PH0387-C	1.0
PH0389-C	1.0
PH0390-C	1.0
PH0391-C	1.0
PH0392-C	1.0
PH0393-C	1.0
PH0394-C	1.0
PH0395-C	1.0
PH0396-C	1.0
PH0398-C	1.0
PH0399-C	1.0
PH0400-C	0.99
PH0401-C	1.0
PH0403-C	1.0
PH0404-C	1.0
PH0406-C	1.0
PH0407-C	1.0
PH0408-C	1.0
PH0409-CW	0.89
PH0410-C	1.0
PH0411-C	1.0
PH0412-C	1.0
PH0414-C	1.0
PH0415-C	0.86
PH0416-C	1.0
PH0418-C	1.0
PH0420-CW	0.83
PH0421-C	1.0
PH0422-CW	1.0
PH0424-C	0.99
PH0425-C	1.0
PH0426-C	0.79
PH0427-C	1.0
PH0428-C	1.0
PH0430-C	1.0
PH0431-CW	1.0
PH0432-C	0.95
PH0437-C	1.0
PH0438-C	1.0
PH0441-C	1.0
PH0442-C	1.0
PH0444-C	1.0
PH0445-C	1.0
PH0446-C	1.0
PH0448-C	1.0
PH0449-C	1.0
PH0451-C	1.0
PH0454-C	0.81
PH0455-C	1.0
PH0456-C	1.0
PH0457-CW	1.0
PH0458-CW	1.0
PH0460-C	1.0
PH0462-C	0.74
PH0463-C	1.0
PH0464-CW	1.0
PH0466-C	1.0
PH0467-CW	1.0
PH0468-C	1.0
PH0470-C	1.0
PH0471-C	0.77
PH0473-C	1.0
PH0474-CW	1.0
PH0475-C	1.0
PH0476-C	1.0
PH0477-C	1.0
PH0479-CW	0.88
PH0480-C	1.0
PH0481-C	1.0
PH0482-C	1.0
PH0483-CW	0.68
PH0484-C	1.0
PH0485-C	0.63
PH0486-C	1.0
PH0487-C	1.0
PH0488-C	1.0
PH0489-C	1.0
PH0490-C	1.0
PH0493-C	1.0
PH0493-CW	1.0
PH0494-CW	1.0
PH0495-C	1.0
PH0495-CW	1.0
PH0496-C	1.0
PH0496-CW	0.69
PH0497-C	0.76
PH0497-CW	1.0
PH0498-C	1.0
PH0498-CW	1.0
PH0499-C	1.0
PH0499-CW	1.0
PH0500-CW	1.0
PH0501-CW	0.75
PH0502-C	1.0
PH0506-C	1.0
PH0507-C	1.0
PH0508-C	1.0
PH0512-C	1.0
PH0513-C	1.0
PH0514-C	1.0
PH0515-C	1.0
PH0516-C	1.0
PH0517-C	1.0
PH0518-C	1.0
PH0519-C	1.0
PH0520-C	1.0
PH0521-C	0.69
PH0522-C	1.0
PH0523-C	1.0
PH0524-C	1.0
PH0525-C	1.0
PH0526-C	1.0
PH0527-C	0.79
PH0528-C	1.0
PH0529-C	1.0
PH0530-C	1.0
PH0531-C	1.0
PH0532-C	1.0
PH0533-C	1.0
PH0534-C	1.0
PH0535-C	1.0
PH0537-C	1.0
PH0538-C	1.0
PH0539-C	1.0
PH0540-C	1.0
PH0541-C	1.0
PH0542-C	1.0
PH0543-C	1.0
PH0544-C	1.0
PH0545-C	0.82
PH0548-C	0.76
PH0550-C	1.0
PH0551-C	1.0
PH0552-C	1.0
PH0553-C	1.0
PH0554-C	1.0
PH0555-C	1.0
PH0556-C	1.0
PH0558-C	1.0
PH0559-C	1.0
PH0560-C	1.0
PH0561-C	1.0
PH0562-C	1.0
PH0563-C	1.0
PH0565-C	1.0
PH0566-C	1.0
PH0567-C	1.0
PH0569-C	1.0
PH0570-C	1.0
PH0571-C	1.0
PH0572-C	0.81
PH0573-C	0.87
PH0575-C	1.0
PH0576-C	1.0
PH0577-C	1.0
PH0578-C	1.0
PH0579-C	1.0
PH0581-C	1.0
PH0582-C	1.0
PH0584-C	1.0
PH0585-C	1.0
PH0586-C	1.0
PH0587-C	1.0
PH0588-C	0.9
PH0589-C	1.0
PH0591-C	1.0
PH0592-C	0.79
PH0593-C	1.0
PH0594-C	0.79
PH0596-C	1.0
PH0597-C	1.0
PH0598-C	0.74
PH0599-C	1.0
PH0600-C	1.0
PH0601-C	1.0
PH0602-C	1.0
PH0604-C	1.0
PH0605-C	1.0
PH0606-C	1.0
PH0607-C	1.0
PH0608-C	1.0
PH0609-C	1.0
PH0610-C	1.0
PH0611-C	1.0
PH0612-C	1.0
PH0613-C	0.71
PH0615-C	0.86
PH0617-C	1.0
PH0618-C	1.0
PH0619-C	1.0
PH0620-C	1.0
PH0621-C	1.0
PH0623-C	1.0
PH0624-C	1.0
PH0625-C	1.0
PH0626-C	1.0
PH0629-C	0.76
PH0630-C	1.0
PH0631-C	1.0
PH0632-C	1.0
PH0633-C	1.0
PH0634-C	0.8
PH0636-C	1.0
PH0638-C	1.0
PH0639-C	1.0
PH0640-C	1.0
PH0641-C	0.91
PH0643-C	0.77
PH0644-C	1.0
PH0645-C	1.0
PH0647-C	1.0
PH0648-C	0.98
PH0649-C	0.96
PH0650-C	1.0
PH0676-C	1.0
PH0677-C	1.0
PH0678-C	1.0
PH0679-C	1.0
PH0680-C	1.0
PH0681-C	1.0
PH0682-C	1.0
PH0684-C	1.0
PH0685-C	1.0
PH0686-C	1.0
PH0687-C	1.0
PH0689-C	1.0
PH0691-Cx	1.0
PH0692-C	1.0
PH0694-C	1.0
PH0695-C	1.0
PH0696-C	1.0
PH0697-C	1.0
PH0698-C	0.83
PH0700-C	1.0
PH0701-C	1.0
PH0702-C	1.0
PH0703-C	1.0
PH0705-C	1.0
PH0706-C	1.0
PH0708-C	1.0
PH0709-C	1.0
PH0712-C	1.0
PH0715-C	1.0
PH0716-C	1.0
PH0717-C	1.0
PH0718-C	1.0
PH0719-C	1.0
PH0722-C	1.0
PH0723-C	1.0
PH0725-C	1.0
PH0727-C	1.0
PH0728-C	1.0
PH0729-C	1.0
PH0730-C	1.0
PH0731-C	1.0
PH0732-C	1.0
PH0733-C	0.88
PH0737-C	1.0
PH0738-C	1.0
PH0739-C	1.0
PH0742-C	1.0
PH0743-C	1.0
PH0745-C	1.0
PH0746-C	1.0
PH0753-Cx	0.72
PH0754-C	1.0
PH0755-C	1.0
PH0756-Cx	1.0
PH0757-C	1.0
PH0758-C	1.0
PH0759-C	1.0
PH0761-C	1.0
PH0762-Cx	1.0
PH0764-C	0.99
PH0765-C	1.0
PH0766-Cx	1.0
PH0769-C	0.77
PH0770-C	1.0
PH0772-C	1.0
PH0773-Cx	1.0
PH0774-C	0.93
PH0775-Cx	1.0
PH0776-C	1.0
PH0778-C	1.0
PH0779-Cx	1.0
PH0780-C	1.0
PH0782-C	1.0
PH0783-C	1.0
PH0784-C	1.0
PH0785-Cx	1.0
PH0788-C	1.0
PH0789-C	1.0
PH0790-C	1.0
PH0792-C	1.0
PH0793-C	1.0
PH0794-C	1.0
PH0795-C	1.0
PH0797-C	1.0
PH0798-Cx	1.0
PH0799-Cx	1.0
PH0801-C	1.0
PH0803-Cx	1.0
PH0805-C	1.0
PH0807-C	1.0
PH0808-Cx	0.72
PH0810-C	1.0
PH0812-Cx	1.0
PH0813-C	1.0
PH0814-Cx	1.0
PH0815-C	0.8
PH0816-Cx	1.0
PH0817-C	1.0
PH0818-C	1.0
PH0819-C	1.0
PH0820-C	1.0
PH0821-C	0.91
PH0822-C	1.0
PH0823-C	1.0
PH0824-C	1.0
PH0825-C	1.0
PH0826-C	1.0
PH0828-C	1.0
PH0829-C	1.0
PH0830-C	1.0
PH0831-C	1.0
PH0832-C	1.0
PH0833-C	1.0
PH0834-C	1.0
PH0835-C	1.0
PH0836-C	1.0
PH0837-C	1.0
PH0838-C	1.0
PH0839-C	1.0
PH0840-C	1.0
PH0841-C	1.0
PH0842-C	1.0
PH0843-C	1.0
PH0844-C	1.0
PH0846-C	1.0
PH0847-C	1.0
PH0848-C	1.0
PH0849-C	0.77
PH0850-C	1.0
PH0851-C	1.0
PH0852-C	1.0
PH0853-C	1.0
PH0854-C	1.0
PH0855-C	1.0
PH0856-C	1.0
PH0858-C	1.0
PH0859-Cx	1.0
PH0860-Cx	1.0
PH0861-Cx	1.0
PH0862-Cx	1.0
PH0864-Cx	0.99
PH0865-C	1.0
PH0866-C	1.0
PH0867-Cx	1.0
PH0868-Cx	1.0
PH0870-C	0.8
PH0871-C	1.0
PH0872-C	1.0
PH0873-Cx	1.0
PH0874-Cx	1.0
PH0875-C	1.0
PH0876-C	0.91
PH0877-C	1.0
PH0878-C	1.0
PH0879-C	1.0
PH0880-C	1.0
PH0883-Cx	0.75
PH0885-Cx	1.0
PH0886-C	1.0
PH0887-C	1.0
PH0888-C	1.0
PH0889-C	1.0
PH0890-C	1.0
PH0891-Cx	1.0
PH0893-C	1.0
PH0894-C	1.0
PH0895-C	1.0
PH0896-C	1.0
PH0897-Cx	0.77
PH0899-C	1.0
PH0900-C	1.0
PH0901-C	1.0
PH0902-C	1.0
PH0903-C	0.76
PH0904-C	1.0
PH0906-C	0.9
PH0907-C	1.0
PH0908-C	1.0
PH0909-C	1.0
PH0910-C	1.0
PH0911-Cx	1.0
PH0912-C	1.0
PH0914-Cx	1.0
PH0915-C	1.0
PH0916-C	0.91
PH0917-Cx	0.75
PH0919-C	0.82
PH0920-Cx	1.0
PH0921-C	1.0
PH0923-Cx	1.0
PH0924-C	1.0
PH0925-C	1.0
PH0926-C	1.0
PH0927-C	1.0
PH0928-C	1.0
PH0929-C	1.0
PH0930-Cx	1.0
PH0931-C	1.0
PH0932-C	1.0
PH0933-C	1.0
PH0935-C	0.91
PH0936-C	1.0
PH0937-C	1.0
PH0939-C	1.0
PH0940-Cx	1.0
PH0942-Cx	1.0
PH0945-C	1.0
PH0947-C	1.0
PH0951-C	1.0
PH0952-CW	1.0
PH0959-Cx	1.0
PH0960-Cx	1.0
PH0961-Cx	1.0
PH0962-C	1.0
PH0963-C	1.0
PH0964-Cx	1.0
PH0965-Cx	1.0
PH0966-Cx	1.0
PH0968-C	1.0
PH0970-C	1.0
PH0971-C	1.0
PH0976-C	1.0
PH0980-C	1.0
PH0981-C	1.0
PH0982-C	1.0
PH0983-C	1.0
PH0984-C	1.0
PH0985-C	1.0
PH0986-C	1.0
PH0987-C	1.0
PH0989-C	1.0
PH0990-C	1.0
PH0991-C	1.0
PH0994-C	1.0
PH0996-C	1.0
PH0997-C	1.0
PH0999-C	1.0
PH1000-C	1.0
PH1001-C	0.78
PH1002-C	1.0
PH1003-C	1.0
PH1008-C	1.0
PH1010-C	1.0
PH1011-C	1.0
PH1015-C	1.0
PH1016-C	1.0
PH1017-C	1.0
PH1023-C	1.0
PH1025-C	0.72
PH1026-C	1.0
PH1027-C	1.0
PH1032-C	1.0
PH1034-C	1.0
PH1037-C	1.0
PH1043-C	1.0
PH1045-C	1.0
PH1046-C	1.0
PH1050-C	1.0
PH1051-C	1.0
PH1054-C	1.0
PH1058-C	1.0
PH1062-C	1.0
PH1064-C	1.0
PH1065-C	0.98
PH1068-C	1.0
PH1071-C	1.0
PH1073-C	1.0
PH1085-C	1.0
PH1086-C	1.0
PH1089-C	0.75
PH1090-C	1.0
PH1091-C	1.0
PH1092-C	1.0
PH1095-C	1.0
PH1097-C	1.0
PH1099-C	1.0
PH1106-C	1.0
PH1108-C	1.0
PH1136-C	1.0
PH1137-C	1.0
PH1138-C	1.0
PH1139-C	1.0
PH1141-C	1.0
PH1147-C	1.0
PH1148-C	1.0
PH1150-C	1.0
PH1152-C	1.0
PH1153-C	1.0
PH1155-C	1.0
PH1156-C	1.0
PH1158-C	1.0
PH1159-C	1.0
PH1160-C	1.0
PH1161-C	1.0
PH1162-C	1.0
PH1163-C	1.0
PH1164-C	1.0
PH1165-C	1.0
PH1168-C	1.0
PH1169-C	1.0
PH1170-C	1.0
PH1171-C	1.0
PH1172-C	1.0
PH1173-C	1.0
PH1174-C	1.0
PH1175-C	1.0
PH1178-C	1.0
PH1181-C	1.0
PH1183-C	1.0
PH1186-C	1.0
PH1187-C	1.0
PH1188-C	1.0
PH1189-C	1.0
PH1190-C	1.0
PH1191-C	1.0
PH1192-C	1.0
PH1195-C	1.0
PH1197-C	1.0
PH1198-C	1.0
PH1200-C	1.0
PH1201-C	1.0
PH1202-C	1.0
PH1203-C	1.0
PH1206-C	1.0
PH1207-C	1.0
PH1208-C	1.0
PH1209-C	1.0
PH1211-C	1.0
PH1212-C	1.0
PH1216-C	1.0
PH1217-C	0.81
PH1218-C	1.0
PH1219-C	0.99
PH1220-C	1.0
PH1223-C	1.0
PH1224-C	1.0
PH1229-C	1.0
PH1232-C	1.0
PH1234-C	1.0
PH1236-C	1.0
PH1237-C	1.0
PH1239-C	1.0
PH1245-C	1.0
PH1248-C	1.0
PH1251-C	1.0
PH1252-C	1.0
PH1253-C	1.0
PH1256-C	1.0
PH1259-C	1.0
PH1263-C	1.0
PH1265-C	1.0
PH1287-C	1.0
PH1291-C	1.0
PH1295-C	0.93
PH1296-C	0.98
PH1297-C	1.0
PH1299-C	1.0
PH1300-C	1.0
PH1304-C	0.78
PH1305-C	0.91
PH1308-C	1.0
PH1310-C	1.0
PH1313-C	1.0
PH1316-C	0.82
PH1317-C	1.0
PH1318-C	1.0
PH1319-C	1.0
PH1322-C	1.0
PH1323-C	1.0
PH1324-C	1.0
PH1325-C	1.0
PH1326-C	0.73
PH1327-C	0.71
PH1328-C	0.75
PH1329-C	0.68
PH1330-C	1.0
PH1331-C	1.0
PH1332-C	0.72
PH1333-C	0.75
PH1334-C	1.0
PH1335-C	0.67
PH1336-C	1.0
PH1337-C	1.0
PH1338-C	1.0
PH1339-C	1.0
PH1340-C	1.0
PH1342-C	0.69
PH1343-C	0.79
PH1344-C	1.0
PH1345-C	1.0
PH1346-C	0.71
PH1347-C	1.0
PH1348-C	0.76
PH1349-C	1.0
PH1350-C	1.0
PH1351-C	0.63
PH1352-C	0.75
PH1354-C	1.0
PH1355-C	1.0
PH1356-C	0.74
PH1357-C	0.73
PH1358-C	1.0
PH1359-C	0.7
PH1360-C	0.7
PH1362-C	1.0
PH1363-C	1.0
PH1364-C	1.0
PH1365-C	0.71
PH1366-C	0.71
PH1367-C	0.74
PH1368-C	1.0
PH1369-C	0.72
PH1370-C	1.0
PH1371-C	1.0
PH1372-C	1.0
PH1373-C	1.0
PH1374-C	0.77
PH1375-C	1.0
PH1376-C	0.8
PH1377-C	1.0
PH1378-C	1.0
PH1379-C	1.0
PH1380-C	0.68
PH1381-C	1.0
PH1382-C	1.0
PH1383-C	1.0
PH1384-C	1.0
PH1385-C	0.62
PH1386-C	1.0
PH1387-C	1.0
PH1388-C	1.0
PH1389-C	1.0
PH1390-C	1.0
PH1391-C	1.0
PH1393-C	1.0
PH1394-C	1.0
PH1395-C	1.0
PH1396-C	1.0
PH1397-C	1.0
PH1398-C	1.0
PH1399-C	0.71
PH1400-C	0.68
PH1402-C	1.0
PH1407-C	0.89
PH1411-C	1.0
PH1419-C	1.0
PH1422-C	0.82
PH1439-C	1.0
PH1443-C	1.0
PH1449-C	1.0
PH1453-C	1.0
PH1454-C	1.0
PH1463-C	1.0
PH1477-C	1.0
PH1480-C	1.0
PH1482-C	1.0
PH1484-C	1.0
PH1486-C	1.0
PH1487-C	1.0
PH1488-C	1.0
PH1489-C	1.0
PH1490-C	1.0
PH1491-C	1.0
PH1492-C	1.0
PH1493-C	1.0
PH1494-C	1.0
PH1495-C	0.81
PH1497-C	1.0
PH1498-C	1.0
PH1499-C	1.0
PH1500-C	1.0
PH1501-C	1.0
PH1502-C	0.75
PH1504-C	1.0
PH1506-C	1.0
PH1507-C	1.0
PH1519-C	1.0
PH1526-C	1.0
PH1529-C	1.0
PH1530-C	1.0
PH1547-C	1.0
PH1553-C	1.0
PH1554-C	1.0
PH1562-C	0.9
PH1564-C	1.0
PH1565-C	1.0
PH1566-C	1.0
PH1567-C	0.73
PH1568-C	0.76
PH1571-C	1.0
PH1575-C	1.0
PH1577-C	1.0
PH1578-C	1.0
PH1587-C	1.0
PH1589-C	1.0
PH1596-C	1.0
PH1597-C	1.0
PH1604-C	1.0
PH1611-C	1.0
PH1614-C	1.0
PH1615-C	1.0
PH1616-C	1.0
PH1622-C	0.8
PH1623-C	1.0
PH1628-C	1.0
PH1634-C	1.0
PH1636-C	1.0
PH1638-C	1.0
PH1639-C	1.0
PH1643-C	1.0
PH1660-C	1.0
PH1668-CW2	0.75
PH1669-CW2	0.74
PH1670-CW2	0.86
PH1671-CW2	1.0
PH1674-CW2	1.0
PH1675-CW2	1.0
PH1676-CW2	1.0
PH1677-CW2	1.0
PH1679-CW2	0.89
PH1692-CW	1.0
PV0002-C	1.0
PV0004-C	1.0
PV0006-C	1.0
PV0008-C	1.0
PV0014-C	1.0
PV0018-C	1.0
PV0020-C	1.0
PV0022-C	1.0
PV0028-C	0.69
PV0030-C	0.98
PV0031-C	1.0
PV0035-C	1.0
PV0037-C	1.0
PV0039-C	1.0
PV0040-C	0.98
PV0041-C	1.0
PV0046-C	1.0
PV0048-C	1.0
PV0080-C	1.0
PV0081-C	1.0
PV0082-C	1.0
PV0083-C	1.0
PV0084-C	1.0
PV0085-C	1.0
PV0086-C	0.98
PV0087-C	0.72
PV0088-C	1.0
PV0089-C	1.0
PV0090-C	1.0
PV0091-C	1.0
PV0092-C	1.0
PV0093-C	1.0
PV0094-C	1.0
PV0095-C	1.0
PV0096-C	1.0
PV0097-C	1.0
PV0098-C	1.0
PV0099-C	1.0
PV0101-C	1.0
PV0102-C	1.0
PV0105-C	1.0
PV0109-C	0.84
PV0110-C	0.84
PV0111-C	1.0
PV0112-C	1.0
PV0114-C	1.0
PV0116-C	1.0
PV0117-C	1.0
PV0118-C	1.0
PV0120-C	1.0
PV0122-C	1.0
PV0124-C	1.0
PV0125-C	1.0
PV0126-C	1.0
PV0127-C	0.81
PV0128-C	1.0
PV0129-C	0.69
PV0130-C	1.0
PV0132-C	1.0
PV0134-C	1.0
PV0135-C	1.0
PV0136-C	1.0
PV0137-C	1.0
PV0138-C	0.95
PV0139-C	1.0
PV0140-C	1.0
PV0141-C	1.0
PV0142-C	1.0
PV0144-C	1.0
PV0145-C	1.0
PV0147-C	1.0
PV0149-C	0.82
PV0150-C	1.0
PV0151-C	1.0
PV0153-C	1.0
PV0154-C	1.0
PV0156-C	0.98
PV0158-C	1.0
PV0160-C	0.89
PV0161-C	1.0
PV0165-C	1.0
PV0168-C	0.93
PV0169-C	1.0
PV0170-C	0.99
PV0173-C	1.0
PV0176-C	0.88
PV0177-C	1.0
PV0180-C	1.0
PV0182-C	1.0
PV0185-C	1.0
PV0186-C	1.0
PV0187-C	1.0
PV0189-C	1.0
PV0192-C	0.8
PV0193-C	1.0
PV0194-C	1.0
PV0195-C	1.0
PV0197-C	1.0
PV0200-C	1.0
PV0201-C	1.0
PV0202-C	1.0
PV0205-C	1.0
PV0206-C	0.99
PV0209-C	0.84
PV0211-C	1.0
PV0214-C	1.0
PV0216-C	1.0
PV0218-C	1.0
PV0219-C	1.0
PV0220-C	1.0
PV0221-C	1.0
PV0222-C	1.0
PV0223-C	1.0
PV0226-C	0.78
PV0227-C	1.0
PV0228-C	0.83
PV0229-C	1.0
PV0230-C	1.0
PV0231-C	1.0
PV0232-C	1.0
PV0233-C	1.0
PV0234-C	1.0
PV0235-C	1.0
PV0236-C	1.0
PV0237-C	1.0
PV0239-C	1.0
PV0240-C	1.0
PV0241-C	1.0
PV0243-Cx2	1.0
PV0244-C	1.0
PV0245-Cx2	1.0
PV0246-C	1.0
PV0247-Cx2	0.73
PV0249-Cx	1.0
PV0251-C	1.0
PV0252-C	0.78
PV0253-C	1.0
PV0254-C	1.0
PV0255-C	1.0
PV0258-C	1.0
PV0259-C	1.0
PV0261-C	1.0
PV0262-C	1.0
PV0263-C	0.88
PV0265-C	1.0
PV0266-C	0.99
PV0267-C	1.0
PV0269-C	1.0
PV0270-C	1.0
PV0271-C	1.0
PV0272-C	1.0
PV0274-C	1.0
PV0276-C	0.91
PV0277-C	1.0
PV0278-C	1.0
PV0279-C	1.0
PV0280-C	1.0
PV0281-C	0.77
PV0282-C	1.0
PV0283-C	1.0
PV0284-C	1.0
PV0285-C	1.0
PV0286-C	1.0
PV0287-C	1.0
PV0288-C	1.0
PV0289-C	1.0
PV0291-C	0.87
PV0292-C	1.0
PV0295-C	0.79
PV0296-C	1.0
PV0297-C	1.0
PV0298-C	1.0
PV0299-C	1.0
PV0300-C	1.0
PV0301-C	0.77
PV0302-C	1.0
PV0303-C	0.86
PV0304-C	1.0
PV0305-C	0.73
PV0306-C	1.0
PV0308-Cx	1.0
PV0309-C	1.0
PV0310-C	1.0
PV0311-C	1.0
PV0312-C	1.0
PV0313-C	0.73
PV0314-C	1.0
PV0315-Cx	1.0
PV0317-C	1.0
PV0318-C	1.0
PV0319-C	1.0
PV0320-C	1.0
PV0321-C	1.0
PV0322-C	1.0
PV0323-C	0.74
PV0324-C	1.0
PV0325-C	0.75
PV0326-C	1.0
PV0328-C	1.0
PV0329-C	1.0
PV0330-C	1.0
PV0331-Cx	1.0
PV0332-Cx	0.97
PV0338-C	0.82
PV0339-C	1.0
PV0340-C	1.0
PV0343-C	1.0
PV0344-C	1.0
PV0345-C	1.0
PV0347-C	1.0
PV0355-C	1.0
QE0347-C	1.0
QE0348-C	1.0
QE0350-C	1.0
QE0351-C	1.0
QE0352-C	1.0
QE0353-C	1.0
QE0354-C	0.98
QE0356-C	1.0
QE0358-C	1.0
QE0359-C	1.0
QE0360-C	1.0
QE0361-C	1.0
QE0362-C	0.97
QE0363-C	1.0
QE0364-C	1.0
QE0365-C	1.0
QE0366-C	0.71
QE0367-C	1.0
QE0368-C	1.0
QE0369-C	1.0
QE0370-C	1.0
QE0371-C	1.0
QE0372-C	1.0
QE0373-C	1.0
QE0374-C	1.0
QE0375-C	1.0
QE0376-C	1.0
QE0377-C	0.76
QE0378-C	1.0
QE0379-C	1.0
QE0381-C	1.0
QE0382-C	1.0
QE0383-C	1.0
QE0384-C	1.0
QE0385-C	1.0
QE0386-C	1.0
QE0387-C	1.0
QE0388-C	1.0
QE0389-C	0.85
QE0390-C	0.89
QE0391-C	1.0
QE0393-Cx	1.0
QE0395-C	1.0
QE0397-C	1.0
QE0398-C	1.0
QE0399-C	0.98
QE0400-C	1.0
QE0401-C	1.0
[truncated: 56 more rows]
