# Supplementary material for: Strong positive selection biases identity-by-descent-based inferences of recent demography and population structure in Plasmodium falciparum
Source: Nat Commun. 2024 Mar 20;15:2499. doi: 10.1038/s41467-024-46659-0 (PMC10954658; doi:10.1038/s41467-024-46659-0)
Supplement: Supplementary file 6 — Source Data File [file 41467_2024_46659_MOESM6_ESM.zip › Figure2/fig2a_ibd_segment_length_distribution.csv]

Group	Tmrca	Freq
Neutral	0.2	0.00020217306382227441
Neutral	2.2181818181818183	0.000252355216628689
Neutral	4.236363636363636	0.0003072203805452777
Neutral	6.254545454545455	0.00036541277832764487
Neutral	8.272727272727272	0.00042538342366803527
Neutral	10.29090909090909	0.00048552739144979275
Neutral	12.309090909090909	0.000544311875073378
Neutral	14.327272727272726	0.0006003781290564027
Neutral	16.345454545454544	0.0006526097813650304
Neutral	18.363636363636363	0.0007001691149369793
Neutral	20.38181818181818	0.0007425087754246661
Neutral	22.4	0.0007793676452359078
Neutral	24.418181818181818	0.0008107569720472512
Neutral	26.436363636363634	0.0008369383437273357
Neutral	28.454545454545453	0.0008583913064797064
Neutral	30.47272727272727	0.0008757672730914385
Neutral	32.49090909090909	0.0008898284755660428
Neutral	34.50909090909091	0.0009013751912481965
Neutral	36.52727272727273	0.0009111693511467783
Neutral	38.54545454545455	0.0009198657466603459
Neutral	40.56363636363636	0.0009279619373938643
Neutral	42.581818181818186	0.0009357745215106549
Neutral	44.6	0.0009434438889465194
Neutral	46.61818181818182	0.0009509638683275304
Neutral	48.63636363636364	0.0009582285134295815
Neutral	50.654545454545456	0.0009650864388815152
Neutral	52.67272727272727	0.0009713933451446454
Neutral	54.69090909090909	0.0009770548415625165
Neutral	56.70909090909091	0.0009820536928904196
Neutral	58.72727272727273	0.0009864580389007027
Neutral	60.74545454545454	0.0009904102138304082
Neutral	62.763636363636365	0.000994099563446481
Neutral	64.78181818181818	0.0009977264376827674
Neutral	66.8	0.0010014669467876543
Neutral	68.81818181818181	0.0010054477191045708
Neutral	70.83636363636363	0.001009736336102457
Neutral	72.85454545454546	0.0010143473956028088
Neutral	74.87272727272727	0.0010192585494490224
Neutral	76.89090909090909	0.0010244278385394046
Neutral	78.9090909090909	0.0010298045787922128
Neutral	80.92727272727272	0.0010353304628040313
Neutral	82.94545454545454	0.0010409333079297093
Neutral	84.96363636363637	0.001046520263911746
Neutral	86.98181818181818	0.0010519782613431373
Neutral	89.0	0.0010571866324019135
Neutral	91.01818181818182	0.001062041487477058
Neutral	93.03636363636363	0.001066485931452514
Neutral	95.05454545454545	0.001070536835055634
Neutral	97.07272727272728	0.0010742989143242582
Neutral	99.0909090909091	0.0010779601675647563
Neutral	101.10909090909091	0.0010817679255508007
Neutral	103.12727272727273	0.001085990006626721
Neutral	105.14545454545454	0.0010908690994255756
Neutral	107.16363636363636	0.0010965796923134471
Neutral	109.18181818181817	0.0011031957560088763
Neutral	111.2	0.0011106747895203027
Neutral	113.21818181818182	0.0011188607884009213
Neutral	115.23636363636363	0.0011275059317504077
Neutral	117.25454545454545	0.001136308515766284
Neutral	119.27272727272727	0.001144962648389644
Neutral	121.29090909090908	0.0011532131554730942
Neutral	123.30909090909091	0.0011609070972333094
Neutral	125.32727272727273	0.0011680319086954999
Neutral	127.34545454545454	0.0011747305262192636
Neutral	129.36363636363635	0.001181286874128254
Neutral	131.38181818181818	0.0011880808878150127
Neutral	133.39999999999998	0.0011955197510038701
Neutral	135.4181818181818	0.0012039590446313085
Neutral	137.4363636363636	0.0012136314963646802
Neutral	139.45454545454544	0.0012246001302625555
Neutral	141.47272727272724	0.0012367466126723043
Neutral	143.49090909090907	0.001249796176531318
Neutral	145.5090909090909	0.0012633707919631467
Neutral	147.5272727272727	0.0012770555402527115
Neutral	149.54545454545453	0.0012904615699861842
Neutral	151.56363636363633	0.0013032726534546496
Neutral	153.58181818181816	0.0013152693244713753
Neutral	155.6	0.0013263319509165914
Neutral	157.6181818181818	0.0013364292815512433
Neutral	159.63636363636363	0.0013456007600087243
Neutral	161.65454545454543	0.001353939562969179
Neutral	163.67272727272726	0.001361580286675639
Neutral	165.69090909090906	0.0013686920207600147
Neutral	167.7090909090909	0.0013754752059005235
Neutral	169.72727272727272	0.001382159435265395
Neutral	171.74545454545452	0.0013889990432604845
Neutral	173.76363636363635	0.0013962637166246288
Neutral	175.78181818181815	0.001404222446578369
Neutral	177.79999999999998	0.001413120987490596
Neutral	179.81818181818178	0.001423155442367283
Neutral	181.83636363636361	0.0014344470377784932
Neutral	183.85454545454544	0.001447024564281993
Neutral	185.87272727272725	0.0014608203538367497
Neutral	187.89090909090908	0.0014756826677533581
Neutral	189.90909090909088	0.0014914026300101965
Neutral	191.9272727272727	0.0015077489846612275
Neutral	193.94545454545454	0.0015245009740391547
Neutral	195.96363636363634	0.0015414699771215893
Neutral	197.98181818181817	0.0015585043688678868
Neutral	200.0	0.0015754780466886754
s=0.3	0.2	0.0004006992374906898
s=0.3	2.2181818181818183	0.0005056373084887961
s=0.3	4.236363636363636	0.0006227995839068767
s=0.3	6.254545454545455	0.0007493985642042912
s=0.3	8.272727272727272	0.0008817288373704946
s=0.3	10.29090909090909	0.0010154477588653638
s=0.3	12.309090909090909	0.0011459558249793925
s=0.3	14.327272727272726	0.00126882305596658
s=0.3	16.345454545454544	0.001380196714058099
s=0.3	18.363636363636363	0.0014771279575628252
s=0.3	20.38181818181818	0.0015577704844991058
s=0.3	22.4	0.0016214292826426777
s=0.3	24.418181818181818	0.0016684661659389108
s=0.3	26.436363636363634	0.001700093928122558
s=0.3	28.454545454545453	0.001718106980822632
s=0.3	30.47272727272727	0.0017246003734673935
s=0.3	32.49090909090909	0.0017217216860912468
s=0.3	34.50909090909091	0.0017114849803112951
s=0.3	36.52727272727273	0.0016956578781385974
s=0.3	38.54545454545455	0.0016757167932165379
s=0.3	40.56363636363636	0.001652854595730106
s=0.3	42.581818181818186	0.0016280205107331903
s=0.3	44.6	0.0016019728281869493
s=0.3	46.61818181818182	0.0015753290264101897
s=0.3	48.63636363636364	0.0015486032079588274
s=0.3	50.654545454545456	0.001522226062523277
s=0.3	52.67272727272727	0.0014965474270124042
s=0.3	54.69090909090909	0.0014718257933083467
s=0.3	56.70909090909091	0.0014482125511550243
s=0.3	58.72727272727273	0.0014257406921870009
s=0.3	60.74545454545454	0.0014043273148530242
s=0.3	62.763636363636365	0.0013837960938486646
s=0.3	64.78181818181818	0.0013639203139144374
s=0.3	66.8	0.0013444805212644935
s=0.3	68.81818181818181	0.0013253253460779211
s=0.3	70.83636363636363	0.0013064215037938388
s=0.3	72.85454545454546	0.0012878804093840175
s=0.3	74.87272727272727	0.0012699539430713076
s=0.3	76.89090909090909	0.0012529991913704903
s=0.3	78.9090909090909	0.0012374193249813854
s=0.3	80.92727272727272	0.001223593158584906
s=0.3	82.94545454545454	0.001211808100033305
s=0.3	84.96363636363637	0.0012022098785419422
s=0.3	86.98181818181818	0.0011947782901470894
s=0.3	89.0	0.0011893324273403638
s=0.3	91.01818181818182	0.0011855628543145488
s=0.3	93.03636363636363	0.0011830831914300293
s=0.3	95.05454545454545	0.0011814904808367039
s=0.3	97.07272727272728	0.0011804229686683538
s=0.3	99.0909090909091	0.0011796055117018669
s=0.3	101.10909090909091	0.0011788761744364364
s=0.3	103.12727272727273	0.001178191836100268
s=0.3	105.14545454545454	0.0011776147378143678
s=0.3	107.16363636363636	0.0011772849667378345
s=0.3	109.18181818181817	0.0011773853866880572
s=0.3	111.2	0.0011781054795844872
s=0.3	113.21818181818182	0.0011796093808173007
s=0.3	115.23636363636363	0.0011820116861705353
s=0.3	117.25454545454545	0.0011853629092367002
s=0.3	119.27272727272727	0.0011896450521559868
s=0.3	121.29090909090908	0.0011947766336752018
s=0.3	123.30909090909091	0.0012006255849743316
s=0.3	125.32727272727273	0.0012070276090862045
s=0.3	127.34545454545454	0.0012138069818053688
s=0.3	129.36363636363635	0.0012207965437166328
s=0.3	131.38181818181818	0.0012278539747403844
s=0.3	133.39999999999998	0.0012348723813869113
s=0.3	135.4181818181818	0.0012417845696211488
s=0.3	137.4363636363636	0.0012485617572982157
s=0.3	139.45454545454544	0.0012552084998205767
s=0.3	141.47272727272724	0.0012617559870595917
s=0.3	143.49090909090907	0.0012682555759616263
s=0.3	145.5090909090909	0.0012747736442429531
s=0.3	147.5272727272727	0.00128138792000127
s=0.3	149.54545454545453	0.001288184690976998
s=0.3	151.56363636363633	0.0012952559301172733
s=0.3	153.58181818181816	0.001302695420880173
s=0.3	155.6	0.0013105933214833316
s=0.3	157.6181818181818	0.001319029122773668
s=0.3	159.63636363636363	0.001328063512610337
s=0.3	161.65454545454543	0.0013377301906334958
s=0.3	163.67272727272726	0.001348029111326982
s=0.3	165.69090909090906	0.0013589228450826682
s=0.3	167.7090909090909	0.0013703375564111577
s=0.3	169.72727272727272	0.0013821693579140384
s=0.3	171.74545454545452	0.0013942955285732438
s=0.3	173.76363636363635	0.0014065885695103606
s=0.3	175.78181818181815	0.0014189298283148394
s=0.3	177.79999999999998	0.001431219031471623
s=0.3	179.81818181818178	0.0014433768996258384
s=0.3	181.83636363636361	0.0014553400366783787
s=0.3	183.85454545454544	0.0014670499462524603
s=0.3	185.87272727272725	0.0014784404522936343
s=0.3	187.89090909090908	0.001489429050785601
s=0.3	189.90909090909088	0.0014999171700144326
s=0.3	191.9272727272727	0.001509801917388943
s=0.3	193.94545454545454	0.001518998246397152
s=0.3	195.96363636363634	0.0015274666951943106
s=0.3	197.98181818181817	0.0015352391962470677
s=0.3	200.0	0.0015424349370289504
