# Supplementary material for: Strong positive selection biases identity-by-descent-based inferences of recent demography and population structure in Plasmodium falciparum
Source: Nat Commun. 2024 Mar 20;15:2499. doi: 10.1038/s41467-024-46659-0 (PMC10954658; doi:10.1038/s41467-024-46659-0)
Supplement: Supplementary file 6 — Source Data File [file 41467_2024_46659_MOESM6_ESM.zip › Figure2/fig2c_ibd_coverage_neutral_s0.3.csv]

Chromosome	Start	End	Coverage	GwStart	Group
1	1	2	5071	1	Neutral
1	1501	1502	5208	1501	Neutral
1	3001	3002	5397	3001	Neutral
1	4501	4502	5533	4501	Neutral
1	6001	6002	5585	6001	Neutral
1	7501	7502	5793	7501	Neutral
1	9001	9002	5987	9001	Neutral
1	10501	10502	6034	10501	Neutral
1	12001	12002	6136	12001	Neutral
1	13501	13502	6244	13501	Neutral
1	15001	15002	6305	15001	Neutral
1	16501	16502	6538	16501	Neutral
1	18001	18002	6700	18001	Neutral
1	19501	19502	6758	19501	Neutral
1	21001	21002	7221	21001	Neutral
1	22501	22502	7370	22501	Neutral
1	24001	24002	7723	24001	Neutral
1	25501	25502	7913	25501	Neutral
1	27001	27002	8249	27001	Neutral
1	28501	28502	8277	28501	Neutral
1	30001	30002	8719	30001	Neutral
1	31501	31502	8303	31501	Neutral
1	33001	33002	8115	33001	Neutral
1	34501	34502	8249	34501	Neutral
1	36001	36002	8261	36001	Neutral
1	37501	37502	8325	37501	Neutral
1	39001	39002	8225	39001	Neutral
1	40501	40502	8327	40501	Neutral
1	42001	42002	8398	42001	Neutral
1	43501	43502	8325	43501	Neutral
1	45001	45002	8135	45001	Neutral
1	46501	46502	8098	46501	Neutral
1	48001	48002	8172	48001	Neutral
1	49501	49502	8141	49501	Neutral
1	51001	51002	8046	51001	Neutral
1	52501	52502	8271	52501	Neutral
1	54001	54002	8259	54001	Neutral
1	55501	55502	8313	55501	Neutral
1	57001	57002	8227	57001	Neutral
1	58501	58502	8143	58501	Neutral
1	60001	60002	8014	60001	Neutral
1	61501	61502	8011	61501	Neutral
1	63001	63002	8003	63001	Neutral
1	64501	64502	7629	64501	Neutral
1	66001	66002	7692	66001	Neutral
1	67501	67502	7726	67501	Neutral
1	69001	69002	7688	69001	Neutral
1	70501	70502	7788	70501	Neutral
1	72001	72002	7738	72001	Neutral
1	73501	73502	7866	73501	Neutral
1	75001	75002	7812	75001	Neutral
1	76501	76502	7823	76501	Neutral
1	78001	78002	7810	78001	Neutral
1	79501	79502	7736	79501	Neutral
1	81001	81002	7799	81001	Neutral
1	82501	82502	7788	82501	Neutral
1	84001	84002	7765	84001	Neutral
1	85501	85502	7992	85501	Neutral
1	87001	87002	8061	87001	Neutral
1	88501	88502	8019	88501	Neutral
1	90001	90002	7955	90001	Neutral
1	91501	91502	7955	91501	Neutral
1	93001	93002	8019	93001	Neutral
1	94501	94502	7804	94501	Neutral
1	96001	96002	7772	96001	Neutral
1	97501	97502	7705	97501	Neutral
1	99001	99002	7718	99001	Neutral
1	100501	100502	7670	100501	Neutral
1	102001	102002	7560	102001	Neutral
1	103501	103502	7416	103501	Neutral
1	105001	105002	7133	105001	Neutral
1	106501	106502	7106	106501	Neutral
1	108001	108002	7127	108001	Neutral
1	109501	109502	7042	109501	Neutral
1	111001	111002	7335	111001	Neutral
1	112501	112502	7452	112501	Neutral
1	114001	114002	7742	114001	Neutral
1	115501	115502	7646	115501	Neutral
1	117001	117002	7552	117001	Neutral
1	118501	118502	7562	118501	Neutral
1	120001	120002	7538	120001	Neutral
1	121501	121502	7570	121501	Neutral
1	123001	123002	7498	123001	Neutral
1	124501	124502	7617	124501	Neutral
1	126001	126002	7657	126001	Neutral
1	127501	127502	7622	127501	Neutral
1	129001	129002	7548	129001	Neutral
1	130501	130502	7643	130501	Neutral
1	132001	132002	7628	132001	Neutral
1	133501	133502	7791	133501	Neutral
1	135001	135002	7751	135001	Neutral
1	136501	136502	8427	136501	Neutral
1	138001	138002	8387	138001	Neutral
1	139501	139502	8515	139501	Neutral
1	141001	141002	8470	141001	Neutral
1	142501	142502	8436	142501	Neutral
1	144001	144002	8580	144001	Neutral
1	145501	145502	8702	145501	Neutral
1	147001	147002	8686	147001	Neutral
1	148501	148502	8994	148501	Neutral
1	150001	150002	9007	150001	Neutral
1	151501	151502	9137	151501	Neutral
1	153001	153002	9257	153001	Neutral
1	154501	154502	9364	154501	Neutral
1	156001	156002	9395	156001	Neutral
1	157501	157502	9437	157501	Neutral
1	159001	159002	9411	159001	Neutral
1	160501	160502	9420	160501	Neutral
1	162001	162002	9233	162001	Neutral
1	163501	163502	9213	163501	Neutral
1	165001	165002	9222	165001	Neutral
1	166501	166502	9177	166501	Neutral
1	168001	168002	9076	168001	Neutral
1	169501	169502	9427	169501	Neutral
1	171001	171002	9521	171001	Neutral
1	172501	172502	9385	172501	Neutral
1	174001	174002	9349	174001	Neutral
1	175501	175502	8590	175501	Neutral
1	177001	177002	8605	177001	Neutral
1	178501	178502	8817	178501	Neutral
1	180001	180002	8867	180001	Neutral
1	181501	181502	8851	181501	Neutral
1	183001	183002	8829	183001	Neutral
1	184501	184502	8555	184501	Neutral
1	186001	186002	8409	186001	Neutral
1	187501	187502	8475	187501	Neutral
1	189001	189002	8383	189001	Neutral
1	190501	190502	8052	190501	Neutral
1	192001	192002	7941	192001	Neutral
1	193501	193502	8229	193501	Neutral
1	195001	195002	8246	195001	Neutral
1	196501	196502	8392	196501	Neutral
1	198001	198002	8533	198001	Neutral
1	199501	199502	8336	199501	Neutral
1	201001	201002	8313	201001	Neutral
1	202501	202502	8363	202501	Neutral
1	204001	204002	8293	204001	Neutral
1	205501	205502	8291	205501	Neutral
1	207001	207002	8162	207001	Neutral
1	208501	208502	8054	208501	Neutral
1	210001	210002	7999	210001	Neutral
1	211501	211502	7847	211501	Neutral
1	213001	213002	7816	213001	Neutral
1	214501	214502	7908	214501	Neutral
1	216001	216002	7915	216001	Neutral
1	217501	217502	7944	217501	Neutral
1	219001	219002	7667	219001	Neutral
1	220501	220502	7721	220501	Neutral
1	222001	222002	8111	222001	Neutral
1	223501	223502	7951	223501	Neutral
1	225001	225002	7975	225001	Neutral
1	226501	226502	7997	226501	Neutral
1	228001	228002	7928	228001	Neutral
1	229501	229502	7496	229501	Neutral
1	231001	231002	7576	231001	Neutral
1	232501	232502	7652	232501	Neutral
1	234001	234002	7770	234001	Neutral
1	235501	235502	7797	235501	Neutral
1	237001	237002	7635	237001	Neutral
1	238501	238502	7705	238501	Neutral
1	240001	240002	7696	240001	Neutral
1	241501	241502	7723	241501	Neutral
1	243001	243002	7740	243001	Neutral
1	244501	244502	7605	244501	Neutral
1	246001	246002	7754	246001	Neutral
1	247501	247502	7893	247501	Neutral
1	249001	249002	7930	249001	Neutral
1	250501	250502	8118	250501	Neutral
1	252001	252002	8102	252001	Neutral
1	253501	253502	8080	253501	Neutral
1	255001	255002	8275	255001	Neutral
1	256501	256502	8524	256501	Neutral
1	258001	258002	8542	258001	Neutral
1	259501	259502	8673	259501	Neutral
1	261001	261002	8936	261001	Neutral
1	262501	262502	8901	262501	Neutral
1	264001	264002	8669	264001	Neutral
1	265501	265502	8638	265501	Neutral
1	267001	267002	8785	267001	Neutral
1	268501	268502	8701	268501	Neutral
1	270001	270002	8704	270001	Neutral
1	271501	271502	8732	271501	Neutral
1	273001	273002	8743	273001	Neutral
1	274501	274502	8775	274501	Neutral
1	276001	276002	8887	276001	Neutral
1	277501	277502	8759	277501	Neutral
1	279001	279002	8652	279001	Neutral
1	280501	280502	8617	280501	Neutral
1	282001	282002	8596	282001	Neutral
1	283501	283502	8571	283501	Neutral
1	285001	285002	8511	285001	Neutral
1	286501	286502	8485	286501	Neutral
1	288001	288002	8197	288001	Neutral
1	289501	289502	8276	289501	Neutral
1	291001	291002	8195	291001	Neutral
1	292501	292502	8336	292501	Neutral
1	294001	294002	7807	294001	Neutral
1	295501	295502	7724	295501	Neutral
1	297001	297002	7732	297001	Neutral
1	298501	298502	7612	298501	Neutral
1	300001	300002	7796	300001	Neutral
1	301501	301502	7676	301501	Neutral
1	303001	303002	7955	303001	Neutral
1	304501	304502	8064	304501	Neutral
1	306001	306002	8656	306001	Neutral
1	307501	307502	8735	307501	Neutral
1	309001	309002	8463	309001	Neutral
1	310501	310502	8372	310501	Neutral
1	312001	312002	8440	312001	Neutral
1	313501	313502	8421	313501	Neutral
1	315001	315002	8328	315001	Neutral
1	316501	316502	9065	316501	Neutral
1	318001	318002	9056	318001	Neutral
1	319501	319502	9227	319501	Neutral
1	321001	321002	9202	321001	Neutral
1	322501	322502	8968	322501	Neutral
1	324001	324002	9260	324001	Neutral
1	325501	325502	9298	325501	Neutral
1	327001	327002	9488	327001	Neutral
1	328501	328502	9461	328501	Neutral
1	330001	330002	9495	330001	Neutral
1	331501	331502	9561	331501	Neutral
1	333001	333002	9470	333001	Neutral
1	334501	334502	9363	334501	Neutral
1	336001	336002	9205	336001	Neutral
1	337501	337502	9754	337501	Neutral
1	339001	339002	10045	339001	Neutral
1	340501	340502	10313	340501	Neutral
1	342001	342002	10320	342001	Neutral
1	343501	343502	10187	343501	Neutral
1	345001	345002	10223	345001	Neutral
1	346501	346502	10179	346501	Neutral
1	348001	348002	10173	348001	Neutral
1	349501	349502	10404	349501	Neutral
1	351001	351002	10283	351001	Neutral
1	352501	352502	10210	352501	Neutral
1	354001	354002	10380	354001	Neutral
1	355501	355502	10014	355501	Neutral
1	357001	357002	9842	357001	Neutral
1	358501	358502	9718	358501	Neutral
1	360001	360002	9667	360001	Neutral
1	361501	361502	9171	361501	Neutral
1	363001	363002	9175	363001	Neutral
1	364501	364502	9083	364501	Neutral
1	366001	366002	9194	366001	Neutral
1	367501	367502	9224	367501	Neutral
1	369001	369002	9350	369001	Neutral
1	370501	370502	9233	370501	Neutral
1	372001	372002	9283	372001	Neutral
1	373501	373502	8957	373501	Neutral
1	375001	375002	8762	375001	Neutral
1	376501	376502	8715	376501	Neutral
1	378001	378002	8692	378001	Neutral
1	379501	379502	8776	379501	Neutral
1	381001	381002	8458	381001	Neutral
1	382501	382502	8426	382501	Neutral
1	384001	384002	8249	384001	Neutral
1	385501	385502	8089	385501	Neutral
1	387001	387002	7768	387001	Neutral
1	388501	388502	7743	388501	Neutral
1	390001	390002	7644	390001	Neutral
1	391501	391502	7518	391501	Neutral
1	393001	393002	7534	393001	Neutral
1	394501	394502	7448	394501	Neutral
1	396001	396002	7443	396001	Neutral
1	397501	397502	7417	397501	Neutral
1	399001	399002	7323	399001	Neutral
1	400501	400502	7675	400501	Neutral
1	402001	402002	7718	402001	Neutral
1	403501	403502	7702	403501	Neutral
1	405001	405002	7655	405001	Neutral
1	406501	406502	8140	406501	Neutral
1	408001	408002	8272	408001	Neutral
1	409501	409502	8202	409501	Neutral
1	411001	411002	8166	411001	Neutral
1	412501	412502	8134	412501	Neutral
1	414001	414002	7869	414001	Neutral
1	415501	415502	7813	415501	Neutral
1	417001	417002	7918	417001	Neutral
1	418501	418502	8088	418501	Neutral
1	420001	420002	7999	420001	Neutral
1	421501	421502	7624	421501	Neutral
1	423001	423002	7652	423001	Neutral
1	424501	424502	7866	424501	Neutral
1	426001	426002	8064	426001	Neutral
1	427501	427502	8076	427501	Neutral
1	429001	429002	8116	429001	Neutral
1	430501	430502	8036	430501	Neutral
1	432001	432002	7989	432001	Neutral
1	433501	433502	8018	433501	Neutral
1	435001	435002	8046	435001	Neutral
1	436501	436502	7837	436501	Neutral
1	438001	438002	7785	438001	Neutral
1	439501	439502	7777	439501	Neutral
1	441001	441002	7624	441001	Neutral
1	442501	442502	7633	442501	Neutral
1	444001	444002	7549	444001	Neutral
1	445501	445502	7183	445501	Neutral
1	447001	447002	7152	447001	Neutral
1	448501	448502	6897	448501	Neutral
1	450001	450002	6904	450001	Neutral
1	451501	451502	6859	451501	Neutral
1	453001	453002	6835	453001	Neutral
1	454501	454502	6831	454501	Neutral
1	456001	456002	6859	456001	Neutral
1	457501	457502	7231	457501	Neutral
1	459001	459002	7380	459001	Neutral
1	460501	460502	7335	460501	Neutral
1	462001	462002	7523	462001	Neutral
1	463501	463502	7491	463501	Neutral
1	465001	465002	7426	465001	Neutral
1	466501	466502	7421	466501	Neutral
1	468001	468002	7408	468001	Neutral
1	469501	469502	7403	469501	Neutral
1	471001	471002	7316	471001	Neutral
1	472501	472502	7464	472501	Neutral
1	474001	474002	7407	474001	Neutral
1	475501	475502	7833	475501	Neutral
1	477001	477002	7821	477001	Neutral
1	478501	478502	7883	478501	Neutral
1	480001	480002	7987	480001	Neutral
1	481501	481502	8258	481501	Neutral
1	483001	483002	8459	483001	Neutral
1	484501	484502	8494	484501	Neutral
1	486001	486002	8476	486001	Neutral
1	487501	487502	8542	487501	Neutral
1	489001	489002	8341	489001	Neutral
1	490501	490502	8393	490501	Neutral
1	492001	492002	8221	492001	Neutral
1	493501	493502	8500	493501	Neutral
1	495001	495002	8641	495001	Neutral
1	496501	496502	9043	496501	Neutral
1	498001	498002	9169	498001	Neutral
1	499501	499502	9357	499501	Neutral
1	501001	501002	9243	501001	Neutral
1	502501	502502	9091	502501	Neutral
1	504001	504002	9067	504001	Neutral
1	505501	505502	9011	505501	Neutral
1	507001	507002	9076	507001	Neutral
1	508501	508502	8949	508501	Neutral
1	510001	510002	8604	510001	Neutral
1	511501	511502	8587	511501	Neutral
1	513001	513002	8390	513001	Neutral
1	514501	514502	8526	514501	Neutral
1	516001	516002	8473	516001	Neutral
1	517501	517502	8303	517501	Neutral
1	519001	519002	8688	519001	Neutral
1	520501	520502	8789	520501	Neutral
1	522001	522002	8966	522001	Neutral
1	523501	523502	8925	523501	Neutral
1	525001	525002	8850	525001	Neutral
1	526501	526502	8716	526501	Neutral
1	528001	528002	8726	528001	Neutral
1	529501	529502	8559	529501	Neutral
1	531001	531002	8419	531001	Neutral
1	532501	532502	8302	532501	Neutral
1	534001	534002	8366	534001	Neutral
1	535501	535502	8570	535501	Neutral
1	537001	537002	8549	537001	Neutral
1	538501	538502	8628	538501	Neutral
1	540001	540002	8576	540001	Neutral
1	541501	541502	8563	541501	Neutral
1	543001	543002	8440	543001	Neutral
1	544501	544502	8596	544501	Neutral
1	546001	546002	8646	546001	Neutral
1	547501	547502	8602	547501	Neutral
1	549001	549002	8572	549001	Neutral
1	550501	550502	8355	550501	Neutral
1	552001	552002	8257	552001	Neutral
1	553501	553502	8202	553501	Neutral
1	555001	555002	8269	555001	Neutral
1	556501	556502	7966	556501	Neutral
1	558001	558002	7766	558001	Neutral
1	559501	559502	7690	559501	Neutral
1	561001	561002	7665	561001	Neutral
1	562501	562502	7598	562501	Neutral
1	564001	564002	7678	564001	Neutral
1	565501	565502	7346	565501	Neutral
1	567001	567002	7259	567001	Neutral
1	568501	568502	7406	568501	Neutral
1	570001	570002	7442	570001	Neutral
1	571501	571502	7489	571501	Neutral
1	573001	573002	7540	573001	Neutral
1	574501	574502	7530	574501	Neutral
1	576001	576002	7419	576001	Neutral
1	577501	577502	7109	577501	Neutral
1	579001	579002	7195	579001	Neutral
1	580501	580502	7182	580501	Neutral
1	582001	582002	6793	582001	Neutral
1	583501	583502	6777	583501	Neutral
1	585001	585002	6779	585001	Neutral
1	586501	586502	6812	586501	Neutral
1	588001	588002	6872	588001	Neutral
1	589501	589502	6892	589501	Neutral
1	591001	591002	6969	591001	Neutral
1	592501	592502	6905	592501	Neutral
1	594001	594002	7000	594001	Neutral
1	595501	595502	6761	595501	Neutral
1	597001	597002	6759	597001	Neutral
1	598501	598502	6868	598501	Neutral
1	600001	600002	6769	600001	Neutral
1	601501	601502	6762	601501	Neutral
1	603001	603002	6685	603001	Neutral
1	604501	604502	6578	604501	Neutral
1	606001	606002	6443	606001	Neutral
1	607501	607502	6428	607501	Neutral
1	609001	609002	6409	609001	Neutral
1	610501	610502	6474	610501	Neutral
1	612001	612002	6560	612001	Neutral
1	613501	613502	6233	613501	Neutral
1	615001	615002	6287	615001	Neutral
1	616501	616502	6247	616501	Neutral
1	618001	618002	6426	618001	Neutral
1	619501	619502	6504	619501	Neutral
1	621001	621002	6712	621001	Neutral
1	622501	622502	6863	622501	Neutral
1	624001	624002	6997	624001	Neutral
1	625501	625502	7021	625501	Neutral
1	627001	627002	7027	627001	Neutral
1	628501	628502	7101	628501	Neutral
1	630001	630002	6946	630001	Neutral
1	631501	631502	7095	631501	Neutral
1	633001	633002	7084	633001	Neutral
1	634501	634502	7562	634501	Neutral
1	636001	636002	7604	636001	Neutral
1	637501	637502	7973	637501	Neutral
1	639001	639002	8129	639001	Neutral
1	640501	640502	8348	640501	Neutral
1	642001	642002	8440	642001	Neutral
1	643501	643502	8421	643501	Neutral
1	645001	645002	8759	645001	Neutral
1	646501	646502	8905	646501	Neutral
1	648001	648002	8897	648001	Neutral
1	649501	649502	8943	649501	Neutral
1	651001	651002	8959	651001	Neutral
1	652501	652502	9010	652501	Neutral
1	654001	654002	8823	654001	Neutral
1	655501	655502	9651	655501	Neutral
1	657001	657002	9738	657001	Neutral
1	658501	658502	9808	658501	Neutral
1	660001	660002	9839	660001	Neutral
1	661501	661502	9892	661501	Neutral
1	663001	663002	9864	663001	Neutral
1	664501	664502	9927	664501	Neutral
1	666001	666002	9848	666001	Neutral
1	667501	667502	9861	667501	Neutral
1	669001	669002	9939	669001	Neutral
1	670501	670502	10185	670501	Neutral
1	672001	672002	9806	672001	Neutral
1	673501	673502	10065	673501	Neutral
1	675001	675002	10036	675001	Neutral
1	676501	676502	10189	676501	Neutral
1	678001	678002	10187	678001	Neutral
1	679501	679502	10417	679501	Neutral
1	681001	681002	10607	681001	Neutral
1	682501	682502	10676	682501	Neutral
1	684001	684002	10730	684001	Neutral
1	685501	685502	10591	685501	Neutral
1	687001	687002	10763	687001	Neutral
1	688501	688502	10661	688501	Neutral
1	690001	690002	10344	690001	Neutral
1	691501	691502	10411	691501	Neutral
1	693001	693002	9702	693001	Neutral
1	694501	694502	9717	694501	Neutral
1	696001	696002	9946	696001	Neutral
1	697501	697502	10017	697501	Neutral
1	699001	699002	10180	699001	Neutral
1	700501	700502	10192	700501	Neutral
1	702001	702002	10242	702001	Neutral
1	703501	703502	10185	703501	Neutral
1	705001	705002	10106	705001	Neutral
1	706501	706502	10090	706501	Neutral
1	708001	708002	10159	708001	Neutral
1	709501	709502	10128	709501	Neutral
1	711001	711002	10101	711001	Neutral
1	712501	712502	9984	712501	Neutral
1	714001	714002	10080	714001	Neutral
1	715501	715502	10172	715501	Neutral
1	717001	717002	10226	717001	Neutral
1	718501	718502	10120	718501	Neutral
1	720001	720002	9910	720001	Neutral
1	721501	721502	9930	721501	Neutral
1	723001	723002	9993	723001	Neutral
1	724501	724502	9827	724501	Neutral
1	726001	726002	9674	726001	Neutral
1	727501	727502	9563	727501	Neutral
1	729001	729002	9422	729001	Neutral
1	730501	730502	9325	730501	Neutral
1	732001	732002	9329	732001	Neutral
1	733501	733502	9222	733501	Neutral
1	735001	735002	9266	735001	Neutral
1	736501	736502	9202	736501	Neutral
1	738001	738002	9143	738001	Neutral
1	739501	739502	8795	739501	Neutral
1	741001	741002	8867	741001	Neutral
1	742501	742502	8841	742501	Neutral
1	744001	744002	8841	744001	Neutral
1	745501	745502	8846	745501	Neutral
1	747001	747002	9022	747001	Neutral
1	748501	748502	8993	748501	Neutral
1	750001	750002	8901	750001	Neutral
1	751501	751502	8224	751501	Neutral
1	753001	753002	7844	753001	Neutral
1	754501	754502	7722	754501	Neutral
1	756001	756002	7652	756001	Neutral
1	757501	757502	7681	757501	Neutral
1	759001	759002	7565	759001	Neutral
1	760501	760502	8639	760501	Neutral
1	762001	762002	8671	762001	Neutral
1	763501	763502	8626	763501	Neutral
1	765001	765002	8726	765001	Neutral
1	766501	766502	8834	766501	Neutral
1	768001	768002	8830	768001	Neutral
1	769501	769502	8818	769501	Neutral
1	771001	771002	8898	771001	Neutral
1	772501	772502	8969	772501	Neutral
1	774001	774002	8861	774001	Neutral
1	775501	775502	8823	775501	Neutral
1	777001	777002	8863	777001	Neutral
1	778501	778502	8753	778501	Neutral
1	780001	780002	8721	780001	Neutral
1	781501	781502	8879	781501	Neutral
1	783001	783002	8815	783001	Neutral
1	784501	784502	8831	784501	Neutral
1	786001	786002	8783	786001	Neutral
1	787501	787502	8777	787501	Neutral
1	789001	789002	8643	789001	Neutral
1	790501	790502	8727	790501	Neutral
1	792001	792002	8659	792001	Neutral
1	793501	793502	8674	793501	Neutral
1	795001	795002	8512	795001	Neutral
1	796501	796502	8302	796501	Neutral
1	798001	798002	8270	798001	Neutral
1	799501	799502	8055	799501	Neutral
1	801001	801002	8195	801001	Neutral
1	802501	802502	8219	802501	Neutral
1	804001	804002	8233	804001	Neutral
1	805501	805502	8076	805501	Neutral
1	807001	807002	8091	807001	Neutral
1	808501	808502	8064	808501	Neutral
1	810001	810002	8391	810001	Neutral
1	811501	811502	8448	811501	Neutral
1	813001	813002	8827	813001	Neutral
1	814501	814502	8882	814501	Neutral
1	816001	816002	8905	816001	Neutral
1	817501	817502	8877	817501	Neutral
1	819001	819002	8218	819001	Neutral
1	820501	820502	8221	820501	Neutral
1	822001	822002	8194	822001	Neutral
1	823501	823502	8829	823501	Neutral
1	825001	825002	9212	825001	Neutral
1	826501	826502	9177	826501	Neutral
1	828001	828002	9002	828001	Neutral
1	829501	829502	8866	829501	Neutral
1	831001	831002	8858	831001	Neutral
1	832501	832502	8725	832501	Neutral
1	834001	834002	8504	834001	Neutral
1	835501	835502	8522	835501	Neutral
1	837001	837002	8211	837001	Neutral
1	838501	838502	8130	838501	Neutral
1	840001	840002	8321	840001	Neutral
1	841501	841502	8315	841501	Neutral
1	843001	843002	8181	843001	Neutral
1	844501	844502	8235	844501	Neutral
1	846001	846002	8498	846001	Neutral
1	847501	847502	8371	847501	Neutral
1	849001	849002	8334	849001	Neutral
1	850501	850502	8341	850501	Neutral
1	852001	852002	8334	852001	Neutral
1	853501	853502	8337	853501	Neutral
1	855001	855002	8371	855001	Neutral
1	856501	856502	8405	856501	Neutral
1	858001	858002	7949	858001	Neutral
1	859501	859502	7892	859501	Neutral
1	861001	861002	7876	861001	Neutral
1	862501	862502	7952	862501	Neutral
1	864001	864002	7960	864001	Neutral
1	865501	865502	8009	865501	Neutral
1	867001	867002	8136	867001	Neutral
1	868501	868502	7912	868501	Neutral
1	870001	870002	8034	870001	Neutral
1	871501	871502	8274	871501	Neutral
1	873001	873002	8292	873001	Neutral
1	874501	874502	8289	874501	Neutral
1	876001	876002	7655	876001	Neutral
1	877501	877502	7857	877501	Neutral
1	879001	879002	7556	879001	Neutral
1	880501	880502	7360	880501	Neutral
1	882001	882002	7437	882001	Neutral
1	883501	883502	8123	883501	Neutral
1	885001	885002	8235	885001	Neutral
1	886501	886502	8341	886501	Neutral
1	888001	888002	8318	888001	Neutral
1	889501	889502	8356	889501	Neutral
1	891001	891002	8287	891001	Neutral
1	892501	892502	8402	892501	Neutral
1	894001	894002	8434	894001	Neutral
1	895501	895502	8609	895501	Neutral
1	897001	897002	8640	897001	Neutral
1	898501	898502	8634	898501	Neutral
1	900001	900002	8910	900001	Neutral
1	901501	901502	8664	901501	Neutral
1	903001	903002	8794	903001	Neutral
1	904501	904502	8927	904501	Neutral
1	906001	906002	8905	906001	Neutral
1	907501	907502	8893	907501	Neutral
1	909001	909002	8999	909001	Neutral
1	910501	910502	8979	910501	Neutral
1	912001	912002	8934	912001	Neutral
1	913501	913502	9085	913501	Neutral
1	915001	915002	8991	915001	Neutral
1	916501	916502	8829	916501	Neutral
1	918001	918002	8379	918001	Neutral
1	919501	919502	8191	919501	Neutral
1	921001	921002	8223	921001	Neutral
1	922501	922502	8224	922501	Neutral
1	924001	924002	8279	924001	Neutral
1	925501	925502	8050	925501	Neutral
1	927001	927002	7929	927001	Neutral
1	928501	928502	8287	928501	Neutral
1	930001	930002	8069	930001	Neutral
1	931501	931502	8056	931501	Neutral
1	933001	933002	8041	933001	Neutral
1	934501	934502	7880	934501	Neutral
1	936001	936002	7771	936001	Neutral
1	937501	937502	7673	937501	Neutral
1	939001	939002	7724	939001	Neutral
1	940501	940502	7699	940501	Neutral
1	942001	942002	8378	942001	Neutral
1	943501	943502	8283	943501	Neutral
1	945001	945002	8118	945001	Neutral
1	946501	946502	8130	946501	Neutral
1	948001	948002	8110	948001	Neutral
1	949501	949502	8131	949501	Neutral
1	951001	951002	8180	951001	Neutral
1	952501	952502	8079	952501	Neutral
1	954001	954002	8563	954001	Neutral
1	955501	955502	8432	955501	Neutral
1	957001	957002	8377	957001	Neutral
1	958501	958502	8558	958501	Neutral
1	960001	960002	8701	960001	Neutral
1	961501	961502	8679	961501	Neutral
1	963001	963002	8582	963001	Neutral
1	964501	964502	8757	964501	Neutral
1	966001	966002	8743	966001	Neutral
1	967501	967502	8861	967501	Neutral
1	969001	969002	8916	969001	Neutral
1	970501	970502	9103	970501	Neutral
1	972001	972002	9104	972001	Neutral
1	973501	973502	8304	973501	Neutral
1	975001	975002	8578	975001	Neutral
1	976501	976502	8534	976501	Neutral
1	978001	978002	8677	978001	Neutral
1	979501	979502	8713	979501	Neutral
1	981001	981002	8550	981001	Neutral
1	982501	982502	8553	982501	Neutral
1	984001	984002	8364	984001	Neutral
1	985501	985502	8108	985501	Neutral
1	987001	987002	8154	987001	Neutral
1	988501	988502	8420	988501	Neutral
1	990001	990002	8493	990001	Neutral
1	991501	991502	8723	991501	Neutral
1	993001	993002	8796	993001	Neutral
1	994501	994502	8933	994501	Neutral
1	996001	996002	8928	996001	Neutral
1	997501	997502	8944	997501	Neutral
1	999001	999002	8815	999001	Neutral
1	1000501	1000502	8964	1000501	Neutral
1	1002001	1002002	9068	1002001	Neutral
1	1003501	1003502	8911	1003501	Neutral
1	1005001	1005002	8907	1005001	Neutral
1	1006501	1006502	8716	1006501	Neutral
1	1008001	1008002	8578	1008001	Neutral
1	1009501	1009502	8595	1009501	Neutral
1	1011001	1011002	8270	1011001	Neutral
1	1012501	1012502	8393	1012501	Neutral
1	1014001	1014002	8747	1014001	Neutral
1	1015501	1015502	8713	1015501	Neutral
1	1017001	1017002	8483	1017001	Neutral
1	1018501	1018502	8382	1018501	Neutral
1	1020001	1020002	8442	1020001	Neutral
1	1021501	1021502	8533	1021501	Neutral
1	1023001	1023002	8675	1023001	Neutral
1	1024501	1024502	8591	1024501	Neutral
1	1026001	1026002	8600	1026001	Neutral
1	1027501	1027502	8553	1027501	Neutral
1	1029001	1029002	8585	1029001	Neutral
1	1030501	1030502	8534	1030501	Neutral
1	1032001	1032002	8567	1032001	Neutral
1	1033501	1033502	8556	1033501	Neutral
1	1035001	1035002	8488	1035001	Neutral
1	1036501	1036502	8092	1036501	Neutral
1	1038001	1038002	8155	1038001	Neutral
1	1039501	1039502	8131	1039501	Neutral
1	1041001	1041002	8153	1041001	Neutral
1	1042501	1042502	8087	1042501	Neutral
1	1044001	1044002	7906	1044001	Neutral
1	1045501	1045502	7778	1045501	Neutral
1	1047001	1047002	7770	1047001	Neutral
1	1048501	1048502	7731	1048501	Neutral
1	1050001	1050002	7634	1050001	Neutral
1	1051501	1051502	7747	1051501	Neutral
1	1053001	1053002	7648	1053001	Neutral
1	1054501	1054502	7834	1054501	Neutral
1	1056001	1056002	7939	1056001	Neutral
1	1057501	1057502	7953	1057501	Neutral
1	1059001	1059002	7613	1059001	Neutral
1	1060501	1060502	7828	1060501	Neutral
1	1062001	1062002	7891	1062001	Neutral
1	1063501	1063502	7924	1063501	Neutral
1	1065001	1065002	8302	1065001	Neutral
1	1066501	1066502	8128	1066501	Neutral
1	1068001	1068002	8257	1068001	Neutral
1	1069501	1069502	8262	1069501	Neutral
1	1071001	1071002	8181	1071001	Neutral
1	1072501	1072502	8313	1072501	Neutral
1	1074001	1074002	8561	1074001	Neutral
1	1075501	1075502	8499	1075501	Neutral
1	1077001	1077002	8418	1077001	Neutral
1	1078501	1078502	8383	1078501	Neutral
1	1080001	1080002	8481	1080001	Neutral
1	1081501	1081502	8508	1081501	Neutral
1	1083001	1083002	8421	1083001	Neutral
1	1084501	1084502	8622	1084501	Neutral
1	1086001	1086002	8458	1086001	Neutral
1	1087501	1087502	8197	1087501	Neutral
1	1089001	1089002	8161	1089001	Neutral
1	1090501	1090502	8330	1090501	Neutral
1	1092001	1092002	8339	1092001	Neutral
1	1093501	1093502	8318	1093501	Neutral
1	1095001	1095002	8587	1095001	Neutral
1	1096501	1096502	8511	1096501	Neutral
1	1098001	1098002	8730	1098001	Neutral
1	1099501	1099502	8552	1099501	Neutral
1	1101001	1101002	8568	1101001	Neutral
1	1102501	1102502	8513	1102501	Neutral
1	1104001	1104002	8533	1104001	Neutral
1	1105501	1105502	8596	1105501	Neutral
1	1107001	1107002	8605	1107001	Neutral
1	1108501	1108502	8705	1108501	Neutral
1	1110001	1110002	8542	1110001	Neutral
1	1111501	1111502	8567	1111501	Neutral
1	1113001	1113002	8536	1113001	Neutral
1	1114501	1114502	8498	1114501	Neutral
1	1116001	1116002	8339	1116001	Neutral
1	1117501	1117502	8116	1117501	Neutral
1	1119001	1119002	8176	1119001	Neutral
1	1120501	1120502	8048	1120501	Neutral
1	1122001	1122002	8279	1122001	Neutral
1	1123501	1123502	8316	1123501	Neutral
1	1125001	1125002	8049	1125001	Neutral
1	1126501	1126502	7986	1126501	Neutral
1	1128001	1128002	7855	1128001	Neutral
1	1129501	1129502	7738	1129501	Neutral
1	1131001	1131002	7764	1131001	Neutral
1	1132501	1132502	7242	1132501	Neutral
1	1134001	1134002	7253	1134001	Neutral
1	1135501	1135502	7489	1135501	Neutral
1	1137001	1137002	7757	1137001	Neutral
1	1138501	1138502	7753	1138501	Neutral
1	1140001	1140002	7715	1140001	Neutral
1	1141501	1141502	8373	1141501	Neutral
1	1143001	1143002	8482	1143001	Neutral
1	1144501	1144502	8669	1144501	Neutral
1	1146001	1146002	8705	1146001	Neutral
1	1147501	1147502	8835	1147501	Neutral
1	1149001	1149002	8848	1149001	Neutral
1	1150501	1150502	9148	1150501	Neutral
1	1152001	1152002	9158	1152001	Neutral
1	1153501	1153502	9154	1153501	Neutral
1	1155001	1155002	8751	1155001	Neutral
1	1156501	1156502	8768	1156501	Neutral
1	1158001	1158002	8824	1158001	Neutral
1	1159501	1159502	8867	1159501	Neutral
1	1161001	1161002	8912	1161001	Neutral
1	1162501	1162502	8998	1162501	Neutral
1	1164001	1164002	9015	1164001	Neutral
1	1165501	1165502	9049	1165501	Neutral
1	1167001	1167002	8830	1167001	Neutral
1	1168501	1168502	8783	1168501	Neutral
1	1170001	1170002	8700	1170001	Neutral
1	1171501	1171502	8750	1171501	Neutral
1	1173001	1173002	8960	1173001	Neutral
1	1174501	1174502	8581	1174501	Neutral
1	1176001	1176002	8170	1176001	Neutral
1	1177501	1177502	7997	1177501	Neutral
1	1179001	1179002	7884	1179001	Neutral
1	1180501	1180502	7506	1180501	Neutral
1	1182001	1182002	7407	1182001	Neutral
1	1183501	1183502	7659	1183501	Neutral
1	1185001	1185002	8200	1185001	Neutral
1	1186501	1186502	8248	1186501	Neutral
1	1188001	1188002	8263	1188001	Neutral
1	1189501	1189502	8410	1189501	Neutral
1	1191001	1191002	8704	1191001	Neutral
1	1192501	1192502	8772	1192501	Neutral
1	1194001	1194002	8866	1194001	Neutral
1	1195501	1195502	8662	1195501	Neutral
1	1197001	1197002	8702	1197001	Neutral
1	1198501	1198502	8718	1198501	Neutral
1	1200001	1200002	8734	1200001	Neutral
1	1201501	1201502	8885	1201501	Neutral
1	1203001	1203002	8822	1203001	Neutral
1	1204501	1204502	8828	1204501	Neutral
1	1206001	1206002	8902	1206001	Neutral
1	1207501	1207502	8584	1207501	Neutral
1	1209001	1209002	8609	1209001	Neutral
1	1210501	1210502	8578	1210501	Neutral
1	1212001	1212002	8472	1212001	Neutral
1	1213501	1213502	8403	1213501	Neutral
1	1215001	1215002	7696	1215001	Neutral
1	1216501	1216502	7737	1216501	Neutral
1	1218001	1218002	7619	1218001	Neutral
1	1219501	1219502	7671	1219501	Neutral
1	1221001	1221002	7503	1221001	Neutral
1	1222501	1222502	7138	1222501	Neutral
1	1224001	1224002	7209	1224001	Neutral
1	1225501	1225502	7161	1225501	Neutral
1	1227001	1227002	7158	1227001	Neutral
1	1228501	1228502	6937	1228501	Neutral
1	1230001	1230002	7109	1230001	Neutral
1	1231501	1231502	7204	1231501	Neutral
1	1233001	1233002	7257	1233001	Neutral
1	1234501	1234502	7218	1234501	Neutral
1	1236001	1236002	7297	1236001	Neutral
1	1237501	1237502	7486	1237501	Neutral
1	1239001	1239002	7520	1239001	Neutral
1	1240501	1240502	7560	1240501	Neutral
1	1242001	1242002	7532	1242001	Neutral
1	1243501	1243502	7646	1243501	Neutral
1	1245001	1245002	7879	1245001	Neutral
1	1246501	1246502	7825	1246501	Neutral
1	1248001	1248002	7861	1248001	Neutral
1	1249501	1249502	7866	1249501	Neutral
1	1251001	1251002	7726	1251001	Neutral
1	1252501	1252502	7858	1252501	Neutral
1	1254001	1254002	7774	1254001	Neutral
1	1255501	1255502	7853	1255501	Neutral
1	1257001	1257002	7666	1257001	Neutral
1	1258501	1258502	7798	1258501	Neutral
1	1260001	1260002	7776	1260001	Neutral
1	1261501	1261502	7749	1261501	Neutral
1	1263001	1263002	7782	1263001	Neutral
1	1264501	1264502	7402	1264501	Neutral
1	1266001	1266002	7429	1266001	Neutral
1	1267501	1267502	7490	1267501	Neutral
1	1269001	1269002	7549	1269001	Neutral
1	1270501	1270502	7539	1270501	Neutral
1	1272001	1272002	7534	1272001	Neutral
1	1273501	1273502	7362	1273501	Neutral
1	1275001	1275002	7518	1275001	Neutral
1	1276501	1276502	7598	1276501	Neutral
1	1278001	1278002	7604	1278001	Neutral
1	1279501	1279502	7528	1279501	Neutral
1	1281001	1281002	7205	1281001	Neutral
1	1282501	1282502	7308	1282501	Neutral
1	1284001	1284002	7331	1284001	Neutral
1	1285501	1285502	7825	1285501	Neutral
1	1287001	1287002	7825	1287001	Neutral
1	1288501	1288502	7892	1288501	Neutral
1	1290001	1290002	7798	1290001	Neutral
1	1291501	1291502	8835	1291501	Neutral
1	1293001	1293002	8753	1293001	Neutral
1	1294501	1294502	8679	1294501	Neutral
1	1296001	1296002	8831	1296001	Neutral
1	1297501	1297502	8944	1297501	Neutral
1	1299001	1299002	8954	1299001	Neutral
1	1300501	1300502	8977	1300501	Neutral
1	1302001	1302002	9023	1302001	Neutral
1	1303501	1303502	9129	1303501	Neutral
1	1305001	1305002	9307	1305001	Neutral
1	1306501	1306502	9768	1306501	Neutral
1	1308001	1308002	10045	1308001	Neutral
1	1309501	1309502	9970	1309501	Neutral
1	1311001	1311002	10134	1311001	Neutral
1	1312501	1312502	10128	1312501	Neutral
1	1314001	1314002	10282	1314001	Neutral
1	1315501	1315502	10233	1315501	Neutral
1	1317001	1317002	10315	1317001	Neutral
1	1318501	1318502	10307	1318501	Neutral
1	1320001	1320002	10262	1320001	Neutral
1	1321501	1321502	10230	1321501	Neutral
1	1323001	1323002	10009	1323001	Neutral
1	1324501	1324502	10000	1324501	Neutral
1	1326001	1326002	10018	1326001	Neutral
1	1327501	1327502	10117	1327501	Neutral
1	1329001	1329002	10077	1329001	Neutral
1	1330501	1330502	9934	1330501	Neutral
1	1332001	1332002	9694	1332001	Neutral
1	1333501	1333502	9917	1333501	Neutral
1	1335001	1335002	9711	1335001	Neutral
1	1336501	1336502	9749	1336501	Neutral
1	1338001	1338002	9707	1338001	Neutral
1	1339501	1339502	9765	1339501	Neutral
1	1341001	1341002	9809	1341001	Neutral
1	1342501	1342502	8964	1342501	Neutral
1	1344001	1344002	8949	1344001	Neutral
1	1345501	1345502	9157	1345501	Neutral
1	1347001	1347002	9265	1347001	Neutral
1	1348501	1348502	9468	1348501	Neutral
1	1350001	1350002	9651	1350001	Neutral
1	1351501	1351502	9443	1351501	Neutral
1	1353001	1353002	9461	1353001	Neutral
1	1354501	1354502	9070	1354501	Neutral
1	1356001	1356002	9133	1356001	Neutral
1	1357501	1357502	9237	1357501	Neutral
1	1359001	1359002	9055	1359001	Neutral
1	1360501	1360502	9056	1360501	Neutral
1	1362001	1362002	9026	1362001	Neutral
1	1363501	1363502	9038	1363501	Neutral
1	1365001	1365002	9067	1365001	Neutral
1	1366501	1366502	8521	1366501	Neutral
1	1368001	1368002	8585	1368001	Neutral
1	1369501	1369502	8573	1369501	Neutral
1	1371001	1371002	8439	1371001	Neutral
1	1372501	1372502	8339	1372501	Neutral
1	1374001	1374002	8411	1374001	Neutral
1	1375501	1375502	8253	1375501	Neutral
1	1377001	1377002	7592	1377001	Neutral
1	1378501	1378502	7604	1378501	Neutral
1	1380001	1380002	7405	1380001	Neutral
1	1381501	1381502	7392	1381501	Neutral
1	1383001	1383002	7421	1383001	Neutral
1	1384501	1384502	7352	1384501	Neutral
1	1386001	1386002	7107	1386001	Neutral
1	1387501	1387502	6977	1387501	Neutral
1	1389001	1389002	6870	1389001	Neutral
1	1390501	1390502	7033	1390501	Neutral
1	1392001	1392002	7190	1392001	Neutral
1	1393501	1393502	7182	1393501	Neutral
1	1395001	1395002	7000	1395001	Neutral
1	1396501	1396502	7113	1396501	Neutral
1	1398001	1398002	7122	1398001	Neutral
1	1399501	1399502	7351	1399501	Neutral
1	1401001	1401002	7433	1401001	Neutral
1	1402501	1402502	7353	1402501	Neutral
1	1404001	1404002	7380	1404001	Neutral
1	1405501	1405502	7163	1405501	Neutral
1	1407001	1407002	7236	1407001	Neutral
1	1408501	1408502	7458	1408501	Neutral
1	1410001	1410002	7439	1410001	Neutral
1	1411501	1411502	7496	1411501	Neutral
1	1413001	1413002	7773	1413001	Neutral
1	1414501	1414502	7743	1414501	Neutral
1	1416001	1416002	7663	1416001	Neutral
1	1417501	1417502	7867	1417501	Neutral
1	1419001	1419002	7975	1419001	Neutral
1	1420501	1420502	7849	1420501	Neutral
1	1422001	1422002	7702	1422001	Neutral
1	1423501	1423502	7873	1423501	Neutral
1	1425001	1425002	7796	1425001	Neutral
1	1426501	1426502	7804	1426501	Neutral
1	1428001	1428002	7616	1428001	Neutral
1	1429501	1429502	7737	1429501	Neutral
1	1431001	1431002	7568	1431001	Neutral
1	1432501	1432502	7485	1432501	Neutral
1	1434001	1434002	7443	1434001	Neutral
1	1435501	1435502	7398	1435501	Neutral
1	1437001	1437002	7421	1437001	Neutral
1	1438501	1438502	7209	1438501	Neutral
1	1440001	1440002	7139	1440001	Neutral
1	1441501	1441502	7136	1441501	Neutral
1	1443001	1443002	7301	1443001	Neutral
1	1444501	1444502	7348	1444501	Neutral
1	1446001	1446002	7007	1446001	Neutral
1	1447501	1447502	7178	1447501	Neutral
1	1449001	1449002	7453	1449001	Neutral
1	1450501	1450502	7536	1450501	Neutral
1	1452001	1452002	7713	1452001	Neutral
1	1453501	1453502	7567	1453501	Neutral
1	1455001	1455002	7591	1455001	Neutral
1	1456501	1456502	7736	1456501	Neutral
1	1458001	1458002	7847	1458001	Neutral
1	1459501	1459502	7972	1459501	Neutral
1	1461001	1461002	7840	1461001	Neutral
1	1462501	1462502	7889	1462501	Neutral
1	1464001	1464002	7950	1464001	Neutral
1	1465501	1465502	7852	1465501	Neutral
1	1467001	1467002	8244	1467001	Neutral
1	1468501	1468502	8476	1468501	Neutral
1	1470001	1470002	8432	1470001	Neutral
1	1471501	1471502	8388	1471501	Neutral
1	1473001	1473002	8358	1473001	Neutral
1	1474501	1474502	8258	1474501	Neutral
1	1476001	1476002	8103	1476001	Neutral
1	1477501	1477502	7921	1477501	Neutral
1	1479001	1479002	7770	1479001	Neutral
1	1480501	1480502	7560	1480501	Neutral
1	1482001	1482002	7063	1482001	Neutral
1	1483501	1483502	6943	1483501	Neutral
1	1485001	1485002	6843	1485001	Neutral
1	1486501	1486502	6731	1486501	Neutral
1	1488001	1488002	6477	1488001	Neutral
1	1489501	1489502	6426	1489501	Neutral
1	1491001	1491002	6208	1491001	Neutral
1	1492501	1492502	5888	1492501	Neutral
1	1494001	1494002	5323	1494001	Neutral
1	1495501	1495502	5223	1495501	Neutral
1	1497001	1497002	5130	1497001	Neutral
1	1498501	1498502	4945	1498501	Neutral
2	1	2	4949	1500001	Neutral
2	1501	1502	5089	1501501	Neutral
2	3001	3002	5220	1503001	Neutral
2	4501	4502	5309	1504501	Neutral
2	6001	6002	5434	1506001	Neutral
2	7501	7502	5585	1507501	Neutral
2	9001	9002	5636	1509001	Neutral
2	10501	10502	5704	1510501	Neutral
2	12001	12002	5942	1512001	Neutral
2	13501	13502	6023	1513501	Neutral
2	15001	15002	6081	1515001	Neutral
2	16501	16502	6215	1516501	Neutral
2	18001	18002	6433	1518001	Neutral
2	19501	19502	6448	1519501	Neutral
2	21001	21002	6628	1521001	Neutral
2	22501	22502	6710	1522501	Neutral
2	24001	24002	6840	1524001	Neutral
2	25501	25502	6894	1525501	Neutral
2	27001	27002	7285	1527001	Neutral
2	28501	28502	7801	1528501	Neutral
2	30001	30002	7956	1530001	Neutral
2	31501	31502	7930	1531501	Neutral
2	33001	33002	7953	1533001	Neutral
2	34501	34502	8004	1534501	Neutral
2	36001	36002	7920	1536001	Neutral
2	37501	37502	7945	1537501	Neutral
2	39001	39002	7979	1539001	Neutral
2	40501	40502	7879	1540501	Neutral
2	42001	42002	8003	1542001	Neutral
2	43501	43502	7903	1543501	Neutral
2	45001	45002	7839	1545001	Neutral
2	46501	46502	7726	1546501	Neutral
2	48001	48002	7749	1548001	Neutral
2	49501	49502	7727	1549501	Neutral
2	51001	51002	7837	1551001	Neutral
2	52501	52502	7651	1552501	Neutral
2	54001	54002	7770	1554001	Neutral
2	55501	55502	7710	1555501	Neutral
2	57001	57002	8277	1557001	Neutral
2	58501	58502	8258	1558501	Neutral
2	60001	60002	8412	1560001	Neutral
2	61501	61502	8559	1561501	Neutral
2	63001	63002	8804	1563001	Neutral
2	64501	64502	8708	1564501	Neutral
2	66001	66002	8599	1566001	Neutral
2	67501	67502	8589	1567501	Neutral
2	69001	69002	8495	1569001	Neutral
2	70501	70502	8468	1570501	Neutral
2	72001	72002	8705	1572001	Neutral
2	73501	73502	8684	1573501	Neutral
2	75001	75002	8626	1575001	Neutral
2	76501	76502	8573	1576501	Neutral
2	78001	78002	8866	1578001	Neutral
2	79501	79502	8809	1579501	Neutral
2	81001	81002	8756	1581001	Neutral
2	82501	82502	8665	1582501	Neutral
2	84001	84002	8885	1584001	Neutral
2	85501	85502	8696	1585501	Neutral
2	87001	87002	8648	1587001	Neutral
2	88501	88502	8705	1588501	Neutral
2	90001	90002	8825	1590001	Neutral
2	91501	91502	8497	1591501	Neutral
2	93001	93002	8478	1593001	Neutral
2	94501	94502	8496	1594501	Neutral
2	96001	96002	8265	1596001	Neutral
2	97501	97502	7950	1597501	Neutral
2	99001	99002	8013	1599001	Neutral
2	100501	100502	8097	1600501	Neutral
2	102001	102002	7970	1602001	Neutral
2	103501	103502	7884	1603501	Neutral
2	105001	105002	7711	1605001	Neutral
2	106501	106502	7723	1606501	Neutral
2	108001	108002	7709	1608001	Neutral
2	109501	109502	7601	1609501	Neutral
2	111001	111002	7457	1611001	Neutral
2	112501	112502	7560	1612501	Neutral
2	114001	114002	7612	1614001	Neutral
2	115501	115502	7480	1615501	Neutral
2	117001	117002	7547	1617001	Neutral
2	118501	118502	7475	1618501	Neutral
2	120001	120002	7334	1620001	Neutral
2	121501	121502	7193	1621501	Neutral
2	123001	123002	7202	1623001	Neutral
2	124501	124502	6842	1624501	Neutral
2	126001	126002	6920	1626001	Neutral
2	127501	127502	6806	1627501	Neutral
2	129001	129002	7153	1629001	Neutral
2	130501	130502	7124	1630501	Neutral
2	132001	132002	7193	1632001	Neutral
2	133501	133502	7153	1633501	Neutral
2	135001	135002	7106	1635001	Neutral
2	136501	136502	7099	1636501	Neutral
2	138001	138002	7131	1638001	Neutral
2	139501	139502	7109	1639501	Neutral
2	141001	141002	7069	1641001	Neutral
2	142501	142502	7043	1642501	Neutral
2	144001	144002	7103	1644001	Neutral
2	145501	145502	7166	1645501	Neutral
2	147001	147002	7155	1647001	Neutral
2	148501	148502	7153	1648501	Neutral
2	150001	150002	7123	1650001	Neutral
2	151501	151502	7204	1651501	Neutral
2	153001	153002	7274	1653001	Neutral
2	154501	154502	7463	1654501	Neutral
2	156001	156002	7618	1656001	Neutral
2	157501	157502	7615	1657501	Neutral
2	159001	159002	7578	1659001	Neutral
2	160501	160502	7832	1660501	Neutral
2	162001	162002	7898	1662001	Neutral
2	163501	163502	7935	1663501	Neutral
2	165001	165002	7792	1665001	Neutral
2	166501	166502	7788	1666501	Neutral
2	168001	168002	7803	1668001	Neutral
2	169501	169502	7559	1669501	Neutral
2	171001	171002	7551	1671001	Neutral
2	172501	172502	7789	1672501	Neutral
2	174001	174002	7551	1674001	Neutral
2	175501	175502	7645	1675501	Neutral
2	177001	177002	7871	1677001	Neutral
2	178501	178502	7898	1678501	Neutral
2	180001	180002	7811	1680001	Neutral
2	181501	181502	8072	1681501	Neutral
2	183001	183002	8096	1683001	Neutral
2	184501	184502	8148	1684501	Neutral
2	186001	186002	8132	1686001	Neutral
2	187501	187502	8227	1687501	Neutral
2	189001	189002	8251	1689001	Neutral
2	190501	190502	8295	1690501	Neutral
2	192001	192002	8288	1692001	Neutral
2	193501	193502	8312	1693501	Neutral
2	195001	195002	8339	1695001	Neutral
2	196501	196502	8220	1696501	Neutral
2	198001	198002	8142	1698001	Neutral
2	199501	199502	8097	1699501	Neutral
2	201001	201002	8892	1701001	Neutral
2	202501	202502	8958	1702501	Neutral
2	204001	204002	8978	1704001	Neutral
2	205501	205502	9135	1705501	Neutral
2	207001	207002	9060	1707001	Neutral
2	208501	208502	9169	1708501	Neutral
2	210001	210002	9242	1710001	Neutral
2	211501	211502	9139	1711501	Neutral
2	213001	213002	9350	1713001	Neutral
2	214501	214502	9606	1714501	Neutral
2	216001	216002	9542	1716001	Neutral
2	217501	217502	9678	1717501	Neutral
2	219001	219002	9714	1719001	Neutral
2	220501	220502	9619	1720501	Neutral
2	222001	222002	9599	1722001	Neutral
2	223501	223502	9650	1723501	Neutral
2	225001	225002	9252	1725001	Neutral
2	226501	226502	9243	1726501	Neutral
2	228001	228002	9183	1728001	Neutral
2	229501	229502	9040	1729501	Neutral
2	231001	231002	9076	1731001	Neutral
2	232501	232502	8501	1732501	Neutral
2	234001	234002	8468	1734001	Neutral
2	235501	235502	8197	1735501	Neutral
2	237001	237002	8306	1737001	Neutral
2	238501	238502	8338	1738501	Neutral
2	240001	240002	8257	1740001	Neutral
2	241501	241502	8136	1741501	Neutral
2	243001	243002	8065	1743001	Neutral
2	244501	244502	8121	1744501	Neutral
2	246001	246002	8249	1746001	Neutral
2	247501	247502	7738	1747501	Neutral
2	249001	249002	7725	1749001	Neutral
2	250501	250502	7513	1750501	Neutral
2	252001	252002	7314	1752001	Neutral
2	253501	253502	7243	1753501	Neutral
2	255001	255002	7241	1755001	Neutral
2	256501	256502	7226	1756501	Neutral
2	258001	258002	7510	1758001	Neutral
2	259501	259502	7534	1759501	Neutral
2	261001	261002	7523	1761001	Neutral
2	262501	262502	7825	1762501	Neutral
2	264001	264002	7705	1764001	Neutral
2	265501	265502	7711	1765501	Neutral
2	267001	267002	7767	1767001	Neutral
2	268501	268502	7723	1768501	Neutral
2	270001	270002	7746	1770001	Neutral
2	271501	271502	7998	1771501	Neutral
2	273001	273002	8144	1773001	Neutral
2	274501	274502	8224	1774501	Neutral
2	276001	276002	8287	1776001	Neutral
2	277501	277502	8253	1777501	Neutral
2	279001	279002	8083	1779001	Neutral
2	280501	280502	8281	1780501	Neutral
2	282001	282002	8412	1782001	Neutral
2	283501	283502	8540	1783501	Neutral
2	285001	285002	8548	1785001	Neutral
2	286501	286502	8189	1786501	Neutral
2	288001	288002	8398	1788001	Neutral
2	289501	289502	8425	1789501	Neutral
2	291001	291002	8265	1791001	Neutral
2	292501	292502	8393	1792501	Neutral
2	294001	294002	8351	1794001	Neutral
2	295501	295502	8047	1795501	Neutral
2	297001	297002	8057	1797001	Neutral
2	298501	298502	7398	1798501	Neutral
2	300001	300002	7370	1800001	Neutral
2	301501	301502	7326	1801501	Neutral
2	303001	303002	7475	1803001	Neutral
2	304501	304502	7380	1804501	Neutral
2	306001	306002	7392	1806001	Neutral
2	307501	307502	7387	1807501	Neutral
2	309001	309002	7362	1809001	Neutral
2	310501	310502	7522	1810501	Neutral
2	312001	312002	7366	1812001	Neutral
2	313501	313502	7057	1813501	Neutral
2	315001	315002	7175	1815001	Neutral
2	316501	316502	7119	1816501	Neutral
2	318001	318002	7111	1818001	Neutral
2	319501	319502	7292	1819501	Neutral
2	321001	321002	7277	1821001	Neutral
2	322501	322502	7626	1822501	Neutral
2	324001	324002	7457	1824001	Neutral
2	325501	325502	7427	1825501	Neutral
2	327001	327002	7432	1827001	Neutral
2	328501	328502	7612	1828501	Neutral
2	330001	330002	7951	1830001	Neutral
2	331501	331502	8003	1831501	Neutral
2	333001	333002	8067	1833001	Neutral
2	334501	334502	8059	1834501	Neutral
2	336001	336002	8281	1836001	Neutral
2	337501	337502	8370	1837501	Neutral
2	339001	339002	8721	1839001	Neutral
2	340501	340502	8442	1840501	Neutral
2	342001	342002	8566	1842001	Neutral
2	343501	343502	8594	1843501	Neutral
2	345001	345002	8699	1845001	Neutral
2	346501	346502	9197	1846501	Neutral
2	348001	348002	9387	1848001	Neutral
2	349501	349502	9322	1849501	Neutral
2	351001	351002	9603	1851001	Neutral
2	352501	352502	9569	1852501	Neutral
2	354001	354002	9662	1854001	Neutral
2	355501	355502	9730	1855501	Neutral
2	357001	357002	9722	1857001	Neutral
2	358501	358502	9503	1858501	Neutral
2	360001	360002	9618	1860001	Neutral
2	361501	361502	9348	1861501	Neutral
2	363001	363002	9414	1863001	Neutral
2	364501	364502	9229	1864501	Neutral
2	366001	366002	8901	1866001	Neutral
2	367501	367502	8810	1867501	Neutral
2	369001	369002	8858	1869001	Neutral
2	370501	370502	9482	1870501	Neutral
2	372001	372002	9568	1872001	Neutral
2	373501	373502	9429	1873501	Neutral
2	375001	375002	9516	1875001	Neutral
2	376501	376502	8965	1876501	Neutral
2	378001	378002	8841	1878001	Neutral
2	379501	379502	8492	1879501	Neutral
2	381001	381002	8518	1881001	Neutral
2	382501	382502	8368	1882501	Neutral
2	384001	384002	8489	1884001	Neutral
2	385501	385502	8542	1885501	Neutral
2	387001	387002	8581	1887001	Neutral
2	388501	388502	8411	1888501	Neutral
2	390001	390002	8385	1890001	Neutral
2	391501	391502	8370	1891501	Neutral
2	393001	393002	8451	1893001	Neutral
2	394501	394502	8270	1894501	Neutral
2	396001	396002	8484	1896001	Neutral
2	397501	397502	8647	1897501	Neutral
2	399001	399002	8694	1899001	Neutral
2	400501	400502	8833	1900501	Neutral
2	402001	402002	8676	1902001	Neutral
2	403501	403502	8827	1903501	Neutral
2	405001	405002	8834	1905001	Neutral
2	406501	406502	8909	1906501	Neutral
2	408001	408002	8808	1908001	Neutral
2	409501	409502	8824	1909501	Neutral
2	411001	411002	8827	1911001	Neutral
2	412501	412502	8865	1912501	Neutral
2	414001	414002	9461	1914001	Neutral
2	415501	415502	9153	1915501	Neutral
2	417001	417002	9171	1917001	Neutral
2	418501	418502	9109	1918501	Neutral
2	420001	420002	8790	1920001	Neutral
2	421501	421502	8677	1921501	Neutral
2	423001	423002	8711	1923001	Neutral
2	424501	424502	8591	1924501	Neutral
2	426001	426002	8632	1926001	Neutral
2	427501	427502	8653	1927501	Neutral
2	429001	429002	8589	1929001	Neutral
2	430501	430502	8700	1930501	Neutral
2	432001	432002	8622	1932001	Neutral
2	433501	433502	8827	1933501	Neutral
2	435001	435002	8968	1935001	Neutral
2	436501	436502	8995	1936501	Neutral
2	438001	438002	8752	1938001	Neutral
2	439501	439502	8754	1939501	Neutral
2	441001	441002	8852	1941001	Neutral
2	442501	442502	8780	1942501	Neutral
2	444001	444002	7581	1944001	Neutral
2	445501	445502	7616	1945501	Neutral
2	447001	447002	7223	1947001	Neutral
2	448501	448502	7243	1948501	Neutral
2	450001	450002	7369	1950001	Neutral
2	451501	451502	7560	1951501	Neutral
2	453001	453002	7538	1953001	Neutral
2	454501	454502	7461	1954501	Neutral
2	456001	456002	7275	1956001	Neutral
2	457501	457502	7383	1957501	Neutral
2	459001	459002	7458	1959001	Neutral
2	460501	460502	7496	1960501	Neutral
2	462001	462002	7315	1962001	Neutral
2	463501	463502	7242	1963501	Neutral
2	465001	465002	7672	1965001	Neutral
2	466501	466502	7585	1966501	Neutral
2	468001	468002	8295	1968001	Neutral
2	469501	469502	8577	1969501	Neutral
2	471001	471002	8799	1971001	Neutral
2	472501	472502	8849	1972501	Neutral
2	474001	474002	8639	1974001	Neutral
2	475501	475502	8583	1975501	Neutral
2	477001	477002	8712	1977001	Neutral
2	478501	478502	8714	1978501	Neutral
2	480001	480002	8782	1980001	Neutral
2	481501	481502	8720	1981501	Neutral
2	483001	483002	8813	1983001	Neutral
2	484501	484502	8788	1984501	Neutral
2	486001	486002	9043	1986001	Neutral
2	487501	487502	9060	1987501	Neutral
2	489001	489002	9053	1989001	Neutral
2	490501	490502	8978	1990501	Neutral
2	492001	492002	8892	1992001	Neutral
2	493501	493502	8840	1993501	Neutral
2	495001	495002	8745	1995001	Neutral
2	496501	496502	8726	1996501	Neutral
2	498001	498002	8981	1998001	Neutral
2	499501	499502	8953	1999501	Neutral
2	501001	501002	8947	2001001	Neutral
2	502501	502502	8977	2002501	Neutral
2	504001	504002	8454	2004001	Neutral
2	505501	505502	8328	2005501	Neutral
2	507001	507002	8279	2007001	Neutral
2	508501	508502	8093	2008501	Neutral
2	510001	510002	8007	2010001	Neutral
2	511501	511502	7804	2011501	Neutral
2	513001	513002	7673	2013001	Neutral
2	514501	514502	7690	2014501	Neutral
2	516001	516002	8247	2016001	Neutral
2	517501	517502	8019	2017501	Neutral
2	519001	519002	8023	2019001	Neutral
2	520501	520502	8056	2020501	Neutral
2	522001	522002	8058	2022001	Neutral
2	523501	523502	7883	2023501	Neutral
2	525001	525002	8128	2025001	Neutral
2	526501	526502	8319	2026501	Neutral
2	528001	528002	8314	2028001	Neutral
2	529501	529502	8294	2029501	Neutral
2	531001	531002	8029	2031001	Neutral
2	532501	532502	8066	2032501	Neutral
2	534001	534002	8011	2034001	Neutral
2	535501	535502	7978	2035501	Neutral
2	537001	537002	8041	2037001	Neutral
2	538501	538502	8009	2038501	Neutral
2	540001	540002	7966	2040001	Neutral
2	541501	541502	8273	2041501	Neutral
2	543001	543002	8370	2043001	Neutral
2	544501	544502	8365	2044501	Neutral
2	546001	546002	8572	2046001	Neutral
2	547501	547502	8522	2047501	Neutral
2	549001	549002	8567	2049001	Neutral
2	550501	550502	8572	2050501	Neutral
2	552001	552002	8616	2052001	Neutral
2	553501	553502	8656	2053501	Neutral
2	555001	555002	8563	2055001	Neutral
2	556501	556502	8526	2056501	Neutral
2	558001	558002	8334	2058001	Neutral
2	559501	559502	8261	2059501	Neutral
2	561001	561002	7870	2061001	Neutral
2	562501	562502	7830	2062501	Neutral
2	564001	564002	7909	2064001	Neutral
2	565501	565502	7833	2065501	Neutral
2	567001	567002	7929	2067001	Neutral
2	568501	568502	8363	2068501	Neutral
2	570001	570002	8316	2070001	Neutral
2	571501	571502	8345	2071501	Neutral
2	573001	573002	8240	2073001	Neutral
2	574501	574502	8512	2074501	Neutral
2	576001	576002	8465	2076001	Neutral
2	577501	577502	8616	2077501	Neutral
2	579001	579002	8905	2079001	Neutral
2	580501	580502	8833	2080501	Neutral
2	582001	582002	8867	2082001	Neutral
2	583501	583502	8926	2083501	Neutral
2	585001	585002	8913	2085001	Neutral
2	586501	586502	8901	2086501	Neutral
2	588001	588002	8958	2088001	Neutral
2	589501	589502	8939	2089501	Neutral
2	591001	591002	8693	2091001	Neutral
2	592501	592502	8750	2092501	Neutral
2	594001	594002	8974	2094001	Neutral
2	595501	595502	8925	2095501	Neutral
2	597001	597002	8952	2097001	Neutral
2	598501	598502	9135	2098501	Neutral
2	600001	600002	9198	2100001	Neutral
2	601501	601502	9241	2101501	Neutral
2	603001	603002	9689	2103001	Neutral
2	604501	604502	9756	2104501	Neutral
2	606001	606002	9736	2106001	Neutral
2	607501	607502	9555	2107501	Neutral
2	609001	609002	9042	2109001	Neutral
2	610501	610502	8710	2110501	Neutral
2	612001	612002	8951	2112001	Neutral
2	613501	613502	8877	2113501	Neutral
2	615001	615002	8611	2115001	Neutral
2	616501	616502	8648	2116501	Neutral
2	618001	618002	8427	2118001	Neutral
2	619501	619502	8463	2119501	Neutral
2	621001	621002	8347	2121001	Neutral
2	622501	622502	8164	2122501	Neutral
2	624001	624002	8015	2124001	Neutral
2	625501	625502	7957	2125501	Neutral
2	627001	627002	7905	2127001	Neutral
2	628501	628502	7942	2128501	Neutral
2	630001	630002	7843	2130001	Neutral
2	631501	631502	7725	2131501	Neutral
2	633001	633002	7747	2133001	Neutral
2	634501	634502	7970	2134501	Neutral
2	636001	636002	7758	2136001	Neutral
2	637501	637502	7878	2137501	Neutral
2	639001	639002	8181	2139001	Neutral
2	640501	640502	8268	2140501	Neutral
2	642001	642002	9133	2142001	Neutral
2	643501	643502	9215	2143501	Neutral
2	645001	645002	9315	2145001	Neutral
2	646501	646502	9040	2146501	Neutral
2	648001	648002	9069	2148001	Neutral
2	649501	649502	9039	2149501	Neutral
2	651001	651002	9162	2151001	Neutral
2	652501	652502	9278	2152501	Neutral
2	654001	654002	9395	2154001	Neutral
2	655501	655502	9502	2155501	Neutral
2	657001	657002	9523	2157001	Neutral
2	658501	658502	9346	2158501	Neutral
2	660001	660002	9398	2160001	Neutral
2	661501	661502	9485	2161501	Neutral
2	663001	663002	9729	2163001	Neutral
2	664501	664502	9713	2164501	Neutral
2	666001	666002	9721	2166001	Neutral
2	667501	667502	9814	2167501	Neutral
2	669001	669002	10118	2169001	Neutral
2	670501	670502	10229	2170501	Neutral
2	672001	672002	10276	2172001	Neutral
2	673501	673502	10281	2173501	Neutral
2	675001	675002	10345	2175001	Neutral
2	676501	676502	9936	2176501	Neutral
2	678001	678002	9410	2178001	Neutral
2	679501	679502	9645	2179501	Neutral
2	681001	681002	9196	2181001	Neutral
2	682501	682502	8742	2182501	Neutral
2	684001	684002	8963	2184001	Neutral
2	685501	685502	9130	2185501	Neutral
2	687001	687002	9113	2187001	Neutral
2	688501	688502	9079	2188501	Neutral
2	690001	690002	9150	2190001	Neutral
2	691501	691502	9565	2191501	Neutral
2	693001	693002	9731	2193001	Neutral
2	694501	694502	9986	2194501	Neutral
2	696001	696002	9929	2196001	Neutral
2	697501	697502	10101	2197501	Neutral
2	699001	699002	10016	2199001	Neutral
2	700501	700502	9912	2200501	Neutral
2	702001	702002	10179	2202001	Neutral
2	703501	703502	10339	2203501	Neutral
2	705001	705002	10785	2205001	Neutral
2	706501	706502	10764	2206501	Neutral
2	708001	708002	11004	2208001	Neutral
2	709501	709502	11076	2209501	Neutral
2	711001	711002	11189	2211001	Neutral
2	712501	712502	10970	2212501	Neutral
2	714001	714002	10693	2214001	Neutral
2	715501	715502	10582	2215501	Neutral
2	717001	717002	10314	2217001	Neutral
2	718501	718502	10432	2218501	Neutral
2	720001	720002	10522	2220001	Neutral
2	721501	721502	10389	2221501	Neutral
2	723001	723002	10254	2223001	Neutral
2	724501	724502	9727	2224501	Neutral
2	726001	726002	10057	2226001	Neutral
2	727501	727502	9928	2227501	Neutral
2	729001	729002	10056	2229001	Neutral
2	730501	730502	10025	2230501	Neutral
2	732001	732002	10132	2232001	Neutral
2	733501	733502	10258	2233501	Neutral
2	735001	735002	9890	2235001	Neutral
2	736501	736502	9440	2236501	Neutral
2	738001	738002	9585	2238001	Neutral
2	739501	739502	9648	2239501	Neutral
2	741001	741002	9467	2241001	Neutral
2	742501	742502	9362	2242501	Neutral
2	744001	744002	9448	2244001	Neutral
2	745501	745502	9287	2245501	Neutral
2	747001	747002	9130	2247001	Neutral
2	748501	748502	9124	2248501	Neutral
2	750001	750002	9058	2250001	Neutral
2	751501	751502	9138	2251501	Neutral
2	753001	753002	9198	2253001	Neutral
2	754501	754502	9464	2254501	Neutral
2	756001	756002	9495	2256001	Neutral
2	757501	757502	9845	2257501	Neutral
2	759001	759002	9728	2259001	Neutral
2	760501	760502	9838	2260501	Neutral
2	762001	762002	9504	2262001	Neutral
2	763501	763502	9588	2263501	Neutral
2	765001	765002	9681	2265001	Neutral
2	766501	766502	9677	2266501	Neutral
2	768001	768002	9653	2268001	Neutral
2	769501	769502	9305	2269501	Neutral
2	771001	771002	9314	2271001	Neutral
2	772501	772502	9192	2272501	Neutral
2	774001	774002	9515	2274001	Neutral
2	775501	775502	9505	2275501	Neutral
2	777001	777002	9530	2277001	Neutral
2	778501	778502	9443	2278501	Neutral
2	780001	780002	9625	2280001	Neutral
2	781501	781502	9607	2281501	Neutral
2	783001	783002	9668	2283001	Neutral
2	784501	784502	9265	2284501	Neutral
2	786001	786002	9079	2286001	Neutral
2	787501	787502	9185	2287501	Neutral
2	789001	789002	9230	2289001	Neutral
2	790501	790502	9204	2290501	Neutral
2	792001	792002	9203	2292001	Neutral
2	793501	793502	9243	2293501	Neutral
2	795001	795002	9432	2295001	Neutral
2	796501	796502	9492	2296501	Neutral
2	798001	798002	9411	2298001	Neutral
2	799501	799502	9461	2299501	Neutral
2	801001	801002	9257	2301001	Neutral
2	802501	802502	8877	2302501	Neutral
2	804001	804002	8574	2304001	Neutral
2	805501	805502	9028	2305501	Neutral
2	807001	807002	9022	2307001	Neutral
2	808501	808502	8975	2308501	Neutral
2	810001	810002	9026	2310001	Neutral
2	811501	811502	9116	2311501	Neutral
2	813001	813002	8926	2313001	Neutral
2	814501	814502	9262	2314501	Neutral
2	816001	816002	9409	2316001	Neutral
2	817501	817502	9532	2317501	Neutral
2	819001	819002	9524	2319001	Neutral
2	820501	820502	9231	2320501	Neutral
2	822001	822002	8943	2322001	Neutral
2	823501	823502	8923	2323501	Neutral
2	825001	825002	8595	2325001	Neutral
2	826501	826502	8504	2326501	Neutral
2	828001	828002	8327	2328001	Neutral
2	829501	829502	8391	2329501	Neutral
2	831001	831002	8404	2331001	Neutral
2	832501	832502	8511	2332501	Neutral
2	834001	834002	8509	2334001	Neutral
2	835501	835502	8580	2335501	Neutral
2	837001	837002	8603	2337001	Neutral
2	838501	838502	8553	2338501	Neutral
2	840001	840002	8671	2340001	Neutral
2	841501	841502	8721	2341501	Neutral
2	843001	843002	8710	2343001	Neutral
2	844501	844502	8690	2344501	Neutral
2	846001	846002	8358	2346001	Neutral
2	847501	847502	8112	2347501	Neutral
2	849001	849002	7963	2349001	Neutral
2	850501	850502	8164	2350501	Neutral
2	852001	852002	8153	2352001	Neutral
2	853501	853502	8483	2353501	Neutral
2	855001	855002	8549	2355001	Neutral
2	856501	856502	8568	2356501	Neutral
2	858001	858002	10120	2358001	Neutral
2	859501	859502	10106	2359501	Neutral
2	861001	861002	10098	2361001	Neutral
2	862501	862502	10993	2362501	Neutral
2	864001	864002	11040	2364001	Neutral
2	865501	865502	11178	2365501	Neutral
2	867001	867002	11045	2367001	Neutral
2	868501	868502	11147	2368501	Neutral
2	870001	870002	11155	2370001	Neutral
2	871501	871502	11447	2371501	Neutral
2	873001	873002	11471	2373001	Neutral
2	874501	874502	11559	2374501	Neutral
2	876001	876002	11555	2376001	Neutral
2	877501	877502	11538	2377501	Neutral
2	879001	879002	11805	2379001	Neutral
2	880501	880502	11856	2380501	Neutral
2	882001	882002	11907	2382001	Neutral
2	883501	883502	11960	2383501	Neutral
2	885001	885002	11713	2385001	Neutral
2	886501	886502	11617	2386501	Neutral
2	888001	888002	11660	2388001	Neutral
2	889501	889502	11769	2389501	Neutral
2	891001	891002	11714	2391001	Neutral
2	892501	892502	11567	2392501	Neutral
2	894001	894002	11612	2394001	Neutral
2	895501	895502	11546	2395501	Neutral
2	897001	897002	11426	2397001	Neutral
2	898501	898502	11310	2398501	Neutral
2	900001	900002	10936	2400001	Neutral
2	901501	901502	11095	2401501	Neutral
2	903001	903002	11018	2403001	Neutral
2	904501	904502	10307	2404501	Neutral
2	906001	906002	10191	2406001	Neutral
2	907501	907502	10265	2407501	Neutral
2	909001	909002	10325	2409001	Neutral
2	910501	910502	8893	2410501	Neutral
2	912001	912002	8970	2412001	Neutral
2	913501	913502	9023	2413501	Neutral
2	915001	915002	8978	2415001	Neutral
2	916501	916502	9169	2416501	Neutral
2	918001	918002	8527	2418001	Neutral
2	919501	919502	8475	2419501	Neutral
2	921001	921002	8343	2421001	Neutral
2	922501	922502	8321	2422501	Neutral
2	924001	924002	8167	2424001	Neutral
2	925501	925502	8171	2425501	Neutral
2	927001	927002	8194	2427001	Neutral
2	928501	928502	8161	2428501	Neutral
2	930001	930002	8024	2430001	Neutral
2	931501	931502	7848	2431501	Neutral
2	933001	933002	8089	2433001	Neutral
2	934501	934502	8160	2434501	Neutral
2	936001	936002	8195	2436001	Neutral
2	937501	937502	8067	2437501	Neutral
2	939001	939002	8111	2439001	Neutral
2	940501	940502	8416	2440501	Neutral
2	942001	942002	8559	2442001	Neutral
2	943501	943502	8695	2443501	Neutral
2	945001	945002	8930	2445001	Neutral
2	946501	946502	8792	2446501	Neutral
2	948001	948002	8663	2448001	Neutral
2	949501	949502	8643	2449501	Neutral
2	951001	951002	8635	2451001	Neutral
2	952501	952502	8613	2452501	Neutral
2	954001	954002	8657	2454001	Neutral
2	955501	955502	8446	2455501	Neutral
2	957001	957002	8486	2457001	Neutral
2	958501	958502	8575	2458501	Neutral
2	960001	960002	8543	2460001	Neutral
2	961501	961502	8751	2461501	Neutral
2	963001	963002	8354	2463001	Neutral
2	964501	964502	8499	2464501	Neutral
2	966001	966002	8635	2466001	Neutral
2	967501	967502	8724	2467501	Neutral
2	969001	969002	8675	2469001	Neutral
2	970501	970502	8654	2470501	Neutral
2	972001	972002	8816	2472001	Neutral
2	973501	973502	8730	2473501	Neutral
2	975001	975002	8798	2475001	Neutral
2	976501	976502	8473	2476501	Neutral
2	978001	978002	8442	2478001	Neutral
2	979501	979502	8050	2479501	Neutral
2	981001	981002	7633	2481001	Neutral
2	982501	982502	7603	2482501	Neutral
2	984001	984002	7618	2484001	Neutral
2	985501	985502	7560	2485501	Neutral
2	987001	987002	7514	2487001	Neutral
2	988501	988502	7946	2488501	Neutral
2	990001	990002	7963	2490001	Neutral
2	991501	991502	8107	2491501	Neutral
2	993001	993002	8150	2493001	Neutral
2	994501	994502	8601	2494501	Neutral
2	996001	996002	8638	2496001	Neutral
2	997501	997502	8541	2497501	Neutral
2	999001	999002	8598	2499001	Neutral
2	1000501	1000502	8549	2500501	Neutral
2	1002001	1002002	8808	2502001	Neutral
2	1003501	1003502	9069	2503501	Neutral
2	1005001	1005002	8971	2505001	Neutral
2	1006501	1006502	8906	2506501	Neutral
2	1008001	1008002	8908	2508001	Neutral
2	1009501	1009502	9031	2509501	Neutral
2	1011001	1011002	9041	2511001	Neutral
2	1012501	1012502	8926	2512501	Neutral
2	1014001	1014002	9441	2514001	Neutral
2	1015501	1015502	9396	2515501	Neutral
2	1017001	1017002	9491	2517001	Neutral
2	1018501	1018502	9770	2518501	Neutral
2	1020001	1020002	9635	2520001	Neutral
2	1021501	1021502	9619	2521501	Neutral
2	1023001	1023002	9744	2523001	Neutral
2	1024501	1024502	9677	2524501	Neutral
2	1026001	1026002	9800	2526001	Neutral
2	1027501	1027502	9959	2527501	Neutral
2	1029001	1029002	10409	2529001	Neutral
2	1030501	1030502	9969	2530501	Neutral
2	1032001	1032002	10120	2532001	Neutral
2	1033501	1033502	10068	2533501	Neutral
2	1035001	1035002	10146	2535001	Neutral
2	1036501	1036502	10093	2536501	Neutral
2	1038001	1038002	10160	2538001	Neutral
2	1039501	1039502	10047	2539501	Neutral
2	1041001	1041002	9935	2541001	Neutral
2	1042501	1042502	9942	2542501	Neutral
2	1044001	1044002	9795	2544001	Neutral
2	1045501	1045502	9736	2545501	Neutral
2	1047001	1047002	9666	2547001	Neutral
2	1048501	1048502	9895	2548501	Neutral
2	1050001	1050002	9888	2550001	Neutral
2	1051501	1051502	9983	2551501	Neutral
2	1053001	1053002	9911	2553001	Neutral
2	1054501	1054502	9800	2554501	Neutral
2	1056001	1056002	9696	2556001	Neutral
2	1057501	1057502	9400	2557501	Neutral
2	1059001	1059002	8861	2559001	Neutral
2	1060501	1060502	8901	2560501	Neutral
2	1062001	1062002	9304	2562001	Neutral
2	1063501	1063502	9279	2563501	Neutral
2	1065001	1065002	9291	2565001	Neutral
2	1066501	1066502	9284	2566501	Neutral
2	1068001	1068002	8940	2568001	Neutral
2	1069501	1069502	8722	2569501	Neutral
2	1071001	1071002	8720	2571001	Neutral
2	1072501	1072502	8647	2572501	Neutral
2	1074001	1074002	8724	2574001	Neutral
2	1075501	1075502	8771	2575501	Neutral
2	1077001	1077002	8772	2577001	Neutral
2	1078501	1078502	8805	2578501	Neutral
2	1080001	1080002	8803	2580001	Neutral
2	1081501	1081502	8565	2581501	Neutral
2	1083001	1083002	8248	2583001	Neutral
2	1084501	1084502	8459	2584501	Neutral
2	1086001	1086002	8396	2586001	Neutral
2	1087501	1087502	8340	2587501	Neutral
2	1089001	1089002	8389	2589001	Neutral
2	1090501	1090502	8484	2590501	Neutral
2	1092001	1092002	8498	2592001	Neutral
2	1093501	1093502	8490	2593501	Neutral
2	1095001	1095002	8406	2595001	Neutral
2	1096501	1096502	8302	2596501	Neutral
2	1098001	1098002	8319	2598001	Neutral
2	1099501	1099502	8355	2599501	Neutral
2	1101001	1101002	8332	2601001	Neutral
2	1102501	1102502	7805	2602501	Neutral
2	1104001	1104002	7766	2604001	Neutral
2	1105501	1105502	7718	2605501	Neutral
2	1107001	1107002	7585	2607001	Neutral
2	1108501	1108502	7621	2608501	Neutral
2	1110001	1110002	7333	2610001	Neutral
2	1111501	1111502	7257	2611501	Neutral
2	1113001	1113002	7339	2613001	Neutral
2	1114501	1114502	7355	2614501	Neutral
2	1116001	1116002	7237	2616001	Neutral
2	1117501	1117502	7421	2617501	Neutral
2	1119001	1119002	7680	2619001	Neutral
2	1120501	1120502	7732	2620501	Neutral
2	1122001	1122002	7825	2622001	Neutral
2	1123501	1123502	8015	2623501	Neutral
2	1125001	1125002	8153	2625001	Neutral
2	1126501	1126502	8075	2626501	Neutral
2	1128001	1128002	7993	2628001	Neutral
2	1129501	1129502	8308	2629501	Neutral
2	1131001	1131002	8416	2631001	Neutral
2	1132501	1132502	8480	2632501	Neutral
2	1134001	1134002	8586	2634001	Neutral
2	1135501	1135502	8573	2635501	Neutral
2	1137001	1137002	8540	2637001	Neutral
2	1138501	1138502	8510	2638501	Neutral
2	1140001	1140002	8491	2640001	Neutral
2	1141501	1141502	8533	2641501	Neutral
2	1143001	1143002	8591	2643001	Neutral
2	1144501	1144502	8631	2644501	Neutral
2	1146001	1146002	8403	2646001	Neutral
2	1147501	1147502	8004	2647501	Neutral
2	1149001	1149002	8056	2649001	Neutral
2	1150501	1150502	7962	2650501	Neutral
2	1152001	1152002	8138	2652001	Neutral
2	1153501	1153502	8084	2653501	Neutral
2	1155001	1155002	8313	2655001	Neutral
2	1156501	1156502	8322	2656501	Neutral
2	1158001	1158002	8294	2658001	Neutral
2	1159501	1159502	8463	2659501	Neutral
2	1161001	1161002	8306	2661001	Neutral
2	1162501	1162502	7842	2662501	Neutral
2	1164001	1164002	7848	2664001	Neutral
2	1165501	1165502	7816	2665501	Neutral
2	1167001	1167002	7460	2667001	Neutral
2	1168501	1168502	7393	2668501	Neutral
2	1170001	1170002	7353	2670001	Neutral
2	1171501	1171502	7276	2671501	Neutral
2	1173001	1173002	7163	2673001	Neutral
2	1174501	1174502	7117	2674501	Neutral
2	1176001	1176002	7082	2676001	Neutral
2	1177501	1177502	7115	2677501	Neutral
2	1179001	1179002	7079	2679001	Neutral
2	1180501	1180502	6981	2680501	Neutral
2	1182001	1182002	7198	2682001	Neutral
2	1183501	1183502	7253	2683501	Neutral
2	1185001	1185002	7279	2685001	Neutral
2	1186501	1186502	7427	2686501	Neutral
2	1188001	1188002	7789	2688001	Neutral
2	1189501	1189502	7880	2689501	Neutral
2	1191001	1191002	7575	2691001	Neutral
2	1192501	1192502	7791	2692501	Neutral
2	1194001	1194002	7973	2694001	Neutral
2	1195501	1195502	7999	2695501	Neutral
2	1197001	1197002	7902	2697001	Neutral
2	1198501	1198502	7984	2698501	Neutral
2	1200001	1200002	7854	2700001	Neutral
2	1201501	1201502	7883	2701501	Neutral
2	1203001	1203002	7867	2703001	Neutral
2	1204501	1204502	7763	2704501	Neutral
2	1206001	1206002	7955	2706001	Neutral
2	1207501	1207502	7984	2707501	Neutral
2	1209001	1209002	8450	2709001	Neutral
2	1210501	1210502	8502	2710501	Neutral
2	1212001	1212002	8471	2712001	Neutral
2	1213501	1213502	8324	2713501	Neutral
2	1215001	1215002	8512	2715001	Neutral
2	1216501	1216502	8476	2716501	Neutral
2	1218001	1218002	8461	2718001	Neutral
2	1219501	1219502	8399	2719501	Neutral
2	1221001	1221002	8340	2721001	Neutral
2	1222501	1222502	8572	2722501	Neutral
2	1224001	1224002	8539	2724001	Neutral
2	1225501	1225502	8410	2725501	Neutral
2	1227001	1227002	8377	2727001	Neutral
2	1228501	1228502	8160	2728501	Neutral
2	1230001	1230002	8538	2730001	Neutral
2	1231501	1231502	8274	2731501	Neutral
2	1233001	1233002	8381	2733001	Neutral
2	1234501	1234502	8356	2734501	Neutral
2	1236001	1236002	7985	2736001	Neutral
2	1237501	1237502	8063	2737501	Neutral
2	1239001	1239002	8141	2739001	Neutral
2	1240501	1240502	8151	2740501	Neutral
2	1242001	1242002	7918	2742001	Neutral
2	1243501	1243502	7902	2743501	Neutral
2	1245001	1245002	7743	2745001	Neutral
2	1246501	1246502	8002	2746501	Neutral
2	1248001	1248002	8193	2748001	Neutral
2	1249501	1249502	8399	2749501	Neutral
2	1251001	1251002	8302	2751001	Neutral
2	1252501	1252502	8470	2752501	Neutral
2	1254001	1254002	8761	2754001	Neutral
2	1255501	1255502	8873	2755501	Neutral
2	1257001	1257002	8724	2757001	Neutral
2	1258501	1258502	8567	2758501	Neutral
2	1260001	1260002	8437	2760001	Neutral
2	1261501	1261502	8575	2761501	Neutral
2	1263001	1263002	8635	2763001	Neutral
2	1264501	1264502	8727	2764501	Neutral
2	1266001	1266002	8902	2766001	Neutral
2	1267501	1267502	8843	2767501	Neutral
2	1269001	1269002	8873	2769001	Neutral
2	1270501	1270502	8869	2770501	Neutral
2	1272001	1272002	8656	2772001	Neutral
2	1273501	1273502	8693	2773501	Neutral
2	1275001	1275002	8656	2775001	Neutral
2	1276501	1276502	8686	2776501	Neutral
2	1278001	1278002	8678	2778001	Neutral
2	1279501	1279502	8758	2779501	Neutral
2	1281001	1281002	8827	2781001	Neutral
2	1282501	1282502	8577	2782501	Neutral
2	1284001	1284002	8500	2784001	Neutral
2	1285501	1285502	8354	2785501	Neutral
2	1287001	1287002	8350	2787001	Neutral
2	1288501	1288502	8336	2788501	Neutral
2	1290001	1290002	8381	2790001	Neutral
2	1291501	1291502	8274	2791501	Neutral
2	1293001	1293002	8464	2793001	Neutral
2	1294501	1294502	8902	2794501	Neutral
2	1296001	1296002	9037	2796001	Neutral
2	1297501	1297502	9092	2797501	Neutral
2	1299001	1299002	9081	2799001	Neutral
2	1300501	1300502	8993	2800501	Neutral
2	1302001	1302002	8864	2802001	Neutral
2	1303501	1303502	8776	2803501	Neutral
2	1305001	1305002	8524	2805001	Neutral
2	1306501	1306502	8631	2806501	Neutral
2	1308001	1308002	8836	2808001	Neutral
2	1309501	1309502	8886	2809501	Neutral
2	1311001	1311002	8885	2811001	Neutral
2	1312501	1312502	8615	2812501	Neutral
2	1314001	1314002	8532	2814001	Neutral
2	1315501	1315502	8369	2815501	Neutral
2	1317001	1317002	8375	2817001	Neutral
2	1318501	1318502	8667	2818501	Neutral
2	1320001	1320002	9751	2820001	Neutral
2	1321501	1321502	9862	2821501	Neutral
2	1323001	1323002	11393	2823001	Neutral
2	1324501	1324502	11605	2824501	Neutral
2	1326001	1326002	11854	2826001	Neutral
2	1327501	1327502	11533	2827501	Neutral
2	1329001	1329002	11616	2829001	Neutral
2	1330501	1330502	13047	2830501	Neutral
2	1332001	1332002	12987	2832001	Neutral
2	1333501	1333502	13210	2833501	Neutral
2	1335001	1335002	13476	2835001	Neutral
2	1336501	1336502	13537	2836501	Neutral
2	1338001	1338002	13621	2838001	Neutral
2	1339501	1339502	13744	2839501	Neutral
2	1341001	1341002	13717	2841001	Neutral
2	1342501	1342502	13783	2842501	Neutral
2	1344001	1344002	13861	2844001	Neutral
2	1345501	1345502	13778	2845501	Neutral
2	1347001	1347002	13866	2847001	Neutral
2	1348501	1348502	13766	2848501	Neutral
2	1350001	1350002	14258	2850001	Neutral
2	1351501	1351502	14250	2851501	Neutral
2	1353001	1353002	13991	2853001	Neutral
2	1354501	1354502	13535	2854501	Neutral
2	1356001	1356002	13510	2856001	Neutral
2	1357501	1357502	11703	2857501	Neutral
2	1359001	1359002	11685	2859001	Neutral
2	1360501	1360502	11483	2860501	Neutral
2	1362001	1362002	11370	2862001	Neutral
2	1363501	1363502	10995	2863501	Neutral
2	1365001	1365002	10914	2865001	Neutral
2	1366501	1366502	10975	2866501	Neutral
2	1368001	1368002	10597	2868001	Neutral
2	1369501	1369502	10709	2869501	Neutral
2	1371001	1371002	9207	2871001	Neutral
2	1372501	1372502	9191	2872501	Neutral
2	1374001	1374002	9037	2874001	Neutral
2	1375501	1375502	8995	2875501	Neutral
2	1377001	1377002	9186	2877001	Neutral
2	1378501	1378502	9307	2878501	Neutral
2	1380001	1380002	9428	2880001	Neutral
2	1381501	1381502	9330	2881501	Neutral
2	1383001	1383002	9264	2883001	Neutral
2	1384501	1384502	9204	2884501	Neutral
2	1386001	1386002	9181	2886001	Neutral
2	1387501	1387502	9064	2887501	Neutral
2	1389001	1389002	9038	2889001	Neutral
2	1390501	1390502	9025	2890501	Neutral
2	1392001	1392002	9030	2892001	Neutral
2	1393501	1393502	9209	2893501	Neutral
2	1395001	1395002	9013	2895001	Neutral
2	1396501	1396502	9308	2896501	Neutral
2	1398001	1398002	9303	2898001	Neutral
2	1399501	1399502	9264	2899501	Neutral
2	1401001	1401002	9107	2901001	Neutral
2	1402501	1402502	8873	2902501	Neutral
2	1404001	1404002	8906	2904001	Neutral
2	1405501	1405502	9396	2905501	Neutral
2	1407001	1407002	9667	2907001	Neutral
2	1408501	1408502	9573	2908501	Neutral
2	1410001	1410002	9646	2910001	Neutral
2	1411501	1411502	9688	2911501	Neutral
2	1413001	1413002	9794	2913001	Neutral
2	1414501	1414502	9626	2914501	Neutral
2	1416001	1416002	9642	2916001	Neutral
2	1417501	1417502	9585	2917501	Neutral
2	1419001	1419002	9675	2919001	Neutral
2	1420501	1420502	9841	2920501	Neutral
2	1422001	1422002	9681	2922001	Neutral
2	1423501	1423502	9716	2923501	Neutral
2	1425001	1425002	9805	2925001	Neutral
2	1426501	1426502	9833	2926501	Neutral
2	1428001	1428002	9858	2928001	Neutral
2	1429501	1429502	9803	2929501	Neutral
2	1431001	1431002	9912	2931001	Neutral
2	1432501	1432502	9817	2932501	Neutral
2	1434001	1434002	9866	2934001	Neutral
2	1435501	1435502	9711	2935501	Neutral
2	1437001	1437002	9434	2937001	Neutral
2	1438501	1438502	9346	2938501	Neutral
2	1440001	1440002	9123	2940001	Neutral
2	1441501	1441502	8850	2941501	Neutral
2	1443001	1443002	8745	2943001	Neutral
2	1444501	1444502	8702	2944501	Neutral
2	1446001	1446002	8359	2946001	Neutral
2	1447501	1447502	8338	2947501	Neutral
2	1449001	1449002	8079	2949001	Neutral
2	1450501	1450502	8073	2950501	Neutral
2	1452001	1452002	8299	2952001	Neutral
2	1453501	1453502	8524	2953501	Neutral
2	1455001	1455002	8373	2955001	Neutral
2	1456501	1456502	8076	2956501	Neutral
2	1458001	1458002	8058	2958001	Neutral
2	1459501	1459502	7974	2959501	Neutral
2	1461001	1461002	7833	2961001	Neutral
2	1462501	1462502	7744	2962501	Neutral
2	1464001	1464002	7731	2964001	Neutral
2	1465501	1465502	7858	2965501	Neutral
2	1467001	1467002	7764	2967001	Neutral
2	1468501	1468502	7748	2968501	Neutral
2	1470001	1470002	7942	2970001	Neutral
2	1471501	1471502	7895	2971501	Neutral
2	1473001	1473002	7794	2973001	Neutral
2	1474501	1474502	7702	2974501	Neutral
2	1476001	1476002	7688	2976001	Neutral
2	1477501	1477502	7665	2977501	Neutral
2	1479001	1479002	7482	2979001	Neutral
2	1480501	1480502	7314	2980501	Neutral
2	1482001	1482002	7123	2982001	Neutral
2	1483501	1483502	6650	2983501	Neutral
2	1485001	1485002	6571	2985001	Neutral
2	1486501	1486502	6331	2986501	Neutral
2	1488001	1488002	6235	2988001	Neutral
2	1489501	1489502	6102	2989501	Neutral
2	1491001	1491002	5806	2991001	Neutral
2	1492501	1492502	5610	2992501	Neutral
2	1494001	1494002	5563	2994001	Neutral
2	1495501	1495502	5425	2995501	Neutral
2	1497001	1497002	5170	2997001	Neutral
[truncated: 26,001 more rows]
