# Supplementary material for: Strong positive selection biases identity-by-descent-based inferences of recent demography and population structure in Plasmodium falciparum
Source: Nat Commun. 2024 Mar 20;15:2499. doi: 10.1038/s41467-024-46659-0 (PMC10954658; doi:10.1038/s41467-024-46659-0)
Supplement: Supplementary file 6 — Source Data File [file 41467_2024_46659_MOESM6_ESM.zip › Figure2/fig2d_popsize_neutral_s0.3_truene.csv]

GEN	NE	LWR-95%CI	UPR-95%CI	Group	Correction
0	995.0	915.0	1080.0	Neutral	orig
1	1005.0	940.0	1070.0	Neutral	orig
2	1015.0	965.0	1065.0	Neutral	orig
3	1025.0	990.0	1060.0	Neutral	orig
4	1035.0	1012.5	1057.5	Neutral	orig
5	1045.0	1022.5	1072.5	Neutral	orig
6	1055.0	1022.5	1092.5	Neutral	orig
7	1065.0	1022.5	1130.0	Neutral	orig
8	1077.5	1025.0	1152.5	Neutral	orig
9	1087.5	1030.0	1172.5	Neutral	orig
10	1100.0	1040.0	1187.5	Neutral	orig
11	1110.0	1050.0	1200.0	Neutral	orig
12	1125.0	1065.0	1207.5	Neutral	orig
13	1137.5	1082.5	1212.5	Neutral	orig
14	1155.0	1095.0	1215.0	Neutral	orig
15	1170.0	1122.5	1225.0	Neutral	orig
16	1190.0	1135.0	1237.5	Neutral	orig
17	1210.0	1152.5	1255.0	Neutral	orig
18	1230.0	1157.5	1272.5	Neutral	orig
19	1252.5	1165.0	1302.5	Neutral	orig
20	1275.0	1177.5	1332.5	Neutral	orig
21	1300.0	1192.5	1377.5	Neutral	orig
22	1322.5	1210.0	1422.5	Neutral	orig
23	1345.0	1222.5	1452.5	Neutral	orig
24	1370.0	1237.5	1480.0	Neutral	orig
25	1392.5	1255.0	1507.5	Neutral	orig
26	1415.0	1272.5	1532.5	Neutral	orig
27	1435.0	1290.0	1555.0	Neutral	orig
28	1455.0	1310.0	1575.0	Neutral	orig
29	1475.0	1332.5	1590.0	Neutral	orig
30	1495.0	1355.0	1605.0	Neutral	orig
31	1512.5	1377.5	1615.0	Neutral	orig
32	1530.0	1402.5	1625.0	Neutral	orig
33	1545.0	1425.0	1632.5	Neutral	orig
34	1560.0	1450.0	1647.5	Neutral	orig
35	1575.0	1475.0	1665.0	Neutral	orig
36	1590.0	1500.0	1680.0	Neutral	orig
37	1602.5	1525.0	1692.5	Neutral	orig
38	1615.0	1550.0	1705.0	Neutral	orig
39	1627.5	1567.5	1717.5	Neutral	orig
40	1640.0	1587.5	1727.5	Neutral	orig
41	1652.5	1597.5	1737.5	Neutral	orig
42	1665.0	1610.0	1745.0	Neutral	orig
43	1675.0	1622.5	1752.5	Neutral	orig
44	1687.5	1635.0	1765.0	Neutral	orig
45	1700.0	1642.5	1782.5	Neutral	orig
46	1710.0	1655.0	1802.5	Neutral	orig
47	1722.5	1662.5	1825.0	Neutral	orig
48	1735.0	1667.5	1847.5	Neutral	orig
49	1747.5	1672.5	1867.5	Neutral	orig
50	1760.0	1680.0	1890.0	Neutral	orig
51	1772.5	1687.5	1910.0	Neutral	orig
52	1785.0	1695.0	1932.5	Neutral	orig
53	1797.5	1702.5	1957.5	Neutral	orig
54	1812.5	1710.0	1982.5	Neutral	orig
55	1825.0	1717.5	2007.5	Neutral	orig
56	1840.0	1727.5	2030.0	Neutral	orig
57	1855.0	1740.0	2055.0	Neutral	orig
58	1870.0	1752.5	2080.0	Neutral	orig
59	1885.0	1762.5	2105.0	Neutral	orig
60	1902.5	1772.5	2127.5	Neutral	orig
61	1917.5	1785.0	2152.5	Neutral	orig
62	1935.0	1800.0	2177.5	Neutral	orig
63	1952.5	1812.5	2200.0	Neutral	orig
64	1972.5	1827.5	2225.0	Neutral	orig
65	1990.0	1842.5	2247.5	Neutral	orig
66	2010.0	1860.0	2272.5	Neutral	orig
67	2030.0	1877.5	2295.0	Neutral	orig
68	2050.0	1897.5	2320.0	Neutral	orig
69	2070.0	1920.0	2342.5	Neutral	orig
70	2092.5	1940.0	2367.5	Neutral	orig
71	2112.5	1962.5	2387.5	Neutral	orig
72	2137.5	1987.5	2410.0	Neutral	orig
73	2160.0	2012.5	2430.0	Neutral	orig
74	2182.5	2037.5	2452.5	Neutral	orig
75	2207.5	2060.0	2472.5	Neutral	orig
76	2232.5	2085.0	2495.0	Neutral	orig
77	2260.0	2117.5	2525.0	Neutral	orig
78	2285.0	2152.5	2525.0	Neutral	orig
79	2312.5	2190.0	2550.0	Neutral	orig
80	2340.0	2227.5	2575.0	Neutral	orig
81	2370.0	2250.0	2600.0	Neutral	orig
82	2397.5	2275.0	2625.0	Neutral	orig
83	2427.5	2300.0	2650.0	Neutral	orig
84	2460.0	2325.0	2675.0	Neutral	orig
85	2490.0	2350.0	2700.0	Neutral	orig
86	2525.0	2377.5	2725.0	Neutral	orig
87	2550.0	2405.0	2750.0	Neutral	orig
88	2600.0	2435.0	2775.0	Neutral	orig
89	2625.0	2462.5	2800.0	Neutral	orig
90	2650.0	2492.5	2825.0	Neutral	orig
91	2700.0	2525.0	2850.0	Neutral	orig
92	2725.0	2550.0	2900.0	Neutral	orig
93	2775.0	2575.0	2950.0	Neutral	orig
94	2800.0	2625.0	3025.0	Neutral	orig
95	2850.0	2650.0	3075.0	Neutral	orig
96	2900.0	2675.0	3125.0	Neutral	orig
97	2925.0	2725.0	3175.0	Neutral	orig
98	2975.0	2725.0	3250.0	Neutral	orig
99	3025.0	2750.0	3300.0	Neutral	orig
100	3075.0	2775.0	3375.0	Neutral	orig
0	995.0	915.0	1080.0	Neutral	rmpeaks
1	1005.0	940.0	1070.0	Neutral	rmpeaks
2	1015.0	965.0	1065.0	Neutral	rmpeaks
3	1025.0	990.0	1060.0	Neutral	rmpeaks
4	1035.0	1012.5	1057.5	Neutral	rmpeaks
5	1045.0	1022.5	1072.5	Neutral	rmpeaks
6	1055.0	1022.5	1092.5	Neutral	rmpeaks
7	1065.0	1022.5	1130.0	Neutral	rmpeaks
8	1077.5	1025.0	1152.5	Neutral	rmpeaks
9	1087.5	1030.0	1172.5	Neutral	rmpeaks
10	1100.0	1040.0	1187.5	Neutral	rmpeaks
11	1110.0	1050.0	1200.0	Neutral	rmpeaks
12	1125.0	1065.0	1207.5	Neutral	rmpeaks
13	1137.5	1082.5	1212.5	Neutral	rmpeaks
14	1155.0	1095.0	1215.0	Neutral	rmpeaks
15	1170.0	1122.5	1225.0	Neutral	rmpeaks
16	1190.0	1135.0	1237.5	Neutral	rmpeaks
17	1210.0	1152.5	1255.0	Neutral	rmpeaks
18	1230.0	1157.5	1272.5	Neutral	rmpeaks
19	1252.5	1165.0	1302.5	Neutral	rmpeaks
20	1275.0	1177.5	1332.5	Neutral	rmpeaks
21	1300.0	1192.5	1377.5	Neutral	rmpeaks
22	1322.5	1210.0	1422.5	Neutral	rmpeaks
23	1345.0	1222.5	1452.5	Neutral	rmpeaks
24	1370.0	1237.5	1480.0	Neutral	rmpeaks
25	1392.5	1255.0	1507.5	Neutral	rmpeaks
26	1415.0	1272.5	1532.5	Neutral	rmpeaks
27	1435.0	1290.0	1555.0	Neutral	rmpeaks
28	1455.0	1310.0	1575.0	Neutral	rmpeaks
29	1475.0	1332.5	1590.0	Neutral	rmpeaks
30	1495.0	1355.0	1605.0	Neutral	rmpeaks
31	1512.5	1377.5	1615.0	Neutral	rmpeaks
32	1530.0	1402.5	1625.0	Neutral	rmpeaks
33	1545.0	1425.0	1632.5	Neutral	rmpeaks
34	1560.0	1450.0	1647.5	Neutral	rmpeaks
35	1575.0	1475.0	1665.0	Neutral	rmpeaks
36	1590.0	1500.0	1680.0	Neutral	rmpeaks
37	1602.5	1525.0	1692.5	Neutral	rmpeaks
38	1615.0	1550.0	1705.0	Neutral	rmpeaks
39	1627.5	1567.5	1717.5	Neutral	rmpeaks
40	1640.0	1587.5	1727.5	Neutral	rmpeaks
41	1652.5	1597.5	1737.5	Neutral	rmpeaks
42	1665.0	1610.0	1745.0	Neutral	rmpeaks
43	1675.0	1622.5	1752.5	Neutral	rmpeaks
44	1687.5	1635.0	1765.0	Neutral	rmpeaks
45	1700.0	1642.5	1782.5	Neutral	rmpeaks
46	1710.0	1655.0	1802.5	Neutral	rmpeaks
47	1722.5	1662.5	1825.0	Neutral	rmpeaks
48	1735.0	1667.5	1847.5	Neutral	rmpeaks
49	1747.5	1672.5	1867.5	Neutral	rmpeaks
50	1760.0	1680.0	1890.0	Neutral	rmpeaks
51	1772.5	1687.5	1910.0	Neutral	rmpeaks
52	1785.0	1695.0	1932.5	Neutral	rmpeaks
53	1797.5	1702.5	1957.5	Neutral	rmpeaks
54	1812.5	1710.0	1982.5	Neutral	rmpeaks
55	1825.0	1717.5	2007.5	Neutral	rmpeaks
56	1840.0	1727.5	2030.0	Neutral	rmpeaks
57	1855.0	1740.0	2055.0	Neutral	rmpeaks
58	1870.0	1752.5	2080.0	Neutral	rmpeaks
59	1885.0	1762.5	2105.0	Neutral	rmpeaks
60	1902.5	1772.5	2127.5	Neutral	rmpeaks
61	1917.5	1785.0	2152.5	Neutral	rmpeaks
62	1935.0	1800.0	2177.5	Neutral	rmpeaks
63	1952.5	1812.5	2200.0	Neutral	rmpeaks
64	1972.5	1827.5	2225.0	Neutral	rmpeaks
65	1990.0	1842.5	2247.5	Neutral	rmpeaks
66	2010.0	1860.0	2272.5	Neutral	rmpeaks
67	2030.0	1877.5	2295.0	Neutral	rmpeaks
68	2050.0	1897.5	2320.0	Neutral	rmpeaks
69	2070.0	1920.0	2342.5	Neutral	rmpeaks
70	2092.5	1940.0	2367.5	Neutral	rmpeaks
71	2112.5	1962.5	2387.5	Neutral	rmpeaks
72	2137.5	1987.5	2410.0	Neutral	rmpeaks
73	2160.0	2012.5	2430.0	Neutral	rmpeaks
74	2182.5	2037.5	2452.5	Neutral	rmpeaks
75	2207.5	2060.0	2472.5	Neutral	rmpeaks
76	2232.5	2085.0	2495.0	Neutral	rmpeaks
77	2260.0	2117.5	2525.0	Neutral	rmpeaks
78	2285.0	2152.5	2525.0	Neutral	rmpeaks
79	2312.5	2190.0	2550.0	Neutral	rmpeaks
80	2340.0	2227.5	2575.0	Neutral	rmpeaks
81	2370.0	2250.0	2600.0	Neutral	rmpeaks
82	2397.5	2275.0	2625.0	Neutral	rmpeaks
83	2427.5	2300.0	2650.0	Neutral	rmpeaks
84	2460.0	2325.0	2675.0	Neutral	rmpeaks
85	2490.0	2350.0	2700.0	Neutral	rmpeaks
86	2525.0	2377.5	2725.0	Neutral	rmpeaks
87	2550.0	2405.0	2750.0	Neutral	rmpeaks
88	2600.0	2435.0	2775.0	Neutral	rmpeaks
89	2625.0	2462.5	2800.0	Neutral	rmpeaks
90	2650.0	2492.5	2825.0	Neutral	rmpeaks
91	2700.0	2525.0	2850.0	Neutral	rmpeaks
92	2725.0	2550.0	2900.0	Neutral	rmpeaks
93	2775.0	2575.0	2950.0	Neutral	rmpeaks
94	2800.0	2625.0	3025.0	Neutral	rmpeaks
95	2850.0	2650.0	3075.0	Neutral	rmpeaks
96	2900.0	2675.0	3125.0	Neutral	rmpeaks
97	2925.0	2725.0	3175.0	Neutral	rmpeaks
98	2975.0	2725.0	3250.0	Neutral	rmpeaks
99	3025.0	2750.0	3300.0	Neutral	rmpeaks
100	3075.0	2775.0	3375.0	Neutral	rmpeaks
0	1040.0	972.5	1125.0	s=0.3	orig
1	1032.5	977.5	1100.0	s=0.3	orig
2	1025.0	977.5	1080.0	s=0.3	orig
3	1017.5	977.5	1062.5	s=0.3	orig
4	1010.0	972.5	1042.5	s=0.3	orig
5	1000.0	962.5	1030.0	s=0.3	orig
6	992.5	950.0	1030.0	s=0.3	orig
7	982.5	932.5	1035.0	s=0.3	orig
8	985.0	920.0	1042.5	s=0.3	orig
9	995.0	925.0	1055.0	s=0.3	orig
10	1015.0	940.0	1070.0	s=0.3	orig
11	1045.0	962.5	1100.0	s=0.3	orig
12	1072.5	992.5	1122.5	s=0.3	orig
13	1097.5	1025.0	1157.5	s=0.3	orig
14	1117.5	1050.0	1182.5	s=0.3	orig
15	1135.0	1050.0	1217.5	s=0.3	orig
16	1140.0	1037.5	1242.5	s=0.3	orig
17	1137.5	1017.5	1252.5	s=0.3	orig
18	1125.0	1002.5	1250.0	s=0.3	orig
19	1102.5	980.0	1230.0	s=0.3	orig
20	1080.0	955.0	1205.0	s=0.3	orig
21	1057.5	932.5	1177.5	s=0.3	orig
22	1037.5	912.5	1160.0	s=0.3	orig
23	1017.5	892.5	1140.0	s=0.3	orig
24	997.5	875.0	1132.5	s=0.3	orig
25	980.0	862.5	1120.0	s=0.3	orig
26	962.5	850.0	1107.5	s=0.3	orig
27	945.0	840.0	1095.0	s=0.3	orig
28	930.0	832.5	1080.0	s=0.3	orig
29	915.0	827.5	1062.5	s=0.3	orig
30	902.5	817.5	1055.0	s=0.3	orig
31	890.0	810.0	1050.0	s=0.3	orig
32	880.0	797.5	1032.5	s=0.3	orig
33	872.5	787.5	1017.5	s=0.3	orig
34	867.5	782.5	1002.5	s=0.3	orig
35	865.0	785.0	995.0	s=0.3	orig
36	865.0	795.0	997.5	s=0.3	orig
37	862.5	792.5	1000.0	s=0.3	orig
38	862.5	787.5	1005.0	s=0.3	orig
39	862.5	782.5	1010.0	s=0.3	orig
40	865.0	780.0	1015.0	s=0.3	orig
41	870.0	785.0	1022.5	s=0.3	orig
42	875.0	782.5	1027.5	s=0.3	orig
43	882.5	787.5	1037.5	s=0.3	orig
44	892.5	795.0	1040.0	s=0.3	orig
45	900.0	800.0	1047.5	s=0.3	orig
46	910.0	807.5	1060.0	s=0.3	orig
47	920.0	815.0	1075.0	s=0.3	orig
48	932.5	825.0	1092.5	s=0.3	orig
49	945.0	830.0	1112.5	s=0.3	orig
50	960.0	835.0	1135.0	s=0.3	orig
51	977.5	842.5	1160.0	s=0.3	orig
52	995.0	847.5	1182.5	s=0.3	orig
53	1012.5	857.5	1207.5	s=0.3	orig
54	1030.0	867.5	1232.5	s=0.3	orig
55	1047.5	877.5	1262.5	s=0.3	orig
56	1067.5	887.5	1297.5	s=0.3	orig
57	1090.0	897.5	1337.5	s=0.3	orig
58	1112.5	910.0	1375.0	s=0.3	orig
59	1135.0	925.0	1415.0	s=0.3	orig
60	1160.0	937.5	1450.0	s=0.3	orig
61	1185.0	955.0	1492.5	s=0.3	orig
62	1210.0	970.0	1535.0	s=0.3	orig
63	1237.5	987.5	1582.5	s=0.3	orig
64	1265.0	1005.0	1627.5	s=0.3	orig
65	1292.5	1025.0	1672.5	s=0.3	orig
66	1322.5	1042.5	1722.5	s=0.3	orig
67	1352.5	1065.0	1770.0	s=0.3	orig
68	1385.0	1082.5	1820.0	s=0.3	orig
69	1417.5	1107.5	1872.5	s=0.3	orig
70	1450.0	1130.0	1925.0	s=0.3	orig
71	1485.0	1155.0	1977.5	s=0.3	orig
72	1520.0	1180.0	2032.5	s=0.3	orig
73	1555.0	1207.5	2087.5	s=0.3	orig
74	1592.5	1232.5	2142.5	s=0.3	orig
75	1630.0	1262.5	2197.5	s=0.3	orig
76	1670.0	1290.0	2255.0	s=0.3	orig
77	1707.5	1320.0	2315.0	s=0.3	orig
78	1747.5	1347.5	2375.0	s=0.3	orig
79	1790.0	1377.5	2435.0	s=0.3	orig
80	1832.5	1410.0	2495.0	s=0.3	orig
81	1875.0	1435.0	2550.0	s=0.3	orig
82	1917.5	1465.0	2625.0	s=0.3	orig
83	1962.5	1492.5	2675.0	s=0.3	orig
84	2010.0	1520.0	2775.0	s=0.3	orig
85	2055.0	1550.0	2875.0	s=0.3	orig
86	2102.5	1577.5	2950.0	s=0.3	orig
87	2150.0	1607.5	3050.0	s=0.3	orig
88	2200.0	1637.5	3150.0	s=0.3	orig
89	2250.0	1667.5	3275.0	s=0.3	orig
90	2300.0	1697.5	3375.0	s=0.3	orig
91	2350.0	1730.0	3475.0	s=0.3	orig
92	2402.5	1762.5	3600.0	s=0.3	orig
93	2457.5	1800.0	3725.0	s=0.3	orig
94	2500.0	1840.0	3825.0	s=0.3	orig
95	2575.0	1880.0	3950.0	s=0.3	orig
96	2625.0	1920.0	4075.0	s=0.3	orig
97	2675.0	1950.0	4200.0	s=0.3	orig
98	2725.0	1977.5	4350.0	s=0.3	orig
99	2800.0	2005.0	4475.0	s=0.3	orig
100	2850.0	2035.0	4625.0	s=0.3	orig
0	1107.5	920.0	1362.5	s=0.3	rmpeaks
1	1102.5	952.5	1305.0	s=0.3	rmpeaks
2	1095.0	987.5	1250.0	s=0.3	rmpeaks
3	1090.0	1022.5	1190.0	s=0.3	rmpeaks
4	1085.0	1055.0	1135.0	s=0.3	rmpeaks
5	1080.0	1040.0	1125.0	s=0.3	rmpeaks
6	1075.0	992.5	1137.5	s=0.3	rmpeaks
7	1070.0	947.5	1175.0	s=0.3	rmpeaks
8	1067.5	930.0	1207.5	s=0.3	rmpeaks
9	1067.5	930.0	1222.5	s=0.3	rmpeaks
10	1070.0	950.0	1230.0	s=0.3	rmpeaks
11	1072.5	990.0	1230.0	s=0.3	rmpeaks
12	1077.5	1017.5	1222.5	s=0.3	rmpeaks
13	1085.0	1030.0	1205.0	s=0.3	rmpeaks
14	1095.0	1035.0	1207.5	s=0.3	rmpeaks
15	1105.0	1037.5	1262.5	s=0.3	rmpeaks
16	1117.5	1040.0	1315.0	s=0.3	rmpeaks
17	1130.0	1047.5	1342.5	s=0.3	rmpeaks
18	1142.5	1060.0	1352.5	s=0.3	rmpeaks
19	1157.5	1072.5	1350.0	s=0.3	rmpeaks
20	1175.0	1075.0	1345.0	s=0.3	rmpeaks
21	1192.5	1080.0	1335.0	s=0.3	rmpeaks
22	1210.0	1095.0	1320.0	s=0.3	rmpeaks
23	1227.5	1115.0	1320.0	s=0.3	rmpeaks
24	1247.5	1135.0	1345.0	s=0.3	rmpeaks
25	1270.0	1155.0	1365.0	s=0.3	rmpeaks
26	1292.5	1175.0	1390.0	s=0.3	rmpeaks
27	1315.0	1187.5	1415.0	s=0.3	rmpeaks
28	1337.5	1192.5	1442.5	s=0.3	rmpeaks
29	1362.5	1215.0	1482.5	s=0.3	rmpeaks
30	1387.5	1230.0	1512.5	s=0.3	rmpeaks
31	1412.5	1242.5	1542.5	s=0.3	rmpeaks
32	1437.5	1257.5	1572.5	s=0.3	rmpeaks
33	1465.0	1277.5	1610.0	s=0.3	rmpeaks
34	1492.5	1295.0	1650.0	s=0.3	rmpeaks
35	1517.5	1315.0	1687.5	s=0.3	rmpeaks
36	1545.0	1335.0	1727.5	s=0.3	rmpeaks
37	1572.5	1355.0	1765.0	s=0.3	rmpeaks
38	1600.0	1377.5	1805.0	s=0.3	rmpeaks
39	1625.0	1400.0	1842.5	s=0.3	rmpeaks
40	1652.5	1422.5	1882.5	s=0.3	rmpeaks
41	1680.0	1460.0	1920.0	s=0.3	rmpeaks
42	1707.5	1485.0	1960.0	s=0.3	rmpeaks
43	1732.5	1507.5	2012.5	s=0.3	rmpeaks
44	1760.0	1530.0	2065.0	s=0.3	rmpeaks
45	1785.0	1555.0	2117.5	s=0.3	rmpeaks
46	1812.5	1582.5	2170.0	s=0.3	rmpeaks
47	1837.5	1610.0	2222.5	s=0.3	rmpeaks
48	1865.0	1637.5	2270.0	s=0.3	rmpeaks
49	1890.0	1667.5	2317.5	s=0.3	rmpeaks
50	1915.0	1700.0	2357.5	s=0.3	rmpeaks
51	1940.0	1730.0	2392.5	s=0.3	rmpeaks
52	1965.0	1762.5	2425.0	s=0.3	rmpeaks
53	1987.5	1795.0	2480.0	s=0.3	rmpeaks
54	2012.5	1827.5	2550.0	s=0.3	rmpeaks
55	2035.0	1860.0	2550.0	s=0.3	rmpeaks
56	2060.0	1892.5	2575.0	s=0.3	rmpeaks
57	2082.5	1927.5	2575.0	s=0.3	rmpeaks
58	2105.0	1955.0	2625.0	s=0.3	rmpeaks
59	2127.5	1980.0	2650.0	s=0.3	rmpeaks
60	2150.0	1995.0	2700.0	s=0.3	rmpeaks
61	2170.0	2010.0	2725.0	s=0.3	rmpeaks
62	2192.5	2025.0	2750.0	s=0.3	rmpeaks
63	2212.5	2042.5	2800.0	s=0.3	rmpeaks
64	2235.0	2055.0	2825.0	s=0.3	rmpeaks
65	2255.0	2075.0	2850.0	s=0.3	rmpeaks
66	2275.0	2105.0	2875.0	s=0.3	rmpeaks
67	2295.0	2132.5	2900.0	s=0.3	rmpeaks
68	2312.5	2162.5	2900.0	s=0.3	rmpeaks
69	2332.5	2192.5	2925.0	s=0.3	rmpeaks
70	2350.0	2215.0	2950.0	s=0.3	rmpeaks
71	2370.0	2222.5	2950.0	s=0.3	rmpeaks
72	2387.5	2230.0	2975.0	s=0.3	rmpeaks
73	2405.0	2235.0	2975.0	s=0.3	rmpeaks
74	2422.5	2242.5	2975.0	s=0.3	rmpeaks
75	2440.0	2247.5	3000.0	s=0.3	rmpeaks
76	2457.5	2252.5	3000.0	s=0.3	rmpeaks
77	2472.5	2257.5	3000.0	s=0.3	rmpeaks
78	2490.0	2262.5	3000.0	s=0.3	rmpeaks
79	2500.0	2267.5	3000.0	s=0.3	rmpeaks
80	2525.0	2270.0	3000.0	s=0.3	rmpeaks
81	2525.0	2275.0	3000.0	s=0.3	rmpeaks
82	2550.0	2277.5	3000.0	s=0.3	rmpeaks
83	2575.0	2282.5	3000.0	s=0.3	rmpeaks
84	2575.0	2285.0	3000.0	s=0.3	rmpeaks
85	2600.0	2287.5	3050.0	s=0.3	rmpeaks
86	2600.0	2292.5	3075.0	s=0.3	rmpeaks
87	2625.0	2295.0	3125.0	s=0.3	rmpeaks
88	2625.0	2297.5	3175.0	s=0.3	rmpeaks
89	2650.0	2300.0	3200.0	s=0.3	rmpeaks
90	2675.0	2297.5	3250.0	s=0.3	rmpeaks
91	2675.0	2282.5	3300.0	s=0.3	rmpeaks
92	2700.0	2265.0	3350.0	s=0.3	rmpeaks
93	2700.0	2250.0	3325.0	s=0.3	rmpeaks
94	2700.0	2232.5	3300.0	s=0.3	rmpeaks
95	2725.0	2215.0	3250.0	s=0.3	rmpeaks
96	2725.0	2200.0	3275.0	s=0.3	rmpeaks
97	2750.0	2182.5	3325.0	s=0.3	rmpeaks
98	2750.0	2167.5	3350.0	s=0.3	rmpeaks
99	2775.0	2155.0	3400.0	s=0.3	rmpeaks
100	2775.0	2140.0	3450.0	s=0.3	rmpeaks
100	3198.0			true_ne
99	3162.0			true_ne
98	3126.0			true_ne
97	3090.0			true_ne
96	3054.0			true_ne
95	3019.0			true_ne
94	2985.0			true_ne
93	2951.0			true_ne
92	2917.0			true_ne
91	2884.0			true_ne
90	2851.0			true_ne
89	2818.0			true_ne
88	2786.0			true_ne
87	2754.0			true_ne
86	2722.0			true_ne
85	2691.0			true_ne
84	2660.0			true_ne
83	2630.0			true_ne
82	2600.0			true_ne
81	2570.0			true_ne
80	2540.0			true_ne
79	2511.0			true_ne
78	2483.0			true_ne
77	2454.0			true_ne
76	2426.0			true_ne
75	2398.0			true_ne
74	2371.0			true_ne
73	2344.0			true_ne
72	2317.0			true_ne
71	2290.0			true_ne
70	2264.0			true_ne
69	2238.0			true_ne
68	2213.0			true_ne
67	2187.0			true_ne
66	2162.0			true_ne
65	2137.0			true_ne
64	2113.0			true_ne
63	2089.0			true_ne
62	2065.0			true_ne
61	2041.0			true_ne
60	2018.0			true_ne
59	1995.0			true_ne
58	1972.0			true_ne
57	1949.0			true_ne
56	1927.0			true_ne
55	1905.0			true_ne
54	1883.0			true_ne
53	1862.0			true_ne
52	1840.0			true_ne
51	1819.0			true_ne
50	1798.0			true_ne
49	1778.0			true_ne
48	1757.0			true_ne
47	1737.0			true_ne
46	1717.0			true_ne
45	1698.0			true_ne
44	1678.0			true_ne
43	1659.0			true_ne
42	1640.0			true_ne
41	1621.0			true_ne
40	1603.0			true_ne
39	1584.0			true_ne
38	1566.0			true_ne
37	1548.0			true_ne
36	1531.0			true_ne
35	1513.0			true_ne
34	1496.0			true_ne
33	1479.0			true_ne
32	1462.0			true_ne
31	1445.0			true_ne
30	1428.0			true_ne
29	1412.0			true_ne
28	1396.0			true_ne
27	1380.0			true_ne
26	1364.0			true_ne
25	1348.0			true_ne
24	1333.0			true_ne
23	1318.0			true_ne
22	1303.0			true_ne
21	1288.0			true_ne
20	1273.0			true_ne
19	1258.0			true_ne
18	1244.0			true_ne
17	1230.0			true_ne
16	1216.0			true_ne
15	1202.0			true_ne
14	1188.0			true_ne
13	1174.0			true_ne
12	1161.0			true_ne
11	1148.0			true_ne
10	1135.0			true_ne
9	1122.0			true_ne
8	1109.0			true_ne
7	1096.0			true_ne
6	1083.0			true_ne
5	1071.0			true_ne
4	1059.0			true_ne
3	1047.0			true_ne
2	1035.0			true_ne
1	1023.0			true_ne
0	1011.0			true_ne
