# Supplementary material for: Strong positive selection biases identity-by-descent-based inferences of recent demography and population structure in Plasmodium falciparum
Source: Nat Commun. 2024 Mar 20;15:2499. doi: 10.1038/s41467-024-46659-0 (PMC10954658; doi:10.1038/s41467-024-46659-0)
Supplement: Supplementary file 6 — Source Data File [file 41467_2024_46659_MOESM6_ESM.zip › Figure3/fig3b_derived_allele_frequency_p1-p5.csv]

Chrom	Generation	Pop	Daf	Group
1	0	p1	0.95545	s=0.3
1	0	p2	0.8812	s=0.3
1	0	p3	0.5981	s=0.3
1	0	p4	0.22425	s=0.3
1	0	p5	0.03665	s=0.3
1	1	p1	0.95075	s=0.3
1	1	p2	0.864	s=0.3
1	1	p3	0.56655	s=0.3
1	1	p4	0.2031	s=0.3
1	1	p5	0.03185	s=0.3
1	2	p1	0.9404	s=0.3
1	2	p2	0.84715	s=0.3
1	2	p3	0.5375	s=0.3
1	2	p4	0.17645	s=0.3
1	2	p5	0.0276	s=0.3
1	3	p1	0.9325	s=0.3
1	3	p2	0.8278	s=0.3
1	3	p3	0.5023	s=0.3
1	3	p4	0.15605	s=0.3
1	3	p5	0.02315	s=0.3
1	4	p1	0.9231	s=0.3
1	4	p2	0.8165	s=0.3
1	4	p3	0.4664	s=0.3
1	4	p4	0.1306	s=0.3
1	4	p5	0.0191	s=0.3
1	5	p1	0.9145	s=0.3
1	5	p2	0.79625	s=0.3
1	5	p3	0.4303	s=0.3
1	5	p4	0.1108	s=0.3
1	5	p5	0.0142	s=0.3
1	6	p1	0.9014	s=0.3
1	6	p2	0.77615	s=0.3
1	6	p3	0.3951	s=0.3
1	6	p4	0.0957	s=0.3
1	6	p5	0.0114	s=0.3
1	7	p1	0.89355	s=0.3
1	7	p2	0.7526	s=0.3
1	7	p3	0.3592	s=0.3
1	7	p4	0.07855	s=0.3
1	7	p5	0.0097	s=0.3
1	8	p1	0.8798	s=0.3
1	8	p2	0.72765	s=0.3
1	8	p3	0.32475	s=0.3
1	8	p4	0.0665	s=0.3
1	8	p5	0.00825	s=0.3
1	9	p1	0.8623	s=0.3
1	9	p2	0.6978	s=0.3
1	9	p3	0.2907	s=0.3
1	9	p4	0.05535	s=0.3
1	9	p5	0.0065	s=0.3
1	10	p1	0.8449	s=0.3
1	10	p2	0.66315	s=0.3
1	10	p3	0.2608	s=0.3
1	10	p4	0.0441	s=0.3
1	10	p5	0.00485	s=0.3
1	11	p1	0.8301	s=0.3
1	11	p2	0.62675	s=0.3
1	11	p3	0.23255	s=0.3
1	11	p4	0.037	s=0.3
1	11	p5	0.00345	s=0.3
1	12	p1	0.81595	s=0.3
1	12	p2	0.5944	s=0.3
1	12	p3	0.20655	s=0.3
1	12	p4	0.0287	s=0.3
1	12	p5	0.00255	s=0.3
1	13	p1	0.79735	s=0.3
1	13	p2	0.5601	s=0.3
1	13	p3	0.1857	s=0.3
1	13	p4	0.0247	s=0.3
1	13	p5	0.00145	s=0.3
1	14	p1	0.77805	s=0.3
1	14	p2	0.52245	s=0.3
1	14	p3	0.16605	s=0.3
1	14	p4	0.01955	s=0.3
1	14	p5	0.0007	s=0.3
1	15	p1	0.75745	s=0.3
1	15	p2	0.49245	s=0.3
1	15	p3	0.14045	s=0.3
1	15	p4	0.01515	s=0.3
1	15	p5	0.0003	s=0.3
1	16	p1	0.7317	s=0.3
1	16	p2	0.4537	s=0.3
1	16	p3	0.12145	s=0.3
1	16	p4	0.01175	s=0.3
1	16	p5	0.0003	s=0.3
1	17	p1	0.7055	s=0.3
1	17	p2	0.42995	s=0.3
1	17	p3	0.10625	s=0.3
1	17	p4	0.0088	s=0.3
1	17	p5	0.0001	s=0.3
1	18	p1	0.6753	s=0.3
1	18	p2	0.4	s=0.3
1	18	p3	0.0877	s=0.3
1	18	p4	0.0065	s=0.3
1	18	p5	0.0	s=0.3
1	19	p1	0.6494	s=0.3
1	19	p2	0.36835	s=0.3
1	19	p3	0.07395	s=0.3
1	19	p4	0.0046	s=0.3
1	19	p5	0.0	s=0.3
1	20	p1	0.61735	s=0.3
1	20	p2	0.33245	s=0.3
1	20	p3	0.0626	s=0.3
1	20	p4	0.00305	s=0.3
1	20	p5	0.0001	s=0.3
1	21	p1	0.5764	s=0.3
1	21	p2	0.2964	s=0.3
1	21	p3	0.05275	s=0.3
1	21	p4	0.0027	s=0.3
1	21	p5	0.00015	s=0.3
1	22	p1	0.5463	s=0.3
1	22	p2	0.26595	s=0.3
1	22	p3	0.04145	s=0.3
1	22	p4	0.00245	s=0.3
1	22	p5	5e-05	s=0.3
1	23	p1	0.51605	s=0.3
1	23	p2	0.23895	s=0.3
1	23	p3	0.03455	s=0.3
1	23	p4	0.0023	s=0.3
1	23	p5	0.0	s=0.3
1	24	p1	0.4838	s=0.3
1	24	p2	0.2096	s=0.3
1	24	p3	0.02895	s=0.3
1	24	p4	0.00175	s=0.3
1	24	p5	0.0	s=0.3
1	25	p1	0.453	s=0.3
1	25	p2	0.18745	s=0.3
1	25	p3	0.02555	s=0.3
1	25	p4	0.0011	s=0.3
1	25	p5	0.0	s=0.3
1	26	p1	0.42185	s=0.3
1	26	p2	0.16205	s=0.3
1	26	p3	0.01965	s=0.3
1	26	p4	0.00065	s=0.3
1	26	p5	0.0	s=0.3
1	27	p1	0.3946	s=0.3
1	27	p2	0.1397	s=0.3
1	27	p3	0.01655	s=0.3
1	27	p4	0.00045	s=0.3
1	27	p5	0.0	s=0.3
1	28	p1	0.36765	s=0.3
1	28	p2	0.12145	s=0.3
1	28	p3	0.01245	s=0.3
1	28	p4	0.0006	s=0.3
1	28	p5	0.0	s=0.3
1	29	p1	0.3308	s=0.3
1	29	p2	0.10275	s=0.3
1	29	p3	0.0095	s=0.3
1	29	p4	0.00035	s=0.3
1	29	p5	0.0	s=0.3
1	30	p1	0.298	s=0.3
1	30	p2	0.0893	s=0.3
1	30	p3	0.00765	s=0.3
1	30	p4	0.00035	s=0.3
1	30	p5	0.0	s=0.3
1	31	p1	0.27205	s=0.3
1	31	p2	0.07845	s=0.3
1	31	p3	0.0054	s=0.3
1	31	p4	0.0003	s=0.3
1	31	p5	0.0	s=0.3
1	32	p1	0.24445	s=0.3
1	32	p2	0.06765	s=0.3
1	32	p3	0.0043	s=0.3
1	32	p4	0.00015	s=0.3
1	32	p5	0.0	s=0.3
1	33	p1	0.21865	s=0.3
1	33	p2	0.05855	s=0.3
1	33	p3	0.00315	s=0.3
1	33	p4	5e-05	s=0.3
1	33	p5	0.0	s=0.3
1	34	p1	0.1927	s=0.3
1	34	p2	0.0484	s=0.3
1	34	p3	0.0021	s=0.3
1	34	p4	0.0	s=0.3
1	34	p5	0.0	s=0.3
1	35	p1	0.1735	s=0.3
1	35	p2	0.04025	s=0.3
1	35	p3	0.0015	s=0.3
1	35	p4	0.0	s=0.3
1	35	p5	0.0	s=0.3
1	36	p1	0.1541	s=0.3
1	36	p2	0.0334	s=0.3
1	36	p3	0.0012	s=0.3
1	36	p4	0.0	s=0.3
1	36	p5	0.0	s=0.3
1	37	p1	0.1347	s=0.3
1	37	p2	0.02865	s=0.3
1	37	p3	0.00065	s=0.3
1	37	p4	0.00015	s=0.3
1	37	p5	0.0	s=0.3
1	38	p1	0.1195	s=0.3
1	38	p2	0.02285	s=0.3
1	38	p3	0.00065	s=0.3
1	38	p4	0.00015	s=0.3
1	38	p5	0.0	s=0.3
1	39	p1	0.1023	s=0.3
1	39	p2	0.0196	s=0.3
1	39	p3	0.0003	s=0.3
1	39	p4	0.00025	s=0.3
1	39	p5	0.0	s=0.3
1	40	p1	0.09215	s=0.3
1	40	p2	0.01745	s=0.3
1	40	p3	0.0002	s=0.3
1	40	p4	0.00035	s=0.3
1	40	p5	0.0	s=0.3
1	41	p1	0.0788	s=0.3
1	41	p2	0.01375	s=0.3
1	41	p3	0.0002	s=0.3
1	41	p4	0.0001	s=0.3
1	41	p5	0.0	s=0.3
1	42	p1	0.06655	s=0.3
1	42	p2	0.0106	s=0.3
1	42	p3	0.0004	s=0.3
1	42	p4	5e-05	s=0.3
1	42	p5	0.0	s=0.3
1	43	p1	0.05865	s=0.3
1	43	p2	0.0084	s=0.3
1	43	p3	0.00035	s=0.3
1	43	p4	0.0	s=0.3
1	43	p5	0.0	s=0.3
1	44	p1	0.0515	s=0.3
1	44	p2	0.00845	s=0.3
1	44	p3	0.00025	s=0.3
1	44	p4	0.0	s=0.3
1	44	p5	0.0	s=0.3
1	45	p1	0.0462	s=0.3
1	45	p2	0.006	s=0.3
1	45	p3	5e-05	s=0.3
1	45	p4	0.0	s=0.3
1	45	p5	0.0	s=0.3
1	46	p1	0.042	s=0.3
1	46	p2	0.00555	s=0.3
1	46	p3	0.0	s=0.3
1	46	p4	0.0	s=0.3
1	46	p5	0.0	s=0.3
1	47	p1	0.03875	s=0.3
1	47	p2	0.00375	s=0.3
1	47	p3	0.0	s=0.3
1	47	p4	0.0	s=0.3
1	47	p5	0.0	s=0.3
1	48	p1	0.03515	s=0.3
1	48	p2	0.00275	s=0.3
1	48	p3	0.0	s=0.3
1	48	p4	0.0	s=0.3
1	48	p5	0.0	s=0.3
1	49	p1	0.0301	s=0.3
1	49	p2	0.0023	s=0.3
1	49	p3	0.0	s=0.3
1	49	p4	0.0	s=0.3
1	49	p5	0.0	s=0.3
1	50	p1	0.0255	s=0.3
1	50	p2	0.00205	s=0.3
1	50	p3	5e-05	s=0.3
1	50	p4	0.0	s=0.3
1	50	p5	0.0	s=0.3
1	51	p1	0.0222	s=0.3
1	51	p2	0.0023	s=0.3
1	51	p3	5e-05	s=0.3
1	51	p4	0.0	s=0.3
1	51	p5	0.0	s=0.3
1	52	p1	0.019	s=0.3
1	52	p2	0.0021	s=0.3
1	52	p3	0.0001	s=0.3
1	52	p4	0.0	s=0.3
1	52	p5	0.0	s=0.3
1	53	p1	0.01765	s=0.3
1	53	p2	0.00165	s=0.3
1	53	p3	5e-05	s=0.3
1	53	p4	0.0	s=0.3
1	53	p5	0.0	s=0.3
1	54	p1	0.01485	s=0.3
1	54	p2	0.00125	s=0.3
1	54	p3	0.00015	s=0.3
1	54	p4	0.0	s=0.3
1	54	p5	0.0	s=0.3
1	55	p1	0.01175	s=0.3
1	55	p2	0.001	s=0.3
1	55	p3	0.0001	s=0.3
1	55	p4	0.0	s=0.3
1	55	p5	0.0	s=0.3
1	56	p1	0.01015	s=0.3
1	56	p2	0.0006	s=0.3
1	56	p3	5e-05	s=0.3
1	56	p4	0.0	s=0.3
1	56	p5	0.0	s=0.3
1	57	p1	0.0089	s=0.3
1	57	p2	0.0006	s=0.3
1	57	p3	0.0002	s=0.3
1	57	p4	0.0	s=0.3
1	57	p5	0.0	s=0.3
1	58	p1	0.0084	s=0.3
1	58	p2	0.0006	s=0.3
1	58	p3	0.0001	s=0.3
1	58	p4	0.0	s=0.3
1	58	p5	0.0	s=0.3
1	59	p1	0.00735	s=0.3
1	59	p2	0.0006	s=0.3
1	59	p3	0.0002	s=0.3
1	59	p4	0.0	s=0.3
1	59	p5	0.0	s=0.3
1	60	p1	0.00655	s=0.3
1	60	p2	0.00025	s=0.3
1	60	p3	0.0001	s=0.3
1	60	p4	0.0	s=0.3
1	60	p5	0.0	s=0.3
1	61	p1	0.00675	s=0.3
1	61	p2	0.0003	s=0.3
1	61	p3	0.0002	s=0.3
1	61	p4	0.0	s=0.3
1	61	p5	0.0	s=0.3
1	62	p1	0.00525	s=0.3
1	62	p2	0.00035	s=0.3
1	62	p3	0.00015	s=0.3
1	62	p4	0.0	s=0.3
1	62	p5	0.0	s=0.3
1	63	p1	0.00385	s=0.3
1	63	p2	0.00025	s=0.3
1	63	p3	5e-05	s=0.3
1	63	p4	0.0	s=0.3
1	63	p5	0.0	s=0.3
1	64	p1	0.0029	s=0.3
1	64	p2	0.00025	s=0.3
1	64	p3	5e-05	s=0.3
1	64	p4	0.0	s=0.3
1	64	p5	0.0	s=0.3
1	65	p1	0.0019	s=0.3
1	65	p2	0.00025	s=0.3
1	65	p3	0.0	s=0.3
1	65	p4	0.0	s=0.3
1	65	p5	0.0	s=0.3
1	66	p1	0.0018	s=0.3
1	66	p2	0.00015	s=0.3
1	66	p3	0.0	s=0.3
1	66	p4	0.0	s=0.3
1	66	p5	0.0	s=0.3
1	67	p1	0.0015	s=0.3
1	67	p2	0.00025	s=0.3
1	67	p3	0.0	s=0.3
1	67	p4	0.0	s=0.3
1	67	p5	0.0	s=0.3
1	68	p1	0.0013	s=0.3
1	68	p2	5e-05	s=0.3
1	68	p3	0.0	s=0.3
1	68	p4	0.0	s=0.3
1	68	p5	0.0	s=0.3
1	69	p1	0.00095	s=0.3
1	69	p2	0.0	s=0.3
1	69	p3	0.0	s=0.3
1	69	p4	0.0	s=0.3
1	69	p5	0.0	s=0.3
1	70	p1	0.0005	s=0.3
1	70	p2	0.0	s=0.3
1	70	p3	0.0	s=0.3
1	70	p4	0.0	s=0.3
1	70	p5	0.0	s=0.3
1	71	p1	0.0003	s=0.3
1	71	p2	5e-05	s=0.3
1	71	p3	0.0	s=0.3
1	71	p4	0.0	s=0.3
1	71	p5	0.0	s=0.3
1	72	p1	0.0002	s=0.3
1	72	p2	5e-05	s=0.3
1	72	p3	0.0	s=0.3
1	72	p4	0.0	s=0.3
1	72	p5	0.0	s=0.3
1	73	p1	0.00015	s=0.3
1	73	p2	0.0	s=0.3
1	73	p3	0.0	s=0.3
1	73	p4	0.0	s=0.3
1	73	p5	0.0	s=0.3
1	74	p1	0.00015	s=0.3
1	74	p2	0.0	s=0.3
1	74	p3	0.0	s=0.3
1	74	p4	0.0	s=0.3
1	74	p5	0.0	s=0.3
1	75	p1	0.00015	s=0.3
1	75	p2	0.0	s=0.3
1	75	p3	0.0	s=0.3
1	75	p4	0.0	s=0.3
1	75	p5	0.0	s=0.3
1	76	p1	0.0001	s=0.3
1	76	p2	0.0	s=0.3
1	76	p3	0.0	s=0.3
1	76	p4	0.0	s=0.3
1	76	p5	0.0	s=0.3
1	77	p1	0.0001	s=0.3
1	77	p2	0.0	s=0.3
1	77	p3	0.0	s=0.3
1	77	p4	0.0	s=0.3
1	77	p5	0.0	s=0.3
1	78	p1	0.0001	s=0.3
1	78	p2	0.0	s=0.3
1	78	p3	0.0	s=0.3
1	78	p4	0.0	s=0.3
1	78	p5	0.0	s=0.3
1	79	p1	5e-05	s=0.3
1	79	p2	0.0	s=0.3
1	79	p3	0.0	s=0.3
1	79	p4	0.0	s=0.3
1	79	p5	0.0	s=0.3
1	80	p1	5e-05	s=0.3
1	80	p2	0.0	s=0.3
1	80	p3	0.0	s=0.3
1	80	p4	0.0	s=0.3
1	80	p5	0.0	s=0.3
2	0	p1	0.89735	s=0.3
2	0	p2	0.80045	s=0.3
2	0	p3	0.5533	s=0.3
2	0	p4	0.23215	s=0.3
2	0	p5	0.03365	s=0.3
2	1	p1	0.8869	s=0.3
2	1	p2	0.77595	s=0.3
2	1	p3	0.51295	s=0.3
2	1	p4	0.20145	s=0.3
2	1	p5	0.02865	s=0.3
2	2	p1	0.8772	s=0.3
2	2	p2	0.75025	s=0.3
2	2	p3	0.4742	s=0.3
2	2	p4	0.17375	s=0.3
2	2	p5	0.0267	s=0.3
2	3	p1	0.8598	s=0.3
2	3	p2	0.724	s=0.3
2	3	p3	0.44675	s=0.3
2	3	p4	0.1502	s=0.3
2	3	p5	0.02275	s=0.3
2	4	p1	0.84295	s=0.3
2	4	p2	0.692	s=0.3
2	4	p3	0.41165	s=0.3
2	4	p4	0.1325	s=0.3
2	4	p5	0.01925	s=0.3
2	5	p1	0.82775	s=0.3
2	5	p2	0.6609	s=0.3
2	5	p3	0.37975	s=0.3
2	5	p4	0.1158	s=0.3
2	5	p5	0.0153	s=0.3
2	6	p1	0.8057	s=0.3
2	6	p2	0.62955	s=0.3
2	6	p3	0.34315	s=0.3
2	6	p4	0.09825	s=0.3
2	6	p5	0.01035	s=0.3
2	7	p1	0.7877	s=0.3
2	7	p2	0.5967	s=0.3
2	7	p3	0.31075	s=0.3
2	7	p4	0.082	s=0.3
2	7	p5	0.00915	s=0.3
2	8	p1	0.76505	s=0.3
2	8	p2	0.55755	s=0.3
2	8	p3	0.2824	s=0.3
2	8	p4	0.0689	s=0.3
2	8	p5	0.0073	s=0.3
2	9	p1	0.7424	s=0.3
2	9	p2	0.526	s=0.3
2	9	p3	0.25165	s=0.3
2	9	p4	0.06065	s=0.3
2	9	p5	0.0051	s=0.3
2	10	p1	0.7126	s=0.3
2	10	p2	0.48915	s=0.3
2	10	p3	0.22355	s=0.3
2	10	p4	0.05065	s=0.3
2	10	p5	0.00435	s=0.3
2	11	p1	0.68135	s=0.3
2	11	p2	0.46045	s=0.3
2	11	p3	0.1993	s=0.3
2	11	p4	0.03925	s=0.3
2	11	p5	0.00345	s=0.3
2	12	p1	0.6564	s=0.3
2	12	p2	0.4211	s=0.3
2	12	p3	0.17785	s=0.3
2	12	p4	0.03525	s=0.3
2	12	p5	0.00265	s=0.3
2	13	p1	0.6273	s=0.3
2	13	p2	0.38885	s=0.3
2	13	p3	0.15255	s=0.3
2	13	p4	0.02915	s=0.3
2	13	p5	0.0018	s=0.3
2	14	p1	0.59555	s=0.3
2	14	p2	0.3543	s=0.3
2	14	p3	0.13405	s=0.3
2	14	p4	0.0241	s=0.3
2	14	p5	0.0017	s=0.3
2	15	p1	0.56795	s=0.3
2	15	p2	0.32395	s=0.3
2	15	p3	0.11315	s=0.3
2	15	p4	0.0209	s=0.3
2	15	p5	0.0014	s=0.3
2	16	p1	0.53865	s=0.3
2	16	p2	0.29285	s=0.3
2	16	p3	0.0993	s=0.3
2	16	p4	0.01615	s=0.3
2	16	p5	0.001	s=0.3
2	17	p1	0.51015	s=0.3
2	17	p2	0.26525	s=0.3
2	17	p3	0.08465	s=0.3
2	17	p4	0.0144	s=0.3
2	17	p5	0.00085	s=0.3
2	18	p1	0.4737	s=0.3
2	18	p2	0.24055	s=0.3
2	18	p3	0.0697	s=0.3
2	18	p4	0.01175	s=0.3
2	18	p5	0.0007	s=0.3
2	19	p1	0.44425	s=0.3
2	19	p2	0.2104	s=0.3
2	19	p3	0.05845	s=0.3
2	19	p4	0.00945	s=0.3
2	19	p5	0.0005	s=0.3
2	20	p1	0.40945	s=0.3
2	20	p2	0.18595	s=0.3
2	20	p3	0.04905	s=0.3
2	20	p4	0.0081	s=0.3
2	20	p5	0.0004	s=0.3
2	21	p1	0.37355	s=0.3
2	21	p2	0.16395	s=0.3
2	21	p3	0.0415	s=0.3
2	21	p4	0.0064	s=0.3
2	21	p5	0.0003	s=0.3
2	22	p1	0.344	s=0.3
2	22	p2	0.145	s=0.3
2	22	p3	0.03555	s=0.3
2	22	p4	0.0054	s=0.3
2	22	p5	0.0002	s=0.3
2	23	p1	0.3115	s=0.3
2	23	p2	0.1258	s=0.3
2	23	p3	0.03095	s=0.3
2	23	p4	0.0032	s=0.3
2	23	p5	0.0001	s=0.3
2	24	p1	0.2858	s=0.3
2	24	p2	0.10565	s=0.3
2	24	p3	0.02575	s=0.3
2	24	p4	0.0029	s=0.3
2	24	p5	0.0001	s=0.3
2	25	p1	0.27	s=0.3
2	25	p2	0.09315	s=0.3
2	25	p3	0.02135	s=0.3
2	25	p4	0.00225	s=0.3
2	25	p5	5e-05	s=0.3
2	26	p1	0.24505	s=0.3
2	26	p2	0.07985	s=0.3
2	26	p3	0.01815	s=0.3
2	26	p4	0.0023	s=0.3
2	26	p5	0.0001	s=0.3
2	27	p1	0.21735	s=0.3
2	27	p2	0.0704	s=0.3
2	27	p3	0.0143	s=0.3
2	27	p4	0.00145	s=0.3
2	27	p5	5e-05	s=0.3
2	28	p1	0.19415	s=0.3
2	28	p2	0.05735	s=0.3
2	28	p3	0.0123	s=0.3
2	28	p4	0.0014	s=0.3
2	28	p5	0.0	s=0.3
2	29	p1	0.177	s=0.3
2	29	p2	0.0513	s=0.3
2	29	p3	0.0111	s=0.3
2	29	p4	0.00145	s=0.3
2	29	p5	0.0	s=0.3
2	30	p1	0.15575	s=0.3
2	30	p2	0.04425	s=0.3
2	30	p3	0.00965	s=0.3
2	30	p4	0.00075	s=0.3
2	30	p5	0.0	s=0.3
2	31	p1	0.1411	s=0.3
2	31	p2	0.04055	s=0.3
2	31	p3	0.009	s=0.3
2	31	p4	0.0007	s=0.3
2	31	p5	0.0	s=0.3
2	32	p1	0.12585	s=0.3
2	32	p2	0.03475	s=0.3
2	32	p3	0.008	s=0.3
2	32	p4	0.0005	s=0.3
2	32	p5	0.0	s=0.3
2	33	p1	0.11115	s=0.3
2	33	p2	0.0312	s=0.3
2	33	p3	0.0067	s=0.3
2	33	p4	0.00035	s=0.3
2	33	p5	0.0	s=0.3
2	34	p1	0.10065	s=0.3
2	34	p2	0.02695	s=0.3
2	34	p3	0.00605	s=0.3
2	34	p4	0.00015	s=0.3
2	34	p5	0.0	s=0.3
2	35	p1	0.0876	s=0.3
2	35	p2	0.022	s=0.3
2	35	p3	0.005	s=0.3
2	35	p4	0.0001	s=0.3
2	35	p5	0.0	s=0.3
2	36	p1	0.0753	s=0.3
2	36	p2	0.0169	s=0.3
2	36	p3	0.00405	s=0.3
2	36	p4	0.0	s=0.3
2	36	p5	0.0	s=0.3
2	37	p1	0.0641	s=0.3
2	37	p2	0.01365	s=0.3
2	37	p3	0.00355	s=0.3
2	37	p4	5e-05	s=0.3
2	37	p5	0.0	s=0.3
2	38	p1	0.05575	s=0.3
2	38	p2	0.01155	s=0.3
2	38	p3	0.00305	s=0.3
2	38	p4	0.0	s=0.3
2	38	p5	0.0	s=0.3
2	39	p1	0.04885	s=0.3
2	39	p2	0.00955	s=0.3
2	39	p3	0.00245	s=0.3
2	39	p4	0.0	s=0.3
2	39	p5	0.0	s=0.3
2	40	p1	0.0424	s=0.3
2	40	p2	0.0092	s=0.3
2	40	p3	0.0021	s=0.3
2	40	p4	0.0	s=0.3
2	40	p5	0.0	s=0.3
2	41	p1	0.03755	s=0.3
2	41	p2	0.00785	s=0.3
2	41	p3	0.0016	s=0.3
2	41	p4	0.0	s=0.3
2	41	p5	0.0	s=0.3
2	42	p1	0.03105	s=0.3
2	42	p2	0.0061	s=0.3
2	42	p3	0.00125	s=0.3
2	42	p4	5e-05	s=0.3
2	42	p5	0.0	s=0.3
2	43	p1	0.02855	s=0.3
2	43	p2	0.0054	s=0.3
2	43	p3	0.00105	s=0.3
2	43	p4	0.0	s=0.3
2	43	p5	0.0	s=0.3
2	44	p1	0.0259	s=0.3
2	44	p2	0.00455	s=0.3
2	44	p3	0.001	s=0.3
2	44	p4	0.0	s=0.3
2	44	p5	0.0	s=0.3
2	45	p1	0.02475	s=0.3
2	45	p2	0.0036	s=0.3
2	45	p3	0.00075	s=0.3
2	45	p4	0.0	s=0.3
2	45	p5	0.0	s=0.3
2	46	p1	0.02015	s=0.3
2	46	p2	0.00315	s=0.3
2	46	p3	0.00075	s=0.3
2	46	p4	0.0	s=0.3
2	46	p5	0.0	s=0.3
2	47	p1	0.0185	s=0.3
2	47	p2	0.0037	s=0.3
2	47	p3	0.00035	s=0.3
2	47	p4	0.0	s=0.3
2	47	p5	0.0	s=0.3
2	48	p1	0.01555	s=0.3
2	48	p2	0.00385	s=0.3
2	48	p3	0.0003	s=0.3
2	48	p4	0.0	s=0.3
2	48	p5	0.0	s=0.3
2	49	p1	0.01325	s=0.3
2	49	p2	0.00235	s=0.3
2	49	p3	0.0003	s=0.3
2	49	p4	0.0	s=0.3
2	49	p5	0.0	s=0.3
2	50	p1	0.01135	s=0.3
2	50	p2	0.0017	s=0.3
2	50	p3	0.0001	s=0.3
2	50	p4	0.0	s=0.3
2	50	p5	0.0	s=0.3
2	51	p1	0.00945	s=0.3
2	51	p2	0.0012	s=0.3
2	51	p3	0.0001	s=0.3
2	51	p4	0.0	s=0.3
2	51	p5	0.0	s=0.3
2	52	p1	0.0088	s=0.3
2	52	p2	0.00075	s=0.3
2	52	p3	5e-05	s=0.3
2	52	p4	0.0	s=0.3
2	52	p5	0.0	s=0.3
2	53	p1	0.0078	s=0.3
2	53	p2	0.00085	s=0.3
2	53	p3	0.0	s=0.3
2	53	p4	0.0	s=0.3
2	53	p5	0.0	s=0.3
2	54	p1	0.00725	s=0.3
2	54	p2	0.00065	s=0.3
2	54	p3	0.0	s=0.3
2	54	p4	0.0	s=0.3
2	54	p5	0.0	s=0.3
2	55	p1	0.0063	s=0.3
2	55	p2	0.00045	s=0.3
2	55	p3	0.0	s=0.3
2	55	p4	0.0	s=0.3
2	55	p5	0.0	s=0.3
2	56	p1	0.0055	s=0.3
2	56	p2	0.00025	s=0.3
2	56	p3	0.0	s=0.3
2	56	p4	0.0	s=0.3
2	56	p5	0.0	s=0.3
2	57	p1	0.00405	s=0.3
2	57	p2	0.0003	s=0.3
2	57	p3	0.0	s=0.3
2	57	p4	0.0	s=0.3
2	57	p5	0.0	s=0.3
2	58	p1	0.0039	s=0.3
2	58	p2	0.0002	s=0.3
2	58	p3	0.0	s=0.3
2	58	p4	0.0	s=0.3
2	58	p5	0.0	s=0.3
2	59	p1	0.00325	s=0.3
2	59	p2	0.0002	s=0.3
2	59	p3	0.0	s=0.3
2	59	p4	0.0	s=0.3
2	59	p5	0.0	s=0.3
2	60	p1	0.00275	s=0.3
2	60	p2	0.00015	s=0.3
2	60	p3	0.0	s=0.3
2	60	p4	0.0	s=0.3
2	60	p5	0.0	s=0.3
2	61	p1	0.0027	s=0.3
2	61	p2	0.0001	s=0.3
2	61	p3	0.0	s=0.3
2	61	p4	0.0	s=0.3
2	61	p5	0.0	s=0.3
2	62	p1	0.0019	s=0.3
2	62	p2	0.0	s=0.3
2	62	p3	0.0	s=0.3
2	62	p4	0.0	s=0.3
2	62	p5	0.0	s=0.3
2	63	p1	0.00165	s=0.3
2	63	p2	0.0	s=0.3
2	63	p3	0.0	s=0.3
2	63	p4	0.0	s=0.3
2	63	p5	0.0	s=0.3
2	64	p1	0.00145	s=0.3
2	64	p2	0.0	s=0.3
2	64	p3	0.0	s=0.3
2	64	p4	0.0	s=0.3
2	64	p5	0.0	s=0.3
2	65	p1	0.0017	s=0.3
2	65	p2	5e-05	s=0.3
2	65	p3	0.0	s=0.3
2	65	p4	0.0	s=0.3
2	65	p5	0.0	s=0.3
2	66	p1	0.00115	s=0.3
2	66	p2	0.0	s=0.3
2	66	p3	0.0	s=0.3
2	66	p4	0.0	s=0.3
2	66	p5	0.0	s=0.3
2	67	p1	0.00095	s=0.3
2	67	p2	0.0	s=0.3
2	67	p3	0.0	s=0.3
2	67	p4	0.0	s=0.3
2	67	p5	0.0	s=0.3
2	68	p1	0.0009	s=0.3
2	68	p2	0.0	s=0.3
2	68	p3	0.0	s=0.3
2	68	p4	0.0	s=0.3
2	68	p5	0.0	s=0.3
2	69	p1	0.00105	s=0.3
2	69	p2	0.0	s=0.3
2	69	p3	0.0	s=0.3
2	69	p4	0.0	s=0.3
2	69	p5	0.0	s=0.3
2	70	p1	0.00075	s=0.3
2	70	p2	0.0	s=0.3
2	70	p3	0.0	s=0.3
2	70	p4	0.0	s=0.3
2	70	p5	0.0	s=0.3
2	71	p1	0.00035	s=0.3
2	71	p2	0.0	s=0.3
2	71	p3	0.0	s=0.3
2	71	p4	0.0	s=0.3
2	71	p5	0.0	s=0.3
2	72	p1	0.00045	s=0.3
2	72	p2	0.0	s=0.3
2	72	p3	0.0	s=0.3
2	72	p4	0.0	s=0.3
2	72	p5	0.0	s=0.3
2	73	p1	0.00025	s=0.3
2	73	p2	0.0	s=0.3
2	73	p3	0.0	s=0.3
2	73	p4	0.0	s=0.3
2	73	p5	0.0	s=0.3
2	74	p1	0.0001	s=0.3
2	74	p2	0.0	s=0.3
2	74	p3	0.0	s=0.3
2	74	p4	0.0	s=0.3
2	74	p5	0.0	s=0.3
2	75	p1	0.0001	s=0.3
2	75	p2	0.0	s=0.3
2	75	p3	0.0	s=0.3
2	75	p4	0.0	s=0.3
2	75	p5	0.0	s=0.3
2	76	p1	0.0001	s=0.3
2	76	p2	0.0	s=0.3
2	76	p3	0.0	s=0.3
2	76	p4	0.0	s=0.3
2	76	p5	0.0	s=0.3
2	77	p1	0.0001	s=0.3
2	77	p2	0.0	s=0.3
2	77	p3	0.0	s=0.3
2	77	p4	0.0	s=0.3
2	77	p5	0.0	s=0.3
2	78	p1	0.0001	s=0.3
2	78	p2	0.0	s=0.3
2	78	p3	0.0	s=0.3
2	78	p4	0.0	s=0.3
2	78	p5	0.0	s=0.3
2	79	p1	5e-05	s=0.3
2	79	p2	0.0	s=0.3
2	79	p3	0.0	s=0.3
2	79	p4	0.0	s=0.3
2	79	p5	0.0	s=0.3
2	80	p1	5e-05	s=0.3
2	80	p2	0.0	s=0.3
2	80	p3	0.0	s=0.3
2	80	p4	0.0	s=0.3
2	80	p5	0.0	s=0.3
3	0	p1	0.68825	s=0.3
3	0	p2	0.50015	s=0.3
3	0	p3	0.1911	s=0.3
3	0	p4	0.0304	s=0.3
3	0	p5	0.00095	s=0.3
3	1	p1	0.65785	s=0.3
3	1	p2	0.46285	s=0.3
3	1	p3	0.16375	s=0.3
3	1	p4	0.0261	s=0.3
3	1	p5	0.00105	s=0.3
3	2	p1	0.6324	s=0.3
3	2	p2	0.4293	s=0.3
3	2	p3	0.14575	s=0.3
3	2	p4	0.01995	s=0.3
3	2	p5	0.001	s=0.3
3	3	p1	0.6034	s=0.3
3	3	p2	0.3926	s=0.3
3	3	p3	0.12575	s=0.3
3	3	p4	0.01625	s=0.3
3	3	p5	0.0005	s=0.3
3	4	p1	0.57595	s=0.3
3	4	p2	0.3605	s=0.3
3	4	p3	0.1116	s=0.3
3	4	p4	0.01405	s=0.3
3	4	p5	0.0005	s=0.3
3	5	p1	0.54555	s=0.3
3	5	p2	0.32305	s=0.3
3	5	p3	0.0931	s=0.3
3	5	p4	0.0108	s=0.3
3	5	p5	0.00055	s=0.3
3	6	p1	0.51575	s=0.3
3	6	p2	0.29285	s=0.3
3	6	p3	0.07985	s=0.3
3	6	p4	0.00845	s=0.3
3	6	p5	0.00045	s=0.3
3	7	p1	0.48625	s=0.3
3	7	p2	0.26095	s=0.3
3	7	p3	0.06825	s=0.3
3	7	p4	0.0069	s=0.3
3	7	p5	0.0005	s=0.3
3	8	p1	0.4592	s=0.3
3	8	p2	0.234	s=0.3
3	8	p3	0.05645	s=0.3
3	8	p4	0.00575	s=0.3
3	8	p5	0.0002	s=0.3
3	9	p1	0.4279	s=0.3
3	9	p2	0.2085	s=0.3
3	9	p3	0.0482	s=0.3
3	9	p4	0.0041	s=0.3
3	9	p5	0.0001	s=0.3
3	10	p1	0.39655	s=0.3
3	10	p2	0.18515	s=0.3
3	10	p3	0.0419	s=0.3
3	10	p4	0.0032	s=0.3
3	10	p5	0.0001	s=0.3
3	11	p1	0.3648	s=0.3
3	11	p2	0.1643	s=0.3
3	11	p3	0.03625	s=0.3
3	11	p4	0.0025	s=0.3
3	11	p5	0.0	s=0.3
3	12	p1	0.33225	s=0.3
3	12	p2	0.14315	s=0.3
3	12	p3	0.02885	s=0.3
3	12	p4	0.00195	s=0.3
3	12	p5	0.0	s=0.3
3	13	p1	0.3011	s=0.3
3	13	p2	0.1277	s=0.3
3	13	p3	0.02285	s=0.3
3	13	p4	0.00145	s=0.3
3	13	p5	0.0	s=0.3
3	14	p1	0.2739	s=0.3
3	14	p2	0.111	s=0.3
3	14	p3	0.01975	s=0.3
3	14	p4	0.00105	s=0.3
3	14	p5	0.0	s=0.3
3	15	p1	0.24585	s=0.3
3	15	p2	0.0928	s=0.3
3	15	p3	0.01575	s=0.3
3	15	p4	0.0009	s=0.3
3	15	p5	0.0	s=0.3
3	16	p1	0.2162	s=0.3
3	16	p2	0.07885	s=0.3
3	16	p3	0.01325	s=0.3
3	16	p4	0.00095	s=0.3
3	16	p5	0.0	s=0.3
3	17	p1	0.1982	s=0.3
3	17	p2	0.0686	s=0.3
3	17	p3	0.01265	s=0.3
3	17	p4	0.00085	s=0.3
3	17	p5	0.0	s=0.3
3	18	p1	0.17705	s=0.3
3	18	p2	0.0623	s=0.3
3	18	p3	0.01015	s=0.3
3	18	p4	0.00075	s=0.3
3	18	p5	0.0	s=0.3
3	19	p1	0.1564	s=0.3
3	19	p2	0.05545	s=0.3
3	19	p3	0.00835	s=0.3
3	19	p4	0.00045	s=0.3
3	19	p5	0.0	s=0.3
3	20	p1	0.1389	s=0.3
3	20	p2	0.0468	s=0.3
3	20	p3	0.00725	s=0.3
3	20	p4	0.0004	s=0.3
3	20	p5	0.0	s=0.3
3	21	p1	0.12305	s=0.3
3	21	p2	0.0429	s=0.3
3	21	p3	0.0055	s=0.3
3	21	p4	0.0002	s=0.3
3	21	p5	0.0	s=0.3
3	22	p1	0.10965	s=0.3
3	22	p2	0.03705	s=0.3
3	22	p3	0.0039	s=0.3
3	22	p4	0.00015	s=0.3
3	22	p5	0.0	s=0.3
3	23	p1	0.0981	s=0.3
3	23	p2	0.0343	s=0.3
3	23	p3	0.0036	s=0.3
3	23	p4	0.0	s=0.3
3	23	p5	0.0	s=0.3
3	24	p1	0.0869	s=0.3
3	24	p2	0.0286	s=0.3
3	24	p3	0.0026	s=0.3
3	24	p4	5e-05	s=0.3
3	24	p5	0.0	s=0.3
3	25	p1	0.07995	s=0.3
3	25	p2	0.02295	s=0.3
3	25	p3	0.0016	s=0.3
3	25	p4	5e-05	s=0.3
3	25	p5	0.0	s=0.3
3	26	p1	0.0691	s=0.3
3	26	p2	0.01985	s=0.3
3	26	p3	0.0015	s=0.3
3	26	p4	0.0	s=0.3
3	26	p5	0.0	s=0.3
3	27	p1	0.0629	s=0.3
3	27	p2	0.0171	s=0.3
3	27	p3	0.00105	s=0.3
3	27	p4	0.0	s=0.3
3	27	p5	0.0	s=0.3
3	28	p1	0.05315	s=0.3
3	28	p2	0.0141	s=0.3
3	28	p3	0.00075	s=0.3
3	28	p4	0.0	s=0.3
3	28	p5	0.0	s=0.3
3	29	p1	0.04395	s=0.3
3	29	p2	0.01145	s=0.3
3	29	p3	0.0005	s=0.3
3	29	p4	0.0	s=0.3
3	29	p5	0.0	s=0.3
3	30	p1	0.0391	s=0.3
3	30	p2	0.01075	s=0.3
3	30	p3	0.0003	s=0.3
3	30	p4	0.0	s=0.3
3	30	p5	0.0	s=0.3
3	31	p1	0.03455	s=0.3
3	31	p2	0.0082	s=0.3
3	31	p3	0.00025	s=0.3
3	31	p4	0.0	s=0.3
3	31	p5	0.0	s=0.3
3	32	p1	0.02975	s=0.3
3	32	p2	0.0064	s=0.3
3	32	p3	0.00045	s=0.3
3	32	p4	0.0	s=0.3
3	32	p5	0.0	s=0.3
3	33	p1	0.0269	s=0.3
3	33	p2	0.0048	s=0.3
3	33	p3	0.00065	s=0.3
3	33	p4	0.0	s=0.3
3	33	p5	0.0	s=0.3
3	34	p1	0.024	s=0.3
3	34	p2	0.0043	s=0.3
3	34	p3	0.00055	s=0.3
3	34	p4	0.0	s=0.3
3	34	p5	0.0	s=0.3
3	35	p1	0.01955	s=0.3
3	35	p2	0.00345	s=0.3
3	35	p3	0.00025	s=0.3
3	35	p4	0.0	s=0.3
3	35	p5	0.0	s=0.3
3	36	p1	0.01605	s=0.3
3	36	p2	0.00235	s=0.3
3	36	p3	0.0001	s=0.3
3	36	p4	0.0	s=0.3
3	36	p5	0.0	s=0.3
3	37	p1	0.0135	s=0.3
3	37	p2	0.00225	s=0.3
3	37	p3	0.0	s=0.3
3	37	p4	0.0	s=0.3
3	37	p5	0.0	s=0.3
3	38	p1	0.01225	s=0.3
3	38	p2	0.00225	s=0.3
3	38	p3	0.0	s=0.3
3	38	p4	0.0	s=0.3
3	38	p5	0.0	s=0.3
3	39	p1	0.01005	s=0.3
3	39	p2	0.0013	s=0.3
3	39	p3	0.0	s=0.3
3	39	p4	0.0	s=0.3
3	39	p5	0.0	s=0.3
3	40	p1	0.0093	s=0.3
3	40	p2	0.0009	s=0.3
3	40	p3	0.0	s=0.3
3	40	p4	0.0	s=0.3
3	40	p5	0.0	s=0.3
3	41	p1	0.00855	s=0.3
3	41	p2	0.0007	s=0.3
3	41	p3	0.0	s=0.3
3	41	p4	0.0	s=0.3
3	41	p5	0.0	s=0.3
3	42	p1	0.0073	s=0.3
3	42	p2	0.0011	s=0.3
3	42	p3	0.0	s=0.3
3	42	p4	0.0	s=0.3
3	42	p5	0.0	s=0.3
3	43	p1	0.0072	s=0.3
3	43	p2	0.0009	s=0.3
3	43	p3	0.0	s=0.3
3	43	p4	0.0	s=0.3
3	43	p5	0.0	s=0.3
3	44	p1	0.00635	s=0.3
3	44	p2	0.00045	s=0.3
3	44	p3	0.0	s=0.3
3	44	p4	0.0	s=0.3
3	44	p5	0.0	s=0.3
3	45	p1	0.00605	s=0.3
3	45	p2	0.0003	s=0.3
3	45	p3	0.0	s=0.3
3	45	p4	0.0	s=0.3
3	45	p5	0.0	s=0.3
3	46	p1	0.005	s=0.3
3	46	p2	0.00045	s=0.3
3	46	p3	0.0	s=0.3
3	46	p4	0.0	s=0.3
3	46	p5	0.0	s=0.3
3	47	p1	0.0046	s=0.3
3	47	p2	0.00045	s=0.3
3	47	p3	0.0	s=0.3
3	47	p4	0.0	s=0.3
3	47	p5	0.0	s=0.3
3	48	p1	0.00365	s=0.3
3	48	p2	0.0004	s=0.3
3	48	p3	0.0	s=0.3
3	48	p4	0.0	s=0.3
3	48	p5	0.0	s=0.3
3	49	p1	0.00245	s=0.3
3	49	p2	0.0004	s=0.3
3	49	p3	0.0	s=0.3
3	49	p4	0.0	s=0.3
3	49	p5	0.0	s=0.3
3	50	p1	0.0028	s=0.3
3	50	p2	0.00025	s=0.3
3	50	p3	0.0	s=0.3
3	50	p4	0.0	s=0.3
3	50	p5	0.0	s=0.3
3	51	p1	0.00215	s=0.3
3	51	p2	0.0001	s=0.3
3	51	p3	0.0	s=0.3
3	51	p4	0.0	s=0.3
3	51	p5	0.0	s=0.3
3	52	p1	0.00245	s=0.3
3	52	p2	5e-05	s=0.3
3	52	p3	0.0	s=0.3
3	52	p4	0.0	s=0.3
3	52	p5	0.0	s=0.3
3	53	p1	0.00235	s=0.3
3	53	p2	0.0	s=0.3
3	53	p3	0.0	s=0.3
3	53	p4	0.0	s=0.3
3	53	p5	0.0	s=0.3
3	54	p1	0.00205	s=0.3
3	54	p2	5e-05	s=0.3
3	54	p3	0.0	s=0.3
3	54	p4	0.0	s=0.3
3	54	p5	0.0	s=0.3
3	55	p1	0.00175	s=0.3
3	55	p2	0.0	s=0.3
3	55	p3	0.0	s=0.3
3	55	p4	0.0	s=0.3
3	55	p5	0.0	s=0.3
3	56	p1	0.00125	s=0.3
3	56	p2	5e-05	s=0.3
3	56	p3	0.0	s=0.3
3	56	p4	0.0	s=0.3
3	56	p5	0.0	s=0.3
3	57	p1	0.00115	s=0.3
3	57	p2	0.0001	s=0.3
3	57	p3	0.0	s=0.3
3	57	p4	0.0	s=0.3
3	57	p5	0.0	s=0.3
3	58	p1	0.0014	s=0.3
3	58	p2	0.0001	s=0.3
3	58	p3	0.0	s=0.3
3	58	p4	0.0	s=0.3
3	58	p5	0.0	s=0.3
3	59	p1	0.0016	s=0.3
3	59	p2	5e-05	s=0.3
3	59	p3	0.0	s=0.3
3	59	p4	0.0	s=0.3
3	59	p5	0.0	s=0.3
3	60	p1	0.0016	s=0.3
3	60	p2	5e-05	s=0.3
3	60	p3	0.0	s=0.3
3	60	p4	0.0	s=0.3
3	60	p5	0.0	s=0.3
3	61	p1	0.0014	s=0.3
3	61	p2	0.0	s=0.3
3	61	p3	0.0	s=0.3
3	61	p4	0.0	s=0.3
3	61	p5	0.0	s=0.3
3	62	p1	0.0013	s=0.3
3	62	p2	0.0	s=0.3
3	62	p3	0.0	s=0.3
3	62	p4	0.0	s=0.3
3	62	p5	0.0	s=0.3
3	63	p1	0.0012	s=0.3
3	63	p2	0.0	s=0.3
3	63	p3	0.0	s=0.3
3	63	p4	0.0	s=0.3
3	63	p5	0.0	s=0.3
3	64	p1	0.00105	s=0.3
3	64	p2	0.0	s=0.3
3	64	p3	0.0	s=0.3
3	64	p4	0.0	s=0.3
3	64	p5	0.0	s=0.3
3	65	p1	0.0007	s=0.3
3	65	p2	0.0	s=0.3
3	65	p3	0.0	s=0.3
3	65	p4	0.0	s=0.3
3	65	p5	0.0	s=0.3
3	66	p1	0.0005	s=0.3
3	66	p2	0.0	s=0.3
3	66	p3	0.0	s=0.3
3	66	p4	0.0	s=0.3
3	66	p5	0.0	s=0.3
3	67	p1	0.00055	s=0.3
3	67	p2	0.0	s=0.3
3	67	p3	0.0	s=0.3
3	67	p4	0.0	s=0.3
3	67	p5	0.0	s=0.3
3	68	p1	0.00035	s=0.3
3	68	p2	0.0	s=0.3
3	68	p3	0.0	s=0.3
3	68	p4	0.0	s=0.3
3	68	p5	0.0	s=0.3
3	69	p1	0.0003	s=0.3
3	69	p2	0.0	s=0.3
3	69	p3	0.0	s=0.3
3	69	p4	0.0	s=0.3
3	69	p5	0.0	s=0.3
3	70	p1	0.0002	s=0.3
3	70	p2	0.0	s=0.3
3	70	p3	0.0	s=0.3
3	70	p4	0.0	s=0.3
3	70	p5	0.0	s=0.3
3	71	p1	0.00035	s=0.3
3	71	p2	0.0	s=0.3
3	71	p3	0.0	s=0.3
3	71	p4	0.0	s=0.3
3	71	p5	0.0	s=0.3
3	72	p1	0.00035	s=0.3
3	72	p2	0.0	s=0.3
3	72	p3	0.0	s=0.3
3	72	p4	0.0	s=0.3
3	72	p5	0.0	s=0.3
3	73	p1	0.00025	s=0.3
3	73	p2	0.0	s=0.3
3	73	p3	0.0	s=0.3
3	73	p4	0.0	s=0.3
3	73	p5	0.0	s=0.3
3	74	p1	0.00015	s=0.3
3	74	p2	0.0	s=0.3
3	74	p3	0.0	s=0.3
3	74	p4	0.0	s=0.3
3	74	p5	0.0	s=0.3
3	75	p1	0.0001	s=0.3
3	75	p2	0.0	s=0.3
3	75	p3	0.0	s=0.3
3	75	p4	0.0	s=0.3
3	75	p5	0.0	s=0.3
3	76	p1	0.0001	s=0.3
3	76	p2	0.0	s=0.3
3	76	p3	0.0	s=0.3
3	76	p4	0.0	s=0.3
3	76	p5	0.0	s=0.3
3	77	p1	0.0001	s=0.3
3	77	p2	0.0	s=0.3
3	77	p3	0.0	s=0.3
3	77	p4	0.0	s=0.3
3	77	p5	0.0	s=0.3
3	78	p1	0.0001	s=0.3
3	78	p2	0.0	s=0.3
3	78	p3	0.0	s=0.3
3	78	p4	0.0	s=0.3
3	78	p5	0.0	s=0.3
3	79	p1	0.00015	s=0.3
3	79	p2	0.0	s=0.3
3	79	p3	0.0	s=0.3
3	79	p4	0.0	s=0.3
3	79	p5	0.0	s=0.3
3	80	p1	5e-05	s=0.3
3	80	p2	0.0	s=0.3
3	80	p3	0.0	s=0.3
3	80	p4	0.0	s=0.3
3	80	p5	0.0	s=0.3
4	0	p1	0.4558	s=0.3
4	0	p2	0.1656	s=0.3
4	0	p3	0.0208	s=0.3
4	0	p4	0.00105	s=0.3
4	0	p5	5e-05	s=0.3
4	1	p1	0.42865	s=0.3
4	1	p2	0.14195	s=0.3
4	1	p3	0.01795	s=0.3
4	1	p4	0.00085	s=0.3
4	1	p5	5e-05	s=0.3
4	2	p1	0.3966	s=0.3
4	2	p2	0.12625	s=0.3
4	2	p3	0.01225	s=0.3
4	2	p4	0.0004	s=0.3
4	2	p5	5e-05	s=0.3
4	3	p1	0.36635	s=0.3
4	3	p2	0.1108	s=0.3
4	3	p3	0.0099	s=0.3
4	3	p4	0.0004	s=0.3
4	3	p5	5e-05	s=0.3
4	4	p1	0.33175	s=0.3
4	4	p2	0.0962	s=0.3
4	4	p3	0.0083	s=0.3
4	4	p4	0.0004	s=0.3
4	4	p5	0.0	s=0.3
4	5	p1	0.305	s=0.3
4	5	p2	0.0809	s=0.3
4	5	p3	0.00545	s=0.3
4	5	p4	0.0003	s=0.3
4	5	p5	0.0	s=0.3
4	6	p1	0.2794	s=0.3
4	6	p2	0.0707	s=0.3
4	6	p3	0.0048	s=0.3
4	6	p4	0.00015	s=0.3
4	6	p5	0.0	s=0.3
4	7	p1	0.25805	s=0.3
4	7	p2	0.0621	s=0.3
4	7	p3	0.00405	s=0.3
4	7	p4	5e-05	s=0.3
4	7	p5	0.0	s=0.3
4	8	p1	0.23225	s=0.3
4	8	p2	0.0551	s=0.3
4	8	p3	0.00325	s=0.3
4	8	p4	0.0001	s=0.3
4	8	p5	0.0	s=0.3
4	9	p1	0.202	s=0.3
4	9	p2	0.0458	s=0.3
4	9	p3	0.0024	s=0.3
4	9	p4	5e-05	s=0.3
4	9	p5	0.0	s=0.3
4	10	p1	0.1801	s=0.3
4	10	p2	0.03895	s=0.3
4	10	p3	0.00165	s=0.3
4	10	p4	0.0	s=0.3
4	10	p5	0.0	s=0.3
4	11	p1	0.1626	s=0.3
4	11	p2	0.03155	s=0.3
4	11	p3	0.00135	s=0.3
4	11	p4	0.0	s=0.3
4	11	p5	0.0	s=0.3
4	12	p1	0.14565	s=0.3
4	12	p2	0.0267	s=0.3
4	12	p3	0.00085	s=0.3
4	12	p4	0.0	s=0.3
4	12	p5	0.0	s=0.3
4	13	p1	0.1306	s=0.3
4	13	p2	0.0233	s=0.3
4	13	p3	0.00055	s=0.3
4	13	p4	0.0	s=0.3
4	13	p5	0.0	s=0.3
4	14	p1	0.1177	s=0.3
4	14	p2	0.0199	s=0.3
4	14	p3	0.00075	s=0.3
4	14	p4	0.0	s=0.3
4	14	p5	0.0	s=0.3
4	15	p1	0.10085	s=0.3
4	15	p2	0.01565	s=0.3
4	15	p3	0.0003	s=0.3
4	15	p4	0.0	s=0.3
4	15	p5	0.0	s=0.3
4	16	p1	0.09075	s=0.3
4	16	p2	0.0127	s=0.3
4	16	p3	0.0005	s=0.3
4	16	p4	0.0	s=0.3
4	16	p5	0.0	s=0.3
4	17	p1	0.0838	s=0.3
4	17	p2	0.0103	s=0.3
4	17	p3	0.0002	s=0.3
4	17	p4	0.0	s=0.3
4	17	p5	0.0	s=0.3
4	18	p1	0.0714	s=0.3
4	18	p2	0.009	s=0.3
4	18	p3	0.0003	s=0.3
4	18	p4	0.0	s=0.3
4	18	p5	0.0	s=0.3
4	19	p1	0.063	s=0.3
4	19	p2	0.00715	s=0.3
4	19	p3	0.0003	s=0.3
4	19	p4	0.0	s=0.3
4	19	p5	0.0	s=0.3
4	20	p1	0.0563	s=0.3
4	20	p2	0.0058	s=0.3
4	20	p3	0.0001	s=0.3
4	20	p4	0.0	s=0.3
4	20	p5	0.0	s=0.3
4	21	p1	0.04695	s=0.3
4	21	p2	0.0049	s=0.3
4	21	p3	0.0	s=0.3
4	21	p4	0.0	s=0.3
4	21	p5	0.0	s=0.3
4	22	p1	0.0401	s=0.3
4	22	p2	0.0039	s=0.3
4	22	p3	0.0001	s=0.3
4	22	p4	0.0	s=0.3
4	22	p5	0.0	s=0.3
4	23	p1	0.0334	s=0.3
4	23	p2	0.00345	s=0.3
4	23	p3	0.0003	s=0.3
4	23	p4	0.0	s=0.3
4	23	p5	0.0	s=0.3
4	24	p1	0.0326	s=0.3
4	24	p2	0.0028	s=0.3
4	24	p3	0.00045	s=0.3
4	24	p4	0.0	s=0.3
4	24	p5	0.0	s=0.3
4	25	p1	0.0285	s=0.3
4	25	p2	0.002	s=0.3
4	25	p3	0.0003	s=0.3
4	25	p4	0.0	s=0.3
4	25	p5	0.0	s=0.3
4	26	p1	0.02555	s=0.3
4	26	p2	0.0016	s=0.3
4	26	p3	0.00025	s=0.3
4	26	p4	0.0	s=0.3
4	26	p5	0.0	s=0.3
4	27	p1	0.023	s=0.3
4	27	p2	0.0012	s=0.3
4	27	p3	0.0002	s=0.3
4	27	p4	0.0	s=0.3
4	27	p5	0.0	s=0.3
4	28	p1	0.0214	s=0.3
4	28	p2	0.00115	s=0.3
4	28	p3	0.0001	s=0.3
4	28	p4	0.0	s=0.3
4	28	p5	0.0	s=0.3
4	29	p1	0.0178	s=0.3
4	29	p2	0.00085	s=0.3
4	29	p3	5e-05	s=0.3
4	29	p4	0.0	s=0.3
4	29	p5	0.0	s=0.3
4	30	p1	0.01595	s=0.3
4	30	p2	0.0011	s=0.3
4	30	p3	0.0	s=0.3
4	30	p4	0.0	s=0.3
4	30	p5	0.0	s=0.3
4	31	p1	0.01355	s=0.3
4	31	p2	0.00095	s=0.3
4	31	p3	0.0	s=0.3
4	31	p4	0.0	s=0.3
4	31	p5	0.0	s=0.3
4	32	p1	0.01115	s=0.3
4	32	p2	0.00075	s=0.3
4	32	p3	0.0	s=0.3
4	32	p4	0.0	s=0.3
4	32	p5	0.0	s=0.3
4	33	p1	0.0095	s=0.3
4	33	p2	0.0007	s=0.3
4	33	p3	0.0	s=0.3
4	33	p4	0.0	s=0.3
4	33	p5	0.0	s=0.3
4	34	p1	0.0081	s=0.3
4	34	p2	0.0004	s=0.3
4	34	p3	0.0	s=0.3
4	34	p4	0.0	s=0.3
4	34	p5	0.0	s=0.3
4	35	p1	0.00655	s=0.3
4	35	p2	0.00025	s=0.3
4	35	p3	0.0	s=0.3
4	35	p4	0.0	s=0.3
4	35	p5	0.0	s=0.3
4	36	p1	0.0053	s=0.3
4	36	p2	5e-05	s=0.3
4	36	p3	0.0	s=0.3
4	36	p4	0.0	s=0.3
4	36	p5	0.0	s=0.3
4	37	p1	0.0045	s=0.3
4	37	p2	5e-05	s=0.3
4	37	p3	0.0	s=0.3
4	37	p4	0.0	s=0.3
4	37	p5	0.0	s=0.3
4	38	p1	0.0044	s=0.3
4	38	p2	0.0	s=0.3
4	38	p3	0.0	s=0.3
4	38	p4	0.0	s=0.3
4	38	p5	0.0	s=0.3
4	39	p1	0.0038	s=0.3
4	39	p2	5e-05	s=0.3
4	39	p3	0.0	s=0.3
4	39	p4	0.0	s=0.3
4	39	p5	0.0	s=0.3
4	40	p1	0.0035	s=0.3
4	40	p2	5e-05	s=0.3
4	40	p3	0.0	s=0.3
4	40	p4	0.0	s=0.3
4	40	p5	0.0	s=0.3
4	41	p1	0.00295	s=0.3
4	41	p2	5e-05	s=0.3
4	41	p3	0.0	s=0.3
4	41	p4	0.0	s=0.3
4	41	p5	0.0	s=0.3
4	42	p1	0.00205	s=0.3
4	42	p2	0.0	s=0.3
4	42	p3	0.0	s=0.3
4	42	p4	0.0	s=0.3
4	42	p5	0.0	s=0.3
4	43	p1	0.0016	s=0.3
4	43	p2	0.0	s=0.3
4	43	p3	0.0	s=0.3
4	43	p4	0.0	s=0.3
4	43	p5	0.0	s=0.3
4	44	p1	0.00125	s=0.3
4	44	p2	0.0	s=0.3
4	44	p3	0.0	s=0.3
4	44	p4	0.0	s=0.3
4	44	p5	0.0	s=0.3
4	45	p1	0.00095	s=0.3
4	45	p2	0.0	s=0.3
4	45	p3	0.0	s=0.3
4	45	p4	0.0	s=0.3
4	45	p5	0.0	s=0.3
4	46	p1	0.00075	s=0.3
4	46	p2	0.0	s=0.3
4	46	p3	0.0	s=0.3
4	46	p4	0.0	s=0.3
4	46	p5	0.0	s=0.3
4	47	p1	0.00055	s=0.3
4	47	p2	0.0	s=0.3
4	47	p3	0.0	s=0.3
4	47	p4	0.0	s=0.3
4	47	p5	0.0	s=0.3
4	48	p1	0.00045	s=0.3
4	48	p2	0.0	s=0.3
4	48	p3	0.0	s=0.3
4	48	p4	0.0	s=0.3
4	48	p5	0.0	s=0.3
4	49	p1	0.00055	s=0.3
4	49	p2	5e-05	s=0.3
4	49	p3	0.0	s=0.3
4	49	p4	0.0	s=0.3
4	49	p5	0.0	s=0.3
4	50	p1	0.0007	s=0.3
4	50	p2	0.0001	s=0.3
4	50	p3	0.0	s=0.3
4	50	p4	0.0	s=0.3
4	50	p5	0.0	s=0.3
4	51	p1	0.0007	s=0.3
4	51	p2	5e-05	s=0.3
4	51	p3	0.0	s=0.3
4	51	p4	0.0	s=0.3
4	51	p5	0.0	s=0.3
4	52	p1	0.00075	s=0.3
4	52	p2	0.0	s=0.3
4	52	p3	0.0	s=0.3
4	52	p4	0.0	s=0.3
4	52	p5	0.0	s=0.3
4	53	p1	0.001	s=0.3
4	53	p2	0.0	s=0.3
4	53	p3	0.0	s=0.3
4	53	p4	0.0	s=0.3
4	53	p5	0.0	s=0.3
4	54	p1	0.00105	s=0.3
4	54	p2	0.0	s=0.3
4	54	p3	0.0	s=0.3
4	54	p4	0.0	s=0.3
4	54	p5	0.0	s=0.3
4	55	p1	0.0011	s=0.3
4	55	p2	5e-05	s=0.3
4	55	p3	0.0	s=0.3
4	55	p4	0.0	s=0.3
4	55	p5	0.0	s=0.3
4	56	p1	0.00095	s=0.3
4	56	p2	0.0	s=0.3
4	56	p3	0.0	s=0.3
4	56	p4	0.0	s=0.3
4	56	p5	0.0	s=0.3
4	57	p1	0.0009	s=0.3
4	57	p2	0.0	s=0.3
4	57	p3	0.0	s=0.3
4	57	p4	0.0	s=0.3
4	57	p5	0.0	s=0.3
4	58	p1	0.00085	s=0.3
4	58	p2	0.0	s=0.3
4	58	p3	0.0	s=0.3
4	58	p4	0.0	s=0.3
4	58	p5	0.0	s=0.3
4	59	p1	0.0006	s=0.3
4	59	p2	0.0	s=0.3
4	59	p3	0.0	s=0.3
4	59	p4	0.0	s=0.3
4	59	p5	0.0	s=0.3
4	60	p1	0.00055	s=0.3
4	60	p2	0.0	s=0.3
4	60	p3	0.0	s=0.3
4	60	p4	0.0	s=0.3
4	60	p5	0.0	s=0.3
4	61	p1	0.00075	s=0.3
4	61	p2	0.0	s=0.3
4	61	p3	0.0	s=0.3
4	61	p4	0.0	s=0.3
4	61	p5	0.0	s=0.3
4	62	p1	0.00135	s=0.3
4	62	p2	0.0	s=0.3
4	62	p3	0.0	s=0.3
4	62	p4	0.0	s=0.3
4	62	p5	0.0	s=0.3
4	63	p1	0.00125	s=0.3
4	63	p2	0.0	s=0.3
4	63	p3	0.0	s=0.3
4	63	p4	0.0	s=0.3
4	63	p5	0.0	s=0.3
4	64	p1	0.001	s=0.3
4	64	p2	0.0	s=0.3
4	64	p3	0.0	s=0.3
4	64	p4	0.0	s=0.3
4	64	p5	0.0	s=0.3
4	65	p1	0.00075	s=0.3
4	65	p2	0.0	s=0.3
4	65	p3	0.0	s=0.3
4	65	p4	0.0	s=0.3
4	65	p5	0.0	s=0.3
4	66	p1	0.0006	s=0.3
4	66	p2	0.0	s=0.3
4	66	p3	0.0	s=0.3
4	66	p4	0.0	s=0.3
4	66	p5	0.0	s=0.3
4	67	p1	0.00055	s=0.3
4	67	p2	0.0	s=0.3
4	67	p3	0.0	s=0.3
4	67	p4	0.0	s=0.3
4	67	p5	0.0	s=0.3
4	68	p1	0.00045	s=0.3
4	68	p2	0.0	s=0.3
4	68	p3	0.0	s=0.3
4	68	p4	0.0	s=0.3
4	68	p5	0.0	s=0.3
4	69	p1	0.00065	s=0.3
4	69	p2	0.0	s=0.3
4	69	p3	0.0	s=0.3
4	69	p4	0.0	s=0.3
4	69	p5	0.0	s=0.3
4	70	p1	0.00055	s=0.3
4	70	p2	0.0	s=0.3
4	70	p3	0.0	s=0.3
4	70	p4	0.0	s=0.3
4	70	p5	0.0	s=0.3
4	71	p1	0.0005	s=0.3
4	71	p2	0.0	s=0.3
4	71	p3	0.0	s=0.3
4	71	p4	0.0	s=0.3
4	71	p5	0.0	s=0.3
4	72	p1	0.00025	s=0.3
4	72	p2	0.0	s=0.3
4	72	p3	0.0	s=0.3
4	72	p4	0.0	s=0.3
4	72	p5	0.0	s=0.3
4	73	p1	0.00035	s=0.3
4	73	p2	0.0	s=0.3
4	73	p3	0.0	s=0.3
4	73	p4	0.0	s=0.3
4	73	p5	0.0	s=0.3
4	74	p1	0.00025	s=0.3
4	74	p2	0.0	s=0.3
4	74	p3	0.0	s=0.3
4	74	p4	0.0	s=0.3
4	74	p5	0.0	s=0.3
4	75	p1	0.0004	s=0.3
4	75	p2	0.0	s=0.3
4	75	p3	0.0	s=0.3
4	75	p4	0.0	s=0.3
4	75	p5	0.0	s=0.3
4	76	p1	0.00015	s=0.3
4	76	p2	0.0	s=0.3
4	76	p3	0.0	s=0.3
4	76	p4	0.0	s=0.3
4	76	p5	0.0	s=0.3
4	77	p1	0.0001	s=0.3
4	77	p2	0.0	s=0.3
4	77	p3	0.0	s=0.3
4	77	p4	0.0	s=0.3
4	77	p5	0.0	s=0.3
4	78	p1	5e-05	s=0.3
4	78	p2	0.0	s=0.3
4	78	p3	0.0	s=0.3
4	78	p4	0.0	s=0.3
4	78	p5	0.0	s=0.3
4	79	p1	5e-05	s=0.3
4	79	p2	0.0	s=0.3
4	79	p3	0.0	s=0.3
4	79	p4	0.0	s=0.3
4	79	p5	0.0	s=0.3
4	80	p1	5e-05	s=0.3
4	80	p2	0.0	s=0.3
4	80	p3	0.0	s=0.3
4	80	p4	0.0	s=0.3
4	80	p5	0.0	s=0.3
5	0	p1	0.8115	s=0.3
5	0	p2	0.6558	s=0.3
5	0	p3	0.78155	s=0.3
5	0	p4	0.6649	s=0.3
5	0	p5	0.3091	s=0.3
5	1	p1	0.7943	s=0.3
5	1	p2	0.62665	s=0.3
5	1	p3	0.7571	s=0.3
5	1	p4	0.62705	s=0.3
5	1	p5	0.27655	s=0.3
5	2	p1	0.77535	s=0.3
5	2	p2	0.5917	s=0.3
5	2	p3	0.73025	s=0.3
5	2	p4	0.5969	s=0.3
5	2	p5	0.25165	s=0.3
5	3	p1	0.75815	s=0.3
5	3	p2	0.5574	s=0.3
5	3	p3	0.7098	s=0.3
5	3	p4	0.56485	s=0.3
5	3	p5	0.22665	s=0.3
5	4	p1	0.73285	s=0.3
5	4	p2	0.5253	s=0.3
5	4	p3	0.67945	s=0.3
5	4	p4	0.5353	s=0.3
5	4	p5	0.20645	s=0.3
5	5	p1	0.708	s=0.3
5	5	p2	0.4992	s=0.3
5	5	p3	0.65365	s=0.3
5	5	p4	0.49685	s=0.3
5	5	p5	0.18345	s=0.3
5	6	p1	0.68295	s=0.3
5	6	p2	0.46235	s=0.3
5	6	p3	0.62585	s=0.3
5	6	p4	0.46465	s=0.3
5	6	p5	0.1627	s=0.3
5	7	p1	0.65895	s=0.3
5	7	p2	0.42455	s=0.3
5	7	p3	0.5982	s=0.3
5	7	p4	0.4275	s=0.3
5	7	p5	0.14355	s=0.3
5	8	p1	0.6324	s=0.3
5	8	p2	0.394	s=0.3
5	8	p3	0.57105	s=0.3
5	8	p4	0.39345	s=0.3
5	8	p5	0.12465	s=0.3
5	9	p1	0.6023	s=0.3
5	9	p2	0.3642	s=0.3
5	9	p3	0.54335	s=0.3
5	9	p4	0.35845	s=0.3
5	9	p5	0.10685	s=0.3
5	10	p1	0.5686	s=0.3
5	10	p2	0.33235	s=0.3
5	10	p3	0.5072	s=0.3
5	10	p4	0.3296	s=0.3
5	10	p5	0.09205	s=0.3
5	11	p1	0.54045	s=0.3
5	11	p2	0.29855	s=0.3
5	11	p3	0.4797	s=0.3
5	11	p4	0.29515	s=0.3
5	11	p5	0.075	s=0.3
5	12	p1	0.50575	s=0.3
5	12	p2	0.2703	s=0.3
5	12	p3	0.44985	s=0.3
5	12	p4	0.26665	s=0.3
5	12	p5	0.06245	s=0.3
5	13	p1	0.47295	s=0.3
5	13	p2	0.24085	s=0.3
5	13	p3	0.41865	s=0.3
5	13	p4	0.2396	s=0.3
5	13	p5	0.05205	s=0.3
5	14	p1	0.4436	s=0.3
5	14	p2	0.21285	s=0.3
5	14	p3	0.3857	s=0.3
5	14	p4	0.2089	s=0.3
5	14	p5	0.04435	s=0.3
5	15	p1	0.41015	s=0.3
5	15	p2	0.1897	s=0.3
5	15	p3	0.3515	s=0.3
5	15	p4	0.1783	s=0.3
5	15	p5	0.0394	s=0.3
5	16	p1	0.3814	s=0.3
5	16	p2	0.1688	s=0.3
5	16	p3	0.32105	s=0.3
5	16	p4	0.15525	s=0.3
5	16	p5	0.03295	s=0.3
5	17	p1	0.3476	s=0.3
5	17	p2	0.15315	s=0.3
5	17	p3	0.2968	s=0.3
5	17	p4	0.1347	s=0.3
5	17	p5	0.02775	s=0.3
5	18	p1	0.314	s=0.3
5	18	p2	0.1358	s=0.3
5	18	p3	0.2718	s=0.3
5	18	p4	0.11665	s=0.3
5	18	p5	0.0228	s=0.3
5	19	p1	0.29135	s=0.3
5	19	p2	0.11725	s=0.3
5	19	p3	0.25005	s=0.3
5	19	p4	0.10065	s=0.3
5	19	p5	0.01685	s=0.3
5	20	p1	0.26515	s=0.3
5	20	p2	0.10285	s=0.3
5	20	p3	0.2275	s=0.3
5	20	p4	0.08985	s=0.3
5	20	p5	0.01475	s=0.3
5	21	p1	0.2406	s=0.3
5	21	p2	0.0911	s=0.3
5	21	p3	0.2105	s=0.3
5	21	p4	0.0767	s=0.3
5	21	p5	0.0104	s=0.3
5	22	p1	0.2185	s=0.3
5	22	p2	0.0812	s=0.3
5	22	p3	0.1957	s=0.3
5	22	p4	0.0634	s=0.3
5	22	p5	0.00805	s=0.3
5	23	p1	0.1943	s=0.3
5	23	p2	0.0677	s=0.3
5	23	p3	0.1728	s=0.3
5	23	p4	0.05585	s=0.3
5	23	p5	0.00665	s=0.3
5	24	p1	0.17495	s=0.3
5	24	p2	0.05555	s=0.3
5	24	p3	0.15925	s=0.3
5	24	p4	0.0467	s=0.3
5	24	p5	0.0055	s=0.3
5	25	p1	0.1562	s=0.3
5	25	p2	0.04845	s=0.3
5	25	p3	0.14325	s=0.3
5	25	p4	0.04115	s=0.3
5	25	p5	0.0046	s=0.3
5	26	p1	0.13995	s=0.3
5	26	p2	0.04425	s=0.3
5	26	p3	0.12815	s=0.3
5	26	p4	0.03375	s=0.3
5	26	p5	0.00475	s=0.3
5	27	p1	0.12155	s=0.3
5	27	p2	0.0352	s=0.3
5	27	p3	0.11395	s=0.3
5	27	p4	0.0285	s=0.3
5	27	p5	0.00385	s=0.3
5	28	p1	0.1077	s=0.3
5	28	p2	0.0295	s=0.3
5	28	p3	0.09965	s=0.3
5	28	p4	0.02555	s=0.3
5	28	p5	0.00255	s=0.3
5	29	p1	0.09515	s=0.3
5	29	p2	0.02705	s=0.3
5	29	p3	0.0889	s=0.3
5	29	p4	0.02165	s=0.3
5	29	p5	0.0018	s=0.3
5	30	p1	0.0845	s=0.3
5	30	p2	0.02475	s=0.3
5	30	p3	0.0794	s=0.3
5	30	p4	0.0184	s=0.3
5	30	p5	0.00205	s=0.3
5	31	p1	0.0749	s=0.3
5	31	p2	0.02	s=0.3
5	31	p3	0.0697	s=0.3
5	31	p4	0.0155	s=0.3
5	31	p5	0.0015	s=0.3
5	32	p1	0.0637	s=0.3
5	32	p2	0.0168	s=0.3
5	32	p3	0.0607	s=0.3
5	32	p4	0.0149	s=0.3
5	32	p5	0.00095	s=0.3
5	33	p1	0.0552	s=0.3
5	33	p2	0.01385	s=0.3
5	33	p3	0.0542	s=0.3
5	33	p4	0.0119	s=0.3
5	33	p5	0.00065	s=0.3
5	34	p1	0.0467	s=0.3
5	34	p2	0.01125	s=0.3
5	34	p3	0.04595	s=0.3
5	34	p4	0.01065	s=0.3
5	34	p5	0.00035	s=0.3
5	35	p1	0.0391	s=0.3
5	35	p2	0.01045	s=0.3
5	35	p3	0.04115	s=0.3
5	35	p4	0.0088	s=0.3
5	35	p5	0.00025	s=0.3
5	36	p1	0.03395	s=0.3
5	36	p2	0.00895	s=0.3
5	36	p3	0.0352	s=0.3
5	36	p4	0.00795	s=0.3
5	36	p5	0.00015	s=0.3
5	37	p1	0.0301	s=0.3
5	37	p2	0.0069	s=0.3
5	37	p3	0.03185	s=0.3
5	37	p4	0.00705	s=0.3
5	37	p5	0.00015	s=0.3
5	38	p1	0.0256	s=0.3
5	38	p2	0.0067	s=0.3
5	38	p3	0.02885	s=0.3
5	38	p4	0.0064	s=0.3
5	38	p5	0.0001	s=0.3
5	39	p1	0.02185	s=0.3
5	39	p2	0.0068	s=0.3
5	39	p3	0.0237	s=0.3
5	39	p4	0.00525	s=0.3
5	39	p5	0.0001	s=0.3
5	40	p1	0.0182	s=0.3
5	40	p2	0.00605	s=0.3
5	40	p3	0.0209	s=0.3
5	40	p4	0.00395	s=0.3
5	40	p5	5e-05	s=0.3
5	41	p1	0.01705	s=0.3
5	41	p2	0.00575	s=0.3
5	41	p3	0.0181	s=0.3
5	41	p4	0.0027	s=0.3
5	41	p5	5e-05	s=0.3
5	42	p1	0.0155	s=0.3
5	42	p2	0.006	s=0.3
5	42	p3	0.0159	s=0.3
5	42	p4	0.00165	s=0.3
5	42	p5	0.0	s=0.3
5	43	p1	0.01355	s=0.3
5	43	p2	0.0059	s=0.3
5	43	p3	0.01435	s=0.3
5	43	p4	0.00155	s=0.3
5	43	p5	0.0	s=0.3
5	44	p1	0.01075	s=0.3
5	44	p2	0.00565	s=0.3
5	44	p3	0.0122	s=0.3
5	44	p4	0.0014	s=0.3
5	44	p5	0.0	s=0.3
5	45	p1	0.00895	s=0.3
5	45	p2	0.00415	s=0.3
5	45	p3	0.0104	s=0.3
5	45	p4	0.0008	s=0.3
5	45	p5	0.0	s=0.3
5	46	p1	0.00745	s=0.3
5	46	p2	0.00435	s=0.3
5	46	p3	0.00875	s=0.3
5	46	p4	0.0005	s=0.3
5	46	p5	0.0	s=0.3
5	47	p1	0.0061	s=0.3
5	47	p2	0.0041	s=0.3
5	47	p3	0.00725	s=0.3
5	47	p4	0.0001	s=0.3
5	47	p5	0.0	s=0.3
5	48	p1	0.0055	s=0.3
5	48	p2	0.0037	s=0.3
5	48	p3	0.00585	s=0.3
5	48	p4	0.00015	s=0.3
5	48	p5	0.0	s=0.3
5	49	p1	0.00395	s=0.3
5	49	p2	0.0027	s=0.3
5	49	p3	0.00595	s=0.3
5	49	p4	5e-05	s=0.3
5	49	p5	0.0	s=0.3
5	50	p1	0.00285	s=0.3
5	50	p2	0.0024	s=0.3
5	50	p3	0.0046	s=0.3
5	50	p4	5e-05	s=0.3
5	50	p5	0.0	s=0.3
5	51	p1	0.00255	s=0.3
5	51	p2	0.0026	s=0.3
5	51	p3	0.00315	s=0.3
5	51	p4	0.00025	s=0.3
5	51	p5	0.0	s=0.3
5	52	p1	0.0021	s=0.3
5	52	p2	0.0022	s=0.3
5	52	p3	0.0028	s=0.3
5	52	p4	0.0003	s=0.3
5	52	p5	0.0	s=0.3
5	53	p1	0.0021	s=0.3
5	53	p2	0.00195	s=0.3
5	53	p3	0.0023	s=0.3
5	53	p4	0.00015	s=0.3
5	53	p5	0.0	s=0.3
5	54	p1	0.0017	s=0.3
5	54	p2	0.00195	s=0.3
5	54	p3	0.0025	s=0.3
5	54	p4	0.00015	s=0.3
5	54	p5	0.0	s=0.3
5	55	p1	0.00135	s=0.3
5	55	p2	0.00155	s=0.3
5	55	p3	0.0024	s=0.3
5	55	p4	0.0	s=0.3
5	55	p5	0.0	s=0.3
5	56	p1	0.0012	s=0.3
5	56	p2	0.00145	s=0.3
5	56	p3	0.0021	s=0.3
5	56	p4	0.0	s=0.3
5	56	p5	0.0	s=0.3
5	57	p1	0.0011	s=0.3
5	57	p2	0.00145	s=0.3
5	57	p3	0.002	s=0.3
5	57	p4	0.0	s=0.3
5	57	p5	0.0	s=0.3
5	58	p1	0.0013	s=0.3
5	58	p2	0.00125	s=0.3
5	58	p3	0.0017	s=0.3
5	58	p4	5e-05	s=0.3
5	58	p5	0.0	s=0.3
5	59	p1	0.0013	s=0.3
5	59	p2	0.00125	s=0.3
5	59	p3	0.0013	s=0.3
5	59	p4	5e-05	s=0.3
5	59	p5	0.0	s=0.3
5	60	p1	0.00105	s=0.3
5	60	p2	0.0013	s=0.3
5	60	p3	0.0007	s=0.3
5	60	p4	5e-05	s=0.3
5	60	p5	0.0	s=0.3
5	61	p1	0.00085	s=0.3
5	61	p2	0.00105	s=0.3
5	61	p3	0.0007	s=0.3
5	61	p4	0.0001	s=0.3
5	61	p5	0.0	s=0.3
5	62	p1	0.00065	s=0.3
5	62	p2	0.0012	s=0.3
5	62	p3	0.0005	s=0.3
5	62	p4	5e-05	s=0.3
5	62	p5	0.0	s=0.3
5	63	p1	0.00055	s=0.3
5	63	p2	0.0008	s=0.3
5	63	p3	0.00025	s=0.3
5	63	p4	0.0	s=0.3
5	63	p5	0.0	s=0.3
5	64	p1	0.00055	s=0.3
5	64	p2	0.001	s=0.3
5	64	p3	0.00015	s=0.3
5	64	p4	0.0	s=0.3
5	64	p5	0.0	s=0.3
5	65	p1	0.00065	s=0.3
5	65	p2	0.0008	s=0.3
5	65	p3	5e-05	s=0.3
5	65	p4	0.0	s=0.3
5	65	p5	0.0	s=0.3
5	66	p1	0.00045	s=0.3
5	66	p2	0.0005	s=0.3
5	66	p3	0.0	s=0.3
5	66	p4	0.0	s=0.3
5	66	p5	0.0	s=0.3
5	67	p1	0.00055	s=0.3
5	67	p2	0.00035	s=0.3
5	67	p3	0.0	s=0.3
5	67	p4	0.0	s=0.3
5	67	p5	0.0	s=0.3
5	68	p1	0.0003	s=0.3
5	68	p2	0.0002	s=0.3
5	68	p3	0.0	s=0.3
5	68	p4	0.0	s=0.3
5	68	p5	0.0	s=0.3
5	69	p1	0.00035	s=0.3
5	69	p2	0.0001	s=0.3
5	69	p3	0.0	s=0.3
5	69	p4	0.0	s=0.3
5	69	p5	0.0	s=0.3
5	70	p1	0.0004	s=0.3
5	70	p2	0.0001	s=0.3
5	70	p3	0.0	s=0.3
5	70	p4	0.0	s=0.3
5	70	p5	0.0	s=0.3
5	71	p1	0.00075	s=0.3
5	71	p2	5e-05	s=0.3
5	71	p3	0.0	s=0.3
5	71	p4	0.0	s=0.3
5	71	p5	0.0	s=0.3
5	72	p1	0.00065	s=0.3
5	72	p2	5e-05	s=0.3
5	72	p3	0.0	s=0.3
5	72	p4	0.0	s=0.3
5	72	p5	0.0	s=0.3
5	73	p1	0.0007	s=0.3
5	73	p2	0.0	s=0.3
5	73	p3	0.0	s=0.3
5	73	p4	0.0	s=0.3
5	73	p5	0.0	s=0.3
5	74	p1	0.0007	s=0.3
5	74	p2	0.0	s=0.3
5	74	p3	0.0	s=0.3
5	74	p4	0.0	s=0.3
5	74	p5	0.0	s=0.3
5	75	p1	0.0004	s=0.3
5	75	p2	0.0	s=0.3
5	75	p3	0.0	s=0.3
5	75	p4	0.0	s=0.3
[truncated: 3,671 more rows]
