# Supplementary material for: Strong positive selection biases identity-by-descent-based inferences of recent demography and population structure in Plasmodium falciparum
Source: Nat Commun. 2024 Mar 20;15:2499. doi: 10.1038/s41467-024-46659-0 (PMC10954658; doi:10.1038/s41467-024-46659-0)
Supplement: Supplementary file 6 — Source Data File [file 41467_2024_46659_MOESM6_ESM.zip › Figure3/fig3c_pairwise_totalibd_orig_vs_rmpeaks.csv]

	Correction	Pop	Genome	genome0	genome1	genome2	genome3	genome4	genome5	genome6	genome7	genome8	genome9	genome10	genome11	genome12	genome13	genome14	genome15	genome16	genome17	genome18	genome19	genome20	genome21	genome22	genome23	genome24	genome25	genome26	genome27	genome28	genome29	genome30	genome31	genome32	genome33	genome34	genome35	genome36	genome37	genome38	genome39	genome40	genome41	genome42	genome43	genome44	genome45
0	orig	p1	genome0	0.0	20.76333333333334	14.334200000000017	17.135133333333346	12.138466666666677	14.761333333333344	16.926733333333342	14.681466666666672	7.063333333333333	17.522666666666662	11.98960000000001	8.214400000000001	12.804800000000018	9.138933333333338	11.442933333333347	4.301000000000013	7.301533333333339	12.218000000000004	18.772533333333342	6.744800000000005	13.03253333333334	6.973399999999991	20.68033333333334	5.453466666666664	13.022333333333329	22.677000000000003	10.182333333333343	17.353133333333343	13.083000000000013	15.277666666666676	12.247733333333333	2.801666666666673	14.06593333333333	17.016266666666674	13.471333333333352	10.678333333333342	20.15493333333333	11.572466666666688	10.5394	18.794466666666672	11.999066666666668	11.383733333333346	19.39000000000002	8.512133333333338	7.222133333333339	31.03093333333336
1	orig	p1	genome1	20.76333333333334	0.0	19.799533333333343	12.478733333333341	15.360200000000006	23.803466666666676	12.210133333333332	12.548000000000009	43.53926666666666	7.103933333333334	15.687333333333338	10.420199999999998	16.1918	9.396666666666672	9.526	4.976866666666677	4.6091333333333395	41.41406666666666	12.14833333333333	12.218133333333324	2.036133333333332	23.730133333333335	13.630600000000012	5.015933333333329	22.99586666666667	15.498000000000001	15.984933333333341	12.885666666666669	4.410666666666675	16.141600000000018	14.921133333333344	2.3244000000000042	10.390133333333331	9.945266666666672	11.096866666666683	20.0466	12.595866666666664	13.411133333333336	24.804199999999998	12.676933333333341	5.0976	11.056799999999999	8.167000000000016	2.155533333333338	10.958266666666669	7.084333333333337
2	orig	p1	genome2	14.334200000000017	19.799533333333343	0.0	11.860600000000009	10.320333333333348	16.678666666666672	10.161666666666683	14.940400000000015	19.0620666666667	21.397133333333347	14.531800000000018	20.274333333333335	10.131733333333333	8.204733333333337	8.771200000000007	12.466933333333351	22.489466666666683	14.03560000000001	12.307400000000005	21.31673333333334	7.946933333333332	5.910200000000003	16.35993333333335	8.760800000000003	14.602000000000011	24.12913333333334	19.688133333333347	7.439866666666678	20.71106666666667	42.22706666666667	10.856733333333338	2.6025333333333336	10.401000000000003	12.52633333333334	12.168800000000008	8.124933333333331	17.83053333333333	18.843600000000002	14.95933333333335	18.26813333333333	19.827333333333346	9.068733333333341	41.23433333333336	10.678200000000004	24.30613333333335	83.00313333333335
3	orig	p1	genome3	17.135133333333346	12.478733333333341	11.860600000000009	0.0	10.688600000000005	18.635600000000007	16.717133333333344	13.051266666666681	24.22660000000001	13.171533333333333	22.241533333333354	5.3044666666666735	14.214733333333331	14.40253333333333	19.330533333333346	10.022933333333345	7.917866666666669	22.866266666666682	17.363466666666675	7.956600000000002	7.916133333333331	28.717266666666674	28.350133333333357	20.43293333333334	17.2244	11.35313333333334	13.34973333333335	10.123133333333346	4.659066666666675	9.23813333333334	6.4561333333333355	5.920466666666666	14.620800000000013	9.734600000000004	11.445400000000014	4.191266666666671	25.450200000000017	14.403533333333339	15.13886666666669	16.44993333333334	21.72446666666669	12.645266666666664	9.684466666666676	15.565333333333356	15.744066666666683	22.132866666666686
4	orig	p1	genome4	12.138466666666677	15.360200000000006	10.320333333333348	10.688600000000005	0.0	40.16980000000001	19.707466666666672	15.188800000000004	12.12986666666665	15.079000000000008	15.973133333333347	8.224400000000006	11.781733333333346	17.007266666666666	4.3810666666666656	12.216666666666683	13.788666666666664	12.716466666666662	14.442600000000002	13.022466666666677	17.433133333333323	2.3047333333333313	24.744600000000023	7.331466666666664	5.046600000000005	21.356200000000005	12.397066666666678	16.17066666666668	4.906733333333335	12.595666666666677	12.327533333333339	19.22166666666667	16.342000000000006	24.445466666666675	19.201733333333344	11.145066666666672	4.380466666666663	22.520000000000003	5.820733333333337	16.965666666666678	26.65960000000001	11.473266666666674	20.035533333333355	12.962600000000009	22.836600000000008	13.936266666666679
5	orig	p1	genome5	14.761333333333344	23.803466666666676	16.678666666666672	18.635600000000007	40.16980000000001	0.0	17.949599999999997	15.426466666666673	24.7152	25.39066666666669	17.83126666666668	15.287800000000011	16.440266666666673	28.57000000000001	20.879666666666676	11.204066666666687	15.19806666666668	20.394066666666674	11.443266666666656	5.373866666666672	9.178599999999996	14.175866666666671	25.411000000000012	17.06646666666668	10.689066666666669	35.33326666666669	28.22240000000002	14.859000000000016	11.184333333333331	17.49340000000002	14.969800000000006	13.112866666666669	9.495733333333334	12.913266666666658	21.16060000000001	14.812533333333334	14.075000000000005	17.662266666666692	18.654466666666668	14.970400000000005	17.662133333333344	5.354400000000005	15.307466666666688	15.149266666666673	22.857933333333346	37.62646666666667
6	orig	p1	genome6	16.926733333333342	12.210133333333332	10.161666666666683	16.717133333333344	19.707466666666672	17.949599999999997	0.0	10.608266666666665	15.119333333333337	10.181599999999996	14.939466666666686	18.2678	14.194733333333346	17.20413333333334	6.307933333333342	14.46286666666667	15.595400000000007	8.491866666666677	11.960400000000003	13.836733333333349	4.877066666666664	4.589333333333329	10.081600000000005	10.290933333333342	7.151666666666664	12.694666666666674	14.920133333333347	15.665333333333344	11.026333333333337	14.414000000000016	10.72826666666667	11.184533333333338	16.15140000000001	14.065933333333337	10.968066666666676	7.827000000000005	6.645866666666667	7.827066666666667	11.145199999999999	9.586000000000002	27.86146666666668	13.915600000000012	9.296600000000012	31.02073333333335	16.182266666666674	11.652266666666677
7	orig	p1	genome7	14.681466666666672	12.548000000000009	14.940400000000015	13.051266666666681	15.188800000000004	15.426466666666673	10.608266666666665	0.0	16.82740000000001	11.194333333333347	15.914066666666677	7.211466666666659	17.41366666666668	11.652666666666665	7.568866666666672	11.462533333333338	15.406866666666676	12.436800000000016	13.569266666666664	5.0460000000000065	7.668533333333329	4.876933333333341	6.506600000000006	12.664466666666662	9.585933333333333	10.231333333333342	20.145733333333354	2.9603333333333346	9.793066666666668	11.592800000000011	15.089266666666674	12.187400000000011	13.550400000000007	9.29846666666668	6.806000000000012	6.903866666666662	12.862866666666676	7.4113333333333244	8.155533333333342	13.90720000000001	18.74333333333334	7.528200000000012	12.347800000000017	20.23579999999999	12.04926666666667	4.689133333333341
8	orig	p1	genome8	7.063333333333333	43.53926666666666	19.0620666666667	24.22660000000001	12.12986666666665	24.7152	15.119333333333337	16.82740000000001	0.0	15.377000000000006	18.59580000000002	16.39006666666668	16.558666666666685	14.839866666666666	16.738200000000013	9.397000000000016	25.896866666666675	15.008466666666681	10.161600000000007	38.77000000000002	11.065066666666677	16.826733333333344	16.70840000000001	12.57546666666667	14.144600000000008	18.65420000000001	25.628866666666692	13.211133333333347	3.228466666666673	19.27933333333334	15.198933333333343	6.88386666666667	7.896866666666671	13.607333333333333	20.612466666666677	0.0	9.88280000000001	14.641933333333352	11.08580000000001	20.015800000000016	33.18786666666669	13.289666666666669	14.671600000000009	6.03993333333333	29.996800000000015	11.772000000000002
9	orig	p1	genome9	17.522666666666662	7.103933333333334	21.397133333333347	13.171533333333333	15.079000000000008	25.39066666666669	10.181599999999996	11.194333333333347	15.377000000000006	0.0	20.730466666666686	4.688733333333346	14.292666666666683	13.917466666666677	9.407800000000012	20.67140000000002	77.68806666666669	8.971800000000009	15.62286666666667	8.482466666666674	3.2790666666666652	25.191800000000015	22.439066666666676	7.836933333333338	5.443733333333341	24.268066666666684	14.006666666666707	4.419866666666682	2.205199999999998	15.485133333333351	6.893200000000004	16.699066666666678	12.732866666666673	17.183866666666674	22.192866666666678	9.942333333333341	11.710133333333353	23.77873333333335	13.439333333333352	31.288666666666675	26.37353333333335	14.095200000000009	38.789733333333345	10.867800000000003	24.872800000000012	17.354466666666678
10	orig	p1	genome10	11.98960000000001	15.687333333333338	14.531800000000018	22.241533333333354	15.973133333333347	17.83126666666668	14.939466666666686	15.914066666666677	18.59580000000002	20.730466666666686	0.0	12.495866666666679	19.518266666666676	13.420066666666678	6.148400000000002	22.318733333333345	29.692133333333352	33.386200000000024	15.31620000000001	17.630866666666684	15.20760000000001	14.392600000000002	10.62840000000001	14.353733333333338	18.347199999999997	17.75086666666668	13.797933333333347	15.903400000000023	17.223866666666684	17.533200000000022	23.362333333333343	9.675533333333345	24.12886666666668	18.366466666666675	14.274333333333342	21.714333333333343	13.857733333333346	17.22466666666668	26.36406666666668	41.89920000000002	28.029466666666686	13.557200000000027	12.912866666666684	25.668133333333344	13.90673333333335	18.178333333333356
11	orig	p1	genome11	8.214400000000001	10.420199999999998	20.274333333333335	5.3044666666666735	8.224400000000006	15.287800000000011	18.2678	7.211466666666659	16.39006666666668	4.688733333333346	12.495866666666679	0.0	10.589000000000013	8.661933333333337	57.6326	7.360400000000006	13.540733333333328	8.861266666666673	6.535533333333333	4.25233333333334	12.316933333333335	5.235533333333343	16.52966666666667	20.443466666666673	9.625599999999991	7.122600000000009	19.717866666666666	17.25486666666668	15.605000000000015	20.045866666666655	14.680733333333327	5.720933333333335	6.496533333333332	5.969533333333331	16.250266666666676	7.410133333333334	10.410466666666654	7.470199999999998	7.331066666666665	9.516199999999998	30.675000000000008	0.0	12.963333333333331	25.34066666666666	10.65826666666668	16.30226666666667
12	orig	p1	genome12	12.804800000000018	16.1918	10.131733333333333	14.214733333333331	11.781733333333346	16.440266666666673	14.194733333333346	17.41366666666668	16.558666666666685	14.292666666666683	19.518266666666676	10.589000000000013	0.0	5.224266666666672	9.874333333333343	16.986266666666662	12.872666666666678	13.050800000000015	11.084866666666674	14.731066666666663	4.837199999999999	8.26506666666667	15.843466666666679	16.36066666666668	34.67780000000001	10.270733333333336	20.651200000000014	5.135800000000014	10.290866666666677	19.370200000000015	16.976933333333356	9.039733333333348	7.340066666666665	10.488933333333343	16.441866666666687	8.543199999999992	9.325999999999997	11.800400000000014	15.436200000000014	22.88673333333334	14.638733333333338	16.8456	15.57466666666668	19.588466666666662	11.28413333333334	8.800400000000007
13	orig	p1	genome13	9.138933333333338	9.396666666666672	8.204733333333337	14.40253333333333	17.007266666666666	28.57000000000001	17.20413333333334	11.652666666666665	14.839866666666666	13.917466666666677	13.420066666666678	8.661933333333337	5.224266666666672	0.0	12.863133333333344	11.233400000000017	16.062733333333345	14.900333333333325	10.340266666666672	11.016400000000019	17.422933333333333	12.675133333333342	17.89113333333334	22.568600000000004	7.07200000000001	9.983133333333342	13.80660000000001	4.7580666666666716	10.88673333333334	6.018999999999998	6.308666666666667	10.539733333333334	8.703066666666672	5.244800000000005	23.333266666666656	14.125200000000001	9.922799999999999	12.080533333333328	5.452733333333342	14.04526666666667	17.68913333333333	10.450199999999999	11.11526666666667	9.14906666666667	15.416733333333347	13.043
14	orig	p1	genome14	11.442933333333347	9.526	8.771200000000007	19.330533333333346	4.3810666666666656	20.879666666666676	6.307933333333342	7.568866666666672	16.738200000000013	9.407800000000012	6.148400000000002	57.6326	9.874333333333343	12.863133333333344	0.0	8.305333333333346	17.572933333333342	2.2847333333333353	6.854399999999991	15.18839999999999	0.0	37.18066666666667	11.234200000000005	8.136066666666668	9.774866666666675	9.873866666666682	11.402400000000007	12.834133333333344	5.11586666666668	10.002400000000005	4.916600000000001	7.9858	9.913466666666675	11.979400000000016	11.880066666666679	6.724466666666665	8.214733333333342	10.182333333333343	8.960266666666676	8.374066666666671	13.380933333333338	10.022533333333339	2.1254666666666715	8.959133333333344	18.91333333333334	15.456600000000016
15	orig	p1	genome15	4.301000000000013	4.976866666666677	12.466933333333351	10.022933333333345	12.216666666666683	11.204066666666687	14.46286666666667	11.462533333333338	9.397000000000016	20.67140000000002	22.318733333333345	7.360400000000006	16.986266666666662	11.233400000000017	8.305333333333346	0.0	5.592200000000009	7.012800000000009	10.140666666666682	15.44486666666668	9.038999999999994	6.843866666666668	9.37700000000001	6.616133333333334	7.480066666666669	16.965200000000017	12.217733333333356	5.621733333333342	14.93940000000001	17.471800000000016	8.44226666666668	3.6157333333333384	13.211266666666688	13.678333333333335	7.747800000000012	7.727133333333349	9.148266666666679	10.7686	7.499733333333346	12.396400000000007	19.57820000000002	4.708000000000009	25.406866666666687	42.34613333333333	12.047400000000017	14.612133333333343
16	orig	p1	genome16	7.301533333333339	4.6091333333333395	22.489466666666683	7.917866666666669	13.788666666666664	15.19806666666668	15.595400000000007	15.406866666666676	25.896866666666675	77.68806666666669	29.692133333333352	13.540733333333328	12.872666666666678	16.062733333333345	17.572933333333342	5.592200000000009	0.0	21.47660000000001	9.147866666666673	2.4132666666666722	11.126000000000005	10.052466666666671	22.372400000000003	16.043866666666666	12.833733333333342	16.489800000000013	11.23446666666667	8.077000000000005	8.116266666666672	6.6752	14.145199999999996	14.374399999999998	25.0822	9.614466666666669	14.86073333333335	8.016266666666667	14.870200000000013	31.83693333333334	25.09313333333335	16.39000000000001	25.973733333333346	11.01560000000001	7.7091333333333445	58.53953333333334	29.988133333333344	15.685066666666675
17	orig	p1	genome17	12.218000000000004	41.41406666666666	14.03560000000001	22.866266666666682	12.716466666666662	20.394066666666674	8.491866666666677	12.436800000000016	15.008466666666681	8.971800000000009	33.386200000000024	8.861266666666673	13.050800000000015	14.900333333333325	2.2847333333333353	7.012800000000009	21.47660000000001	0.0	14.403200000000009	26.382200000000022	13.230599999999999	9.287600000000001	22.181733333333348	18.616066666666683	23.490466666666673	19.05173333333335	25.926133333333343	13.24173333333334	11.075600000000012	10.091933333333351	17.540333333333347	13.97666666666668	31.229733333333364	16.47846666666668	19.33113333333334	10.529133333333348	8.790533333333336	12.219533333333345	31.576800000000013	18.36586666666669	23.65073333333334	17.531800000000008	30.11793333333338	13.648533333333358	7.836933333333349	15.537266666666678
18	orig	p1	genome18	18.772533333333342	12.14833333333333	12.307400000000005	17.363466666666675	14.442600000000002	11.443266666666656	11.960400000000003	13.569266666666664	10.161600000000007	15.62286666666667	15.31620000000001	6.535533333333333	11.084866666666674	10.340266666666672	6.854399999999991	10.140666666666682	9.147866666666673	14.403200000000009	0.0	26.77006666666668	11.789733333333341	12.625533333333337	19.31880000000001	14.780666666666658	13.429866666666658	5.592133333333344	7.410399999999999	4.758199999999999	24.00953333333333	15.794800000000006	12.982733333333353	8.84020000000001	9.446400000000004	4.4309333333333285	8.591800000000003	14.233333333333348	17.04539999999999	10.221133333333338	2.9894666666666687	15.147733333333328	39.703266666666686	14.840066666666687	18.305600000000013	16.707600000000014	15.00906666666669	11.591200000000004
19	orig	p1	genome19	6.744800000000005	12.218133333333324	21.31673333333334	7.956600000000002	13.022466666666677	5.373866666666672	13.836733333333349	5.0460000000000065	38.77000000000002	8.482466666666674	17.630866666666684	4.25233333333334	14.731066666666663	11.016400000000019	15.18839999999999	15.44486666666668	2.4132666666666722	26.382200000000022	26.77006666666668	0.0	18.594666666666672	14.711666666666673	7.47953333333335	2.2052666666666667	13.35100000000001	18.207600000000017	10.340333333333351	7.677266666666679	13.688666666666677	13.966933333333348	12.784533333333343	7.4992000000000125	14.482933333333342	11.809333333333342	7.828600000000016	15.178066666666691	11.918733333333332	17.899666666666683	5.611666666666675	12.297133333333335	28.905600000000014	11.273466666666671	5.989800000000013	11.066133333333344	17.49240000000003	7.549266666666682
20	orig	p1	genome20	13.03253333333334	2.036133333333332	7.946933333333332	7.916133333333331	17.433133333333323	9.178599999999996	4.877066666666664	7.668533333333329	11.065066666666677	3.2790666666666652	15.20760000000001	12.316933333333335	4.837199999999999	17.422933333333333	0.0	9.038999999999994	11.126000000000005	13.230599999999999	11.789733333333341	18.594666666666672	0.0	5.751200000000004	15.030333333333335	5.721999999999994	2.036133333333332	6.526666666666664	12.66406666666667	14.980599999999988	7.71746666666667	11.572000000000003	6.526799999999998	6.515600000000006	9.984066666666681	2.036133333333332	10.20106666666667	8.285000000000007	16.030800000000006	10.013399999999997	5.4632000000000005	4.936333333333337	21.496199999999998	4.08206666666667	10.042866666666669	13.798066666666674	20.195266666666676	13.351599999999998
21	orig	p1	genome21	6.973399999999991	23.730133333333335	5.910200000000003	28.717266666666674	2.3047333333333313	14.175866666666671	4.589333333333329	4.876933333333341	16.826733333333344	25.191800000000015	14.392600000000002	5.235533333333343	8.26506666666667	12.675133333333342	37.18066666666667	6.843866666666668	10.052466666666671	9.287600000000001	12.625533333333337	14.711666666666673	5.751200000000004	0.0	18.575533333333347	6.299199999999999	16.081866666666677	18.70473333333335	17.87040000000001	14.204133333333342	13.121666666666659	7.837666666666681	10.53039999999999	4.887333333333331	5.493133333333343	4.3299333333333365	8.941066666666678	7.44980000000001	16.936000000000003	16.76760000000001	22.458666666666687	7.281533333333336	10.450333333333337	13.131866666666653	6.8545333333333325	8.37453333333334	16.319133333333333	20.443400000000025
22	orig	p1	genome22	20.68033333333334	13.630600000000012	16.35993333333335	28.350133333333357	24.744600000000023	25.411000000000012	10.081600000000005	6.506600000000006	16.70840000000001	22.439066666666676	10.62840000000001	16.52966666666667	15.843466666666679	17.89113333333334	11.234200000000005	9.37700000000001	22.372400000000003	22.181733333333348	19.31880000000001	7.47953333333335	15.030333333333335	18.575533333333347	0.0	21.277933333333337	18.48566666666666	19.87666666666668	15.10860000000001	9.684466666666676	15.645066666666661	15.228933333333345	11.234866666666662	19.28246666666668	16.578666666666674	11.581199999999995	16.18326666666668	22.558666666666674	19.826400000000003	36.00946666666667	11.811000000000007	14.38333333333333	21.078333333333347	16.827266666666667	27.563600000000026	19.90640000000001	11.423533333333342	24.34680000000001
23	orig	p1	genome23	5.453466666666664	5.015933333333329	8.760800000000003	20.43293333333334	7.331466666666664	17.06646666666668	10.290933333333342	12.664466666666662	12.57546666666667	7.836933333333338	14.353733333333338	20.443466666666673	16.36066666666668	22.568600000000004	8.136066666666668	6.616133333333334	16.043866666666666	18.616066666666683	14.780666666666658	2.2052666666666667	5.721999999999994	6.299199999999999	21.277933333333337	0.0	5.384333333333338	20.18373333333334	7.826933333333334	2.165399999999998	7.9666	11.651733333333333	14.333400000000008	16.002066666666664	14.004866666666658	5.463799999999999	9.55626666666667	4.410200000000003	9.049399999999991	14.07566666666667	10.012866666666671	14.245000000000005	30.534933333333342	2.1557333333333446	18.496000000000013	21.02933333333335	4.350666666666676	28.48006666666667
24	orig	p1	genome24	13.022333333333329	22.99586666666667	14.602000000000011	17.2244	5.046600000000005	10.689066666666669	7.151666666666664	9.585933333333333	14.144600000000008	5.443733333333341	18.347199999999997	9.625599999999991	34.67780000000001	7.07200000000001	9.774866666666675	7.480066666666669	12.833733333333342	23.490466666666673	13.429866666666658	13.35100000000001	2.036133333333332	16.081866666666677	18.48566666666666	5.384333333333338	0.0	17.084600000000012	16.776533333333347	8.243400000000005	9.05006666666667	8.790533333333332	7.519666666666671	4.649400000000007	14.32393333333333	22.498799999999992	13.548466666666673	7.539600000000007	6.119000000000008	13.051066666666676	13.002733333333339	19.84733333333333	8.185733333333346	7.638466666666659	13.976733333333339	13.08313333333334	9.546133333333344	7.728000000000005
25	orig	p1	genome25	22.677000000000003	15.498000000000001	24.12913333333334	11.35313333333334	21.356200000000005	35.33326666666669	12.694666666666674	10.231333333333342	18.65420000000001	24.268066666666684	17.75086666666668	7.122600000000009	10.270733333333336	9.983133333333342	9.873866666666682	16.965200000000017	16.489800000000013	19.05173333333335	5.592133333333344	18.207600000000017	6.526666666666664	18.70473333333335	19.87666666666668	20.18373333333334	17.084600000000012	0.0	20.850333333333364	12.405333333333342	16.08306666666669	23.304066666666692	8.978066666666674	8.8904	10.648400000000002	15.555866666666667	18.02940000000001	22.002600000000015	14.105466666666672	21.714600000000008	11.145800000000012	28.150400000000012	18.109266666666677	8.134200000000007	12.13793333333335	13.95686666666667	20.759733333333344	28.8678666666667
26	orig	p1	genome26	10.182333333333343	15.984933333333341	19.688133333333347	13.34973333333335	12.397066666666678	28.22240000000002	14.920133333333347	20.145733333333354	25.628866666666692	14.006666666666707	13.797933333333347	19.717866666666666	20.651200000000014	13.80660000000001	11.402400000000007	12.217733333333356	11.23446666666667	25.926133333333343	7.410399999999999	10.340333333333351	12.66406666666667	17.87040000000001	15.10860000000001	7.826933333333334	16.776533333333347	20.850333333333364	0.0	11.084933333333346	6.755933333333335	18.29686666666668	16.738000000000007	23.59213333333335	41.750466666666696	15.266933333333341	10.611333333333345	15.605266666666676	20.680533333333333	10.94793333333335	18.883266666666675	24.80360000000001	13.269466666666684	11.83926666666667	14.393266666666687	75.13733333333334	12.109266666666684	17.69273333333335
27	orig	p1	genome27	17.353133333333343	12.885666666666669	7.439866666666678	10.123133333333346	16.17066666666668	14.859000000000016	15.665333333333344	2.9603333333333346	13.211133333333347	4.419866666666682	15.903400000000023	17.25486666666668	5.135800000000014	4.7580666666666716	12.834133333333344	5.621733333333342	8.077000000000005	13.24173333333334	4.758199999999999	7.677266666666679	14.980599999999988	14.204133333333342	9.684466666666676	2.165399999999998	8.243400000000005	12.405333333333342	11.084933333333346	0.0	11.572000000000013	11.234000000000002	10.886933333333346	6.496266666666671	3.437666666666672	10.846533333333337	22.947800000000004	21.515466666666676	6.803933333333344	9.436266666666683	18.406533333333346	13.568333333333346	15.337066666666669	9.406933333333342	5.682200000000002	31.626066666666688	2.5820000000000043	21.762800000000016
28	orig	p1	genome28	13.083000000000013	4.410666666666675	20.71106666666667	4.659066666666675	4.906733333333335	11.184333333333331	11.026333333333337	9.793066666666668	3.228466666666673	2.205199999999998	17.223866666666684	15.605000000000015	10.290866666666677	10.88673333333334	5.11586666666668	14.93940000000001	8.116266666666672	11.075600000000012	24.00953333333333	13.688666666666677	7.71746666666667	13.121666666666659	15.645066666666661	7.9666	9.05006666666667	16.08306666666669	6.755933333333335	11.572000000000013	0.0	4.191266666666671	8.26453333333334	21.44640000000001	11.741533333333347	0.0	15.437200000000008	14.948800000000002	18.515866666666675	16.509533333333348	5.602333333333338	9.217933333333331	10.57993333333334	6.435733333333331	28.66813333333334	11.920466666666677	9.874333333333343	13.489800000000017
29	orig	p1	genome29	15.277666666666676	16.141600000000018	42.22706666666667	9.23813333333334	12.595666666666677	17.49340000000002	14.414000000000016	11.592800000000011	19.27933333333334	15.485133333333351	17.533200000000022	20.045866666666655	19.370200000000015	6.018999999999998	10.002400000000005	17.471800000000016	6.6752	10.091933333333351	15.794800000000006	13.966933333333348	11.572000000000003	7.837666666666681	15.228933333333345	11.651733333333333	8.790533333333332	23.304066666666692	18.29686666666668	11.234000000000002	4.191266666666671	0.0	20.770666666666678	14.045666666666673	10.808133333333345	11.115866666666665	12.069800000000019	9.814200000000003	11.054399999999998	11.970533333333346	25.966866666666665	13.20180000000001	14.859800000000014	15.295800000000018	20.59313333333335	8.931066666666673	12.179866666666673	19.63960000000003
30	orig	p1	genome30	12.247733333333333	14.921133333333344	10.856733333333338	6.4561333333333355	12.327533333333339	14.969800000000006	10.72826666666667	15.089266666666674	15.198933333333343	6.893200000000004	23.362333333333343	14.680733333333327	16.976933333333356	6.308666666666667	4.916600000000001	8.44226666666668	14.145199999999996	17.540333333333347	12.982733333333353	12.784533333333343	6.526799999999998	10.53039999999999	11.234866666666662	14.333400000000008	7.519666666666671	8.978066666666674	16.738000000000007	10.886933333333346	8.26453333333334	20.770666666666678	0.0	11.45293333333333	14.810000000000006	33.314466666666675	12.059800000000013	17.522666666666673	12.34773333333333	9.416866666666664	16.221066666666662	20.64133333333334	20.411133333333346	6.70333333333334	15.534800000000002	11.651400000000015	10.876933333333337	10.528733333333339
31	orig	p1	genome31	2.801666666666673	2.3244000000000042	2.6025333333333336	5.920466666666666	19.22166666666667	13.112866666666669	11.184533333333338	12.187400000000011	6.88386666666667	16.699066666666678	9.675533333333345	5.720933333333335	9.039733333333348	10.539733333333334	7.9858	3.6157333333333384	14.374399999999998	13.97666666666668	8.84020000000001	7.4992000000000125	6.515600000000006	4.887333333333331	19.28246666666668	16.002066666666664	4.649400000000007	8.8904	23.59213333333335	6.496266666666671	21.44640000000001	14.045666666666673	11.45293333333333	0.0	27.128066666666673	10.757333333333339	10.857199999999999	13.797466666666661	15.10933333333335	27.239800000000017	9.536466666666676	6.824000000000005	16.43746666666669	7.648000000000014	25.689400000000024	9.943000000000005	22.201400000000007	14.949866666666672
32	orig	p1	genome32	14.06593333333333	10.390133333333331	10.401000000000003	14.620800000000013	16.342000000000006	9.495733333333334	16.15140000000001	13.550400000000007	7.896866666666671	12.732866666666673	24.12886666666668	6.496533333333332	7.340066666666665	8.703066666666672	9.913466666666675	13.211266666666688	25.0822	31.229733333333364	9.446400000000004	14.482933333333342	9.984066666666681	5.493133333333343	16.578666666666674	14.004866666666658	14.32393333333333	10.648400000000002	41.750466666666696	3.437666666666672	11.741533333333347	10.808133333333345	14.810000000000006	27.128066666666673	0.0	20.114333333333335	10.519066666666673	12.904066666666672	8.959466666666685	14.432866666666675	23.41346666666668	18.83393333333334	26.632133333333357	12.574333333333353	15.028133333333344	22.727133333333352	7.530200000000004	20.134400000000014
33	orig	p1	genome33	17.016266666666674	9.945266666666672	12.52633333333334	9.734600000000004	24.445466666666675	12.913266666666658	14.065933333333337	9.29846666666668	13.607333333333333	17.183866666666674	18.366466666666675	5.969533333333331	10.488933333333343	5.244800000000005	11.979400000000016	13.678333333333335	9.614466666666669	16.47846666666668	4.4309333333333285	11.809333333333342	2.036133333333332	4.3299333333333365	11.581199999999995	5.463799999999999	22.498799999999992	15.555866666666667	15.266933333333341	10.846533333333337	0.0	11.115866666666665	33.314466666666675	10.757333333333339	20.114333333333335	0.0	10.93753333333333	5.343799999999998	2.2444666666666713	9.207466666666665	14.798800000000007	15.763533333333342	15.455800000000007	5.641333333333339	7.976666666666674	5.115866666666673	3.4862	19.936600000000002
34	orig	p1	genome34	13.471333333333352	11.096866666666683	12.168800000000008	11.445400000000014	19.201733333333344	21.16060000000001	10.968066666666676	6.806000000000012	20.612466666666677	22.192866666666678	14.274333333333342	16.250266666666676	16.441866666666687	23.333266666666656	11.880066666666679	7.747800000000012	14.86073333333335	19.33113333333334	8.591800000000003	7.828600000000016	10.20106666666667	8.941066666666678	16.18326666666668	9.55626666666667	13.548466666666673	18.02940000000001	10.611333333333345	22.947800000000004	15.437200000000008	12.069800000000019	12.059800000000013	10.857199999999999	10.519066666666673	10.93753333333333	0.0	11.582599999999992	9.507666666666687	10.063066666666664	18.934333333333345	14.992133333333342	16.06473333333335	9.606600000000011	12.049400000000013	13.797533333333337	9.030266666666677	20.2058
35	orig	p1	genome35	10.678333333333342	20.0466	8.124933333333331	4.191266666666671	11.145066666666672	14.812533333333334	7.827000000000005	6.903866666666662	0.0	9.942333333333341	21.714333333333343	7.410133333333334	8.543199999999992	14.125200000000001	6.724466666666665	7.727133333333349	8.016266666666667	10.529133333333348	14.233333333333348	15.178066666666691	8.285000000000007	7.44980000000001	22.558666666666674	4.410200000000003	7.539600000000007	22.002600000000015	15.605266666666676	21.515466666666676	14.948800000000002	9.814200000000003	17.522666666666673	13.797466666666661	12.904066666666672	5.343799999999998	11.582599999999992	0.0	7.300600000000006	13.509666666666675	8.731066666666678	10.28113333333334	19.784200000000006	16.260400000000015	12.287000000000003	11.851000000000003	12.655600000000014	13.58826666666667
36	orig	p1	genome36	20.15493333333333	12.595866666666664	17.83053333333333	25.450200000000017	4.380466666666663	14.075000000000005	6.645866666666667	12.862866666666676	9.88280000000001	11.710133333333353	13.857733333333346	10.410466666666654	9.325999999999997	9.922799999999999	8.214733333333342	9.148266666666679	14.870200000000013	8.790533333333336	17.04539999999999	11.918733333333332	16.030800000000006	16.936000000000003	19.826400000000003	9.049399999999991	6.119000000000008	14.105466666666672	20.680533333333333	6.803933333333344	18.515866666666675	11.054399999999998	12.34773333333333	15.10933333333335	8.959466666666685	2.2444666666666713	9.507666666666687	7.300600000000006	0.0	19.56733333333333	13.093133333333354	12.048733333333335	13.98520000000001	7.696000000000009	9.84346666666666	23.382799999999996	12.167466666666662	21.594400000000004
37	orig	p1	genome37	11.572466666666688	13.411133333333336	18.843600000000002	14.403533333333339	22.520000000000003	17.662266666666692	7.827066666666667	7.4113333333333244	14.641933333333352	23.77873333333335	17.22466666666668	7.470199999999998	11.800400000000014	12.080533333333328	10.182333333333343	10.7686	31.83693333333334	12.219533333333345	10.221133333333338	17.899666666666683	10.013399999999997	16.76760000000001	36.00946666666667	14.07566666666667	13.051066666666676	21.714600000000008	10.94793333333335	9.436266666666683	16.509533333333348	11.970533333333346	9.416866666666664	27.239800000000017	14.432866666666675	9.207466666666665	10.063066666666664	13.509666666666675	19.56733333333333	0.0	15.575199999999995	8.036266666666663	17.790200000000006	10.180733333333343	10.340933333333336	14.135533333333345	18.217866666666676	21.367000000000015
38	orig	p1	genome38	10.5394	24.804199999999998	14.95933333333335	15.13886666666669	5.820733333333337	18.654466666666668	11.145199999999999	8.155533333333342	11.08580000000001	13.439333333333352	26.36406666666668	7.331066666666665	15.436200000000014	5.452733333333342	8.960266666666676	7.499733333333346	25.09313333333335	31.576800000000013	2.9894666666666687	5.611666666666675	5.4632000000000005	22.458666666666687	11.811000000000007	10.012866666666671	13.002733333333339	11.145800000000012	18.883266666666675	18.406533333333346	5.602333333333338	25.966866666666665	16.221066666666662	9.536466666666676	23.41346666666668	14.798800000000007	18.934333333333345	8.731066666666678	13.093133333333354	15.575199999999995	0.0	15.74440000000001	31.47826666666669	7.26986666666668	12.59546666666667	11.345200000000013	18.62346666666667	10.320666666666675
39	orig	p1	genome39	18.794466666666672	12.676933333333341	18.26813333333333	16.44993333333334	16.965666666666678	14.970400000000005	9.586000000000002	13.90720000000001	20.015800000000016	31.288666666666675	41.89920000000002	9.516199999999998	22.88673333333334	14.04526666666667	8.374066666666671	12.396400000000007	16.39000000000001	18.36586666666669	15.147733333333328	12.297133333333335	4.936333333333337	7.281533333333336	14.38333333333333	14.245000000000005	19.84733333333333	28.150400000000012	24.80360000000001	13.568333333333346	9.217933333333331	13.20180000000001	20.64133333333334	6.824000000000005	18.83393333333334	15.763533333333342	14.992133333333342	10.28113333333334	12.048733333333335	8.036266666666663	15.74440000000001	0.0	13.359600000000007	17.490333333333346	10.73820000000001	16.132800000000014	8.255000000000003	17.283333333333342
40	orig	p1	genome40	11.999066666666668	5.0976	19.827333333333346	21.72446666666669	26.65960000000001	17.662133333333344	27.86146666666668	18.74333333333334	33.18786666666669	26.37353333333335	28.029466666666686	30.675000000000008	14.638733333333338	17.68913333333333	13.380933333333338	19.57820000000002	25.973733333333346	23.65073333333334	39.703266666666686	28.905600000000014	21.496199999999998	10.450333333333337	21.078333333333347	30.534933333333342	8.185733333333346	18.109266666666677	13.269466666666684	15.337066666666669	10.57993333333334	14.859800000000014	20.411133333333346	16.43746666666669	26.632133333333357	15.455800000000007	16.06473333333335	19.784200000000006	13.98520000000001	17.790200000000006	31.47826666666669	13.359600000000007	0.0	17.472333333333342	17.223133333333347	20.372533333333344	28.438533333333336	18.795333333333353
41	orig	p1	genome41	11.383733333333346	11.056799999999999	9.068733333333341	12.645266666666664	11.473266666666674	5.354400000000005	13.915600000000012	7.528200000000012	13.289666666666669	14.095200000000009	13.557200000000027	0.0	16.8456	10.450199999999999	10.022533333333339	4.708000000000009	11.01560000000001	17.531800000000008	14.840066666666687	11.273466666666671	4.08206666666667	13.131866666666653	16.827266666666667	2.1557333333333446	7.638466666666659	8.134200000000007	11.83926666666667	9.406933333333342	6.435733333333331	15.295800000000018	6.70333333333334	7.648000000000014	12.574333333333353	5.641333333333339	9.606600000000011	16.260400000000015	7.696000000000009	10.180733333333343	7.26986666666668	17.490333333333346	17.472333333333342	0.0	5.2446000000000055	11.055933333333332	16.57900000000002	2.7020000000000053
42	orig	p1	genome42	19.39000000000002	8.167000000000016	41.23433333333336	9.684466666666676	20.035533333333355	15.307466666666688	9.296600000000012	12.347800000000017	14.671600000000009	38.789733333333345	12.912866666666684	12.963333333333331	15.57466666666668	11.11526666666667	2.1254666666666715	25.406866666666687	7.7091333333333445	30.11793333333338	18.305600000000013	5.989800000000013	10.042866666666669	6.8545333333333325	27.563600000000026	18.496000000000013	13.976733333333339	12.13793333333335	14.393266666666687	5.682200000000002	28.66813333333334	20.59313333333335	15.534800000000002	25.689400000000024	15.028133333333344	7.976666666666674	12.049400000000013	12.287000000000003	9.84346666666666	10.340933333333336	12.59546666666667	10.73820000000001	17.223133333333347	5.2446000000000055	0.0	14.751000000000008	6.903266666666674	18.822933333333353
43	orig	p1	genome43	8.512133333333338	2.155533333333338	10.678200000000004	15.565333333333356	12.962600000000009	15.149266666666673	31.02073333333335	20.23579999999999	6.03993333333333	10.867800000000003	25.668133333333344	25.34066666666666	19.588466666666662	9.14906666666667	8.959133333333344	42.34613333333333	58.53953333333334	13.648533333333358	16.707600000000014	11.066133333333344	13.798066666666674	8.37453333333334	19.90640000000001	21.02933333333335	13.08313333333334	13.95686666666667	75.13733333333334	31.626066666666688	11.920466666666677	8.931066666666673	11.651400000000015	9.943000000000005	22.727133333333352	5.115866666666673	13.797533333333337	11.851000000000003	23.382799999999996	14.135533333333345	11.345200000000013	16.132800000000014	20.372533333333344	11.055933333333332	14.751000000000008	0.0	16.668466666666678	19.528733333333342
44	orig	p1	genome44	7.222133333333339	10.958266666666669	24.30613333333335	15.744066666666683	22.836600000000008	22.857933333333346	16.182266666666674	12.04926666666667	29.996800000000015	24.872800000000012	13.90673333333335	10.65826666666668	11.28413333333334	15.416733333333347	18.91333333333334	12.047400000000017	29.988133333333344	7.836933333333349	15.00906666666669	17.49240000000003	20.195266666666676	16.319133333333333	11.423533333333342	4.350666666666676	9.546133333333344	20.759733333333344	12.109266666666684	2.5820000000000043	9.874333333333343	12.179866666666673	10.876933333333337	22.201400000000007	7.530200000000004	3.4862	9.030266666666677	12.655600000000014	12.167466666666662	18.217866666666676	18.62346666666667	8.255000000000003	28.438533333333336	16.57900000000002	6.903266666666674	16.668466666666678	0.0	12.814066666666683
45	orig	p1	genome45	31.03093333333336	7.084333333333337	83.00313333333335	22.132866666666686	13.936266666666679	37.62646666666667	11.652266666666677	4.689133333333341	11.772000000000002	17.354466666666678	18.178333333333356	16.30226666666667	8.800400000000007	13.043	15.456600000000016	14.612133333333343	15.685066666666675	15.537266666666678	11.591200000000004	7.549266666666682	13.351599999999998	20.443400000000025	24.34680000000001	28.48006666666667	7.728000000000005	28.8678666666667	17.69273333333335	21.762800000000016	13.489800000000017	19.63960000000003	10.528733333333339	14.949866666666672	20.134400000000014	19.936600000000002	20.2058	13.58826666666667	21.594400000000004	21.367000000000015	10.320666666666675	17.283333333333342	18.795333333333353	2.7020000000000053	18.822933333333353	19.528733333333342	12.814066666666683	0.0
46	orig	p1	genome46	5.175333333333327	10.015533333333345	31.310133333333344	15.536333333333346	16.906333333333333	24.35833333333334	22.231466666666684	23.035333333333334	16.162000000000003	11.999000000000002	29.900866666666694	12.516933333333338	28.421000000000014	19.161466666666655	11.035333333333327	9.90333333333335	15.37693333333334	13.588933333333344	7.390200000000004	10.291200000000007	6.665000000000006	6.030133333333339	14.750466666666668	8.950466666666664	19.31173333333333	14.412866666666673	15.744533333333337	8.651000000000003	12.65486666666667	22.76720000000002	25.55053333333334	26.639533333333354	21.576000000000022	13.578066666666672	14.186800000000009	16.976333333333343	11.312933333333337	16.996333333333332	21.059600000000003	26.25626666666667	19.925066666666673	29.322800000000008	7.926800000000004	20.492533333333352	13.340666666666678	10.639333333333344
47	orig	p1	genome47	8.125133333333334	11.36366666666667	11.344133333333335	4.648866666666674	8.383533333333343	0.0	4.202000000000005	9.6056	2.175466666666672	5.881866666666674	0.0	6.903733333333346	2.691733333333339	18.098533333333336	10.211400000000003	11.451866666666671	9.317266666666669	9.45613333333334	4.67813333333333	2.751400000000004	0.0	2.1753333333333416	8.463133333333332	0.0	11.85046666666667	16.916266666666676	8.274333333333331	4.470000000000006	4.509666666666675	6.266800000000007	2.27473333333333	35.054800000000014	5.8804666666666705	16.97600000000001	10.728000000000012	5.761466666666674	7.807200000000009	2.0465333333333335	2.781333333333336	3.1787333333333336	4.241800000000005	7.191533333333336	7.966333333333335	6.356800000000008	0.0	4.817533333333344
48	orig	p1	genome48	15.42680000000001	12.162466666666667	16.579133333333345	15.06900000000001	13.181800000000006	21.80566666666668	17.602333333333345	13.3808	23.39313333333335	28.995666666666686	32.34453333333336	8.731600000000013	25.330533333333353	18.932666666666677	12.43693333333334	15.575333333333338	10.151800000000009	18.95186666666667	21.802733333333336	14.890533333333345	15.58573333333333	8.810333333333347	17.92966666666667	7.827466666666666	17.234866666666665	23.522200000000016	27.10746666666669	16.319666666666684	10.002466666666674	14.184000000000008	9.695400000000006	7.091800000000006	6.31880000000001	14.909666666666674	9.94593333333335	18.8042	9.377200000000006	19.092533333333336	16.181400000000004	28.39180000000001	31.379066666666674	7.926400000000001	13.370200000000011	7.6490666666666804	19.02233333333335	20.412800000000008
49	orig	p1	genome49	15.794266666666683	2.3744666666666667	8.393533333333348	12.127933333333353	15.019066666666674	8.62200000000001	16.39006666666668	4.867800000000003	12.49586666666669	20.442200000000017	16.649533333333352	2.870666666666672	19.974866666666692	5.075800000000001	13.370333333333338	12.515533333333341	13.905666666666672	11.880733333333339	6.39680000000001	18.326666666666686	2.0063999999999993	10.083466666666677	7.529466666666671	11.452066666666676	9.248733333333336	9.367200000000015	20.243533333333346	14.374266666666689	14.015333333333356	17.956666666666674	7.6000000000000085	19.1006	22.706066666666686	8.441933333333342	9.14840000000001	14.243733333333335	19.72826666666668	5.4521333333333395	9.376933333333344	26.163600000000017	21.30766666666667	11.849266666666676	8.661200000000004	12.197800000000012	16.757200000000015	4.261133333333337
50	orig	p1	genome50	16.935666666666673	9.376800000000003	7.857200000000017	17.482600000000005	10.568533333333338	18.14793333333333	14.929333333333343	7.6392000000000095	12.834066666666669	13.608066666666673	27.030533333333352	28.122600000000006	16.737066666666664	11.950333333333333	14.394133333333356	12.774466666666672	13.003333333333345	12.86313333333334	6.486399999999993	4.877199999999991	2.20506666666666	11.662000000000013	16.370533333333334	29.939066666666672	63.45440000000002	18.92306666666666	10.260533333333335	11.541866666666682	7.658266666666673	21.861800000000006	4.708066666666674	9.029266666666668	17.939133333333338	7.628266666666676	14.414000000000012	10.77753333333333	13.826800000000006	15.108733333333337	20.750066666666687	18.387200000000007	22.774466666666672	2.234066666666674	10.837000000000007	38.55166666666669	6.614466666666662	17.859800000000014
51	orig	p1	genome51	19.261533333333343	22.16173333333334	26.582333333333356	24.627200000000038	20.940733333333352	19.44080000000002	19.252866666666677	13.173866666666676	21.64466666666669	15.446133333333357	16.55126666666669	6.138933333333338	14.781400000000016	13.578600000000012	13.12146666666668	17.135000000000026	10.132600000000014	12.58706666666668	18.872466666666682	19.936933333333368	7.300733333333337	16.777266666666673	22.71653333333336	15.028466666666668	17.165000000000013	26.54246666666669	23.356066666666692	20.81166666666669	7.400200000000002	13.777933333333348	13.144799999999996	5.900200000000009	5.552800000000001	3.736933333333333	13.302800000000019	18.37526666666668	32.78873333333333	27.614066666666687	7.420266666666681	17.5142	25.143600000000028	9.446133333333336	13.154333333333351	15.25780000000001	42.2072666666667	28.301200000000044
52	orig	p1	genome52	15.276733333333347	10.421333333333333	18.7356	14.829999999999984	14.284666666666663	9.4084	5.225000000000005	5.333799999999997	13.975866666666658	20.573199999999993	19.41	7.5886666666666684	10.379933333333344	18.923399999999997	6.695866666666674	5.344666666666672	23.265999999999995	7.300599999999999	12.604333333333344	11.433466666666678	16.876799999999996	4.91726666666667	23.066666666666674	17.40266666666666	7.063533333333334	14.76220000000001	7.172466666666681	4.559333333333331	11.175866666666671	2.702400000000008	13.429733333333331	11.58273333333334	12.605266666666669	7.231999999999992	10.390200000000004	14.146066666666668	4.459800000000005	16.401399999999995	11.2574	10.549466666666664	15.80253333333333	8.294666666666675	10.836666666666684	15.546000000000006	15.27833333333334	12.904266666666668
53	orig	p1	genome53	5.860066666666672	11.075533333333333	15.575066666666679	15.107400000000013	8.800666666666668	21.600866666666683	17.303466666666676	11.699400000000018	10.976133333333348	9.843133333333348	22.69786666666668	10.757000000000009	15.764333333333347	3.0490000000000066	13.17153333333334	34.9546666666667	8.643133333333342	25.715933333333343	13.2806	18.555399999999995	7.877000000000006	10.251400000000007	15.712733333333336	16.411400000000008	9.455333333333343	25.536133333333357	16.36913333333334	15.972666666666687	11.313400000000009	17.322800000000026	12.684999999999999	6.397266666666663	7.857600000000012	6.634466666666668	13.787733333333346	13.370000000000001	21.28653333333335	2.622800000000005	17.036066666666667	11.104266666666675	4.976533333333343	8.660600000000013	14.621266666666669	8.344200000000004	14.354533333333336	12.674933333333353
54	orig	p1	genome54	16.608866666666678	18.946733333333338	25.07233333333335	13.668333333333344	19.87646666666668	17.126066666666688	21.335866666666682	21.863400000000016	14.84060000000001	21.68380000000003	27.09766666666668	11.344533333333349	20.859866666666683	4.887333333333331	14.512200000000005	10.122133333333345	9.376600000000014	23.819733333333346	14.461800000000004	12.038800000000013	16.648200000000003	5.404133333333345	47.620466666666694	8.046	14.085266666666666	20.462200000000013	20.900333333333368	8.015733333333344	11.303666666666675	23.54246666666669	10.688066666666678	14.482666666666688	21.484400000000015	15.128866666666678	13.361733333333351	32.491933333333336	17.452333333333346	23.859533333333346	18.68486666666669	16.449333333333342	23.22353333333336	12.525133333333354	18.10773333333336	18.55620000000001	13.598133333333344	20.412733333333357
55	orig	p1	genome55	12.118866666666673	7.203666666666667	11.165533333333336	3.0396	8.065800000000003	7.747866666666663	8.165000000000006	5.185466666666667	16.946533333333342	7.648266666666668	14.53233333333334	15.664133333333336	7.2415333333333365	58.1198	9.992400000000004	11.730533333333351	19.817799999999995	21.107866666666673	10.70753333333333	5.870666666666672	18.168399999999995	2.225066666666663	8.502733333333335	14.431999999999992	11.780266666666666	14.373533333333345	17.413133333333352	7.479933333333339	10.985666666666674	23.053733333333348	2.394133333333329	2.6024666666666754	7.976400000000009	8.612133333333343	12.695666666666668	13.111666666666675	9.593466666666668	4.420399999999997	12.31633333333333	14.263733333333334	2.5925333333333285	6.486266666666673	11.4332	10.081800000000001	4.6390000000000065	10.996266666666667
56	orig	p1	genome56	2.9798000000000044	8.970866666666677	13.738266666666679	11.871200000000005	20.392533333333343	33.762933333333336	16.090733333333354	11.185000000000004	14.800666666666686	20.98853333333335	24.842733333333356	12.376866666666661	18.13866666666668	24.316000000000013	25.856666666666666	20.165600000000016	24.81446666666669	17.670800000000014	21.038733333333333	20.233800000000024	13.796000000000001	19.430000000000007	26.722466666666683	21.49600000000001	13.67813333333336	24.94293333333335	22.051466666666688	10.310666666666673	11.871333333333347	24.48440000000003	47.650466666666674	21.902666666666676	15.525733333333346	25.150266666666674	16.171066666666675	16.499400000000012	14.492866666666668	24.377466666666677	20.80133333333335	26.391666666666683	27.33353333333335	18.74220000000002	16.985666666666685	18.754133333333336	15.288200000000007	30.625133333333363
57	orig	p1	genome57	11.294866666666678	12.227800000000002	22.60773333333334	23.472466666666662	11.772600000000004	18.287000000000006	9.397133333333345	3.665533333333334	18.83386666666668	19.052800000000005	8.800800000000013	14.403266666666674	10.81653333333335	9.9936	20.602266666666676	6.8844000000000065	33.783533333333345	12.327000000000005	17.16506666666667	11.423133333333347	12.426866666666683	11.353866666666672	15.23893333333335	22.042999999999996	10.041466666666683	35.01460000000001	6.664800000000007	9.039333333333342	2.642400000000002	13.222200000000015	13.211600000000004	17.125933333333336	11.751333333333328	4.221200000000007	25.92686666666669	3.5164000000000044	15.186066666666669	15.983800000000016	16.26126666666668	18.12766666666667	16.955600000000015	8.97973333333334	25.35953333333335	12.406800000000004	17.213600000000007	20.483400000000014
58	orig	p1	genome58	11.840600000000006	11.037933333333335	11.999533333333346	3.665266666666671	10.111933333333344	13.69906666666667	12.118733333333335	20.205133333333354	14.403066666666675	18.595400000000023	29.671266666666675	10.450266666666664	14.671733333333346	9.446266666666666	13.100799999999971	11.770466666666675	26.541533333333334	10.020933333333343	21.525333333333354	18.40500000000002	5.166000000000004	11.195599999999999	16.202266666666667	25.6874	14.32393333333334	12.813866666666677	16.460400000000014	5.651866666666674	7.986400000000009	10.618400000000005	33.225533333333345	10.46946666666667	15.218066666666674	10.677066666666672	7.67873333333333	13.877800000000008	4.310333333333336	14.145466666666675	17.949466666666673	23.720466666666685	11.024000000000012	14.272266666666688	9.237800000000007	15.774266666666676	20.14633333333334	6.545933333333341
59	orig	p1	genome59	19.30066666666669	12.52933333333334	15.893200000000018	19.58846666666668	16.359333333333343	28.70753333333335	11.929400000000012	15.466933333333346	20.691800000000026	22.92473333333336	26.59240000000002	5.870266666666669	7.261333333333347	16.708933333333345	11.215400000000017	13.588866666666686	26.750533333333344	21.854266666666682	12.724333333333337	13.509666666666682	16.2906	13.609933333333359	28.91720000000002	16.38033333333334	11.125600000000002	21.66606666666668	19.847400000000032	26.422466666666693	19.548400000000015	30.89146666666667	35.0146	23.423600000000015	34.74660000000002	10.697999999999997	18.93333333333335	20.46386666666668	16.738666666666685	21.903400000000016	62.828	18.803533333333355	26.730000000000018	14.283066666666691	24.297666666666682	19.627600000000008	16.619133333333348	26.701800000000006
60	orig	p1	genome60	7.628466666666668	9.854133333333332	9.763666666666673	10.747400000000013	14.196800000000003	8.841133333333335	5.801000000000002	9.367200000000008	7.529266666666679	8.681866666666675	15.228533333333349	4.8872	6.267533333333343	11.363800000000005	10.717533333333343	4.072933333333342	20.98113333333335	11.304133333333343	10.88613333333334	8.075200000000017	24.395533333333336	16.41833333333335	24.45633333333334	8.641799999999996	5.423066666666667	9.336933333333345	9.406733333333342	16.698666666666675	10.797133333333335	4.7681333333333455	8.880466666666674	12.625800000000009	25.49053333333335	7.667466666666677	10.857200000000002	8.443533333333338	24.88200000000001	11.46286666666667	16.975733333333363	13.031933333333345	17.222466666666676	7.221266666666683	6.565333333333339	18.278199999999995	11.37353333333333	9.316933333333338
61	orig	p1	genome61	4.906466666666667	2.2847333333333353	17.86913333333335	9.644466666666673	7.787800000000008	11.642333333333355	9.009333333333341	5.702066666666674	11.770666666666674	7.739200000000011	14.691266666666682	21.16866666666668	12.266733333333338	13.847266666666687	11.730999999999991	8.274333333333335	3.089333333333336	12.97320000000002	5.314333333333337	14.024933333333344	16.87586666666669	14.344733333333345	4.838533333333338	2.1461333333333314	8.592200000000012	18.774866666666686	18.604666666666684	7.677600000000005	2.3144666666666716	7.201333333333338	7.9569333333333425	5.225533333333338	11.811533333333344	11.819933333333339	5.314266666666665	9.933266666666672	6.536000000000005	6.695933333333343	8.770533333333344	15.783733333333334	18.068133333333343	14.581266666666671	6.466533333333345	19.50973333333334	11.333533333333342	7.7986666666666835
62	orig	p1	genome62	9.008933333333339	4.926933333333338	20.243599999999997	9.49593333333333	17.631733333333333	21.386400000000005	20.891266666666674	11.780933333333333	17.422533333333345	14.472333333333353	11.93993333333334	29.89066666666667	17.879600000000007	13.380266666666675	17.830400000000004	8.920466666666677	19.022200000000005	11.323800000000006	2.63226666666667	23.353400000000015	8.889066666666672	19.718000000000007	25.200733333333336	5.462800000000001	28.52040000000001	22.826600000000013	29.670933333333355	7.5682000000000045	7.062600000000003	27.25773333333336	18.436266666666672	10.141666666666673	18.326800000000013	12.941066666666671	17.126533333333345	10.956600000000007	11.143600000000006	28.002000000000017	15.713933333333344	12.3966	21.872133333333352	9.78240000000001	37.249600000000015	9.188733333333335	19.091400000000007	15.049266666666682
63	orig	p1	genome63	11.165	5.900266666666667	17.96946666666667	9.197599999999998	17.561200000000003	16.32066666666667	16.41873333333334	4.827533333333328	4.965800000000007	7.5395999999999965	9.039733333333338	7.181400000000014	3.7248666666666708	17.77966666666667	11.601800000000011	10.350200000000001	14.394333333333343	15.167333333333357	15.147266666666678	14.730866666666675	20.006066666666662	4.409600000000005	15.505266666666678	32.024400000000014	2.066666666666663	10.737066666666681	7.359400000000008	2.7315333333333314	9.813933333333345	5.414200000000012	9.794333333333334	10.100866666666676	15.99246666666667	6.585933333333333	11.512466666666672	12.536133333333332	19.51846666666666	6.655133333333332	27.504666666666665	4.986666666666672	26.876933333333337	4.827066666666674	14.630066666666675	25.657266666666683	13.190066666666674	16.032400000000003
64	orig	p1	genome64	2.056133333333335	9.765400000000007	13.002933333333331	0.0	15.098466666666672	7.678666666666672	8.314533333333333	10.60893333333333	6.049266666666668	4.667600000000011	17.136066666666665	26.184333333333313	2.6522666666666694	8.7014	14.751333333333335	23.651200000000003	11.97953333333334	9.914066666666669	5.0062666666666615	2.0364000000000004	4.291066666666666	22.3608	9.347666666666676	8.761933333333332	7.7083999999999975	12.446533333333335	11.274000000000004	2.105800000000002	4.4697333333333304	5.780666666666669	40.73679999999999	11.860200000000006	15.923200000000012	10.0016	5.314400000000003	11.790600000000001	4.55906666666667	17.562866666666658	8.443666666666676	13.936266666666674	12.117666666666668	4.787066666666679	12.516866666666676	8.095733333333333	10.776933333333336	5.1848666666666645
65	orig	p1	genome65	7.907266666666661	6.0493999999999915	2.036133333333332	3.2278666666666744	0.0	3.62573333333334	6.575933333333337	5.929866666666669	7.866866666666669	6.546199999999998	9.953333333333333	10.06213333333333	7.430266666666675	4.8078	14.00600000000001	6.078933333333339	10.747933333333332	4.738200000000003	8.721066666666665	8.572533333333332	4.609000000000005	2.145800000000005	0.0	0.0	4.708599999999997	2.275000000000002	2.374400000000005	2.7019333333333364	7.3698000000000015	8.741400000000002	4.916866666666667	2.374400000000005	11.264666666666674	7.6590000000000025	5.1553333333333295	11.393333333333334	2.6034000000000077	2.235199999999999	9.634866666666678	6.080000000000005	0.0	6.973400000000005	6.635533333333331	7.321200000000001	0.0	19.657666666666664
66	orig	p1	genome66	71.23266666666667	17.40440000000001	14.304266666666678	25.10260000000002	22.868333333333347	28.73806666666668	10.163000000000004	11.32520000000002	14.432666666666673	16.7768	23.84173333333335	9.397600000000004	14.70106666666668	20.401333333333355	11.373666666666672	6.06933333333334	16.707866666666675	20.641866666666683	11.771533333333327	14.75146666666668	14.014866666666663	14.521866666666678	21.82386666666668	16.072666666666667	13.270799999999998	16.717533333333336	29.164933333333344	17.126533333333345	14.950533333333341	15.845266666666678	19.082533333333334	22.08100000000001	22.568133333333343	26.86120000000001	20.25553333333335	14.950266666666673	12.635133333333343	14.523200000000017	13.032933333333357	30.009066666666673	25.62626666666668	13.309866666666679	26.483066666666677	16.52966666666669	13.240866666666658	11.851266666666682
67	orig	p1	genome67	11.802066666666668	4.6884000000000015	12.843933333333336	12.596933333333336	8.135666666666669	8.801066666666674	8.205666666666676	12.377400000000005	14.413200000000003	9.069200000000002	19.10373333333336	10.976333333333336	10.8172	12.179400000000012	5.592266666666667	6.694200000000009	11.96080000000001	11.960466666666672	17.46333333333334	15.407533333333351	3.656600000000001	11.45366666666667	10.778666666666673	15.903400000000001	9.992666666666675	15.992866666666686	2.1158	3.139600000000005	16.084066666666686	24.515733333333362	9.85366666666668	12.6648	7.640466666666676	3.307999999999998	11.534800000000011	7.968400000000003	13.40986666666668	7.490200000000005	6.675599999999999	14.86053333333334	8.889466666666682	7.687933333333341	20.899533333333345	15.12133333333335	28.570000000000004	11.085866666666671
68	orig	p1	genome68	7.866533333333329	4.410199999999996	9.019266666666674	8.174666666666665	10.498933333333348	12.674000000000007	4.718000000000011	4.92613333333334	6.664666666666665	16.53846666666668	8.236466666666672	17.581733333333343	6.028866666666669	7.817466666666668	2.0465333333333326	3.109400000000001	3.9138666666666637	7.9966000000000115	8.51306666666667	10.81760000000001	13.113266666666664	8.374866666666662	15.964199999999995	9.6252	2.3439333333333323	16.905733333333323	15.336066666666682	14.144333333333337	9.008199999999992	5.771066666666663	8.641533333333339	11.145466666666664	10.252066666666682	15.455333333333336	12.161000000000005	7.529866666666674	19.200200000000002	20.353800000000007	15.028133333333336	14.244066666666662	21.694066666666668	0.0	4.936533333333337	13.183200000000006	11.095000000000013	12.764866666666673
69	orig	p1	genome69	20.79006666666667	12.327000000000002	12.983066666666668	30.237266666666677	9.854400000000005	18.91366666666668	7.5895333333333355	16.945800000000016	7.5992	11.324400000000004	11.800800000000006	8.801000000000005	6.714800000000011	7.966866666666668	30.595066666666675	0.0	6.258866666666673	16.430200000000017	20.998733333333348	18.555066666666676	10.132466666666666	8.136266666666671	9.763933333333341	12.257000000000012	12.0896	20.999266666666678	17.054866666666687	5.263200000000005	13.419333333333334	9.943933333333344	2.5031999999999996	2.5228000000000037	26.491333333333333	26.71020000000001	20.593933333333354	6.446666666666669	10.55853333333334	15.486866666666666	20.650800000000004	16.589533333333325	8.036133333333343	2.224800000000002	27.693933333333362	18.555400000000017	10.65920000000001	18.823666666666682
70	orig	p1	genome70	22.66860000000003	19.63880000000001	21.605000000000018	36.465866666666685	22.122800000000012	22.419800000000023	22.857266666666685	21.397	22.249933333333363	25.290466666666696	32.51266666666669	14.165066666666686	22.786533333333356	12.71486666666668	19.798266666666684	19.041733333333354	26.921000000000014	14.910200000000017	13.03126666666667	21.08826666666669	14.213866666666668	14.582933333333344	13.19253333333334	21.745066666666684	10.895800000000005	18.99253333333335	21.36726666666669	20.631333333333366	25.100400000000025	18.58426666666668	21.783066666666677	18.78506666666667	25.70693333333335	13.876266666666673	19.916933333333347	14.760266666666674	24.17746666666667	25.321333333333346	26.03600000000002	18.02900000000001	34.34140000000002	36.48286666666668	15.55593333333335	12.447466666666678	22.668200000000024	29.20606666666669
71	orig	p1	genome71	12.069200000000002	12.377266666666674	20.383466666666667	15.943866666666672	7.360933333333339	19.668599999999998	15.367466666666672	10.957000000000008	22.846800000000005	7.1522666666666765	23.473400000000023	14.780466666666676	18.137599999999992	9.715333333333334	14.5918	2.9005333333333354	10.916733333333333	11.194533333333347	16.915933333333342	15.714133333333347	11.105200000000007	9.8842	17.641266666666674	20.59153333333333	12.149666666666661	17.02520000000001	22.708666666666677	14.859733333333338	29.421866666666673	18.88393333333334	13.18173333333334	7.936399999999999	13.35013333333334	7.053533333333334	11.514733333333346	13.777400000000005	14.174666666666685	12.705200000000005	10.916199999999996	19.58900000000002	24.426733333333345	19.140133333333342	17.244600000000005	14.602800000000009	18.64493333333335	13.36173333333334
72	orig	p1	genome72	12.12893333333334	19.10199999999999	9.98306666666667	5.195466666666675	7.668666666666667	14.870933333333348	7.708600000000004	15.464933333333356	8.512933333333343	9.118800000000011	19.757333333333346	10.916666666666679	7.678133333333349	6.484733333333338	14.313533333333329	7.569266666666678	15.247066666666672	11.3642	14.085333333333324	4.609133333333343	4.81773333333334	67.77540000000002	11.343066666666669	8.94973333333333	12.792466666666666	19.24080000000002	31.09100000000002	16.32106666666668	17.71046666666667	12.147333333333343	14.490866666666674	4.5979333333333425	8.09460000000001	4.539066666666674	5.572200000000002	4.130933333333342	8.352666666666675	6.714666666666674	14.471866666666688	24.086666666666677	21.695200000000007	44.670400000000015	5.642333333333333	8.513066666666667	13.937000000000015	8.413466666666672
73	orig	p1	genome73	5.03593333333334	18.535533333333333	5.175466666666676	17.8026	17.669600000000003	10.608800000000006	14.143933333333347	0.0	11.422866666666682	8.671799999999994	14.701933333333347	9.406666666666666	8.99926666666667	5.394066666666674	16.202266666666677	5.642000000000007	16.98640000000001	11.681800000000017	18.67553333333334	9.536866666666679	12.375533333333326	5.344200000000004	13.807400000000005	17.48206666666666	13.48053333333334	6.933066666666676	22.837133333333338	12.634733333333354	5.653066666666675	19.041200000000014	11.7116	13.86726666666666	24.68546666666668	6.565400000000004	13.589866666666673	6.775000000000016	7.132000000000016	22.64760000000002	19.638133333333354	5.662333333333336	11.771133333333342	14.661333333333339	12.774133333333332	12.288000000000004	10.330000000000005	13.439400000000006
74	orig	p1	genome74	2.821466666666666	9.327933333333341	12.763533333333346	10.866866666666674	19.589000000000002	15.386800000000001	13.351266666666678	13.975666666666674	16.836600000000022	7.30006666666668	23.21526666666668	19.538866666666674	16.370400000000018	10.767000000000014	5.225133333333336	7.0630000000000095	12.624866666666676	13.826800000000024	10.986133333333328	15.198066666666687	14.978800000000014	8.8904	5.444200000000002	20.225200000000008	18.9638	18.04986666666668	19.370400000000014	10.500533333333337	10.141933333333338	17.16460000000002	23.125666666666678	8.035599999999995	17.781000000000013	13.04140000000001	11.354333333333347	14.87060000000001	21.127466666666667	12.912866666666673	14.105266666666676	16.400533333333353	22.17960000000002	13.03133333333335	9.704000000000008	8.870333333333335	14.820733333333347	10.369666666666667
75	orig	p1	genome75	12.13986666666667	6.506399999999999	9.767266666666679	9.059400000000007	36.53606666666668	17.412733333333353	10.518800000000002	7.00333333333333	2.046199999999999	9.515866666666668	11.354266666666678	4.888600000000004	8.323266666666667	12.2684	10.807933333333335	40.69693333333335	11.623133333333342	15.417466666666677	14.533000000000008	9.019333333333341	19.83740000000001	5.582866666666671	21.457600000000014	35.09599999999999	7.787733333333328	9.46646666666668	4.0825333333333305	7.251466666666673	15.98373333333334	20.473200000000023	16.489200000000004	3.933333333333337	13.846266666666668	2.9005333333333283	12.398600000000016	11.374066666666675	14.174266666666682	10.550200000000011	5.065733333333338	11.791866666666664	10.927200000000008	7.857199999999999	35.23400000000002	24.059800000000024	13.51986666666668	35.493933333333345
76	orig	p1	genome76	13.251466666666676	7.849666666666675	22.78586666666668	10.747666666666674	15.507000000000001	12.22886666666668	18.039533333333342	19.299866666666674	20.779866666666678	21.62593333333335	22.509266666666694	9.624933333333342	15.883533333333347	15.407200000000014	4.341000000000005	3.1190000000000033	30.41600000000001	16.667533333333356	17.23380000000001	17.899266666666687	20.78173333333335	9.247466666666668	18.883866666666684	11.383866666666677	9.594733333333341	11.243866666666671	13.995866666666679	8.39380000000001	11.433133333333348	8.562800000000003	14.631133333333334	17.533333333333324	21.29706666666668	14.91840000000001	16.113466666666675	15.775600000000004	11.662000000000006	13.39046666666668	14.572400000000009	10.91573333333335	20.99786666666668	13.27160000000002	11.115533333333346	14.095333333333333	20.85026666666668	18.784533333333336
77	orig	p1	genome77	29.62153333333336	15.486200000000016	26.006066666666676	16.17286666666668	18.088400000000014	28.230933333333343	29.244333333333337	24.347533333333345	34.717333333333336	24.355466666666686	33.03866666666667	11.135599999999997	16.440733333333338	16.172066666666687	16.48966666666669	17.672066666666677	32.59173333333334	23.94000000000002	18.287399999999998	29.20433333333335	12.17893333333333	17.095666666666673	31.648533333333347	30.823333333333338	26.88953333333334	22.608533333333344	29.75173333333338	14.888800000000021	12.06000000000001	22.57906666666668	25.99513333333333	18.775066666666667	33.335000000000015	21.25726666666668	21.696066666666677	40.78793333333334	19.866733333333347	34.23893333333335	37.538333333333355	34.051800000000014	29.581066666666665	17.213533333333363	19.50013333333335	17.442733333333337	20.422933333333344	25.24086666666668
78	orig	p1	genome78	25.627933333333345	12.506733333333337	16.598666666666677	16.251000000000015	8.144533333333342	15.277266666666673	15.198066666666675	12.673400000000012	12.25760000000001	11.303600000000014	7.50960000000001	5.761333333333344	14.294266666666687	12.24753333333334	9.903733333333339	3.0987333333333353	5.651466666666671	5.343866666666678	11.750666666666664	13.976133333333351	12.04913333333333	7.241333333333337	12.425799999999995	5.026199999999999	4.569266666666671	30.515600000000006	11.095866666666685	9.783466666666676	9.674333333333333	5.712200000000003	13.608600000000003	7.370866666666682	4.370866666666668	2.810933333333338	6.746733333333342	12.0686	10.926200000000005	12.982666666666677	4.976466666666671	12.406266666666678	14.333066666666674	22.548133333333347	8.790666666666684	10.39053333333333	11.721333333333348	17.40253333333335
79	orig	p1	genome79	10.44980000000001	10.540333333333344	9.913000000000011	6.834933333333346	14.840266666666679	15.67366666666668	16.50913333333335	13.24206666666667	6.983333333333334	12.615266666666681	24.51420000000003	9.823666666666668	2.3141999999999996	15.007600000000018	15.357066666666682	6.327000000000002	12.030333333333331	18.615400000000015	10.836733333333335	8.115466666666672	10.370000000000001	7.240933333333345	18.396400000000014	4.807933333333331	10.369333333333337	6.864000000000004	15.942533333333337	12.148733333333343	12.71560000000001	9.49593333333334	17.720466666666663	12.267933333333335	20.026266666666682	10.945466666666675	11.512533333333344	24.108000000000008	4.529733333333336	13.92646666666667	25.129933333333337	10.706866666666674	18.742800000000017	6.178733333333341	9.287800000000008	22.00313333333335	31.429266666666674	17.37373333333335
80	orig	p1	genome80	32.66046666666669	0.0	12.198400000000017	12.047933333333336	16.957000000000008	9.088200000000004	6.5357333333333365	2.1558000000000006	12.486000000000015	16.131933333333347	0.0	4.9268666666666725	13.87680000000001	19.68673333333333	13.61886666666668	11.928200000000025	12.605799999999999	12.81420000000001	4.737600000000015	10.737866666666676	4.8672	9.576266666666676	13.82820000000001	9.446866666666672	5.1061333333333465	9.446466666666687	13.320133333333338	10.34013333333334	4.519266666666674	10.469266666666673	5.393666666666668	19.36060000000002	2.384000000000004	4.897333333333329	15.85386666666668	2.2942000000000036	4.688400000000012	10.709333333333337	5.116133333333348	4.767866666666674	12.06933333333334	5.016533333333342	18.038933333333357	0.0	8.770533333333347	7.171933333333332
81	orig	p1	genome81	15.54526666666667	11.334066666666665	24.49600000000001	19.717400000000016	14.224333333333345	15.237000000000016	19.111200000000007	10.93760000000001	19.350800000000028	14.154533333333344	29.12346666666669	11.343666666666673	16.280800000000013	27.89153333333334	17.144866666666662	13.65773333333335	57.514466666666685	26.26306666666668	11.045666666666673	15.4268	6.11900000000001	20.32333333333334	21.852733333333337	8.096066666666673	17.56073333333334	21.495266666666677	17.194533333333347	18.952066666666674	25.242000000000015	13.448733333333358	9.664533333333331	13.728400000000011	30.961466666666677	7.589666666666666	10.54886666666668	10.966266666666684	28.816466666666678	13.719333333333346	21.53400000000001	13.368999999999996	22.43866666666667	11.303733333333344	11.820533333333344	30.77373333333335	18.05900000000001	29.165400000000023
82	orig	p1	genome82	11.214866666666659	17.920866666666665	13.478933333333337	18.735200000000006	5.066066666666664	21.328266666666682	2.7613999999999947	12.79440000000001	9.39746666666667	13.856333333333346	10.947933333333335	9.516600000000006	14.254466666666655	4.371400000000008	6.676000000000009	4.629000000000008	16.90833333333335	6.994466666666678	7.927533333333333	11.176133333333343	7.262266666666672	10.89840000000001	22.82633333333334	12.773266666666657	8.501866666666672	13.25213333333335	9.825733333333343	5.820666666666671	10.718266666666665	10.807466666666667	4.261466666666664	17.483266666666662	4.579133333333342	4.460333333333338	5.314066666666662	5.016333333333328	29.057533333333353	15.307666666666677	8.3152	14.900733333333335	20.49213333333335	10.687066666666674	27.733933333333326	8.006866666666657	16.759066666666676	14.463133333333326
83	orig	p1	genome83	15.506600000000027	10.082933333333347	2.8610000000000078	13.460200000000018	12.377200000000006	18.43680000000003	13.20120000000001	17.879933333333344	13.012666666666682	15.236466666666693	21.833266666666685	14.642000000000014	38.43200000000002	12.64533333333334	14.155733333333348	12.972600000000018	12.168066666666682	14.463200000000018	6.3768000000000065	41.63113333333334	5.075133333333337	14.493533333333342	17.51200000000001	7.996466666666677	7.500000000000007	15.396266666666687	20.016400000000015	20.751533333333356	10.013600000000011	21.455200000000033	18.047200000000004	11.234800000000018	14.810666666666688	8.880200000000006	11.721733333333354	15.517533333333343	21.406000000000027	15.505800000000004	14.731266666666688	10.678333333333342	15.03813333333336	7.1216000000000115	16.658400000000025	12.297066666666677	8.51240000000001	20.085533333333338
84	orig	p1	genome84	10.36040000000001	13.23306666666668	18.118600000000004	16.94586666666668	16.845266666666685	10.241666666666667	12.298533333333346	32.552933333333335	13.430266666666679	11.901400000000002	34.38000000000001	14.860199999999999	20.0656	9.71540000000001	6.874066666666664	21.571933333333345	10.836866666666666	18.15733333333335	11.47293333333334	21.505533333333325	6.655599999999996	4.490266666666665	9.266200000000005	7.519533333333335	7.479666666666667	14.41286666666667	12.099133333333338	4.499800000000011	11.988466666666678	18.09859999999999	12.783800000000014	7.490066666666667	16.609066666666674	11.99900000000001	9.645733333333341	18.58293333333334	11.968533333333333	16.280533333333324	9.535733333333326	15.297466666666672	17.541200000000007	4.807266666666671	15.297466666666676	15.405000000000012	14.512933333333343	5.920133333333332
85	orig	p1	genome85	11.333466666666684	19.789000000000023	15.893466666666693	12.367133333333346	13.70873333333332	21.097133333333343	15.068400000000015	18.676733333333353	15.158733333333352	12.068466666666687	25.200400000000034	18.514333333333333	9.922666666666675	17.533333333333335	11.908800000000015	4.678466666666676	16.05226666666668	25.976600000000023	10.192000000000004	16.825733333333353	8.3342	12.784000000000017	20.214800000000018	22.73806666666667	28.59660000000001	15.019066666666681	19.915466666666678	8.265000000000004	10.469200000000015	9.367066666666677	12.833200000000016	14.18493333333334	20.95900000000002	14.332666666666682	21.603866666666686	9.268066666666673	18.832733333333344	14.840400000000004	23.293266666666682	35.58953333333335	22.548466666666698	15.743266666666674	32.52120000000001	15.18820000000002	7.063200000000016	15.594600000000021
86	orig	p1	genome86	9.96339999999999	7.400400000000012	6.6858	6.834133333333334	11.890133333333338	4.480533333333341	21.76520000000002	9.497199999999996	4.5394000000000005	2.066733333333339	11.821333333333335	12.844466666666666	20.4136	4.936866666666674	6.287866666666677	11.541533333333348	18.566533333333325	12.436600000000006	13.598399999999998	7.02300000000001	4.897333333333329	9.237066666666664	26.791133333333327	20.573333333333316	10.420400000000011	15.376466666666687	7.539666666666662	5.830733333333342	8.315399999999997	19.082000000000008	12.744533333333337	14.22440000000001	8.453266666666664	5.07653333333333	4.99646666666667	10.081266666666668	6.923400000000001	7.252066666666671	2.7715333333333305	12.457266666666655	11.611600000000003	7.95633333333334	17.07593333333334	9.9728	10.708533333333346	13.89700000000001
87	orig	p1	genome87	10.877066666666671	9.993333333333329	14.006533333333334	8.919866666666671	10.876800000000006	15.546333333333354	12.118799999999995	17.94886666666667	11.135066666666681	6.547333333333345	11.433666666666678	7.092400000000001	2.9499333333333375	6.258266666666672	6.257200000000008	6.456800000000008	8.482866666666666	10.977400000000006	2.225066666666663	4.311133333333341	5.94006666666667	5.424133333333341	5.582866666666671	14.552666666666664	13.866800000000008	18.755066666666682	26.372866666666678	13.032133333333345	2.225066666666663	17.760466666666673	10.022533333333332	7.857800000000005	9.41660000000001	6.694933333333335	2.463866666666668	10.788066666666687	6.16866666666667	8.205666666666676	11.611600000000006	44.114333333333335	11.61246666666667	73.44666666666669	8.88966666666666	9.328	7.320933333333347	7.400933333333345
88	orig	p1	genome88	6.446733333333341	5.334333333333333	17.759733333333347	15.249333333333343	9.813533333333336	6.605933333333336	14.691200000000006	14.3736	4.658266666666663	6.179400000000005	10.728200000000005	2.1355999999999966	7.191666666666666	15.76486666666668	23.393066666666666	6.158000000000005	8.364800000000006	15.089133333333347	16.480466666666672	9.62526666666669	6.635200000000001	4.262133333333338	7.539466666666669	6.954000000000001	10.231733333333331	6.9538666666666735	17.512733333333337	5.940400000000004	12.030200000000006	15.80446666666668	5.135933333333334	11.215400000000006	18.28680000000001	10.0322	9.795466666666673	12.247400000000003	9.744733333333352	8.682266666666674	18.6148	32.2342	35.64186666666667	86.43026666666668	7.331400000000006	10.727733333333344	19.00346666666669	13.094266666666673
89	orig	p1	genome89	15.26753333333334	14.773066666666669	10.697866666666663	11.9406	13.639400000000002	14.493600000000008	10.290933333333335	17.918666666666674	13.390466666666665	15.058133333333348	10.31246666666667	4.440133333333339	7.817733333333333	2.23513333333333	4.429866666666662	6.496533333333343	8.464733333333342	15.297800000000006	2.20506666666666	6.18866666666667	4.6186666666666625	13.619866666666658	7.976133333333344	13.01253333333333	7.589666666666666	20.016133333333347	9.010066666666681	15.773533333333333	5.035866666666664	14.374066666666671	15.993266666666678	16.341133333333342	6.537066666666664	7.837200000000008	11.296866666666673	4.550000000000004	9.614933333333337	16.360866666666677	45.15746666666667	13.688933333333335	8.590333333333348	5.025066666666678	12.089733333333342	13.181999999999999	10.847933333333344	5.105266666666665
90	orig	p1	genome90	9.27806666666666	20.27446666666667	6.516399999999997	9.644733333333338	5.732599999999998	13.598600000000005	0.0	2.036133333333332	7.519333333333339	7.708533333333339	13.39973333333334	13.976533333333347	4.866933333333343	48.94200000000001	2.2847333333333353	12.993000000000002	8.393999999999998	17.889333333333344	4.5093333333333305	4.618266666666674	10.976399999999998	6.675066666666673	12.645200000000003	18.6946	11.542066666666672	21.147666666666687	11.670533333333344	7.6388000000000105	7.26093333333332	4.638600000000007	12.118933333333342	6.834999999999994	12.892333333333344	16.33980000000001	11.214533333333321	4.84726666666667	15.962666666666664	13.053666666666658	9.872666666666682	13.091533333333341	10.547933333333344	9.18833333333334	44.620000000000005	5.891000000000005	2.32426666666667	7.3812666666666615
91	orig	p1	genome91	13.131266666666676	9.378600000000004	10.12206666666668	7.966000000000008	15.257800000000014	24.70433333333335	6.178666666666675	6.715066666666669	10.907333333333337	19.33006666666668	9.456733333333347	17.82140000000001	6.903733333333339	11.056666666666672	5.5419333333333345	12.78400000000001	7.400266666666674	22.897200000000023	12.684399999999997	12.90366666666668	24.93326666666667	10.550533333333348	20.612000000000005	14.324866666666669	17.045266666666674	17.880066666666682	18.93393333333336	12.951600000000013	2.1055333333333337	13.449800000000018	18.039333333333346	5.106200000000001	8.394200000000009	12.069733333333339	14.572533333333334	7.648266666666666	4.599266666666669	18.516266666666674	15.95386666666668	25.627800000000015	14.920800000000014	7.082533333333338	13.57980000000001	16.13266666666668	8.950666666666681	18.417333333333346
92	orig	p1	genome92	20.501066666666677	8.145933333333335	5.671933333333328	8.016133333333336	8.61193333333334	13.489200000000011	6.575866666666666	2.006333333333334	4.7776666666666685	12.376733333333323	14.761066666666672	6.158666666666662	18.009066666666687	23.24393333333333	2.552533333333333	0.0	18.566533333333332	10.221533333333337	5.810666666666666	13.369866666666677	13.052933333333335	10.092266666666664	13.806266666666666	24.784066666666668	8.93973333333334	17.253666666666682	10.121800000000006	6.188200000000002	7.896866666666664	12.823466666666679	15.445266666666676	10.876733333333334	22.856466666666677	8.988000000000003	13.897133333333336	10.707733333333348	5.353933333333334	14.502266666666667	14.730666666666664	17.542066666666678	4.052800000000001	8.343733333333343	18.10806666666668	10.330933333333341	4.68866666666667	12.327066666666667
93	orig	p1	genome93	6.884266666666669	17.79246666666667	13.579733333333348	12.426400000000022	5.205200000000005	10.230933333333343	11.941066666666671	9.556066666666673	38.35420000000002	16.687933333333337	17.581133333333348	4.987066666666664	11.503133333333341	12.347133333333339	38.462133333333355	6.138800000000005	18.893066666666666	12.744533333333337	7.887000000000004	25.408866666666682	6.843933333333339	26.01493333333334	11.313933333333342	10.549399999999991	15.257066666666669	18.355733333333347	14.73113333333335	10.370066666666677	18.605933333333333	22.975	20.86146666666668	2.4932000000000016	18.81406666666667	12.088600000000007	11.622866666666678	11.612266666666667	26.204733333333355	5.334533333333333	23.23440000000001	21.099000000000007	20.11560000000001	8.363466666666671	9.66500000000001	2.1948666666666696	13.538333333333341	14.075199999999999
94	orig	p1	genome94	16.92606666666668	9.398866666666674	5.313800000000004	15.684533333333341	10.310666666666677	15.138466666666677	8.452866666666676	12.367266666666662	2.065800000000003	13.290133333333348	10.281400000000012	10.083066666666667	11.354266666666682	21.7346	2.3042666666666705	7.75693333333334	14.512866666666667	14.432066666666675	9.744000000000018	8.343666666666667	4.847533333333331	4.3806666666666665	8.910333333333337	10.727533333333334	18.346533333333326	10.81806666666667	16.827133333333343	13.091266666666659	12.089933333333335	5.284266666666674	15.99273333333333	8.26526666666668	10.320800000000002	11.084800000000019	29.53186666666668	12.099	4.5381333333333345	8.195666666666675	10.51880000000001	11.036400000000004	20.213333333333345	60.373999999999995	17.372666666666685	5.17540000000001	14.076266666666672	34.09166666666667
95	orig	p1	genome95	17.403266666666667	12.535400000000017	28.577200000000015	10.895800000000001	8.1054	7.2121333333333375	3.854133333333337	15.893466666666676	9.30640000000001	10.31000000000002	16.737600000000015	10.609133333333347	12.733533333333348	8.094800000000006	10.648600000000002	18.33606666666668	10.399666666666679	21.574266666666684	12.952533333333356	15.246533333333346	9.416133333333338	5.771533333333327	13.618866666666673	18.96286666666668	7.777800000000006	16.519200000000016	15.774000000000012	3.6059333333333363	14.929866666666673	16.81786666666668	17.323666666666682	13.757933333333348	12.48560000000002	15.51473333333334	7.6286000000000005	10.896466666666683	7.290466666666674	19.618733333333346	6.278200000000012	17.233666666666686	24.793000000000028	9.056866666666682	20.61106666666669	7.549333333333344	23.471533333333344	9.814800000000005
96	orig	p1	genome96	2.0362000000000045	9.744466666666664	8.145200000000008	6.883666666666674	12.516066666666685	23.71173333333335	10.768199999999995	0.0	9.039533333333345	10.330400000000012	15.615533333333346	14.294400000000007	4.598200000000002	15.099333333333355	12.108533333333334	15.962266666666693	6.446733333333345	8.46306666666667	17.203733333333346	9.714000000000013	14.770533333333333	20.144000000000005	12.675133333333342	0.0	9.634666666666686	16.171533333333358	7.380000000000003	37.320733333333344	5.304333333333336	15.684933333333344	5.234600000000004	18.42600000000001	5.314466666666675	0.0	12.009600000000013	15.058000000000014	10.252200000000009	7.568933333333341	11.13566666666668	12.028066666666678	9.814200000000003	3.198666666666666	11.134600000000017	16.946000000000016	8.343333333333348	6.834600000000009
97	orig	p1	genome97	0.0	4.430066666666665	9.41646666666667	16.488533333333336	11.165200000000002	13.748000000000015	8.631933333333336	6.616466666666675	24.37660000000001	13.65880000000001	16.023200000000006	9.387000000000008	2.1458666666666737	13.9958	5.5634	5.830666666666662	15.039533333333328	16.906133333333337	5.42326666666667	9.705066666666674	9.665000000000003	13.043466666666689	4.9179333333333375	9.507133333333336	8.086199999999998	8.572600000000016	13.310200000000012	7.370933333333333	2.1060666666666705	6.4162000000000035	9.456266666666668	40.33940000000001	11.234399999999994	5.721799999999995	4.857599999999998	2.165533333333329	7.291800000000013	9.23973333333334	2.155533333333331	20.66153333333333	12.704533333333348	3.0793999999999997	3.516333333333339	9.963666666666676	8.980200000000014	11.135600000000018
98	orig	p1	genome98	12.883533333333329	4.451066666666673	18.762600000000003	9.188800000000008	12.873000000000001	18.535933333333357	18.923466666666677	7.8960666666666715	12.743533333333351	16.34186666666668	20.25340000000002	10.04266666666668	15.028600000000012	14.163866666666678	4.728533333333335	27.81346666666667	23.68040000000002	12.892333333333355	9.078400000000006	9.674400000000016	2.979466666666667	38.155066666666684	16.062000000000005	17.760666666666676	16.767466666666664	14.643200000000018	12.624733333333346	11.393466666666683	12.983600000000013	9.526466666666686	22.091533333333338	7.4201333333333395	13.796266666666664	14.582600000000014	6.208666666666669	9.924000000000003	34.73700000000001	8.524533333333348	16.89706666666669	14.750466666666672	16.11973333333334	7.31053333333335	13.816666666666677	12.486466666666669	15.217933333333349	20.492800000000017
99	orig	p1	genome99	8.0854	9.43853333333334	7.926466666666673	14.034400000000009	15.695466666666668	7.093000000000007	18.79366666666669	5.3347333333333395	7.906933333333342	16.639200000000024	8.87080000000001	12.188	10.89593333333335	16.865666666666684	14.393666666666686	7.607866666666684	8.254333333333339	24.069400000000012	14.60206666666667	15.853333333333348	11.681533333333345	16.41926666666665	13.787133333333333	9.098600000000005	12.545933333333341	7.04280000000001	14.502133333333347	24.40640000000001	12.43533333333334	9.594333333333342	10.916333333333345	6.426466666666677	13.736000000000015	7.677466666666675	7.232066666666672	17.143933333333344	10.846999999999987	8.25520000000001	11.20426666666668	16.200466666666674	19.368933333333356	22.269400000000022	19.89633333333334	13.976000000000017	11.682066666666675	4.112466666666673
100	orig	p1	genome100	6.506666666666668	18.664866666666672	17.334466666666664	21.694333333333347	11.224066666666673	17.721200000000017	18.535800000000012	11.661800000000007	13.608133333333338	13.686733333333343	35.52260000000001	3.655733333333341	19.468600000000006	13.201733333333337	6.327933333333334	5.79066666666667	38.96833333333335	3.009999999999998	8.979400000000002	13.509066666666666	6.337466666666675	8.275333333333336	7.767466666666664	8.463600000000007	13.032266666666665	8.89973333333334	4.510000000000009	18.703599999999994	6.7650666666666694	21.734000000000016	9.407466666666679	11.57246666666667	13.201866666666675	10.400333333333332	12.78526666666668	6.566400000000002	9.753533333333333	13.60873333333334	14.164933333333337	12.199066666666667	13.527933333333333	21.30706666666668	11.085000000000008	13.996666666666666	16.88586666666667	15.545933333333348
101	orig	p1	genome101	17.940000000000012	21.569066666666668	12.010200000000005	25.329400000000007	10.022200000000012	22.83766666666668	12.506400000000014	9.05	10.966266666666666	12.775200000000016	21.565266666666673	12.197600000000016	13.280866666666672	13.16113333333334	2.5725999999999996	20.412333333333343	11.939599999999995	14.283733333333341	10.3904	9.485800000000012	16.847400000000004	6.596199999999996	13.003466666666672	12.773066666666672	5.7412666666666645	19.33020000000001	13.71906666666668	10.429400000000005	5.145733333333332	14.90953333333334	17.025133333333347	7.361133333333342	14.770533333333336	21.00966666666667	5.484200000000001	13.409866666666673	6.257800000000001	5.414200000000008	19.71740000000001	8.731999999999996	14.164266666666666	9.933933333333343	13.627266666666667	11.801000000000016	21.346400000000017	21.79433333333335
102	orig	p1	genome102	9.019400000000008	15.000400000000006	11.511800000000019	13.408866666666679	26.016000000000012	20.640466666666683	13.717200000000009	8.760733333333334	23.033666666666683	14.561066666666672	18.26740000000002	12.277466666666658	18.90300000000002	14.669866666666678	8.165800000000011	22.090800000000012	31.448466666666672	78.03433333333334	8.582333333333338	8.611733333333351	12.643866666666671	19.0306	15.773933333333343	12.117733333333344	21.901066666666676	19.159733333333342	17.758333333333347	24.217333333333347	10.299933333333335	20.033266666666684	16.022666666666677	18.10660000000001	12.326666666666679	8.043933333333342	17.085600000000014	17.88060000000002	11.153933333333338	17.948066666666683	16.81680000000001	8.720266666666681	22.566000000000013	13.82566666666668	16.80646666666668	9.486466666666672	12.136933333333335	17.481466666666677
103	orig	p1	genome103	13.489133333333335	7.916933333333326	12.94346666666667	5.682000000000002	0.0	22.68826666666667	6.72493333333334	11.263733333333334	33.68286666666667	8.771333333333349	14.949733333333338	16.40946666666666	29.173266666666667	12.963000000000008	7.996533333333343	7.8174666666666734	12.785333333333345	14.333933333333341	7.439666666666664	12.734000000000012	13.399933333333344	5.980133333333342	8.919933333333336	9.26786666666666	27.049066666666672	14.572866666666684	17.870466666666687	22.112066666666685	12.307266666666665	15.068400000000011	5.314800000000005	0.0	15.893266666666676	0.0	13.699600000000014	8.880600000000001	16.120866666666675	8.542933333333352	12.347733333333341	14.591666666666672	4.261533333333336	10.300400000000003	16.042000000000005	16.640066666666666	10.251600000000018	10.71820000000001
104	orig	p1	genome104	21.92280000000001	4.530200000000001	14.582133333333335	17.51106666666667	16.806333333333335	5.5135333333333385	7.628000000000014	8.14486666666667	15.107666666666667	13.81653333333335	22.815533333333345	4.708466666666659	7.8567333333333345	9.634866666666667	10.647800000000007	11.99866666666668	7.231400000000004	18.71353333333336	13.131800000000009	13.378666666666689	5.612266666666663	5.214666666666659	25.85560000000001	12.475000000000009	10.797733333333344	19.698266666666672	14.25500000000001	5.1746666666666705	17.600866666666665	14.354600000000005	14.699800000000018	11.412533333333347	15.912333333333347	7.569133333333344	5.531933333333338	22.658600000000007	11.771000000000011	34.845266666666696	4.310733333333335	15.446466666666677	42.224400000000024	7.090266666666672	3.128600000000006	8.741133333333341	15.823333333333345	11.273466666666682
105	orig	p1	genome105	10.827133333333343	10.4302	67.21933333333338	7.758200000000006	17.561533333333347	20.11626666666668	16.539533333333335	21.82400000000001	19.728400000000025	31.945733333333347	24.41740000000001	10.390733333333344	15.298000000000012	15.436933333333336	16.002066666666686	21.256800000000013	38.153733333333356	10.847200000000008	20.1046	16.250733333333354	5.03693333333333	9.596133333333338	14.661933333333344	12.655066666666674	44.61086666666666	19.131733333333344	16.510333333333364	4.926133333333343	9.774333333333342	12.834800000000008	13.767466666666664	16.469866666666665	20.274133333333342	9.437400000000004	12.755600000000008	13.777933333333333	10.975800000000007	12.973000000000006	16.827066666666678	16.03353333333333	26.083866666666687	11.384066666666678	14.581200000000013	9.774533333333334	29.641600000000032	14.869666666666692
106	orig	p1	genome106	7.360666666666674	2.8596666666666657	13.150333333333343	10.003000000000014	17.641000000000012	18.95293333333334	13.209333333333344	8.900800000000007	14.165066666666679	8.821800000000017	11.999466666666674	2.870666666666672	16.82713333333335	15.356266666666677	12.476266666666678	17.344066666666688	7.380466666666674	10.57853333333334	7.946133333333343	6.237866666666672	7.966466666666673	8.572133333333337	9.227666666666678	5.751800000000003	14.224000000000014	9.832933333333347	17.67020000000001	6.128666666666675	15.516333333333357	10.151800000000016	13.727933333333336	10.430200000000008	23.46426666666668	20.351533333333343	10.13160000000002	11.254333333333339	10.936666666666675	8.374266666666674	8.005600000000012	8.294400000000007	15.75353333333334	0.0	15.882466666666684	12.417000000000009	12.783533333333338	27.49553333333336
107	orig	p1	genome107	0.0	7.161933333333337	13.072466666666678	5.731533333333331	11.970333333333336	13.648533333333333	10.112333333333332	3.2584000000000017	13.310800000000025	7.082200000000004	11.502866666666677	8.483000000000004	8.919400000000003	17.463200000000004	11.294200000000007	8.193933333333351	18.744533333333347	10.379866666666665	17.262666666666668	8.095000000000013	7.75719999999999	29.760200000000005	16.977333333333345	11.890666666666668	13.082000000000011	14.661066666666676	6.4072666666666755	19.590066666666665	10.370333333333335	9.664533333333331	17.800333333333338	9.556399999999996	5.9002666666666705	8.801200000000009	5.542066666666674	12.187733333333334	7.429400000000005	12.278200000000002	9.466933333333348	10.14200000000001	18.56306666666668	4.2319333333333375	11.422600000000003	9.635466666666657	19.816933333333346	23.591866666666665
108	orig	p1	genome108	2.9505333333333326	7.996266666666667	17.35360000000001	21.088933333333337	9.63473333333334	5.5638666666666765	17.471800000000005	11.45366666666667	16.73740000000002	6.824733333333352	15.495333333333349	15.196999999999989	18.267266666666686	0.0	8.582933333333333	7.75746666666668	17.44306666666667	11.979066666666675	6.8534666666666695	9.188133333333347	2.0855333333333377	9.575066666666677	14.939866666666678	9.068999999999996	15.23726666666669	11.343333333333351	10.836799999999997	5.025133333333343	3.7448666666666703	12.88286666666668	11.917933333333341	15.743866666666674	15.56453333333334	8.621866666666655	4.569066666666675	2.4339333333333286	8.016733333333335	9.317866666666674	11.869266666666679	18.921466666666667	11.0656	10.091733333333337	9.99260000000001	18.457	14.284000000000013	6.635800000000014
109	orig	p1	genome109	14.214466666666672	15.804533333333339	12.277000000000008	17.005933333333346	12.50739999999999	19.955466666666666	12.059800000000003	18.1284	19.97586666666669	14.06446666666669	21.486600000000013	17.244133333333348	10.787400000000023	15.44686666666667	9.725533333333345	13.439000000000021	23.47346666666669	26.987866666666672	14.096133333333341	9.445533333333348	13.111999999999995	10.032933333333354	19.638866666666683	18.218066666666672	7.3602666666666785	19.748000000000008	18.188066666666682	10.827400000000011	5.9101333333333415	9.14746666666667	5.43333333333333	9.178666666666675	10.588200000000015	14.303600000000014	16.331333333333344	2.770933333333332	13.420200000000019	6.517400000000002	20.105800000000016	20.432000000000027	19.87540000000001	14.620333333333345	7.767133333333344	12.923533333333339	5.910066666666676	9.616266666666679
110	orig	p1	genome110	11.124933333333345	8.464266666666678	15.059266666666684	11.662400000000016	14.22460000000001	25.539466666666694	11.87966666666668	12.267800000000005	12.88386666666668	16.928000000000015	17.870666666666683	12.000600000000013	7.946533333333338	23.621266666666674	18.257400000000008	7.568200000000015	24.277600000000003	15.526333333333355	7.4303333333333335	10.300533333333345	15.068866666666676	20.7998	15.386400000000013	4.639399999999995	16.83633333333334	17.074933333333355	25.547666666666686	16.48906666666669	8.27546666666667	20.77153333333335	12.545866666666669	12.237800000000007	12.803800000000003	9.187866666666672	18.844066666666684	7.032933333333332	17.541933333333347	27.417200000000012	21.31800000000002	11.24433333333334	26.601066666666682	12.576866666666678	39.88160000000002	18.716133333333328	19.857066666666682	20.463533333333366
111	orig	p1	genome111	14.860533333333347	15.965000000000003	11.504000000000012	10.211200000000012	15.028933333333342	37.06353333333336	20.84966666666668	10.142400000000013	16.649333333333345	24.397733333333356	32.413133333333356	21.724133333333345	22.93586666666669	24.1672	21.673666666666687	13.667733333333342	11.850266666666673	21.634600000000006	12.237933333333338	10.787266666666678	8.234666666666673	17.542666666666676	21.51520000000002	9.43653333333333	12.893533333333345	14.314333333333341	21.765200000000007	13.519333333333346	15.446733333333345	15.744866666666692	7.64853333333334	10.510000000000012	14.52266666666667	13.201666666666679	16.739133333333356	8.9606	7.826733333333333	16.519666666666684	10.449533333333335	16.46993333333334	19.73606666666668	5.354400000000005	18.16700000000002	16.758133333333358	18.814400000000017	21.496466666666688
112	orig	p1	genome112	12.525400000000008	17.018000000000008	23.114800000000024	23.898933333333343	20.355	15.497733333333347	25.607266666666682	23.80146666666668	29.60360000000002	43.817066666666705	33.09806666666669	16.689200000000014	17.175066666666673	19.232400000000005	8.930133333333345	11.542800000000007	24.148200000000003	28.91526666666669	39.10746666666668	16.102200000000014	17.900933333333338	9.288000000000004	23.542066666666678	17.93100000000001	24.763799999999996	23.244200000000014	21.664933333333355	17.581533333333354	14.472800000000007	19.916266666666704	25.010266666666674	19.221666666666675	49.20906666666667	14.90013333333334	15.378333333333345	15.506533333333337	14.948133333333345	28.392200000000013	16.34020000000001	21.038933333333347	23.01546666666668	15.058266666666679	20.333200000000026	19.520066666666683	34.73680000000002	21.387733333333347
113	orig	p1	genome113	8.59286666666667	11.713800000000003	9.536400000000008	10.499666666666673	17.999266666666664	12.0012	40.60740000000001	8.27600000000001	17.8516	19.360600000000023	20.07540000000002	5.453133333333334	12.615200000000012	16.758266666666668	4.688200000000002	8.403533333333346	16.57906666666666	26.611933333333344	12.962933333333357	19.659066666666693	9.397266666666669	7.023199999999996	17.22433333333333	15.227666666666675	9.824933333333352	10.509866666666664	15.943666666666672	2.4735333333333323	6.834533333333347	5.871066666666675	23.719800000000003	16.1018	13.45986666666667	11.582933333333337	14.551800000000004	10.926666666666666	12.575000000000014	12.784599999999998	6.526333333333337	8.284733333333339	15.972000000000012	12.395266666666682	32.05386666666668	11.940133333333343	20.124600000000015	12.358266666666669
114	orig	p1	genome114	24.16740000000002	18.040866666666684	23.44346666666667	24.267933333333335	8.632866666666668	24.913733333333344	7.17153333333334	14.314333333333341	13.509466666666672	25.867733333333348	19.965933333333354	7.897333333333339	19.63833333333336	20.949533333333328	11.691666666666677	5.324400000000004	12.159133333333337	27.81393333333335	16.84560000000002	18.127733333333353	15.53586666666667	13.857266666666675	20.264933333333342	14.235666666666667	12.029399999999992	21.893266666666676	17.383266666666696	14.124600000000015	21.833200000000016	11.50326666666668	16.072466666666674	19.867800000000024	13.191400000000016	14.045133333333343	11.961000000000013	29.24380000000001	18.53500000000002	19.858333333333345	16.05233333333335	22.29086666666667	28.995066666666677	8.552	11.920266666666684	20.582533333333352	12.218733333333347	24.078733333333343
115	orig	p1	genome115	18.59473333333335	12.58926666666667	19.092066666666682	14.899866666666686	19.319133333333344	18.48560000000001	12.466133333333339	18.715200000000017	14.602333333333341	18.20700000000002	16.420400000000022	10.37060000000001	20.352000000000018	10.639133333333334	10.41953333333334	24.613200000000028	12.357333333333326	21.50433333333335	13.647466666666674	18.61473333333336	13.45959999999999	10.052866666666684	19.051533333333335	13.231600000000007	16.906800000000004	16.91593333333336	20.14646666666669	13.359666666666687	5.701733333333344	18.297266666666683	20.850466666666673	18.089800000000015	14.254733333333348	7.460133333333342	11.534466666666681	18.058000000000018	19.379333333333346	14.770466666666671	19.022333333333343	20.513066666666692	22.905000000000026	17.392400000000034	26.33246666666669	21.05733333333335	26.85040000000002	16.795933333333345
116	orig	p1	genome116	6.714933333333342	9.228266666666656	11.592333333333343	20.10513333333333	24.337199999999985	19.488866666666674	15.187733333333341	8.532666666666682	14.900200000000016	19.60826666666666	13.430333333333348	11.115266666666681	10.301466666666663	14.21646666666668	14.15493333333334	5.134933333333343	17.730666666666675	26.731400000000008	19.200800000000022	7.132533333333345	4.520600000000005	12.237333333333327	16.698933333333343	16.4296	9.66626666666668	13.519333333333343	13.63760000000001	8.472400000000011	12.26806666666667	9.029866666666674	9.565600000000003	12.895	9.06893333333334	15.764400000000014	32.592333333333336	10.121933333333335	20.34193333333334	9.824599999999997	11.950066666666686	29.07466666666669	25.368333333333343	4.658200000000001	13.828266666666678	15.893400000000018	21.655666666666672	21.387333333333338
117	orig	p1	genome117	9.933066666666676	13.399933333333337	11.492466666666676	5.086000000000009	22.28073333333334	19.331466666666685	13.349866666666674	5.3039999999999985	15.087800000000012	20.48313333333334	21.872933333333346	30.774066666666673	12.335466666666676	25.0014	9.456800000000005	15.455666666666684	17.82920000000001	19.270933333333343	14.879333333333342	21.077466666666695	3.8843333333333305	5.731666666666669	18.476933333333335	6.81486666666666	10.06246666666668	20.174533333333354	31.735933333333346	26.631400000000024	14.761800000000004	22.22206666666669	18.853800000000003	21.792400000000004	8.243400000000008	14.023200000000013	12.714666666666663	13.777333333333356	8.462266666666668	18.535000000000014	18.782733333333343	11.987733333333338	25.64773333333335	6.366400000000009	11.582400000000002	6.4470666666666645	11.661266666666677	22.291000000000032
118	orig	p1	genome118	7.172000000000006	4.519533333333339	7.807200000000005	9.854133333333344	12.971066666666669	8.146000000000006	25.278333333333347	5.9208000000000105	15.981200000000015	7.269933333333345	21.386533333333354	21.366200000000006	27.018133333333346	7.152200000000001	16.429000000000006	12.236666666666675	24.038600000000017	15.068400000000015	17.741800000000012	11.244400000000013	5.423600000000004	2.731666666666669	16.59833333333334	7.747866666666674	13.46	14.412266666666678	16.936000000000003	11.283666666666672	11.54213333333335	18.089333333333357	17.631000000000004	11.154800000000005	56.05506666666669	4.607800000000008	13.131266666666676	15.505733333333342	11.522200000000003	10.350200000000008	17.10566666666667	10.30040000000001	13.49840000000001	14.987133333333361	8.840266666666675	24.61520000000002	19.20113333333334	17.433200000000014
119	orig	p1	genome119	12.585000000000019	5.3362666666666705	14.284733333333353	17.384000000000018	20.17460000000002	26.472533333333345	17.06480000000001	6.257733333333334	11.364000000000008	14.064666666666675	8.79086666666668	0.0	11.830200000000008	13.26120000000001	17.76113333333334	19.259466666666675	9.228466666666673	11.025733333333346	10.578200000000006	15.76386666666668	18.04906666666666	12.943466666666673	22.230133333333356	4.529666666666671	10.062199999999999	20.293133333333344	12.39680000000001	14.084000000000014	5.066000000000006	10.95686666666668	14.959800000000008	8.323866666666667	6.058800000000005	5.979600000000005	9.248733333333337	13.74760000000001	13.647800000000004	10.797533333333345	12.5454	9.506466666666679	17.232133333333344	20.096400000000017	17.223533333333354	16.608133333333345	16.151400000000013	23.46240000000002
120	orig	p1	genome120	10.926066666666667	9.317466666666665	12.654400000000003	34.29993333333334	10.54866666666668	23.202533333333335	6.098866666666677	12.386200000000002	20.888533333333353	15.741933333333343	13.130533333333346	16.063000000000006	11.214266666666681	15.802533333333333	4.281733333333342	19.69673333333335	7.797066666666659	13.935666666666691	5.393200000000007	10.508066666666679	15.395400000000002	12.984200000000007	14.80033333333332	12.068866666666665	12.59380000000002	27.892066666666675	15.763133333333347	12.426533333333342	23.382000000000023	22.16933333333335	22.956533333333343	17.919466666666672	14.08606666666667	4.041800000000002	8.859400000000008	14.831466666666675	14.194066666666668	20.47286666666667	16.13940000000001	13.41813333333334	15.483866666666671	4.865533333333339	3.516333333333339	10.817199999999993	11.819400000000012	13.16320000000001
121	orig	p1	genome121	14.849800000000013	34.668066666666675	2.7814666666666668	5.125466666666675	28.330666666666687	20.086933333333352	19.449400000000026	11.284266666666674	13.916333333333348	18.307133333333347	15.37740000000002	12.456533333333343	15.824000000000016	16.062666666666676	9.635533333333338	17.462333333333348	33.10840000000002	19.588933333333348	19.359133333333336	25.617666666666697	11.8702	10.44973333333333	15.279066666666676	14.235133333333327	19.16153333333335	37.10040000000001	26.27320000000003	17.81020000000002	13.51873333333334	18.018800000000017	13.926800000000014	18.645666666666678	30.6450666666667	11.660333333333348	14.71140000000001	17.751666666666676	9.267466666666671	17.7828	9.645800000000015	8.97866666666668	19.727200000000025	9.832933333333354	16.628066666666687	23.174533333333347	19.67833333333335	24.476600000000015
122	orig	p1	genome122	16.091533333333338	4.887333333333331	10.439733333333326	20.70053333333334	10.777533333333345	23.74113333333334	7.648600000000005	2.374066666666666	11.53273333333333	11.235066666666675	21.48566666666668	15.863600000000002	11.234133333333336	17.751533333333338	15.078466666666657	6.41666666666667	9.100333333333346	12.138600000000007	21.97173333333334	9.56580000000001	9.565133333333346	15.455466666666656	31.152066666666677	17.116000000000017	19.14166666666668	11.155066666666677	6.068533333333338	8.14573333333334	17.78100000000001	12.089333333333343	15.316200000000006	14.631600000000011	12.943733333333338	9.953000000000007	14.02653333333334	13.271466666666669	10.359933333333338	14.244600000000013	13.886600000000008	10.52000000000001	12.861733333333337	11.007000000000012	11.800466666666683	17.770600000000016	8.343400000000006	24.049333333333347
123	orig	p1	genome123	18.773533333333344	5.624200000000009	20.860933333333346	9.644933333333341	7.152000000000005	17.68153333333335	10.797200000000004	21.13940000000001	17.750066666666676	19.647266666666688	30.26706666666668	13.320733333333337	24.346666666666675	14.293600000000009	8.81140000000001	21.683933333333343	9.882666666666672	15.138800000000007	14.82946666666668	8.204266666666669	7.1026000000000025	18.813933333333345	20.552400000000016	11.682199999999998	7.72826666666667	11.124266666666674	18.426733333333353	6.238466666666671	10.945333333333345	12.73500000000002	17.35380000000001	5.940600000000014	18.733200000000007	9.327200000000015	8.19573333333334	8.066000000000003	4.638400000000011	10.638933333333341	35.84013333333334	27.873333333333335	15.742866666666675	8.005333333333343	25.62840000000003	10.688666666666677	9.882533333333345	14.63160000000001
124	orig	p1	genome124	11.392866666666663	4.618866666666655	17.75153333333334	22.53906666666667	8.692533333333333	15.346733333333344	5.8007333333333335	6.437666666666669	12.963200000000018	7.57926666666668	15.247333333333348	12.406933333333344	5.175000000000004	7.996000000000002	14.014666666666674	4.539533333333342	13.480733333333344	16.986000000000015	2.3141333333333307	0.0	7.985400000000002	9.426666666666673	10.51946666666667	12.635133333333343	8.005866666666673	14.91960000000002	13.638133333333343	13.638933333333334	5.890066666666666	5.761000000000006	4.340600000000002	7.192000000000004	9.744533333333344	9.26726666666667	13.409933333333353	7.002600000000015	11.48253333333334	11.304866666666673	8.274466666666669	9.208133333333336	13.669066666666673	8.105266666666676	12.704466666666683	13.976600000000015	12.803533333333341	15.257933333333341
125	orig	p1	genome125	14.02566666666668	11.28626666666668	22.042133333333346	8.096533333333348	19.54886666666668	37.111800000000024	16.548533333333335	15.248866666666672	12.43693333333334	23.671666666666702	26.433133333333345	11.026466666666664	12.734533333333339	22.866866666666684	11.046400000000002	17.44160000000003	24.862733333333345	16.578200000000017	12.346733333333333	7.688400000000012	10.88753333333333	16.231266666666674	24.12746666666668	11.165333333333333	14.979733333333357	21.427133333333348	38.47233333333335	4.499199999999995	16.46793333333332	21.60540000000002	23.34306666666667	17.532266666666676	26.046666666666678	16.141533333333342	6.507133333333346	29.372666666666653	14.006133333333338	12.536266666666677	23.085000000000008	12.128800000000005	22.875200000000007	12.027800000000012	21.794133333333345	26.107066666666668	22.78746666666667	20.274466666666683
126	orig	p1	genome126	5.245200000000008	10.14166666666668	14.09660000000001	14.412666666666674	16.02313333333333	13.012799999999991	15.705399999999997	14.771600000000017	17.035733333333333	14.85806666666667	18.64633333333334	24.675399999999996	12.297533333333334	13.27026666666666	11.59286666666667	9.615200000000009	11.91	24.872933333333343	11.492733333333337	17.13526666666668	11.979133333333333	6.79473333333333	18.893799999999985	16.81726666666667	91.10833333333333	8.751466666666662	11.870400000000007	14.274466666666669	12.55626666666668	11.453733333333336	7.438333333333329	25.260266666666666	11.900533333333343	10.877600000000012	12.596333333333341	13.330199999999994	14.78073333333333	16.358666666666657	13.052399999999999	19.301466666666673	23.79866666666667	12.633933333333346	17.502533333333346	13.887600000000003	14.263933333333334	7.956266666666664
127	orig	p1	genome127	2.3939333333333366	2.2851999999999997	9.397066666666667	7.897066666666671	5.5926000000000045	10.907	2.0562666666666694	2.920533333333342	11.80106666666667	4.410666666666671	10.648733333333343	10.967200000000009	5.234999999999999	2.225200000000001	12.903066666666664	5.146266666666673	7.251399999999997	11.33380000000001	6.863933333333335	13.379866666666675	6.356999999999999	6.3478000000000065	6.883799999999997	7.807000000000002	5.3637333333333395	12.70513333333334	11.761466666666674	9.008933333333342	2.572800000000001	21.010866666666683	9.942866666666676	4.659466666666674	28.90713333333335	14.780066666666688	2.0562666666666694	2.0164666666666733	14.999866666666673	9.0396	15.684533333333343	14.02606666666668	14.363733333333336	17.08513333333334	15.685333333333336	8.781133333333337	12.157800000000009	7.738800000000005
128	orig	p1	genome128	14.900266666666674	8.968533333333347	13.887466666666665	10.786466666666666	15.178133333333342	15.397066666666671	15.724866666666667	0.0	16.43873333333335	16.19126666666667	16.84653333333335	11.177199999999996	18.16853333333335	17.899466666666683	18.664400000000022	15.943533333333349	12.96240000000001	13.012466666666676	13.301466666666672	19.05180000000001	15.06900000000001	10.389933333333339	16.031800000000004	4.509666666666671	14.800866666666678	21.038600000000017	15.684133333333357	18.06873333333336	11.344133333333344	14.749933333333349	8.175133333333331	16.707400000000007	16.827466666666687	5.571866666666676	13.420266666666688	16.161866666666675	12.465133333333338	9.45640000000001	14.651400000000013	21.654533333333337	18.414599999999997	12.773933333333343	7.717933333333342	27.515733333333326	29.133400000000005	11.900200000000009
129	orig	p1	genome129	24.734266666666677	4.9765333333333395	10.052800000000016	6.52673333333334	12.049266666666679	11.722066666666684	11.44433333333334	14.2438	9.665666666666684	11.790200000000013	7.728266666666677	31.536866666666675	4.946800000000003	7.122133333333338	25.90626666666668	10.817933333333343	16.410600000000013	9.566133333333347	8.155133333333339	8.463000000000008	16.19153333333334	32.949533333333335	32.48240000000002	16.131666666666685	7.182266666666674	5.7219333333333395	12.8034	15.636400000000002	20.413333333333323	14.443066666666681	16.648400000000006	14.016400000000012	22.975266666666695	2.1452666666666715	6.188666666666673	5.095866666666666	13.97560000000001	13.768600000000017	21.70520000000002	10.767933333333346	23.590066666666687	4.95546666666667	13.160600000000013	4.926866666666669	16.617533333333334	17.473066666666682
130	orig	p1	genome130	8.940466666666673	16.869266666666675	21.366800000000026	11.235066666666679	15.963866666666672	17.95980000000002	18.30700000000002	15.189333333333348	23.035466666666682	20.045133333333347	28.766800000000043	8.99026666666667	18.65386666666668	25.37073333333335	7.92706666666667	10.518333333333345	22.210200000000007	27.60380000000003	15.575800000000015	21.66440000000003	10.678133333333346	14.908733333333338	19.878600000000013	19.052333333333358	23.363933333333346	22.369733333333336	19.54913333333334	11.533866666666675	18.774866666666682	26.562000000000026	22.696333333333342	22.052066666666672	20.41353333333335	10.29999999999999	19.032800000000012	16.707666666666675	13.2006	14.354533333333343	25.667600000000007	19.50906666666669	24.911200000000022	13.349133333333349	23.949666666666687	18.178400000000025	22.37026666666669	11.909666666666688
131	orig	p1	genome131	16.97640000000001	12.099600000000006	18.663933333333347	14.909800000000004	19.062600000000003	24.525066666666667	15.823333333333345	14.532466666666675	27.39546666666668	26.739866666666682	21.983200000000007	19.966333333333342	25.94466666666668	16.93733333333332	16.042000000000012	29.700200000000013	18.82393333333333	18.376666666666672	17.91873333333334	8.194733333333346	16.607399999999988	13.82886666666666	30.207600000000003	23.69233333333334	19.607400000000013	22.240733333333345	23.809400000000014	12.05000000000001	17.19373333333334	24.565333333333356	29.99940000000001	19.986733333333333	21.49533333333335	24.504200000000008	25.00366666666667	11.790933333333331	8.36353333333333	31.946400000000004	16.010933333333355	14.433666666666667	19.448066666666666	7.508066666666679	21.196733333333345	13.013866666666667	16.528933333333345	27.52526666666668
132	orig	p1	genome132	7.320799999999998	37.232200000000006	19.747266666666675	10.321466666666677	13.976200000000002	15.94326666666667	13.03253333333334	19.619600000000013	7.489800000000006	38.00586666666666	24.36546666666668	15.426799999999993	19.855999999999995	12.108066666666673	2.7914666666666683	9.30693333333334	7.420066666666667	30.89226666666668	15.17753333333333	4.985733333333339	14.165200000000002	20.830400000000004	10.568999999999999	7.429866666666662	12.167666666666666	17.174266666666675	17.314466666666675	18.33673333333334	5.304266666666663	30.961400000000012	7.43940000000001	13.936466666666675	13.300533333333348	14.532200000000003	13.917533333333328	45.99126666666668	12.7636	3.3870666666666622	10.200600000000005	11.165000000000003	16.85613333333334	7.19166666666667	13.10113333333333	9.982466666666674	7.051733333333338	12.595733333333332
133	orig	p1	genome133	6.41686666666666	6.187933333333341	5.076266666666665	0.0	10.946666666666655	2.701933333333333	9.178533333333338	8.41340000000001	6.1786000000000065	5.205133333333347	16.230600000000017	9.4164	5.095600000000015	2.066266666666664	5.046599999999991	2.602733333333333	5.672266666666669	7.291666666666664	19.51833333333334	13.687466666666673	7.997666666666661	5.016333333333332	2.1256666666666675	14.274266666666678	2.6024666666666683	10.062400000000004	2.105800000000002	20.025000000000002	10.549200000000013	0.0	11.691133333333337	5.324199999999998	13.648133333333337	9.09886666666667	9.893266666666673	7.718333333333337	2.1456666666666564	4.8276	5.274666666666665	4.956666666666674	12.67500000000001	5.24473333333334	8.293733333333336	5.294400000000003	10.966200000000011	17.850933333333334
134	orig	p1	genome134	7.936733333333336	16.55013333333335	28.965466666666664	18.33646666666667	20.05560000000002	20.73086666666666	37.90520000000001	12.51606666666667	24.366666666666678	33.65406666666666	22.767066666666675	10.787533333333343	12.496133333333344	24.474533333333355	25.836600000000004	14.184800000000012	14.195266666666662	23.57173333333334	12.833800000000007	20.57100000000002	9.922533333333345	6.794333333333334	9.635600000000004	13.410600000000006	15.394733333333331	21.48453333333334	19.260466666666666	36.70446666666668	10.380000000000006	15.61446666666668	16.061666666666685	3.009666666666668	16.04306666666668	21.812400000000004	14.732666666666681	23.571666666666683	5.9595333333333365	11.69233333333333	17.75006666666666	34.79546666666667	15.018133333333342	10.479466666666667	10.092066666666675	14.245466666666672	14.332800000000017	28.99493333333333
135	orig	p1	genome135	9.35746666666667	2.3244000000000042	11.920533333333331	24.068733333333338	8.513866666666672	7.838466666666676	63.94239999999999	7.162533333333339	15.537200000000006	15.5652	19.93813333333333	13.419799999999995	14.492600000000007	9.974933333333329	17.81153333333334	4.877600000000005	13.19360000000001	18.110000000000017	9.118666666666673	11.413533333333334	7.092400000000005	7.160933333333325	16.818133333333336	16.094333333333342	13.568933333333327	18.99313333333333	10.946733333333345	7.2616000000000085	16.638466666666663	9.86546666666667	14.701066666666659	25.193133333333332	14.899733333333334	7.7582666666666675	10.499600000000015	6.715666666666657	15.01833333333333	21.208866666666673	20.72166666666668	10.996133333333326	22.847200000000004	20.25320000000001	21.88480000000001	10.679000000000013	11.970999999999997	17.42460000000002
136	orig	p1	genome136	19.04313333333333	2.6025333333333336	19.48960000000002	12.972866666666677	8.373666666666665	10.032066666666669	6.576133333333331	9.018933333333337	15.178333333333349	14.36366666666667	36.624200000000016	7.648666666666671	21.03873333333334	10.946733333333334	10.102533333333337	11.920533333333342	12.725066666666667	6.883600000000005	14.641200000000008	12.57560000000002	8.273266666666675	13.400600000000004	16.289666666666673	5.283933333333337	5.582666666666668	15.72493333333334	7.976933333333342	6.3772000000000055	7.737466666666673	22.331400000000016	7.5093333333333305	14.552200000000006	14.29433333333333	8.85073333333333	13.441200000000013	14.472866666666661	7.141533333333335	14.601933333333331	9.8046	14.065666666666669	17.779800000000005	12.148466666666678	0.0	13.341400000000007	14.065800000000014	13.440200000000004
137	orig	p1	genome137	6.744333333333344	4.300866666666678	2.0755333333333326	2.0755333333333326	3.1489333333333356	13.60973333333334	4.410199999999996	0.0	8.74066666666667	20.820000000000007	9.744933333333336	15.615866666666673	18.068866666666683	4.668933333333328	13.399133333333339	6.983799999999993	32.15366666666668	8.165600000000005	5.56280000000001	9.754400000000004	2.314333333333334	20.14400000000001	3.0697333333333354	2.135866666666672	2.860800000000001	12.018800000000013	4.7280000000000015	17.94966666666667	7.360733333333339	6.843666666666678	11.771400000000003	5.652666666666672	5.921133333333341	9.475199999999997	5.155666666666669	19.48953333333335	2.0755333333333326	6.874800000000008	5.960199999999997	11.302200000000006	16.131733333333333	7.032133333333341	12.745400000000018	10.4012	9.75493333333333	7.063266666666674
138	orig	p1	genome138	8.630933333333338	10.181600000000003	7.997000000000007	16.80966666666668	8.006599999999999	11.652466666666676	5.3741333333333365	10.976866666666677	5.185666666666673	7.657733333333347	25.15200000000003	9.387333333333341	13.669000000000006	9.0794	11.572800000000008	11.950266666666678	7.83793333333335	24.455000000000023	7.747933333333339	8.959666666666681	13.28106666666666	10.330733333333349	20.315000000000015	12.734800000000014	20.601133333333333	16.707800000000024	24.963600000000014	23.395200000000024	8.165799999999996	7.847533333333345	11.046066666666675	12.744266666666672	16.617533333333345	8.999466666666674	6.97420000000001	27.57420000000002	13.478866666666672	9.83473333333335	7.539666666666687	15.604933333333342	23.243133333333347	7.141066666666678	17.74133333333334	13.540000000000028	12.089133333333344	12.774733333333351
139	orig	p1	genome139	21.44560000000001	11.296533333333336	16.408400000000015	7.638666666666673	9.287600000000005	13.796933333333335	0.0	4.3012000000000015	13.648533333333338	10.53986666666668	23.531400000000012	4.956466666666665	5.373466666666676	9.963133333333325	4.032066666666665	8.442733333333344	6.576666666666668	14.73180000000001	11.888400000000008	19.826000000000015	9.755266666666664	8.869533333333337	12.892466666666667	7.6888000000000005	11.562800000000003	21.445000000000018	21.764800000000008	7.677866666666677	20.869199999999996	4.529599999999995	18.385800000000014	10.887466666666672	5.522733333333342	38.9786	15.317800000000005	8.78113333333334	5.751066666666659	10.15313333333334	7.191866666666671	31.34180000000001	7.420333333333332	19.73740000000001	8.125600000000013	9.397400000000008	12.317466666666686	8.750800000000002
140	orig	p1	genome140	11.23493333333333	12.31793333333334	20.949533333333353	21.307133333333336	15.695466666666658	17.97920000000001	12.784066666666682	15.218666666666685	27.466066666666684	15.486733333333358	22.67800000000002	15.51613333333334	24.048266666666674	14.144866666666665	19.390266666666676	22.49906666666668	11.54226666666668	15.258266666666671	17.800200000000004	19.45833333333335	5.979933333333342	15.079600000000013	10.727866666666678	15.804800000000004	16.718066666666672	18.594600000000025	17.900866666666683	13.509000000000002	15.923333333333337	19.09293333333335	14.821733333333338	10.01366666666667	18.495866666666675	10.569533333333343	23.434133333333357	13.082866666666671	13.648333333333355	7.68833333333334	21.773600000000023	25.398866666666674	21.37720000000001	19.517666666666692	11.294000000000004	13.659466666666681	15.723866666666684	13.887133333333344
141	orig	p1	genome141	16.280600000000003	7.253666666666678	13.161733333333341	22.34913333333334	4.341266666666673	7.271800000000013	10.24213333333335	14.336066666666689	8.453933333333342	31.410133333333356	15.794599999999999	5.20526666666666	8.304600000000011	21.19760000000001	11.383600000000008	9.13920000000001	23.81113333333334	22.211733333333367	9.396933333333337	10.310733333333346	2.205533333333335	11.810933333333335	14.611666666666668	8.562600000000003	7.400866666666669	10.13320000000002	14.900266666666685	11.035466666666668	5.493066666666667	5.3046666666666695	9.078866666666677	8.145933333333346	8.60286666666667	12.58546666666668	4.918066666666668	2.0265333333333366	9.148466666666657	22.003800000000002	6.040000000000003	16.589266666666685	12.803800000000008	14.937800000000006	11.423933333333348	12.765066666666677	5.264800000000005	15.515933333333336
142	orig	p1	genome142	9.695333333333345	23.184266666666673	15.247933333333346	15.943133333333346	17.245600000000003	18.744400000000017	30.327266666666677	17.284333333333347	18.73373333333335	20.890200000000007	26.611400000000017	11.036066666666677	16.34100000000002	18.833600000000004	7.10260000000001	18.415666666666688	15.298533333333332	20.115333333333346	17.750333333333344	18.556333333333356	18.446066666666674	11.155866666666673	24.43726666666668	10.18246666666667	12.416666666666668	13.349333333333345	8.105866666666675	11.483733333333344	17.979200000000006	11.06506666666667	13.817133333333334	20.96993333333336	16.768066666666687	5.830066666666671	24.527266666666687	14.274333333333342	16.05233333333333	25.03326666666668	15.148800000000005	27.80373333333335	19.141599999999993	10.26060000000001	15.605866666666689	14.235133333333337	23.50173333333335	10.400466666666677
143	orig	p1	genome143	9.83393333333334	25.15326666666667	11.830933333333345	6.148933333333336	10.747533333333323	16.329933333333337	8.950400000000002	6.487266666666667	11.482666666666663	20.692200000000014	7.599666666666678	2.2349999999999994	8.055	4.2214666666666645	10.439466666666668	9.387466666666676	15.189333333333348	6.267466666666671	2.334866666666663	4.877200000000002	10.122866666666663	11.124666666666663	14.195600000000002	0.0	7.697933333333346	6.277533333333341	13.509266666666676	11.264933333333337	3.9833999999999996	8.532800000000002	8.6734	10.59913333333333	17.17693333333334	6.7145333333333355	8.582733333333334	8.970199999999998	5.621599999999997	12.277200000000008	15.000266666666661	2.7120666666666686	11.811066666666669	10.788333333333327	9.794000000000008	8.82000000000001	14.671066666666675	12.207533333333341
144	orig	p1	genome144	7.300733333333341	4.500133333333335	30.86253333333336	13.567933333333336	13.457533333333341	10.976733333333346	9.794066666666676	10.212066666666672	6.813333333333336	9.943600000000004	6.1784000000000106	8.384466666666665	14.21466666666668	14.549866666666674	0.0	18.79380000000001	13.291466666666668	19.8456	17.520333333333348	10.270266666666682	14.501933333333334	3.4963333333333324	27.23573333333333	8.491999999999997	12.397333333333334	23.600133333333353	9.675333333333349	7.509133333333345	12.3966	2.0659333333333336	9.326733333333344	16.389533333333336	5.244866666666674	5.205000000000009	12.923266666666667	14.90900000000001	17.005466666666656	9.912400000000005	19.985666666666678	12.03913333333334	24.78280000000002	2.6914666666666704	7.916133333333345	11.87006666666668	10.150800000000014	9.218266666666683
145	orig	p1	genome145	7.887333333333345	6.625133333333338	15.128666666666671	21.00973333333335	4.677400000000004	16.22993333333335	8.761600000000005	13.410666666666678	13.61866666666667	17.722333333333346	30.000133333333356	10.220199999999998	7.072666666666665	22.210866666666682	13.122266666666679	9.098266666666674	19.151866666666674	27.594400000000007	14.621199999999995	9.913800000000009	4.549133333333337	10.480133333333349	10.2804	10.191400000000005	17.74160000000001	19.759000000000007	13.987200000000016	10.311333333333348	10.857400000000009	11.373933333333344	13.181733333333337	11.373533333333341	11.512066666666676	6.435866666666669	13.131266666666672	2.721600000000006	20.096333333333355	32.91926666666669	17.979066666666686	13.767866666666679	16.06326666666668	2.672533333333334	9.386800000000001	12.684333333333335	18.000533333333337	14.582600000000017
146	orig	p1	genome146	6.317866666666671	0.0	8.155399999999993	5.254466666666669	8.245000000000005	11.216000000000019	11.622599999999998	9.257799999999989	12.317200000000014	15.516400000000008	17.948666666666686	3.8539333333333374	9.586066666666675	12.189200000000007	11.91093333333334	4.679000000000016	21.86413333333335	12.098266666666674	11.374066666666664	10.241400000000002	7.559266666666673	8.066533333333332	9.248733333333337	6.595466666666667	7.489733333333344	11.988800000000012	4.826666666666668	12.653800000000007	7.2914000000000065	9.228066666666681	11.790799999999997	7.172333333333334	15.784066666666678	16.85620000000002	21.446400000000022	9.924066666666672	8.253999999999998	8.6628	26.85866666666667	7.34053333333334	18.663466666666686	5.811533333333344	5.423733333333338	13.947	11.105133333333345	12.695933333333347
147	orig	p1	genome147	10.042999999999996	11.026866666666656	20.045933333333345	22.727600000000006	11.314133333333341	24.257466666666687	10.678400000000007	10.379733333333338	18.097600000000014	12.983933333333347	9.288200000000003	28.9556	9.218400000000006	10.508733333333346	7.2322000000000095	9.374933333333345	14.841800000000003	17.681266666666676	7.489533333333345	8.63233333333335	12.117800000000003	26.422866666666685	23.60246666666668	14.810399999999994	12.476933333333342	25.965000000000018	26.12546666666667	9.78380000000001	5.623066666666666	32.33260000000001	15.218466666666657	19.37013333333334	15.41566666666667	8.621533333333328	8.921466666666682	12.615066666666676	13.94573333333335	14.345000000000006	17.17406666666668	7.62906666666666	21.88393333333334	7.112799999999993	21.605200000000007	14.135733333333338	21.754066666666677	21.13026666666669
148	orig	p1	genome148	10.789666666666676	16.76820000000002	19.03560000000001	14.444800000000015	10.262666666666679	26.991133333333348	27.99480000000001	10.213066666666673	26.24473333333335	31.667866666666672	23.613133333333337	11.403533333333343	19.031600000000008	16.837599999999995	10.78820000000001	11.621000000000024	17.363400000000016	7.868466666666663	13.509799999999998	7.320666666666668	8.711800000000002	14.175333333333342	22.528466666666688	11.085533333333338	10.429066666666664	24.44560000000002	12.806466666666694	36.47673333333336	9.5662	14.909533333333343	15.65706666666668	4.618800000000004	11.712533333333337	7.293266666666668	19.262533333333348	22.48000000000001	12.127933333333337	10.371266666666681	16.568933333333344	23.45539999999999	20.80293333333334	7.182000000000002	15.805533333333354	18.86426666666667	15.247333333333344	25.19393333333334
149	orig	p1	genome149	8.264	49.52720000000002	7.499466666666674	7.866800000000005	12.21786666666667	16.15180000000001	5.334066666666665	7.738133333333337	15.218133333333334	20.731266666666674	15.883800000000008	5.245333333333328	7.290999999999997	9.664800000000003	16.55886666666667	13.27040000000002	14.681933333333337	14.035533333333333	4.639399999999995	4.767333333333333	12.495866666666664	15.664800000000007	19.726933333333328	2.4335333333333367	10.509066666666676	19.935200000000016	13.469266666666673	11.18526666666666	6.417000000000002	14.492466666666683	53.848666666666674	6.963533333333338	14.850533333333349	10.648399999999999	11.781	10.698533333333351	16.359933333333345	11.095666666666666	17.71166666666667	9.693866666666661	21.763	9.773800000000005	14.552533333333347	13.867133333333344	7.012266666666665	17.45293333333334
150	orig	p1	genome150	5.463266666666669	2.2651333333333348	22.608200000000004	23.255133333333358	19.290733333333343	23.94026666666668	12.88286666666668	20.373066666666677	23.393133333333346	19.03326666666667	31.85646666666669	12.74440000000001	15.266200000000008	14.204533333333341	5.552066666666665	12.118600000000011	27.365733333333367	13.082800000000017	23.770066666666672	25.279866666666685	15.008600000000003	10.927333333333351	15.496666666666666	15.34673333333334	10.430533333333337	18.506466666666682	30.09833333333337	6.545533333333342	9.188800000000008	9.734200000000016	14.987800000000002	18.296733333333346	21.00926666666669	15.009000000000018	7.271666666666672	7.548266666666674	22.37873333333335	18.843200000000007	13.39953333333334	29.244333333333348	24.991666666666685	7.827266666666681	24.784200000000013	25.281066666666693	18.506400000000024	18.91360000000001
151	orig	p1	genome151	8.651333333333337	4.311066666666665	11.194466666666663	0.0	14.820866666666667	19.629199999999994	9.72453333333333	6.2883333333333375	6.923666666666676	18.26746666666667	17.095733333333335	8.63246666666667	5.304466666666666	11.801533333333328	2.3836000000000013	6.576000000000008	20.712200000000006	18.347466666666666	17.174533333333343	5.532666666666675	5.473733333333328	17.988800000000005	18.515333333333327	13.787000000000003	9.049400000000002	17.393066666666673	17.183866666666695	17.134133333333338	10.330199999999998	17.471466666666675	11.045800000000007	28.389066666666672	12.139666666666674	14.829866666666678	13.658866666666665	12.605933333333336	5.284066666666661	8.642066666666661	12.376533333333334	17.75086666666668	23.93699999999999	4.519600000000004	12.774266666666673	31.906066666666668	9.694599999999998	19.03246666666668
152	orig	p1	genome152	0.0	15.069800000000008	10.856000000000012	12.257400000000004	4.439800000000002	17.910333333333334	8.612266666666674	10.788066666666676	18.205333333333353	8.611600000000017	16.69873333333335	9.089533333333321	16.280933333333344	15.484733333333352	5.145600000000002	14.67133333333334	11.264200000000013	16.627200000000027	9.009000000000004	10.806533333333341	3.198400000000003	9.476333333333347	10.131733333333322	6.516533333333335	15.595733333333332	13.677400000000013	22.558733333333354	8.720933333333345	11.055800000000005	13.896333333333345	6.426333333333339	5.672066666666677	16.659066666666675	15.20813333333335	25.9174	12.863266666666675	9.894533333333339	5.3648000000000025	11.313133333333344	27.565466666666683	16.38840000000002	9.821400000000015	10.53860000000001	10.798266666666674	8.50273333333335	24.158333333333356
153	orig	p1	genome153	9.982733333333343	8.05886666666667	16.53960000000002	27.67446666666669	6.675200000000004	23.36340000000001	20.830533333333342	17.145866666666674	20.711933333333363	21.54560000000001	29.730600000000006	10.421466666666664	9.794600000000006	11.095600000000015	19.84813333333334	10.152000000000008	21.307600000000022	15.615133333333343	17.522399999999994	17.612066666666664	4.767666666666667	10.858466666666668	13.558333333333348	17.234666666666687	16.538133333333334	18.13740000000001	9.158533333333342	14.463800000000006	19.4988	14.354066666666682	15.605666666666679	5.284800000000004	15.278066666666678	9.257800000000003	8.692466666666675	9.556000000000015	17.72179999999999	17.03593333333335	12.427333333333344	19.22166666666668	25.737466666666673	16.04160000000002	9.356800000000007	7.9075333333333475	15.555200000000017	22.46840000000001
154	orig	p1	genome154	22.11146666666668	13.928600000000014	22.836333333333354	19.59753333333335	13.251200000000011	22.718933333333347	12.059133333333342	33.44626666666668	63.02840000000003	23.37340000000001	17.830866666666694	7.967266666666671	21.573400000000007	13.946733333333341	15.179200000000012	16.736933333333358	12.059600000000017	50.431533333333334	18.366066666666672	23.571866666666683	15.58473333333334	12.674266666666686	27.148466666666675	14.830600000000008	15.834066666666676	38.24273333333337	18.42626666666668	19.459000000000003	9.883666666666674	20.63206666666669	22.260466666666677	11.820200000000014	30.494533333333344	10.747000000000007	24.804533333333346	10.26066666666668	25.815066666666674	27.793666666666674	25.540000000000024	22.45853333333335	34.387533333333366	17.680066666666683	25.5082	13.042666666666683	16.995133333333342	25.310933333333352
155	orig	p1	genome155	6.486666666666665	12.168933333333328	9.844533333333345	21.228600000000007	12.109533333333331	9.37820000000001	24.42673333333335	8.274733333333337	19.111466666666665	25.75740000000002	9.388266666666674	7.3806666666666665	7.2719333333333225	16.35	4.301466666666673	10.011866666666684	14.234933333333338	19.28073333333334	15.803933333333333	9.913533333333339	7.469399999999993	15.92320000000001	18.37680000000001	8.21493333333332	17.00686666666668	21.69433333333335	15.368066666666678	7.49013333333334	2.30533333333333	12.387333333333341	9.94426666666666	16.161666666666676	23.99006666666667	16.2714	8.414066666666674	9.326133333333342	8.254866666666675	11.96060000000001	10.688866666666677	14.512666666666675	25.150266666666678	7.955466666666677	28.945866666666667	3.0198666666666583	14.174533333333336	14.542533333333346
156	orig	p1	genome156	12.565466666666659	4.739133333333335	13.549133333333344	12.972866666666672	7.131733333333337	30.90373333333332	20.015466666666665	7.956000000000007	16.76733333333335	17.899400000000007	21.28720000000002	22.152533333333338	14.61173333333334	16.310866666666662	23.433533333333333	6.62540000000001	13.471000000000004	9.376733333333352	12.962600000000005	34.717266666666674	9.685866666666673	8.314399999999996	16.747800000000005	16.32073333333334	16.3908	16.200533333333343	11.691000000000017	8.690800000000014	17.264533333333333	7.351133333333337	7.509466666666679	9.346466666666664	10.489866666666675	5.165733333333332	17.28466666666668	13.599000000000007	12.196933333333334	8.194066666666671	5.870600000000003	16.757800000000007	21.901066666666672	13.410933333333325	13.588666666666672	16.16233333333334	20.959466666666696	15.28733333333333
157	orig	p1	genome157	12.009066666666671	8.214466666666674	27.178266666666673	11.175400000000007	15.993400000000001	20.43353333333334	12.247466666666675	16.996066666666664	17.869800000000023	14.382933333333355	18.556266666666687	16.678800000000006	13.528866666666673	5.999799999999993	3.50673333333334	13.857866666666677	16.638000000000027	9.475733333333345	4.241466666666659	4.876733333333334	6.704933333333333	5.374666666666673	7.42026666666667	8.909800000000011	4.569800000000001	9.397266666666678	15.495733333333348	18.78346666666668	9.893599999999992	7.619400000000013	5.691933333333335	4.519733333333342	10.538266666666676	5.016466666666677	6.466866666666672	25.67913333333334	13.280999999999995	14.979666666666681	11.025400000000012	15.535066666666673	16.61793333333334	16.199933333333338	8.94026666666667	12.41713333333334	16.48940000000001	22.788400000000028
158	orig	p1	genome158	8.900466666666667	20.531933333333335	18.257933333333348	12.853600000000005	13.350200000000012	11.184666666666665	13.52900000000001	16.727200000000003	19.687133333333353	37.576466666666676	10.409933333333335	10.221333333333344	14.73206666666669	14.562000000000012	8.881000000000004	14.173733333333356	20.452000000000005	21.128066666666683	2.9897333333333336	7.221466666666679	10.270533333333336	9.267800000000005	19.6388	22.151000000000014	15.178533333333341	16.83666666666668	14.502466666666669	5.085600000000007	10.360333333333337	16.29106666666668	9.665200000000013	12.614933333333333	7.331533333333333	8.672666666666672	6.001066666666677	2.2945999999999955	18.14626666666667	27.86253333333334	15.178466666666683	9.466733333333323	14.997666666666678	8.233266666666673	19.21120000000001	16.400666666666663	19.219666666666683	11.920000000000009
159	orig	p1	genome159	17.016066666666674	7.946933333333341	22.45980000000002	11.840466666666682	17.939000000000007	10.082266666666662	8.255066666666671	12.97473333333335	13.896666666666679	25.706933333333353	23.046200000000024	9.5456	11.214333333333332	4.996400000000008	10.00293333333334	12.52480000000002	17.68133333333334	12.724000000000022	8.134466666666675	12.366400000000016	2.3045333333333318	14.353266666666674	6.555466666666671	6.248533333333334	15.545600000000011	28.239866666666686	12.287200000000013	2.512866666666671	11.343533333333335	6.903933333333335	19.448000000000018	3.7248666666666708	12.624933333333345	11.135399999999997	10.985733333333336	13.588133333333342	12.068400000000008	13.3402	15.704200000000018	25.24126666666668	20.629600000000025	14.153066666666684	8.502600000000015	15.58613333333334	16.826266666666683	11.820333333333345
160	orig	p1	genome160	6.962933333333336	11.19560000000001	5.890800000000006	4.748400000000007	7.847200000000008	27.039400000000015	5.016666666666666	11.185466666666676	8.949933333333327	12.834600000000009	22.12166666666668	8.19533333333333	6.92346666666667	12.376933333333334	9.3372	7.131933333333336	15.246666666666668	16.52846666666668	5.543266666666668	27.56473333333333	4.359866666666669	4.420733333333331	7.598800000000001	7.768666666666668	13.460066666666666	10.399666666666679	12.218133333333336	4.3010000000000055	2.205199999999998	10.617333333333335	5.105599999999999	5.115600000000001	12.107800000000005	4.977066666666673	12.089466666666667	9.774333333333342	3.0594000000000037	6.97420000000001	14.868933333333338	11.910333333333341	10.748133333333335	10.152399999999997	7.350266666666677	10.876933333333337	6.835133333333342	13.042333333333342
161	orig	p1	genome161	5.393466666666669	14.304000000000013	12.297933333333336	13.351066666666675	14.661733333333334	17.94126666666667	9.257533333333338	17.562266666666687	18.327266666666667	11.831866666666684	9.049600000000009	2.6024666666666647	7.499866666666669	17.988933333333318	2.3148000000000053	7.539400000000011	11.40486666666667	19.34026666666668	8.01573333333334	9.566133333333344	20.592000000000002	14.14553333333334	13.678533333333341	7.986799999999995	10.897666666666684	16.97666666666669	7.469666666666679	7.002533333333336	8.592999999999993	8.621066666666671	7.748133333333335	12.68546666666668	8.82073333333333	13.638400000000011	12.059933333333351	9.187800000000006	16.359933333333345	12.656066666666675	2.7816000000000045	10.658800000000014	9.893800000000002	10.69826666666668	14.771066666666684	6.9437999999999995	17.314400000000013	16.937000000000005
162	orig	p1	genome162	5.274800000000006	22.737466666666663	20.7616	16.74793333333334	14.423000000000005	17.929666666666684	20.233933333333336	2.8118666666666705	9.049333333333351	10.718000000000018	19.400200000000012	10.043666666666669	7.162400000000012	18.396933333333344	5.602866666666678	13.090466666666686	10.75733333333335	16.678933333333333	13.370133333333339	5.890266666666669	2.463466666666669	14.204999999999995	8.065266666666673	11.234466666666673	7.1226666666666745	15.525266666666681	66.76246666666667	15.059333333333345	4.986266666666673	11.312933333333344	10.438466666666667	10.936133333333345	4.827933333333338	8.552800000000003	13.04213333333335	11.541600000000006	10.192933333333336	9.902200000000008	13.480533333333344	11.930799999999998	18.35660000000001	14.482866666666663	10.867466666666669	9.079200000000007	10.052466666666668	18.596600000000006
163	orig	p1	genome163	2.4432000000000045	0.0	7.787400000000005	13.718333333333335	6.4168666666666745	2.9009999999999962	4.817466666666668	6.128866666666667	8.860200000000006	4.172066666666666	10.687533333333334	5.2348000000000106	4.4496666666666655	7.847999999999995	2.0563333333333347	0.0	0.0	18.485533333333333	3.8840666666666657	10.041333333333341	17.78126666666667	13.68733333333333	0.0	5.155333333333331	12.197733333333328	15.327333333333332	6.921733333333339	17.421399999999995	4.857866666666663	0.0	2.263666666666669	6.218133333333332	9.982666666666677	8.77173333333333	4.6693999999999996	13.509399999999994	16.399066666666673	2.3934666666666686	12.78253333333334	18.47493333333334	13.2896	6.912733333333337	11.374399999999998	25.033333333333353	14.164333333333342	6.873799999999994
164	orig	p1	genome164	20.134133333333335	18.55506666666667	16.10233333333334	18.55540000000001	20.204866666666682	27.317666666666682	17.343400000000003	20.115200000000012	17.650666666666677	22.33153333333335	26.630800000000026	18.674533333333343	14.473600000000019	11.869133333333338	10.162066666666682	11.940133333333346	15.983399999999996	12.982133333333337	10.309933333333339	14.024866666666679	10.06326666666667	12.12906666666668	15.525933333333331	13.290799999999997	15.416333333333338	19.865600000000008	18.893733333333348	14.065000000000008	13.260000000000009	18.129200000000015	16.6776	7.847133333333339	13.300733333333337	13.597866666666658	15.100200000000012	15.754400000000008	15.267666666666686	15.189066666666672	15.247599999999998	20.46219999999999	30.365800000000032	7.528866666666676	18.514200000000024	12.962733333333333	34.92526666666669	15.248600000000017
165	orig	p1	genome165	18.565533333333356	14.823866666666671	19.629866666666697	18.517800000000022	13.18193333333334	26.533466666666683	25.776600000000013	13.709266666666679	16.858266666666676	22.589133333333358	25.936133333333363	9.616266666666668	7.509266666666672	15.059066666666673	8.195066666666671	15.754066666666674	16.996466666666677	29.02453333333335	28.359466666666673	14.34380000000002	10.70846666666667	15.406333333333333	16.211866666666687	17.414400000000008	21.147466666666677	26.78060000000001	14.55286666666668	14.58260000000002	18.168800000000008	8.77106666666667	20.529800000000005	10.19100000000001	12.5852	25.579866666666668	27.238800000000033	13.400533333333353	10.946200000000005	8.673066666666678	14.135266666666677	16.18220000000001	27.744466666666682	4.7082000000000015	14.810733333333353	16.748066666666688	16.918000000000028	16.260733333333352
166	orig	p1	genome166	5.205066666666671	16.986133333333342	9.733733333333337	12.644866666666676	8.263533333333335	26.769466666666673	8.9408	2.522733333333335	19.657533333333337	12.734666666666683	13.032533333333333	10.012933333333336	8.999866666666673	25.98453333333333	11.41266666666666	9.88313333333333	8.105933333333322	36.69373333333333	2.0651999999999973	5.364000000000011	9.1674	27.316866666666684	16.27926666666666	11.383599999999998	9.387533333333334	13.439933333333347	87.32500000000002	15.047533333333348	10.131066666666662	7.142266666666668	10.529133333333338	7.071799999999989	10.281999999999996	9.266799999999996	14.484400000000006	5.988666666666667	10.231000000000005	17.989066666666655	8.383866666666663	9.249066666666668	17.214600000000004	7.5588000000000015	2.373800000000003	13.966000000000005	9.445800000000002	26.045866666666672
167	orig	p1	genome167	12.446866666666669	18.140533333333327	15.038666666666682	16.34966666666669	21.793600000000005	32.93120000000002	14.064666666666675	21.973000000000003	25.288733333333344	15.138333333333353	25.081466666666675	4.56893333333333	14.601066666666668	15.238066666666672	10.538666666666664	11.502200000000009	8.622266666666672	20.423333333333346	19.70766666666667	11.48346666666668	11.7514	10.549400000000013	13.252066666666682	0.0	25.51833333333333	12.873999999999995	17.265000000000004	16.44846666666668	7.866066666666672	17.463800000000003	6.9932666666666705	9.804066666666667	20.265933333333333	8.701800000000002	17.16506666666667	14.820866666666674	13.659333333333347	6.894600000000008	14.81986666666668	16.271066666666677	18.585066666666677	14.442133333333349	13.85720000000002	15.288333333333345	21.257066666666674	14.294400000000007
168	orig	p1	genome168	10.082333333333338	6.764733333333336	14.09520000000002	12.674600000000002	15.535866666666672	13.251733333333334	12.069000000000006	9.645800000000001	15.704933333333338	14.77146666666668	20.701466666666672	8.105266666666672	19.043333333333333	16.39013333333334	39.88186666666668	11.781200000000016	15.537333333333347	15.972333333333342	18.87253333333333	8.61213333333334	9.108599999999997	4.559200000000004	15.992666666666668	19.033066666666663	11.552666666666667	6.565866666666672	24.962866666666663	12.994266666666672	7.916733333333337	23.501733333333355	3.7642000000000024	11.065533333333338	23.452133333333343	10.817933333333329	8.214933333333345	6.228600000000004	10.319266666666671	8.98960000000001	2.652733333333341	11.850333333333332	11.662866666666677	20.015800000000013	15.813066666666675	16.628333333333337	10.697933333333353	12.436866666666681
169	orig	p1	genome169	22.648400000000002	13.161800000000003	7.131733333333351	13.836733333333342	13.29200000000002	23.940200000000008	19.647533333333342	4.689133333333341	12.397533333333346	12.774866666666682	23.224266666666693	11.791400000000015	22.777333333333353	10.340866666666678	10.132133333333343	7.995133333333346	10.08240000000001	17.750933333333343	23.372933333333343	14.511800000000019	8.025800000000004	16.808533333333344	18.95240000000001	9.744866666666677	15.684733333333341	19.816733333333346	27.1078	12.277800000000017	0.0	17.18373333333335	13.508666666666683	5.7023333333333355	15.226733333333335	12.157466666666668	10.023866666666663	47.27280000000002	8.15493333333334	17.037400000000005	8.760933333333345	17.35386666666667	15.317333333333366	9.962866666666685	20.53086666666669	6.635933333333345	7.6388666666666865	14.026733333333354
170	orig	p1	genome170	6.7149333333333345	2.9205333333333314	5.592399999999998	9.703866666666666	2.632333333333335	2.066733333333339	2.681933333333337	3.049600000000005	11.990666666666673	11.315000000000005	2.443466666666666	8.790933333333328	2.006466666666661	3.6952666666666687	0.0	3.4261333333333397	11.830533333333342	17.74073333333334	5.036199999999987	5.850800000000007	2.20506666666666	4.638266666666659	2.4335999999999984	12.475666666666662	2.364533333333341	14.969733333333341	9.763066666666681	2.0563333333333347	21.4362	8.006466666666675	5.205133333333329	14.19340000000001	8.78046666666668	6.734133333333343	2.4335999999999984	5.413400000000003	5.4239999999999995	4.381400000000006	5.145600000000002	11.313000000000002	30.038066666666683	0.0	18.068466666666662	13.71706666666666	3.6952666666666687	8.165666666666667
171	orig	p1	genome171	7.866800000000016	12.843466666666679	22.518933333333333	11.920400000000004	16.490200000000016	5.036933333333341	12.30733333333335	11.62240000000001	19.270533333333347	10.509266666666676	18.615733333333342	20.79013333333334	15.03960000000001	20.551666666666677	15.10906666666667	13.378800000000012	17.960466666666672	24.078866666666688	21.266866666666687	21.118533333333353	23.184733333333345	5.880333333333336	26.313733333333346	37.131066666666655	4.649400000000007	13.420200000000008	17.681266666666666	6.695133333333342	18.316466666666685	23.52013333333334	22.608066666666666	20.084800000000005	17.929600000000015	12.317466666666682	7.420000000000016	8.244266666666672	17.611533333333345	18.288600000000002	18.931333333333342	13.877066666666664	32.520466666666685	7.647533333333339	17.105000000000015	15.674866666666674	14.581666666666681	23.890733333333344
172	orig	p1	genome172	10.747800000000005	12.35746666666666	29.066133333333344	6.744333333333341	8.324133333333329	17.65160000000002	4.599533333333326	2.522733333333335	11.750866666666674	10.55966666666669	5.612933333333338	20.284733333333353	12.505600000000001	5.681733333333334	7.300866666666675	4.737933333333341	13.837400000000006	10.619133333333338	21.89306666666667	6.655400000000007	10.589333333333336	15.685666666666677	13.657600000000006	13.509399999999985	4.082666666666672	19.081733333333357	24.903266666666674	6.574666666666671	20.780733333333345	12.605866666666667	8.910666666666666	9.992999999999988	7.410800000000005	2.791399999999996	10.352000000000022	2.45386666666667	20.689600000000002	6.795666666666676	9.903800000000004	11.652066666666663	6.12893333333334	2.4235333333333386	13.33066666666667	11.900999999999993	20.671266666666682	18.874333333333347
173	orig	p1	genome173	10.500666666666675	11.405733333333337	15.903733333333344	22.748800000000013	7.777800000000006	26.035200000000014	5.324066666666667	14.463133333333335	33.574066666666695	12.437266666666677	11.224133333333345	6.774933333333333	11.414333333333335	14.53306666666667	4.937333333333335	19.08906666666668	11.860866666666674	30.714133333333358	12.566066666666671	22.429866666666676	13.916533333333327	34.01166666666666	14.553000000000011	14.82106666666666	7.638866666666665	35.283266666666684	19.033333333333346	12.89240000000001	11.870666666666661	19.93626666666668	10.698600000000003	36.77333333333334	14.799666666666685	9.247200000000007	15.099266666666672	12.108200000000025	10.41006666666668	10.6188	7.867466666666669	16.907000000000014	19.886200000000006	7.598466666666674	16.40053333333335	15.714800000000006	13.877466666666677	12.566133333333337
174	orig	p1	genome174	8.810800000000008	7.919133333333338	19.87620000000002	14.164933333333355	8.989600000000014	6.347066666666674	22.627866666666698	16.032866666666667	9.466800000000013	11.661800000000014	22.06160000000001	2.979999999999997	10.996266666666678	12.784266666666664	11.442466666666679	13.826466666666683	20.92	5.8502666666666805	13.757533333333345	6.9232000000000085	2.205199999999998	9.546133333333344	17.672266666666683	5.652466666666669	11.741333333333333	8.979333333333336	11.830533333333353	9.347200000000008	15.903400000000005	6.706400000000013	11.264066666666672	9.844066666666684	14.680599999999995	13.400599999999997	14.68133333333334	26.01546666666666	6.923666666666676	14.563066666666668	12.664733333333341	12.724733333333344	18.824000000000005	14.631800000000016	15.456800000000023	16.33100000000002	3.8343333333333405	15.585133333333346
175	orig	p1	genome175	16.32233333333334	16.023066666666672	15.736066666666684	18.80640000000001	10.720933333333338	22.869133333333355	10.739466666666676	14.037600000000007	24.14766666666667	30.545333333333367	23.533933333333355	14.711800000000004	20.005133333333344	8.264400000000002	16.40006666666668	16.508533333333347	27.248333333333346	21.01086666666669	20.719600000000003	15.65413333333335	13.837333333333348	9.635400000000004	23.226000000000017	35.94873333333334	16.072333333333336	28.03206666666669	27.577466666666677	13.50286666666668	12.238933333333343	22.16186666666669	25.451400000000007	27.068800000000003	19.857866666666688	12.914333333333346	18.545733333333352	10.330733333333335	14.193733333333348	23.35420000000003	19.887400000000028	42.972666666666676	26.284600000000026	30.622133333333345	29.900933333333356	14.333466666666673	15.44506666666667	33.498866666666686
176	orig	p1	genome176	7.360266666666671	2.2651333333333348	17.24386666666666	13.450200000000027	15.366800000000001	13.042333333333325	14.970000000000017	3.3081333333333376	12.963400000000014	15.407	19.847133333333357	12.625800000000009	10.261200000000017	30.36606666666667	18.048133333333347	15.943133333333346	20.869800000000016	15.914133333333346	15.485933333333342	19.051600000000008	4.669066666666666	23.5616	17.759133333333335	17.033866666666675	7.201133333333335	17.889666666666667	16.121866666666673	17.234066666666685	13.540200000000016	18.85320000000003	14.888333333333346	8.999266666666667	12.327333333333339	0.0	17.412733333333335	10.916533333333344	11.025066666666675	19.489466666666676	8.44393333333334	8.115200000000009	15.555600000000016	12.733533333333348	10.151600000000009	15.625733333333336	19.002000000000002	15.297866666666678
177	orig	p1	genome177	15.29846666666668	9.110933333333335	14.849666666666675	16.99520000000001	15.614666666666675	25.925800000000024	8.938733333333346	18.466066666666674	27.26706666666668	16.309533333333352	21.34613333333336	8.75133333333334	13.488933333333332	14.780400000000007	14.889933333333335	12.882933333333359	15.33653333333335	18.654200000000017	15.922266666666676	15.774000000000022	20.613600000000016	21.557200000000012	17.91086666666669	23.58193333333333	13.350600000000007	23.18600000000002	18.32793333333335	18.010466666666677	14.143533333333341	18.466800000000013	19.727866666666674	23.74966666666669	8.50320000000001	11.01580000000001	17.611666666666675	18.833933333333352	22.747333333333355	17.304266666666688	15.416600000000017	12.188266666666667	25.63493333333336	7.130866666666677	25.72666666666669	19.88546666666668	16.599133333333363	20.53246666666669
178	orig	p1	genome178	14.532133333333345	10.203800000000008	10.926600000000008	27.32733333333333	23.28433333333335	5.76133333333334	8.532600000000013	16.031200000000013	9.168799999999997	13.051200000000009	18.713466666666683	8.90053333333335	21.40446666666668	7.747866666666678	14.016133333333325	9.019266666666681	13.925400000000007	18.774133333333342	27.58393333333335	4.7374666666666805	6.197866666666677	0.0	15.577800000000003	4.887799999999999	27.553733333333334	10.88686666666668	8.015000000000011	13.729266666666671	2.8511333333333333	6.812600000000014	14.769200000000009	12.426266666666677	8.432466666666667	5.661000000000012	9.447266666666668	6.634066666666673	2.1844000000000072	14.63213333333335	9.028466666666677	10.388733333333352	13.547666666666686	4.836800000000007	10.856733333333356	4.132000000000005	7.201800000000009	9.09913333333333
179	orig	p1	genome179	9.854600000000007	11.741200000000006	11.364066666666673	18.17793333333334	6.446866666666672	18.039666666666687	14.007000000000012	20.56306666666667	14.47293333333334	11.016466666666691	18.834466666666685	19.410000000000004	18.26833333333335	11.840200000000003	7.827933333333338	18.446533333333353	10.023866666666674	22.956266666666693	15.673933333333334	20.72093333333335	15.406533333333343	31.051866666666673	10.361466666666658	17.830866666666665	12.466333333333338	33.77333333333335	15.078733333333346	6.913266666666676	20.990399999999994	30.18753333333335	12.675133333333335	31.518133333333353	20.731466666666673	8.989800000000006	9.893733333333337	19.915933333333342	10.419266666666676	10.441266666666685	8.960066666666673	15.625866666666674	22.181400000000014	9.475133333333343	28.16013333333335	12.45706666666667	17.910533333333344	11.39500000000001
180	orig	p1	genome180	16.63880000000001	14.294533333333348	11.74273333333333	10.47013333333334	12.844733333333338	13.8584	18.337600000000013	16.25106666666667	15.654133333333348	10.073133333333338	25.558933333333353	7.658933333333337	12.336733333333342	15.52513333333335	5.353933333333337	14.352200000000007	38.660066666666665	20.273666666666678	21.70340000000001	20.313400000000026	7.430266666666672	20.512666666666675	5.7510666666666665	9.416733333333333	8.45320000000001	15.843866666666674	10.916533333333351	15.118933333333342	8.870666666666676	17.443333333333342	15.336933333333334	18.495800000000017	15.744866666666681	6.7148	11.553800000000017	11.930000000000014	17.462533333333337	6.258466666666678	10.091733333333345	19.052400000000016	31.33906666666667	15.406533333333346	21.318200000000008	16.112466666666673	14.781000000000013	17.184866666666675
181	orig	p1	genome181	27.327266666666674	19.938600000000008	14.422266666666676	7.082799999999999	17.313933333333342	11.632666666666672	10.509466666666672	14.721600000000006	24.97213333333334	17.392866666666677	13.677600000000002	4.9266000000000005	12.138133333333343	13.995933333333351	8.512533333333337	10.67686666666668	5.602733333333337	13.62806666666669	16.199533333333356	20.114533333333355	16.251133333333346	15.336800000000007	15.20786666666667	0.0	5.522800000000014	16.40980000000001	15.844133333333357	9.287933333333346	7.121466666666674	5.314333333333334	14.483600000000006	14.970266666666678	10.678866666666675	17.531600000000005	13.967066666666685	26.24413333333335	3.85413333333333	10.757933333333334	7.688533333333343	21.91200000000002	17.702533333333342	9.406266666666674	9.645400000000013	5.354000000000006	15.118800000000011	5.731666666666669
182	orig	p1	genome182	8.482733333333343	2.2565333333333335	10.082466666666683	9.944333333333343	22.747400000000024	8.523266666666682	12.814066666666672	5.773066666666675	8.691400000000002	9.626066666666683	18.247733333333347	6.933599999999998	10.449933333333341	7.926733333333345	11.661199999999997	13.7776	25.697799999999997	5.205000000000009	4.678199999999997	9.625400000000013	11.622533333333333	3.0593333333333383	9.54546666666667	12.020400000000006	12.326866666666668	9.128533333333337	4.917266666666681	8.432466666666674	8.860333333333337	8.155533333333338	28.568200000000004	10.886466666666681	9.108666666666672	4.698200000000007	11.363933333333335	6.8343333333333405	10.361200000000009	14.314800000000005	10.529333333333344	2.2153333333333336	15.227600000000015	4.450266666666671	10.380266666666685	21.65406666666667	14.185533333333346	23.839400000000012
183	orig	p1	genome183	14.750266666666668	12.944199999999999	7.519266666666681	10.42053333333335	11.105266666666669	20.26460000000001	10.777600000000003	19.062466666666673	10.727600000000017	20.751200000000004	14.909666666666688	10.746799999999993	12.287133333333355	15.752866666666673	11.006066666666666	17.203933333333353	5.135533333333335	21.93186666666668	28.577000000000016	10.499066666666689	18.267133333333334	13.946066666666663	20.502466666666663	12.883733333333332	8.76046666666667	16.469066666666677	9.317533333333337	19.269066666666674	9.297600000000006	25.359400000000026	17.59206666666667	12.417000000000009	11.492266666666676	6.108133333333335	18.21793333333334	34.22160000000002	9.217533333333346	16.608533333333337	13.310200000000005	13.438466666666674	15.645866666666677	9.327466666666677	20.064333333333344	10.002400000000002	8.136600000000008	22.26146666666668
184	orig	p1	genome184	17.899866666666675	15.61713333333335	32.15506666666667	18.675666666666682	8.086066666666667	5.6225999999999985	12.11886666666667	10.003466666666672	11.870466666666676	10.677866666666667	15.078733333333346	13.32073333333333	16.688000000000002	4.8972000000000016	7.678733333333337	4.410933333333336	7.7776666666666685	10.510066666666674	4.926333333333332	20.14419999999999	6.049133333333334	11.204733333333337	14.035733333333333	7.697266666666662	7.757600000000004	22.468866666666663	11.016333333333343	19.062733333333338	8.383599999999998	13.955800000000007	18.218000000000014	7.042000000000002	8.543066666666675	24.73333333333335	28.599333333333348	6.367266666666673	14.014933333333325	12.724000000000004	12.842933333333331	23.851266666666668	13.191399999999998	13.529466666666675	10.50953333333333	12.832800000000006	6.943866666666668	20.82973333333334
185	orig	p1	genome185	8.105400000000007	4.867666666666668	16.4604	18.80406666666669	0.0	10.578800000000008	12.447200000000006	10.72753333333334	11.055866666666677	13.260400000000004	21.257866666666683	12.029933333333346	10.360933333333328	2.0463999999999993	21.148466666666693	3.1190000000000033	31.619200000000017	6.684933333333344	8.14486666666668	13.91620000000001	5.483000000000008	12.795800000000003	9.387066666666666	10.976733333333337	9.803999999999998	21.009333333333355	21.96213333333334	19.726933333333363	11.950533333333347	20.781333333333336	18.843600000000002	16.906866666666676	22.220533333333343	5.334466666666671	8.236333333333341	4.4898000000000025	9.000800000000012	22.97673333333335	17.08606666666668	8.900333333333336	14.751200000000011	11.065266666666666	2.066733333333339	24.585666666666665	18.049733333333354	19.033533333333345
186	orig	p1	genome186	10.13166666666666	12.865533333333339	14.413533333333337	9.684933333333344	5.254733333333334	15.356333333333328	18.86406666666667	12.416666666666671	16.091733333333334	8.581400000000013	19.66886666666668	11.890733333333344	16.281000000000002	7.271266666666669	6.565933333333334	0.0	13.350266666666677	21.50540000000002	12.992600000000003	14.631200000000007	8.611800000000006	20.245600000000003	13.419599999999999	16.826666666666668	15.387333333333324	9.188266666666664	18.456866666666684	6.267933333333335	13.708199999999998	11.45373333333334	7.271400000000007	13.987066666666681	13.579000000000008	10.886733333333343	9.994400000000013	9.178066666666663	17.56006666666668	7.152133333333339	15.625200000000014	15.993666666666677	20.53140000000002	11.958400000000019	14.890733333333344	15.55606666666668	20.22633333333334	10.577866666666665
187	orig	p1	genome187	12.129400000000008	4.273200000000003	19.22080000000001	12.99326666666667	11.373066666666677	11.70066666666667	11.124533333333343	7.578866666666677	23.025466666666677	5.412733333333339	15.89380000000001	10.300866666666668	12.86280000000001	8.960466666666676	15.06900000000001	2.690933333333337	17.860200000000017	9.475866666666668	11.482933333333332	13.211600000000011	12.804133333333343	6.68546666666667	17.50266666666667	12.684666666666672	7.797799999999995	8.99933333333335	14.730933333333336	9.307800000000004	10.798400000000012	16.985933333333353	13.509133333333335	10.290466666666667	14.81066666666667	18.00833333333333	11.097333333333339	13.251733333333341	5.036266666666677	17.52246666666668	6.198066666666673	13.836933333333345	16.826800000000006	4.151733333333333	5.810333333333336	21.138933333333355	10.222333333333346	9.88406666666668
188	orig	p1	genome188	10.082333333333338	6.935533333333332	6.178533333333341	53.81866666666667	12.42626666666667	22.529266666666672	10.10219999999999	12.716333333333324	3.665266666666671	12.773866666666674	10.291866666666674	2.046266666666668	11.5928	18.387466666666683	0.0	11.960200000000011	6.24806666666667	9.089733333333342	10.936266666666686	7.689000000000014	10.70953333333334	5.682133333333333	16.499600000000004	7.817266666666676	8.36379999999999	10.431533333333345	8.86033333333334	2.5820000000000043	6.597200000000004	6.297666666666679	12.72413333333333	16.400733333333324	8.254800000000007	8.03626666666666	5.931333333333335	12.696266666666673	4.320266666666663	6.397533333333342	2.284000000000006	7.062200000000001	9.24753333333333	20.73106666666668	23.562800000000006	11.02726666666667	19.817933333333336	11.46253333333334
189	orig	p1	genome189	11.930199999999992	12.158600000000002	16.936333333333323	12.60606666666667	2.3839333333333315	11.5622	3.854133333333337	15.06793333333334	16.538600000000006	25.307666666666663	19.358933333333333	13.906133333333333	38.14286666666666	5.244999999999997	11.046266666666668	7.668400000000002	8.451666666666664	15.157466666666682	19.82586666666667	13.310400000000005	10.697733333333339	3.6952000000000034	8.830666666666659	14.472399999999993	7.261733333333332	15.256933333333334	10.686866666666672	3.884066666666669	12.823333333333338	10.806666666666676	5.878800000000005	2.174199999999999	12.792533333333335	5.551866666666669	5.106933333333345	15.385200000000017	17.351866666666673	9.99153333333334	7.0024000000000015	13.518	25.975466666666666	15.456133333333327	18.455800000000004	22.211400000000005	14.175000000000011	10.856733333333338
190	orig	p1	genome190	13.261466666666678	6.053133333333339	17.384066666666687	8.27473333333334	23.749333333333347	18.546666666666685	9.515733333333344	17.394333333333325	15.765000000000006	15.933666666666682	13.489600000000014	22.746266666666667	8.442600000000013	8.283866666666668	10.33986666666667	8.632333333333342	14.265200000000004	15.824800000000014	18.80206666666667	5.632066666666677	8.294800000000002	2.016466666666666	20.809600000000014	8.900533333333332	8.493199999999995	11.473400000000012	14.47333333333335	5.542333333333339	19.66733333333336	10.043066666666686	12.288	8.333800000000014	13.659333333333336	10.59986666666667	10.89746666666667	11.195333333333345	4.916599999999995	12.70460000000002	11.116066666666669	10.807666666666666	20.492866666666686	9.654666666666678	19.290200000000016	9.108400000000007	18.04933333333334	26.949666666666676
191	orig	p1	genome191	4.082333333333338	3.7664000000000044	9.11906666666669	9.197733333333336	11.949866666666672	11.174600000000012	8.373466666666676	10.341333333333335	18.713933333333344	13.320266666666672	19.98553333333335	0.0	5.54366666666667	15.327866666666676	7.033200000000011	3.397200000000005	16.2804	111.49086666666669	9.497000000000003	13.181600000000012	12.34693333333334	4.956733333333339	21.696066666666685	12.198799999999999	12.098800000000011	12.833133333333347	12.098600000000019	5.0366000000000035	8.473400000000002	7.340666666666678	4.89726666666667	9.963200000000011	14.759666666666671	26.978866666666672	21.594600000000007	20.610666666666678	14.016133333333347	8.622066666666672	13.747666666666673	6.098666666666668	19.101733333333346	7.618333333333341	25.419133333333356	14.61120000000001	12.434666666666686	20.681066666666673
192	orig	p1	genome192	9.119600000000009	10.946733333333349	16.90693333333335	9.287666666666672	21.704200000000018	13.281066666666671	10.597800000000014	10.192333333333341	14.42200000000001	8.891733333333338	27.000800000000012	31.229600000000005	4.599133333333334	25.022533333333346	12.615466666666684	11.819533333333332	18.14966666666667	20.78200000000001	18.347666666666683	8.48433333333335	5.3254000000000055	4.40926666666666	49.130600000000015	10.042866666666662	10.67853333333332	12.496400000000008	7.728333333333335	4.439866666666671	15.417933333333348	5.522999999999996	16.230799999999995	5.939066666666665	14.444600000000012	26.669599999999996	9.369066666666676	11.453800000000008	12.406733333333342	12.118933333333338	21.97233333333335	17.592399999999998	17.32386666666669	0.0	15.804200000000009	12.378666666666675	10.33173333333335	13.291333333333348
193	orig	p1	genome193	19.24126666666667	10.519133333333341	28.42980000000001	6.605666666666668	7.211733333333342	17.02706666666667	13.837533333333344	10.280600000000003	19.88746666666669	50.36046666666668	25.091666666666686	15.397533333333342	21.028066666666682	13.430066666666672	17.532266666666676	9.386733333333343	29.224933333333347	15.475600000000018	12.049000000000007	20.104800000000026	9.884000000000011	24.416533333333334	16.906600000000015	17.293333333333344	23.968333333333348	27.456600000000016	24.575200000000017	8.324066666666674	17.304000000000013	28.997266666666686	11.342600000000004	13.24133333333334	15.436466666666679	7.141666666666676	14.980400000000001	11.454266666666655	26.688199999999995	19.28180000000002	12.89293333333335	15.634666666666678	21.32466666666668	11.949200000000005	21.505200000000038	26.184533333333356	23.48286666666669	19.093333333333355
194	orig	p1	genome194	16.221133333333327	15.695266666666672	17.13486666666668	13.429666666666677	8.204800000000006	5.2554666666666705	12.465933333333343	9.536200000000008	11.512866666666682	5.295000000000009	19.846333333333334	11.76220000000001	2.9202666666666666	10.002600000000008	7.856866666666665	12.515733333333337	21.50646666666669	17.88960000000001	23.392333333333344	19.399800000000013	6.386600000000005	2.4634	8.335333333333338	10.183066666666669	10.35133333333334	11.860733333333336	11.961000000000002	2.324533333333335	17.13586666666666	14.59340000000001	9.417533333333338	5.802133333333341	14.413466666666668	23.325933333333335	2.731733333333338	12.326866666666678	2.6220666666666723	4.422066666666673	2.355333333333334	11.315000000000005	15.902933333333333	5.0458	14.266266666666677	10.36213333333334	11.522666666666684	7.749400000000001
195	orig	p1	genome195	12.117933333333362	4.390666666666668	5.5625333333333415	9.108933333333333	14.949466666666666	12.775133333333336	14.145266666666679	5.0769333333333435	13.717000000000013	16.558066666666697	13.171133333333348	10.211666666666684	21.048066666666685	24.018266666666683	26.670266666666688	10.619000000000014	15.595066666666678	20.165266666666685	10.012200000000004	6.3966000000000065	13.637666666666664	21.78353333333334	20.978800000000017	13.757733333333338	11.46306666666668	13.667600000000013	18.83460000000002	18.573800000000038	34.00106666666668	12.277200000000013	10.946733333333334	15.71560000000002	16.827000000000023	12.833933333333349	8.482866666666677	9.098933333333335	14.254200000000015	11.979933333333342	23.86993333333335	36.33680000000002	14.631133333333356	12.822266666666678	30.971133333333363	10.132400000000015	7.9570666666666625	21.73506666666668
196	orig	p1	genome196	14.204666666666686	16.103800000000025	15.983333333333348	23.48333333333335	22.519466666666684	30.18933333333335	31.5376	32.52193333333337	16.54980000000001	17.48460000000001	17.691200000000006	11.105666666666668	11.244599999999995	18.47533333333335	15.85380000000001	10.855933333333347	25.40953333333334	15.64466666666669	21.46626666666668	29.621000000000016	16.838133333333342	12.129266666666666	13.469933333333344	17.125733333333336	10.291000000000004	22.618866666666676	33.30700000000003	18.516133333333357	13.788866666666674	12.228400000000008	19.23046666666667	13.42986666666668	13.211600000000004	12.039999999999996	15.329133333333345	13.896399999999996	16.18233333333334	13.659133333333344	20.045599999999993	16.87726666666667	29.512200000000014	11.224466666666679	14.175266666666676	15.12886666666667	18.635000000000012	15.79440000000002
197	orig	p1	genome197	20.76053333333334	5.653999999999996	7.271466666666676	12.675333333333345	19.817066666666683	16.74766666666667	16.976266666666678	8.74173333333334	11.145599999999998	9.269400000000012	37.99600000000002	8.681733333333337	11.115733333333349	14.413066666666687	11.185200000000005	11.85980000000001	6.04013333333333	15.992933333333346	14.542266666666677	17.19506666666668	16.171200000000006	13.351399999999998	15.058466666666675	9.34726666666667	5.224866666666671	10.211533333333339	15.585133333333342	11.66160000000001	13.311600000000006	19.23186666666667	14.294199999999996	14.71153333333335	17.999733333333342	9.128333333333348	23.056866666666675	16.91633333333335	10.400133333333336	12.507200000000015	13.7878	8.374333333333333	20.223333333333343	12.654733333333347	18.84340000000002	18.31693333333334	13.80746666666667	17.810866666666683
198	orig	p1	genome198	26.075133333333326	10.936800000000009	16.120866666666675	13.737266666666677	10.975800000000007	15.168266666666675	16.321800000000014	9.198733333333337	15.566066666666686	18.961866666666687	26.751933333333355	11.8506	14.999533333333357	9.914133333333343	17.760533333333353	16.766866666666683	27.545333333333357	16.189533333333355	12.207133333333342	7.717600000000008	7.757399999999983	21.912866666666684	17.32253333333334	20.224266666666676	12.734866666666669	20.27346666666668	17.15526666666669	13.369600000000013	17.035400000000006	14.085733333333348	11.879866666666675	10.997066666666676	33.29673333333336	5.29473333333334	23.939333333333355	10.637933333333347	13.151200000000006	13.321266666666677	20.422800000000016	20.63186666666667	25.449400000000033	12.40546666666668	15.377266666666678	15.963400000000018	15.73546666666668	13.480200000000018
199	orig	p1	genome199	11.464733333333335	2.0659333333333336	9.86386666666667	4.390999999999998	8.164533333333335	15.38653333333334	6.863199999999999	8.970999999999993	16.97613333333335	10.4896	15.29773333333333	4.4301333333333375	9.486266666666669	27.674866666666674	12.128866666666664	9.784000000000013	16.319466666666678	18.64466666666668	9.27726666666667	16.876800000000006	13.88666666666667	10.598000000000006	2.066199999999995	0.0	3.158266666666673	10.251800000000003	10.73753333333335	12.079733333333339	0.0	6.635533333333331	9.307466666666674	8.562400000000013	8.522600000000015	14.441666666666674	6.287400000000005	4.042733333333338	8.075999999999997	18.207799999999995	16.171800000000015	19.86540000000001	12.606333333333342	12.427133333333334	4.5895333333333355	8.233599999999997	13.499933333333338	5.373599999999993
200	orig	p2	genome200	7.330933333333338	4.859066666666667	15.217866666666666	9.684933333333337	10.242733333333334	16.01340000000002	7.698866666666664	10.19093333333333	14.53293333333334	12.933333333333344	11.791666666666675	4.678866666666675	8.076333333333334	8.015666666666675	6.526533333333337	9.485400000000013	9.615866666666665	9.78453333333334	7.11193333333334	13.062400000000014	6.387333333333334	12.416933333333343	7.439600000000006	5.91993333333334	4.391000000000009	18.317266666666672	7.768400000000021	5.612000000000005	4.807533333333332	3.7352000000000025	10.548133333333336	3.754666666666669	2.8517333333333355	0.0	5.504000000000005	11.522866666666669	8.532200000000003	13.033066666666677	2.6719333333333353	9.238599999999998	20.263666666666683	10.808133333333334	6.923666666666673	6.745200000000008	16.589066666666685	7.946666666666676
201	orig	p2	genome201	2.9004666666666665	5.016399999999997	4.410200000000003	9.813333333333336	7.439333333333334	7.360733333333336	2.999600000000001	2.323133333333338	4.806999999999995	8.035533333333333	11.451333333333348	0.0	11.491133333333346	8.691399999999994	2.1057333333333332	10.509466666666665	7.478266666666688	9.982733333333343	7.916133333333338	7.509800000000013	14.412866666666673	2.3344000000000023	10.141133333333336	4.449866666666665	8.870133333333339	2.9004666666666665	7.220533333333346	2.0860000000000056	5.026000000000003	4.777266666666673	7.0116000000000085	5.233666666666675	13.71626666666668	11.11440000000001	6.675000000000004	16.57733333333333	2.3828000000000067	11.640466666666665	4.567733333333347	7.4888000000000154	11.452133333333332	10.867066666666677	7.02193333333334	8.959200000000003	6.148533333333329	8.154733333333333
202	orig	p2	genome202	10.042000000000009	14.422866666666682	14.611333333333341	11.541866666666685	9.932933333333345	15.933333333333344	10.60826666666668	13.360466666666678	8.77073333333334	18.336066666666678	19.390533333333348	7.4702000000000055	9.69486666666668	12.983533333333341	7.439999999999998	11.871066666666678	8.145000000000007	13.15213333333335	14.661133333333332	10.837800000000012	11.105400000000003	21.417466666666677	15.605133333333342	10.668000000000013	18.039066666666656	12.764200000000002	17.205600000000025	8.045266666666677	9.248133333333339	10.966800000000013	6.992800000000003	10.858200000000007	15.654666666666676	6.734866666666672	15.607200000000013	11.601933333333342	12.713466666666672	19.70773333333333	10.290800000000008	20.770266666666675	16.33953333333335	11.799066666666686	12.873866666666686	16.817600000000024	15.208000000000013	18.695533333333344
203	orig	p2	genome203	10.478933333333341	11.106533333333335	7.360733333333339	8.781266666666667	4.578066666666672	18.445933333333347	4.9172666666666665	4.579133333333331	22.786333333333346	14.184400000000021	17.204533333333348	9.327466666666677	6.624800000000008	11.642066666666679	8.790400000000012	9.297266666666676	19.06126666666668	13.816933333333342	7.419866666666675	18.04806666666668	22.599	14.473800000000022	14.145333333333348	2.185600000000001	7.787466666666681	19.032466666666686	16.121933333333352	19.993933333333352	13.042400000000011	26.45166666666668	7.757933333333341	8.16533333333333	11.66166666666668	9.217200000000005	16.09266666666669	13.68866666666668	17.849266666666686	15.775600000000018	23.808933333333353	17.710400000000014	16.697733333333346	7.051466666666672	2.1254666666666715	13.261200000000002	14.263933333333348	23.38373333333335
204	orig	p2	genome204	6.079600000000003	11.962133333333341	14.621733333333346	12.078866666666691	5.502800000000001	12.485800000000012	6.09866666666667	15.565200000000008	9.099800000000013	10.916133333333352	10.907933333333343	6.933466666666668	7.280800000000006	2.2052666666666667	6.088533333333334	9.675266666666683	9.585800000000013	10.866666666666688	5.393866666666661	4.847200000000001	4.220733333333335	16.190133333333353	16.170866666666672	7.807066666666678	13.528866666666673	8.989800000000017	13.339733333333353	5.5930000000000035	2.205066666666667	10.330866666666683	8.224466666666665	6.913600000000017	10.14180000000001	15.148733333333354	7.909266666666678	6.625066666666672	11.602333333333352	2.3639333333333354	12.129000000000016	13.975800000000014	15.47526666666668	7.379333333333342	12.78433333333335	8.869600000000016	7.161533333333342	5.900066666666675
205	orig	p2	genome205	5.015733333333344	4.690533333333338	2.8011333333333397	2.135733333333338	4.946533333333328	5.263400000000008	4.46980000000001	2.0959333333333348	4.181666666666672	4.597733333333341	8.651266666666679	2.125933333333329	2.3442000000000007	6.883133333333337	2.4534000000000056	2.8011333333333397	5.731733333333338	4.977533333333344	6.765200000000004	7.1922000000000175	8.67313333333334	12.406666666666666	7.817466666666675	7.112400000000001	4.300000000000004	5.999733333333335	4.589400000000008	7.120866666666675	10.06260000000001	4.53926666666667	4.489666666666672	4.449866666666672	8.960600000000014	7.281133333333337	9.426200000000016	7.490066666666678	14.52280000000001	10.26080000000001	6.634000000000004	4.369466666666668	4.857400000000009	2.790866666666666	2.324533333333335	9.715066666666683	10.568800000000017	11.889933333333339
206	orig	p2	genome206	9.595133333333337	8.654266666666675	9.446733333333334	8.434333333333349	10.063600000000012	8.464133333333344	15.416200000000014	14.46413333333335	9.932800000000015	11.99020000000002	27.09820000000004	5.3538	14.01626666666668	17.453466666666685	4.072533333333336	16.08246666666667	18.30773333333335	27.047733333333365	13.509200000000007	11.224066666666683	7.3118666666666705	10.440400000000004	17.086466666666684	9.31786666666667	11.831000000000007	12.306933333333344	21.77513333333335	10.439733333333347	12.337466666666678	8.782000000000018	16.697866666666673	16.76766666666668	20.422600000000024	14.185200000000016	17.86126666666668	15.77433333333336	17.98046666666668	11.215800000000012	20.791800000000013	20.214466666666688	22.291133333333356	12.425733333333358	12.447333333333347	21.585466666666694	12.625800000000016	13.043666666666677
207	orig	p2	genome207	8.383733333333343	7.410399999999999	15.51626666666667	7.907600000000006	15.605666666666679	15.904133333333352	23.820266666666672	10.878200000000003	2.483399999999996	4.5594666666666726	14.016200000000012	4.171733333333336	5.850800000000014	18.068200000000004	8.006933333333343	10.221600000000006	17.772600000000004	10.320800000000009	5.869600000000002	4.857200000000006	3.4866666666666717	5.304333333333339	14.045666666666676	12.496533333333332	2.652799999999999	8.434000000000012	8.503600000000006	20.11526666666669	7.410266666666676	10.508600000000008	13.261733333333332	20.194000000000003	12.307000000000002	7.530000000000001	9.873933333333333	12.595666666666672	7.4699333333333335	12.14853333333334	11.622133333333334	7.897933333333331	13.937266666666677	5.095733333333342	14.354266666666673	8.035800000000002	19.19073333333334	17.324600000000018
208	orig	p2	genome208	5.612066666666674	19.60933333333334	5.154933333333339	2.413666666666664	10.81726666666668	22.75760000000001	8.929933333333341	2.374400000000005	5.800799999999999	15.216733333333345	20.900000000000016	5.682333333333336	11.552466666666685	9.951533333333323	4.5396	6.06846666666668	11.740199999999998	7.9262000000000015	8.353066666666678	5.195333333333345	9.8936	4.2606666666666655	14.114800000000006	13.765666666666666	8.165	6.874533333333339	13.697800000000019	8.105066666666673	4.371000000000002	5.751466666666676	17.96906666666667	13.002200000000013	5.999333333333343	9.048933333333338	11.283800000000003	13.867266666666673	8.89926666666667	12.367533333333341	3.1685333333333396	11.541733333333344	10.66726666666668	4.9360666666666795	9.406533333333346	9.58526666666667	5.016266666666674	10.995666666666672
209	orig	p2	genome209	13.598866666666677	11.159133333333337	20.631866666666678	23.015066666666673	12.138733333333349	16.726866666666673	15.098400000000016	9.94313333333334	21.573866666666685	18.81313333333335	23.591200000000022	10.44026666666667	24.505533333333357	8.264866666666666	5.29333333333334	8.979866666666673	18.49533333333334	14.541933333333354	21.47440000000001	20.133333333333358	11.016066666666664	8.124933333333342	19.797000000000008	8.344399999999993	15.72486666666666	20.740533333333335	20.00600000000001	16.946600000000018	10.490266666666674	15.149200000000018	16.95626666666667	10.31160000000001	18.247600000000006	13.956800000000008	7.579200000000011	9.675866666666682	18.713866666666682	18.456600000000016	19.46880000000001	14.51280000000001	23.03566666666667	12.743600000000015	14.115400000000022	11.03613333333335	11.423333333333343	18.92146666666669
210	orig	p2	genome210	8.681533333333341	4.74026666666667	22.100533333333345	13.907266666666672	12.079533333333334	17.224600000000024	11.26413333333334	2.562733333333334	11.105533333333344	4.629466666666673	8.999200000000016	18.476266666666685	18.655000000000022	10.289266666666677	11.730866666666671	8.005733333333342	13.95566666666668	13.826600000000006	2.0462666666666713	9.694800000000011	9.674600000000005	10.092600000000019	19.201533333333337	14.72086666666668	14.978866666666672	16.83740000000002	13.71753333333335	14.998333333333346	5.414400000000008	15.72353333333335	12.59520000000002	9.40720000000001	10.241133333333345	4.667666666666669	13.73926666666668	7.479466666666681	8.790400000000009	16.342000000000013	13.608666666666675	10.746933333333345	15.22666666666668	4.3804666666666705	11.42300000000002	14.710400000000018	6.9528000000000105	19.142133333333362
211	orig	p2	genome211	16.559200000000025	4.481666666666673	8.691133333333347	5.941200000000006	8.37306666666668	14.810600000000012	9.614800000000013	2.5034666666666716	7.509533333333341	16.946533333333356	7.569066666666675	8.204999999999991	7.290533333333336	12.773933333333336	10.211666666666677	8.473000000000017	11.244666666666678	15.992000000000012	10.83720000000001	12.615800000000025	7.52986666666666	5.532866666666671	14.751866666666682	22.29973333333333	7.4203333333333426	10.201600000000013	15.117800000000013	5.663133333333338	5.056200000000008	9.545733333333349	8.19533333333333	11.18480000000001	7.837266666666672	4.737266666666674	12.4862	9.953000000000014	12.447266666666682	9.943733333333341	16.280066666666677	4.777466666666662	15.446200000000022	5.234333333333339	16.070866666666685	13.280266666666677	5.0654000000000075	18.485133333333355
212	orig	p2	genome212	3.267866666666663	3.883933333333335	10.866799999999998	11.412533333333329	7.351133333333333	2.622600000000002	10.58873333333333	5.781200000000002	9.139066666666675	6.040266666666668	20.183533333333344	9.158600000000003	4.3105333333333355	7.75866666666667	6.5954000000000015	0.0	15.070466666666668	20.771066666666677	13.269400000000001	8.750800000000005	11.245133333333332	7.510333333333335	10.320466666666668	10.530133333333339	16.022399999999994	12.17786666666667	5.04633333333334	2.264133333333337	10.320733333333337	7.083333333333346	16.339599999999997	14.611600000000006	12.94220000000001	12.824200000000005	10.102333333333345	5.45353333333334	15.078133333333337	8.9602	4.310933333333331	15.446333333333335	14.125266666666668	3.516400000000008	5.542400000000004	14.552600000000005	9.257333333333339	13.897133333333336
213	orig	p2	genome213	5.672000000000004	15.35753333333334	9.745333333333345	11.980600000000013	7.669000000000004	3.3277333333333345	5.582600000000003	3.3277333333333345	19.440200000000008	8.056066666666677	9.785000000000007	2.2249333333333325	4.917733333333334	4.301333333333336	8.125600000000013	5.036333333333342	7.639066666666675	3.3277333333333345	6.4468	7.8969333333333385	4.072266666666668	2.443600000000007	11.075333333333347	2.7118666666666655	11.710866666666671	7.62840000000001	7.519333333333339	12.834599999999995	8.165400000000005	5.552800000000005	9.049999999999997	0.0	4.131600000000002	3.3277333333333345	13.638866666666676	2.264466666666671	5.641866666666676	4.897266666666667	9.347333333333342	18.03906666666667	7.689000000000002	5.761000000000003	8.701733333333333	5.741666666666667	7.628200000000003	11.632200000000012
214	orig	p2	genome214	6.317400000000003	2.1358666666666686	4.827733333333338	7.6392000000000095	8.353400000000008	2.682133333333333	8.562200000000011	2.523466666666671	5.184800000000013	2.1854000000000013	11.790933333333353	3.307800000000004	11.284733333333357	9.624800000000008	8.94953333333334	10.549666666666685	7.002733333333339	6.764200000000013	12.852400000000017	17.750400000000024	2.1158000000000072	7.6687333333333285	6.516200000000001	6.883199999999999	5.234733333333342	7.549266666666675	2.374266666666667	7.320733333333338	8.512866666666678	4.7681333333333455	9.782666666666678	3.7642000000000024	5.572800000000008	2.4534666666666674	4.986866666666668	9.297333333333341	12.804533333333339	4.191333333333336	5.224533333333344	5.324400000000001	8.631533333333344	7.013000000000016	13.271066666666684	6.883199999999999	7.211800000000014	14.472799999999994
215	orig	p2	genome215	16.66800000000001	8.99166666666667	6.68533333333335	6.5360000000000085	15.436800000000016	15.97333333333334	16.469466666666683	12.04953333333335	11.006333333333345	4.4506000000000085	18.38773333333336	17.919866666666675	12.207333333333349	12.197800000000012	2.185333333333336	4.896733333333344	5.095600000000005	21.61460000000001	11.51313333333335	12.416666666666693	9.0686	5.374400000000005	7.818133333333346	4.172266666666673	12.416800000000006	13.808200000000017	19.19213333333335	8.156133333333344	14.850933333333344	22.78700000000001	12.964066666666692	4.331266666666679	10.013400000000011	8.02513333333334	6.33893333333334	6.546000000000017	4.827466666666673	8.74173333333335	14.115933333333341	11.463133333333353	16.669000000000022	6.814133333333341	14.444000000000017	12.507266666666684	11.065800000000017	10.231133333333354
216	orig	p2	genome216	8.870266666666673	9.914000000000005	14.184933333333333	23.30393333333335	7.848533333333336	14.582666666666668	9.764133333333337	11.474000000000004	19.569466666666674	14.722266666666677	29.44400000000002	8.582666666666675	12.67493333333335	13.548999999999985	5.831000000000003	15.763799999999996	16.64840000000001	22.092266666666685	14.323600000000003	16.606933333333348	13.756600000000002	7.053133333333339	15.229266666666671	8.384266666666669	21.91313333333334	14.314066666666676	16.312200000000004	9.66713333333334	19.65673333333333	7.321733333333341	11.573333333333338	4.9576000000000064	11.214533333333339	10.83733333333334	13.59953333333334	16.19073333333335	14.323866666666678	15.50659999999999	9.37700000000001	16.837600000000005	17.016333333333336	5.711266666666674	5.364000000000004	20.79066666666667	14.065866666666677	11.205000000000005
217	orig	p2	genome217	7.42986666666668	7.67873333333333	7.379800000000017	6.555466666666671	5.760466666666673	2.780933333333337	2.9601333333333386	2.105866666666671	4.95653333333334	11.006133333333338	4.440000000000005	5.38366666666667	2.5931333333333413	2.4035333333333355	2.225466666666673	8.045333333333346	7.123000000000005	2.2744	4.201266666666669	9.058600000000002	2.6425333333333327	4.987000000000005	7.737866666666676	7.381133333333338	2.334333333333337	7.1218	4.450466666666671	7.3795333333333435	4.379800000000003	5.144866666666669	2.404133333333334	11.671666666666665	2.404133333333334	6.188333333333333	2.2742666666666693	5.006400000000003	0.0	7.22173333333334	2.404133333333334	5.095866666666669	5.920066666666671	2.3344000000000023	2.145866666666663	4.520399999999995	5.184666666666672	2.780933333333337
218	orig	p2	genome218	6.874399999999994	4.510000000000002	10.390133333333342	9.983933333333333	4.598933333333338	8.870866666666672	10.985600000000005	2.9802000000000035	7.181800000000006	7.947666666666674	15.933333333333351	2.3741333333333365	7.191333333333343	17.48226666666666	4.995999999999999	2.7120666666666686	12.80373333333334	9.018933333333337	10.678266666666676	10.072933333333346	0.0	4.827466666666666	2.4931333333333363	13.429666666666677	9.834066666666672	17.412600000000005	4.758200000000006	3.0496666666666705	13.142000000000014	11.016733333333331	10.9744	12.595133333333347	7.151599999999998	8.770800000000005	10.876866666666675	2.1356666666666655	0.0	5.642400000000006	7.399666666666668	10.449866666666669	8.204666666666679	8.264200000000002	5.602200000000007	2.4931333333333363	11.313800000000004	8.085800000000013
219	orig	p2	genome219	10.460000000000008	4.600999999999999	13.171800000000012	7.916533333333341	17.97940000000001	22.717600000000004	15.049466666666675	13.201600000000003	14.503600000000006	15.86460000000001	18.744800000000012	15.109466666666684	12.307400000000005	13.68866666666667	4.311133333333341	5.860600000000009	14.652200000000004	11.195266666666676	11.283333333333335	14.10553333333333	12.19880000000001	10.341266666666662	11.691400000000002	10.270266666666672	5.50333333333333	16.767200000000006	12.893800000000013	13.14146666666668	16.90666666666667	9.475866666666672	7.738533333333329	6.427199999999999	4.668733333333336	3.9832000000000036	8.005866666666662	5.861066666666666	8.15446666666666	17.214666666666673	7.807400000000001	16.25046666666666	19.439200000000007	7.032800000000007	9.774800000000006	15.546266666666668	14.363866666666674	24.21780000000003
220	orig	p2	genome220	2.7912666666666723	0.0	4.957199999999997	5.513333333333339	5.046000000000003	6.9831999999999965	9.645333333333333	7.420400000000004	2.602400000000003	0.0	5.453466666666671	2.3733999999999966	5.493133333333326	5.790866666666666	7.449866666666674	2.115933333333331	4.707866666666668	5.383799999999997	8.263800000000003	2.115933333333331	8.174866666666667	2.5625333333333415	9.962466666666664	9.6648	0.0	4.907200000000003	7.240666666666662	4.8574000000000055	4.7580666666666716	11.8094	2.3733999999999966	10.5186	15.982000000000006	8.482866666666666	2.7912666666666723	2.7912666666666723	4.578933333333335	9.962466666666664	7.757666666666669	2.3733999999999966	5.384266666666672	0.0	7.241399999999993	4.986533333333334	2.115933333333331	11.612266666666674
221	orig	p2	genome221	7.520333333333337	9.429466666666674	13.460800000000013	12.567000000000018	11.354400000000009	16.700266666666685	15.10893333333334	11.314800000000012	13.390533333333352	13.409133333333347	21.487400000000026	10.31133333333333	15.07853333333334	13.05253333333333	5.423399999999994	2.135533333333335	20.979466666666667	14.24513333333335	10.747333333333334	9.834000000000014	4.400133333333336	7.341400000000007	17.29366666666667	11.353666666666669	14.165399999999988	12.635733333333349	24.576333333333352	4.957466666666672	10.102200000000003	16.72860000000002	19.85740000000001	14.63173333333334	17.74153333333334	15.973466666666667	5.652866666666668	13.082866666666678	9.147466666666666	15.586266666666681	9.92420000000001	12.010000000000005	24.533333333333346	9.535666666666682	13.490133333333354	27.08746666666667	15.556600000000017	13.679266666666681
222	orig	p2	genome222	7.2415333333333365	7.213533333333338	15.13866666666668	3.764666666666674	16.31106666666668	11.592600000000015	13.658000000000001	10.450866666666673	9.37693333333334	2.275200000000005	11.105533333333351	6.287933333333335	13.768066666666677	13.628000000000014	0.0	12.86253333333335	12.725133333333332	13.032333333333352	8.781200000000002	7.7978000000000165	8.999733333333342	2.7020666666666706	11.354266666666675	3.039666666666662	5.9900000000000055	9.397533333333339	14.681200000000011	8.095400000000012	11.810599999999997	7.946333333333339	13.192200000000003	2.672133333333335	7.877066666666671	13.666533333333344	4.431266666666673	7.03326666666667	4.609000000000005	7.768266666666662	10.151333333333337	13.916800000000016	10.967000000000002	4.867400000000007	15.714533333333335	4.957133333333335	6.546533333333336	5.81046666666667
223	orig	p2	genome223	14.304733333333346	14.186866666666678	14.095733333333342	16.381266666666683	9.248000000000008	11.86086666666667	9.257000000000009	11.116266666666675	18.457000000000015	10.589000000000006	18.078866666666677	6.903866666666659	19.042066666666685	5.224866666666678	17.025466666666674	5.771266666666669	12.347733333333338	12.654533333333355	5.234999999999999	16.022133333333343	2.036133333333332	5.3249333333333375	12.686000000000003	5.443733333333334	21.117666666666675	19.69780000000001	16.450200000000006	16.351533333333347	5.652133333333339	13.718400000000006	18.783800000000006	5.0459333333333305	11.085200000000004	13.626600000000003	8.862600000000011	4.151666666666671	6.258400000000005	13.23146666666667	16.241600000000005	20.978800000000007	23.174666666666667	12.515266666666676	6.744866666666674	11.115333333333343	8.453800000000008	8.135266666666674
224	orig	p2	genome224	8.661466666666666	7.509200000000007	3.0394666666666623	9.537266666666675	2.9298666666666726	12.138666666666683	9.158400000000015	2.463466666666669	0.0	13.091533333333345	19.34100000000002	9.63686666666667	5.403400000000005	12.744200000000006	6.685000000000002	11.313800000000011	12.011266666666682	14.830600000000018	11.243666666666677	10.916866666666678	5.969666666666679	2.244866666666667	15.09866666666667	18.20820000000001	11.721466666666661	6.824066666666674	4.828199999999999	6.735133333333341	17.383533333333336	15.913600000000017	8.691733333333335	8.810666666666677	12.445800000000013	2.7121333333333375	12.853600000000014	10.658066666666674	9.854066666666679	12.18793333333334	11.106000000000005	11.990600000000008	15.355933333333354	8.769400000000015	14.849866666666685	15.545466666666677	4.6288000000000125	14.453266666666678
225	orig	p2	genome225	5.473733333333328	6.566933333333328	12.715266666666661	8.284266666666678	12.29826666666667	14.424333333333333	2.443400000000004	5.781000000000002	6.645400000000006	9.347666666666676	16.04260000000001	7.490400000000005	6.913333333333341	7.271666666666665	5.195133333333336	6.953466666666671	7.689933333333336	12.675400000000014	8.026133333333341	15.397933333333349	11.295200000000005	6.506933333333338	8.622400000000003	5.353666666666669	4.261599999999997	18.39800000000002	15.486599999999996	12.624266666666674	5.344666666666665	6.944066666666679	2.0065333333333335	6.734733333333345	13.698600000000006	7.440200000000001	16.64006666666668	9.78560000000001	11.72120000000001	7.927600000000009	6.4266000000000005	13.281000000000002	13.202066666666678	7.2807333333333375	6.1481333333333374	20.254400000000004	12.29866666666668	13.073800000000002
226	orig	p2	genome226	9.695466666666668	4.272733333333338	13.023400000000002	0.0	7.737933333333345	8.184800000000013	5.622933333333336	2.8608666666666664	2.443800000000003	2.612800000000007	9.288266666666665	6.536000000000001	5.1462	7.429800000000007	2.8308666666666724	8.700200000000013	7.4908	6.268066666666673	16.736600000000017	5.383733333333346	5.0962666666666685	4.838000000000001	11.125200000000007	7.767800000000005	5.662266666666664	18.137933333333347	4.361200000000007	10.995000000000008	11.323533333333337	6.456866666666674	9.048600000000008	4.2914000000000065	5.3939333333333295	2.3049999999999997	5.016533333333335	11.353533333333345	9.923533333333332	6.496533333333346	0.0	9.495400000000007	11.771200000000007	7.142066666666672	9.824066666666674	14.94060000000001	12.674600000000016	15.93353333333334
227	orig	p2	genome227	15.98340000000001	8.315933333333348	24.63466666666667	9.516333333333346	10.946400000000008	21.575066666666682	14.115066666666674	20.642733333333354	15.545733333333349	12.644800000000018	17.850266666666684	10.311066666666665	16.309466666666676	11.215066666666665	10.7576	7.231533333333342	20.096533333333355	7.172000000000011	11.482533333333336	7.787400000000009	16.341133333333325	7.360733333333343	21.376933333333348	15.27813333333334	7.460466666666672	18.92306666666669	15.28753333333335	12.486333333333341	13.965666666666671	15.218800000000023	15.456133333333337	7.122066666666676	15.347133333333339	7.440000000000012	18.409000000000013	9.7344	17.34346666666668	10.648600000000009	16.797933333333354	23.54153333333334	24.64413333333335	13.846666666666682	19.43946666666669	24.834000000000017	13.112533333333346	14.193733333333345
228	orig	p2	genome228	18.64446666666669	16.10453333333334	15.16840000000002	15.266600000000018	11.354266666666675	15.377200000000009	14.204666666666679	15.00020000000002	20.42313333333335	12.02833333333336	17.801200000000023	20.700466666666667	14.571733333333349	4.470200000000002	7.828666666666674	9.59606666666668	13.481066666666674	14.998866666666679	10.449666666666666	7.1113333333333415	5.244466666666671	6.805733333333336	17.324800000000003	8.443666666666672	12.476733333333339	18.61440000000002	20.881400000000024	14.333133333333354	7.27126666666668	15.713466666666683	15.764466666666678	8.722333333333335	16.936866666666667	9.665866666666673	7.024866666666675	6.824133333333336	9.137666666666675	9.953600000000009	15.13866666666667	26.66120000000002	12.38600000000002	12.48413333333335	11.155600000000007	16.858000000000015	16.14106666666669	13.232000000000017
229	orig	p2	genome229	16.579266666666687	8.365400000000008	10.997	11.60206666666668	12.177933333333335	11.165000000000013	9.149066666666673	10.79646666666667	10.301400000000005	15.604466666666688	13.897933333333356	9.257933333333341	22.61960000000003	2.612600000000004	8.14480000000001	2.0165333333333386	12.10926666666668	9.078866666666677	6.456666666666674	13.807533333333339	2.036133333333332	8.234866666666683	13.866666666666678	4.510133333333336	9.466133333333332	13.89613333333335	19.16186666666669	12.357533333333347	5.334600000000009	10.877066666666678	10.20180000000001	8.414400000000015	12.16786666666668	10.568133333333346	7.710400000000014	7.618933333333345	8.979733333333346	11.29440000000001	13.847933333333348	22.618266666666685	16.94580000000002	11.769733333333345	11.254666666666687	9.983333333333348	5.215266666666668	9.993000000000016
230	orig	p2	genome230	4.5798666666666605	10.738333333333337	12.109533333333324	5.979933333333339	3.4867333333333406	19.539266666666663	10.460533333333338	10.490133333333329	8.77140000000001	14.612800000000004	17.97053333333334	19.40986666666667	8.989266666666666	9.000133333333341	5.363800000000001	5.333800000000007	10.262066666666664	12.784000000000013	7.033466666666666	5.970000000000002	9.068866666666672	5.702399999999997	2.3842	5.752266666666664	6.208399999999994	13.052800000000007	8.235400000000002	7.568266666666677	8.414333333333335	6.158600000000007	6.436799999999998	9.437000000000008	11.006400000000006	13.091999999999995	13.708066666666674	9.307533333333343	8.97986666666667	2.622800000000005	6.625599999999999	11.871733333333328	11.186266666666661	0.0	5.821133333333336	19.01313333333334	6.059533333333334	7.679200000000002
231	orig	p2	genome231	12.3566	5.453199999999999	6.296599999999998	5.125733333333347	6.892400000000006	12.197466666666681	7.48980000000001	2.0751999999999953	3.3975333333333424	5.244200000000006	10.519666666666673	4.995199999999997	5.641866666666665	6.039333333333332	3.218200000000003	3.2571333333333357	8.881400000000006	7.430000000000007	13.170733333333331	5.224866666666678	8.632333333333328	7.24153333333334	12.266133333333343	20.125600000000006	5.850800000000007	10.211266666666681	2.2452000000000076	6.43620000000001	8.333866666666669	2.702400000000008	5.613333333333337	9.00906666666667	3.2380666666666684	4.619266666666675	9.566000000000003	8.323933333333343	10.14253333333333	11.363866666666679	4.211400000000005	7.678266666666669	15.555733333333329	2.7020000000000053	9.575333333333344	11.145400000000013	6.277866666666675	9.79373333333334
232	orig	p2	genome232	4.539466666666669	5.246866666666669	6.347600000000011	8.204133333333345	6.059733333333337	13.22233333333335	5.493333333333339	13.707666666666675	5.315200000000008	15.736133333333353	12.157533333333348	2.7317333333333327	6.335866666666675	9.96393333333334	8.7422	7.76806666666668	11.830466666666684	12.963133333333342	3.6158000000000037	8.01593333333334	5.682266666666674	3.8840000000000003	8.602733333333337	2.920733333333338	2.7416000000000054	5.493666666666677	14.532533333333344	9.397400000000008	3.6158000000000037	11.273266666666675	7.796533333333336	17.799600000000012	18.664733333333356	8.869666666666678	6.904266666666675	11.839200000000012	8.580600000000011	4.449133333333339	12.793600000000012	12.813533333333346	15.298533333333342	11.652133333333342	7.896733333333341	11.135666666666676	7.479266666666675	6.496266666666674
233	orig	p2	genome233	6.23820000000001	7.608866666666671	10.80786666666667	20.244666666666685	16.360133333333344	8.086200000000012	17.135066666666688	6.92420000000001	14.46306666666668	11.65106666666668	17.185266666666685	7.599266666666672	15.833933333333356	14.919200000000004	8.473400000000009	9.108400000000014	16.84780000000001	17.909600000000015	8.999600000000019	9.466266666666684	8.423333333333321	13.399733333333334	14.47333333333333	10.688933333333345	10.90733333333334	11.195533333333348	12.525600000000011	15.803266666666676	13.609733333333352	10.202333333333357	24.128133333333352	16.141333333333353	8.939933333333343	10.668266666666685	9.426466666666677	9.982400000000005	17.054666666666666	15.993533333333339	14.968733333333347	10.271933333333347	22.061133333333355	7.438533333333346	12.218333333333351	12.556200000000018	11.175266666666676	17.830866666666676
234	orig	p2	genome234	16.07260000000001	9.07840000000001	12.367666666666661	14.175466666666683	12.685066666666671	17.691400000000005	23.02606666666668	10.121733333333335	8.065333333333342	20.251800000000003	27.585733333333348	11.70066666666667	26.690466666666683	11.691666666666677	12.059866666666679	13.310600000000012	18.963666666666683	14.542533333333349	13.538866666666664	15.655133333333339	7.529733333333336	23.344466666666687	15.47719999999999	17.939666666666668	12.675199999999997	21.456400000000006	15.50660000000002	19.359933333333363	18.039200000000008	17.05433333333335	10.241266666666672	9.407466666666675	13.270400000000016	10.200466666666678	15.179066666666671	9.615666666666677	16.341399999999997	21.48626666666667	22.776066666666676	21.992199999999997	23.00533333333335	13.219866666666682	13.30080000000001	16.013200000000005	12.407800000000009	21.040466666666674
235	orig	p2	genome235	13.071933333333348	3.0396	7.906800000000004	7.231200000000005	15.704666666666675	9.943733333333341	15.744066666666683	7.351933333333346	6.476266666666675	8.791333333333334	17.601666666666688	8.502933333333338	12.874000000000024	11.522733333333338	5.781800000000008	11.720066666666678	4.72793333333334	17.590866666666685	10.846133333333345	10.926066666666692	4.787133333333344	11.493133333333336	10.926933333333341	14.899333333333345	5.30466666666668	11.50253333333334	9.307400000000012	19.46906666666668	3.277933333333337	9.555266666666686	10.716400000000018	7.201400000000007	8.612533333333342	11.54180000000001	10.88653333333334	7.757400000000015	7.051933333333331	9.149133333333342	15.148066666666683	7.330733333333338	22.031733333333353	4.956600000000009	18.157400000000017	10.360933333333342	9.208266666666677	10.867133333333342
236	orig	p2	genome236	3.188866666666673	2.3244000000000042	3.7350666666666683	9.0976	5.3642666666666665	0.0	0.0	2.374400000000005	4.877066666666671	5.422933333333347	7.132666666666683	4.7876666666666665	15.098600000000015	2.1851999999999947	0.0	3.6157333333333384	6.853533333333335	5.870400000000004	6.516066666666678	0.0	6.645533333333331	0.0	13.78786666666667	6.526200000000003	9.28766666666667	0.0	5.522333333333336	0.0	3.327866666666665	3.108533333333334	3.108533333333334	14.979400000000002	4.409933333333338	9.03986666666668	0.0	2.3342666666666645	12.416200000000007	8.17466666666666	5.602200000000007	12.803133333333342	4.935800000000004	6.664133333333343	8.592533333333346	2.6025333333333336	3.5060000000000002	2.871000000000002
237	orig	p2	genome237	2.9798000000000044	9.794200000000004	9.477800000000002	3.575666666666674	6.2879333333333385	10.906600000000005	9.91373333333335	4.340200000000003	6.744533333333337	13.658933333333337	24.684600000000025	3.556133333333335	6.625733333333336	9.942933333333343	7.9754000000000005	6.674200000000006	9.308133333333338	10.618066666666667	14.144333333333346	6.069466666666681	3.0795999999999992	10.866200000000003	12.465800000000002	6.893400000000007	7.400800000000004	15.445733333333344	4.638200000000005	7.351800000000008	7.251666666666676	2.702400000000008	8.680066666666672	10.062866666666672	5.9102666666666686	4.381	9.12886666666667	12.059333333333338	8.096266666666672	11.14626666666667	6.904666666666667	16.16133333333334	27.6544	2.7020000000000053	7.747466666666675	7.201866666666671	8.712000000000009	15.536400000000016
238	orig	p2	genome238	12.70673333333334	5.781200000000002	7.442400000000006	4.16393333333334	7.481800000000003	7.2332666666666725	3.329266666666669	3.4488000000000056	13.956266666666679	8.294266666666672	13.809400000000014	3.5065333333333335	7.449199999999994	4.270800000000008	6.586600000000004	4.718133333333334	15.446066666666674	8.683266666666679	4.261799999999994	11.333933333333334	2.036133333333332	12.04926666666667	6.466600000000007	2.701999999999998	16.947133333333337	16.727600000000002	7.928133333333342	18.288533333333348	2.602933333333336	6.734866666666679	9.498666666666661	0.0	11.055133333333345	8.861600000000003	10.361266666666676	14.294200000000014	4.758066666666668	10.560200000000005	5.214400000000008	9.130400000000002	4.640733333333333	4.907000000000004	5.7638000000000105	10.252000000000013	2.1644666666666694	17.247533333333333
239	orig	p2	genome239	9.576066666666666	9.247800000000005	15.048866666666669	11.344400000000014	7.778800000000004	8.60253333333334	10.679000000000016	7.261666666666674	10.499400000000016	6.416133333333345	21.00973333333335	16.778400000000005	9.923200000000012	9.515933333333347	11.592333333333332	7.061400000000013	18.54713333333335	16.04200000000003	8.482600000000005	12.485533333333354	9.90300000000002	13.439866666666678	12.53693333333334	14.086333333333336	17.403666666666677	15.575600000000026	10.320666666666678	5.5231333333333446	10.469933333333334	12.515066666666673	11.036066666666677	10.946533333333349	13.797333333333356	17.59033333333334	12.318333333333346	20.64026666666668	16.300466666666683	12.745533333333345	14.65226666666669	23.532666666666678	16.509066666666687	5.382866666666676	11.086000000000013	14.890733333333348	8.681600000000007	10.271200000000007
240	orig	p2	genome240	9.43686666666667	8.563266666666667	15.87380000000001	10.558866666666674	8.205733333333331	9.943399999999997	7.748133333333335	14.969533333333334	14.63173333333335	11.106333333333342	10.917133333333332	10.181600000000007	11.41373333333334	2.513133333333336	8.304800000000014	8.632333333333346	12.27826666666667	15.594666666666676	14.153399999999998	2.0362666666666698	14.03593333333334	4.947600000000005	12.227266666666669	10.965733333333333	7.221600000000006	16.449733333333352	8.145733333333329	9.763733333333338	9.724266666666665	9.625533333333347	3.4562666666666644	23.522333333333346	5.75126666666667	14.740866666666676	5.652266666666673	2.2351333333333336	12.625466666666668	9.68480000000001	0.0	24.524466666666672	8.97986666666667	2.284466666666667	3.248333333333335	7.837399999999999	10.430666666666667	15.386400000000023
241	orig	p2	genome241	5.095733333333335	2.841000000000001	0.0	8.264200000000006	3.6058000000000057	6.1294	10.231466666666677	0.0	0.0	2.682000000000002	10.022600000000011	0.0	3.595866666666673	8.36426666666667	5.602533333333334	0.0	7.012733333333337	12.70446666666668	9.80360000000001	9.307400000000012	3.2382666666666715	13.161733333333338	15.764733333333343	6.396666666666675	7.91660000000001	5.353866666666672	5.204800000000006	13.03133333333334	9.714933333333345	2.702400000000008	14.661400000000008	3.893800000000006	18.236933333333347	2.542866666666672	10.648466666666678	23.30446666666667	7.16193333333333	3.9336000000000055	4.430000000000003	5.09533333333334	15.704600000000006	4.956600000000009	10.994866666666685	9.546266666666671	4.361000000000004	11.184600000000003
242	orig	p2	genome242	8.433466666666675	6.526400000000006	2.2051333333333396	6.695933333333343	0.0	8.234933333333341	7.877866666666673	7.112000000000004	2.2051333333333396	6.693866666666683	10.560266666666681	4.629199999999997	2.1457333333333324	2.424333333333337	8.433333333333351	6.228200000000015	10.94713333333334	2.0959333333333348	0.0	5.224666666666671	0.0	6.953466666666685	11.502466666666688	4.520133333333336	4.311200000000003	9.12006666666668	6.934400000000011	9.079200000000014	2.8806000000000047	2.2549333333333337	7.668400000000005	4.450066666666675	14.651866666666681	2.374400000000005	7.857066666666677	6.625333333333341	8.205800000000018	10.668666666666663	10.380200000000013	2.374400000000005	6.246733333333346	2.3828000000000067	6.15880000000001	9.097866666666672	5.026266666666672	8.82073333333335
243	orig	p2	genome243	10.172000000000015	10.262466666666672	15.476133333333351	12.666200000000007	22.876133333333346	11.603333333333342	16.33980000000001	5.305400000000002	8.145333333333344	11.48340000000001	11.732200000000013	4.171733333333336	8.45406666666668	8.373466666666666	9.039600000000014	8.81053333333335	25.04226666666667	15.953400000000006	11.273200000000006	7.360933333333346	10.639066666666668	8.959933333333343	20.154466666666682	13.638666666666673	16.608866666666675	12.218466666666679	11.47406666666668	12.843533333333351	9.545933333333341	11.92860000000002	16.867599999999992	9.048733333333338	8.463333333333349	6.148000000000007	10.360466666666674	8.990000000000009	16.72680000000001	13.201400000000014	13.243266666666678	7.539266666666659	20.919000000000022	2.7020000000000053	10.400266666666678	14.342733333333335	13.647400000000008	19.619066666666686
244	orig	p2	genome244	10.20173333333334	6.715399999999999	2.483466666666672	3.7448666666666703	5.086200000000002	13.658866666666679	2.2449333333333357	7.0821333333333385	4.5496666666666705	7.897600000000011	7.49013333333334	9.397600000000008	10.04300000000001	8.612266666666674	2.165066666666668	0.0	4.936933333333329	5.194800000000004	2.0761333333333347	4.8077333333333385	6.615333333333332	3.725733333333338	4.4104666666666645	2.165533333333329	0.0	10.122733333333347	15.04933333333334	14.15473333333334	5.076266666666676	8.433400000000006	4.4104666666666645	4.4104666666666645	6.416999999999998	12.337600000000016	4.3221333333333405	4.261600000000001	3.7448666666666703	13.520133333333344	11.800933333333337	16.679066666666657	10.40073333333335	0.0	6.794533333333334	14.434466666666673	9.128600000000006	10.092666666666677
245	orig	p2	genome245	13.211200000000002	9.4802	16.82653333333334	9.108600000000003	12.755800000000004	14.056333333333349	5.14520000000001	15.417400000000004	10.191600000000005	11.512800000000013	20.47346666666668	9.456600000000005	14.392466666666689	16.052666666666678	4.330933333333338	4.072466666666671	9.189333333333337	15.646400000000014	9.079399999999996	12.61520000000002	15.974800000000002	5.592733333333339	20.304666666666673	8.5332	8.502733333333335	12.68446666666668	14.97933333333335	11.641533333333346	14.59206666666667	6.804333333333336	9.595866666666673	10.707933333333337	13.154200000000014	5.203933333333342	13.470600000000012	10.838400000000014	13.220999999999998	12.507399999999993	16.707866666666657	14.840466666666682	18.73460000000001	9.575866666666673	16.828000000000017	20.255600000000015	11.194933333333342	15.5562
246	orig	p2	genome246	7.012400000000017	20.163933333333347	13.98660000000001	9.218133333333338	8.21480000000001	25.379600000000025	20.156	7.481066666666663	10.521333333333338	16.131466666666686	22.859933333333345	6.059133333333335	7.6784000000000106	12.268000000000008	6.477000000000004	9.138933333333345	14.643533333333338	16.282400000000003	9.059599999999996	13.102133333333345	11.33453333333334	13.788266666666678	3.695200000000007	10.50953333333333	13.717466666666663	14.851733333333339	12.407800000000012	12.446466666666687	7.063466666666663	4.1716000000000015	18.635133333333336	10.739200000000004	14.44326666666668	11.085866666666668	9.40740000000001	10.102266666666676	9.169533333333334	28.180466666666668	16.121333333333336	24.207866666666682	19.719933333333348	12.356066666666678	2.136266666666671	6.269266666666663	14.32560000000002	6.010400000000004
247	orig	p2	genome247	10.052800000000005	9.7162	13.86673333333335	2.801000000000002	11.980266666666672	10.708066666666667	6.20806666666666	2.1156666666666624	8.07520000000001	7.947800000000001	7.331133333333348	15.844333333333342	7.1527333333333445	6.019333333333343	2.2847333333333353	0.0	21.99393333333333	11.334866666666677	8.353466666666662	2.30413333333334	11.283600000000007	4.331333333333333	15.089599999999997	17.205333333333336	6.913533333333344	5.831066666666672	9.22893333333333	7.807933333333342	9.526200000000003	3.417733333333331	7.0428666666666615	11.364533333333327	13.08313333333334	4.122266666666675	7.94646666666668	2.6422000000000025	4.956133333333327	10.282466666666664	11.305066666666669	13.579266666666676	7.320200000000014	0.0	5.7623999999999995	9.347733333333323	3.506599999999999	11.175200000000007
248	orig	p2	genome248	10.698466666666672	4.549733333333336	14.264066666666675	8.393933333333337	17.810399999999987	12.685200000000005	12.367066666666673	8.274466666666669	11.523533333333347	15.35560000000001	19.003200000000017	10.986200000000007	13.857066666666679	13.888333333333332	6.387600000000013	10.201866666666682	24.17960000000002	11.027600000000007	18.205733333333338	2.3342666666666716	12.853733333333338	14.086266666666685	22.201466666666672	12.327933333333334	4.192266666666669	10.877133333333347	4.441133333333344	8.721466666666679	12.148400000000006	10.410466666666682	13.150733333333335	17.45446666666668	12.37786666666668	7.3907333333333405	13.341200000000004	10.777733333333327	13.120200000000008	20.304333333333343	3.5264666666666713	11.522333333333334	27.026733333333354	7.46860000000002	15.207800000000013	10.380000000000003	10.380800000000008	22.200933333333353
249	orig	p2	genome249	7.122466666666671	6.379266666666673	15.92386666666668	7.777733333333334	15.931400000000007	14.135000000000002	6.128066666666669	7.063533333333346	9.108866666666675	12.167666666666687	10.082133333333342	3.188533333333332	10.230933333333336	12.842666666666666	5.751400000000007	11.373866666666679	11.412733333333343	15.367400000000007	9.803000000000004	2.661200000000008	13.599000000000004	10.151733333333336	24.396266666666662	11.5424	7.996333333333336	13.250266666666679	17.741133333333348	2.9603333333333346	0.0	6.049266666666675	15.60453333333335	14.840666666666667	14.463466666666672	12.209066666666669	8.841200000000004	7.111133333333335	16.686600000000002	18.02833333333332	13.59866666666668	10.708200000000009	15.344266666666677	6.913000000000007	19.458266666666688	9.883533333333336	7.0216000000000065	17.999866666666676
250	orig	p2	genome250	11.3052	4.261200000000002	12.824733333333327	11.224599999999999	4.311333333333337	10.867666666666672	0.0	2.463466666666669	4.231600000000007	10.618733333333338	3.4170666666666705	7.589533333333343	4.072666666666663	14.304399999999994	2.0562666666666694	4.192399999999999	5.265266666666669	12.506599999999999	4.300933333333326	4.162466666666667	6.764799999999994	8.125800000000003	12.595866666666666	12.675533333333327	4.867599999999996	10.241533333333344	2.066200000000002	2.2549333333333372	11.920733333333331	5.264400000000002	2.0961333333333343	0.0	7.042200000000008	0.0	4.946800000000003	14.891666666666666	12.129666666666665	15.197799999999999	6.138066666666671	10.15186666666667	9.894066666666667	0.0	10.301333333333332	3.049599999999998	4.162466666666667	5.334733333333332
251	orig	p2	genome251	8.800799999999995	7.611000000000004	24.07753333333334	7.2511333333333425	16.528400000000016	15.754800000000007	12.107266666666685	11.65186666666667	11.909933333333338	11.630866666666677	20.194600000000023	13.281133333333337	25.718200000000014	16.31973333333334	12.396533333333334	11.422666666666668	16.411	18.833466666666677	10.151400000000006	10.310333333333347	10.538333333333338	9.506400000000003	23.72080000000001	12.406466666666674	13.778000000000006	17.29400000000001	16.708266666666677	10.737333333333332	13.798333333333336	14.304400000000019	27.04833333333335	11.979266666666685	10.23166666666667	12.654333333333334	12.6264	12.396533333333334	13.241133333333334	14.253800000000002	18.436000000000003	17.572466666666674	24.573333333333355	10.926000000000002	18.068133333333357	20.045266666666684	10.270533333333344	17.293266666666675
252	orig	p2	genome252	5.830533333333339	9.148933333333332	14.871400000000015	6.536333333333339	9.128933333333343	19.776933333333343	8.602866666666674	7.738333333333337	18.923333333333343	12.287866666666677	12.973533333333354	2.979999999999997	8.225266666666673	11.055333333333351	3.1386666666666656	10.508133333333344	7.082666666666679	10.767600000000016	12.73413333333334	9.406933333333352	15.98266666666666	2.5825999999999993	12.157533333333344	13.032733333333343	10.986800000000006	15.485466666666674	10.092266666666688	7.419866666666678	8.95973333333334	2.483466666666672	8.66106666666667	9.317600000000006	5.313666666666663	9.755733333333339	5.195799999999998	5.333400000000008	2.4732666666666674	10.906666666666677	2.1354000000000077	16.549600000000005	14.741200000000013	3.1088000000000022	11.651800000000005	3.128200000000003	7.3602666666666785	12.525533333333346
253	orig	p2	genome253	6.903933333333345	7.749000000000006	6.59653333333333	0.0	6.426800000000011	9.79453333333334	10.022933333333327	14.820466666666666	2.2847333333333353	8.809866666666672	13.509333333333334	7.807399999999994	4.450200000000006	10.181533333333338	3.5360666666666667	5.820533333333341	13.39960000000001	6.5756000000000085	6.198133333333328	2.1554000000000038	9.803733333333344	0.0	10.548933333333341	11.304333333333332	12.675333333333338	4.390400000000007	11.055533333333347	4.380666666666674	4.956533333333326	2.38366666666667	11.730600000000006	14.571199999999994	17.105666666666668	7.548866666666672	5.135866666666669	7.389600000000005	2.2444666666666713	4.698333333333341	4.738133333333341	21.059066666666673	15.474200000000003	2.234066666666674	9.08880000000001	24.35646666666667	6.694666666666677	2.1059333333333363
254	orig	p2	genome254	12.395133333333348	8.346333333333334	10.598866666666673	14.890800000000013	20.351266666666678	19.440000000000012	20.55193333333335	10.996466666666663	11.413733333333347	14.643000000000011	16.875066666666683	7.607399999999998	17.005600000000015	11.193600000000004	7.440133333333343	9.754666666666676	11.226133333333337	11.89886666666667	17.480533333333337	13.767466666666689	7.698933333333322	11.20513333333334	12.35753333333334	8.30446666666667	4.738800000000008	15.536066666666681	14.214733333333342	12.912400000000016	13.796533333333343	9.386933333333346	13.71786666666667	11.691400000000012	5.890266666666669	2.1950000000000003	7.219466666666676	8.274466666666676	7.430400000000009	12.646200000000015	7.0322666666666755	7.221466666666672	18.594200000000015	7.637333333333345	13.051800000000014	14.552466666666678	17.17580000000001	17.233066666666684
255	orig	p2	genome255	12.764533333333347	8.186933333333343	13.410133333333341	16.956000000000014	10.817666666666678	18.903733333333356	18.535800000000005	11.701533333333337	18.684400000000014	11.60226666666668	20.145333333333348	7.867933333333337	14.552066666666672	19.19180000000001	4.5196000000000005	5.642466666666671	10.171933333333335	12.992733333333334	19.040999999999997	19.469800000000017	17.968800000000012	14.09586666666667	19.00186666666668	16.489133333333328	5.184933333333326	26.10560000000001	13.468866666666678	13.836400000000012	13.64833333333334	9.258666666666684	10.479399999999998	9.168533333333336	13.329000000000004	8.413933333333336	14.04653333333334	10.47000000000001	13.071666666666676	16.381200000000014	9.724466666666675	12.67526666666667	27.357933333333342	6.029333333333341	15.674666666666678	20.33386666666668	22.798333333333343	23.59220000000001
256	orig	p2	genome256	8.304666666666673	13.213066666666677	14.323666666666677	15.893000000000022	11.16533333333334	20.72140000000001	12.435800000000008	7.470400000000005	8.135000000000005	18.366400000000016	13.351466666666688	7.033133333333332	14.085333333333352	15.157266666666679	2.2847333333333353	18.11706666666668	9.05866666666667	23.679400000000015	12.465866666666681	6.168066666666682	21.266000000000005	9.188533333333336	16.09233333333334	8.900600000000008	13.37946666666667	17.47193333333334	21.774466666666676	9.326866666666675	5.870733333333341	12.654600000000013	12.89373333333334	16.579933333333354	16.330200000000012	15.078000000000007	2.145533333333333	13.002600000000008	11.88053333333334	11.275000000000006	12.138800000000007	9.088600000000014	15.522933333333334	10.11120000000001	18.495600000000017	13.18160000000001	10.876399999999997	20.00620000000001
257	orig	p2	genome257	4.946533333333342	9.219733333333341	11.265266666666683	6.565466666666669	13.877133333333344	16.014533333333357	5.393866666666668	13.441200000000006	2.632400000000004	9.824333333333346	17.980066666666687	12.85373333333333	6.893533333333341	6.684533333333334	2.3940000000000055	4.956800000000008	7.092533333333336	11.513400000000008	4.658733333333338	4.996666666666677	4.639599999999998	6.764200000000002	6.118866666666676	11.681866666666675	5.979733333333336	14.404466666666679	13.172533333333352	8.851466666666674	12.3872	3.079266666666669	6.476399999999998	6.854066666666668	14.027000000000015	9.725600000000007	5.6524666666666725	9.119133333333345	7.588933333333337	9.973600000000005	19.608933333333344	18.875066666666676	14.294733333333344	5.909800000000011	7.638733333333338	9.516200000000008	13.261666666666681	5.9506000000000085
258	orig	p2	genome258	11.274600000000003	13.102266666666667	9.407400000000006	22.55813333333334	16.45133333333335	23.055200000000006	14.880800000000004	15.804066666666692	10.36066666666667	10.261666666666681	17.890333333333352	11.056266666666684	10.420133333333343	12.55700000000001	20.642533333333347	16.31086666666668	11.294866666666675	14.433466666666678	7.261200000000009	8.35420000000001	9.317266666666669	11.066333333333343	15.864400000000003	12.010800000000003	2.979866666666666	17.46366666666667	19.619466666666685	10.975400000000011	12.16820000000001	20.54273333333334	4.7879333333333385	18.83460000000001	16.39000000000001	15.019400000000015	12.655933333333351	5.940199999999997	18.325933333333335	14.29546666666667	17.70153333333336	17.294133333333345	31.12213333333336	7.171800000000012	4.897866666666676	9.288599999999999	12.525533333333339	22.07266666666668
259	orig	p2	genome259	2.3341333333333374	0.0	7.261333333333326	2.404000000000007	3.059533333333327	7.331600000000002	7.539733333333334	4.956866666666656	2.4932000000000016	2.066733333333339	14.62200000000001	3.456866666666663	2.702866666666665	9.983599999999988	2.404000000000007	5.254799999999996	14.463333333333335	5.016400000000004	8.204266666666669	4.291266666666672	5.314399999999999	4.837800000000005	5.463533333333334	3.1291333333333284	9.13826666666666	7.241466666666671	2.4634	2.404000000000007	4.430266666666668	2.2247333333333366	7.29079999999999	2.7615333333333325	5.493133333333333	2.3049999999999997	8.10540000000002	6.874066666666675	2.0066666666666606	7.441066666666671	2.404000000000007	10.380466666666656	11.81099999999999	0.0	2.7615333333333325	11.393466666666672	10.161933333333321	6.884266666666679
260	orig	p2	genome260	5.523066666666665	4.698600000000006	11.185400000000016	4.996066666666671	9.06860000000001	11.830600000000011	7.479133333333344	9.020866666666674	8.572933333333339	14.58280000000001	13.37940000000001	4.350866666666668	12.486000000000018	13.56846666666667	6.527000000000012	5.850666666666676	12.973600000000008	10.270400000000016	5.8106000000000115	5.602333333333341	0.0	5.056666666666668	9.705133333333347	6.019333333333336	7.361000000000011	6.576333333333338	20.978933333333345	5.0656	2.5927333333333387	12.070133333333342	15.277266666666677	8.45353333333334	14.07573333333335	9.921999999999997	14.383800000000011	2.4435333333333347	4.410600000000006	11.840600000000006	10.757866666666668	16.63853333333335	10.77793333333334	5.2141333333333435	13.915800000000015	12.834800000000016	3.4172000000000047	8.48273333333334
261	orig	p2	genome261	6.625800000000005	10.032800000000005	12.188933333333338	6.238533333333336	12.893733333333333	11.751333333333339	14.732200000000006	14.294599999999999	12.825666666666681	10.339466666666677	17.702933333333352	12.54493333333334	8.99953333333334	11.105799999999999	13.578600000000009	10.916133333333342	19.12226666666669	14.989466666666683	13.003666666666664	2.721666666666671	7.877533333333336	9.685266666666678	19.131866666666674	17.601600000000005	9.993200000000002	20.811733333333354	20.65046666666667	11.413933333333338	7.9286000000000065	8.522400000000015	15.824066666666663	15.55513333333334	13.299466666666678	11.871066666666671	11.822200000000013	9.675199999999997	13.241000000000014	16.349800000000005	12.674333333333351	12.098533333333336	19.897066666666674	7.866600000000016	16.588133333333335	7.907000000000004	14.582933333333344	12.317733333333344
262	orig	p2	genome262	6.993000000000002	6.597600000000007	12.664200000000008	13.320133333333349	6.4564666666666675	14.472333333333335	6.952933333333334	8.71133333333334	10.797933333333347	15.385866666666683	18.865200000000012	18.05846666666667	10.439533333333344	4.38066666666667	5.3837333333333355	4.410466666666679	7.599333333333348	15.32713333333334	6.635466666666659	5.184600000000007	7.618400000000005	18.34720000000001	13.916133333333338	4.42026666666667	11.134533333333337	16.270400000000013	18.65440000000001	12.536600000000007	8.2056	10.241066666666683	5.2648666666666735	2.682266666666674	15.63586666666668	12.316666666666677	6.864800000000006	4.738200000000006	12.26826666666668	5.056000000000008	18.893600000000013	9.108400000000017	16.438666666666673	7.28980000000001	13.121200000000016	7.837666666666678	7.737799999999993	15.82413333333335
263	orig	p2	genome263	21.664666666666676	16.19193333333334	7.678933333333333	26.650266666666685	14.126666666666669	25.708466666666673	18.65460000000001	13.617466666666667	14.68186666666666	7.807999999999996	12.258066666666675	13.907000000000025	9.715400000000006	8.046200000000002	15.943533333333349	11.622333333333344	13.221133333333341	14.870200000000004	10.082733333333323	4.102400000000003	14.472999999999999	12.357400000000013	18.65580000000001	14.384266666666672	12.903799999999997	17.452466666666663	12.268000000000015	19.836533333333342	10.678400000000007	13.58793333333334	12.9832	5.771866666666671	25.816000000000003	7.8974666666666735	10.420400000000019	5.522933333333338	8.811000000000014	11.533666666666669	8.88920000000001	8.185133333333336	18.575266666666668	3.466933333333337	12.605000000000011	8.652200000000008	18.28773333333333	30.46606666666668
264	orig	p2	genome264	3.5454666666666625	9.199066666666667	7.987000000000002	4.85733333333334	7.757400000000004	11.423000000000002	2.2553999999999945	4.4208	11.492933333333344	9.745466666666669	9.347000000000005	5.7410666666666685	4.549333333333337	8.33400000000001	6.099066666666658	11.283066666666674	2.0157999999999987	13.260666666666683	13.340133333333348	10.48946666666668	12.01926666666667	19.756866666666674	7.419533333333341	4.429933333333338	7.58966666666668	12.803933333333344	12.40666666666667	10.170400000000004	16.767533333333343	14.521466666666672	14.859066666666674	2.294200000000007	8.551733333333335	5.960533333333338	3.536200000000001	11.105066666666673	7.0727333333333355	6.9532000000000025	8.978666666666665	12.873333333333342	5.760866666666672	7.210733333333341	11.999800000000011	11.404933333333346	13.826666666666682	11.234933333333334
265	orig	p2	genome265	5.830733333333338	10.301200000000005	14.005066666666679	8.194933333333339	10.678533333333345	15.794000000000015	23.441866666666705	11.155933333333351	9.804000000000013	9.853600000000014	21.7854666666667	7.03273333333334	10.171533333333347	19.03126666666668	5.085933333333337	13.27093333333335	11.572800000000012	26.04386666666669	20.312666666666697	12.13813333333336	7.588066666666663	11.065866666666675	12.029533333333344	10.856733333333338	12.694733333333339	18.256800000000013	14.899666666666683	10.082666666666682	17.969133333333343	12.189133333333356	16.517733333333354	14.353866666666683	14.165066666666682	17.80906666666668	13.697800000000004	12.008666666666684	7.013133333333336	13.898	18.31633333333336	20.80993333333336	17.560466666666702	9.405400000000022	18.684200000000022	15.734200000000026	14.542533333333342	10.568133333333346
266	orig	p2	genome266	9.942933333333343	12.060466666666677	15.138200000000012	13.56793333333334	12.396800000000004	18.26733333333334	9.942866666666678	13.73746666666667	15.21820000000001	11.293866666666673	11.13426666666668	10.846800000000002	13.071333333333339	11.661266666666677	6.227933333333333	6.744800000000005	11.512933333333347	15.59346666666669	10.379800000000007	17.173866666666683	9.745133333333332	14.173066666666667	14.730666666666671	7.469533333333345	14.978400000000015	17.788800000000002	19.308933333333357	11.28233333333334	5.423200000000005	14.860266666666682	12.374333333333343	11.085066666666684	4.707400000000003	6.088400000000007	4.431133333333335	5.8412666666666695	7.687733333333327	13.06280000000001	9.336066666666675	14.799333333333337	18.682866666666673	11.60046666666667	12.991933333333336	5.850266666666673	21.58560000000002	6.168066666666672
267	orig	p2	genome267	14.095066666666675	6.785600000000002	9.61493333333334	11.721133333333343	10.975666666666672	12.655200000000008	8.621533333333335	16.806999999999995	8.789800000000014	13.201800000000013	13.498666666666683	2.3741333333333365	9.634866666666671	9.127800000000008	4.082466666666669	9.91286666666667	18.217733333333353	7.6177333333333515	11.660800000000005	11.283400000000015	4.9383333333333255	5.185466666666667	14.223933333333342	4.529666666666671	4.837066666666672	7.856400000000001	7.012133333333349	14.809733333333352	9.863333333333344	4.7681333333333455	7.410466666666668	5.4632000000000005	8.114733333333337	4.439200000000007	5.036200000000001	11.304533333333339	7.658200000000004	9.546066666666675	10.081866666666684	7.88666666666667	11.690133333333335	7.429666666666677	5.393133333333342	10.857200000000006	11.234466666666673	19.518266666666676
268	orig	p2	genome268	7.698400000000007	6.409333333333333	10.102266666666683	12.724066666666673	19.103533333333353	14.822266666666682	11.313400000000012	6.685266666666671	24.089466666666684	11.403200000000023	18.56540000000002	6.0004666666666715	14.382400000000013	12.338533333333334	13.321866666666672	4.639000000000014	23.8118	20.98860000000001	10.211333333333343	15.635733333333363	13.778600000000004	13.797866666666682	18.74486666666669	12.823733333333344	4.836866666666676	12.069533333333354	11.055933333333346	13.190800000000003	5.711933333333338	9.48733333333335	13.588933333333333	20.940600000000014	16.399533333333352	4.738666666666667	11.334000000000007	12.377933333333342	12.247266666666675	15.557000000000016	11.284466666666678	9.466533333333338	20.740733333333342	9.675333333333349	18.386000000000028	18.168666666666677	16.98726666666669	18.418200000000024
269	orig	p2	genome269	2.0363333333333387	0.0	8.87040000000001	10.380466666666667	6.993000000000009	15.75373333333334	7.896533333333341	7.947333333333344	5.821200000000008	10.87806666666668	8.800800000000006	0.0	10.002600000000001	5.552199999999999	10.34966666666667	7.7785333333333355	8.870266666666677	7.509666666666671	7.379933333333337	5.085733333333334	0.0	7.141199999999998	9.902533333333338	2.2942000000000036	5.801200000000005	6.8639333333333425	10.966066666666674	0.0	5.086000000000005	5.493866666666676	2.393933333333333	12.238133333333344	12.61533333333334	15.982800000000001	7.291333333333341	7.807666666666666	5.154399999999999	3.8140000000000036	9.576666666666679	0.0	14.662066666666679	9.912866666666673	8.393000000000015	6.09920000000001	6.336000000000002	10.44966666666668
270	orig	p2	genome270	10.02280000000001	12.101000000000013	23.581933333333343	16.151400000000017	13.668600000000016	11.482600000000016	14.114266666666683	13.817800000000016	17.980066666666684	16.926200000000012	17.303666666666686	10.797933333333336	16.95540000000001	17.005866666666673	4.867533333333338	13.042066666666676	12.57586666666667	17.153933333333356	9.684533333333334	12.288000000000007	6.625400000000003	2.1165333333333365	14.452666666666673	9.277733333333337	13.340399999999992	26.780333333333342	13.847600000000018	5.224466666666672	5.841000000000005	16.32146666666668	14.294266666666672	11.781733333333353	11.28420000000001	16.130733333333346	4.192533333333337	6.635200000000008	9.832866666666678	13.867466666666672	12.336666666666673	16.886800000000008	23.153133333333347	13.865200000000012	12.436800000000016	16.003066666666676	15.277733333333352	9.576200000000007
271	orig	p2	genome271	6.2677333333333465	2.3244000000000042	6.744333333333348	5.3744000000000085	13.797400000000014	15.128266666666683	9.217933333333349	6.943533333333338	9.496533333333346	9.981600000000018	10.857466666666681	5.742266666666662	11.3934	16.22113333333334	10.112266666666677	13.538866666666681	18.396400000000025	13.191666666666684	14.67146666666667	15.85346666666668	17.96006666666667	7.87680000000001	23.016200000000026	15.883400000000002	11.185000000000006	16.171533333333354	10.449866666666683	18.36640000000001	11.790866666666677	8.225133333333343	7.956733333333332	15.635066666666688	18.754800000000017	3.119000000000007	11.96980000000002	14.035733333333344	16.856000000000023	17.999866666666676	10.201733333333351	25.330533333333342	21.018066666666698	4.9360666666666795	14.313400000000016	14.800600000000014	14.760266666666684	13.657866666666678
272	orig	p2	genome272	7.459000000000014	4.202066666666674	5.611866666666671	8.484000000000005	11.01593333333334	9.009466666666672	5.800866666666675	4.241866666666667	7.12233333333333	5.691066666666671	7.480200000000007	4.7876666666666665	5.612600000000008	10.081466666666671	6.367600000000007	2.711666666666666	14.414200000000005	6.834266666666675	5.254466666666669	6.248066666666666	5.284466666666667	5.553399999999996	15.297333333333338	7.9968	2.14586666666667	5.04533333333333	6.009866666666664	7.271400000000014	5.066000000000006	6.298266666666674	18.982866666666666	11.681533333333334	12.149200000000015	13.598200000000013	10.549066666666668	9.50633333333333	4.33100000000001	19.548266666666677	8.244733333333343	3.069600000000001	10.182133333333336	2.7020000000000053	11.025466666666672	12.436866666666678	4.857666666666667	9.715466666666668
273	orig	p2	genome273	10.867000000000019	5.465666666666678	7.301933333333341	16.59740000000001	13.838333333333338	13.450066666666679	10.67806666666667	8.81153333333334	9.33720000000001	9.099333333333341	11.581800000000012	6.874133333333347	12.98253333333334	10.956600000000002	4.490333333333343	3.099333333333341	6.387266666666669	17.5618	9.485466666666671	2.2845333333333393	9.536200000000001	2.075800000000001	13.092600000000012	11.374066666666657	5.263200000000005	7.817599999999992	15.119333333333344	11.503466666666675	2.364133333333335	6.785600000000006	6.6755333333333375	17.91046666666667	12.158666666666676	19.955066666666692	7.1921333333333415	2.224733333333333	2.721733333333333	7.271133333333335	11.374800000000004	13.320466666666679	15.266400000000012	4.99646666666667	10.05206666666668	4.87713333333334	2.850200000000001	14.850266666666677
274	orig	p2	genome274	11.672133333333353	4.926933333333338	9.277800000000006	12.81440000000002	8.175333333333342	12.149733333333348	7.440666666666672	19.607800000000005	9.406800000000008	13.450200000000006	15.586266666666674	9.38806666666667	8.59226666666667	12.96273333333334	9.456666666666667	11.104066666666686	8.582466666666672	12.039133333333353	6.694666666666677	16.21180000000002	10.3904	8.215333333333344	58.59733333333335	5.880800000000008	11.256000000000007	19.262266666666683	15.307733333333346	11.253466666666682	11.5928	10.410533333333333	10.231466666666673	10.589400000000023	11.980733333333344	4.738400000000002	9.746066666666689	18.56480000000002	15.167733333333349	22.232600000000016	16.261733333333336	19.788066666666676	22.527466666666683	20.0148	10.291333333333348	17.821133333333357	22.47813333333334	12.020866666666688
275	orig	p2	genome275	3.903733333333328	6.864066666666666	3.1984666666666612	7.688000000000006	2.2348666666666617	15.08860000000001	2.314933333333329	5.205333333333336	12.098333333333333	11.504133333333336	7.2019333333333435	7.083200000000009	5.2443333333333335	2.1952666666666687	5.006533333333337	2.7214000000000027	3.2779999999999987	7.470066666666675	0.0	4.062266666666666	6.615333333333332	8.226133333333344	3.228999999999999	3.3577333333333286	4.877066666666675	8.899933333333337	12.317866666666667	6.197600000000005	0.0	8.959999999999997	2.016599999999997	2.2258000000000067	4.837466666666678	2.503866666666667	6.964266666666681	2.721600000000006	9.40633333333334	4.72826666666667	9.565533333333335	8.403866666666673	9.605933333333333	3.188133333333333	0.0	6.079466666666669	5.155000000000001	2.8813333333333375
276	orig	p2	genome276	8.224733333333344	7.511733333333346	8.443666666666676	6.51700000000001	13.44946666666668	8.36440000000001	9.724200000000014	5.563200000000009	10.20193333333334	7.042400000000015	12.863333333333355	7.470200000000002	7.53873333333334	8.641866666666672	10.369933333333343	10.776733333333354	12.983333333333348	8.731533333333346	13.101400000000009	8.761066666666679	7.896799999999992	2.5825999999999993	16.488866666666674	8.771533333333338	7.003533333333337	8.542266666666677	14.552200000000017	9.685333333333343	8.354400000000009	10.629200000000012	13.309200000000004	11.382733333333345	8.08526666666668	7.867400000000011	8.841533333333341	8.779933333333332	4.509533333333344	13.599066666666676	11.86040000000001	10.827200000000005	13.984800000000021	9.832600000000014	12.734400000000015	12.177800000000016	6.188066666666675	14.562266666666691
277	orig	p2	genome277	5.214866666666673	0.0	9.019000000000002	8.045933333333334	7.589800000000004	5.493000000000006	7.6882000000000055	8.562533333333345	9.923466666666666	14.383066666666675	3.3176000000000023	12.128200000000014	6.6153999999999975	7.85713333333333	0.0	7.171600000000005	10.300733333333326	12.545933333333338	5.790600000000008	16.339799999999993	6.774533333333331	0.0	11.910333333333341	13.023200000000003	4.718733333333343	7.32093333333334	2.0960666666666725	6.396600000000003	3.2282000000000046	4.75833333333334	6.546066666666672	6.735133333333337	4.956600000000002	0.0	2.5426	2.5228000000000037	5.632000000000005	9.038600000000002	4.728133333333329	7.281533333333336	10.867133333333335	17.542599999999993	6.52653333333334	7.777799999999996	7.5889333333333475	8.354466666666674
278	orig	p2	genome278	9.119066666666672	5.910533333333337	13.419666666666668	10.817866666666673	6.397733333333338	12.844133333333346	7.659000000000013	5.682200000000005	6.079533333333341	11.72153333333334	13.54886666666669	7.421000000000003	7.191533333333343	9.54566666666668	5.1762666666666775	0.0	11.83206666666668	17.41300000000002	2.4731999999999985	5.155400000000007	8.641400000000008	8.066866666666677	8.89046666666667	7.906733333333331	7.013200000000008	14.592333333333343	14.20493333333335	13.965666666666685	2.8511333333333404	5.483533333333337	4.112600000000008	16.73926666666668	9.327466666666673	15.645800000000008	5.225133333333339	7.510266666666677	10.15173333333334	15.189333333333355	10.609400000000019	21.21746666666667	10.689133333333348	3.188533333333332	12.69486666666668	11.891000000000012	2.8708000000000027	14.146000000000019
279	orig	p2	genome279	2.3047333333333384	2.3934666666666686	6.515933333333333	2.543066666666668	11.185000000000006	5.423400000000001	6.804333333333343	6.714800000000007	2.7118000000000073	2.8704666666666654	11.691466666666674	7.172133333333338	5.463066666666673	6.0093333333333305	3.6159999999999997	4.678199999999997	8.879866666666672	2.73126666666667	7.78786666666667	4.112066666666674	7.66893333333333	2.6029999999999944	7.966466666666669	9.317333333333337	0.0	6.983066666666666	0.0	4.340600000000006	5.68213333333334	7.6880000000000095	3.6847333333333374	3.1985333333333372	5.383800000000001	2.3049999999999997	2.8112666666666684	5.423400000000001	4.579133333333324	8.453599999999998	2.542666666666669	7.25126666666667	17.502600000000008	5.8208000000000055	7.15120000000001	8.145066666666676	10.320666666666675	11.731533333333331
280	orig	p2	genome280	0.0	0.0	7.678733333333344	3.1588666666666683	0.0	0.0	2.870733333333334	2.4236666666666693	4.658666666666679	2.6520666666666735	2.870733333333334	8.284466666666674	2.840866666666667	8.453333333333333	2.244933333333339	5.065333333333339	5.522800000000007	2.860400000000002	2.870733333333334	0.0	5.205133333333336	2.244933333333339	7.023200000000006	2.8608666666666664	7.320533333333348	2.6520666666666735	2.1655333333333395	0.0	2.5230000000000032	4.290599999999998	5.0660000000000025	0.0	8.254533333333336	0.0	4.916666666666673	3.0892666666666675	15.863866666666677	2.5630666666666713	5.215133333333345	2.870733333333334	2.870733333333334	0.0	2.105600000000006	2.0164666666666733	2.0164666666666733	5.741400000000002
281	orig	p2	genome281	7.559866666666668	4.6490000000000045	7.112066666666671	0.0	4.887133333333342	16.698266666666672	2.0959333333333383	7.241733333333325	0.0	4.539533333333342	6.437000000000008	7.4102	0.0	12.21820000000001	4.102866666666671	8.343800000000014	3.368400000000001	8.066066666666678	7.429866666666676	7.966866666666682	5.344400000000007	0.0	6.128666666666671	4.291333333333334	4.957333333333338	7.728200000000015	2.1955333333333407	9.486599999999996	5.701666666666664	2.6820000000000057	3.0197333333333383	7.122800000000003	2.2352666666666714	0.0	9.397266666666674	6.615266666666681	8.512600000000003	4.778733333333339	2.552800000000005	4.052666666666667	3.0197333333333383	0.0	9.168600000000012	6.5266000000000055	9.774800000000015	5.264666666666667
282	orig	p2	genome282	7.093266666666672	2.4345333333333343	4.639333333333333	9.734400000000015	5.045933333333334	2.4345333333333343	6.397333333333336	2.354200000000006	2.046199999999999	0.0	9.854399999999998	12.65639999999999	2.4632000000000005	7.47120000000001	5.732533333333336	4.3408000000000015	4.420800000000007	8.592600000000012	10.489533333333338	8.18513333333334	5.781266666666671	8.096400000000006	8.881066666666669	16.043866666666673	5.7714	0.0	0.0	9.805466666666675	7.3909333333333365	2.2456666666666685	2.5031999999999996	2.7611333333333334	5.1848666666666645	2.9798666666666698	8.593066666666665	2.0363333333333316	10.233133333333349	3.774866666666668	11.453000000000007	5.35453333333334	3.774866666666668	5.711666666666666	7.440066666666674	10.589600000000004	0.0	6.099599999999995
283	orig	p2	genome283	15.546933333333348	3.883800000000008	2.334199999999999	0.0	8.701333333333338	10.827400000000011	9.5656	0.0	4.777933333333337	11.940533333333345	13.578600000000016	4.857599999999991	2.1258000000000052	8.721733333333347	7.18180000000001	3.5750000000000064	13.728266666666674	9.923533333333346	4.708133333333347	6.010066666666675	0.0	2.5825999999999993	3.3969333333333367	4.995933333333333	12.476066666666675	10.449266666666677	2.3839333333333386	2.2847333333333353	2.732133333333337	3.4468000000000067	9.207133333333331	11.611933333333337	8.05606666666668	2.0264000000000024	10.359466666666677	5.641733333333342	2.255266666666664	3.1587333333333376	6.754866666666665	7.738199999999999	4.201800000000006	3.2779333333333405	9.366933333333339	9.029533333333337	13.330666666666676	4.678666666666675
284	orig	p2	genome284	3.3972000000000016	9.089666666666677	13.697066666666679	12.485533333333336	17.205133333333333	12.446333333333342	20.114400000000018	8.72193333333334	11.29420000000001	12.207666666666675	18.04840000000002	8.711133333333343	12.45586666666668	14.779933333333343	4.510200000000008	9.387133333333342	15.099133333333334	15.734000000000009	11.005133333333333	15.445666666666678	12.674733333333322	11.940800000000003	12.069666666666663	14.025666666666673	10.449533333333349	15.773600000000009	9.883200000000006	13.69766666666668	8.998866666666675	12.03846666666668	19.757000000000005	14.621866666666662	7.420133333333343	4.895600000000002	10.60786666666667	9.228133333333343	8.78113333333333	13.9876	9.704333333333334	12.33600000000001	18.50560000000002	8.104533333333347	8.244133333333334	12.11846666666667	17.740200000000023	15.099266666666665
285	orig	p2	genome285	10.728866666666665	12.54480000000001	16.250533333333344	13.369400000000013	10.608666666666679	20.572399999999995	5.552133333333337	12.50533333333334	15.147666666666677	8.979400000000005	13.181400000000007	7.142600000000012	9.38673333333334	12.942400000000013	5.135933333333334	12.098133333333351	16.300266666666683	13.308800000000016	11.293666666666685	15.336600000000022	14.651200000000014	9.39713333333334	7.2511333333333425	6.8736666666666615	11.014933333333346	19.696333333333346	12.913066666666683	7.657666666666675	8.184266666666673	11.80046666666668	11.174266666666682	9.038800000000013	12.20973333333334	7.638600000000004	6.884800000000006	10.757933333333341	12.605599999999997	9.387866666666675	2.6719333333333353	25.230333333333345	15.335733333333348	8.860066666666668	8.48213333333334	14.334799999999998	18.385333333333353	7.669466666666679
286	orig	p2	genome286	0.0	3.923400000000001	10.768599999999996	3.1488666666666667	5.075733333333339	8.761266666666671	5.692466666666668	7.96693333333333	16.181933333333337	6.009866666666671	6.973933333333335	8.781733333333339	10.310866666666662	5.920466666666677	3.6556000000000033	8.124400000000009	8.086200000000002	3.357400000000002	9.426466666666677	11.036000000000008	7.211266666666674	3.179400000000001	4.062800000000003	5.503066666666662	6.4471333333333405	11.751200000000008	9.446466666666666	6.674066666666658	9.1292	8.702666666666673	8.661533333333331	2.3141333333333414	3.267933333333332	2.3049999999999997	4.668866666666663	4.549533333333336	5.413733333333344	5.145800000000012	2.8211333333333286	11.076799999999999	14.44393333333334	0.0	6.724866666666671	20.721800000000005	9.38720000000001	10.70933333333334
287	orig	p2	genome287	17.890000000000008	7.454133333333335	7.955933333333345	11.979266666666678	7.986000000000008	13.093066666666687	3.178666666666672	8.86066666666667	6.725466666666673	12.605800000000016	15.804533333333346	3.655733333333341	9.595533333333346	11.919600000000006	6.744599999999998	5.9005333333333425	2.9204000000000003	7.350466666666673	6.535866666666671	7.518866666666678	11.065333333333339	11.582066666666677	10.79613333333334	0.0	8.164200000000001	15.268400000000014	13.519200000000023	17.361800000000013	2.1055333333333337	13.519933333333345	9.922800000000006	2.5724666666666707	8.225066666666672	10.341466666666676	2.067	10.191466666666685	5.979933333333339	6.904666666666678	13.092000000000008	7.787800000000008	22.748266666666673	10.44893333333334	9.317333333333348	6.139466666666671	7.838066666666677	13.06313333333334
288	orig	p2	genome288	7.668800000000001	0.0	5.671933333333328	0.0	2.5825333333333376	3.089133333333333	0.0	2.185133333333333	7.410199999999996	0.0	6.894200000000001	6.158666666666662	2.3538666666666686	9.714933333333338	2.244733333333329	0.0	9.686066666666669	2.5427999999999997	2.3141333333333307	0.0	2.443666666666669	2.1452000000000027	7.43986666666666	6.834066666666665	4.71833333333333	2.4832666666666725	2.6919333333333313	0.0	3.267866666666663	4.767466666666667	3.3373333333333335	4.152066666666666	5.939400000000013	7.2298000000000116	4.917200000000001	2.692133333333331	3.218199999999996	3.556199999999997	3.556199999999997	11.274199999999997	0.0	0.0	8.184866666666668	6.765066666666666	0.0	5.452999999999996
289	orig	p2	genome289	19.151800000000005	15.895133333333334	16.04220000000001	12.99246666666668	13.410000000000013	24.843533333333347	12.516066666666667	18.496066666666668	10.897466666666688	19.07066666666668	26.899333333333345	12.555666666666674	17.12446666666667	17.760266666666656	2.006600000000006	7.191466666666674	15.565066666666674	19.974333333333337	13.10166666666667	15.496000000000013	7.887333333333338	14.294066666666676	11.642000000000014	13.211000000000006	17.53246666666666	24.46613333333335	25.09253333333335	9.386000000000017	10.796600000000005	11.811266666666683	10.608133333333338	11.939466666666664	14.78133333333334	8.12566666666666	12.52800000000001	16.06273333333334	14.601199999999999	17.830800000000004	16.081266666666675	22.518600000000003	20.899000000000015	16.279000000000018	9.366600000000016	17.383933333333335	16.64880000000002	14.323866666666678
290	orig	p2	genome290	11.136000000000003	10.093600000000002	10.43006666666668	10.191066666666678	8.711400000000005	14.105266666666676	6.088733333333341	14.313400000000001	8.622533333333344	2.0164666666666733	12.048533333333351	4.88793333333334	7.419666666666679	6.963200000000008	2.5627333333333375	2.711666666666666	2.3940000000000055	13.63813333333335	4.2314666666666625	4.8772000000000055	13.558666666666678	5.980666666666675	6.903600000000004	8.443400000000004	9.943533333333342	9.585733333333344	12.99280000000002	11.97920000000001	2.1055333333333337	14.115200000000016	12.109200000000005	0.0	7.181666666666665	6.366333333333337	4.442200000000007	2.5328666666666635	5.761266666666668	5.334466666666671	7.678333333333345	16.102400000000017	7.827066666666667	7.5398	7.02300000000001	11.066666666666677	5.314066666666669	10.67860000000001
291	orig	p2	genome291	16.29	7.9384000000000015	5.8709333333333475	13.112866666666672	10.221266666666661	16.876000000000005	12.267333333333344	6.595733333333339	10.668333333333333	9.198000000000008	12.317733333333347	6.029266666666668	12.743599999999997	10.400400000000005	3.06966666666667	5.045200000000008	7.213066666666677	13.250800000000009	13.836399999999992	6.297800000000002	12.823400000000003	5.989733333333337	13.91853333333334	4.917000000000002	5.770933333333325	13.479000000000006	16.080933333333345	9.368600000000008	7.937133333333339	14.839933333333338	8.35446666666666	7.65753333333334	13.587999999999997	15.257066666666677	9.935533333333346	5.006266666666676	8.760866666666672	5.234866666666672	11.880333333333336	10.608266666666676	12.814533333333337	4.528933333333335	11.890000000000008	18.546600000000016	8.26453333333334	13.42953333333335
292	orig	p2	genome292	10.708600000000004	6.913666666666664	17.86973333333333	10.738466666666675	7.817666666666682	19.34880000000001	3.2682000000000073	8.462933333333343	8.432733333333346	9.198133333333338	13.409333333333354	10.092133333333333	11.442933333333347	13.668333333333344	6.029466666666671	6.565666666666676	12.883666666666679	11.174000000000007	4.280800000000003	10.042600000000004	8.741066666666665	8.502600000000012	8.284466666666667	14.662133333333333	11.5426	15.13760000000002	15.028400000000008	5.821133333333336	7.966866666666672	30.68393333333335	4.390666666666668	4.916666666666671	7.848333333333336	2.840266666666672	14.235733333333352	3.2682000000000073	10.201266666666669	14.065466666666676	22.696333333333346	10.211466666666666	14.612000000000016	6.128466666666668	7.677800000000008	9.426800000000004	9.178466666666672	17.134200000000018
293	orig	p2	genome293	0.0	7.172266666666669	16.886733333333343	5.046200000000006	9.93373333333334	5.3748666666666765	6.536066666666674	14.374066666666664	8.68146666666668	6.377933333333342	12.009533333333335	3.9335333333333367	5.294333333333334	12.773733333333336	0.0	16.101866666666673	13.786800000000007	13.349933333333347	7.538600000000002	10.350466666666687	16.698600000000006	7.688733333333335	3.9637333333333373	5.512933333333329	9.536866666666672	15.287800000000011	7.907066666666676	2.3939333333333366	10.947066666666675	4.112266666666674	13.25106666666667	7.738866666666688	9.914533333333338	8.999066666666668	0.0	5.473400000000005	4.996600000000001	5.861600000000003	2.3939333333333366	10.728200000000015	16.767666666666674	2.671600000000005	6.108933333333336	4.529733333333336	18.883133333333344	4.609800000000007
294	orig	p2	genome294	5.2152000000000065	5.016733333333342	4.8172	2.8604000000000056	2.711666666666666	12.286999999999999	0.0	8.72099999999999	14.561733333333343	7.509066666666678	5.254333333333342	4.808066666666676	9.088800000000003	2.711666666666666	3.3574666666666637	5.622000000000007	2.2446666666666673	7.937066666666677	16.320533333333344	4.549000000000007	11.790066666666679	9.694933333333346	2.711666666666666	0.0	8.24433333333334	18.922200000000018	5.254333333333342	2.3939333333333366	5.840466666666664	2.0657333333333376	10.241666666666667	2.324533333333334	5.0268666666666775	4.290333333333336	3.6059333333333328	7.051933333333334	2.8604000000000056	4.827200000000005	4.529133333333341	8.55266666666667	5.234600000000004	2.0461333333333442	6.904000000000007	4.867600000000003	5.572066666666672	7.440200000000001
295	orig	p2	genome295	7.639066666666675	4.330600000000004	3.645533333333333	16.29133333333335	8.821200000000005	4.351466666666674	11.235200000000017	8.930000000000003	9.167600000000006	4.1832000000000065	8.880600000000008	11.164666666666669	2.5931333333333413	8.423066666666678	12.973666666666677	8.104266666666682	9.476866666666666	11.83986666666668	5.949933333333341	9.366800000000012	6.50586666666667	5.10573333333334	8.176200000000009	10.76826666666667	4.390333333333341	10.062200000000015	5.790666666666667	8.195333333333345	9.725333333333342	2.7109999999999985	8.055600000000013	16.568600000000018	12.65473333333334	5.6722	10.916400000000003	8.07573333333335	7.529600000000006	7.968333333333348	5.404133333333341	3.645533333333333	20.810133333333344	0.0	4.321066666666674	5.443600000000014	6.3872000000000035	5.126666666666679
296	orig	p2	genome296	6.089466666666674	11.96113333333334	13.062800000000006	2.9500666666666717	14.453533333333347	16.39086666666667	5.463600000000003	4.311066666666662	8.641933333333348	12.616000000000014	21.088333333333345	9.04926666666666	7.132333333333346	14.502866666666684	2.820999999999998	8.730333333333345	13.381333333333345	13.19133333333335	17.392266666666682	18.93260000000003	6.466866666666672	12.794066666666673	19.122400000000013	8.244666666666667	10.448666666666668	18.585200000000007	9.724533333333344	6.207733333333344	13.97646666666667	7.518866666666675	9.365600000000004	7.956800000000005	12.74473333333334	6.346733333333333	8.135200000000005	13.728066666666685	9.048866666666672	8.68246666666667	7.618666666666666	17.28380000000001	14.28446666666667	7.548799999999993	9.61606666666668	11.21533333333334	12.575933333333353	10.38066666666668
297	orig	p2	genome297	12.794466666666661	6.864133333333335	9.287933333333328	2.4837333333333333	0.0	2.136266666666664	4.509800000000002	2.393599999999992	3.8740666666666677	5.235199999999995	7.797933333333333	9.327400000000004	7.757800000000007	9.387133333333333	0.0	5.681933333333337	7.211533333333339	11.781266666666681	6.8729999999999905	6.30766666666667	2.1554	3.030000000000001	14.293800000000001	5.632266666666673	10.033666666666658	8.771000000000004	7.817866666666667	3.030000000000001	2.4038666666666657	2.2250666666666703	4.758000000000006	2.2250666666666703	11.632400000000004	4.192466666666661	4.451533333333333	4.172133333333342	4.042533333333338	6.55533333333333	7.191666666666666	10.638533333333342	8.463533333333338	4.371000000000002	5.632266666666673	7.648533333333347	0.0	5.513399999999997
298	orig	p2	genome298	3.298000000000002	13.02480000000001	15.545866666666694	6.963266666666673	10.41053333333334	9.635666666666676	12.416866666666674	12.705266666666677	23.50373333333335	14.204133333333353	17.71193333333336	6.843333333333337	17.920800000000014	7.3208666666666815	4.440333333333339	11.602933333333347	14.552733333333347	11.274400000000018	7.678266666666666	8.393733333333348	7.559333333333342	8.403866666666666	20.77286666666668	4.778000000000006	13.043000000000006	18.95313333333334	13.201466666666683	10.241600000000009	8.502666666666666	14.423466666666688	10.787733333333346	3.2479999999999976	9.120133333333346	11.998400000000014	5.931333333333338	7.082666666666675	4.7772666666666765	5.254933333333344	10.659400000000023	10.042733333333345	22.58760000000002	13.27960000000002	8.046066666666679	7.052600000000012	11.045000000000012	14.105666666666679
299	orig	p2	genome299	18.33673333333335	10.929200000000005	19.667466666666684	12.913533333333351	13.43000000000001	10.192200000000007	9.83420000000001	10.500400000000006	18.623533333333366	16.082800000000017	19.21040000000003	6.96346666666666	19.47873333333336	8.840466666666686	11.522800000000014	18.097000000000023	14.731600000000007	23.362600000000032	12.74386666666669	16.896333333333352	11.085400000000003	10.499066666666682	15.505933333333346	13.151200000000006	23.31326666666669	27.2966666666667	18.356600000000014	5.899866666666679	12.55580000000002	13.906000000000006	18.991400000000002	21.33666666666668	18.267266666666686	13.478066666666667	12.287400000000012	18.60533333333336	13.448666666666682	20.931000000000004	24.495866666666675	15.167733333333342	26.671666666666688	14.581400000000016	15.883266666666675	14.184933333333348	19.538533333333366	10.042400000000022
300	orig	p2	genome300	5.096133333333331	7.122866666666667	2.0664000000000016	11.701400000000003	2.0664000000000016	13.400533333333346	0.0	6.734866666666669	8.641533333333342	9.88386666666668	8.473666666666674	5.880800000000011	10.688400000000009	4.410333333333334	4.4104	2.0168666666666724	2.2250666666666703	8.404199999999996	4.529333333333338	6.049333333333333	3.2083333333333393	8.056733333333337	5.01626666666667	5.046533333333336	2.4929333333333332	9.050333333333342	12.944400000000012	2.264133333333337	0.0	6.337733333333343	6.665600000000001	11.324866666666683	5.075600000000001	9.635533333333335	2.711733333333335	2.8603999999999985	5.850600000000004	8.066400000000009	9.21833333333334	13.836800000000007	7.132266666666672	0.0	7.082666666666672	10.35146666666667	8.11506666666667	4.947733333333339
301	orig	p2	genome301	11.1158	9.488400000000006	6.844533333333338	12.058866666666678	7.918333333333333	9.486733333333337	3.6152666666666704	15.884800000000013	10.002066666666671	8.69133333333335	12.556600000000024	10.15173333333334	9.098800000000004	14.61226666666667	2.8112666666666684	4.270666666666671	14.929400000000005	18.09866666666668	4.262066666666666	6.159066666666671	12.257733333333338	3.2184666666666715	6.804200000000009	5.571200000000005	8.3144	7.003133333333338	15.098866666666684	2.9603333333333346	4.202266666666674	8.811066666666676	4.589400000000005	5.55253333333334	11.036866666666672	8.294666666666672	8.932266666666681	4.2422000000000075	9.018866666666671	9.41653333333334	8.195133333333342	12.456666666666678	13.766866666666676	8.035266666666676	8.04600000000001	12.180466666666678	9.079666666666675	13.916800000000013
302	orig	p2	genome302	3.267866666666663	4.202066666666667	6.018999999999991	8.24473333333334	2.961133333333329	4.231866666666669	2.7023333333333355	0.0	8.56226666666668	2.205199999999998	7.132133333333336	4.6291333333333355	0.0	5.66213333333333	2.026666666666671	4.9656666666666816	6.894800000000004	7.728266666666677	5.353666666666669	0.0	4.311	6.287999999999997	11.046666666666681	10.401133333333338	12.566200000000002	2.4832666666666725	2.642666666666674	2.0464666666666673	5.284466666666667	2.0657333333333376	0.0	7.599866666666674	4.659333333333347	6.59606666666668	7.598866666666666	0.0	12.41700000000002	7.739066666666666	5.18546666666667	11.890800000000016	2.4238	4.430266666666672	3.9339333333333393	4.142600000000005	2.403933333333338	8.085666666666668
303	orig	p2	genome303	9.953066666666675	11.941933333333346	2.9008000000000074	8.920733333333338	9.278533333333336	12.406066666666675	11.403200000000012	3.4169333333333363	7.897600000000001	2.8704666666666654	7.92666666666668	2.046600000000005	6.347200000000004	10.490133333333333	8.323866666666675	0.0	12.168400000000005	5.930400000000002	8.076066666666666	6.248266666666677	6.764599999999994	11.810199999999995	13.758400000000016	9.93353333333333	16.449000000000005	9.39640000000001	9.862533333333328	9.526466666666675	2.9604666666666724	5.18586666666668	4.9270666666666685	10.539333333333323	5.890200000000001	5.432933333333342	9.556799999999996	7.609000000000009	5.413533333333337	13.063133333333333	10.72706666666667	11.462666666666678	11.562400000000011	10.688666666666673	6.416333333333341	7.698000000000011	2.642400000000002	8.730666666666675
304	orig	p2	genome304	7.042133333333339	4.462066666666665	6.287066666666675	10.946000000000009	17.79000000000001	20.532400000000013	25.935533333333346	12.35733333333334	5.016200000000005	23.413866666666685	22.48060000000002	5.702200000000005	10.370200000000004	20.01560000000001	2.0070666666666703	6.9630000000000045	5.6524	13.320200000000007	8.125466666666672	9.69486666666668	5.255133333333333	9.367999999999999	7.727400000000003	13.618800000000007	9.814999999999994	9.775066666666671	13.986000000000022	13.608066666666677	2.9204666666666697	7.3998666666666715	17.410999999999998	10.201733333333333	13.936400000000006	9.555400000000002	11.125999999999998	10.062200000000004	5.1265333333333345	11.03613333333334	16.340066666666665	6.1886000000000045	12.704533333333337	8.473400000000005	12.515400000000003	9.297733333333337	15.356333333333346	10.320533333333344
305	orig	p2	genome305	21.19800000000001	12.498533333333341	18.07873333333334	13.609133333333343	6.7350000000000065	11.820600000000006	6.526466666666668	10.052466666666668	24.416800000000023	13.757266666666677	15.098666666666684	2.52353333333334	12.029333333333351	10.727666666666678	10.707866666666678	5.780133333333346	7.320466666666679	17.789400000000015	4.142466666666667	11.572333333333347	4.11226666666667	14.612000000000016	10.250800000000009	6.048866666666669	16.061400000000017	18.129066666666684	15.92366666666669	8.632400000000008	5.205466666666673	13.84673333333335	9.069333333333343	2.7712666666666728	7.996600000000015	6.157800000000002	10.143133333333349	2.0164666666666733	15.465733333333336	5.00633333333333	12.595200000000006	25.627400000000012	18.247466666666668	16.865266666666678	17.12426666666669	7.450533333333343	14.691933333333346	14.21506666666669
306	orig	p2	genome306	10.955533333333346	9.210266666666687	15.535933333333347	10.270533333333358	3.0296666666666745	15.168200000000013	7.77746666666668	12.079400000000007	9.545866666666686	13.439333333333352	12.545066666666688	4.926799999999993	11.13566666666668	7.649400000000011	9.814333333333341	12.27766666666669	15.326933333333344	16.063333333333357	6.396933333333336	6.675866666666682	3.209066666666665	12.040066666666686	12.893066666666673	7.549666666666667	9.03960000000001	19.88793333333336	17.950933333333346	15.485466666666692	5.413133333333331	10.330200000000016	12.714933333333349	11.274866666666679	11.233533333333352	10.73786666666668	7.350533333333342	9.724200000000014	10.3292	16.73746666666668	13.161000000000012	20.58193333333335	13.906200000000013	15.225800000000014	10.053200000000018	12.445933333333343	10.510000000000016	13.460466666666676
307	orig	p2	genome307	9.83400000000001	2.3244000000000042	5.870733333333341	10.826933333333347	14.891000000000012	12.535066666666673	14.015533333333345	4.917333333333339	12.606666666666687	7.716933333333344	7.430133333333341	8.642933333333335	8.572333333333344	9.686266666666675	13.340266666666677	5.452733333333349	14.52373333333335	7.420866666666679	6.248000000000008	7.420266666666677	8.205533333333328	16.46960000000001	21.407200000000017	10.967533333333343	12.219400000000018	18.77460000000003	11.502200000000013	10.538333333333341	2.9604666666666724	11.383800000000015	12.337000000000003	17.403066666666685	9.009466666666679	8.272800000000004	11.851400000000016	13.89640000000001	14.372133333333341	17.57406666666668	16.17153333333335	11.225066666666674	15.52553333333336	4.756933333333343	11.929266666666685	13.102733333333344	11.94926666666668	12.894400000000015
308	orig	p2	genome308	9.655266666666677	4.291466666666668	16.79633333333334	13.320466666666661	4.916999999999998	6.347533333333338	2.19466666666667	4.678000000000004	6.038800000000013	7.003333333333341	13.141733333333342	2.0263333333333335	7.281066666666676	4.549333333333337	11.423200000000001	5.3937333333333335	7.45986666666667	7.578933333333346	16.79626666666667	5.681533333333345	5.106333333333335	7.459800000000005	2.27473333333333	0.0	7.946733333333352	9.794466666666672	5.056200000000004	5.573200000000011	4.568533333333338	5.055933333333339	4.857400000000009	2.3144666666666645	4.172666666666675	10.0714	6.675400000000012	2.27473333333333	2.1853333333333325	7.619199999999996	7.281933333333338	7.728000000000019	15.288000000000002	2.6914666666666704	0.0	2.3045333333333318	10.012200000000004	9.397000000000002
309	orig	p2	genome309	10.71766666666667	16.490133333333336	18.10846666666668	7.151800000000005	8.334400000000002	9.059800000000003	9.187933333333337	11.612933333333334	10.697933333333339	15.487000000000009	11.780933333333337	13.408933333333344	7.837466666666675	17.085200000000007	2.5726000000000013	6.62553333333334	8.691733333333339	15.942666666666671	9.545266666666663	10.966600000000021	4.957199999999993	2.443399999999997	7.509666666666668	3.466866666666668	20.07619999999999	21.35666666666667	11.22493333333334	4.7178	8.52246666666667	4.3412666666666695	13.966133333333339	6.715266666666675	8.264333333333326	11.870533333333327	0.0	5.8210000000000015	8.244799999999998	5.920733333333338	0.0	14.124533333333332	13.360933333333339	14.135000000000003	6.099133333333334	3.605733333333337	13.857133333333348	12.297133333333338
310	orig	p2	genome310	16.846600000000013	14.087866666666677	17.07440000000001	16.50893333333334	17.840133333333352	18.69480000000002	12.683866666666685	17.75153333333335	16.548333333333343	20.74986666666669	20.373400000000025	12.575600000000012	18.77400000000001	17.08566666666667	2.8112666666666684	10.807200000000012	18.266933333333352	22.54873333333334	14.413400000000006	17.453000000000028	14.056133333333335	10.658666666666665	22.955866666666676	6.506400000000006	14.383866666666666	18.634066666666673	22.72773333333336	10.270533333333347	9.912933333333342	19.488866666666684	13.023066666666672	11.462800000000009	20.673000000000012	9.366800000000008	17.71373333333335	16.211066666666675	17.27306666666667	18.57540000000001	12.12820000000001	18.029066666666683	27.850933333333355	15.832266666666687	13.787266666666682	19.96566666666668	22.83593333333335	40.82533333333336
311	orig	p2	genome311	2.7911333333333346	2.3045333333333318	2.464266666666667	3.298533333333335	2.2846666666666664	4.371266666666671	5.433266666666665	2.960333333333338	5.5129333333333435	5.077200000000005	9.298066666666678	5.086066666666667	2.5426666666666726	5.532133333333341	9.198066666666673	4.539466666666673	8.732133333333344	6.4268666666666725	0.0	5.591800000000006	0.0	5.344133333333335	6.317866666666671	4.708733333333335	3.515800000000006	8.741066666666669	12.516066666666674	9.327533333333342	4.858333333333331	4.847266666666673	9.764800000000005	4.966666666666669	7.350600000000011	2.104933333333335	9.932799999999986	4.280933333333344	2.145666666666667	10.351800000000011	12.168666666666677	5.3635333333333435	11.899000000000004	4.628666666666668	8.304333333333336	3.933399999999999	3.953466666666664	5.603066666666674
312	orig	p2	genome312	4.609400000000001	6.8545333333333325	15.357333333333354	11.602133333333335	14.394533333333328	10.718466666666675	12.268266666666669	5.831333333333333	16.39960000000001	10.083333333333332	21.099333333333362	5.264733333333332	5.462933333333339	9.35720000000001	6.586200000000009	15.943200000000004	24.545266666666674	19.806800000000027	15.446133333333346	15.863533333333368	12.486333333333338	9.049933333333348	11.424333333333337	11.960333333333338	20.294333333333356	16.70773333333335	9.37753333333334	9.526800000000005	6.566200000000009	11.403733333333342	11.71126666666667	13.3506	15.16853333333335	17.411800000000007	10.300466666666676	6.6551333333333424	14.304866666666681	8.662866666666666	25.06286666666669	16.16140000000001	12.148733333333343	8.244133333333341	10.261266666666678	17.88126666666668	16.210333333333345	9.754333333333335
313	orig	p2	genome313	2.056133333333335	4.291266666666672	7.081933333333346	5.015866666666675	4.9572	4.9070666666666725	2.016466666666666	10.738	3.6052000000000035	4.360199999999999	8.522533333333339	10.450333333333326	5.900333333333339	5.740800000000007	2.2847333333333353	2.622333333333337	6.247400000000006	4.330733333333335	4.985533333333337	5.482600000000009	9.446333333333342	11.105066666666668	9.506733333333337	2.522999999999996	3.158266666666673	2.7217333333333364	3.0890666666666675	4.480000000000004	6.5252666666666705	4.231066666666674	12.426933333333334	8.552666666666678	3.437666666666672	5.3632666666666715	2.5426	4.460000000000008	2.0961333333333343	4.9572	5.979933333333324	5.790600000000007	12.426200000000001	6.555933333333343	0.0	2.175600000000003	2.622333333333337	7.429866666666673
314	orig	p2	genome314	10.023466666666682	2.455533333333335	4.836866666666673	7.18193333333334	5.8010000000000055	2.562733333333334	11.88020000000001	8.234133333333332	7.69700000000001	4.997066666666672	12.056800000000006	2.870666666666672	12.665066666666679	4.5673333333333375	5.304600000000004	6.983600000000003	4.547800000000002	4.994666666666667	2.4037333333333386	20.988933333333335	7.020799999999994	2.1357333333333344	5.125400000000006	9.526400000000002	2.4132666666666722	0.0	8.401933333333332	11.023933333333343	8.254466666666687	5.006000000000004	8.701733333333337	2.0756666666666703	4.5986666666666665	4.617800000000003	7.311400000000013	2.1355999999999966	2.265066666666673	8.969933333333337	4.507866666666665	4.976000000000006	8.761133333333333	4.261466666666664	5.026266666666672	8.254000000000005	2.1355999999999966	8.045600000000007
315	orig	p2	genome315	10.480733333333337	4.231999999999999	9.307666666666663	12.10906666666667	14.333200000000009	23.613399999999995	25.05200000000001	4.629333333333339	11.781133333333344	12.04	14.642466666666682	10.598466666666674	13.340800000000009	16.469333333333342	12.804666666666684	10.945733333333344	6.118866666666669	17.154866666666678	13.111533333333348	13.142666666666681	7.728266666666666	13.609533333333331	11.323666666666675	6.843800000000002	16.57006666666667	11.285066666666669	7.649133333333335	4.152533333333338	16.64886666666668	8.155133333333339	14.4038	12.16833333333334	10.172066666666677	7.102333333333334	10.470600000000012	10.201400000000007	18.79393333333334	11.145733333333347	6.993200000000005	13.599133333333333	16.586933333333334	6.744800000000005	17.333533333333346	24.64453333333334	18.893600000000003	15.446066666666677
316	orig	p2	genome316	0.0	2.0660000000000025	0.0	3.0595333333333343	0.0	0.0	5.035733333333333	6.317666666666668	4.995866666666672	0.0	3.2381333333333338	3.744666666666671	5.244533333333333	4.201533333333337	5.49346666666667	0.0	2.4931333333333328	13.32026666666668	4.747933333333343	5.473066666666682	4.29106666666668	7.767933333333335	9.43633333333334	6.873333333333328	6.059133333333335	2.920733333333338	11.284666666666674	3.2381333333333338	0.0	2.0657333333333376	2.811200000000003	2.1752666666666727	2.6124000000000045	2.104933333333335	3.108866666666664	2.0164666666666733	10.658400000000015	6.734666666666673	8.165266666666664	5.274333333333345	8.582533333333334	2.2546000000000035	4.76753333333334	0.0	0.0	2.363733333333336
317	orig	p2	genome317	16.927466666666668	9.269533333333339	10.816866666666677	11.940933333333337	12.148999999999997	26.74340000000001	14.075533333333336	4.450066666666665	16.22106666666668	15.02146666666668	11.155266666666677	4.907333333333341	12.853400000000011	13.251066666666667	9.337600000000009	6.058733333333343	15.327133333333336	11.562600000000007	10.110733333333346	16.816333333333358	12.53586666666667	10.65746666666666	21.002466666666677	14.38333333333333	10.658200000000013	18.149666666666683	12.634800000000006	15.774000000000012	11.929933333333334	14.493733333333346	11.582400000000003	10.499600000000004	6.08893333333334	4.518866666666668	10.479666666666674	12.23800000000001	11.631933333333333	19.50060000000002	7.053733333333341	5.42313333333334	16.419933333333343	9.476533333333341	12.208666666666662	8.274666666666668	10.520933333333343	23.88040000000002
318	orig	p2	genome318	8.622333333333323	4.818199999999997	10.469733333333334	6.546800000000001	5.572600000000005	11.533466666666673	17.552200000000013	10.221000000000007	16.429400000000015	7.857866666666673	20.94040000000001	11.463133333333342	6.009466666666668	13.22153333333334	4.331000000000003	4.708733333333342	13.707600000000006	11.175000000000004	4.5092	10.509266666666672	2.175200000000004	8.324800000000003	0.0	6.337466666666671	9.497000000000003	23.37400000000001	15.368000000000016	6.248133333333335	5.562933333333337	7.569133333333333	15.714133333333333	9.794466666666679	17.821933333333348	16.12260000000002	5.0577333333333385	5.5226666666666695	20.26493333333334	4.708466666666666	17.38300000000001	18.267933333333342	24.624533333333343	7.559000000000005	8.651800000000005	5.205200000000005	21.23740000000001	12.208133333333343
319	orig	p2	genome319	5.235	20.226733333333335	10.649266666666676	7.847266666666673	7.32126666666667	11.442866666666667	12.754266666666677	11.901266666666675	13.569733333333339	13.121800000000011	15.427466666666689	2.14553333333334	14.801399999999994	16.836466666666674	7.460266666666669	15.53500000000001	9.397066666666685	11.998933333333344	5.830733333333349	10.270800000000008	0.0	19.81706666666667	8.71193333333333	4.211266666666674	9.307466666666667	13.787533333333336	16.389800000000008	6.972866666666668	8.07620000000001	12.108866666666673	11.362466666666677	6.129066666666674	5.135800000000007	9.238000000000007	10.7288	4.549133333333337	3.1282666666666685	5.156266666666667	13.410133333333324	18.61600000000001	13.458866666666687	9.335600000000014	13.082200000000004	5.364533333333345	8.155400000000014	19.946200000000008
320	orig	p2	genome320	9.079200000000004	16.889600000000012	13.986000000000011	11.870666666666672	7.0919333333333405	6.983533333333341	6.039933333333334	2.522733333333335	14.870133333333346	13.907133333333352	15.42646666666668	8.671266666666668	16.350200000000005	5.2646000000000015	12.109000000000016	11.234133333333357	7.867466666666676	8.632533333333342	22.914866666666676	18.605066666666684	9.754533333333338	9.537266666666682	8.791000000000007	6.843733333333333	9.86440000000001	12.496200000000012	10.499600000000015	8.59160000000001	9.107733333333336	13.668000000000003	2.403666666666666	2.403666666666666	8.244666666666674	9.85373333333333	12.963866666666686	8.970200000000009	16.32960000000001	13.420000000000016	14.433133333333341	11.363800000000005	8.751133333333343	5.463133333333339	11.263933333333341	11.810200000000009	13.489066666666687	12.953133333333355
321	orig	p2	genome321	11.105866666666671	11.733	15.466533333333349	6.714866666666676	9.49633333333334	18.834200000000024	9.367200000000004	8.652333333333338	19.99593333333335	22.67933333333335	14.73080000000001	7.4600000000000115	7.519533333333342	4.470266666666674	4.301466666666673	6.227866666666678	18.396266666666673	17.333800000000007	19.63833333333333	13.529466666666675	12.356800000000007	10.579866666666685	15.615666666666684	7.8078	15.475999999999996	26.402800000000013	19.72800000000003	9.842466666666677	9.753933333333332	15.814133333333348	6.108266666666669	2.374600000000001	17.631133333333334	8.285066666666658	4.082466666666672	7.638800000000014	7.846933333333347	14.265400000000017	9.158800000000006	12.425133333333338	22.50020000000003	5.542800000000007	7.38086666666668	11.323933333333347	13.459400000000024	17.43366666666668
322	orig	p2	genome322	2.00673333333334	8.225400000000011	10.707866666666675	8.125133333333338	5.343866666666674	5.016266666666674	7.0924000000000085	3.636000000000003	8.990000000000016	4.6091333333333395	11.840533333333337	8.224800000000002	5.801533333333335	9.128400000000006	11.67186666666667	9.53613333333334	8.016200000000005	4.6782000000000075	7.518933333333337	4.201533333333337	2.1056000000000026	0.0	2.1056000000000026	3.466866666666668	5.950533333333329	3.5957333333333352	7.758866666666666	15.118533333333342	14.36366666666667	7.042200000000005	3.7642000000000024	0.0	5.691733333333332	2.3049999999999997	6.257600000000007	5.584066666666665	4.112000000000016	7.20173333333333	7.251133333333335	9.774400000000004	11.750933333333329	2.750933333333336	0.0	6.98340000000001	8.433200000000006	2.1056000000000026
323	orig	p2	genome323	17.015800000000002	9.049266666666657	15.73433333333335	13.041800000000006	7.698666666666664	18.921933333333328	12.177866666666667	8.930133333333337	13.935733333333342	24.19793333333335	20.25453333333334	9.675133333333346	17.50206666666667	6.933733333333336	8.016066666666664	5.920200000000008	16.519733333333345	22.26993333333334	21.225733333333334	5.680933333333336	6.465600000000009	13.58826666666667	20.203333333333333	15.992600000000003	17.611999999999995	19.83626666666668	18.32586666666667	7.9962666666666635	10.470133333333337	16.22020000000001	3.7642000000000024	10.678733333333348	11.423133333333336	7.619133333333327	15.239000000000011	10.052266666666668	17.4704	5.23446666666667	12.35626666666668	18.52539999999999	18.75406666666667	7.996066666666671	18.822933333333353	11.06506666666667	12.256600000000013	22.16153333333334
324	orig	p2	genome324	5.234866666666669	4.34073333333334	5.761466666666664	8.285466666666672	8.453133333333337	13.59933333333333	11.275200000000002	11.096000000000007	5.483399999999996	11.362933333333338	8.275000000000013	4.569600000000001	8.632200000000005	7.479866666666666	9.32713333333334	9.962666666666674	10.032933333333343	4.409866666666673	5.750866666666671	4.9767333333333355	3.754733333333334	2.3047333333333313	15.89306666666667	10.907400000000013	7.916466666666672	2.2550666666666643	7.231400000000011	9.297600000000006	7.4796000000000085	10.470533333333346	14.1752	11.372800000000009	8.314466666666675	7.330800000000018	7.152266666666669	16.330799999999996	16.101800000000004	11.662066666666668	9.655666666666683	16.22133333333335	15.653333333333343	7.061733333333347	8.671666666666678	10.509066666666673	13.747933333333329	12.893400000000007
325	orig	p2	genome325	9.654466666666664	6.973133333333337	8.046066666666661	4.72826666666667	4.449999999999999	8.761133333333333	4.579533333333345	2.522733333333335	16.0124	7.330733333333335	7.609066666666674	4.768000000000008	6.813933333333338	4.113266666666675	10.062466666666676	0.0	8.702066666666667	6.427666666666671	6.396600000000005	8.24473333333334	4.311000000000007	8.27533333333335	8.095666666666677	6.863533333333336	0.0	12.169133333333345	5.632866666666679	2.175266666666669	4.76806666666667	4.162066666666668	2.175266666666669	4.54986666666667	8.730466666666675	6.41566666666667	11.315733333333352	2.3742666666666707	9.833600000000004	12.12746666666667	2.6719333333333353	12.129266666666666	8.63280000000001	3.1488000000000014	6.9338666666666775	14.522400000000015	9.16926666666668	10.210533333333341
326	orig	p2	genome326	6.585400000000011	6.626133333333335	10.707200000000018	9.42773333333334	16.41133333333335	12.436333333333348	8.105466666666675	8.383866666666666	9.813066666666678	11.610800000000008	14.750333333333348	6.049599999999998	8.254200000000012	17.83080000000001	11.145000000000003	6.605533333333341	20.929000000000002	7.628466666666679	10.190800000000014	12.565800000000028	11.880733333333339	9.962800000000005	16.37080000000002	12.675466666666672	5.005666666666677	14.929866666666687	9.575266666666678	10.379800000000014	5.066000000000006	6.805266666666686	8.88140000000001	10.103000000000012	11.840666666666674	6.534333333333333	13.568800000000007	8.850400000000004	9.427333333333333	13.649400000000004	12.514733333333346	8.94880000000001	20.383800000000015	5.294533333333341	7.410466666666682	11.821133333333336	12.804733333333346	15.485866666666684
327	orig	p2	genome327	11.402000000000008	15.46693333333333	9.277600000000014	13.955200000000026	18.47673333333335	8.760133333333346	10.091866666666679	17.552266666666668	5.403866666666673	6.972266666666684	18.934066666666688	6.1586	11.493533333333346	7.718266666666665	2.225466666666673	12.048666666666684	7.827666666666676	19.031466666666677	8.353799999999996	7.55926666666668	13.330933333333327	3.1489333333333356	10.240266666666685	2.085866666666675	11.8396	7.648400000000003	14.502733333333353	12.158000000000012	4.688200000000002	11.650666666666684	13.29113333333334	6.4966000000000115	17.81120000000002	14.65966666666668	9.090133333333334	12.456200000000017	8.353266666666674	8.711800000000004	9.41660000000001	10.817466666666682	21.16686666666668	7.28980000000001	12.168933333333346	9.207866666666686	13.757600000000004	10.329333333333345
328	orig	p2	genome328	7.757266666666675	4.390600000000003	14.809933333333344	10.86780000000001	13.14240000000001	13.041466666666679	5.562866666666672	13.9174	11.750466666666672	10.776666666666685	18.89226666666668	12.328400000000006	7.161733333333341	14.878666666666668	4.569333333333336	10.409600000000012	20.900133333333343	19.72613333333334	10.489133333333342	2.5032000000000068	17.901466666666664	4.778733333333339	20.294733333333344	12.77500000000001	7.022933333333338	14.232933333333342	14.751866666666675	9.19680000000001	4.479666666666667	11.551733333333342	9.764066666666665	17.27433333333335	12.666066666666683	9.168600000000012	9.595133333333344	13.19080000000001	17.283666666666676	21.43686666666667	10.896733333333344	15.335933333333347	26.769400000000005	7.319666666666677	7.6089333333333435	17.871000000000016	12.485066666666675	14.354266666666678
329	orig	p2	genome329	7.062466666666666	8.98126666666668	15.942666666666668	14.064800000000012	8.990000000000009	13.162266666666675	13.779333333333334	9.079133333333347	15.038733333333344	17.16473333333334	15.765066666666673	4.847533333333324	18.22773333333335	10.34093333333334	2.8112666666666684	5.184666666666676	10.827733333333331	15.029266666666697	9.704866666666689	10.02280000000001	2.1158000000000072	4.787933333333335	8.12599999999999	9.684533333333334	4.231600000000004	13.618199999999998	13.410133333333352	2.6316000000000024	7.777733333333334	15.624799999999993	4.478133333333332	27.207933333333322	7.202666666666666	4.838200000000008	10.013866666666672	6.615866666666669	11.114533333333341	11.304866666666676	13.062933333333335	15.475600000000004	14.225200000000008	13.876333333333342	16.3014	16.84733333333334	10.757933333333344	11.06566666666668
330	orig	p2	genome330	6.8538666666666686	3.270066666666672	8.810800000000004	7.936866666666676	9.476200000000006	11.125933333333347	18.376533333333345	3.953600000000005	5.036466666666669	8.850600000000004	13.56933333333335	4.927066666666661	8.313933333333338	8.414266666666666	2.324066666666667	7.420200000000008	9.467399999999998	9.059733333333348	12.695266666666676	11.375133333333345	4.579666666666672	2.3047333333333313	18.476133333333337	8.50226666666667	4.926933333333331	6.9334000000000096	8.7712	5.344000000000005	7.738400000000002	13.143066666666687	7.321266666666666	11.045333333333332	7.291733333333337	6.278200000000002	10.580600000000008	5.494200000000003	8.194133333333337	6.297733333333333	2.652266666666666	15.148400000000002	9.5048	7.430266666666672	10.509000000000015	16.98653333333334	10.242000000000019	10.966200000000004
331	orig	p2	genome331	5.602466666666665	4.6391333333333336	11.752066666666664	7.250866666666678	21.496266666666678	9.714933333333336	14.114800000000006	8.58226666666667	4.469933333333337	0.0	11.582133333333346	8.453466666666664	4.628600000000006	8.05640000000001	2.0754000000000055	4.151066666666672	12.496333333333332	13.03220000000001	9.893000000000011	6.903866666666676	5.2744000000000035	0.0	10.718399999999995	6.059733333333335	12.08913333333334	12.446333333333339	14.025066666666675	2.1160666666666685	6.188400000000005	7.201866666666678	16.945666666666668	10.042666666666673	20.680600000000005	12.664333333333335	5.722466666666669	13.291400000000017	6.367066666666666	4.738199999999999	11.482399999999998	9.96286666666667	13.17173333333334	8.234800000000007	9.645533333333344	10.946133333333336	12.357000000000014	3.1195333333333366
332	orig	p2	genome332	8.930066666666661	6.973266666666667	14.115666666666666	13.102533333333348	13.8076	21.495733333333344	16.071933333333334	12.983466666666672	11.403400000000012	19.71793333333335	12.904466666666679	9.686333333333337	18.11873333333335	9.25726666666667	20.909733333333346	5.25480000000001	21.61540000000001	12.644733333333345	5.841066666666666	8.492533333333345	0.0	7.5002666666666755	13.807866666666676	14.6826	10.627933333333353	11.43306666666668	16.320800000000023	7.33120000000001	5.156200000000002	9.020466666666678	4.698933333333329	15.238200000000006	12.723600000000005	12.684000000000005	15.030200000000004	8.16546666666667	14.532600000000016	13.172533333333341	18.536400000000015	19.12180000000001	23.85913333333334	5.463333333333338	10.458466666666684	18.694066666666675	14.282733333333336	12.922666666666675
333	orig	p2	genome333	5.612066666666674	9.190866666666668	13.588666666666672	2.354133333333337	12.286400000000015	13.599266666666676	11.988733333333343	7.0536000000000065	6.824133333333336	11.30466666666668	11.771200000000015	11.821866666666665	21.556000000000008	20.145066666666672	4.578933333333335	10.081933333333346	5.304933333333338	14.503333333333341	14.878733333333347	16.48900000000002	7.043266666666664	4.619	16.45993333333334	16.638666666666666	8.761266666666668	8.990666666666677	12.040266666666678	2.5820000000000043	9.059000000000008	6.120133333333339	16.02313333333333	9.318333333333342	19.439600000000002	2.7212666666666685	12.475866666666676	11.284600000000005	9.784000000000002	19.43020000000001	10.817666666666671	9.616866666666674	12.912733333333343	5.085466666666676	14.373333333333349	11.622533333333337	13.668666666666685	9.684000000000008
334	orig	p2	genome334	4.450533333333333	8.830866666666669	13.826933333333336	12.247933333333332	7.319933333333335	12.84353333333334	10.906333333333333	16.16113333333334	12.148600000000005	16.80686666666668	12.207733333333337	14.343266666666675	10.309999999999999	4.966133333333335	14.501733333333341	2.7416000000000054	7.052600000000005	2.7212666666666685	8.671400000000002	15.257066666666681	6.962933333333336	13.76820000000001	5.234400000000008	3.466866666666668	12.030066666666666	12.11846666666667	12.246866666666683	8.899400000000004	12.765066666666666	7.300866666666668	5.949066666666667	4.568933333333337	10.220600000000005	9.983000000000004	9.854466666666681	0.0	10.786866666666668	8.036066666666677	10.131666666666675	15.218266666666661	13.955200000000005	4.0428	9.306466666666676	8.612133333333336	13.05146666666667	17.602066666666687
335	orig	p2	genome335	2.880400000000005	8.534400000000002	9.42686666666668	0.0	4.887533333333334	5.195733333333337	3.6462666666666657	9.437266666666666	7.500400000000017	4.877133333333344	5.613733333333343	10.936133333333332	5.016666666666673	5.483066666666673	4.887200000000007	6.655466666666676	8.383600000000008	8.335200000000007	6.089600000000001	9.795600000000007	5.513666666666666	7.699333333333339	5.582666666666672	6.624733333333339	7.262133333333345	9.815733333333345	9.685600000000008	15.318666666666676	2.2954000000000043	4.112266666666674	8.454333333333336	0.0	7.093000000000007	2.104933333333335	4.172000000000004	8.066533333333346	7.4501333333333335	7.3803999999999945	5.513000000000009	6.655466666666673	6.317666666666678	2.2546000000000035	2.016200000000005	2.602599999999999	5.80253333333334	7.201466666666672
336	orig	p2	genome336	9.417000000000009	15.665000000000001	6.198466666666665	13.80766666666667	18.010133333333332	6.327800000000003	13.668733333333336	2.374400000000005	13.112666666666676	14.163666666666682	13.012600000000017	6.4962666666666635	11.464333333333343	6.985133333333337	7.658933333333344	6.138600000000007	18.82406666666668	9.675533333333334	4.808399999999995	9.466933333333337	4.778533333333328	14.95880000000001	9.904266666666661	9.606333333333332	5.453866666666666	8.512466666666668	12.704400000000007	8.154533333333347	5.483200000000007	8.869333333333334	13.250399999999999	11.076	10.726866666666677	7.797400000000014	15.03966666666668	7.002666666666666	7.896200000000007	10.936800000000002	12.853266666666677	12.992666666666665	12.842533333333346	8.223666666666677	4.8577999999999975	9.406933333333338	9.009466666666672	7.151600000000009
337	orig	p2	genome337	4.816933333333338	2.244866666666667	8.432266666666674	11.12573333333335	7.012533333333334	14.232800000000005	6.893333333333334	4.5096000000000025	8.354200000000013	15.017333333333351	7.857266666666675	2.2545333333333346	6.79493333333334	8.670533333333342	7.1021333333333345	8.48326666666668	12.645400000000013	2.751466666666669	2.6221999999999994	2.7216666666666747	2.184600000000003	12.535933333333336	16.100400000000008	4.965200000000003	7.518666666666682	9.088866666666686	10.042733333333345	2.384400000000003	4.637666666666668	9.02920000000001	2.4237333333333346	13.768666666666679	4.48040000000001	4.271733333333334	13.727266666666683	2.880733333333332	11.203399999999998	4.738199999999999	9.317066666666676	20.430333333333348	10.238800000000012	8.313066666666675	14.769733333333349	7.716999999999999	9.565266666666673	11.968866666666678
338	orig	p2	genome338	13.579466666666686	7.143800000000002	9.069066666666671	10.390466666666676	12.706200000000003	12.804533333333339	4.490400000000001	7.41	17.06546666666669	13.74720000000001	5.006200000000007	6.556333333333335	9.446466666666684	8.384333333333338	9.566533333333346	7.25146666666668	11.930466666666675	18.486533333333355	4.211599999999997	13.379600000000018	10.946933333333334	11.116133333333352	7.222866666666668	8.681733333333334	5.681133333333342	17.393400000000014	12.73526666666669	12.82306666666669	7.329733333333337	10.787133333333347	14.244533333333337	12.209600000000005	8.422600000000013	2.104933333333335	18.108333333333345	9.50640000000001	10.897066666666667	20.1254	12.238066666666683	9.784200000000004	13.01346666666667	4.003133333333338	5.117066666666673	2.9899999999999984	10.053866666666678	8.59373333333333
339	orig	p2	genome339	8.513466666666673	3.5957333333333352	9.069600000000023	7.132600000000007	10.996199999999995	18.396733333333344	14.115000000000006	9.457800000000017	19.01280000000002	15.18960000000002	21.804666666666687	7.797600000000006	12.179000000000013	13.30093333333334	7.3701333333333405	10.698333333333348	21.347666666666683	19.459466666666685	12.058800000000009	10.86780000000001	6.000000000000007	12.655866666666672	14.651866666666674	7.618533333333339	13.797400000000007	15.68500000000002	15.148600000000023	9.734266666666674	10.559800000000006	11.10493333333335	7.6586666666666865	13.380733333333339	11.353933333333348	15.713066666666673	16.449200000000012	10.102133333333335	9.505333333333333	7.292200000000008	6.933866666666674	20.979066666666682	8.761333333333347	6.625333333333341	27.764000000000024	16.688466666666667	17.25420000000001	16.103266666666688
340	orig	p2	genome340	10.012333333333338	2.3744666666666667	5.413800000000002	2.662133333333337	7.371533333333332	14.194533333333336	2.7118666666666797	4.609999999999999	7.042800000000007	7.370533333333341	11.781666666666666	0.0	5.165466666666667	8.09726666666667	10.797533333333334	6.158866666666675	10.758200000000006	8.464200000000009	2.503066666666669	6.69486666666667	2.1753333333333345	5.016866666666672	0.0	5.026133333333334	10.54973333333334	8.881200000000007	8.215533333333344	6.0490666666666755	2.2150666666666687	0.0	0.0	7.977066666666669	7.162666666666677	4.1028000000000056	2.5729333333333315	0.0	5.275199999999998	13.19220000000001	2.175600000000003	14.185000000000013	4.471200000000003	2.750933333333336	4.371000000000009	0.0	10.609800000000007	5.672933333333333
341	orig	p2	genome341	13.727866666666682	7.2058000000000035	9.73500000000001	12.637333333333352	10.34053333333334	15.89380000000002	16.90660000000001	6.447466666666674	10.479133333333344	20.76020000000001	25.131333333333362	2.5926000000000045	13.648733333333343	13.87700000000001	6.367600000000007	2.9005333333333354	16.80793333333334	12.257333333333346	16.20120000000001	11.621133333333347	13.478533333333335	17.183866666666653	12.783933333333344	6.983333333333341	7.141933333333341	8.780733333333341	16.240533333333346	18.92266666666669	15.913066666666682	16.032133333333356	14.29373333333334	13.071866666666676	21.912866666666687	9.665866666666677	9.109600000000004	12.198333333333348	7.113600000000009	14.561933333333345	15.934000000000012	13.509333333333348	15.504800000000014	18.585333333333345	7.817133333333349	15.84380000000002	16.251333333333342	13.083066666666678
342	orig	p2	genome342	2.354599999999998	7.1324000000000005	11.641866666666676	2.6722666666666726	14.890066666666677	19.46953333333336	9.794133333333342	9.824266666666674	13.637733333333344	11.046466666666689	9.50653333333334	7.142066666666672	7.2815333333333285	11.92986666666668	4.043000000000006	11.771400000000012	15.971733333333344	16.21133333333335	3.6158000000000037	11.483666666666679	3.2382666666666715	12.089400000000005	9.933600000000006	4.906733333333335	4.76840000000001	15.695000000000025	17.402533333333352	2.513133333333329	5.921133333333334	10.191400000000005	9.32719999999999	20.65213333333334	16.69853333333335	13.170400000000011	15.3978	7.499866666666669	7.301266666666681	4.967200000000005	20.50253333333335	6.228800000000003	11.959733333333347	3.5263333333333406	13.232066666666668	8.314800000000002	21.612933333333338	9.297933333333344
343	orig	p2	genome343	5.244866666666674	6.349333333333341	5.215333333333348	9.407800000000012	8.503400000000003	18.407066666666687	9.893866666666671	8.106333333333342	8.145799999999994	14.960000000000015	15.348466666666681	4.867466666666665	4.459933333333332	11.164933333333337	2.3246	8.166000000000015	6.786266666666677	25.269800000000007	4.598933333333328	2.8409333333333393	7.5990666666666655	7.151600000000002	5.9514666666666685	12.189666666666675	11.46353333333334	13.81700000000001	13.499733333333346	16.45000000000001	7.618733333333331	4.966733333333337	12.942066666666683	6.129066666666674	7.241666666666671	8.493333333333347	17.234733333333335	9.8642	5.283866666666672	4.659533333333336	13.509533333333334	17.562800000000014	14.96880000000002	2.3828000000000067	14.562933333333348	7.510200000000008	5.741200000000006	14.503733333333347
344	orig	p2	genome344	2.254800000000003	4.936866666666674	10.369933333333346	5.552866666666667	14.224533333333337	8.313933333333331	13.141666666666676	3.1288666666666707	9.615133333333343	2.065666666666665	16.369800000000016	10.579000000000008	9.306733333333334	11.055533333333344	4.887066666666669	0.0	14.9394	10.598666666666674	13.985666666666667	7.519000000000016	9.834000000000003	7.619066666666669	18.41693333333334	18.446333333333328	5.046133333333337	4.609066666666674	8.870466666666665	5.185666666666677	8.622266666666679	10.667933333333341	13.548866666666678	11.044866666666657	14.383600000000015	9.882000000000012	11.601666666666677	10.789266666666663	4.15186666666667	12.049733333333336	9.47686666666668	15.573933333333347	11.165000000000006	8.999666666666677	2.1356666666666655	18.733733333333344	7.290533333333343	14.770666666666656
345	orig	p2	genome345	7.93653333333334	4.976600000000005	13.191533333333332	12.495400000000018	10.520200000000003	9.328466666666678	8.900400000000005	15.06946666666667	9.11846666666667	7.956600000000012	16.551000000000013	4.470066666666664	7.639000000000014	8.175866666666664	2.0754000000000055	2.5729333333333315	15.197800000000008	6.953400000000006	8.711666666666662	7.281266666666671	14.53260000000001	4.520466666666675	10.152266666666673	0.0	7.390133333333335	6.784466666666674	13.976333333333347	9.834400000000016	14.621866666666673	7.638999999999996	6.923266666666663	2.6424000000000056	9.993800000000004	7.369933333333346	7.16306666666668	6.884000000000011	13.013533333333346	4.788399999999989	10.58986666666667	12.357200000000004	13.518466666666669	6.823533333333337	5.006466666666679	17.791200000000007	10.877200000000002	5.55253333333334
346	orig	p2	genome346	3.506466666666668	0.0	5.552733333333336	11.463133333333335	2.3443333333333314	0.0	4.986333333333334	2.6029333333333398	9.635000000000005	2.9596666666666636	4.471133333333338	0.0	9.256799999999997	5.29453333333333	2.8112666666666684	0.0	2.1557333333333304	7.58893333333334	11.86993333333334	11.830400000000003	8.145	2.145800000000005	6.844200000000001	5.1156666666666695	0.0	2.9596666666666636	0.0	3.0399333333333374	9.635333333333339	12.118133333333347	3.109266666666663	7.917000000000002	2.3244666666666696	0.0	2.3244666666666696	5.274666666666665	15.158533333333342	8.80106666666667	4.161866666666668	3.526199999999996	5.20453333333333	5.900399999999998	2.5328666666666706	2.3244666666666696	6.228200000000008	2.871000000000002
347	orig	p2	genome347	7.738533333333336	0.0	5.7509333333333394	7.479800000000001	4.042533333333342	8.801066666666674	6.9434666666666764	0.0	9.833666666666684	2.0262000000000064	6.724933333333347	4.718600000000002	8.613000000000007	7.191399999999998	5.2444000000000095	10.480066666666684	8.264533333333343	7.966333333333342	5.979733333333339	9.893400000000014	11.114800000000002	9.129133333333353	11.016800000000014	9.020133333333327	5.393800000000006	11.641800000000025	10.082866666666693	5.602733333333347	5.890866666666671	4.400333333333339	6.684866666666682	8.194600000000008	14.32280000000002	0.0	7.817133333333349	7.70866666666668	12.237533333333346	10.122733333333336	11.075666666666685	7.161533333333335	12.09886666666668	2.2546000000000035	16.121266666666685	7.648866666666681	6.317266666666669	10.33153333333335
348	orig	p2	genome348	7.6683333333333366	4.6091333333333395	7.777133333333342	15.674600000000016	13.102866666666673	10.321866666666672	9.098866666666673	7.00340000000001	7.9262666666666775	15.425333333333342	18.704866666666682	9.427066666666668	10.717733333333346	9.466533333333334	6.357266666666671	6.863866666666677	10.073266666666672	15.853400000000018	8.413333333333338	5.284200000000013	6.208200000000005	8.781600000000005	22.956466666666667	14.155533333333342	4.747933333333336	4.132133333333339	8.79153333333334	9.784533333333343	14.085666666666679	13.03326666666668	9.476800000000008	11.46393333333334	13.698000000000015	9.962800000000009	9.366933333333336	4.807866666666669	10.856733333333338	12.745866666666664	12.685600000000015	9.79426666666668	12.962200000000013	7.111200000000007	14.481800000000018	14.473200000000016	6.8237333333333385	13.34140000000001
349	orig	p2	genome349	4.221333333333341	7.807533333333335	9.634133333333349	11.373266666666671	0.0	11.661266666666673	4.409733333333339	2.453466666666671	8.393000000000004	6.834066666666658	9.307333333333343	4.291266666666665	8.253333333333345	6.446733333333341	6.71526666666667	7.519533333333342	7.549466666666671	10.907400000000013	6.198066666666672	8.938800000000015	4.96673333333333	4.3216666666666725	2.1656666666666666	7.271000000000001	9.962533333333344	10.508400000000012	9.079333333333341	9.723933333333346	10.628533333333348	6.784333333333336	4.092000000000006	4.540266666666668	4.370400000000004	6.813200000000002	0.0	0.0	2.1952	12.246200000000009	4.887266666666669	7.13120000000001	2.066733333333339	2.1847333333333374	4.361133333333342	2.1159999999999997	7.052266666666679	3.0702
350	orig	p2	genome350	11.43340000000001	2.3244000000000042	23.173733333333335	10.042333333333342	11.035333333333345	6.04920000000001	9.635600000000004	5.394133333333336	13.836533333333346	12.226733333333343	22.07293333333335	11.026333333333326	10.10206666666668	7.708066666666671	9.963266666666676	4.410466666666679	25.02360000000001	12.783866666666686	11.462333333333333	8.125800000000009	6.784266666666671	7.092733333333342	21.754400000000015	18.11893333333333	15.486133333333338	13.876466666666694	9.377000000000002	5.513400000000008	9.734800000000003	12.734333333333336	16.200333333333326	20.482600000000012	28.90706666666669	11.889599999999998	17.273666666666685	7.73800000000001	14.701066666666673	17.03526666666668	21.10813333333335	23.164533333333345	14.431800000000006	13.379266666666688	12.44613333333335	15.863666666666681	15.357266666666685	12.714066666666678
351	orig	p2	genome351	4.003	4.569400000000005	10.539666666666669	7.2415333333333365	0.0	2.4138666666666637	7.469866666666668	5.682066666666671	14.136066666666668	6.4666	14.224800000000002	3.9335333333333367	9.535733333333337	0.0	13.708266666666667	5.473066666666671	11.412333333333336	9.802866666666677	5.433066666666669	12.565200000000004	2.2549999999999955	2.0563333333333347	0.0	8.46306666666667	14.770999999999997	7.330333333333332	10.162333333333333	2.473600000000001	3.7448666666666703	5.046466666666667	3.7642000000000024	0.0	3.267933333333332	11.105133333333338	2.3752000000000066	0.0	11.879999999999988	5.224800000000002	4.330999999999996	16.16146666666667	14.601666666666667	8.65133333333334	4.947133333333337	2.682400000000005	8.184866666666675	2.234933333333334
352	orig	p2	genome352	7.479800000000001	14.057466666666674	9.556266666666684	0.0	8.413733333333344	8.69260000000002	0.0	4.738866666666677	7.597933333333344	7.439933333333343	7.867000000000015	2.2153999999999954	15.157933333333338	7.3602666666666785	2.642666666666667	9.874133333333344	5.12540000000001	11.115133333333358	7.569066666666682	13.70806666666667	10.798866666666669	4.907066666666669	8.224933333333333	4.560266666666671	7.142466666666671	10.420000000000002	10.698266666666694	14.273600000000016	4.539333333333335	4.658400000000004	5.403866666666669	7.0529333333333355	10.172333333333349	7.548800000000014	2.2352666666666714	22.171533333333336	7.409600000000012	8.811466666666675	8.055466666666682	6.387066666666673	9.873266666666684	4.587733333333343	7.1124666666666805	7.788000000000011	8.116133333333345	8.313533333333343
353	orig	p2	genome353	2.552933333333339	5.026600000000002	9.902933333333344	6.427133333333323	11.373066666666688	9.298133333333343	8.482400000000016	5.930066666666672	8.005800000000015	9.95333333333334	17.034600000000015	5.919200000000004	17.800266666666694	8.790266666666675	4.499866666666673	12.197800000000008	9.117200000000004	14.740000000000016	8.193466666666676	6.972066666666677	2.015733333333337	7.41093333333334	8.800200000000007	5.671533333333336	8.959333333333333	6.099133333333334	8.959600000000012	7.826666666666679	8.323800000000013	7.489666666666679	7.428533333333341	8.076000000000011	7.082266666666673	5.681733333333337	13.636333333333347	5.1651333333333405	2.9698000000000064	6.893866666666675	6.79366666666667	13.240200000000009	16.71740000000002	2.522666666666673	7.728133333333346	10.46986666666669	5.145866666666677	8.303866666666682
354	orig	p2	genome354	7.896600000000003	10.015000000000008	12.734533333333339	10.657800000000009	5.374066666666664	6.744800000000009	11.056266666666673	8.493600000000011	6.208733333333342	13.637533333333355	20.234400000000015	8.036066666666674	12.416400000000014	2.4831333333333347	6.536533333333338	6.516266666666674	14.374666666666684	14.273066666666676	6.287533333333336	4.201533333333337	0.0	0.0	6.237866666666669	7.529933333333339	8.642600000000002	9.40653333333334	11.74133333333334	10.747666666666678	13.827200000000005	4.2219333333333395	7.827466666666673	4.013000000000005	7.827133333333347	13.708200000000009	7.520600000000005	2.1754000000000033	5.462666666666667	6.973466666666674	4.370800000000006	26.14393333333335	10.101533333333354	7.110866666666677	12.68480000000001	12.466866666666682	7.09233333333334	15.069933333333331
355	orig	p2	genome355	20.790066666666682	14.367200000000004	20.242600000000014	18.553733333333334	8.612533333333332	18.833666666666673	8.39306666666667	15.337666666666674	17.939066666666672	19.985466666666678	12.436666666666678	4.807733333333335	12.20686666666668	11.432466666666656	9.456600000000005	11.561866666666674	11.233933333333336	19.79673333333334	9.15826666666667	10.449666666666673	12.91279999999999	6.843933333333332	20.72113333333335	10.311266666666668	19.6978	22.031066666666675	14.105600000000006	9.624333333333333	11.403466666666674	13.94633333333335	4.489533333333334	6.912666666666674	9.684799999999996	10.281066666666671	18.347800000000014	3.4571333333333385	12.296866666666663	10.70953333333334	13.181266666666662	18.644200000000005	12.942733333333337	9.38666666666667	11.43273333333335	10.926600000000008	16.21080000000002	15.405933333333337
356	orig	p2	genome356	7.0918666666666645	6.865400000000001	5.0453333333333426	0.0	7.768133333333335	8.63266666666668	2.681933333333337	2.7025333333333386	9.824066666666678	15.06933333333335	9.834000000000003	4.271066666666673	5.900333333333339	9.803533333333359	4.986333333333338	14.889533333333336	5.12540000000001	8.532466666666675	0.0	7.3598000000000106	5.453133333333334	9.088266666666673	5.592200000000005	3.0591333333333353	9.644400000000019	12.993266666666681	13.369800000000005	10.926266666666674	6.805	16.21026666666668	3.43673333333334	4.906933333333342	12.16906666666669	16.458400000000005	16.25040000000002	7.519466666666677	2.850866666666672	4.520600000000009	10.131666666666675	11.512000000000015	11.075600000000009	4.3504000000000005	7.022400000000015	0.0	8.323533333333344	9.715400000000017
357	orig	p2	genome357	9.12813333333333	7.668400000000005	6.416799999999995	7.866800000000005	4.201133333333335	4.151933333333332	10.94560000000001	2.8111999999999995	2.0562000000000005	7.857066666666665	8.433000000000003	0.0	2.15506666666667	2.036133333333332	2.493000000000002	5.2744	9.079133333333328	11.949333333333335	6.356666666666666	2.4928000000000026	2.036133333333332	4.222133333333339	11.690933333333334	6.824399999999997	8.721466666666664	12.991666666666664	3.218266666666665	7.132200000000012	6.456533333333333	3.1984000000000066	5.691800000000001	9.406600000000012	7.350200000000001	6.276600000000002	4.747666666666667	2.036133333333332	8.84213333333333	4.69786666666667	7.648800000000005	4.35093333333333	6.783933333333341	2.0959333333333348	4.250933333333332	7.1313333333333375	2.036133333333332	12.306466666666669
358	orig	p2	genome358	8.562933333333326	11.781133333333337	7.648933333333332	2.6622666666666674	4.897333333333329	4.846333333333334	10.45966666666667	5.433266666666668	4.6396000000000015	2.1840666666666664	7.627000000000006	12.1284	4.3904666666666685	2.1840666666666664	0.0	2.205199999999998	7.270666666666669	10.430866666666667	19.49879999999999	2.3936666666666717	6.475000000000001	4.74806666666667	9.715199999999996	6.7149333333333345	15.752400000000002	10.419133333333338	7.131933333333343	7.142666666666667	8.185199999999995	4.708533333333342	7.419533333333344	2.2250666666666703	10.191600000000005	2.6622666666666674	6.733866666666664	2.036533333333338	0.0	13.498800000000003	16.706666666666674	14.232866666666673	15.227733333333335	8.155933333333333	13.391066666666667	4.370933333333333	2.4336000000000055	4.817933333333343
359	orig	p2	genome359	12.724066666666683	5.564066666666669	14.045466666666687	14.61253333333335	11.254266666666677	14.690933333333344	7.777533333333345	6.128666666666664	13.18160000000001	15.087400000000006	12.139066666666686	6.386666666666649	17.890266666666694	9.337866666666681	8.7412	4.758333333333326	7.867133333333335	11.632533333333352	7.032200000000007	12.197800000000019	5.155000000000001	5.722200000000008	14.135200000000012	7.171666666666674	12.435600000000004	17.075333333333347	16.091866666666675	16.968600000000016	2.9604666666666724	11.284600000000012	12.71466666666667	11.981133333333343	10.77693333333334	7.855733333333337	11.6326	6.6553333333333455	4.897066666666671	13.796133333333337	11.234200000000005	15.624266666666681	18.40746666666669	13.857066666666682	14.333866666666694	15.208600000000022	5.513733333333342	11.512133333333349
360	orig	p2	genome360	12.257266666666673	6.953066666666672	5.313533333333336	11.442666666666668	8.205533333333339	13.340000000000014	9.903000000000016	4.290466666666671	7.519533333333332	5.026133333333334	15.455600000000008	9.725333333333335	8.304000000000002	10.807866666666671	2.2449333333333357	9.486666666666675	11.0764	10.727666666666682	5.5328666666666635	3.427000000000003	7.757533333333335	10.500399999999999	13.132066666666667	10.488933333333332	3.0893333333333324	9.476866666666677	8.452933333333345	8.601000000000003	3.267866666666663	5.930266666666672	2.225066666666663	8.206000000000003	0.0	2.2740666666666733	8.234933333333338	2.970333333333336	11.372066666666658	15.199666666666673	6.783733333333341	10.935533333333339	14.979800000000012	2.434200000000004	13.419466666666686	13.538266666666676	7.738600000000005	13.240533333333342
361	orig	p2	genome361	17.732533333333336	11.11686666666667	8.115733333333331	12.495533333333341	9.943733333333334	19.777600000000014	7.867133333333328	2.522733333333335	13.250266666666668	13.24013333333335	13.330666666666673	8.612200000000009	15.793933333333332	11.5426	9.605866666666675	4.996266666666671	8.02586666666667	8.78093333333333	5.612400000000001	13.697600000000023	10.500000000000007	11.067133333333341	7.6890666666666725	9.943866666666658	3.1697333333333333	11.28420000000001	8.65226666666668	17.819933333333356	4.687666666666672	13.061800000000009	0.0	5.1456666666666635	4.717866666666673	2.3537999999999997	14.016333333333336	7.956466666666675	12.566266666666674	17.523266666666675	12.912666666666677	7.261133333333326	9.435400000000001	9.425866666666664	2.1252666666666684	8.810933333333338	15.842933333333352	11.932466666666674
362	orig	p2	genome362	9.863866666666674	6.815866666666665	12.953066666666679	14.393333333333327	14.204400000000007	20.064600000000006	18.753733333333347	10.091466666666669	17.433000000000007	20.3632	12.028733333333353	3.0892000000000053	16.240399999999998	12.674133333333337	11.830800000000007	8.89946666666668	14.323533333333348	13.666600000000006	13.757600000000007	10.450066666666679	4.5989999999999895	9.655199999999994	14.174533333333347	8.075600000000001	5.1061333333333465	14.730799999999999	24.137733333333337	5.393666666666672	4.301200000000009	16.609133333333336	12.804066666666671	9.475800000000014	17.601600000000015	9.913466666666668	11.941466666666681	11.20426666666668	11.402933333333333	13.767866666666674	16.568800000000003	14.393266666666658	22.359133333333347	11.025600000000004	15.54453333333334	16.96606666666669	13.359600000000004	14.412733333333343
363	orig	p2	genome363	6.844133333333339	6.436400000000013	6.307333333333332	14.114800000000002	7.091866666666679	10.528400000000001	8.175133333333338	2.374400000000005	8.552666666666667	5.551600000000004	8.254600000000014	3.7549333333333266	16.1212	0.0	11.571866666666672	10.221000000000004	5.433600000000009	5.105933333333343	9.605066666666673	14.313800000000004	7.509933333333333	3.1388000000000034	13.479200000000006	20.929666666666662	4.748333333333335	6.446600000000004	8.393933333333337	8.33440000000001	7.977000000000007	11.244533333333333	16.5982	11.511933333333346	6.436133333333345	2.88033333333334	10.250466666666675	2.3342666666666645	12.187533333333345	13.002400000000009	7.2513333333333385	9.8838	9.355533333333344	8.302733333333347	10.618200000000005	10.369600000000009	12.695000000000004	3.8039333333333403
364	orig	p2	genome364	9.923200000000012	4.9885333333333435	12.178733333333348	7.549266666666679	17.00600000000001	10.251400000000011	16.747066666666687	9.546666666666681	14.681533333333352	14.660466666666679	24.773400000000027	11.413666666666664	11.294133333333345	16.896400000000014	5.502800000000004	10.60766666666667	20.07526666666667	24.07786666666669	18.496266666666674	5.9500000000000135	7.351399999999991	10.211799999999997	13.132133333333343	19.14133333333335	15.834666666666678	16.260400000000015	21.12813333333335	6.3376000000000055	3.5462666666666713	12.018800000000017	13.39820000000001	11.651600000000006	16.48933333333334	20.412933333333346	11.731000000000009	7.340000000000003	9.455666666666666	14.274466666666669	16.4792	22.73753333333335	22.51786666666668	6.624466666666677	16.70766666666668	16.102066666666676	10.003200000000017	14.64180000000001
365	orig	p2	genome365	12.605466666666683	6.3670000000000115	12.457133333333342	10.121866666666673	7.231866666666665	10.43053333333334	7.331399999999999	6.446733333333338	14.64120000000001	5.900066666666671	7.380800000000004	2.840666666666664	7.598866666666677	6.079200000000004	6.754800000000003	2.8908666666666676	12.059933333333337	8.89040000000001	14.34266666666666	10.499600000000001	6.595533333333336	5.831000000000007	8.344000000000001	2.6822000000000017	2.016533333333342	8.155133333333339	4.69860000000001	4.151733333333334	7.330066666666667	3.138933333333334	7.549066666666654	14.890533333333343	4.519866666666665	2.1556000000000033	4.461333333333341	7.272066666666664	11.452266666666667	9.486266666666666	15.853733333333341	11.49300000000001	9.039200000000005	9.804333333333346	8.095933333333338	8.185800000000011	17.105733333333333	9.665600000000001
366	orig	p2	genome366	11.580933333333338	9.091333333333338	11.254400000000004	12.81420000000001	11.144000000000009	15.307333333333332	14.592600000000008	6.536533333333342	14.482933333333346	13.251800000000017	27.03673333333335	11.740733333333345	17.135333333333342	7.320399999999999	15.95333333333334	7.0630000000000095	8.006266666666676	14.463200000000004	10.746733333333331	17.104866666666673	15.55553333333334	11.344866666666668	7.490000000000002	0.0	7.271133333333328	18.19700000000001	16.678866666666675	18.41533333333335	8.789866666666672	12.226866666666677	5.2648666666666735	0.0	9.586733333333338	11.214000000000006	14.562333333333342	10.181533333333341	8.770800000000008	7.003066666666669	13.936133333333338	16.98606666666667	18.794000000000004	7.88653333333334	10.410733333333338	12.23853333333334	12.435866666666673	14.502266666666678
367	orig	p2	genome367	2.354599999999998	4.7290666666666645	7.638800000000003	6.3474000000000075	4.937533333333334	9.089866666666673	2.1158	10.321000000000005	9.365466666666677	4.957000000000008	10.249866666666673	3.178666666666672	8.751133333333343	9.256400000000006	4.241466666666668	5.2850666666666655	4.677000000000007	8.343000000000007	2.672133333333335	11.89026666666668	10.62713333333334	11.73993333333334	4.639399999999995	3.218733333333333	11.850066666666681	11.563200000000005	9.049266666666671	11.798866666666672	5.0366000000000035	5.751000000000008	9.156733333333332	0.0	5.840800000000005	2.104933333333335	9.416200000000003	4.401000000000003	3.6852666666666707	6.457000000000001	5.580800000000007	15.72440000000001	14.22300000000001	5.005533333333339	5.414866666666661	6.298466666666666	11.52353333333334	5.2254000000000005
368	orig	p2	genome368	6.476466666666671	8.63206666666667	5.2149333333333345	2.2945333333333338	7.737933333333341	2.811200000000003	9.297333333333338	2.374400000000005	7.241399999999999	10.180066666666686	10.410800000000012	6.82373333333333	4.946800000000003	2.45386666666667	2.105866666666664	8.751333333333342	11.036666666666665	4.9273333333333404	7.668866666666671	4.89746666666667	2.602933333333336	0.0	4.807866666666662	3.2581333333333333	2.284866666666666	2.20473333333333	5.66266666666667	4.718333333333344	2.602933333333336	6.019399999999997	8.234466666666663	9.149400000000004	11.652400000000014	3.834666666666674	3.5466000000000015	6.476800000000001	8.37286666666667	10.8076	9.82446666666667	6.615533333333339	4.438800000000004	8.054933333333349	2.801400000000001	5.990066666666667	8.691466666666667	0.0
369	orig	p2	genome369	8.492533333333334	2.2847333333333353	14.243399999999998	8.254333333333339	11.264200000000002	17.81033333333334	14.769866666666672	12.288599999999999	3.0290000000000035	9.883866666666666	21.427466666666675	7.280333333333334	11.114333333333349	19.82646666666667	4.559133333333335	5.40346666666667	16.89733333333334	14.869800000000009	10.4098	37.944800000000015	9.15806666666667	19.748200000000004	11.50226666666667	11.989466666666672	10.141866666666665	11.820666666666682	12.227466666666675	16.518333333333345	13.16126666666667	6.844266666666677	11.0458	10.062600000000007	13.757933333333348	9.58473333333334	11.046533333333336	10.906733333333335	17.46373333333333	9.883733333333325	18.922933333333336	29.899600000000007	16.10193333333334	7.5793333333333415	14.154600000000016	15.019733333333349	12.059333333333342	19.984733333333327
370	orig	p2	genome370	13.677866666666677	7.183266666666668	9.505066666666675	8.06593333333334	8.581066666666672	11.760200000000012	5.622266666666668	8.3828	9.92313333333334	4.729266666666675	13.906933333333336	2.8104666666666667	5.413933333333336	7.92540000000001	10.320533333333344	15.106733333333345	7.190333333333346	39.61360000000002	10.55853333333333	7.628466666666675	9.426733333333331	5.851000000000003	9.754066666666674	6.297466666666658	6.3872	21.92400000000001	15.385333333333353	11.144200000000012	4.5096000000000025	8.422800000000006	4.907266666666668	7.111333333333345	7.856200000000015	13.129666666666676	7.212933333333332	11.404066666666683	6.27686666666667	9.98286666666666	8.36320000000001	11.630466666666678	12.714066666666668	4.857133333333337	4.896733333333337	9.02933333333334	7.329400000000007	8.771000000000004
371	orig	p2	genome371	2.4730666666666714	2.0364666666666658	8.363733333333336	5.205066666666669	9.50533333333334	5.274533333333334	8.48286666666667	8.58186666666667	25.11166666666667	5.085466666666672	14.36340000000001	7.756666666666671	2.7712000000000003	16.429600000000008	0.0	4.470133333333337	10.121733333333337	2.494066666666672	14.443866666666668	17.423800000000018	4.630466666666667	4.331399999999995	8.413600000000006	6.68513333333334	7.072333333333333	12.108466666666668	2.2452000000000076	6.9035333333333355	14.524200000000015	4.956133333333334	5.412800000000004	6.813733333333332	6.039533333333342	4.391733333333335	12.337333333333344	8.264600000000009	4.0925333333333285	7.837466666666668	4.418799999999997	7.459800000000001	8.571866666666672	2.2350666666666683	6.446600000000004	10.896866666666678	12.316600000000019	8.721933333333332
372	orig	p2	genome372	2.025800000000004	2.2847333333333353	2.403866666666673	2.801000000000002	2.8416666666666686	2.2847333333333353	0.0	9.663666666666671	9.267666666666669	11.463466666666669	7.041266666666669	6.843266666666668	2.0054000000000016	5.562000000000005	9.476400000000009	4.609066666666674	8.154600000000006	6.27773333333333	2.761666666666663	0.0	5.463000000000008	2.403866666666673	8.03660000000001	5.304533333333339	8.413333333333348	2.5925333333333356	11.610933333333346	6.884	2.01626666666667	2.114600000000003	4.3995999999999995	8.194266666666675	4.6479333333333415	2.234066666666674	5.453266666666671	2.114600000000003	4.776733333333347	7.438866666666671	7.2304666666666755	4.360066666666679	10.678466666666676	2.970133333333333	4.360733333333343	4.927933333333339	2.2350666666666683	4.578333333333337
373	orig	p2	genome373	12.992666666666665	7.539466666666669	13.85733333333333	19.48953333333334	6.685200000000002	10.240866666666669	7.479999999999997	12.406800000000011	14.751466666666673	11.333200000000009	19.183333333333337	9.456800000000001	10.579666666666672	2.414200000000001	5.692133333333338	4.867200000000011	10.291866666666678	13.488733333333347	11.104933333333337	7.956400000000009	6.267800000000001	8.434066666666684	14.970133333333344	11.13506666666667	9.36699999999999	17.948733333333347	12.426400000000019	13.409666666666674	6.019733333333331	13.888333333333339	2.215133333333334	6.1888666666666765	9.247666666666671	10.777133333333346	8.107133333333344	4.97686666666667	17.93960000000001	13.559000000000008	15.38686666666668	18.4864	21.355133333333345	8.998466666666676	12.783733333333345	12.645400000000006	5.970000000000006	13.509600000000006
374	orig	p2	genome374	13.798066666666678	5.493200000000012	6.357599999999998	7.420733333333331	7.817400000000003	8.036866666666661	9.307466666666667	10.221666666666657	4.718733333333333	10.210733333333334	9.047133333333335	4.53906666666667	16.190800000000017	8.592199999999991	8.105333333333338	2.8905333333333303	11.094733333333338	4.5499333333333425	9.53486666666668	11.999600000000015	5.572799999999994	7.440666666666669	11.889466666666678	6.804000000000002	6.645600000000012	8.433333333333334	9.337466666666678	2.831200000000006	2.086066666666671	15.00040000000001	12.048866666666676	8.661600000000014	10.468133333333341	0.0	11.71226666666669	7.162066666666668	8.234333333333325	16.737	10.090066666666669	12.019266666666674	15.356266666666663	8.959733333333347	11.28380000000001	8.164466666666673	13.638533333333328	3.8140000000000036
375	orig	p2	genome375	2.4138666666666673	2.0364666666666658	4.699333333333335	3.575666666666674	5.364000000000004	14.203066666666672	6.804400000000005	2.215133333333334	6.635066666666667	10.033133333333346	10.471200000000017	0.0	2.175733333333337	11.500600000000006	3.407199999999989	8.37306666666668	2.12606666666667	6.903466666666677	6.068933333333348	9.079200000000014	5.811466666666668	6.784733333333337	4.509533333333334	6.714199999999998	7.032333333333341	9.972866666666668	11.561533333333351	4.947266666666671	7.440266666666673	7.459933333333343	6.733600000000006	16.17213333333334	8.421800000000008	7.26946666666667	10.270933333333343	9.158533333333342	8.463999999999995	5.6724666666666685	4.351200000000002	6.1492000000000075	6.476600000000008	2.2748000000000026	9.595200000000009	9.486533333333341	11.075200000000013	9.118733333333335
376	orig	p2	genome376	12.853000000000009	4.632466666666669	9.833866666666673	5.502933333333335	17.204466666666676	18.58653333333334	6.903066666666668	5.831533333333336	8.136733333333336	13.381333333333345	7.4597333333333395	7.7475999999999985	7.906466666666674	20.860466666666667	7.062333333333335	11.840066666666683	14.941733333333328	9.984266666666674	11.738866666666677	5.1945333333333465	10.728799999999993	5.235066666666668	23.870133333333342	12.5366	4.241800000000001	11.036466666666684	11.255600000000008	5.105066666666673	5.373399999999997	12.963733333333344	16.071533333333342	15.914666666666665	10.211466666666666	9.695533333333334	10.083400000000001	15.655066666666684	9.694733333333332	11.484200000000001	5.542733333333331	13.99646666666667	14.560400000000008	4.758133333333333	19.271133333333346	13.758400000000002	12.952933333333345	20.28353333333334
377	orig	p2	genome377	8.56273333333333	4.8474	2.553133333333328	10.6278	7.430199999999992	18.387066666666673	8.999533333333328	2.522733333333335	12.664466666666662	13.569066666666671	16.201933333333344	3.1886000000000045	14.314133333333345	14.67159999999999	2.264800000000001	0.0	7.490066666666667	15.48579999999999	6.992200000000011	5.53273333333334	10.757133333333341	8.244800000000001	21.2766	13.131466666666661	3.9035333333333355	12.724666666666675	12.089466666666663	8.939533333333344	15.436399999999992	6.645199999999999	4.62886666666666	13.181666666666668	0.0	4.042400000000008	11.97140000000001	6.028866666666666	14.46373333333334	15.52533333333334	8.045533333333342	7.509999999999998	15.534799999999995	10.300533333333341	5.135200000000005	8.264599999999998	13.390533333333337	7.648266666666672
378	orig	p2	genome378	2.3446	4.231733333333331	5.642400000000002	0.0	5.334200000000006	5.294733333333337	5.413999999999998	4.787866666666673	6.814000000000007	0.0	6.69486666666667	9.764599999999987	6.824600000000011	2.145400000000002	0.0	0.0	9.932999999999993	8.005866666666677	6.307733333333331	5.492133333333335	2.016066666666667	2.731666666666669	3.5062666666666615	6.337866666666663	6.16853333333334	2.57266666666667	9.853866666666669	5.443466666666666	2.552733333333336	4.29066666666667	14.114200000000004	2.513399999999997	10.698400000000007	11.769866666666672	4.2618000000000045	4.023133333333348	2.2247999999999983	5.513133333333315	11.512199999999996	17.61226666666668	5.612466666666677	2.2446000000000055	4.022600000000002	4.579933333333329	2.3740000000000023	0.0
379	orig	p2	genome379	12.297400000000017	3.4384666666666703	4.92720000000001	9.933333333333337	8.562400000000004	8.135200000000005	12.276600000000016	6.6649333333333445	7.5498666666666665	8.563400000000009	15.95293333333335	2.870666666666672	7.897800000000014	9.37786666666667	3.1782666666666692	0.0	4.66866666666667	16.103133333333354	6.963133333333332	9.576200000000014	9.635066666666678	7.489866666666673	11.631733333333344	4.549933333333335	7.2907333333333355	9.367733333333344	8.194933333333346	8.582466666666676	8.36360000000001	19.33020000000002	6.983200000000011	7.609800000000014	10.777000000000008	10.21100000000001	16.967066666666675	2.3440000000000047	6.725133333333346	3.1782666666666692	9.079266666666676	10.609266666666674	13.122133333333343	3.1088000000000022	8.642066666666679	7.727800000000009	0.0	6.853400000000008
380	orig	p2	genome380	2.056133333333335	4.4802	11.284133333333347	7.2711333333333386	8.215800000000002	13.211133333333343	5.3644	9.69580000000002	14.580733333333349	11.531933333333349	12.515400000000021	2.8111999999999995	9.118933333333342	8.88053333333334	11.513533333333339	11.959200000000003	12.276800000000016	7.489000000000011	2.4728000000000065	9.406466666666674	4.559733333333334	7.60893333333334	10.022533333333335	2.1154666666666664	8.552133333333341	9.307000000000006	11.631466666666679	2.9604666666666652	4.280733333333341	9.059266666666662	2.264733333333332	6.675600000000003	8.135733333333334	4.539466666666673	4.320800000000002	4.360999999999997	7.915933333333335	6.596199999999996	9.873533333333349	2.611800000000006	10.042466666666677	4.716933333333344	9.873999999999999	2.0467333333333393	9.942600000000011	13.827266666666677
381	orig	p2	genome381	6.198533333333341	12.744866666666674	9.983666666666679	8.026333333333344	9.347200000000004	9.138466666666677	17.423200000000012	3.636000000000003	8.869933333333343	12.40700000000001	23.06533333333336	5.12553333333333	9.148800000000012	8.781133333333337	8.71166666666668	8.880400000000012	17.104733333333353	8.522733333333338	11.830800000000007	9.645133333333344	3.2382666666666715	12.29773333333334	8.135266666666677	7.738333333333337	22.67780000000001	12.346866666666681	4.400466666666674	7.7975333333333445	17.56226666666668	12.774066666666684	11.850533333333331	10.519666666666673	20.213866666666686	2.840999999999994	15.77353333333335	14.473400000000012	9.088933333333337	16.12226666666667	17.035133333333356	8.36373333333334	12.387200000000014	5.452933333333341	11.135133333333343	12.019400000000015	16.985400000000023	6.873533333333345
382	orig	p2	genome382	12.446200000000005	27.26873333333333	13.458333333333348	6.794066666666673	10.161066666666677	14.671733333333345	7.498666666666676	8.265066666666673	3.3866666666666703	12.45686666666668	10.042800000000014	2.165466666666674	12.126200000000022	11.442600000000017	13.776866666666685	11.154733333333354	7.7762000000000135	11.2532	12.066800000000015	19.101200000000016	6.764933333333335	4.339933333333342	12.256400000000014	2.0362666666666662	5.085266666666669	15.33613333333334	10.895666666666681	4.608200000000004	7.241133333333337	11.521733333333344	9.216666666666672	12.653466666666688	15.26593333333335	8.491866666666677	8.700466666666678	7.201133333333342	11.779000000000021	9.743466666666674	13.209533333333347	7.131200000000009	13.022133333333336	3.923666666666662	11.75960000000001	7.757666666666676	17.23480000000002	17.549200000000013
383	orig	p2	genome383	11.691266666666678	4.926933333333338	13.85819999999999	17.820533333333337	13.461866666666666	12.07993333333333	6.655466666666669	14.950000000000003	18.188266666666692	14.500666666666682	11.48380000000001	8.145933333333346	16.34980000000002	9.169533333333334	4.986733333333341	11.493266666666678	9.188333333333338	24.257800000000017	15.524733333333344	19.092200000000002	19.13200000000001	3.725733333333338	12.149600000000003	6.218933333333339	2.284866666666666	11.195533333333334	15.010133333333343	23.869333333333334	13.161466666666678	9.96273333333334	8.94946666666667	15.427133333333341	9.953400000000016	10.708200000000005	9.795200000000023	13.758066666666672	20.51206666666668	19.014066666666675	7.92720000000001	14.632200000000012	22.389733333333336	6.276866666666674	7.7280666666666775	19.67880000000001	17.68166666666668	10.550866666666671
384	orig	p2	genome384	5.234666666666673	2.244866666666667	7.380733333333332	3.3384666666666725	6.873933333333337	11.80186666666668	10.995866666666668	0.0	6.654399999999995	4.888066666666674	18.297400000000014	2.3840000000000003	2.2248666666666708	11.383399999999998	4.082466666666669	2.414133333333332	7.083133333333336	12.605600000000013	9.327266666666677	6.804800000000011	4.47046666666667	11.075333333333326	7.679800000000004	10.301266666666663	5.453733333333339	15.63533333333335	4.4796000000000085	7.331800000000005	9.248066666666674	5.712333333333337	5.900333333333329	11.582	13.548600000000006	0.0	12.089066666666678	8.274533333333341	4.281333333333347	13.90740000000001	10.708200000000001	12.367400000000004	11.800533333333338	5.512600000000008	7.52953333333334	11.741733333333354	17.661266666666673	8.921066666666675
385	orig	p2	genome385	8.969866666666675	10.95833333333335	14.601133333333344	6.4566666666666706	9.237666666666673	11.880800000000008	6.2580666666666716	11.18546666666667	10.201333333333345	8.999733333333339	10.072266666666668	6.545666666666669	9.814000000000007	13.181666666666667	5.274799999999999	7.191466666666674	17.42260000000001	12.048333333333343	6.9527333333333345	10.787733333333346	2.921066666666661	2.8807333333333354	7.708533333333342	6.188133333333333	11.592466666666677	15.26733333333334	18.95326666666668	5.532266666666672	8.552666666666664	7.191533333333343	16.876333333333342	5.284333333333336	17.144466666666677	10.955533333333332	2.39373333333333	7.857333333333337	3.6753333333333345	10.350733333333345	13.161866666666675	10.648266666666672	15.387200000000007	4.946066666666674	8.910133333333333	12.109000000000005	11.314200000000014	10.399200000000008
386	orig	p2	genome386	4.142133333333341	5.940666666666676	3.9934000000000047	3.2482666666666695	4.578933333333339	9.466400000000014	2.5429333333333375	6.278066666666668	8.314666666666678	10.956266666666668	13.052533333333344	10.25146666666667	5.056133333333332	10.440333333333335	10.261666666666684	5.960066666666673	12.565533333333338	10.36073333333335	13.80746666666668	9.088666666666676	6.009466666666679	0.0	2.5625333333333344	4.618866666666662	4.569733333333335	7.986533333333343	8.473000000000003	4.439866666666671	8.513466666666677	6.804333333333339	7.856400000000001	6.2575999999999965	14.343066666666676	3.596066666666669	3.6754000000000033	6.327800000000003	0.0	6.128466666666675	10.320066666666662	12.893400000000007	2.2750000000000057	8.523066666666677	2.066733333333339	5.572800000000001	10.01173333333334	5.0574666666666666
387	orig	p2	genome387	8.432600000000004	0.0	17.125466666666682	13.220933333333353	9.78553333333334	13.391400000000006	7.887133333333333	18.84506666666667	6.953333333333347	4.488600000000009	20.234933333333352	14.760466666666666	7.083000000000002	13.043066666666668	3.2577333333333343	7.063066666666682	18.18846666666668	10.300866666666675	7.092066666666671	7.63866666666668	8.38300000000001	4.877466666666674	13.221800000000009	11.601600000000001	2.731666666666669	7.241266666666682	11.284866666666677	7.490066666666674	6.148733333333336	12.387466666666679	7.261400000000002	12.705000000000013	14.404466666666679	8.671400000000013	6.834200000000003	8.603333333333339	13.80820000000001	11.652733333333337	18.039333333333342	10.688400000000012	16.45920000000001	9.206800000000019	5.970000000000002	13.202666666666666	6.357666666666674	14.165199999999999
388	orig	p2	genome388	2.4730666666666714	6.3376000000000055	12.286933333333351	2.1953333333333305	14.414400000000011	9.36780000000001	7.380733333333332	12.437600000000003	6.297400000000003	6.823533333333351	16.430866666666688	5.781199999999998	9.407000000000014	11.185000000000002	2.2847333333333353	11.601866666666679	13.986000000000008	12.218799999999998	8.373066666666666	10.300333333333352	10.023266666666665	9.348933333333324	9.487400000000012	5.2950666666666635	9.386800000000004	7.6586666666666705	11.444133333333351	6.575933333333339	2.1055333333333337	6.735466666666682	11.889933333333335	7.987333333333343	19.452	10.51980000000001	5.1256666666666675	9.824533333333346	4.55906666666667	11.414800000000003	8.44366666666668	12.376733333333343	20.561600000000016	6.8032666666666834	8.315200000000011	6.814933333333347	5.5624	8.970333333333343
389	orig	p2	genome389	17.52206666666667	8.226666666666667	7.937000000000005	8.592066666666671	10.6782	9.179266666666681	8.602066666666676	3.437133333333339	12.90393333333334	11.712066666666676	9.43640000000001	3.1088000000000022	0.0	7.142133333333341	7.568733333333338	4.746800000000015	10.003600000000002	11.005800000000004	6.923066666666671	10.519200000000016	4.191200000000002	11.363733333333336	24.019066666666667	9.506266666666669	7.47053333333335	22.479666666666688	13.092666666666673	8.155333333333331	15.734733333333327	4.242333333333338	6.5065333333333335	8.810333333333343	2.403666666666666	13.748933333333348	15.059866666666682	2.2942000000000036	5.155333333333335	15.347733333333338	7.121933333333331	7.936733333333336	11.054400000000001	2.245133333333335	13.291066666666673	6.327199999999998	5.910800000000005	15.506733333333347
390	orig	p2	genome390	7.915800000000008	16.082466666666676	17.182533333333343	10.97513333333334	15.316400000000016	20.999400000000023	9.753666666666671	13.886466666666667	12.048000000000005	16.320133333333352	16.20180000000001	13.400466666666677	14.083800000000018	14.74013333333334	4.4496666666666655	8.840066666666672	11.731599999999993	19.926400000000015	4.737800000000004	13.478333333333353	9.020000000000003	8.27533333333334	22.061533333333347	8.910266666666672	10.539133333333343	17.194066666666682	23.36353333333335	7.687333333333346	6.506066666666669	15.545200000000012	17.433733333333333	12.843466666666671	17.948733333333344	25.059666666666683	8.335466666666683	7.728599999999997	9.603199999999998	19.63853333333334	19.529000000000003	13.856066666666674	16.15033333333335	4.438933333333338	21.62446666666668	12.735066666666675	13.269933333333345	15.993266666666685
391	orig	p2	genome391	7.4798000000000044	10.868133333333336	11.542533333333349	11.820533333333344	5.731466666666673	6.040133333333337	2.106066666666674	4.76806666666667	11.075600000000012	11.890666666666679	18.138866666666676	10.370666666666672	11.691800000000011	4.788199999999996	8.671800000000005	5.244800000000009	17.234666666666676	11.551666666666677	8.17466666666667	8.125533333333344	2.73126666666667	10.677666666666678	14.125733333333343	9.366933333333336	10.122400000000006	8.93006666666668	14.115266666666663	2.711933333333338	5.215333333333341	12.208266666666681	9.943533333333331	6.109400000000004	12.356666666666683	7.905666666666676	7.650066666666682	4.708999999999996	8.910466666666675	15.148200000000006	13.062733333333346	11.523333333333337	15.476666666666675	7.7476666666666745	13.14180000000001	8.989933333333337	8.60273333333334	11.939600000000013
392	orig	p2	genome392	9.36673333333335	11.476800000000008	14.453066666666682	14.880600000000008	22.619200000000014	18.79493333333335	10.46946666666668	6.447666666666674	5.9005333333333425	14.969800000000014	20.72046666666668	2.2847333333333353	11.989200000000022	24.595066666666682	6.059133333333335	6.019533333333342	8.711333333333336	13.400466666666677	13.081733333333343	13.319733333333357	11.404066666666665	8.254066666666667	19.182466666666684	6.755133333333333	7.568800000000007	7.568866666666672	12.307400000000015	13.230733333333347	12.168733333333346	9.148600000000023	14.760666666666673	15.605000000000008	18.198000000000008	11.641000000000009	20.10640000000001	15.53573333333334	11.741466666666671	15.934200000000011	12.675133333333335	8.254400000000015	20.987733333333342	10.072400000000016	11.651000000000021	15.366800000000012	13.896733333333334	17.423266666666684
393	orig	p2	genome393	3.446466666666666	4.768000000000001	5.413466666666668	4.718466666666668	9.317200000000007	11.264733333333336	12.953066666666675	2.1459333333333355	2.4932000000000016	5.8304000000000045	10.370066666666677	2.3343333333333334	5.98960000000001	9.933066666666676	2.2148000000000003	6.425933333333344	5.612000000000002	18.15793333333334	11.005066666666675	6.208333333333346	0.0	4.837466666666664	3.8140000000000036	8.909666666666677	16.419666666666668	9.852800000000006	5.711466666666674	0.0	4.818200000000008	6.149200000000015	8.243200000000009	11.005800000000011	27.762466666666665	11.5918	6.505533333333336	10.757533333333342	4.062733333333334	9.108533333333344	6.138666666666664	5.612533333333333	15.088266666666673	2.7020000000000053	10.200800000000008	3.8140000000000036	8.731400000000008	12.128000000000014
394	orig	p2	genome394	17.999600000000015	2.2651333333333348	18.00000000000001	11.12413333333335	12.08946666666667	17.68106666666667	12.595733333333342	3.636000000000003	7.668533333333343	9.614666666666679	24.574466666666684	7.102066666666673	9.148800000000012	7.171866666666659	11.730666666666675	11.523733333333347	22.529800000000016	16.348800000000008	16.945799999999995	8.006666666666675	12.723866666666664	11.969133333333339	23.749200000000002	10.896666666666668	7.2997333333333465	16.151933333333357	9.734200000000001	12.248066666666674	12.158000000000023	10.459333333333348	8.343600000000002	6.565600000000003	11.889733333333346	4.0521333333333445	14.016133333333347	10.977000000000007	16.84726666666667	7.8382000000000005	14.989333333333345	10.002600000000001	9.606200000000008	10.677800000000016	10.827333333333343	11.353533333333335	14.363400000000016	20.523266666666686
395	orig	p2	genome395	6.854400000000005	5.006400000000006	6.705133333333336	7.89680000000001	2.403866666666673	11.851066666666675	4.808000000000007	4.926600000000008	9.953200000000006	10.082266666666676	2.542933333333334	2.1952666666666723	10.599666666666675	2.5829333333333366	2.8112666666666684	6.5760000000000005	0.0	11.890466666666676	2.125933333333329	5.294466666666665	4.271599999999999	7.399133333333337	4.678266666666674	2.204666666666668	5.145533333333335	8.0258	10.907266666666683	2.403866666666673	0.0	5.960066666666673	2.3739333333333263	2.8907999999999987	0.0	4.549600000000007	7.8974666666666735	0.0	4.251000000000001	9.08986666666668	4.777799999999999	13.102399999999996	8.929600000000004	6.4466666666666725	5.056333333333342	2.1754	7.877333333333343	7.122133333333352
396	orig	p2	genome396	0.0	10.847666666666672	8.64213333333334	4.569333333333336	2.244866666666667	0.0	5.801066666666671	5.53326666666667	6.526266666666672	5.155333333333338	12.67440000000001	3.367599999999996	5.522733333333338	2.324933333333334	4.957333333333342	5.323800000000006	12.029266666666672	10.23133333333335	3.7348666666666688	5.492533333333341	0.0	8.870466666666676	5.5928	11.721333333333327	18.00800000000001	13.459133333333344	10.48946666666668	4.28146666666667	3.4468666666666685	5.632400000000004	15.098266666666674	6.347200000000001	19.956400000000016	13.519000000000002	2.4433333333333387	6.605266666666672	5.553066666666672	5.652200000000001	8.91980000000001	11.591533333333341	7.2611333333333405	4.7770666666666735	7.0727333333333355	5.453733333333339	3.66533333333334	4.340733333333333
397	orig	p2	genome397	2.274733333333341	10.390533333333337	2.2741333333333387	2.115866666666669	9.237733333333345	9.406533333333336	6.95353333333334	2.463466666666669	2.602466666666672	7.220933333333345	13.659266666666685	11.15506666666667	10.072600000000016	11.543066666666682	4.231933333333341	7.400400000000012	7.897333333333346	9.059066666666684	6.7048000000000165	4.5290666666666795	4.718266666666679	6.784799999999997	4.7981333333333325	4.668600000000005	6.9728000000000065	4.509800000000006	5.20526666666667	6.019400000000012	5.433400000000006	9.95246666666667	6.675600000000001	5.294866666666675	2.7121333333333375	8.015466666666672	6.843600000000009	4.917000000000002	6.555600000000009	7.599133333333334	10.460600000000003	7.400066666666678	4.905000000000005	2.36353333333334	2.4140000000000015	4.847533333333338	7.082666666666668	2.5328000000000017
398	orig	p2	genome398	7.966999999999999	4.7087999999999965	8.661666666666676	8.671466666666678	4.5198666666666725	16.42020000000001	3.0495333333333363	7.986066666666666	12.803800000000011	5.821400000000004	12.963066666666677	7.192466666666672	8.066733333333342	10.648666666666681	10.67806666666667	8.60240000000001	8.721533333333348	2.7816666666666734	2.9413333333333327	11.14480000000001	12.924000000000007	20.453533333333354	9.75466666666668	4.221799999999995	2.3142000000000067	10.927133333333348	11.135333333333342	14.18440000000001	2.920533333333335	6.307400000000008	6.307666666666655	5.5424666666666695	11.29580000000001	8.105600000000006	7.570600000000013	12.823733333333347	13.310333333333347	8.980333333333341	8.949933333333345	9.32766666666668	15.297266666666676	2.2546000000000035	4.897533333333328	9.188866666666673	10.161733333333341	7.987066666666678
399	orig	p2	genome399	2.5728666666666697	7.760333333333332	8.284266666666674	10.727466666666675	7.718400000000003	11.075666666666674	3.566266666666671	5.583200000000009	15.873066666666663	10.310866666666676	11.810400000000016	2.3740000000000094	7.92613333333334	8.08686666666668	5.224933333333336	4.7180000000000035	0.0	15.725066666666688	9.61533333333334	12.863066666666676	8.065666666666669	4.399933333333337	8.632466666666666	0.0	2.056266666666673	18.615066666666674	7.689266666666683	9.555733333333347	9.39693333333334	2.0960666666666654	7.2216666666666764	4.956133333333334	10.579266666666673	7.350000000000001	3.536200000000001	6.288066666666666	6.922999999999998	9.069333333333333	5.3343333333333405	7.340800000000012	10.718533333333344	7.757866666666679	8.046933333333342	6.755000000000006	12.62506666666668	7.668600000000005
400	orig	p3	genome400	4.826666666666675	4.342333333333336	10.181466666666672	2.472800000000003	5.879866666666672	5.889933333333339	4.747466666666671	16.46	2.175133333333335	4.458600000000011	6.833266666666674	0.0	4.221800000000002	5.006133333333331	0.0	6.675266666666676	2.374400000000005	4.628333333333337	4.459200000000003	3.804400000000008	3.169399999999996	0.0	5.482800000000005	0.0	2.1060666666666634	2.493400000000001	7.00286666666668	4.777000000000005	2.1055333333333337	2.2549333333333337	6.684933333333333	2.374400000000005	2.374400000000005	4.906800000000008	0.0	5.473333333333336	8.31366666666667	5.592733333333335	4.718200000000003	4.857466666666674	7.815933333333341	2.323133333333338	4.608666666666672	2.2345333333333386	5.542400000000001	8.343333333333344
401	orig	p3	genome401	7.122066666666676	3.4384666666666703	10.519866666666683	6.028866666666673	9.854666666666674	12.18940000000002	12.177866666666684	12.784266666666678	7.917333333333342	11.314400000000013	14.085866666666696	2.3636000000000053	14.02606666666669	10.669	2.205133333333336	4.212333333333337	5.075266666666671	13.63793333333335	10.856600000000011	7.569200000000016	5.364199999999997	5.284200000000006	11.920600000000018	2.2246666666666712	11.145000000000007	14.740933333333352	12.78366666666668	5.950000000000006	7.519800000000014	7.232400000000016	10.370000000000015	10.986866666666682	12.019400000000008	10.439466666666679	10.560666666666684	6.6166000000000125	2.3050666666666686	7.382133333333343	4.499733333333339	11.28400000000002	17.284200000000016	7.966066666666677	12.16733333333335	5.403933333333345	10.788800000000013	6.893866666666678
402	orig	p3	genome402	6.625600000000006	7.25126666666668	6.318400000000004	10.251266666666677	5.861066666666666	7.311200000000007	7.291399999999999	8.293466666666674	6.407533333333333	10.845933333333345	5.1470666666666745	2.513133333333329	11.274800000000013	7.122333333333337	8.175466666666672	2.0165333333333386	6.028733333333339	5.135533333333342	2.125933333333329	4.082666666666668	4.8770000000000024	4.261533333333343	5.3242666666666665	4.678466666666665	7.529533333333337	7.707333333333338	7.887200000000011	5.563133333333337	2.205199999999998	8.036000000000001	2.8903999999999996	3.009866666666671	3.009866666666671	5.821000000000009	6.557200000000009	2.3342666666666645	8.830400000000004	5.800199999999997	7.509333333333338	12.07920000000001	9.822333333333336	9.197066666666682	5.522866666666673	4.618866666666662	4.082666666666668	2.8111333333333377
403	orig	p3	genome403	8.512466666666683	8.466533333333341	10.549333333333347	6.018600000000006	8.532733333333347	18.68466666666668	5.592066666666675	3.6751333333333385	4.638933333333338	8.493133333333343	4.946866666666676	4.211866666666669	3.1293333333333386	8.284733333333339	6.397333333333336	2.9999333333333382	2.6323333333333387	3.6751333333333385	4.2314666666666625	2.5032000000000068	4.84793333333333	2.2846666666666664	9.118866666666676	2.215	5.631266666666665	9.187866666666668	7.996266666666681	7.996400000000005	4.131666666666671	2.483466666666672	2.423866666666669	0.0	4.121666666666666	10.479066666666679	4.093133333333338	5.741600000000005	4.8476	3.4772666666666723	6.109466666666673	3.4169333333333363	12.238066666666672	5.502733333333339	6.903066666666664	5.393666666666675	7.639266666666671	6.8238666666666745
404	orig	p3	genome404	2.0660666666666714	6.565933333333337	8.134600000000017	7.568400000000004	8.066733333333339	9.277933333333344	2.2942666666666724	5.175666666666672	8.173933333333348	2.702133333333336	11.034800000000008	2.2847333333333353	9.565000000000023	9.922200000000004	2.2847333333333353	5.880866666666673	3.535666666666671	8.561066666666672	4.668133333333341	7.250800000000016	7.121866666666676	4.558666666666667	6.040066666666675	4.6585333333333345	9.952666666666673	11.641533333333342	4.877266666666667	5.065666666666672	6.873333333333338	2.0263333333333406	7.092200000000005	2.5924666666666667	0.0	9.76420000000001	6.377066666666675	2.9902000000000015	0.0	6.208266666666674	5.81033333333334	10.966333333333349	8.979266666666682	2.0954666666666704	0.0	2.175466666666672	6.138933333333345	2.7120000000000033
405	orig	p3	genome405	3.8938666666666713	4.5901333333333305	5.910666666666682	7.628533333333344	3.645333333333337	17.800133333333342	9.049066666666679	2.4441333333333404	13.916666666666682	13.598800000000004	15.287800000000015	3.8042666666666705	8.552200000000013	8.850866666666668	7.440066666666674	6.2977333333333405	10.82693333333334	7.609133333333343	6.426933333333341	6.824200000000012	3.8144000000000062	12.010400000000008	9.81420000000001	11.51286666666666	9.616066666666676	20.03553333333336	7.827400000000019	10.210400000000003	7.490200000000016	7.569933333333346	8.890666666666675	6.0094000000000065	6.277666666666672	2.5525333333333293	11.165400000000005	4.78766666666667	9.088866666666679	11.969866666666675	10.757333333333342	10.986533333333341	9.108933333333344	5.452933333333341	7.200933333333346	9.63566666666668	12.197600000000019	10.360333333333344
406	orig	p3	genome406	5.781200000000009	6.627533333333339	7.629466666666676	12.168266666666682	14.145000000000017	11.095600000000015	6.675000000000008	4.956800000000005	7.797600000000013	10.320733333333347	9.237733333333349	2.165466666666667	6.098933333333342	14.610266666666675	7.488866666666674	10.716866666666682	8.115333333333336	11.08386666666668	6.248000000000008	5.948933333333343	3.2577333333333343	9.963000000000005	11.969600000000021	6.3574000000000055	7.081600000000019	13.329333333333356	4.648600000000005	10.618800000000007	4.549733333333339	2.702400000000008	8.07486666666668	11.352600000000017	7.588933333333344	2.463533333333338	11.363466666666682	9.10806666666668	13.807000000000016	7.450533333333336	12.704000000000008	5.056600000000014	14.30273333333335	2.7020000000000053	11.17313333333335	8.790000000000013	8.46240000000001	14.165133333333348
407	orig	p3	genome407	2.214666666666666	4.429933333333338	0.0	5.234400000000001	2.0859333333333296	6.8734666666666655	2.0859333333333296	0.0	2.214666666666666	6.8337999999999965	4.61913333333333	0.0	6.307000000000002	4.499533333333325	0.0	0.0	2.0560666666666663	0.0	4.1818666666666635	2.214666666666666	0.0	2.244866666666667	2.0859333333333296	2.4040666666666652	4.500066666666669	4.479266666666668	2.214666666666666	0.0	2.205199999999998	2.214666666666666	0.0	2.0859333333333296	0.0	2.861000000000004	6.8734666666666655	2.0859333333333296	2.214666666666666	2.0859333333333296	9.466466666666662	4.787533333333336	10.190866666666661	2.026533333333333	0.0	2.0859333333333296	4.300599999999996	0.0
408	orig	p3	genome408	6.9134666666666575	6.7938000000000045	9.33713333333333	13.0622	6.209466666666657	15.7546	8.751333333333328	8.562666666666676	13.559000000000012	14.840799999999994	13.777466666666673	12.03946666666668	12.45613333333334	9.018866666666653	4.837466666666671	7.638600000000007	12.248066666666666	15.525800000000022	11.313600000000005	6.257733333333338	11.522666666666666	8.03626666666667	12.258666666666663	15.326533333333344	9.695133333333338	17.740266666666674	10.937533333333338	6.207600000000003	8.830400000000001	7.182133333333336	5.184800000000003	12.497933333333329	4.420466666666677	2.2250666666666667	15.963600000000007	5.6720666666666695	16.826533333333334	14.126333333333335	6.834133333333334	20.85000000000001	19.537399999999998	5.085799999999999	6.565866666666672	14.116066666666665	10.66853333333334	13.808066666666669
409	orig	p3	genome409	3.8640000000000043	0.0	0.0	0.0	2.0762000000000036	4.251000000000005	2.4138000000000055	0.0	2.2550666666666714	0.0	2.403866666666673	0.0	0.0	2.563000000000006	0.0	0.0	0.0	4.599533333333337	0.0	2.2848000000000077	0.0	2.016466666666666	2.036533333333331	2.036533333333331	4.310666666666666	2.563000000000006	2.2945333333333338	2.135933333333327	2.2852000000000032	6.467000000000002	7.180600000000002	2.563000000000006	0.0	2.503866666666667	0.0	0.0	2.2747333333333373	0.0	3.3474000000000004	2.036533333333331	4.698800000000009	0.0	4.599533333333337	2.036533333333331	2.563000000000006	2.0164666666666733
410	orig	p3	genome410	4.897066666666667	4.897066666666667	0.0	3.486533333333334	5.046266666666664	3.1390666666666647	8.959933333333328	4.816733333333333	2.6518666666666633	4.807733333333331	2.5730000000000004	4.440666666666669	4.648933333333332	0.0	2.1256666666666675	0.0	0.0	4.897066666666667	4.450266666666661	2.5232666666666717	2.036133333333332	0.0	6.208666666666666	0.0	4.897066666666667	4.72806666666667	4.241533333333329	4.2909333333333315	5.275000000000002	4.510866666666669	5.503399999999999	2.5730000000000004	6.754733333333334	5.164666666666662	2.5730000000000004	0.0	0.0	2.5730000000000004	0.0	2.5028666666666624	2.5730000000000004	5.1556	5.3937333333333335	5.880200000000002	0.0	13.062400000000004
411	orig	p3	genome411	4.380466666666678	0.0	5.573000000000004	4.192066666666676	4.410400000000006	3.616333333333337	10.023400000000013	3.0797333333333405	6.883800000000004	3.486600000000003	12.099133333333343	6.6057333333333474	6.407000000000007	5.76166666666667	2.532600000000002	4.450333333333337	10.658400000000007	6.883466666666681	8.900000000000013	5.175266666666676	0.0	2.3047333333333313	9.466466666666683	6.863800000000012	4.857866666666663	2.9006666666666696	7.052800000000008	0.0	7.67900000000002	7.0732666666666795	7.56913333333334	6.963133333333339	7.608800000000009	4.738400000000009	5.98980000000001	3.4175333333333313	6.585466666666676	6.506000000000007	4.489466666666672	10.399800000000017	6.832866666666675	2.7020000000000053	10.022400000000015	11.552266666666686	5.9208000000000105	7.330333333333336
412	orig	p3	genome412	9.614933333333344	3.8541999999999987	5.860600000000005	6.04933333333334	7.985866666666677	11.809866666666682	8.253866666666674	2.6918666666666695	2.572333333333333	8.671133333333344	3.4664666666666726	0.0	4.449933333333341	2.7215333333333334	3.1386000000000003	4.410400000000003	4.489466666666672	3.8541999999999987	4.420066666666667	6.416866666666678	9.47633333333333	2.4829333333333388	10.171266666666678	2.185600000000001	3.8541999999999987	9.158666666666672	8.49326666666667	10.369600000000016	7.658533333333342	4.311866666666678	5.930600000000002	2.6121333333333396	12.803733333333335	5.582866666666664	3.4664666666666726	6.615133333333343	2.265066666666673	9.664533333333342	3.4664666666666726	2.423333333333332	6.218000000000007	3.039666666666669	5.1947333333333425	3.4664666666666726	3.1486666666666707	10.25126666666667
413	orig	p3	genome413	0.0	0.0	0.0	0.0	0.0	6.127933333333331	2.1944666666666564	0.0	2.8020666666666685	3.8338666666666725	2.989666666666672	4.9066000000000045	6.268933333333333	2.066733333333339	5.0359333333333325	3.119333333333337	2.3740000000000023	4.838200000000008	0.0	2.512866666666671	0.0	7.916466666666672	4.797066666666666	2.204666666666668	2.512866666666671	5.324266666666677	10.499266666666678	10.956600000000005	0.0	0.0	2.5426666666666726	5.612866666666669	7.896466666666679	7.85766666666667	2.0560666666666663	2.0164666666666733	2.622400000000006	3.8338666666666725	2.2943333333333378	4.728000000000009	4.857733333333343	6.237933333333338	2.136266666666671	5.652266666666664	2.066733333333339	5.434333333333342
414	orig	p3	genome414	9.686200000000007	12.5974	13.410600000000013	6.704800000000002	8.602066666666676	10.917866666666676	3.1880666666666713	5.533133333333332	7.470133333333344	14.840533333333347	10.658133333333343	2.3636000000000053	13.896200000000015	12.534999999999997	2.7416000000000054	14.50266666666668	9.922866666666678	5.6118000000000094	16.249400000000026	10.30066666666669	3.08006666666666	6.814266666666676	10.707866666666675	4.2607333333333415	11.144600000000004	19.012533333333348	8.811133333333348	5.045400000000008	7.767133333333337	6.914200000000012	9.495533333333345	5.970133333333344	4.479666666666674	3.547866666666671	8.403666666666677	14.711400000000005	4.35080000000001	6.914000000000005	4.758200000000006	6.6252666666666755	16.409733333333353	9.018733333333342	11.24313333333335	3.1684666666666708	17.04580000000002	13.608533333333348
415	orig	p3	genome415	3.6751333333333385	3.4384666666666703	2.9008000000000074	5.780733333333341	6.555266666666675	5.751066666666674	6.604466666666674	3.6751333333333385	5.293866666666673	5.890333333333341	4.827733333333342	2.6709333333333376	7.767933333333346	2.612600000000004	2.0257333333333385	4.042133333333339	2.215200000000003	5.9896000000000065	2.125933333333329	2.314466666666668	4.3506	2.314466666666668	3.3173333333333375	0.0	5.154933333333332	6.982666666666674	8.065533333333342	8.31333333333334	0.0	7.100866666666683	4.738333333333337	0.0	4.121666666666666	10.071200000000012	4.103266666666666	0.0	0.0	2.215200000000003	4.370866666666668	5.731400000000004	5.0462000000000025	3.1088000000000022	3.6751333333333385	2.1852000000000054	0.0	3.6751333333333385
416	orig	p3	genome416	0.0	4.162200000000006	3.168733333333339	0.0	0.0	7.1919333333333455	2.205133333333336	0.0	11.780666666666683	7.132866666666683	5.403466666666667	2.1457333333333395	0.0	7.707133333333346	5.751200000000008	2.8610000000000078	5.006733333333347	9.813733333333339	0.0	3.2382666666666644	2.1457333333333395	7.757400000000004	3.6054666666666684	0.0	4.986200000000007	8.224400000000013	10.082133333333335	2.1457333333333395	0.0	2.145333333333337	4.142466666666664	2.3839333333333386	2.2252000000000045	5.25426666666667	7.4900666666666815	0.0	3.1384000000000007	2.066733333333339	10.41980000000002	2.979466666666667	7.023133333333352	0.0	4.50940000000001	0.0	4.846866666666674	4.927733333333347
417	orig	p3	genome417	5.532933333333336	4.9664666666666655	5.422733333333344	4.350866666666672	3.357800000000001	0.0	5.463200000000011	2.9105333333333405	3.0889333333333404	0.0	3.0889333333333404	3.4769333333333385	5.513400000000008	0.0	2.225466666666673	5.1854000000000084	2.2842000000000056	7.151533333333337	5.443133333333339	2.721533333333337	0.0	0.0	7.1706	2.0663333333333327	4.549533333333333	5.8502000000000045	2.374266666666667	2.712000000000007	5.840400000000013	4.7478666666666705	2.4828666666666734	0.0	2.761266666666664	0.0	4.916466666666672	0.0	0.0	0.0	0.0	5.155266666666673	5.413333333333341	2.2643333333333366	2.0663333333333327	4.599266666666672	3.0889333333333404	0.0
418	orig	p3	genome418	0.0	2.1654000000000018	6.08880000000001	2.1952000000000034	5.006733333333337	3.3081333333333376	3.7444666666666677	8.006266666666669	4.876666666666676	0.0	5.482666666666674	2.225066666666663	2.24453333333334	8.532600000000002	0.0	5.919866666666675	6.436466666666668	5.284066666666675	4.350066666666674	10.141733333333349	6.417200000000001	7.440133333333339	6.1888000000000005	2.1756666666666717	4.16200000000001	8.016466666666677	4.360600000000009	3.2381333333333338	4.221000000000007	2.0657333333333376	7.132333333333332	0.0	5.076866666666671	0.0	0.0	4.83773333333334	2.3145999999999987	8.175666666666665	7.2508666666666635	2.24453333333334	8.006266666666665	4.4791333333333405	2.006466666666668	2.146266666666662	7.231000000000005	6.198266666666669
419	orig	p3	genome419	5.631866666666674	0.0	0.0	2.374066666666671	5.6516000000000055	3.86386666666667	6.525666666666673	0.0	2.0062666666666686	2.8704666666666654	4.5194000000000045	2.0062666666666686	3.635400000000004	3.069266666666664	2.8703333333333347	2.8407333333333327	2.5328000000000017	3.3768666666666576	3.7348000000000035	2.721666666666671	0.0	7.260933333333334	4.5194000000000045	4.608866666666671	0.0	2.6322666666666734	0.0	3.5063333333333375	4.747866666666674	2.702400000000008	2.5031999999999996	3.933333333333337	3.2380666666666684	0.0	6.138400000000004	4.5194000000000045	4.420400000000004	4.608866666666671	3.8635333333333364	0.0	4.5194000000000045	2.7020000000000053	2.999400000000005	4.5194000000000045	5.851333333333336	3.2576666666666725
420	orig	p3	genome420	2.9304666666666677	0.0	0.0	3.1386000000000003	3.4860000000000078	2.5527333333333395	5.095399999999998	3.8548666666666698	0.0	0.0	2.205266666666674	0.0	0.0	0.0	0.0	0.0	0.0	2.5527333333333395	0.0	0.0	0.0	0.0	0.0	3.476533333333336	3.4570000000000043	0.0	2.5527333333333395	0.0	0.0	0.0	0.0	0.0	2.593	8.920666666666673	2.067	0.0	0.0	0.0	2.145066666666672	0.0	3.4860000000000078	0.0	2.423333333333339	0.0	0.0	2.5527333333333395
421	orig	p3	genome421	0.0	0.0	5.373200000000008	3.1386000000000003	4.806933333333337	4.668133333333337	0.0	2.4636666666666684	2.7416000000000054	2.7416000000000054	0.0	2.7413333333333334	4.668600000000005	6.773799999999998	2.7416000000000054	8.482466666666674	2.7416000000000054	0.0	7.519266666666665	4.271133333333342	4.836133333333336	2.4732000000000056	5.393133333333338	0.0	13.936800000000009	7.002933333333342	5.810666666666673	0.0	2.1055333333333337	5.423266666666674	2.1554000000000038	5.661733333333338	4.757933333333341	7.926800000000007	2.7416000000000054	2.651533333333333	4.856600000000004	2.651533333333333	5.036666666666676	2.3342000000000027	8.472800000000007	0.0	6.059200000000004	2.651533333333333	9.117200000000008	5.294333333333341
422	orig	p3	genome422	0.0	2.3143333333333374	5.364866666666664	3.5362666666666627	11.93986666666666	8.096266666666665	8.03606666666667	2.35446666666666	7.061933333333336	5.195666666666668	8.900400000000008	0.0	2.5328000000000017	13.340466666666664	0.0	8.51186666666667	7.728266666666656	7.6982000000000035	10.299800000000012	3.595933333333342	9.386799999999994	4.887333333333331	11.015799999999992	9.099066666666673	2.364533333333341	7.489133333333335	2.3839333333333386	0.0	4.529133333333334	0.0	8.322800000000003	13.509266666666672	2.7330666666666588	2.0160000000000053	6.366866666666667	7.57866666666667	5.28393333333333	12.655333333333331	0.0	0.0	11.978200000000001	0.0	4.74806666666667	2.9997333333333316	11.870733333333334	12.268200000000007
423	orig	p3	genome423	0.0	0.0	0.0	2.175466666666672	2.1554000000000038	2.8007333333333335	5.095666666666666	0.0	0.0	0.0	3.1888000000000005	0.0	2.3538666666666686	4.539533333333342	0.0	0.0	4.0132666666666665	0.0	0.0	2.1554000000000038	2.184600000000003	0.0	0.0	2.055666666666667	2.026666666666671	2.1554000000000038	0.0	0.0	0.0	7.300399999999996	11.314266666666663	7.370466666666676	4.519866666666665	2.394533333333335	3.615933333333331	2.2253333333333316	2.175466666666672	0.0	14.453200000000006	0.0	2.1554000000000038	6.575600000000001	2.1554000000000038	0.0	6.675266666666669	0.0
424	orig	p3	genome424	5.323999999999998	0.0	6.605799999999995	2.602733333333333	8.850666666666669	5.3748666666666765	2.681933333333337	2.7815333333333285	4.5394000000000005	2.066733333333339	7.689200000000007	2.6024666666666647	6.48653333333333	9.356800000000007	0.0	3.5663333333333327	5.306000000000012	12.19860000000002	7.747533333333333	10.291333333333352	22.926600000000004	5.910200000000003	7.201933333333336	6.993400000000001	8.533400000000011	10.698400000000014	6.30746666666667	6.745200000000011	9.695399999999996	2.0657333333333376	4.917133333333336	3.3971333333333398	2.742266666666673	4.301066666666671	2.851066666666668	2.8212666666666664	7.747800000000005	5.6330666666666716	2.1754	10.142333333333347	12.763400000000008	0.0	10.906933333333345	4.520400000000006	11.383400000000005	12.36800000000001
425	orig	p3	genome425	2.2942666666666724	7.956666666666667	8.601400000000005	4.618800000000007	6.068600000000007	14.154133333333352	2.2150666666666687	6.000533333333337	3.019733333333342	11.265266666666683	8.016200000000008	7.50973333333333	8.900000000000016	9.684000000000008	2.8904666666666685	7.309933333333344	5.1954000000000065	14.969200000000022	2.1055333333333337	10.887533333333355	2.7114666666666665	5.125600000000002	10.489000000000004	5.224866666666671	10.857666666666681	8.762200000000007	11.04620000000001	6.0092000000000105	9.644799999999996	4.380400000000005	5.125866666666671	5.880933333333342	10.172133333333342	12.455733333333338	2.5728666666666697	7.637666666666686	2.9698000000000064	17.293733333333343	13.320533333333334	10.658200000000015	12.148266666666668	2.2546000000000035	8.185266666666674	9.397666666666684	5.273399999999995	5.720533333333343
426	orig	p3	genome426	5.919533333333341	9.716866666666675	16.895666666666685	3.5357333333333365	10.608733333333344	12.81386666666668	13.100200000000008	10.827400000000011	8.34320000000001	10.877666666666677	8.820000000000014	6.9227333333333405	9.983533333333348	14.621400000000005	2.105866666666671	9.097866666666683	7.5382000000000104	14.392600000000016	10.021533333333345	9.804066666666678	9.743466666666663	2.244866666666667	8.383400000000002	6.774000000000008	10.181733333333334	15.713733333333344	11.245333333333345	7.856666666666673	12.683733333333336	6.914600000000007	13.479333333333344	6.804733333333342	6.97313333333334	9.138866666666672	6.8940000000000055	7.9460666666666775	4.30146666666667	7.330733333333342	10.003600000000002	11.532266666666683	17.372000000000014	2.9796666666666667	9.675133333333342	6.775466666666674	9.684600000000014	7.926666666666673
427	orig	p3	genome427	3.7641333333333407	4.449999999999996	2.0959333333333348	6.477066666666673	4.529000000000007	7.429600000000004	4.519266666666674	0.0	2.523266666666668	2.533200000000001	9.436533333333347	2.205133333333329	6.564933333333354	2.4135999999999953	7.618733333333331	2.0959333333333348	5.593133333333338	2.523266666666668	2.4330666666666723	6.953000000000014	0.0	14.234400000000003	6.615200000000009	4.281399999999998	7.062333333333342	5.701533333333341	2.2152666666666683	7.042533333333342	5.16566666666667	2.2056000000000076	2.5031999999999996	2.7210666666666725	3.108466666666672	3.8842000000000034	14.303600000000003	6.30713333333334	6.4769333333333385	4.092200000000005	9.277400000000007	4.7082666666666775	6.605533333333341	2.0258666666666727	2.4330666666666723	6.605266666666676	0.0	7.896866666666675
428	orig	p3	genome428	0.0	2.244866666666667	2.464266666666667	0.0	2.9201333333333395	2.5728666666666697	0.0	0.0	2.046199999999999	2.533200000000001	5.443666666666672	0.0	2.0064000000000064	8.443133333333336	0.0	3.8232666666666724	3.7349333333333377	6.317000000000011	6.635066666666681	6.982800000000012	4.330666666666673	2.244866666666667	0.0	0.0	5.473066666666675	6.59513333333334	0.0	0.0	5.3142	2.294200000000007	3.1684666666666743	2.294200000000007	2.9104666666666716	0.0	5.304600000000008	5.204666666666675	2.6220666666666723	0.0	2.244799999999998	2.5728666666666697	3.049200000000006	0.0	5.770666666666674	2.9104666666666716	9.128533333333351	0.0
429	orig	p3	genome429	4.450533333333333	7.0429333333333375	6.615933333333331	10.21133333333334	4.441333333333333	6.625600000000002	0.0	2.522733333333335	9.834000000000007	6.7546000000000035	9.5166	6.735066666666665	12.576000000000018	4.559266666666666	2.8112666666666684	0.0	8.821399999999997	4.341200000000008	0.0	5.284400000000005	4.886866666666673	5.94006666666667	7.024066666666663	6.784666666666666	7.072800000000004	7.508933333333335	7.678733333333337	0.0	2.205199999999998	8.234666666666666	3.635866666666665	5.026466666666671	3.318000000000005	10.817733333333333	7.093733333333347	4.410533333333333	8.075333333333333	11.166200000000007	8.552599999999998	10.063133333333333	8.8108	4.0428	2.6921999999999997	5.771266666666666	11.304066666666674	4.937466666666669
430	orig	p3	genome430	5.790866666666677	7.3132000000000055	6.049866666666674	9.893333333333338	9.308933333333336	14.046266666666675	3.2581333333333404	6.576133333333338	6.774866666666668	10.986066666666677	4.857200000000006	2.274866666666668	2.3141999999999996	8.085799999999992	4.5699333333333385	2.6025333333333336	5.671999999999997	7.917400000000008	2.125933333333329	2.5032000000000068	8.612599999999993	4.569066666666664	9.358066666666677	6.040066666666668	6.675333333333338	4.827666666666669	6.0005333333333475	11.253733333333336	0.0	2.483466666666672	4.678866666666664	8.22546666666667	2.204733333333337	7.728466666666677	8.0668	2.8110666666666653	4.569066666666664	9.67506666666667	4.977066666666666	5.215600000000006	8.870799999999996	2.642466666666671	7.847933333333341	2.513333333333339	2.8110666666666653	14.822599999999994
431	orig	p3	genome431	2.056133333333335	0.0	2.095866666666666	0.0	0.0	0.0	0.0	0.0	0.0	0.0	0.0	3.0793333333333344	0.0	0.0	0.0	0.0	2.7812000000000054	0.0	0.0	0.0	0.0	0.0	0.0	0.0	0.0	0.0	0.0	2.1551333333333353	2.4539333333333353	0.0	0.0	0.0	0.0	0.0	0.0	0.0	0.0	0.0	0.0	0.0	0.0	0.0	0.0	3.3072000000000017	0.0	6.317000000000004
432	orig	p3	genome432	8.463000000000012	3.4384666666666703	7.797733333333344	6.904000000000011	3.516733333333338	6.645533333333336	10.539400000000011	6.684800000000006	5.2054000000000045	6.466466666666673	15.675466666666683	10.618933333333334	7.459933333333343	5.583000000000002	8.403600000000004	0.0	12.86386666666668	6.645533333333336	6.635133333333329	0.0	2.036133333333332	3.0593333333333383	9.029266666666679	7.877533333333339	5.184799999999996	10.995800000000006	8.075600000000009	11.900200000000005	7.976733333333343	4.708533333333342	8.214466666666674	2.2250666666666703	11.879733333333334	5.980133333333338	7.322200000000002	8.791266666666665	2.0862666666666705	5.284866666666673	10.261333333333347	17.80033333333334	10.658666666666672	5.791000000000004	5.900200000000009	15.56580000000002	2.602466666666672	13.78753333333335
433	orig	p3	genome433	7.4408000000000065	4.828000000000003	3.1387333333333345	5.4543333333333415	7.509533333333337	10.609600000000011	17.473533333333343	5.0263333333333335	3.367066666666666	5.205200000000005	15.20900000000001	5.88086666666667	5.195600000000013	8.84106666666667	9.387666666666679	6.3371333333333375	6.1988666666666745	7.937600000000003	0.0	2.1953333333333376	2.1355999999999966	5.453600000000005	12.158800000000006	9.973600000000012	4.380600000000001	10.01273333333334	5.404066666666672	7.370666666666679	5.215333333333344	5.86973333333334	7.420400000000008	7.748133333333335	5.671933333333342	3.129000000000005	13.588333333333342	8.065733333333334	5.4038000000000075	12.953133333333348	9.675000000000015	8.711866666666673	9.367533333333341	0.0	5.146000000000001	11.14540000000001	5.413800000000002	8.046200000000013
434	orig	p3	genome434	4.3608666666666736	0.0	3.566600000000001	2.3343333333333334	0.0	0.0	2.5037333333333365	4.390933333333336	2.870733333333332	3.4874666666666734	3.566600000000001	3.407600000000002	3.138933333333341	0.0	0.0	0.0	3.566600000000001	0.0	6.237466666666673	0.0	0.0	4.4405333333333346	2.751533333333338	3.0798666666666676	3.2084666666666664	0.0	0.0	0.0	2.1261333333333354	0.0	5.204666666666668	2.7026000000000074	3.189	4.480600000000003	2.234933333333334	0.0	0.0	0.0	0.0	5.7419333333333356	3.4572000000000003	0.0	3.516666666666673	0.0	2.3441333333333336	0.0
435	orig	p3	genome435	0.0	0.0	2.1848666666666716	6.2284666666666695	4.519200000000002	7.479400000000009	0.0	4.37006666666667	5.780933333333337	5.145666666666671	5.3644	0.0	2.0064000000000064	2.105799999999995	2.2950666666666706	0.0	4.8377333333333326	2.2940666666666694	0.0	0.0	0.0	2.145800000000005	3.377133333333333	3.1888666666666694	4.619133333333334	0.0	2.2940666666666694	0.0	2.205199999999998	0.0	0.0	0.0	4.25106666666667	12.734000000000009	2.2650666666666694	0.0	2.7528666666666695	2.92026666666667	5.403800000000004	4.668866666666673	8.691333333333336	0.0	2.2940666666666694	0.0	2.9996666666666663	7.073466666666665
436	orig	p3	genome436	7.053066666666673	2.594466666666669	7.52973333333334	2.820866666666671	2.8311333333333373	2.8311333333333373	6.685266666666674	6.407133333333341	7.927266666666672	2.8311333333333373	7.112466666666677	3.6753333333333345	5.542800000000007	2.612600000000004	0.0	2.235000000000003	4.132266666666666	5.2246000000000095	6.734933333333334	2.4831333333333383	0.0	0.0	2.4733333333333363	3.466866666666668	2.374266666666667	2.930200000000003	5.2054000000000045	2.741600000000002	3.675333333333338	4.152333333333338	6.188066666666671	0.0	3.2283333333333317	5.106333333333335	7.153066666666668	0.0	0.0	6.556266666666666	2.205400000000001	7.52973333333334	6.963600000000003	4.290733333333339	2.8311333333333373	2.1852000000000054	3.168800000000008	2.8311333333333373
437	orig	p3	genome437	0.0	2.3043333333333322	7.976199999999999	0.0	2.423666666666662	7.400066666666664	0.0	2.374400000000005	2.334133333333341	5.134533333333341	5.960133333333346	5.075999999999993	4.678666666666668	2.423666666666662	2.2950666666666706	6.0394000000000005	7.330400000000008	5.364000000000004	2.1055333333333337	2.940133333333339	5.016066666666667	5.869400000000002	8.006266666666654	2.1952	5.225000000000005	2.7217333333333364	9.744133333333341	3.5857333333333408	2.1055333333333337	4.529066666666669	7.787200000000002	4.300933333333333	11.303400000000014	8.859466666666677	2.115600000000004	6.7744	2.2444666666666713	10.508999999999986	8.651466666666671	6.217933333333342	8.243466666666677	4.488666666666678	2.2846666666666664	2.135466666666666	4.439666666666664	4.659866666666659
438	orig	p3	genome438	3.2184000000000026	4.510000000000002	4.99593333333334	11.940000000000008	4.838933333333333	9.019800000000007	9.386333333333344	8.889600000000009	13.042000000000009	9.586066666666675	15.456200000000017	5.174600000000009	7.946466666666677	12.188199999999998	7.152000000000005	5.24506666666667	19.756333333333345	10.647466666666666	3.744400000000006	8.07646666666668	5.532266666666665	5.304200000000005	11.334600000000009	9.486000000000004	9.30726666666667	16.281000000000017	2.374266666666667	6.128666666666671	13.172133333333345	7.451400000000007	8.036133333333343	7.500133333333334	2.562733333333334	2.483333333333338	12.10873333333334	3.665466666666667	2.265066666666673	6.098799999999997	6.933066666666672	8.06580000000001	14.422866666666675	2.6914666666666704	5.165666666666674	6.109866666666665	6.983666666666679	10.201200000000007
439	orig	p3	genome439	2.831200000000006	6.655600000000003	2.2053333333333356	7.479400000000002	11.692466666666675	6.297866666666675	7.470266666666674	2.374400000000005	2.483066666666666	7.63773333333334	16.520066666666676	8.016600000000004	10.668800000000019	7.965933333333325	6.874266666666678	6.635600000000007	11.05540000000001	7.986000000000004	8.84086666666667	2.4735333333333394	2.483066666666666	6.258399999999995	9.209000000000007	9.03946666666667	9.754666666666662	2.2646000000000015	5.950066666666672	5.910466666666675	2.205199999999998	8.771666666666682	5.791333333333338	11.185000000000006	9.536200000000008	10.272866666666676	8.393666666666672	6.0592666666666695	6.019133333333333	10.122000000000003	8.969666666666676	9.09920000000001	10.64746666666668	4.9360666666666795	5.800800000000006	6.327533333333339	2.642400000000002	5.4338000000000015
440	orig	p3	genome440	0.0	0.0	0.0	2.6813333333333382	7.380800000000001	2.066733333333339	5.125333333333341	2.6322666666666663	2.4932000000000016	2.066733333333339	0.0	0.0	0.0	4.936866666666674	2.0754000000000055	8.31293333333334	2.6619333333333373	3.2183333333333373	2.304400000000008	4.400400000000008	0.0	2.4634	0.0	0.0	4.400400000000008	4.321066666666674	11.234333333333339	0.0	2.30533333333333	0.0	4.618800000000004	3.4468000000000067	2.6617999999999995	0.0	0.0	2.2942000000000036	0.0	2.066733333333339	0.0	0.0	5.452400000000004	2.4235333333333315	4.321066666666674	6.108733333333333	12.714400000000005	4.451400000000007
441	orig	p3	genome441	2.056133333333335	4.569266666666671	7.996466666666663	0.0	3.794866666666664	5.881000000000007	2.6325333333333347	7.5400666666666645	3.764666666666667	8.124800000000011	13.599333333333341	8.076133333333335	4.658666666666676	9.039533333333324	0.0	6.605466666666672	9.74420000000001	7.181733333333344	10.618000000000006	6.62573333333334	8.274666666666672	4.380733333333339	6.218866666666663	5.741800000000005	7.91673333333333	4.3608666666666664	6.178133333333342	0.0	12.495733333333334	2.8012666666666703	7.608800000000002	3.8343333333333405	12.019266666666677	5.543000000000006	5.304600000000008	14.492600000000007	7.00246666666667	6.5764	5.1655333333333395	13.758000000000013	11.919533333333336	2.234066666666674	4.688666666666677	7.39040000000001	6.020000000000003	5.105733333333337
442	orig	p3	genome442	9.913466666666672	5.135533333333342	7.946933333333334	5.25480000000001	7.926933333333338	2.8111333333333377	2.8111333333333377	11.762066666666676	2.324866666666665	7.1616666666666795	6.963533333333338	4.966466666666662	7.420933333333338	2.0167333333333346	0.0	6.337133333333341	7.053333333333338	12.893666666666686	6.754799999999996	0.0	2.036133333333332	0.0	9.078600000000002	9.098600000000005	8.075933333333332	7.688000000000013	10.061866666666678	2.4540000000000006	3.267866666666663	5.22473333333334	2.741266666666668	10.986066666666677	8.751000000000012	10.48946666666668	7.39146666666667	7.529266666666672	8.512200000000004	2.7215333333333334	2.8607333333333393	11.383266666666678	6.5952000000000055	7.329933333333347	10.00286666666668	14.08486666666668	6.237733333333335	5.8506
443	orig	p3	genome443	0.0	2.195533333333337	9.327400000000015	0.0	7.261400000000002	3.3081333333333376	2.5427333333333415	6.436800000000002	10.370266666666677	0.0	2.5427333333333415	4.827866666666665	4.738133333333341	6.973466666666667	0.0	3.6753333333333345	6.49646666666667	2.195533333333337	4.648266666666675	4.1420666666666754	4.678866666666664	0.0	8.791600000000003	3.2383999999999986	7.261400000000009	4.579333333333334	3.7450666666666663	0.0	4.648266666666675	5.642400000000002	9.188266666666674	2.8808000000000007	3.318000000000005	3.753933333333336	0.0	4.867666666666665	2.3145999999999987	10.887533333333344	4.91726666666667	5.612333333333343	9.625866666666678	0.0	2.6921999999999997	5.145266666666675	7.221600000000006	2.543066666666668
444	orig	p3	genome444	5.900066666666671	5.395066666666672	7.321266666666681	8.204333333333338	12.814466666666675	9.844066666666677	8.621666666666673	12.695333333333338	4.867600000000003	4.509266666666679	5.175533333333345	5.692333333333334	7.55960000000001	13.509733333333344	2.225466666666673	9.15866666666668	8.50306666666668	9.296933333333346	8.443266666666666	2.1158000000000072	10.360733333333343	0.0	9.128866666666674	2.533133333333339	4.757533333333328	0.0	10.578666666666678	5.7219333333333395	4.7676666666666705	8.025466666666677	7.321200000000005	3.8343333333333405	10.888333333333343	9.982333333333344	7.560400000000001	8.2258	9.883266666666682	6.368000000000002	6.158933333333341	7.072133333333344	11.810200000000009	4.886466666666674	7.241000000000007	11.017400000000013	4.778066666666668	5.155600000000007
445	orig	p3	genome445	0.0	0.0	3.168733333333339	2.6813333333333382	4.241799999999998	8.76026666666667	2.443400000000004	2.6322666666666663	3.81473333333334	6.626000000000008	0.0	0.0	0.0	0.0	8.16393333333334	3.030133333333339	3.81473333333334	0.0	0.0	0.0	2.4430000000000014	7.469200000000001	6.088533333333334	0.0	4.7774666666666725	3.6256666666666746	13.637066666666673	2.5828666666666678	0.0	2.7914666666666683	0.0	2.661533333333338	8.541866666666674	0.0	3.81473333333334	0.0	5.7212666666666685	0.0	2.652733333333341	0.0	2.245200000000004	2.4235333333333315	5.204933333333344	6.982600000000005	2.1947333333333354	8.563200000000005
446	orig	p3	genome446	2.5030666666666725	2.0268000000000015	4.818133333333336	5.046600000000009	4.818133333333336	0.0	5.949666666666673	4.837800000000001	4.172333333333334	2.5030666666666725	4.211800000000007	5.861133333333328	4.390800000000009	2.811	0.0	2.0268000000000015	5.205266666666667	2.185000000000006	4.33120000000001	4.211800000000007	4.668066666666675	2.185000000000006	5.811200000000003	0.0	2.185000000000006	9.883800000000011	4.470000000000002	2.185000000000006	2.0268000000000015	2.135799999999996	5.2744000000000035	3.4468666666666685	6.9042000000000066	0.0	0.0	4.330733333333342	2.811	3.3081333333333305	5.483266666666669	10.479733333333343	4.996000000000006	11.145533333333336	2.4930666666666745	0.0	4.490066666666664	2.1555999999999997
447	orig	p3	genome447	2.949799999999996	2.264400000000002	5.949799999999996	6.376866666666665	6.209200000000006	5.204999999999998	2.2247333333333366	7.49946666666667	7.052133333333334	2.949799999999996	4.251133333333339	0.0	2.949799999999996	6.50693333333334	2.2943333333333342	3.1982	2.036333333333335	5.502533333333336	0.0	5.6624666666666705	2.2349333333333306	2.016466666666666	6.913666666666671	6.009600000000006	6.943133333333336	5.7516	2.364133333333335	0.0	2.0961333333333343	5.7516	4.897866666666669	2.8018000000000036	2.0256000000000043	2.095800000000004	2.364133333333335	2.344133333333332	6.654933333333332	3.3177333333333294	4.231466666666666	2.949799999999996	12.913600000000006	2.572333333333333	5.722000000000005	2.5229333333333344	9.456733333333336	2.0659333333333336
448	orig	p3	genome448	3.6751333333333385	5.683333333333337	7.4307333333333325	7.936333333333334	7.748333333333331	6.248000000000008	6.0596	8.006466666666665	7.430599999999998	11.32393333333334	12.605866666666675	2.4936666666666625	5.135733333333345	9.257799999999992	0.0	2.0362666666666627	7.311466666666661	5.870466666666669	4.619599999999991	0.0	6.267733333333325	2.244866666666667	7.548933333333331	4.688999999999993	5.512533333333334	4.856666666666669	3.6751333333333385	2.9603333333333346	4.599599999999995	4.6888666666666765	4.917533333333331	2.1953333333333305	4.350066666666663	6.2178000000000075	6.745400000000004	2.542666666666669	0.0	4.231599999999993	7.102399999999999	8.483466666666668	11.99966666666666	5.184933333333337	3.6751333333333385	2.1852000000000054	2.0362666666666627	3.6751333333333385
449	orig	p3	genome449	0.0	2.1059333333333328	0.0	2.86053333333334	0.0	5.642866666666677	2.205133333333336	2.3442666666666696	4.221333333333334	6.744133333333348	8.385200000000012	2.1845333333333343	4.032999999999994	9.019133333333343	0.0	2.0165333333333386	4.6187333333333385	9.48640000000001	4.142133333333334	3.5362666666666698	4.142133333333334	6.635666666666676	0.0	2.075799999999994	2.353999999999999	5.840800000000009	4.907333333333344	0.0	2.830933333333334	2.1357333333333344	0.0	4.639133333333344	4.88760000000001	2.2552000000000056	5.205200000000005	2.632400000000004	5.939066666666676	4.1827333333333385	6.178066666666677	5.831333333333344	5.0349333333333455	4.488666666666674	4.757800000000003	2.632400000000004	4.877266666666678	2.066733333333339
450	orig	p3	genome450	4.559333333333335	3.4369999999999976	2.2252000000000045	0.0	0.0	2.364600000000003	2.364066666666666	2.185133333333333	12.4862	8.96960000000001	2.1554	2.731533333333335	0.0	2.5428666666666686	5.403933333333338	2.5922666666666707	5.483000000000008	2.6819333333333333	0.0	0.0	2.9195333333333338	4.807800000000004	5.274200000000002	2.204666666666668	2.0858666666666714	6.774333333333335	4.549466666666678	2.1551333333333353	2.4539333333333353	0.0	0.0	6.009466666666665	14.771400000000003	2.3541999999999987	5.90946666666667	4.518999999999997	2.2252000000000045	6.1892666666666685	3.0396000000000036	8.582333333333334	2.5428666666666686	2.9301999999999992	4.698266666666672	0.0	2.5428666666666686	7.827266666666674
451	orig	p3	genome451	3.0694666666666635	6.675400000000003	8.204533333333337	3.556199999999997	5.543666666666667	13.191600000000005	0.0	4.570333333333345	7.618400000000008	2.234066666666674	9.307533333333343	9.863999999999997	5.194933333333342	6.217800000000004	2.2847333333333353	3.6157333333333384	11.166	13.99653333333335	5.522133333333336	3.158266666666673	8.571933333333334	3.5362666666666698	13.291333333333334	10.261533333333333	16.70773333333334	5.205000000000009	15.684933333333337	5.0560000000000045	5.254533333333335	11.155200000000004	9.694933333333335	10.052933333333335	9.298933333333345	11.521866666666682	5.393666666666668	4.350733333333338	7.91586666666667	10.142466666666664	15.625333333333344	9.257200000000012	8.382533333333345	4.488666666666678	10.777866666666661	5.920133333333332	2.016000000000002	8.344800000000003
452	orig	p3	genome452	4.618866666666669	4.671199999999999	6.486333333333334	2.562733333333334	5.066800000000004	5.940266666666666	7.350333333333335	4.648666666666664	4.450266666666671	4.967066666666668	11.64180000000001	3.4667333333333303	2.562733333333334	8.66246666666667	0.0	6.735000000000017	6.029466666666671	7.9659999999999975	6.316933333333328	2.7126666666666743	0.0	2.215666666666664	2.3344000000000023	5.691733333333332	10.886933333333332	6.179333333333336	4.81793333333334	2.562733333333334	4.281399999999998	2.8018000000000036	7.847466666666666	5.057000000000009	5.503333333333334	19.241533333333344	5.266133333333336	0.0	0.0	0.0	5.036000000000001	12.119066666666672	8.880866666666666	2.125866666666667	5.364533333333338	2.055733333333336	2.8018000000000036	4.668600000000005
453	orig	p3	genome453	0.0	6.616133333333334	14.919600000000013	8.264333333333344	6.089533333333339	13.519333333333343	6.118933333333338	11.07673333333334	9.85360000000001	7.102533333333337	15.736066666666677	5.96006666666667	5.462933333333339	9.664466666666677	2.2847333333333353	12.794	11.25426666666667	12.097933333333344	9.326866666666668	8.105133333333349	9.426333333333332	2.7410666666666685	7.728400000000001	5.602666666666664	8.770866666666674	8.235000000000003	13.847800000000003	5.621866666666669	8.015600000000003	6.834000000000007	11.174866666666667	2.135799999999996	11.17486666666668	7.787200000000006	2.9994666666666667	7.51966666666668	7.400000000000002	7.896599999999999	12.665400000000005	8.214533333333343	16.132333333333346	4.7772666666666765	2.4040000000000035	4.867133333333335	7.73800000000001	5.950133333333341
454	orig	p3	genome454	2.115600000000004	4.698866666666671	2.6914666666666704	6.019600000000008	4.181533333333334	12.3172	6.346866666666667	6.576066666666662	2.6914666666666704	17.192333333333345	12.904466666666682	2.125933333333329	7.4991333333333365	6.298066666666671	2.2950666666666706	6.853600000000011	9.218066666666672	11.095200000000013	9.843066666666676	8.145000000000007	4.300933333333337	4.450533333333336	8.522799999999982	8.304066666666664	4.579466666666669	2.6914666666666704	2.622666666666671	7.738133333333344	5.909800000000004	4.568866666666672	2.5031999999999996	9.46573333333333	7.560066666666675	2.622666666666671	5.125600000000006	11.334200000000003	8.095600000000008	11.621733333333335	5.026200000000003	12.813666666666684	5.172600000000006	8.024800000000017	4.4597333333333395	11.741266666666672	8.95940000000001	4.808599999999998
455	orig	p3	genome455	5.85133333333334	0.0	8.532933333333332	5.513333333333339	5.652000000000005	10.987533333333342	8.44326666666667	4.301533333333332	9.932800000000004	4.411533333333342	9.258333333333333	9.4466	6.516266666666674	8.28426666666667	5.483066666666669	3.397200000000005	9.576133333333345	2.821066666666667	6.654799999999998	7.191800000000008	3.209066666666665	5.145133333333341	11.503666666666671	7.370800000000003	2.4835999999999956	8.50393333333334	9.606200000000015	8.095666666666673	7.519933333333341	4.262466666666672	9.206399999999995	7.738066666666668	7.996200000000005	2.830866666666669	5.562800000000003	6.77546666666667	2.265066666666673	13.470800000000008	8.036200000000001	5.463600000000007	11.523200000000003	0.0	7.380533333333336	5.711866666666673	6.288533333333337	11.643333333333345
456	orig	p3	genome456	0.0	2.244866666666667	5.145533333333336	2.1054666666666684	2.115733333333335	4.6886000000000045	5.343933333333343	3.0298000000000016	2.811400000000006	4.648933333333336	7.678733333333337	2.354066666666668	6.486266666666676	4.52933333333333	0.0	0.0	2.811	4.161666666666672	3.0298000000000016	2.1356000000000037	0.0	4.410800000000002	0.0	2.215133333333334	4.738466666666671	4.84726666666667	4.182133333333336	2.0261999999999993	9.725066666666667	2.046533333333336	5.0159333333333365	0.0	2.562733333333334	0.0	2.5728666666666697	0.0	0.0	0.0	4.360533333333333	10.281200000000009	5.026333333333337	0.0	2.115733333333335	2.115733333333335	2.8212666666666735	2.115733333333335
457	orig	p3	genome457	5.74206666666667	10.074666666666673	2.9008000000000074	15.991866666666684	5.801466666666672	12.41713333333335	3.447200000000006	10.54920000000001	6.337800000000005	13.89626666666669	14.682200000000016	5.791266666666669	15.029466666666679	5.622333333333334	2.671133333333337	2.0165333333333386	5.552133333333341	10.143000000000011	2.125933333333329	2.453400000000002	6.8832666666666675	8.056666666666676	9.218333333333337	2.6222666666666683	10.052666666666664	11.631800000000009	12.258000000000017	8.880666666666674	2.205199999999998	9.098866666666677	5.3142666666666685	3.009866666666671	9.426600000000004	15.158933333333351	10.201666666666675	7.300333333333338	7.043133333333341	10.489133333333342	15.147200000000009	14.54266666666668	10.865066666666682	7.369533333333344	8.80060000000001	13.368800000000014	3.546133333333337	8.99966666666668
458	orig	p3	genome458	2.8311333333333373	7.342666666666673	4.837466666666675	5.602000000000007	5.245000000000008	7.857533333333343	4.99646666666667	5.245000000000008	2.5232000000000028	11.016400000000004	7.04300000000001	0.0	9.784800000000008	7.350866666666672	2.2950666666666706	2.920733333333331	2.394000000000002	2.8311333333333373	6.7249333333333325	2.245199999999997	2.413866666666671	2.1754000000000033	4.5991333333333415	0.0	4.172266666666673	2.1754000000000033	2.8311333333333373	5.154133333333334	2.205199999999998	6.31733333333333	2.423866666666669	0.0	0.0	5.453533333333343	4.550666666666672	0.0	2.1356000000000037	2.5427333333333344	6.376200000000001	5.314800000000009	5.145600000000005	2.264800000000001	5.613000000000003	2.1852000000000054	2.413866666666671	7.401533333333337
459	orig	p3	genome459	4.906733333333328	7.181666666666672	2.0362666666666627	12.862933333333341	5.254733333333334	15.386600000000008	2.0765333333333302	2.522733333333335	11.383066666666675	11.244333333333344	5.692266666666669	4.88793333333334	8.254066666666677	5.552599999999991	0.0	0.0	4.758266666666657	6.834066666666672	4.172000000000004	5.15473333333334	10.727066666666666	5.970600000000005	11.532666666666671	6.2083999999999975	8.075266666666675	10.369800000000009	7.37046666666668	8.780200000000004	9.546066666666668	6.82393333333334	0.0	4.817866666666667	0.0	2.0164000000000044	10.133133333333344	0.0	8.363133333333334	9.079533333333337	4.916733333333333	9.705066666666674	5.691733333333335	4.360200000000006	2.3342666666666716	6.257999999999999	3.9928000000000026	8.086600000000011
460	orig	p3	genome460	2.016466666666667	4.529600000000002	4.410466666666672	0.0	7.380733333333335	14.056666666666676	5.244400000000002	0.0	3.019733333333342	7.102466666666665	10.171800000000015	2.2847333333333353	8.005666666666684	16.559066666666673	2.2847333333333353	2.136333333333333	6.893800000000006	6.556200000000004	3.3671333333333386	7.112200000000012	5.414333333333339	7.132266666666666	7.440333333333339	4.3608666666666736	6.516066666666674	8.155800000000006	2.9400666666666666	7.747866666666678	2.205199999999998	6.773600000000016	2.513133333333336	5.513000000000002	4.598800000000008	2.104933333333335	9.138666666666676	9.725800000000007	2.0658666666666647	7.510133333333339	6.247400000000006	6.982800000000012	7.448466666666672	4.79760000000001	5.214066666666678	5.513000000000002	6.547133333333335	5.503466666666672
461	orig	p3	genome461	2.0063999999999993	4.698866666666671	8.373600000000003	8.24440000000001	0.0	2.145933333333339	3.854133333333337	8.771933333333333	6.208133333333343	8.662000000000006	13.06313333333334	8.8992	9.95300000000001	0.0	2.840533333333333	5.621933333333338	10.01166666666667	12.704066666666684	7.439466666666668	5.850533333333342	2.3939333333333366	2.2850000000000037	4.965666666666664	8.541666666666671	14.036666666666669	5.72173333333334	7.499000000000006	2.3939333333333366	7.837333333333337	7.448800000000009	9.31620000000001	4.947200000000006	10.250333333333344	9.03893333333334	4.152333333333338	5.05586666666667	5.134733333333337	3.3168000000000006	5.770400000000002	16.955600000000015	8.919466666666668	4.905466666666669	4.8078	9.843800000000012	3.8343333333333405	0.0
462	orig	p3	genome462	6.357333333333337	6.834	6.734333333333328	7.827133333333336	5.920066666666667	11.21466666666667	9.972866666666665	4.79773333333333	9.873000000000001	10.201866666666664	15.723933333333342	4.748066666666666	10.22033333333334	10.280666666666669	6.198000000000004	2.3040666666666674	10.429933333333341	7.519533333333335	6.108666666666668	7.319800000000011	0.0	11.204866666666671	7.668400000000002	7.717866666666673	7.002600000000001	9.098466666666667	7.032600000000002	9.416866666666674	5.443733333333338	7.251400000000011	4.6190666666666615	6.724466666666665	5.254733333333341	2.27473333333333	13.042400000000004	5.393666666666672	5.572600000000005	8.642800000000001	7.718066666666676	11.670666666666673	10.151666666666667	7.13193333333334	7.826933333333333	5.393666666666672	7.429733333333335	11.453066666666675
463	orig	p3	genome463	8.383266666666675	6.667800000000007	6.545866666666669	18.74380000000001	10.500666666666671	9.357866666666673	9.575133333333337	4.876466666666669	16.132333333333342	5.800866666666664	7.211200000000012	7.083200000000012	8.56246666666668	10.89793333333333	7.21326666666668	2.473400000000005	3.1996666666666655	12.69466666666668	2.473000000000006	6.7953333333333426	4.629666666666672	5.274333333333331	9.337466666666678	9.188800000000008	5.770666666666671	8.334066666666669	4.598600000000005	9.347800000000003	6.486400000000003	7.926666666666666	7.332066666666673	7.192466666666672	2.0256000000000043	2.5324000000000026	9.556533333333348	0.0	5.5122	7.359666666666669	6.626333333333335	8.890133333333335	17.25473333333334	8.195000000000006	8.284466666666678	2.2345333333333386	6.884466666666672	6.0792
464	orig	p3	genome464	2.7218000000000053	4.311133333333338	7.441066666666668	4.38013333333334	10.37060000000001	9.417466666666673	2.860999999999997	0.0	2.145533333333333	5.076733333333337	5.732133333333337	10.47973333333334	9.128800000000009	9.327600000000007	2.682133333333333	6.287466666666674	3.8739333333333335	12.17860000000001	4.687533333333334	2.7515333333333416	0.0	7.896800000000006	8.890666666666668	5.443733333333334	4.072666666666667	10.489600000000001	8.950600000000005	2.125733333333333	8.930466666666671	3.4665999999999997	7.737533333333341	2.7515333333333345	7.4798000000000116	5.82993333333334	5.7418000000000085	4.003466666666668	2.0161333333333396	8.671933333333335	9.79386666666667	14.513333333333346	5.582733333333341	0.0	14.05660000000001	9.02020000000001	2.7515333333333416	6.397666666666666
465	orig	p3	genome465	8.314733333333344	2.195533333333337	2.940400000000004	7.420200000000005	14.968933333333347	3.86386666666667	10.596933333333343	2.2245333333333335	9.385400000000004	2.8704666666666654	9.724466666666675	7.728200000000001	8.70213333333335	9.007866666666665	5.364066666666673	5.979333333333344	8.860600000000002	12.464266666666678	8.721000000000014	8.840600000000016	3.2676666666666705	12.20706666666667	9.615533333333335	8.751600000000003	7.0334000000000145	9.19720000000001	5.811066666666669	12.048600000000015	5.1455333333333435	9.039000000000009	14.950200000000006	12.901333333333344	8.771133333333342	3.753933333333336	6.585466666666672	9.128266666666672	8.920000000000009	13.370000000000008	9.049066666666672	5.135600000000004	10.507866666666672	4.778000000000006	9.465266666666672	11.869800000000005	6.336200000000005	9.465933333333336
466	orig	p3	genome466	2.0762	2.2847333333333353	2.0762	2.9704000000000015	6.277933333333333	13.658933333333334	6.566266666666667	2.1356666666666655	10.767733333333343	9.009866666666667	9.655333333333346	5.145866666666674	9.237933333333345	8.502399999999994	12.673533333333339	2.0762	6.993066666666664	9.287866666666662	6.158400000000004	9.247533333333344	7.261199999999999	10.2318	10.59	8.234533333333339	5.125000000000011	11.264933333333332	8.085800000000006	5.3832666666666675	0.0	10.955933333333348	4.410466666666672	11.483666666666661	10.95633333333334	2.104933333333335	9.276866666666667	9.874133333333326	7.320866666666664	14.939666666666675	8.522933333333338	2.6516000000000055	11.104800000000004	5.671600000000005	9.327000000000002	9.208466666666666	10.767599999999998	17.50233333333335
467	orig	p3	genome467	8.929933333333345	4.510000000000002	9.397466666666677	13.013533333333346	7.181400000000007	11.03626666666667	11.303866666666668	2.851133333333337	7.331000000000007	14.124600000000004	11.682133333333347	0.0	12.734200000000012	6.138733333333327	6.883800000000004	4.827866666666676	9.22786666666667	2.393466666666672	6.794000000000008	11.88033333333335	0.0	4.549599999999998	9.257666666666676	4.529666666666671	6.993200000000002	10.916266666666676	6.526466666666675	6.844200000000011	8.02633333333334	7.411066666666674	4.926666666666669	5.333733333333335	3.2380666666666684	2.9798666666666698	9.675266666666673	7.817666666666675	7.598600000000001	10.369666666666674	6.646066666666666	9.655400000000004	11.322333333333336	9.188266666666681	6.624733333333335	10.17133333333334	13.509466666666679	7.857266666666678
468	orig	p3	genome468	4.629133333333339	2.4832666666666725	2.0756000000000014	5.443200000000008	2.0655333333333346	9.198333333333338	4.330933333333334	0.0	0.0	5.791066666666662	2.572400000000002	0.0	0.0	4.271933333333344	0.0	5.4130666666666585	0.0	9.804400000000015	4.669333333333338	4.280800000000006	4.350666666666669	2.185933333333338	4.629133333333339	2.204666666666668	2.4832666666666725	10.122800000000009	9.73540000000001	2.1458666666666666	2.205200000000005	0.0	0.0	2.374600000000001	5.055666666666674	2.145533333333333	8.065066666666663	4.718266666666668	0.0	6.258066666666668	6.059733333333334	0.0	2.066733333333339	3.4170666666666563	4.17240000000001	2.572400000000002	4.2126000000000055	7.36033333333334
469	orig	p3	genome469	2.682066666666671	0.0	5.602266666666669	3.1894666666666716	2.900599999999997	2.900599999999997	5.016200000000005	2.35446666666666	4.588666666666679	2.39393333333334	6.178000000000008	0.0	9.187466666666673	7.051400000000008	6.923800000000011	8.820200000000003	7.658533333333349	4.261466666666678	2.1055333333333337	6.814066666666669	2.900599999999997	3.4866000000000064	10.769066666666674	2.185600000000001	4.519466666666677	4.460666666666679	6.952333333333339	9.48680000000001	6.745466666666669	0.0	2.0960666666666654	0.0	8.73200000000001	3.973466666666667	4.728400000000011	4.717799999999997	8.045933333333338	5.910733333333333	10.618266666666685	2.8604666666666674	9.168466666666667	0.0	4.19220000000001	3.4272666666666716	5.47313333333333	8.135533333333345
470	orig	p3	genome470	2.056133333333335	2.2052000000000014	7.21113333333334	2.235000000000003	0.0	5.3637333333333395	0.0	2.10593333333334	4.568933333333344	4.87713333333334	6.615533333333342	5.651866666666667	4.52953333333334	2.2845999999999975	10.250733333333336	5.4334000000000096	6.963000000000008	6.407533333333351	2.2843333333333398	4.579200000000011	4.818466666666666	2.2850000000000037	2.920333333333332	0.0	4.301133333333343	9.179000000000016	7.956866666666677	7.032000000000011	4.569400000000009	2.0657333333333376	9.456600000000002	3.2680000000000007	4.748466666666676	9.227466666666675	0.0	0.0	0.0	8.154666666666667	7.460000000000001	9.058866666666681	0.0	2.2643333333333366	2.066733333333339	5.1056666666666715	5.204600000000006	7.796466666666671
471	orig	p3	genome471	2.503466666666661	0.0	0.0	0.0	4.281933333333331	0.0	0.0	0.0	0.0	0.0	0.0	2.503466666666661	0.0	0.0	0.0	0.0	0.0	2.2549333333333337	2.43333333333333	0.0	0.0	0.0	2.3842666666666616	2.3842666666666616	0.0	2.016466666666666	0.0	0.0	2.503466666666661	0.0	0.0	0.0	0.0	0.0	0.0	0.0	2.0066666666666606	0.0	0.0	2.3842666666666616	0.0	2.15506666666667	2.3842666666666616	2.3842666666666616	2.801533333333335	0.0
472	orig	p3	genome472	0.0	0.0	5.8506666666666725	2.4436666666666724	10.897066666666671	5.31453333333334	2.443400000000004	11.165	0.0	4.1228666666666705	4.698800000000004	0.0	2.006400000000003	8.393600000000003	0.0	6.396733333333337	3.943333333333335	6.863466666666675	2.1055333333333337	2.1060666666666705	9.03993333333333	0.0	3.9637333333333373	0.0	0.0	2.096266666666665	6.55553333333334	0.0	2.1055333333333337	0.0	2.0960666666666654	3.5662666666666745	7.043266666666675	5.095333333333336	0.0	5.542866666666672	5.284400000000005	3.794866666666664	2.006400000000003	0.0	10.092266666666667	2.4235333333333315	2.006400000000003	11.085466666666676	4.986466666666665	4.549466666666671
[truncated: 1,527 more rows]
[truncated: 954 more columns]
