# Supplementary material for: Strong positive selection biases identity-by-descent-based inferences of recent demography and population structure in Plasmodium falciparum
Source: Nat Commun. 2024 Mar 20;15:2499. doi: 10.1038/s41467-024-46659-0 (PMC10954658; doi:10.1038/s41467-024-46659-0)
Supplement: Supplementary file 6 — Source Data File [file 41467_2024_46659_MOESM6_ESM.zip › Figure3/fig3f_ibd_communities_s0.3.csv]

Group	Correction	Pop	C0	C1	C2	C3	C4
Neutral	orig	p1	192	0	0	0	0
Neutral	orig	p2	2	138	0	0	0
Neutral	orig	p3	0	2	21	0	0
Neutral	orig	p4	0	0	0	120	0
Neutral	orig	p5	0	0	0	0	124
s=0.3	orig	p1	200	0	0	0	0
s=0.3	orig	p2	200	0	0	0	0
s=0.3	orig	p3	197	0	0	0	0
s=0.3	orig	p4	126	0	0	0	0
s=0.3	orig	p5	5	9	11	12	24
s=0.3	rmpeaks	p1	200	0	0	0	0
s=0.3	rmpeaks	p2	0	162	0	0	0
s=0.3	rmpeaks	p3	0	0	110	1	0
s=0.3	rmpeaks	p4	0	0	2	92	0
s=0.3	rmpeaks	p5	0	0	0	0	30
