# Supplementary material for: Strong positive selection biases identity-by-descent-based inferences of recent demography and population structure in Plasmodium falciparum
Source: Nat Commun. 2024 Mar 20;15:2499. doi: 10.1038/s41467-024-46659-0 (PMC10954658; doi:10.1038/s41467-024-46659-0)
Supplement: Supplementary file 6 — Source Data File [file 41467_2024_46659_MOESM6_ESM.zip › Figure4/fig4a-b_annotations.csv]

ID	Name	Chromosome	Start	End	Comment	Center	GwCenter
PF3D7_0417200	dhfr	4	748088	749914	drug-resistance-related	749001	3404925
PF3D7_0523000	pfmdr1	5	957890	962149	drug-resistance-related	960019	4816433
PF3D7_0629500	pfaat1	6	1213102	1217313	drug-resistance-related	1215207	6415178
PF3D7_0709000	pfcrt	7	403222	406317	drug-resistance-related	404769	7022982
PF3D7_0720700	pib7	7	891683	899051	drug-resistance-related	895367	7513580
PF3D7_0810800	dhps	8	548200	550616	drug-resistance-related	549408	8612828
PF3D7_1012700	pph	10	487252	491828	drug-resistance-related	489540	11567500
PF3D7_1036300	mspdbl2	10	1432498	1434786	drug-resistance-related	1433642	12511602
PF3D7_1224000	gch1	12	974372	975541	drug-resistance-related	974956	15778912
PF3D7_1222600	ap2-g*	12	907203	914501	sexual-commitment-related	910852	15714808
PF3D7_1318100	fd	13	748387	748971	drug-resistance-related	748679	17824129
PF3D7_1322700	PF3D7_1322700	13	958219	959175	drug-resistance-related	958697	18034147
PF3D7_1343700	k13	13	1724817	1726997	drug-resistance-related	1725907	18801357
PF3D7_1408200	ap2-g2*	14	300725	305833	sexual-commitment-related	303279	20303965
PF3D7_1451200	PF3D7_1451200	14	2094340	2099736	drug-resistance-related	2097038	22097724
PF3D7_1460900.1	arps10	14	2480440	2481916	drug-resistance-related	2481178	22481864
