# Supplementary material for: Strong positive selection biases identity-by-descent-based inferences of recent demography and population structure in Plasmodium falciparum
Source: Nat Commun. 2024 Mar 20;15:2499. doi: 10.1038/s41467-024-46659-0 (PMC10954658; doi:10.1038/s41467-024-46659-0)
Supplement: Supplementary file 6 — Source Data File [file 41467_2024_46659_MOESM6_ESM.zip › Figure4/fig4a-b_sea_coverage.csv]

Group	Chromosome	Start	End	Coverage	GwStart
SEA_all_isolates	1	1	2	0	1
SEA_all_isolates	1	1501	1502	0	1501
SEA_all_isolates	1	3001	3002	0	3001
SEA_all_isolates	1	4501	4502	0	4501
SEA_all_isolates	1	6001	6002	0	6001
SEA_all_isolates	1	7501	7502	0	7501
SEA_all_isolates	1	9001	9002	175322	9001
SEA_all_isolates	1	10501	10502	175322	10501
SEA_all_isolates	1	12001	12002	175322	12001
SEA_all_isolates	1	13501	13502	175322	13501
SEA_all_isolates	1	15001	15002	175322	15001
SEA_all_isolates	1	16501	16502	175322	16501
SEA_all_isolates	1	18001	18002	175322	18001
SEA_all_isolates	1	19501	19502	175322	19501
SEA_all_isolates	1	21001	21002	175322	21001
SEA_all_isolates	1	22501	22502	175322	22501
SEA_all_isolates	1	24001	24002	175322	24001
SEA_all_isolates	1	25501	25502	175322	25501
SEA_all_isolates	1	27001	27002	175322	27001
SEA_all_isolates	1	28501	28502	175322	28501
SEA_all_isolates	1	30001	30002	175322	30001
SEA_all_isolates	1	31501	31502	175322	31501
SEA_all_isolates	1	33001	33002	175322	33001
SEA_all_isolates	1	34501	34502	175322	34501
SEA_all_isolates	1	36001	36002	175322	36001
SEA_all_isolates	1	37501	37502	177057	37501
SEA_all_isolates	1	39001	39002	177057	39001
SEA_all_isolates	1	40501	40502	177057	40501
SEA_all_isolates	1	42001	42002	177057	42001
SEA_all_isolates	1	43501	43502	177057	43501
SEA_all_isolates	1	45001	45002	177057	45001
SEA_all_isolates	1	46501	46502	177057	46501
SEA_all_isolates	1	48001	48002	177057	48001
SEA_all_isolates	1	49501	49502	177057	49501
SEA_all_isolates	1	51001	51002	177057	51001
SEA_all_isolates	1	52501	52502	177057	52501
SEA_all_isolates	1	54001	54002	177057	54001
SEA_all_isolates	1	55501	55502	177057	55501
SEA_all_isolates	1	57001	57002	177057	57001
SEA_all_isolates	1	58501	58502	177057	58501
SEA_all_isolates	1	60001	60002	177057	60001
SEA_all_isolates	1	61501	61502	177057	61501
SEA_all_isolates	1	63001	63002	177057	63001
SEA_all_isolates	1	64501	64502	177057	64501
SEA_all_isolates	1	66001	66002	177057	66001
SEA_all_isolates	1	67501	67502	177057	67501
SEA_all_isolates	1	69001	69002	177057	69001
SEA_all_isolates	1	70501	70502	177057	70501
SEA_all_isolates	1	72001	72002	177057	72001
SEA_all_isolates	1	73501	73502	177057	73501
SEA_all_isolates	1	75001	75002	177057	75001
SEA_all_isolates	1	76501	76502	177057	76501
SEA_all_isolates	1	78001	78002	177057	78001
SEA_all_isolates	1	79501	79502	177057	79501
SEA_all_isolates	1	81001	81002	177057	81001
SEA_all_isolates	1	82501	82502	177057	82501
SEA_all_isolates	1	84001	84002	210154	84001
SEA_all_isolates	1	85501	85502	210154	85501
SEA_all_isolates	1	87001	87002	210154	87001
SEA_all_isolates	1	88501	88502	210154	88501
SEA_all_isolates	1	90001	90002	210154	90001
SEA_all_isolates	1	91501	91502	226096	91501
SEA_all_isolates	1	93001	93002	226113	93001
SEA_all_isolates	1	94501	94502	226254	94501
SEA_all_isolates	1	96001	96002	226472	96001
SEA_all_isolates	1	97501	97502	224267	97501
SEA_all_isolates	1	99001	99002	225018	99001
SEA_all_isolates	1	100501	100502	225017	100501
SEA_all_isolates	1	102001	102002	224170	102001
SEA_all_isolates	1	103501	103502	224170	103501
SEA_all_isolates	1	105001	105002	224170	105001
SEA_all_isolates	1	106501	106502	251593	106501
SEA_all_isolates	1	108001	108002	251594	108001
SEA_all_isolates	1	109501	109502	250245	109501
SEA_all_isolates	1	111001	111002	250398	111001
SEA_all_isolates	1	112501	112502	250251	112501
SEA_all_isolates	1	114001	114002	250495	114001
SEA_all_isolates	1	115501	115502	248924	115501
SEA_all_isolates	1	117001	117002	248924	117001
SEA_all_isolates	1	118501	118502	244092	118501
SEA_all_isolates	1	120001	120002	244092	120001
SEA_all_isolates	1	121501	121502	244092	121501
SEA_all_isolates	1	123001	123002	245461	123001
SEA_all_isolates	1	124501	124502	245461	124501
SEA_all_isolates	1	126001	126002	245451	126001
SEA_all_isolates	1	127501	127502	243199	127501
SEA_all_isolates	1	129001	129002	243332	129001
SEA_all_isolates	1	130501	130502	213843	130501
SEA_all_isolates	1	132001	132002	213843	132001
SEA_all_isolates	1	133501	133502	213843	133501
SEA_all_isolates	1	135001	135002	213843	135001
SEA_all_isolates	1	136501	136502	219038	136501
SEA_all_isolates	1	138001	138002	217964	138001
SEA_all_isolates	1	139501	139502	217964	139501
SEA_all_isolates	1	141001	141002	211129	141001
SEA_all_isolates	1	142501	142502	211129	142501
SEA_all_isolates	1	144001	144002	211129	144001
SEA_all_isolates	1	145501	145502	214302	145501
SEA_all_isolates	1	147001	147002	214686	147001
SEA_all_isolates	1	148501	148502	214528	148501
SEA_all_isolates	1	150001	150002	215182	150001
SEA_all_isolates	1	151501	151502	215161	151501
SEA_all_isolates	1	153001	153002	213234	153001
SEA_all_isolates	1	154501	154502	213234	154501
SEA_all_isolates	1	156001	156002	213234	156001
SEA_all_isolates	1	157501	157502	216506	157501
SEA_all_isolates	1	159001	159002	216621	159001
SEA_all_isolates	1	160501	160502	215864	160501
SEA_all_isolates	1	162001	162002	218431	162001
SEA_all_isolates	1	163501	163502	219493	163501
SEA_all_isolates	1	165001	165002	220758	165001
SEA_all_isolates	1	166501	166502	220724	166501
SEA_all_isolates	1	168001	168002	220876	168001
SEA_all_isolates	1	169501	169502	208586	169501
SEA_all_isolates	1	171001	171002	208586	171001
SEA_all_isolates	1	172501	172502	229087	172501
SEA_all_isolates	1	174001	174002	229087	174001
SEA_all_isolates	1	175501	175502	229087	175501
SEA_all_isolates	1	177001	177002	229216	177001
SEA_all_isolates	1	178501	178502	232374	178501
SEA_all_isolates	1	180001	180002	229446	180001
SEA_all_isolates	1	181501	181502	226630	181501
SEA_all_isolates	1	183001	183002	233097	183001
SEA_all_isolates	1	184501	184502	233071	184501
SEA_all_isolates	1	186001	186002	232510	186001
SEA_all_isolates	1	187501	187502	232599	187501
SEA_all_isolates	1	189001	189002	230928	189001
SEA_all_isolates	1	190501	190502	230928	190501
SEA_all_isolates	1	192001	192002	230928	192001
SEA_all_isolates	1	193501	193502	242654	193501
SEA_all_isolates	1	195001	195002	241878	195001
SEA_all_isolates	1	196501	196502	241878	196501
SEA_all_isolates	1	198001	198002	242259	198001
SEA_all_isolates	1	199501	199502	231888	199501
SEA_all_isolates	1	201001	201002	231888	201001
SEA_all_isolates	1	202501	202502	231888	202501
SEA_all_isolates	1	204001	204002	242577	204001
SEA_all_isolates	1	205501	205502	242679	205501
SEA_all_isolates	1	207001	207002	242697	207001
SEA_all_isolates	1	208501	208502	242696	208501
SEA_all_isolates	1	210001	210002	242687	210001
SEA_all_isolates	1	211501	211502	242722	211501
SEA_all_isolates	1	213001	213002	242095	213001
SEA_all_isolates	1	214501	214502	242095	214501
SEA_all_isolates	1	216001	216002	262476	216001
SEA_all_isolates	1	217501	217502	262476	217501
SEA_all_isolates	1	219001	219002	262476	219001
SEA_all_isolates	1	220501	220502	262460	220501
SEA_all_isolates	1	222001	222002	262460	222001
SEA_all_isolates	1	223501	223502	262565	223501
SEA_all_isolates	1	225001	225002	259494	225001
SEA_all_isolates	1	226501	226502	259494	226501
SEA_all_isolates	1	228001	228002	263157	228001
SEA_all_isolates	1	229501	229502	261517	229501
SEA_all_isolates	1	231001	231002	261517	231001
SEA_all_isolates	1	232501	232502	261517	232501
SEA_all_isolates	1	234001	234002	261827	234001
SEA_all_isolates	1	235501	235502	261839	235501
SEA_all_isolates	1	237001	237002	261815	237001
SEA_all_isolates	1	238501	238502	261833	238501
SEA_all_isolates	1	240001	240002	262163	240001
SEA_all_isolates	1	241501	241502	259981	241501
SEA_all_isolates	1	243001	243002	260010	243001
SEA_all_isolates	1	244501	244502	260008	244501
SEA_all_isolates	1	246001	246002	260272	246001
SEA_all_isolates	1	247501	247502	260273	247501
SEA_all_isolates	1	249001	249002	257340	249001
SEA_all_isolates	1	250501	250502	257388	250501
SEA_all_isolates	1	252001	252002	253212	252001
SEA_all_isolates	1	253501	253502	253212	253501
SEA_all_isolates	1	255001	255002	253212	255001
SEA_all_isolates	1	256501	256502	257336	256501
SEA_all_isolates	1	258001	258002	257332	258001
SEA_all_isolates	1	259501	259502	257332	259501
SEA_all_isolates	1	261001	261002	257841	261001
SEA_all_isolates	1	262501	262502	257463	262501
SEA_all_isolates	1	264001	264002	258609	264001
SEA_all_isolates	1	265501	265502	258609	265501
SEA_all_isolates	1	267001	267002	259720	267001
SEA_all_isolates	1	268501	268502	257846	268501
SEA_all_isolates	1	270001	270002	253432	270001
SEA_all_isolates	1	271501	271502	253432	271501
SEA_all_isolates	1	273001	273002	253432	273001
SEA_all_isolates	1	274501	274502	253432	274501
SEA_all_isolates	1	276001	276002	261087	276001
SEA_all_isolates	1	277501	277502	261087	277501
SEA_all_isolates	1	279001	279002	260820	279001
SEA_all_isolates	1	280501	280502	260820	280501
SEA_all_isolates	1	282001	282002	262589	282001
SEA_all_isolates	1	283501	283502	262585	283501
SEA_all_isolates	1	285001	285002	259078	285001
SEA_all_isolates	1	286501	286502	259078	286501
SEA_all_isolates	1	288001	288002	260812	288001
SEA_all_isolates	1	289501	289502	260812	289501
SEA_all_isolates	1	291001	291002	260606	291001
SEA_all_isolates	1	292501	292502	260606	292501
SEA_all_isolates	1	294001	294002	261064	294001
SEA_all_isolates	1	295501	295502	261064	295501
SEA_all_isolates	1	297001	297002	261366	297001
SEA_all_isolates	1	298501	298502	261580	298501
SEA_all_isolates	1	300001	300002	260287	300001
SEA_all_isolates	1	301501	301502	260287	301501
SEA_all_isolates	1	303001	303002	264434	303001
SEA_all_isolates	1	304501	304502	264434	304501
SEA_all_isolates	1	306001	306002	263959	306001
SEA_all_isolates	1	307501	307502	263959	307501
SEA_all_isolates	1	309001	309002	257606	309001
SEA_all_isolates	1	310501	310502	257606	310501
SEA_all_isolates	1	312001	312002	257606	312001
SEA_all_isolates	1	313501	313502	257606	313501
SEA_all_isolates	1	315001	315002	261152	315001
SEA_all_isolates	1	316501	316502	261144	316501
SEA_all_isolates	1	318001	318002	261144	318001
SEA_all_isolates	1	319501	319502	251417	319501
SEA_all_isolates	1	321001	321002	251417	321001
SEA_all_isolates	1	322501	322502	251417	322501
SEA_all_isolates	1	324001	324002	251417	324001
SEA_all_isolates	1	325501	325502	258621	325501
SEA_all_isolates	1	327001	327002	258621	327001
SEA_all_isolates	1	328501	328502	258621	328501
SEA_all_isolates	1	330001	330002	258621	330001
SEA_all_isolates	1	331501	331502	258590	331501
SEA_all_isolates	1	333001	333002	258590	333001
SEA_all_isolates	1	334501	334502	258590	334501
SEA_all_isolates	1	336001	336002	262596	336001
SEA_all_isolates	1	337501	337502	262596	337501
SEA_all_isolates	1	339001	339002	262596	339001
SEA_all_isolates	1	340501	340502	264470	340501
SEA_all_isolates	1	342001	342002	261171	342001
SEA_all_isolates	1	343501	343502	261171	343501
SEA_all_isolates	1	345001	345002	262335	345001
SEA_all_isolates	1	346501	346502	262310	346501
SEA_all_isolates	1	348001	348002	262310	348001
SEA_all_isolates	1	349501	349502	260772	349501
SEA_all_isolates	1	351001	351002	260772	351001
SEA_all_isolates	1	352501	352502	260772	352501
SEA_all_isolates	1	354001	354002	262809	354001
SEA_all_isolates	1	355501	355502	262980	355501
SEA_all_isolates	1	357001	357002	262233	357001
SEA_all_isolates	1	358501	358502	260703	358501
SEA_all_isolates	1	360001	360002	260703	360001
SEA_all_isolates	1	361501	361502	252775	361501
SEA_all_isolates	1	363001	363002	252775	363001
SEA_all_isolates	1	364501	364502	252775	364501
SEA_all_isolates	1	366001	366002	254386	366001
SEA_all_isolates	1	367501	367502	254386	367501
SEA_all_isolates	1	369001	369002	254479	369001
SEA_all_isolates	1	370501	370502	253010	370501
SEA_all_isolates	1	372001	372002	253135	372001
SEA_all_isolates	1	373501	373502	253144	373501
SEA_all_isolates	1	375001	375002	236562	375001
SEA_all_isolates	1	376501	376502	236562	376501
SEA_all_isolates	1	378001	378002	236562	378001
SEA_all_isolates	1	379501	379502	236562	379501
SEA_all_isolates	1	381001	381002	241136	381001
SEA_all_isolates	1	382501	382502	241122	382501
SEA_all_isolates	1	384001	384002	241122	384001
SEA_all_isolates	1	385501	385502	240904	385501
SEA_all_isolates	1	387001	387002	240904	387001
SEA_all_isolates	1	388501	388502	241094	388501
SEA_all_isolates	1	390001	390002	241054	390001
SEA_all_isolates	1	391501	391502	241054	391501
SEA_all_isolates	1	393001	393002	226334	393001
SEA_all_isolates	1	394501	394502	226334	394501
SEA_all_isolates	1	396001	396002	227786	396001
SEA_all_isolates	1	397501	397502	227720	397501
SEA_all_isolates	1	399001	399002	227720	399001
SEA_all_isolates	1	400501	400502	228219	400501
SEA_all_isolates	1	402001	402002	225834	402001
SEA_all_isolates	1	403501	403502	219375	403501
SEA_all_isolates	1	405001	405002	219375	405001
SEA_all_isolates	1	406501	406502	219375	406501
SEA_all_isolates	1	408001	408002	222137	408001
SEA_all_isolates	1	409501	409502	222065	409501
SEA_all_isolates	1	411001	411002	218720	411001
SEA_all_isolates	1	412501	412502	218720	412501
SEA_all_isolates	1	414001	414002	213903	414001
SEA_all_isolates	1	415501	415502	213903	415501
SEA_all_isolates	1	417001	417002	213903	417001
SEA_all_isolates	1	418501	418502	220425	418501
SEA_all_isolates	1	420001	420002	220425	420001
SEA_all_isolates	1	421501	421502	221604	421501
SEA_all_isolates	1	423001	423002	221604	423001
SEA_all_isolates	1	424501	424502	221851	424501
SEA_all_isolates	1	426001	426002	216320	426001
SEA_all_isolates	1	427501	427502	216320	427501
SEA_all_isolates	1	429001	429002	216320	429001
SEA_all_isolates	1	430501	430502	252406	430501
SEA_all_isolates	1	432001	432002	252406	432001
SEA_all_isolates	1	433501	433502	252478	433501
SEA_all_isolates	1	435001	435002	249831	435001
SEA_all_isolates	1	436501	436502	249831	436501
SEA_all_isolates	1	438001	438002	249831	438001
SEA_all_isolates	1	439501	439502	254289	439501
SEA_all_isolates	1	441001	441002	254289	441001
SEA_all_isolates	1	442501	442502	254289	442501
SEA_all_isolates	1	444001	444002	254289	444001
SEA_all_isolates	1	445501	445502	253136	445501
SEA_all_isolates	1	447001	447002	253136	447001
SEA_all_isolates	1	448501	448502	253136	448501
SEA_all_isolates	1	450001	450002	253136	450001
SEA_all_isolates	1	451501	451502	253136	451501
SEA_all_isolates	1	453001	453002	253136	453001
SEA_all_isolates	1	454501	454502	274115	454501
SEA_all_isolates	1	456001	456002	275775	456001
SEA_all_isolates	1	457501	457502	275769	457501
SEA_all_isolates	1	459001	459002	275587	459001
SEA_all_isolates	1	460501	460502	275587	460501
SEA_all_isolates	1	462001	462002	275587	462001
SEA_all_isolates	1	463501	463502	277913	463501
SEA_all_isolates	1	465001	465002	278257	465001
SEA_all_isolates	1	466501	466502	278117	466501
SEA_all_isolates	1	468001	468002	277912	468001
SEA_all_isolates	1	469501	469502	276232	469501
SEA_all_isolates	1	471001	471002	276232	471001
SEA_all_isolates	1	472501	472502	276232	472501
SEA_all_isolates	1	474001	474002	268655	474001
SEA_all_isolates	1	475501	475502	268655	475501
SEA_all_isolates	1	477001	477002	268655	477001
SEA_all_isolates	1	478501	478502	268655	478501
SEA_all_isolates	1	480001	480002	268655	480001
SEA_all_isolates	1	481501	481502	268655	481501
SEA_all_isolates	1	483001	483002	268534	483001
SEA_all_isolates	1	484501	484502	267920	484501
SEA_all_isolates	1	486001	486002	267920	486001
SEA_all_isolates	1	487501	487502	267976	487501
SEA_all_isolates	1	489001	489002	258005	489001
SEA_all_isolates	1	490501	490502	258005	490501
SEA_all_isolates	1	492001	492002	258005	492001
SEA_all_isolates	1	493501	493502	257675	493501
SEA_all_isolates	1	495001	495002	258314	495001
SEA_all_isolates	1	496501	496502	242682	496501
SEA_all_isolates	1	498001	498002	241645	498001
SEA_all_isolates	1	499501	499502	237552	499501
SEA_all_isolates	1	501001	501002	231833	501001
SEA_all_isolates	1	502501	502502	229936	502501
SEA_all_isolates	1	504001	504002	234768	504001
SEA_all_isolates	1	505501	505502	214238	505501
SEA_all_isolates	1	507001	507002	216226	507001
SEA_all_isolates	1	508501	508502	227845	508501
SEA_all_isolates	1	510001	510002	228467	510001
SEA_all_isolates	1	511501	511502	224803	511501
SEA_all_isolates	1	513001	513002	226004	513001
SEA_all_isolates	1	514501	514502	226273	514501
SEA_all_isolates	1	516001	516002	226595	516001
SEA_all_isolates	1	517501	517502	221467	517501
SEA_all_isolates	1	519001	519002	221501	519001
SEA_all_isolates	1	520501	520502	217409	520501
SEA_all_isolates	1	522001	522002	217409	522001
SEA_all_isolates	1	523501	523502	217408	523501
SEA_all_isolates	1	525001	525002	217617	525001
SEA_all_isolates	1	526501	526502	222580	526501
SEA_all_isolates	1	528001	528002	223586	528001
SEA_all_isolates	1	529501	529502	225561	529501
SEA_all_isolates	1	531001	531002	225430	531001
SEA_all_isolates	1	532501	532502	225683	532501
SEA_all_isolates	1	534001	534002	226284	534001
SEA_all_isolates	1	535501	535502	226882	535501
SEA_all_isolates	1	537001	537002	227057	537001
SEA_all_isolates	1	538501	538502	227076	538501
SEA_all_isolates	1	540001	540002	227117	540001
SEA_all_isolates	1	541501	541502	226592	541501
SEA_all_isolates	1	543001	543002	204620	543001
SEA_all_isolates	1	544501	544502	204620	544501
SEA_all_isolates	1	546001	546002	204620	546001
SEA_all_isolates	1	547501	547502	210656	547501
SEA_all_isolates	1	549001	549002	210656	549001
SEA_all_isolates	1	550501	550502	210656	550501
SEA_all_isolates	1	552001	552002	210529	552001
SEA_all_isolates	1	553501	553502	210529	553501
SEA_all_isolates	1	555001	555002	210529	555001
SEA_all_isolates	1	556501	556502	210469	556501
SEA_all_isolates	1	558001	558002	210465	558001
SEA_all_isolates	1	559501	559502	210456	559501
SEA_all_isolates	1	561001	561002	210448	561001
SEA_all_isolates	1	562501	562502	206216	562501
SEA_all_isolates	1	564001	564002	206216	564001
SEA_all_isolates	1	565501	565502	206182	565501
SEA_all_isolates	1	567001	567002	205139	567001
SEA_all_isolates	1	568501	568502	204991	568501
SEA_all_isolates	1	570001	570002	204818	570001
SEA_all_isolates	1	571501	571502	204221	571501
SEA_all_isolates	1	573001	573002	204167	573001
SEA_all_isolates	1	574501	574502	204158	574501
SEA_all_isolates	1	576001	576002	204154	576001
SEA_all_isolates	1	577501	577502	203540	577501
SEA_all_isolates	1	579001	579002	0	579001
SEA_all_isolates	1	580501	580502	0	580501
SEA_all_isolates	1	582001	582002	0	582001
SEA_all_isolates	1	583501	583502	0	583501
SEA_all_isolates	1	585001	585002	0	585001
SEA_all_isolates	1	586501	586502	0	586501
SEA_all_isolates	1	588001	588002	0	588001
SEA_all_isolates	1	589501	589502	0	589501
SEA_all_isolates	1	591001	591002	0	591001
SEA_all_isolates	1	592501	592502	0	592501
SEA_all_isolates	1	594001	594002	0	594001
SEA_all_isolates	1	595501	595502	0	595501
SEA_all_isolates	1	597001	597002	0	597001
SEA_all_isolates	1	598501	598502	0	598501
SEA_all_isolates	1	600001	600002	0	600001
SEA_all_isolates	1	601501	601502	0	601501
SEA_all_isolates	1	603001	603002	0	603001
SEA_all_isolates	1	604501	604502	0	604501
SEA_all_isolates	1	606001	606002	0	606001
SEA_all_isolates	1	607501	607502	0	607501
SEA_all_isolates	1	609001	609002	0	609001
SEA_all_isolates	1	610501	610502	0	610501
SEA_all_isolates	1	612001	612002	0	612001
SEA_all_isolates	1	613501	613502	0	613501
SEA_all_isolates	1	615001	615002	0	615001
SEA_all_isolates	1	616501	616502	0	616501
SEA_all_isolates	1	618001	618002	0	618001
SEA_all_isolates	1	619501	619502	0	619501
SEA_all_isolates	1	621001	621002	0	621001
SEA_all_isolates	1	622501	622502	0	622501
SEA_all_isolates	1	624001	624002	0	624001
SEA_all_isolates	1	625501	625502	0	625501
SEA_all_isolates	1	627001	627002	0	627001
SEA_all_isolates	1	628501	628502	0	628501
SEA_all_isolates	1	630001	630002	0	630001
SEA_all_isolates	1	631501	631502	0	631501
SEA_all_isolates	1	633001	633002	0	633001
SEA_all_isolates	1	634501	634502	0	634501
SEA_all_isolates	1	636001	636002	0	636001
SEA_all_isolates	1	637501	637502	0	637501
SEA_all_isolates	1	639001	639002	0	639001
SEA_all_isolates	1	640501	640502	0	640501
SEA_all_isolates	2	1	2	0	640852
SEA_all_isolates	2	1501	1502	0	642352
SEA_all_isolates	2	3001	3002	0	643852
SEA_all_isolates	2	4501	4502	0	645352
SEA_all_isolates	2	6001	6002	0	646852
SEA_all_isolates	2	7501	7502	0	648352
SEA_all_isolates	2	9001	9002	0	649852
SEA_all_isolates	2	10501	10502	178831	651352
SEA_all_isolates	2	12001	12002	178831	652852
SEA_all_isolates	2	13501	13502	178831	654352
SEA_all_isolates	2	15001	15002	178831	655852
SEA_all_isolates	2	16501	16502	178831	657352
SEA_all_isolates	2	18001	18002	178831	658852
SEA_all_isolates	2	19501	19502	178831	660352
SEA_all_isolates	2	21001	21002	178831	661852
SEA_all_isolates	2	22501	22502	178831	663352
SEA_all_isolates	2	24001	24002	178831	664852
SEA_all_isolates	2	25501	25502	178831	666352
SEA_all_isolates	2	27001	27002	178831	667852
SEA_all_isolates	2	28501	28502	178831	669352
SEA_all_isolates	2	30001	30002	178831	670852
SEA_all_isolates	2	31501	31502	178831	672352
SEA_all_isolates	2	33001	33002	178831	673852
SEA_all_isolates	2	34501	34502	179074	675352
SEA_all_isolates	2	36001	36002	179074	676852
SEA_all_isolates	2	37501	37502	179074	678352
SEA_all_isolates	2	39001	39002	179074	679852
SEA_all_isolates	2	40501	40502	179074	681352
SEA_all_isolates	2	42001	42002	179087	682852
SEA_all_isolates	2	43501	43502	179087	684352
SEA_all_isolates	2	45001	45002	177322	685852
SEA_all_isolates	2	46501	46502	177322	687352
SEA_all_isolates	2	48001	48002	177322	688852
SEA_all_isolates	2	49501	49502	177322	690352
SEA_all_isolates	2	51001	51002	177322	691852
SEA_all_isolates	2	52501	52502	177322	693352
SEA_all_isolates	2	54001	54002	177322	694852
SEA_all_isolates	2	55501	55502	177322	696352
SEA_all_isolates	2	57001	57002	177322	697852
SEA_all_isolates	2	58501	58502	177322	699352
SEA_all_isolates	2	60001	60002	177322	700852
SEA_all_isolates	2	61501	61502	177322	702352
SEA_all_isolates	2	63001	63002	177322	703852
SEA_all_isolates	2	64501	64502	193931	705352
SEA_all_isolates	2	66001	66002	194163	706852
SEA_all_isolates	2	67501	67502	194526	708352
SEA_all_isolates	2	69001	69002	194487	709852
SEA_all_isolates	2	70501	70502	196603	711352
SEA_all_isolates	2	72001	72002	199205	712852
SEA_all_isolates	2	73501	73502	199203	714352
SEA_all_isolates	2	75001	75002	198989	715852
SEA_all_isolates	2	76501	76502	206254	717352
SEA_all_isolates	2	78001	78002	207181	718852
SEA_all_isolates	2	79501	79502	195244	720352
SEA_all_isolates	2	81001	81002	194997	721852
SEA_all_isolates	2	82501	82502	195194	723352
SEA_all_isolates	2	84001	84002	195196	724852
SEA_all_isolates	2	85501	85502	195092	726352
SEA_all_isolates	2	87001	87002	195092	727852
SEA_all_isolates	2	88501	88502	182476	729352
SEA_all_isolates	2	90001	90002	182476	730852
SEA_all_isolates	2	91501	91502	182476	732352
SEA_all_isolates	2	93001	93002	182476	733852
SEA_all_isolates	2	94501	94502	182476	735352
SEA_all_isolates	2	96001	96002	182476	736852
SEA_all_isolates	2	97501	97502	186549	738352
SEA_all_isolates	2	99001	99002	186549	739852
SEA_all_isolates	2	100501	100502	186508	741352
SEA_all_isolates	2	102001	102002	186613	742852
SEA_all_isolates	2	103501	103502	191396	744352
SEA_all_isolates	2	105001	105002	191462	745852
SEA_all_isolates	2	106501	106502	186636	747352
SEA_all_isolates	2	108001	108002	186636	748852
SEA_all_isolates	2	109501	109502	187466	750352
SEA_all_isolates	2	111001	111002	174909	751852
SEA_all_isolates	2	112501	112502	174909	753352
SEA_all_isolates	2	114001	114002	177142	754852
SEA_all_isolates	2	115501	115502	176698	756352
SEA_all_isolates	2	117001	117002	177070	757852
SEA_all_isolates	2	118501	118502	175927	759352
SEA_all_isolates	2	120001	120002	176410	760852
SEA_all_isolates	2	121501	121502	179429	762352
SEA_all_isolates	2	123001	123002	179429	763852
SEA_all_isolates	2	124501	124502	179182	765352
SEA_all_isolates	2	126001	126002	179208	766852
SEA_all_isolates	2	127501	127502	179208	768352
SEA_all_isolates	2	129001	129002	179488	769852
SEA_all_isolates	2	130501	130502	179313	771352
SEA_all_isolates	2	132001	132002	178720	772852
SEA_all_isolates	2	133501	133502	177891	774352
SEA_all_isolates	2	135001	135002	177541	775852
SEA_all_isolates	2	136501	136502	177303	777352
SEA_all_isolates	2	138001	138002	177303	778852
SEA_all_isolates	2	139501	139502	177172	780352
SEA_all_isolates	2	141001	141002	176663	781852
SEA_all_isolates	2	142501	142502	176663	783352
SEA_all_isolates	2	144001	144002	176663	784852
SEA_all_isolates	2	145501	145502	167153	786352
SEA_all_isolates	2	147001	147002	167153	787852
SEA_all_isolates	2	148501	148502	167153	789352
SEA_all_isolates	2	150001	150002	167153	790852
SEA_all_isolates	2	151501	151502	167153	792352
SEA_all_isolates	2	153001	153002	195018	793852
SEA_all_isolates	2	154501	154502	195018	795352
SEA_all_isolates	2	156001	156002	195018	796852
SEA_all_isolates	2	157501	157502	196810	798352
SEA_all_isolates	2	159001	159002	192143	799852
SEA_all_isolates	2	160501	160502	192143	801352
SEA_all_isolates	2	162001	162002	192889	802852
SEA_all_isolates	2	163501	163502	192739	804352
SEA_all_isolates	2	165001	165002	191980	805852
SEA_all_isolates	2	166501	166502	192000	807352
SEA_all_isolates	2	168001	168002	189809	808852
SEA_all_isolates	2	169501	169502	189809	810352
SEA_all_isolates	2	171001	171002	190379	811852
SEA_all_isolates	2	172501	172502	190379	813352
SEA_all_isolates	2	174001	174002	190365	814852
SEA_all_isolates	2	175501	175502	190365	816352
SEA_all_isolates	2	177001	177002	189359	817852
SEA_all_isolates	2	178501	178502	189359	819352
SEA_all_isolates	2	180001	180002	189503	820852
SEA_all_isolates	2	181501	181502	181215	822352
SEA_all_isolates	2	183001	183002	181215	823852
SEA_all_isolates	2	184501	184502	181215	825352
SEA_all_isolates	2	186001	186002	181215	826852
SEA_all_isolates	2	187501	187502	181215	828352
SEA_all_isolates	2	189001	189002	198322	829852
SEA_all_isolates	2	190501	190502	198322	831352
SEA_all_isolates	2	192001	192002	198285	832852
SEA_all_isolates	2	193501	193502	198285	834352
SEA_all_isolates	2	195001	195002	198386	835852
SEA_all_isolates	2	196501	196502	200126	837352
SEA_all_isolates	2	198001	198002	200044	838852
SEA_all_isolates	2	199501	199502	200140	840352
SEA_all_isolates	2	201001	201002	200056	841852
SEA_all_isolates	2	202501	202502	191899	843352
SEA_all_isolates	2	204001	204002	191899	844852
SEA_all_isolates	2	205501	205502	191899	846352
SEA_all_isolates	2	207001	207002	191899	847852
SEA_all_isolates	2	208501	208502	191899	849352
SEA_all_isolates	2	210001	210002	218929	850852
SEA_all_isolates	2	211501	211502	216902	852352
SEA_all_isolates	2	213001	213002	216902	853852
SEA_all_isolates	2	214501	214502	216902	855352
SEA_all_isolates	2	216001	216002	216902	856852
SEA_all_isolates	2	217501	217502	222420	858352
SEA_all_isolates	2	219001	219002	222281	859852
SEA_all_isolates	2	220501	220502	222281	861352
SEA_all_isolates	2	222001	222002	222763	862852
SEA_all_isolates	2	223501	223502	222216	864352
SEA_all_isolates	2	225001	225002	222960	865852
SEA_all_isolates	2	226501	226502	223262	867352
SEA_all_isolates	2	228001	228002	222595	868852
SEA_all_isolates	2	229501	229502	222595	870352
SEA_all_isolates	2	231001	231002	222592	871852
SEA_all_isolates	2	232501	232502	222592	873352
SEA_all_isolates	2	234001	234002	218665	874852
SEA_all_isolates	2	235501	235502	218665	876352
SEA_all_isolates	2	237001	237002	218665	877852
SEA_all_isolates	2	238501	238502	218955	879352
SEA_all_isolates	2	240001	240002	218819	880852
SEA_all_isolates	2	241501	241502	219181	882352
SEA_all_isolates	2	243001	243002	219180	883852
SEA_all_isolates	2	244501	244502	218959	885352
SEA_all_isolates	2	246001	246002	218443	886852
SEA_all_isolates	2	247501	247502	218443	888352
SEA_all_isolates	2	249001	249002	218882	889852
SEA_all_isolates	2	250501	250502	218882	891352
SEA_all_isolates	2	252001	252002	218882	892852
SEA_all_isolates	2	253501	253502	217874	894352
SEA_all_isolates	2	255001	255002	220865	895852
SEA_all_isolates	2	256501	256502	220865	897352
SEA_all_isolates	2	258001	258002	224301	898852
SEA_all_isolates	2	259501	259502	223781	900352
SEA_all_isolates	2	261001	261002	223781	901852
SEA_all_isolates	2	262501	262502	224665	903352
SEA_all_isolates	2	264001	264002	213554	904852
SEA_all_isolates	2	265501	265502	213554	906352
SEA_all_isolates	2	267001	267002	217225	907852
SEA_all_isolates	2	268501	268502	217225	909352
SEA_all_isolates	2	270001	270002	218018	910852
SEA_all_isolates	2	271501	271502	218276	912352
SEA_all_isolates	2	273001	273002	218292	913852
SEA_all_isolates	2	274501	274502	218749	915352
SEA_all_isolates	2	276001	276002	218491	916852
SEA_all_isolates	2	277501	277502	219729	918352
SEA_all_isolates	2	279001	279002	219270	919852
SEA_all_isolates	2	280501	280502	219399	921352
SEA_all_isolates	2	282001	282002	207943	922852
SEA_all_isolates	2	283501	283502	209780	924352
SEA_all_isolates	2	285001	285002	209607	925852
SEA_all_isolates	2	286501	286502	209682	927352
SEA_all_isolates	2	288001	288002	209390	928852
SEA_all_isolates	2	289501	289502	209228	930352
SEA_all_isolates	2	291001	291002	211088	931852
SEA_all_isolates	2	292501	292502	211089	933352
SEA_all_isolates	2	294001	294002	211089	934852
SEA_all_isolates	2	295501	295502	209833	936352
SEA_all_isolates	2	297001	297002	210002	937852
SEA_all_isolates	2	298501	298502	209988	939352
SEA_all_isolates	2	300001	300002	209988	940852
SEA_all_isolates	2	301501	301502	209988	942352
SEA_all_isolates	2	303001	303002	209742	943852
SEA_all_isolates	2	304501	304502	209742	945352
SEA_all_isolates	2	306001	306002	213143	946852
SEA_all_isolates	2	307501	307502	208944	948352
SEA_all_isolates	2	309001	309002	208944	949852
SEA_all_isolates	2	310501	310502	208812	951352
SEA_all_isolates	2	312001	312002	208803	952852
SEA_all_isolates	2	313501	313502	208803	954352
SEA_all_isolates	2	315001	315002	207101	955852
SEA_all_isolates	2	316501	316502	207101	957352
SEA_all_isolates	2	318001	318002	207101	958852
SEA_all_isolates	2	319501	319502	207979	960352
SEA_all_isolates	2	321001	321002	208530	961852
SEA_all_isolates	2	322501	322502	208524	963352
SEA_all_isolates	2	324001	324002	207174	964852
SEA_all_isolates	2	325501	325502	207123	966352
SEA_all_isolates	2	327001	327002	207100	967852
SEA_all_isolates	2	328501	328502	207100	969352
SEA_all_isolates	2	330001	330002	205201	970852
SEA_all_isolates	2	331501	331502	205201	972352
SEA_all_isolates	2	333001	333002	205335	973852
SEA_all_isolates	2	334501	334502	205335	975352
SEA_all_isolates	2	336001	336002	200221	976852
SEA_all_isolates	2	337501	337502	200221	978352
SEA_all_isolates	2	339001	339002	200221	979852
SEA_all_isolates	2	340501	340502	200221	981352
SEA_all_isolates	2	342001	342002	200221	982852
SEA_all_isolates	2	343501	343502	203253	984352
SEA_all_isolates	2	345001	345002	203225	985852
SEA_all_isolates	2	346501	346502	203291	987352
SEA_all_isolates	2	348001	348002	203291	988852
SEA_all_isolates	2	349501	349502	198182	990352
SEA_all_isolates	2	351001	351002	198182	991852
SEA_all_isolates	2	352501	352502	199196	993352
SEA_all_isolates	2	354001	354002	199222	994852
SEA_all_isolates	2	355501	355502	198442	996352
SEA_all_isolates	2	357001	357002	198442	997852
SEA_all_isolates	2	358501	358502	199447	999352
SEA_all_isolates	2	360001	360002	199449	1000852
SEA_all_isolates	2	361501	361502	179379	1002352
SEA_all_isolates	2	363001	363002	179379	1003852
SEA_all_isolates	2	364501	364502	179379	1005352
SEA_all_isolates	2	366001	366002	190904	1006852
SEA_all_isolates	2	367501	367502	190923	1008352
SEA_all_isolates	2	369001	369002	187705	1009852
SEA_all_isolates	2	370501	370502	184463	1011352
SEA_all_isolates	2	372001	372002	184463	1012852
SEA_all_isolates	2	373501	373502	201182	1014352
SEA_all_isolates	2	375001	375002	201130	1015852
SEA_all_isolates	2	376501	376502	201935	1017352
SEA_all_isolates	2	378001	378002	200631	1018852
SEA_all_isolates	2	379501	379502	202054	1020352
SEA_all_isolates	2	381001	381002	202016	1021852
SEA_all_isolates	2	382501	382502	201534	1023352
SEA_all_isolates	2	384001	384002	201534	1024852
SEA_all_isolates	2	385501	385502	201534	1026352
SEA_all_isolates	2	387001	387002	201534	1027852
SEA_all_isolates	2	388501	388502	201774	1029352
SEA_all_isolates	2	390001	390002	200216	1030852
SEA_all_isolates	2	391501	391502	200216	1032352
SEA_all_isolates	2	393001	393002	202512	1033852
SEA_all_isolates	2	394501	394502	202512	1035352
SEA_all_isolates	2	396001	396002	200761	1036852
SEA_all_isolates	2	397501	397502	200761	1038352
SEA_all_isolates	2	399001	399002	200761	1039852
SEA_all_isolates	2	400501	400502	201634	1041352
SEA_all_isolates	2	402001	402002	201634	1042852
SEA_all_isolates	2	403501	403502	184865	1044352
SEA_all_isolates	2	405001	405002	184865	1045852
SEA_all_isolates	2	406501	406502	184865	1047352
SEA_all_isolates	2	408001	408002	268644	1048852
SEA_all_isolates	2	409501	409502	268644	1050352
SEA_all_isolates	2	411001	411002	255462	1051852
SEA_all_isolates	2	412501	412502	255462	1053352
SEA_all_isolates	2	414001	414002	255462	1054852
SEA_all_isolates	2	415501	415502	250769	1056352
SEA_all_isolates	2	417001	417002	250769	1057852
SEA_all_isolates	2	418501	418502	250769	1059352
SEA_all_isolates	2	420001	420002	249076	1060852
SEA_all_isolates	2	421501	421502	249076	1062352
SEA_all_isolates	2	423001	423002	251971	1063852
SEA_all_isolates	2	424501	424502	252602	1065352
SEA_all_isolates	2	426001	426002	252144	1066852
SEA_all_isolates	2	427501	427502	252144	1068352
SEA_all_isolates	2	429001	429002	259153	1069852
SEA_all_isolates	2	430501	430502	259215	1071352
SEA_all_isolates	2	432001	432002	259396	1072852
SEA_all_isolates	2	433501	433502	259522	1074352
SEA_all_isolates	2	435001	435002	259425	1075852
SEA_all_isolates	2	436501	436502	259425	1077352
SEA_all_isolates	2	438001	438002	267988	1078852
SEA_all_isolates	2	439501	439502	267908	1080352
SEA_all_isolates	2	441001	441002	267943	1081852
SEA_all_isolates	2	442501	442502	267872	1083352
SEA_all_isolates	2	444001	444002	267872	1084852
SEA_all_isolates	2	445501	445502	269491	1086352
SEA_all_isolates	2	447001	447002	269491	1087852
SEA_all_isolates	2	448501	448502	269522	1089352
SEA_all_isolates	2	450001	450002	269522	1090852
SEA_all_isolates	2	451501	451502	269491	1092352
SEA_all_isolates	2	453001	453002	269492	1093852
SEA_all_isolates	2	454501	454502	269471	1095352
SEA_all_isolates	2	456001	456002	269471	1096852
SEA_all_isolates	2	457501	457502	268721	1098352
SEA_all_isolates	2	459001	459002	268721	1099852
SEA_all_isolates	2	460501	460502	268721	1101352
SEA_all_isolates	2	462001	462002	268865	1102852
SEA_all_isolates	2	463501	463502	268865	1104352
SEA_all_isolates	2	465001	465002	268867	1105852
SEA_all_isolates	2	466501	466502	265967	1107352
SEA_all_isolates	2	468001	468002	265967	1108852
SEA_all_isolates	2	469501	469502	266005	1110352
SEA_all_isolates	2	471001	471002	241968	1111852
SEA_all_isolates	2	472501	472502	242136	1113352
SEA_all_isolates	2	474001	474002	238691	1114852
SEA_all_isolates	2	475501	475502	238471	1116352
SEA_all_isolates	2	477001	477002	238471	1117852
SEA_all_isolates	2	478501	478502	238477	1119352
SEA_all_isolates	2	480001	480002	235731	1120852
SEA_all_isolates	2	481501	481502	235731	1122352
SEA_all_isolates	2	483001	483002	235731	1123852
SEA_all_isolates	2	484501	484502	246398	1125352
SEA_all_isolates	2	486001	486002	230336	1126852
SEA_all_isolates	2	487501	487502	230336	1128352
SEA_all_isolates	2	489001	489002	230336	1129852
SEA_all_isolates	2	490501	490502	230336	1131352
SEA_all_isolates	2	492001	492002	230336	1132852
SEA_all_isolates	2	493501	493502	230524	1134352
SEA_all_isolates	2	495001	495002	230524	1135852
SEA_all_isolates	2	496501	496502	230524	1137352
SEA_all_isolates	2	498001	498002	230524	1138852
SEA_all_isolates	2	499501	499502	230524	1140352
SEA_all_isolates	2	501001	501002	231778	1141852
SEA_all_isolates	2	502501	502502	231544	1143352
SEA_all_isolates	2	504001	504002	231222	1144852
SEA_all_isolates	2	505501	505502	230264	1146352
SEA_all_isolates	2	507001	507002	232217	1147852
SEA_all_isolates	2	508501	508502	231790	1149352
SEA_all_isolates	2	510001	510002	231801	1150852
SEA_all_isolates	2	511501	511502	230200	1152352
SEA_all_isolates	2	513001	513002	230200	1153852
SEA_all_isolates	2	514501	514502	230200	1155352
SEA_all_isolates	2	516001	516002	233883	1156852
SEA_all_isolates	2	517501	517502	233887	1158352
SEA_all_isolates	2	519001	519002	230107	1159852
SEA_all_isolates	2	520501	520502	230107	1161352
SEA_all_isolates	2	522001	522002	235188	1162852
SEA_all_isolates	2	523501	523502	235188	1164352
SEA_all_isolates	2	525001	525002	157882	1165852
SEA_all_isolates	2	526501	526502	157882	1167352
SEA_all_isolates	2	528001	528002	157882	1168852
SEA_all_isolates	2	529501	529502	159459	1170352
SEA_all_isolates	2	531001	531002	159465	1171852
SEA_all_isolates	2	532501	532502	158729	1173352
SEA_all_isolates	2	534001	534002	158574	1174852
SEA_all_isolates	2	535501	535502	158238	1176352
SEA_all_isolates	2	537001	537002	158290	1177852
SEA_all_isolates	2	538501	538502	153174	1179352
SEA_all_isolates	2	540001	540002	153174	1180852
SEA_all_isolates	2	541501	541502	153174	1182352
SEA_all_isolates	2	543001	543002	153174	1183852
SEA_all_isolates	2	544501	544502	153174	1185352
SEA_all_isolates	2	546001	546002	156088	1186852
SEA_all_isolates	2	547501	547502	156084	1188352
SEA_all_isolates	2	549001	549002	156084	1189852
SEA_all_isolates	2	550501	550502	156119	1191352
SEA_all_isolates	2	552001	552002	156182	1192852
SEA_all_isolates	2	553501	553502	149330	1194352
SEA_all_isolates	2	555001	555002	149330	1195852
SEA_all_isolates	2	556501	556502	149330	1197352
SEA_all_isolates	2	558001	558002	159643	1198852
SEA_all_isolates	2	559501	559502	159628	1200352
SEA_all_isolates	2	561001	561002	159628	1201852
SEA_all_isolates	2	562501	562502	159762	1203352
SEA_all_isolates	2	564001	564002	159772	1204852
SEA_all_isolates	2	565501	565502	159766	1206352
SEA_all_isolates	2	567001	567002	159766	1207852
SEA_all_isolates	2	568501	568502	159751	1209352
SEA_all_isolates	2	570001	570002	154930	1210852
SEA_all_isolates	2	571501	571502	154930	1212352
SEA_all_isolates	2	573001	573002	154930	1213852
SEA_all_isolates	2	574501	574502	154930	1215352
SEA_all_isolates	2	576001	576002	154930	1216852
SEA_all_isolates	2	577501	577502	154930	1218352
SEA_all_isolates	2	579001	579002	160719	1219852
SEA_all_isolates	2	580501	580502	160701	1221352
SEA_all_isolates	2	582001	582002	160701	1222852
SEA_all_isolates	2	583501	583502	160698	1224352
SEA_all_isolates	2	585001	585002	160702	1225852
SEA_all_isolates	2	586501	586502	160701	1227352
SEA_all_isolates	2	588001	588002	160902	1228852
SEA_all_isolates	2	589501	589502	160902	1230352
SEA_all_isolates	2	591001	591002	160668	1231852
SEA_all_isolates	2	592501	592502	160668	1233352
SEA_all_isolates	2	594001	594002	160668	1234852
SEA_all_isolates	2	595501	595502	161570	1236352
SEA_all_isolates	2	597001	597002	161566	1237852
SEA_all_isolates	2	598501	598502	161566	1239352
SEA_all_isolates	2	600001	600002	161180	1240852
SEA_all_isolates	2	601501	601502	161180	1242352
SEA_all_isolates	2	603001	603002	161180	1243852
SEA_all_isolates	2	604501	604502	161201	1245352
SEA_all_isolates	2	606001	606002	161201	1246852
SEA_all_isolates	2	607501	607502	161201	1248352
SEA_all_isolates	2	609001	609002	157983	1249852
SEA_all_isolates	2	610501	610502	157983	1251352
SEA_all_isolates	2	612001	612002	157983	1252852
SEA_all_isolates	2	613501	613502	157983	1254352
SEA_all_isolates	2	615001	615002	163087	1255852
SEA_all_isolates	2	616501	616502	163087	1257352
SEA_all_isolates	2	618001	618002	163119	1258852
SEA_all_isolates	2	619501	619502	162930	1260352
SEA_all_isolates	2	621001	621002	162930	1261852
SEA_all_isolates	2	622501	622502	163524	1263352
SEA_all_isolates	2	624001	624002	163670	1264852
SEA_all_isolates	2	625501	625502	164319	1266352
SEA_all_isolates	2	627001	627002	159996	1267852
SEA_all_isolates	2	628501	628502	159996	1269352
SEA_all_isolates	2	630001	630002	161967	1270852
SEA_all_isolates	2	631501	631502	161527	1272352
SEA_all_isolates	2	633001	633002	161622	1273852
SEA_all_isolates	2	634501	634502	161406	1275352
SEA_all_isolates	2	636001	636002	161406	1276852
SEA_all_isolates	2	637501	637502	170297	1278352
SEA_all_isolates	2	639001	639002	170295	1279852
SEA_all_isolates	2	640501	640502	170295	1281352
SEA_all_isolates	2	642001	642002	166493	1282852
SEA_all_isolates	2	643501	643502	166493	1284352
SEA_all_isolates	2	645001	645002	166493	1285852
SEA_all_isolates	2	646501	646502	166493	1287352
SEA_all_isolates	2	648001	648002	177276	1288852
SEA_all_isolates	2	649501	649502	177279	1290352
SEA_all_isolates	2	651001	651002	176779	1291852
SEA_all_isolates	2	652501	652502	176779	1293352
SEA_all_isolates	2	654001	654002	176779	1294852
SEA_all_isolates	2	655501	655502	176777	1296352
SEA_all_isolates	2	657001	657002	176777	1297852
SEA_all_isolates	2	658501	658502	172397	1299352
SEA_all_isolates	2	660001	660002	172397	1300852
SEA_all_isolates	2	661501	661502	172629	1302352
SEA_all_isolates	2	663001	663002	154879	1303852
SEA_all_isolates	2	664501	664502	156174	1305352
SEA_all_isolates	2	666001	666002	155819	1306852
SEA_all_isolates	2	667501	667502	155735	1308352
SEA_all_isolates	2	669001	669002	152821	1309852
SEA_all_isolates	2	670501	670502	152821	1311352
SEA_all_isolates	2	672001	672002	152821	1312852
SEA_all_isolates	2	673501	673502	175826	1314352
SEA_all_isolates	2	675001	675002	175596	1315852
SEA_all_isolates	2	676501	676502	175596	1317352
SEA_all_isolates	2	678001	678002	174866	1318852
SEA_all_isolates	2	679501	679502	174866	1320352
SEA_all_isolates	2	681001	681002	174866	1321852
SEA_all_isolates	2	682501	682502	174990	1323352
SEA_all_isolates	2	684001	684002	169811	1324852
SEA_all_isolates	2	685501	685502	169811	1326352
SEA_all_isolates	2	687001	687002	170167	1327852
SEA_all_isolates	2	688501	688502	169539	1329352
SEA_all_isolates	2	690001	690002	171342	1330852
SEA_all_isolates	2	691501	691502	153879	1332352
SEA_all_isolates	2	693001	693002	157755	1333852
SEA_all_isolates	2	694501	694502	157756	1335352
SEA_all_isolates	2	696001	696002	156653	1336852
SEA_all_isolates	2	697501	697502	155533	1338352
SEA_all_isolates	2	699001	699002	155533	1339852
SEA_all_isolates	2	700501	700502	156147	1341352
SEA_all_isolates	2	702001	702002	155434	1342852
SEA_all_isolates	2	703501	703502	155440	1344352
SEA_all_isolates	2	705001	705002	155440	1345852
SEA_all_isolates	2	706501	706502	149961	1347352
SEA_all_isolates	2	708001	708002	149961	1348852
SEA_all_isolates	2	709501	709502	149961	1350352
SEA_all_isolates	2	711001	711002	155891	1351852
SEA_all_isolates	2	712501	712502	156653	1353352
SEA_all_isolates	2	714001	714002	156543	1354852
SEA_all_isolates	2	715501	715502	156646	1356352
SEA_all_isolates	2	717001	717002	156137	1357852
SEA_all_isolates	2	718501	718502	156137	1359352
SEA_all_isolates	2	720001	720002	167684	1360852
SEA_all_isolates	2	721501	721502	166084	1362352
SEA_all_isolates	2	723001	723002	166084	1363852
SEA_all_isolates	2	724501	724502	168435	1365352
SEA_all_isolates	2	726001	726002	168577	1366852
SEA_all_isolates	2	727501	727502	167357	1368352
SEA_all_isolates	2	729001	729002	170872	1369852
SEA_all_isolates	2	730501	730502	170872	1371352
SEA_all_isolates	2	732001	732002	170968	1372852
SEA_all_isolates	2	733501	733502	170276	1374352
SEA_all_isolates	2	735001	735002	170276	1375852
SEA_all_isolates	2	736501	736502	171029	1377352
SEA_all_isolates	2	738001	738002	171045	1378852
SEA_all_isolates	2	739501	739502	171045	1380352
SEA_all_isolates	2	741001	741002	171045	1381852
SEA_all_isolates	2	742501	742502	169834	1383352
SEA_all_isolates	2	744001	744002	169834	1384852
SEA_all_isolates	2	745501	745502	169834	1386352
SEA_all_isolates	2	747001	747002	172947	1387852
SEA_all_isolates	2	748501	748502	172780	1389352
SEA_all_isolates	2	750001	750002	170980	1390852
SEA_all_isolates	2	751501	751502	170980	1392352
SEA_all_isolates	2	753001	753002	173006	1393852
SEA_all_isolates	2	754501	754502	173006	1395352
SEA_all_isolates	2	756001	756002	173006	1396852
SEA_all_isolates	2	757501	757502	169729	1398352
SEA_all_isolates	2	759001	759002	169729	1399852
SEA_all_isolates	2	760501	760502	169729	1401352
SEA_all_isolates	2	762001	762002	157437	1402852
SEA_all_isolates	2	763501	763502	157437	1404352
SEA_all_isolates	2	765001	765002	157437	1405852
SEA_all_isolates	2	766501	766502	174985	1407352
SEA_all_isolates	2	768001	768002	174985	1408852
SEA_all_isolates	2	769501	769502	174985	1410352
SEA_all_isolates	2	771001	771002	174986	1411852
SEA_all_isolates	2	772501	772502	173869	1413352
SEA_all_isolates	2	774001	774002	173869	1414852
SEA_all_isolates	2	775501	775502	175866	1416352
SEA_all_isolates	2	777001	777002	175866	1417852
SEA_all_isolates	2	778501	778502	176419	1419352
SEA_all_isolates	2	780001	780002	177468	1420852
SEA_all_isolates	2	781501	781502	177467	1422352
SEA_all_isolates	2	783001	783002	179525	1423852
SEA_all_isolates	2	784501	784502	186972	1425352
SEA_all_isolates	2	786001	786002	186816	1426852
SEA_all_isolates	2	787501	787502	188761	1428352
SEA_all_isolates	2	789001	789002	188073	1429852
SEA_all_isolates	2	790501	790502	187918	1431352
SEA_all_isolates	2	792001	792002	188395	1432852
SEA_all_isolates	2	793501	793502	188949	1434352
SEA_all_isolates	2	795001	795002	187271	1435852
SEA_all_isolates	2	796501	796502	228745	1437352
SEA_all_isolates	2	798001	798002	228303	1438852
SEA_all_isolates	2	799501	799502	234190	1440352
SEA_all_isolates	2	801001	801002	234266	1441852
SEA_all_isolates	2	802501	802502	232931	1443352
SEA_all_isolates	2	804001	804002	234013	1444852
SEA_all_isolates	2	805501	805502	234058	1446352
SEA_all_isolates	2	807001	807002	232512	1447852
SEA_all_isolates	2	808501	808502	232512	1449352
SEA_all_isolates	2	810001	810002	231471	1450852
SEA_all_isolates	2	811501	811502	231471	1452352
SEA_all_isolates	2	813001	813002	232067	1453852
SEA_all_isolates	2	814501	814502	232100	1455352
SEA_all_isolates	2	816001	816002	232931	1456852
SEA_all_isolates	2	817501	817502	232425	1458352
SEA_all_isolates	2	819001	819002	231858	1459852
SEA_all_isolates	2	820501	820502	231870	1461352
SEA_all_isolates	2	822001	822002	231870	1462852
SEA_all_isolates	2	823501	823502	231944	1464352
SEA_all_isolates	2	825001	825002	227092	1465852
SEA_all_isolates	2	826501	826502	227092	1467352
SEA_all_isolates	2	828001	828002	227092	1468852
SEA_all_isolates	2	829501	829502	229534	1470352
SEA_all_isolates	2	831001	831002	229964	1471852
SEA_all_isolates	2	832501	832502	229960	1473352
SEA_all_isolates	2	834001	834002	229885	1474852
SEA_all_isolates	2	835501	835502	230552	1476352
SEA_all_isolates	2	837001	837002	230876	1477852
SEA_all_isolates	2	838501	838502	231079	1479352
SEA_all_isolates	2	840001	840002	230630	1480852
SEA_all_isolates	2	841501	841502	230580	1482352
SEA_all_isolates	2	843001	843002	229143	1483852
SEA_all_isolates	2	844501	844502	224293	1485352
SEA_all_isolates	2	846001	846002	223859	1486852
SEA_all_isolates	2	847501	847502	224369	1488352
SEA_all_isolates	2	849001	849002	224187	1489852
SEA_all_isolates	2	850501	850502	223056	1491352
SEA_all_isolates	2	852001	852002	221229	1492852
SEA_all_isolates	2	853501	853502	219889	1494352
SEA_all_isolates	2	855001	855002	219956	1495852
SEA_all_isolates	2	856501	856502	221624	1497352
SEA_all_isolates	2	858001	858002	221386	1498852
SEA_all_isolates	2	859501	859502	223047	1500352
SEA_all_isolates	2	861001	861002	223384	1501852
SEA_all_isolates	2	862501	862502	223174	1503352
SEA_all_isolates	2	864001	864002	222036	1504852
SEA_all_isolates	2	865501	865502	222036	1506352
SEA_all_isolates	2	867001	867002	227223	1507852
SEA_all_isolates	2	868501	868502	227180	1509352
SEA_all_isolates	2	870001	870002	227585	1510852
SEA_all_isolates	2	871501	871502	227585	1512352
SEA_all_isolates	2	873001	873002	234728	1513852
SEA_all_isolates	2	874501	874502	230011	1515352
SEA_all_isolates	2	876001	876002	230011	1516852
SEA_all_isolates	2	877501	877502	230011	1518352
SEA_all_isolates	2	879001	879002	214851	1519852
SEA_all_isolates	2	880501	880502	214851	1521352
SEA_all_isolates	2	882001	882002	214851	1522852
SEA_all_isolates	2	883501	883502	214851	1524352
SEA_all_isolates	2	885001	885002	214851	1525852
SEA_all_isolates	2	886501	886502	214851	1527352
SEA_all_isolates	2	888001	888002	214851	1528852
SEA_all_isolates	2	889501	889502	214851	1530352
SEA_all_isolates	2	891001	891002	214851	1531852
SEA_all_isolates	2	892501	892502	154325	1533352
SEA_all_isolates	2	894001	894002	154325	1534852
SEA_all_isolates	2	895501	895502	154325	1536352
SEA_all_isolates	2	897001	897002	154325	1537852
SEA_all_isolates	2	898501	898502	154325	1539352
SEA_all_isolates	2	900001	900002	154325	1540852
SEA_all_isolates	2	901501	901502	154325	1542352
SEA_all_isolates	2	903001	903002	154325	1543852
SEA_all_isolates	2	904501	904502	154325	1545352
SEA_all_isolates	2	906001	906002	141546	1546852
SEA_all_isolates	2	907501	907502	141546	1548352
SEA_all_isolates	2	909001	909002	141546	1549852
SEA_all_isolates	2	910501	910502	141546	1551352
SEA_all_isolates	2	912001	912002	141546	1552852
SEA_all_isolates	2	913501	913502	141546	1554352
SEA_all_isolates	2	915001	915002	141546	1555852
SEA_all_isolates	2	916501	916502	141546	1557352
SEA_all_isolates	2	918001	918002	133819	1558852
SEA_all_isolates	2	919501	919502	133819	1560352
SEA_all_isolates	2	921001	921002	133819	1561852
SEA_all_isolates	2	922501	922502	133819	1563352
SEA_all_isolates	2	924001	924002	133819	1564852
SEA_all_isolates	2	925501	925502	133819	1566352
SEA_all_isolates	2	927001	927002	133819	1567852
SEA_all_isolates	2	928501	928502	130336	1569352
SEA_all_isolates	2	930001	930002	130336	1570852
SEA_all_isolates	2	931501	931502	130336	1572352
SEA_all_isolates	2	933001	933002	130336	1573852
SEA_all_isolates	2	934501	934502	130336	1575352
SEA_all_isolates	2	936001	936002	130336	1576852
SEA_all_isolates	2	937501	937502	130336	1578352
SEA_all_isolates	2	939001	939002	130336	1579852
SEA_all_isolates	2	940501	940502	130336	1581352
SEA_all_isolates	2	942001	942002	0	1582852
SEA_all_isolates	2	943501	943502	0	1584352
SEA_all_isolates	2	945001	945002	0	1585852
SEA_all_isolates	2	946501	946502	0	1587352
SEA_all_isolates	3	1	2	0	1587954
SEA_all_isolates	3	1501	1502	0	1589454
SEA_all_isolates	3	3001	3002	0	1590954
SEA_all_isolates	3	4501	4502	117872	1592454
SEA_all_isolates	3	6001	6002	117872	1593954
SEA_all_isolates	3	7501	7502	117872	1595454
SEA_all_isolates	3	9001	9002	117872	1596954
SEA_all_isolates	3	10501	10502	117872	1598454
SEA_all_isolates	3	12001	12002	117872	1599954
SEA_all_isolates	3	13501	13502	117872	1601454
SEA_all_isolates	3	15001	15002	117872	1602954
SEA_all_isolates	3	16501	16502	117872	1604454
SEA_all_isolates	3	18001	18002	117872	1605954
SEA_all_isolates	3	19501	19502	117872	1607454
SEA_all_isolates	3	21001	21002	117872	1608954
SEA_all_isolates	3	22501	22502	117872	1610454
SEA_all_isolates	3	24001	24002	117872	1611954
SEA_all_isolates	3	25501	25502	117872	1613454
SEA_all_isolates	3	27001	27002	117872	1614954
SEA_all_isolates	3	28501	28502	117872	1616454
SEA_all_isolates	3	30001	30002	117872	1617954
SEA_all_isolates	3	31501	31502	117872	1619454
SEA_all_isolates	3	33001	33002	117872	1620954
SEA_all_isolates	3	34501	34502	117872	1622454
SEA_all_isolates	3	36001	36002	117872	1623954
SEA_all_isolates	3	37501	37502	117872	1625454
SEA_all_isolates	3	39001	39002	117872	1626954
SEA_all_isolates	3	40501	40502	117872	1628454
SEA_all_isolates	3	42001	42002	117872	1629954
SEA_all_isolates	3	43501	43502	117872	1631454
SEA_all_isolates	3	45001	45002	127702	1632954
SEA_all_isolates	3	46501	46502	127702	1634454
SEA_all_isolates	3	48001	48002	127702	1635954
SEA_all_isolates	3	49501	49502	127702	1637454
SEA_all_isolates	3	51001	51002	127702	1638954
SEA_all_isolates	3	52501	52502	127702	1640454
SEA_all_isolates	3	54001	54002	127702	1641954
SEA_all_isolates	3	55501	55502	127702	1643454
SEA_all_isolates	3	57001	57002	127702	1644954
SEA_all_isolates	3	58501	58502	127702	1646454
SEA_all_isolates	3	60001	60002	127702	1647954
SEA_all_isolates	3	61501	61502	127702	1649454
SEA_all_isolates	3	63001	63002	127702	1650954
SEA_all_isolates	3	64501	64502	127702	1652454
SEA_all_isolates	3	66001	66002	147539	1653954
SEA_all_isolates	3	67501	67502	147625	1655454
SEA_all_isolates	3	69001	69002	148066	1656954
SEA_all_isolates	3	70501	70502	148219	1658454
SEA_all_isolates	3	72001	72002	147868	1659954
SEA_all_isolates	3	73501	73502	148075	1661454
SEA_all_isolates	3	75001	75002	147582	1662954
SEA_all_isolates	3	76501	76502	148114	1664454
SEA_all_isolates	3	78001	78002	148113	1665954
SEA_all_isolates	3	79501	79502	147787	1667454
SEA_all_isolates	3	81001	81002	148071	1668954
SEA_all_isolates	3	82501	82502	147826	1670454
SEA_all_isolates	3	84001	84002	147826	1671954
SEA_all_isolates	3	85501	85502	147826	1673454
SEA_all_isolates	3	87001	87002	148556	1674954
SEA_all_isolates	3	88501	88502	148533	1676454
SEA_all_isolates	3	90001	90002	125936	1677954
SEA_all_isolates	3	91501	91502	126905	1679454
SEA_all_isolates	3	93001	93002	126896	1680954
SEA_all_isolates	3	94501	94502	126888	1682454
SEA_all_isolates	3	96001	96002	123775	1683954
SEA_all_isolates	3	97501	97502	123775	1685454
SEA_all_isolates	3	99001	99002	131516	1686954
SEA_all_isolates	3	100501	100502	131516	1688454
SEA_all_isolates	3	102001	102002	131493	1689954
SEA_all_isolates	3	103501	103502	131982	1691454
SEA_all_isolates	3	105001	105002	132042	1692954
SEA_all_isolates	3	106501	106502	132039	1694454
SEA_all_isolates	3	108001	108002	131947	1695954
SEA_all_isolates	3	109501	109502	134722	1697454
SEA_all_isolates	3	111001	111002	134269	1698954
SEA_all_isolates	3	112501	112502	134667	1700454
SEA_all_isolates	3	114001	114002	134179	1701954
SEA_all_isolates	3	115501	115502	134961	1703454
SEA_all_isolates	3	117001	117002	134988	1704954
SEA_all_isolates	3	118501	118502	134984	1706454
SEA_all_isolates	3	120001	120002	134809	1707954
SEA_all_isolates	3	121501	121502	134849	1709454
SEA_all_isolates	3	123001	123002	132281	1710954
SEA_all_isolates	3	124501	124502	132281	1712454
SEA_all_isolates	3	126001	126002	134073	1713954
SEA_all_isolates	3	127501	127502	133546	1715454
SEA_all_isolates	3	129001	129002	133796	1716954
SEA_all_isolates	3	130501	130502	132814	1718454
SEA_all_isolates	3	132001	132002	132581	1719954
SEA_all_isolates	3	133501	133502	132213	1721454
SEA_all_isolates	3	135001	135002	133796	1722954
SEA_all_isolates	3	136501	136502	133796	1724454
SEA_all_isolates	3	138001	138002	133454	1725954
SEA_all_isolates	3	139501	139502	133454	1727454
SEA_all_isolates	3	141001	141002	137095	1728954
SEA_all_isolates	3	142501	142502	137018	1730454
SEA_all_isolates	3	144001	144002	137165	1731954
SEA_all_isolates	3	145501	145502	132213	1733454
SEA_all_isolates	3	147001	147002	132213	1734954
SEA_all_isolates	3	148501	148502	132213	1736454
SEA_all_isolates	3	150001	150002	139088	1737954
SEA_all_isolates	3	151501	151502	139096	1739454
SEA_all_isolates	3	153001	153002	139123	1740954
SEA_all_isolates	3	154501	154502	138244	1742454
SEA_all_isolates	3	156001	156002	135434	1743954
SEA_all_isolates	3	157501	157502	135434	1745454
SEA_all_isolates	3	159001	159002	133516	1746954
SEA_all_isolates	3	160501	160502	133516	1748454
SEA_all_isolates	3	162001	162002	133516	1749954
SEA_all_isolates	3	163501	163502	142534	1751454
SEA_all_isolates	3	165001	165002	142568	1752954
SEA_all_isolates	3	166501	166502	142433	1754454
SEA_all_isolates	3	168001	168002	142433	1755954
SEA_all_isolates	3	169501	169502	142483	1757454
SEA_all_isolates	3	171001	171002	142483	1758954
SEA_all_isolates	3	172501	172502	138840	1760454
SEA_all_isolates	3	174001	174002	138840	1761954
SEA_all_isolates	3	175501	175502	143464	1763454
SEA_all_isolates	3	177001	177002	143462	1764954
SEA_all_isolates	3	178501	178502	139929	1766454
SEA_all_isolates	3	180001	180002	139866	1767954
SEA_all_isolates	3	181501	181502	139877	1769454
SEA_all_isolates	3	183001	183002	139877	1770954
SEA_all_isolates	3	184501	184502	139877	1772454
SEA_all_isolates	3	186001	186002	130925	1773954
SEA_all_isolates	3	187501	187502	130925	1775454
SEA_all_isolates	3	189001	189002	130925	1776954
SEA_all_isolates	3	190501	190502	134856	1778454
SEA_all_isolates	3	192001	192002	134859	1779954
SEA_all_isolates	3	193501	193502	134859	1781454
SEA_all_isolates	3	195001	195002	131161	1782954
SEA_all_isolates	3	196501	196502	131531	1784454
SEA_all_isolates	3	198001	198002	131538	1785954
SEA_all_isolates	3	199501	199502	131323	1787454
SEA_all_isolates	3	201001	201002	131351	1788954
SEA_all_isolates	3	202501	202502	131349	1790454
SEA_all_isolates	3	204001	204002	128087	1791954
SEA_all_isolates	3	205501	205502	128087	1793454
SEA_all_isolates	3	207001	207002	123031	1794954
SEA_all_isolates	3	208501	208502	123031	1796454
SEA_all_isolates	3	210001	210002	122787	1797954
SEA_all_isolates	3	211501	211502	135596	1799454
SEA_all_isolates	3	213001	213002	135976	1800954
SEA_all_isolates	3	214501	214502	135976	1802454
SEA_all_isolates	3	216001	216002	133722	1803954
SEA_all_isolates	3	217501	217502	134759	1805454
SEA_all_isolates	3	219001	219002	135230	1806954
SEA_all_isolates	3	220501	220502	135236	1808454
SEA_all_isolates	3	222001	222002	134941	1809954
SEA_all_isolates	3	223501	223502	134941	1811454
SEA_all_isolates	3	225001	225002	135426	1812954
SEA_all_isolates	3	226501	226502	135201	1814454
SEA_all_isolates	3	228001	228002	134391	1815954
SEA_all_isolates	3	229501	229502	134391	1817454
SEA_all_isolates	3	231001	231002	135799	1818954
SEA_all_isolates	3	232501	232502	135799	1820454
SEA_all_isolates	3	234001	234002	135799	1821954
SEA_all_isolates	3	235501	235502	133669	1823454
SEA_all_isolates	3	237001	237002	133669	1824954
SEA_all_isolates	3	238501	238502	133911	1826454
SEA_all_isolates	3	240001	240002	134377	1827954
SEA_all_isolates	3	241501	241502	134479	1829454
SEA_all_isolates	3	243001	243002	133990	1830954
SEA_all_isolates	3	244501	244502	133990	1832454
SEA_all_isolates	3	246001	246002	126626	1833954
SEA_all_isolates	3	247501	247502	126718	1835454
SEA_all_isolates	3	249001	249002	126793	1836954
SEA_all_isolates	3	250501	250502	119759	1838454
SEA_all_isolates	3	252001	252002	120607	1839954
SEA_all_isolates	3	253501	253502	120938	1841454
SEA_all_isolates	3	255001	255002	120939	1842954
SEA_all_isolates	3	256501	256502	120957	1844454
SEA_all_isolates	3	258001	258002	120957	1845954
SEA_all_isolates	3	259501	259502	115106	1847454
SEA_all_isolates	3	261001	261002	115106	1848954
SEA_all_isolates	3	262501	262502	117582	1850454
SEA_all_isolates	3	264001	264002	121042	1851954
SEA_all_isolates	3	265501	265502	121042	1853454
SEA_all_isolates	3	267001	267002	121169	1854954
SEA_all_isolates	3	268501	268502	120183	1856454
SEA_all_isolates	3	270001	270002	120183	1857954
SEA_all_isolates	3	271501	271502	120353	1859454
SEA_all_isolates	3	273001	273002	117757	1860954
SEA_all_isolates	3	274501	274502	117757	1862454
SEA_all_isolates	3	276001	276002	117757	1863954
SEA_all_isolates	3	277501	277502	128454	1865454
SEA_all_isolates	3	279001	279002	128424	1866954
SEA_all_isolates	3	280501	280502	128424	1868454
SEA_all_isolates	3	282001	282002	129476	1869954
SEA_all_isolates	3	283501	283502	129370	1871454
SEA_all_isolates	3	285001	285002	129370	1872954
SEA_all_isolates	3	286501	286502	129332	1874454
SEA_all_isolates	3	288001	288002	129744	1875954
SEA_all_isolates	3	289501	289502	125814	1877454
SEA_all_isolates	3	291001	291002	126147	1878954
SEA_all_isolates	3	292501	292502	124795	1880454
SEA_all_isolates	3	294001	294002	124795	1881954
SEA_all_isolates	3	295501	295502	124795	1883454
SEA_all_isolates	3	297001	297002	120939	1884954
SEA_all_isolates	3	298501	298502	120939	1886454
SEA_all_isolates	3	300001	300002	120939	1887954
SEA_all_isolates	3	301501	301502	120939	1889454
SEA_all_isolates	3	303001	303002	123217	1890954
SEA_all_isolates	3	304501	304502	123217	1892454
SEA_all_isolates	3	306001	306002	123513	1893954
SEA_all_isolates	3	307501	307502	123605	1895454
SEA_all_isolates	3	309001	309002	123584	1896954
SEA_all_isolates	3	310501	310502	123431	1898454
SEA_all_isolates	3	312001	312002	123431	1899954
SEA_all_isolates	3	313501	313502	123629	1901454
SEA_all_isolates	3	315001	315002	123197	1902954
SEA_all_isolates	3	316501	316502	123198	1904454
SEA_all_isolates	3	318001	318002	123198	1905954
SEA_all_isolates	3	319501	319502	117387	1907454
SEA_all_isolates	3	321001	321002	117387	1908954
SEA_all_isolates	3	322501	322502	117387	1910454
SEA_all_isolates	3	324001	324002	117387	1911954
SEA_all_isolates	3	325501	325502	117387	1913454
SEA_all_isolates	3	327001	327002	121193	1914954
SEA_all_isolates	3	328501	328502	121193	1916454
SEA_all_isolates	3	330001	330002	121172	1917954
SEA_all_isolates	3	331501	331502	121172	1919454
SEA_all_isolates	3	333001	333002	121964	1920954
SEA_all_isolates	3	334501	334502	121965	1922454
SEA_all_isolates	3	336001	336002	121965	1923954
SEA_all_isolates	3	337501	337502	109831	1925454
SEA_all_isolates	3	339001	339002	109831	1926954
SEA_all_isolates	3	340501	340502	109831	1928454
SEA_all_isolates	3	342001	342002	109831	1929954
SEA_all_isolates	3	343501	343502	109831	1931454
SEA_all_isolates	3	345001	345002	120678	1932954
SEA_all_isolates	3	346501	346502	120678	1934454
SEA_all_isolates	3	348001	348002	121350	1935954
SEA_all_isolates	3	349501	349502	121350	1937454
SEA_all_isolates	3	351001	351002	121341	1938954
SEA_all_isolates	3	352501	352502	121596	1940454
SEA_all_isolates	3	354001	354002	120419	1941954
SEA_all_isolates	3	355501	355502	120419	1943454
SEA_all_isolates	3	357001	357002	120645	1944954
SEA_all_isolates	3	358501	358502	120664	1946454
SEA_all_isolates	3	360001	360002	120682	1947954
SEA_all_isolates	3	361501	361502	119913	1949454
SEA_all_isolates	3	363001	363002	119403	1950954
SEA_all_isolates	3	364501	364502	119274	1952454
SEA_all_isolates	3	366001	366002	119275	1953954
SEA_all_isolates	3	367501	367502	119275	1955454
SEA_all_isolates	3	369001	369002	119013	1956954
SEA_all_isolates	3	370501	370502	119088	1958454
SEA_all_isolates	3	372001	372002	117931	1959954
SEA_all_isolates	3	373501	373502	117931	1961454
SEA_all_isolates	3	375001	375002	117931	1962954
SEA_all_isolates	3	376501	376502	120312	1964454
SEA_all_isolates	3	378001	378002	120521	1965954
SEA_all_isolates	3	379501	379502	119353	1967454
SEA_all_isolates	3	381001	381002	119353	1968954
SEA_all_isolates	3	382501	382502	110340	1970454
SEA_all_isolates	3	384001	384002	109641	1971954
SEA_all_isolates	3	385501	385502	109641	1973454
SEA_all_isolates	3	387001	387002	104314	1974954
SEA_all_isolates	3	388501	388502	104314	1976454
SEA_all_isolates	3	390001	390002	104314	1977954
SEA_all_isolates	3	391501	391502	123222	1979454
SEA_all_isolates	3	393001	393002	123222	1980954
SEA_all_isolates	3	394501	394502	105040	1982454
SEA_all_isolates	3	396001	396002	105040	1983954
SEA_all_isolates	3	397501	397502	105040	1985454
SEA_all_isolates	3	399001	399002	105040	1986954
SEA_all_isolates	3	400501	400502	107003	1988454
SEA_all_isolates	3	402001	402002	107137	1989954
SEA_all_isolates	3	403501	403502	107283	1991454
SEA_all_isolates	3	405001	405002	107427	1992954
SEA_all_isolates	3	406501	406502	107427	1994454
SEA_all_isolates	3	408001	408002	107851	1995954
SEA_all_isolates	3	409501	409502	107702	1997454
SEA_all_isolates	3	411001	411002	107702	1998954
SEA_all_isolates	3	412501	412502	107702	2000454
SEA_all_isolates	3	414001	414002	103644	2001954
SEA_all_isolates	3	415501	415502	103644	2003454
SEA_all_isolates	3	417001	417002	103644	2004954
SEA_all_isolates	3	418501	418502	113340	2006454
SEA_all_isolates	3	420001	420002	113340	2007954
SEA_all_isolates	3	421501	421502	113340	2009454
SEA_all_isolates	3	423001	423002	113158	2010954
SEA_all_isolates	3	424501	424502	113158	2012454
SEA_all_isolates	3	426001	426002	114547	2013954
SEA_all_isolates	3	427501	427502	114434	2015454
SEA_all_isolates	3	429001	429002	114434	2016954
SEA_all_isolates	3	430501	430502	117923	2018454
SEA_all_isolates	3	432001	432002	116884	2019954
SEA_all_isolates	3	433501	433502	118341	2021454
SEA_all_isolates	3	435001	435002	118256	2022954
SEA_all_isolates	3	436501	436502	118256	2024454
SEA_all_isolates	3	438001	438002	118411	2025954
SEA_all_isolates	3	439501	439502	116299	2027454
SEA_all_isolates	3	441001	441002	116299	2028954
SEA_all_isolates	3	442501	442502	121677	2030454
SEA_all_isolates	3	444001	444002	121737	2031954
SEA_all_isolates	3	445501	445502	121758	2033454
SEA_all_isolates	3	447001	447002	121758	2034954
SEA_all_isolates	3	448501	448502	121428	2036454
SEA_all_isolates	3	450001	450002	121428	2037954
SEA_all_isolates	3	451501	451502	128592	2039454
SEA_all_isolates	3	453001	453002	128509	2040954
SEA_all_isolates	3	454501	454502	128509	2042454
SEA_all_isolates	3	456001	456002	130076	2043954
SEA_all_isolates	3	457501	457502	130076	2045454
SEA_all_isolates	3	459001	459002	133028	2046954
SEA_all_isolates	3	460501	460502	133028	2048454
SEA_all_isolates	3	462001	462002	137869	2049954
SEA_all_isolates	3	463501	463502	137869	2051454
SEA_all_isolates	3	465001	465002	138902	2052954
SEA_all_isolates	3	466501	466502	139384	2054454
SEA_all_isolates	3	468001	468002	139378	2055954
SEA_all_isolates	3	469501	469502	139697	2057454
SEA_all_isolates	3	471001	471002	138553	2058954
SEA_all_isolates	3	472501	472502	138649	2060454
SEA_all_isolates	3	474001	474002	137117	2061954
SEA_all_isolates	3	475501	475502	137117	2063454
SEA_all_isolates	3	477001	477002	137117	2064954
SEA_all_isolates	3	478501	478502	137217	2066454
SEA_all_isolates	3	480001	480002	136281	2067954
SEA_all_isolates	3	481501	481502	132205	2069454
SEA_all_isolates	3	483001	483002	132205	2070954
SEA_all_isolates	3	484501	484502	132205	2072454
SEA_all_isolates	3	486001	486002	132205	2073954
SEA_all_isolates	3	487501	487502	132205	2075454
SEA_all_isolates	3	489001	489002	132205	2076954
SEA_all_isolates	3	490501	490502	139322	2078454
SEA_all_isolates	3	492001	492002	139322	2079954
SEA_all_isolates	3	493501	493502	139304	2081454
SEA_all_isolates	3	495001	495002	139304	2082954
SEA_all_isolates	3	496501	496502	137524	2084454
SEA_all_isolates	3	498001	498002	137524	2085954
SEA_all_isolates	3	499501	499502	137524	2087454
SEA_all_isolates	3	501001	501002	139773	2088954
SEA_all_isolates	3	502501	502502	139564	2090454
SEA_all_isolates	3	504001	504002	139401	2091954
SEA_all_isolates	3	505501	505502	140354	2093454
SEA_all_isolates	3	507001	507002	140286	2094954
SEA_all_isolates	3	508501	508502	140141	2096454
SEA_all_isolates	3	510001	510002	140020	2097954
SEA_all_isolates	3	511501	511502	137597	2099454
SEA_all_isolates	3	513001	513002	137597	2100954
SEA_all_isolates	3	514501	514502	137598	2102454
SEA_all_isolates	3	516001	516002	134024	2103954
SEA_all_isolates	3	517501	517502	134024	2105454
SEA_all_isolates	3	519001	519002	134024	2106954
SEA_all_isolates	3	520501	520502	136641	2108454
SEA_all_isolates	3	522001	522002	136641	2109954
SEA_all_isolates	3	523501	523502	126063	2111454
SEA_all_isolates	3	525001	525002	126063	2112954
SEA_all_isolates	3	526501	526502	126063	2114454
SEA_all_isolates	3	528001	528002	127048	2115954
SEA_all_isolates	3	529501	529502	127048	2117454
SEA_all_isolates	3	531001	531002	127053	2118954
SEA_all_isolates	3	532501	532502	102988	2120454
SEA_all_isolates	3	534001	534002	102988	2121954
SEA_all_isolates	3	535501	535502	102988	2123454
SEA_all_isolates	3	537001	537002	104252	2124954
SEA_all_isolates	3	538501	538502	104252	2126454
SEA_all_isolates	3	540001	540002	97545	2127954
SEA_all_isolates	3	541501	541502	97545	2129454
SEA_all_isolates	3	543001	543002	97545	2130954
SEA_all_isolates	3	544501	544502	168469	2132454
SEA_all_isolates	3	546001	546002	168469	2133954
SEA_all_isolates	3	547501	547502	168469	2135454
SEA_all_isolates	3	549001	549002	169492	2136954
SEA_all_isolates	3	550501	550502	169420	2138454
SEA_all_isolates	3	552001	552002	169420	2139954
SEA_all_isolates	3	553501	553502	169625	2141454
SEA_all_isolates	3	555001	555002	161968	2142954
SEA_all_isolates	3	556501	556502	161968	2144454
SEA_all_isolates	3	558001	558002	161968	2145954
SEA_all_isolates	3	559501	559502	162431	2147454
SEA_all_isolates	3	561001	561002	162418	2148954
SEA_all_isolates	3	562501	562502	162403	2150454
SEA_all_isolates	3	564001	564002	162111	2151954
SEA_all_isolates	3	565501	565502	162091	2153454
SEA_all_isolates	3	567001	567002	162091	2154954
SEA_all_isolates	3	568501	568502	162091	2156454
SEA_all_isolates	3	570001	570002	162091	2157954
SEA_all_isolates	3	571501	571502	157058	2159454
SEA_all_isolates	3	573001	573002	157058	2160954
SEA_all_isolates	3	574501	574502	157058	2162454
SEA_all_isolates	3	576001	576002	157058	2163954
SEA_all_isolates	3	577501	577502	157058	2165454
SEA_all_isolates	3	579001	579002	157058	2166954
SEA_all_isolates	3	580501	580502	157058	2168454
SEA_all_isolates	3	582001	582002	187295	2169954
SEA_all_isolates	3	583501	583502	187295	2171454
SEA_all_isolates	3	585001	585002	187295	2172954
SEA_all_isolates	3	586501	586502	187295	2174454
SEA_all_isolates	3	588001	588002	187295	2175954
SEA_all_isolates	3	589501	589502	187295	2177454
SEA_all_isolates	3	591001	591002	217302	2178954
SEA_all_isolates	3	592501	592502	217302	2180454
SEA_all_isolates	3	594001	594002	217302	2181954
SEA_all_isolates	3	595501	595502	217302	2183454
SEA_all_isolates	3	597001	597002	219765	2184954
SEA_all_isolates	3	598501	598502	219965	2186454
SEA_all_isolates	3	600001	600002	219965	2187954
SEA_all_isolates	3	601501	601502	219874	2189454
SEA_all_isolates	3	603001	603002	219874	2190954
SEA_all_isolates	3	604501	604502	221668	2192454
SEA_all_isolates	3	606001	606002	221668	2193954
SEA_all_isolates	3	607501	607502	221514	2195454
SEA_all_isolates	3	609001	609002	221514	2196954
SEA_all_isolates	3	610501	610502	221514	2198454
SEA_all_isolates	3	612001	612002	221514	2199954
SEA_all_isolates	3	613501	613502	223009	2201454
SEA_all_isolates	3	615001	615002	223009	2202954
SEA_all_isolates	3	616501	616502	223009	2204454
SEA_all_isolates	3	618001	618002	223033	2205954
SEA_all_isolates	3	619501	619502	223034	2207454
SEA_all_isolates	3	621001	621002	219647	2208954
SEA_all_isolates	3	622501	622502	219647	2210454
SEA_all_isolates	3	624001	624002	219647	2211954
SEA_all_isolates	3	625501	625502	219647	2213454
SEA_all_isolates	3	627001	627002	220319	2214954
SEA_all_isolates	3	628501	628502	212132	2216454
SEA_all_isolates	3	630001	630002	212132	2217954
SEA_all_isolates	3	631501	631502	212132	2219454
SEA_all_isolates	3	633001	633002	212132	2220954
SEA_all_isolates	3	634501	634502	212132	2222454
SEA_all_isolates	3	636001	636002	219717	2223954
SEA_all_isolates	3	637501	637502	219717	2225454
SEA_all_isolates	3	639001	639002	219717	2226954
SEA_all_isolates	3	640501	640502	204742	2228454
SEA_all_isolates	3	642001	642002	204742	2229954
SEA_all_isolates	3	643501	643502	204742	2231454
SEA_all_isolates	3	645001	645002	204742	2232954
SEA_all_isolates	3	646501	646502	205973	2234454
SEA_all_isolates	3	648001	648002	202955	2235954
SEA_all_isolates	3	649501	649502	202955	2237454
SEA_all_isolates	3	651001	651002	202955	2238954
SEA_all_isolates	3	652501	652502	202955	2240454
SEA_all_isolates	3	654001	654002	205015	2241954
SEA_all_isolates	3	655501	655502	205791	2243454
SEA_all_isolates	3	657001	657002	205772	2244954
SEA_all_isolates	3	658501	658502	203131	2246454
SEA_all_isolates	3	660001	660002	203131	2247954
SEA_all_isolates	3	661501	661502	203131	2249454
SEA_all_isolates	3	663001	663002	205513	2250954
SEA_all_isolates	3	664501	664502	205513	2252454
SEA_all_isolates	3	666001	666002	205402	2253954
SEA_all_isolates	3	667501	667502	175313	2255454
SEA_all_isolates	3	669001	669002	175313	2256954
SEA_all_isolates	3	670501	670502	168513	2258454
SEA_all_isolates	3	672001	672002	168513	2259954
SEA_all_isolates	3	673501	673502	168513	2261454
SEA_all_isolates	3	675001	675002	169461	2262954
SEA_all_isolates	3	676501	676502	169461	2264454
SEA_all_isolates	3	678001	678002	169461	2265954
SEA_all_isolates	3	679501	679502	169476	2267454
SEA_all_isolates	3	681001	681002	169483	2268954
SEA_all_isolates	3	682501	682502	105689	2270454
SEA_all_isolates	3	684001	684002	105689	2271954
SEA_all_isolates	3	685501	685502	105689	2273454
SEA_all_isolates	3	687001	687002	107966	2274954
SEA_all_isolates	3	688501	688502	105538	2276454
SEA_all_isolates	3	690001	690002	105538	2277954
SEA_all_isolates	3	691501	691502	104105	2279454
SEA_all_isolates	3	693001	693002	104680	2280954
SEA_all_isolates	3	694501	694502	104335	2282454
SEA_all_isolates	3	696001	696002	104293	2283954
SEA_all_isolates	3	697501	697502	103559	2285454
SEA_all_isolates	3	699001	699002	103177	2286954
SEA_all_isolates	3	700501	700502	103177	2288454
SEA_all_isolates	3	702001	702002	84312	2289954
SEA_all_isolates	3	703501	703502	84343	2291454
SEA_all_isolates	3	705001	705002	77525	2292954
SEA_all_isolates	3	706501	706502	79214	2294454
SEA_all_isolates	3	708001	708002	79544	2295954
SEA_all_isolates	3	709501	709502	78297	2297454
SEA_all_isolates	3	711001	711002	78297	2298954
SEA_all_isolates	3	712501	712502	78297	2300454
SEA_all_isolates	3	714001	714002	78297	2301954
SEA_all_isolates	3	715501	715502	82800	2303454
SEA_all_isolates	3	717001	717002	82978	2304954
SEA_all_isolates	3	718501	718502	83145	2306454
SEA_all_isolates	3	720001	720002	79760	2307954
SEA_all_isolates	3	721501	721502	79760	2309454
SEA_all_isolates	3	723001	723002	88400	2310954
SEA_all_isolates	3	724501	724502	86278	2312454
SEA_all_isolates	3	726001	726002	86278	2313954
SEA_all_isolates	3	727501	727502	86278	2315454
SEA_all_isolates	3	729001	729002	86278	2316954
SEA_all_isolates	3	730501	730502	97198	2318454
SEA_all_isolates	3	732001	732002	97198	2319954
SEA_all_isolates	3	733501	733502	97198	2321454
SEA_all_isolates	3	735001	735002	97200	2322954
SEA_all_isolates	3	736501	736502	97118	2324454
SEA_all_isolates	3	738001	738002	97118	2325954
SEA_all_isolates	3	739501	739502	97118	2327454
SEA_all_isolates	3	741001	741002	97129	2328954
SEA_all_isolates	3	742501	742502	96171	2330454
SEA_all_isolates	3	744001	744002	96171	2331954
SEA_all_isolates	3	745501	745502	96171	2333454
SEA_all_isolates	3	747001	747002	96171	2334954
SEA_all_isolates	3	748501	748502	96171	2336454
SEA_all_isolates	3	750001	750002	108716	2337954
SEA_all_isolates	3	751501	751502	108832	2339454
SEA_all_isolates	3	753001	753002	108386	2340954
SEA_all_isolates	3	754501	754502	108308	2342454
SEA_all_isolates	3	756001	756002	108308	2343954
SEA_all_isolates	3	757501	757502	108388	2345454
SEA_all_isolates	3	759001	759002	105773	2346954
SEA_all_isolates	3	760501	760502	105773	2348454
SEA_all_isolates	3	762001	762002	105773	2349954
SEA_all_isolates	3	763501	763502	114118	2351454
SEA_all_isolates	3	765001	765002	114118	2352954
SEA_all_isolates	3	766501	766502	112726	2354454
SEA_all_isolates	3	768001	768002	112726	2355954
SEA_all_isolates	3	769501	769502	112726	2357454
SEA_all_isolates	3	771001	771002	112726	2358954
SEA_all_isolates	3	772501	772502	112726	2360454
SEA_all_isolates	3	774001	774002	112726	2361954
SEA_all_isolates	3	775501	775502	119326	2363454
SEA_all_isolates	3	777001	777002	118473	2364954
SEA_all_isolates	3	778501	778502	118473	2366454
SEA_all_isolates	3	780001	780002	114381	2367954
SEA_all_isolates	3	781501	781502	114381	2369454
SEA_all_isolates	3	783001	783002	114381	2370954
SEA_all_isolates	3	784501	784502	114381	2372454
SEA_all_isolates	3	786001	786002	126218	2373954
SEA_all_isolates	3	787501	787502	126990	2375454
SEA_all_isolates	3	789001	789002	124473	2376954
SEA_all_isolates	3	790501	790502	124473	2378454
SEA_all_isolates	3	792001	792002	118389	2379954
SEA_all_isolates	3	793501	793502	118389	2381454
SEA_all_isolates	3	795001	795002	114891	2382954
SEA_all_isolates	3	796501	796502	114891	2384454
SEA_all_isolates	3	798001	798002	114891	2385954
SEA_all_isolates	3	799501	799502	114891	2387454
SEA_all_isolates	3	801001	801002	114891	2388954
SEA_all_isolates	3	802501	802502	126644	2390454
SEA_all_isolates	3	804001	804002	127033	2391954
SEA_all_isolates	3	805501	805502	126526	2393454
SEA_all_isolates	3	807001	807002	127360	2394954
SEA_all_isolates	3	808501	808502	127028	2396454
SEA_all_isolates	3	810001	810002	123024	2397954
SEA_all_isolates	3	811501	811502	123024	2399454
SEA_all_isolates	3	813001	813002	120604	2400954
SEA_all_isolates	3	814501	814502	120604	2402454
SEA_all_isolates	3	816001	816002	120604	2403954
SEA_all_isolates	3	817501	817502	120604	2405454
SEA_all_isolates	3	819001	819002	121724	2406954
SEA_all_isolates	3	820501	820502	121724	2408454
SEA_all_isolates	3	822001	822002	122910	2409954
SEA_all_isolates	3	823501	823502	122819	2411454
SEA_all_isolates	3	825001	825002	124344	2412954
SEA_all_isolates	3	826501	826502	124100	2414454
SEA_all_isolates	3	828001	828002	122631	2415954
SEA_all_isolates	3	829501	829502	123783	2417454
SEA_all_isolates	3	831001	831002	121870	2418954
SEA_all_isolates	3	832501	832502	121618	2420454
SEA_all_isolates	3	834001	834002	107998	2421954
SEA_all_isolates	3	835501	835502	107998	2423454
SEA_all_isolates	3	837001	837002	107998	2424954
SEA_all_isolates	3	838501	838502	107998	2426454
SEA_all_isolates	3	840001	840002	129035	2427954
SEA_all_isolates	3	841501	841502	129045	2429454
SEA_all_isolates	3	843001	843002	126795	2430954
SEA_all_isolates	3	844501	844502	126795	2432454
SEA_all_isolates	3	846001	846002	127699	2433954
SEA_all_isolates	3	847501	847502	127699	2435454
SEA_all_isolates	3	849001	849002	127967	2436954
SEA_all_isolates	3	850501	850502	128102	2438454
SEA_all_isolates	3	852001	852002	127747	2439954
SEA_all_isolates	3	853501	853502	128109	2441454
SEA_all_isolates	3	855001	855002	128244	2442954
SEA_all_isolates	3	856501	856502	130779	2444454
SEA_all_isolates	3	858001	858002	128179	2445954
SEA_all_isolates	3	859501	859502	125941	2447454
SEA_all_isolates	3	861001	861002	125941	2448954
SEA_all_isolates	3	862501	862502	125941	2450454
SEA_all_isolates	3	864001	864002	126647	2451954
SEA_all_isolates	3	865501	865502	125703	2453454
SEA_all_isolates	3	867001	867002	125703	2454954
SEA_all_isolates	3	868501	868502	125703	2456454
SEA_all_isolates	3	870001	870002	125703	2457954
SEA_all_isolates	3	871501	871502	92617	2459454
SEA_all_isolates	3	873001	873002	92617	2460954
SEA_all_isolates	3	874501	874502	92617	2462454
SEA_all_isolates	3	876001	876002	103527	2463954
SEA_all_isolates	3	877501	877502	103527	2465454
SEA_all_isolates	3	879001	879002	103405	2466954
SEA_all_isolates	3	880501	880502	103405	2468454
SEA_all_isolates	3	882001	882002	103834	2469954
SEA_all_isolates	3	883501	883502	103761	2471454
SEA_all_isolates	3	885001	885002	103761	2472954
SEA_all_isolates	3	886501	886502	103761	2474454
SEA_all_isolates	3	888001	888002	103732	2475954
SEA_all_isolates	3	889501	889502	103568	2477454
SEA_all_isolates	3	891001	891002	103760	2478954
SEA_all_isolates	3	892501	892502	103451	2480454
SEA_all_isolates	3	894001	894002	103451	2481954
SEA_all_isolates	3	895501	895502	106601	2483454
SEA_all_isolates	3	897001	897002	103163	2484954
SEA_all_isolates	3	898501	898502	101909	2486454
SEA_all_isolates	3	900001	900002	101909	2487954
SEA_all_isolates	3	901501	901502	101909	2489454
SEA_all_isolates	3	903001	903002	99410	2490954
SEA_all_isolates	3	904501	904502	99410	2492454
SEA_all_isolates	3	906001	906002	99410	2493954
SEA_all_isolates	3	907501	907502	99410	2495454
SEA_all_isolates	3	909001	909002	99627	2496954
SEA_all_isolates	3	910501	910502	99863	2498454
SEA_all_isolates	3	912001	912002	99863	2499954
SEA_all_isolates	3	913501	913502	99867	2501454
SEA_all_isolates	3	915001	915002	97774	2502954
SEA_all_isolates	3	916501	916502	97774	2504454
SEA_all_isolates	3	918001	918002	97774	2505954
SEA_all_isolates	3	919501	919502	102053	2507454
SEA_all_isolates	3	921001	921002	102318	2508954
SEA_all_isolates	3	922501	922502	102306	2510454
SEA_all_isolates	3	924001	924002	102306	2511954
SEA_all_isolates	3	925501	925502	98162	2513454
SEA_all_isolates	3	927001	927002	98162	2514954
SEA_all_isolates	3	928501	928502	98162	2516454
SEA_all_isolates	3	930001	930002	92776	2517954
SEA_all_isolates	3	931501	931502	92776	2519454
SEA_all_isolates	3	933001	933002	95594	2520954
SEA_all_isolates	3	934501	934502	95594	2522454
SEA_all_isolates	3	936001	936002	95594	2523954
SEA_all_isolates	3	937501	937502	94147	2525454
SEA_all_isolates	3	939001	939002	116909	2526954
SEA_all_isolates	3	940501	940502	116655	2528454
SEA_all_isolates	3	942001	942002	119096	2529954
SEA_all_isolates	3	943501	943502	119098	2531454
SEA_all_isolates	3	945001	945002	108106	2532954
SEA_all_isolates	3	946501	946502	108106	2534454
SEA_all_isolates	3	948001	948002	111368	2535954
SEA_all_isolates	3	949501	949502	104284	2537454
SEA_all_isolates	3	951001	951002	104284	2538954
SEA_all_isolates	3	952501	952502	105414	2540454
SEA_all_isolates	3	954001	954002	105848	2541954
SEA_all_isolates	3	955501	955502	105828	2543454
SEA_all_isolates	3	957001	957002	105647	2544954
SEA_all_isolates	3	958501	958502	104662	2546454
SEA_all_isolates	3	960001	960002	104662	2547954
SEA_all_isolates	3	961501	961502	105524	2549454
SEA_all_isolates	3	963001	963002	105524	2550954
SEA_all_isolates	3	964501	964502	106356	2552454
SEA_all_isolates	3	966001	966002	106638	2553954
SEA_all_isolates	3	967501	967502	106732	2555454
SEA_all_isolates	3	969001	969002	106271	2556954
SEA_all_isolates	3	970501	970502	112799	2558454
SEA_all_isolates	3	972001	972002	112799	2559954
SEA_all_isolates	3	973501	973502	112744	2561454
SEA_all_isolates	3	975001	975002	112614	2562954
SEA_all_isolates	3	976501	976502	112614	2564454
SEA_all_isolates	3	978001	978002	112852	2565954
SEA_all_isolates	3	979501	979502	112317	2567454
SEA_all_isolates	3	981001	981002	112453	2568954
SEA_all_isolates	3	982501	982502	112366	2570454
SEA_all_isolates	3	984001	984002	111388	2571954
SEA_all_isolates	3	985501	985502	111811	2573454
SEA_all_isolates	3	987001	987002	111769	2574954
SEA_all_isolates	3	988501	988502	111774	2576454
SEA_all_isolates	3	990001	990002	111774	2577954
SEA_all_isolates	3	991501	991502	109241	2579454
SEA_all_isolates	3	993001	993002	109248	2580954
SEA_all_isolates	3	994501	994502	109049	2582454
SEA_all_isolates	3	996001	996002	109050	2583954
SEA_all_isolates	3	997501	997502	109046	2585454
SEA_all_isolates	3	999001	999002	108301	2586954
SEA_all_isolates	3	1000501	1000502	108301	2588454
SEA_all_isolates	3	1002001	1002002	108326	2589954
SEA_all_isolates	3	1003501	1003502	91296	2591454
SEA_all_isolates	3	1005001	1005002	91296	2592954
SEA_all_isolates	3	1006501	1006502	91296	2594454
SEA_all_isolates	3	1008001	1008002	91296	2595954
SEA_all_isolates	3	1009501	1009502	91296	2597454
SEA_all_isolates	3	1011001	1011002	91296	2598954
SEA_all_isolates	3	1012501	1012502	91296	2600454
SEA_all_isolates	3	1014001	1014002	91296	2601954
SEA_all_isolates	3	1015501	1015502	91296	2603454
SEA_all_isolates	3	1017001	1017002	91296	2604954
SEA_all_isolates	3	1018501	1018502	91296	2606454
SEA_all_isolates	3	1020001	1020002	91296	2607954
SEA_all_isolates	3	1021501	1021502	91296	2609454
SEA_all_isolates	3	1023001	1023002	91296	2610954
SEA_all_isolates	3	1024501	1024502	91296	2612454
SEA_all_isolates	3	1026001	1026002	91296	2613954
SEA_all_isolates	3	1027501	1027502	91296	2615454
SEA_all_isolates	3	1029001	1029002	91296	2616954
SEA_all_isolates	3	1030501	1030502	91296	2618454
SEA_all_isolates	3	1032001	1032002	91296	2619954
SEA_all_isolates	3	1033501	1033502	91296	2621454
SEA_all_isolates	3	1035001	1035002	91296	2622954
SEA_all_isolates	3	1036501	1036502	91296	2624454
SEA_all_isolates	3	1038001	1038002	91296	2625954
SEA_all_isolates	3	1039501	1039502	91296	2627454
SEA_all_isolates	3	1041001	1041002	91296	2628954
SEA_all_isolates	3	1042501	1042502	91296	2630454
SEA_all_isolates	3	1044001	1044002	91296	2631954
SEA_all_isolates	3	1045501	1045502	91296	2633454
SEA_all_isolates	3	1047001	1047002	91296	2634954
SEA_all_isolates	3	1048501	1048502	91296	2636454
SEA_all_isolates	3	1050001	1050002	91296	2637954
SEA_all_isolates	3	1051501	1051502	91296	2639454
SEA_all_isolates	3	1053001	1053002	91296	2640954
SEA_all_isolates	3	1054501	1054502	91296	2642454
SEA_all_isolates	3	1056001	1056002	91296	2643954
SEA_all_isolates	3	1057501	1057502	91296	2645454
SEA_all_isolates	3	1059001	1059002	0	2646954
SEA_all_isolates	3	1060501	1060502	0	2648454
SEA_all_isolates	3	1062001	1062002	0	2649954
SEA_all_isolates	3	1063501	1063502	0	2651454
SEA_all_isolates	3	1065001	1065002	0	2652954
SEA_all_isolates	3	1066501	1066502	0	2654454
SEA_all_isolates	4	1	2	0	2655925
SEA_all_isolates	4	1501	1502	0	2657425
SEA_all_isolates	4	3001	3002	0	2658925
SEA_all_isolates	4	4501	4502	0	2660425
SEA_all_isolates	4	6001	6002	0	2661925
SEA_all_isolates	4	7501	7502	0	2663425
SEA_all_isolates	4	9001	9002	0	2664925
SEA_all_isolates	4	10501	10502	0	2666425
SEA_all_isolates	4	12001	12002	0	2667925
SEA_all_isolates	4	13501	13502	0	2669425
SEA_all_isolates	4	15001	15002	0	2670925
SEA_all_isolates	4	16501	16502	0	2672425
SEA_all_isolates	4	18001	18002	0	2673925
SEA_all_isolates	4	19501	19502	0	2675425
SEA_all_isolates	4	21001	21002	0	2676925
SEA_all_isolates	4	22501	22502	0	2678425
SEA_all_isolates	4	24001	24002	0	2679925
SEA_all_isolates	4	25501	25502	0	2681425
SEA_all_isolates	4	27001	27002	0	2682925
SEA_all_isolates	4	28501	28502	0	2684425
SEA_all_isolates	4	30001	30002	0	2685925
SEA_all_isolates	4	31501	31502	0	2687425
SEA_all_isolates	4	33001	33002	0	2688925
SEA_all_isolates	4	34501	34502	0	2690425
SEA_all_isolates	4	36001	36002	0	2691925
SEA_all_isolates	4	37501	37502	0	2693425
SEA_all_isolates	4	39001	39002	0	2694925
SEA_all_isolates	4	40501	40502	0	2696425
SEA_all_isolates	4	42001	42002	0	2697925
SEA_all_isolates	4	43501	43502	0	2699425
SEA_all_isolates	4	45001	45002	0	2700925
SEA_all_isolates	4	46501	46502	0	2702425
SEA_all_isolates	4	48001	48002	0	2703925
SEA_all_isolates	4	49501	49502	0	2705425
SEA_all_isolates	4	51001	51002	0	2706925
SEA_all_isolates	4	52501	52502	0	2708425
SEA_all_isolates	4	54001	54002	0	2709925
SEA_all_isolates	4	55501	55502	0	2711425
SEA_all_isolates	4	57001	57002	0	2712925
SEA_all_isolates	4	58501	58502	118102	2714425
SEA_all_isolates	4	60001	60002	118102	2715925
SEA_all_isolates	4	61501	61502	118102	2717425
SEA_all_isolates	4	63001	63002	118102	2718925
SEA_all_isolates	4	64501	64502	118102	2720425
SEA_all_isolates	4	66001	66002	118102	2721925
SEA_all_isolates	4	67501	67502	118102	2723425
SEA_all_isolates	4	69001	69002	118102	2724925
SEA_all_isolates	4	70501	70502	118102	2726425
SEA_all_isolates	4	72001	72002	118102	2727925
SEA_all_isolates	4	73501	73502	118102	2729425
SEA_all_isolates	4	75001	75002	118102	2730925
SEA_all_isolates	4	76501	76502	118102	2732425
SEA_all_isolates	4	78001	78002	118102	2733925
SEA_all_isolates	4	79501	79502	118102	2735425
SEA_all_isolates	4	81001	81002	118102	2736925
SEA_all_isolates	4	82501	82502	118102	2738425
SEA_all_isolates	4	84001	84002	125368	2739925
SEA_all_isolates	4	85501	85502	125368	2741425
SEA_all_isolates	4	87001	87002	126056	2742925
SEA_all_isolates	4	88501	88502	126860	2744425
SEA_all_isolates	4	90001	90002	132575	2745925
SEA_all_isolates	4	91501	91502	132292	2747425
SEA_all_isolates	4	93001	93002	131861	2748925
SEA_all_isolates	4	94501	94502	131940	2750425
SEA_all_isolates	4	96001	96002	132178	2751925
SEA_all_isolates	4	97501	97502	132666	2753425
SEA_all_isolates	4	99001	99002	132455	2754925
SEA_all_isolates	4	100501	100502	131805	2756425
SEA_all_isolates	4	102001	102002	134336	2757925
SEA_all_isolates	4	103501	103502	134328	2759425
SEA_all_isolates	4	105001	105002	134838	2760925
SEA_all_isolates	4	106501	106502	134837	2762425
SEA_all_isolates	4	108001	108002	134412	2763925
SEA_all_isolates	4	109501	109502	136411	2765425
SEA_all_isolates	4	111001	111002	136476	2766925
SEA_all_isolates	4	112501	112502	136550	2768425
SEA_all_isolates	4	114001	114002	136521	2769925
SEA_all_isolates	4	115501	115502	137325	2771425
SEA_all_isolates	4	117001	117002	136155	2772925
SEA_all_isolates	4	118501	118502	136155	2774425
SEA_all_isolates	4	120001	120002	136235	2775925
SEA_all_isolates	4	121501	121502	136249	2777425
SEA_all_isolates	4	123001	123002	135249	2778925
SEA_all_isolates	4	124501	124502	135322	2780425
SEA_all_isolates	4	126001	126002	135303	2781925
SEA_all_isolates	4	127501	127502	133955	2783425
SEA_all_isolates	4	129001	129002	133530	2784925
SEA_all_isolates	4	130501	130502	133304	2786425
SEA_all_isolates	4	132001	132002	130389	2787925
SEA_all_isolates	4	133501	133502	128368	2789425
SEA_all_isolates	4	135001	135002	133272	2790925
SEA_all_isolates	4	136501	136502	132654	2792425
SEA_all_isolates	4	138001	138002	132703	2793925
SEA_all_isolates	4	139501	139502	132989	2795425
SEA_all_isolates	4	141001	141002	125990	2796925
SEA_all_isolates	4	142501	142502	125558	2798425
SEA_all_isolates	4	144001	144002	125436	2799925
SEA_all_isolates	4	145501	145502	125329	2801425
SEA_all_isolates	4	147001	147002	125304	2802925
SEA_all_isolates	4	148501	148502	123165	2804425
SEA_all_isolates	4	150001	150002	123165	2805925
SEA_all_isolates	4	151501	151502	126240	2807425
SEA_all_isolates	4	153001	153002	126335	2808925
SEA_all_isolates	4	154501	154502	126315	2810425
SEA_all_isolates	4	156001	156002	121842	2811925
SEA_all_isolates	4	157501	157502	121746	2813425
SEA_all_isolates	4	159001	159002	121972	2814925
SEA_all_isolates	4	160501	160502	130259	2816425
SEA_all_isolates	4	162001	162002	130236	2817925
SEA_all_isolates	4	163501	163502	130235	2819425
SEA_all_isolates	4	165001	165002	132282	2820925
SEA_all_isolates	4	166501	166502	132044	2822425
SEA_all_isolates	4	168001	168002	132890	2823925
SEA_all_isolates	4	169501	169502	132616	2825425
SEA_all_isolates	4	171001	171002	133282	2826925
SEA_all_isolates	4	172501	172502	133284	2828425
SEA_all_isolates	4	174001	174002	132696	2829925
SEA_all_isolates	4	175501	175502	131395	2831425
SEA_all_isolates	4	177001	177002	131395	2832925
SEA_all_isolates	4	178501	178502	131395	2834425
SEA_all_isolates	4	180001	180002	131395	2835925
SEA_all_isolates	4	181501	181502	131395	2837425
SEA_all_isolates	4	183001	183002	135839	2838925
SEA_all_isolates	4	184501	184502	135875	2840425
SEA_all_isolates	4	186001	186002	135828	2841925
SEA_all_isolates	4	187501	187502	136458	2843425
SEA_all_isolates	4	189001	189002	136456	2844925
SEA_all_isolates	4	190501	190502	136448	2846425
SEA_all_isolates	4	192001	192002	132277	2847925
SEA_all_isolates	4	193501	193502	132277	2849425
SEA_all_isolates	4	195001	195002	132277	2850925
SEA_all_isolates	4	196501	196502	132277	2852425
SEA_all_isolates	4	198001	198002	132277	2853925
SEA_all_isolates	4	199501	199502	134345	2855425
SEA_all_isolates	4	201001	201002	134345	2856925
SEA_all_isolates	4	202501	202502	134909	2858425
SEA_all_isolates	4	204001	204002	134909	2859925
SEA_all_isolates	4	205501	205502	135329	2861425
SEA_all_isolates	4	207001	207002	135329	2862925
SEA_all_isolates	4	208501	208502	130039	2864425
SEA_all_isolates	4	210001	210002	130039	2865925
SEA_all_isolates	4	211501	211502	133638	2867425
SEA_all_isolates	4	213001	213002	130878	2868925
SEA_all_isolates	4	214501	214502	130878	2870425
SEA_all_isolates	4	216001	216002	130878	2871925
SEA_all_isolates	4	217501	217502	133018	2873425
SEA_all_isolates	4	219001	219002	133018	2874925
SEA_all_isolates	4	220501	220502	132981	2876425
SEA_all_isolates	4	222001	222002	132375	2877925
SEA_all_isolates	4	223501	223502	132375	2879425
SEA_all_isolates	4	225001	225002	131780	2880925
SEA_all_isolates	4	226501	226502	131780	2882425
SEA_all_isolates	4	228001	228002	131780	2883925
SEA_all_isolates	4	229501	229502	129649	2885425
SEA_all_isolates	4	231001	231002	129649	2886925
SEA_all_isolates	4	232501	232502	129649	2888425
SEA_all_isolates	4	234001	234002	129649	2889925
SEA_all_isolates	4	235501	235502	129649	2891425
SEA_all_isolates	4	237001	237002	141997	2892925
SEA_all_isolates	4	238501	238502	141991	2894425
SEA_all_isolates	4	240001	240002	141991	2895925
SEA_all_isolates	4	241501	241502	137402	2897425
SEA_all_isolates	4	243001	243002	137402	2898925
SEA_all_isolates	4	244501	244502	137402	2900425
SEA_all_isolates	4	246001	246002	137402	2901925
SEA_all_isolates	4	247501	247502	137402	2903425
SEA_all_isolates	4	249001	249002	138869	2904925
SEA_all_isolates	4	250501	250502	138929	2906425
SEA_all_isolates	4	252001	252002	136088	2907925
SEA_all_isolates	4	253501	253502	136088	2909425
SEA_all_isolates	4	255001	255002	136088	2910925
SEA_all_isolates	4	256501	256502	139422	2912425
SEA_all_isolates	4	258001	258002	138199	2913925
SEA_all_isolates	4	259501	259502	138199	2915425
SEA_all_isolates	4	261001	261002	139585	2916925
SEA_all_isolates	4	262501	262502	138954	2918425
SEA_all_isolates	4	264001	264002	138954	2919925
SEA_all_isolates	4	265501	265502	139535	2921425
SEA_all_isolates	4	267001	267002	139807	2922925
SEA_all_isolates	4	268501	268502	139382	2924425
SEA_all_isolates	4	270001	270002	139382	2925925
SEA_all_isolates	4	271501	271502	139382	2927425
SEA_all_isolates	4	273001	273002	141056	2928925
SEA_all_isolates	4	274501	274502	141056	2930425
SEA_all_isolates	4	276001	276002	141099	2931925
SEA_all_isolates	4	277501	277502	136002	2933425
SEA_all_isolates	4	279001	279002	136002	2934925
SEA_all_isolates	4	280501	280502	136002	2936425
SEA_all_isolates	4	282001	282002	136002	2937925
SEA_all_isolates	4	283501	283502	139473	2939425
SEA_all_isolates	4	285001	285002	141771	2940925
SEA_all_isolates	4	286501	286502	142492	2942425
SEA_all_isolates	4	288001	288002	141753	2943925
SEA_all_isolates	4	289501	289502	141753	2945425
SEA_all_isolates	4	291001	291002	144311	2946925
SEA_all_isolates	4	292501	292502	144313	2948425
SEA_all_isolates	4	294001	294002	144178	2949925
SEA_all_isolates	4	295501	295502	144178	2951425
SEA_all_isolates	4	297001	297002	144274	2952925
SEA_all_isolates	4	298501	298502	144274	2954425
SEA_all_isolates	4	300001	300002	148158	2955925
SEA_all_isolates	4	301501	301502	146415	2957425
SEA_all_isolates	4	303001	303002	146415	2958925
SEA_all_isolates	4	304501	304502	146415	2960425
SEA_all_isolates	4	306001	306002	148667	2961925
SEA_all_isolates	4	307501	307502	148672	2963425
SEA_all_isolates	4	309001	309002	147228	2964925
SEA_all_isolates	4	310501	310502	144536	2966425
SEA_all_isolates	4	312001	312002	144536	2967925
SEA_all_isolates	4	313501	313502	145045	2969425
SEA_all_isolates	4	315001	315002	145019	2970925
SEA_all_isolates	4	316501	316502	145063	2972425
SEA_all_isolates	4	318001	318002	139862	2973925
SEA_all_isolates	4	319501	319502	138123	2975425
SEA_all_isolates	4	321001	321002	138412	2976925
SEA_all_isolates	4	322501	322502	138037	2978425
SEA_all_isolates	4	324001	324002	138037	2979925
SEA_all_isolates	4	325501	325502	110302	2981425
SEA_all_isolates	4	327001	327002	110369	2982925
SEA_all_isolates	4	328501	328502	106540	2984425
SEA_all_isolates	4	330001	330002	106666	2985925
SEA_all_isolates	4	331501	331502	101735	2987425
SEA_all_isolates	4	333001	333002	101735	2988925
SEA_all_isolates	4	334501	334502	134064	2990425
SEA_all_isolates	4	336001	336002	133529	2991925
SEA_all_isolates	4	337501	337502	130486	2993425
SEA_all_isolates	4	339001	339002	130486	2994925
[truncated: 29,071 more rows]
