# Supplementary material for: Strong positive selection biases identity-by-descent-based inferences of recent demography and population structure in Plasmodium falciparum
Source: Nat Commun. 2024 Mar 20;15:2499. doi: 10.1038/s41467-024-46659-0 (PMC10954658; doi:10.1038/s41467-024-46659-0)
Supplement: Supplementary file 6 — Source Data File [file 41467_2024_46659_MOESM6_ESM.zip › Figure4/fig4a-b_sea_peak_info.csv]

Group	Chromosome	Start	End	Median	Thres	GwChromStart	GwStart	GwEnd	PeakImpactIndex	NumHits	HighImpact
SEA_all_isolates	4	349501	453002	169873.0	259498.3936223805	2655924	3005425	3108926	0.0012920076465838823	1	False
SEA_all_isolates	7	196501	457502	186691.5	339539.10800555453	6618213	6814714	7075715	0.007264010192145186	5	False
SEA_all_isolates	7	849001	1134002	186691.5	339539.10800555453	6618213	7467214	7752215	0.008035565061078458	2	False
SEA_all_isolates	8	466501	952502	236908.0	436734.05064320506	8063420	8529921	9015922	0.025675505348040653	36	True
SEA_all_isolates	9	579001	981002	184550.0	318038.66286359413	9536225	10115226	10517227	0.010573888472732397	1	True
SEA_all_isolates	10	423001	888002	120978.0	269508.3070029272	11077960	11500961	11965962	0.00630185294492131	1	False
SEA_all_isolates	12	739501	1362002	200126.0	325164.84739339387	14803956	15543457	16165958	0.02418633616961678	4	True
SEA_all_isolates	13	1600501	2518502	226944.0	413988.85282589874	17075450	18675951	19593952	0.04368461422127148	72	True
SEA_all_isolates	14	2289001	2868002	203476.0	331237.2948105519	20000686	22289687	22868688	0.01793864184609816	8	True
SEA_unrelated_isolates	4	349501	453002	2931.0	5803.795886718845	2655924	3005425	3108926	0.0014993403442860548	1	False
SEA_unrelated_isolates	4	532501	667502	2931.0	5803.795886718845	2655924	3188425	3323426	0.0029073427365439446	20	False
SEA_unrelated_isolates	5	769501	1041002	3567.0	7239.089553008749	3856414	4625915	4897416	0.013955124443353156	2	True
SEA_unrelated_isolates	6	1108501	1374002	5410.5	9562.324581160345	5199971	6308472	6573973	0.02796693349871985	2	True
SEA_unrelated_isolates	7	196501	492002	5415.0	12831.766551670944	6618213	6814714	7110215	0.03812977898400988	15	True
SEA_unrelated_isolates	8	466501	760502	4234.0	11270.093017975423	8063420	8529921	8823922	0.028267884926817335	28	True
SEA_unrelated_isolates	8	1020001	1177502	4234.0	11270.093017975423	8063420	9083421	9240922	0.008694404450638876	1	False
SEA_unrelated_isolates	9	729001	952502	3798.0	6321.217415638976	9536225	10265226	10488727	0.008926852849454587	1	False
SEA_unrelated_isolates	11	1243501	1396502	4045.0	7039.637699123459	12765616	14009117	14162118	0.004888461494577406	2	False
SEA_unrelated_isolates	12	702001	1089002	3512.0	9306.043397381532	14803956	15505957	15892958	0.035101203878797685	1	True
SEA_unrelated_isolates	13	490501	646502	4537.0	7829.409128409595	17075450	17565951	17721952	0.0050072531383697095	1	False
SEA_unrelated_isolates	13	1116001	1209002	4537.0	7829.409128409595	17075450	18191451	18284452	0.004143139178718038	4	False
SEA_unrelated_isolates	13	1683001	2365502	4537.0	7829.409128409595	17075450	18758451	19440952	0.028040014024828853	58	True
SEA_unrelated_isolates	14	2068501	2244002	4588.0	9901.403490380098	20000686	22069187	22244688	0.009951239879258212	1	False
SEA_unrelated_isolates	14	2301001	2875502	4588.0	9901.403490380098	20000686	22301687	22876188	0.0392920621240643	8	True
