# Supplementary material for: Strong positive selection biases identity-by-descent-based inferences of recent demography and population structure in Plasmodium falciparum
Source: Nat Commun. 2024 Mar 20;15:2499. doi: 10.1038/s41467-024-46659-0 (PMC10954658; doi:10.1038/s41467-024-46659-0)
Supplement: Supplementary file 6 — Source Data File [file 41467_2024_46659_MOESM6_ESM.zip › Figure5/fig5a_sea_popsize.csv]

Correction	GEN	NE	L95	U95
Orig	0	280.0	198.0	432.5
Orig	1	310.0	231.75	455.0
Orig	2	345.0	270.0	480.0
Orig	3	382.5	315.0	505.0
Orig	4	425.0	367.5	532.5
Orig	5	472.5	430.0	555.0
Orig	6	525.0	470.0	602.5
Orig	7	582.5	480.0	657.5
Orig	8	642.5	515.0	732.5
Orig	9	700.0	585.0	825.0
Orig	10	757.5	635.0	912.5
Orig	11	812.5	675.0	987.5
Orig	12	862.5	715.0	1082.5
Orig	13	907.5	755.0	1205.0
Orig	14	942.5	795.0	1257.5
Orig	15	970.0	830.0	1367.5
Orig	16	995.0	845.0	1482.5
Orig	17	1017.5	842.5	1575.0
Orig	18	1040.0	837.5	1627.5
Orig	19	1062.5	837.5	1642.5
Orig	20	1087.5	845.0	1640.0
Orig	21	1115.0	857.5	1622.5
Orig	22	1147.5	882.5	1595.0
Orig	23	1182.5	927.5	1612.5
Orig	24	1222.5	977.5	1592.5
Orig	25	1265.0	1032.5	1640.0
Orig	26	1312.5	1092.5	1690.0
Orig	27	1362.5	1100.0	1745.0
Orig	28	1417.5	1147.5	1802.5
Orig	29	1477.5	1160.0	1865.0
Orig	30	1542.5	1155.0	1930.0
Orig	31	1615.0	1147.5	2000.0
Orig	32	1690.0	1195.0	2075.0
Orig	33	1772.5	1245.0	2195.0
Orig	34	1860.0	1300.0	2335.0
Orig	35	1950.0	1362.5	2482.5
Orig	36	2047.5	1415.0	2575.0
Orig	37	2150.0	1477.5	2725.0
Orig	38	2260.0	1540.0	3000.0
Orig	39	2375.0	1610.0	3275.0
Orig	40	2497.5	1720.0	3575.0
Orig	41	2625.0	1830.0	3925.0
Orig	42	2750.0	1940.0	4275.0
Orig	43	2900.0	2050.0	4675.0
Orig	44	3050.0	2160.0	5075.0
Orig	45	3200.0	2270.0	5525.0
Orig	46	3350.0	2380.0	6000.0
Orig	47	3525.0	2492.5	6525.0
Orig	48	3700.0	2625.0	7075.0
Orig	49	3875.0	2725.0	7650.0
Orig	50	4075.0	2850.0	8275.0
Orig	51	4275.0	2975.0	8925.0
Orig	52	4475.0	3100.0	9600.0
Orig	53	4675.0	3225.0	10350.0
Orig	54	4900.0	3350.0	11100.0
Orig	55	5125.0	3475.0	11925.0
Orig	56	5350.0	3650.0	12775.0
Orig	57	5600.0	3825.0	13675.0
Orig	58	5825.0	3975.0	14600.0
Orig	59	6100.0	4150.0	15575.0
Orig	60	6350.0	4325.0	16600.0
Orig	61	6625.0	4475.0	17650.0
Orig	62	6900.0	4625.0	18750.0
Orig	63	7175.0	4775.0	19925.0
Orig	64	7450.0	4925.0	21125.0
Orig	65	7750.0	5075.0	22375.0
Orig	66	8050.0	5225.0	23675.0
Orig	67	8375.0	5375.0	25000.0
Orig	68	8700.0	5550.0	26500.0
Orig	69	9000.0	5700.0	27750.0
Orig	70	9350.0	5875.0	29250.0
Orig	71	9675.0	6075.0	30750.0
Orig	72	10025.0	6250.0	32500.0
Orig	73	10375.0	6425.0	34000.0
Orig	74	10725.0	6600.0	35750.0
Orig	75	11100.0	6750.0	37500.0
Orig	76	11475.0	6925.0	39250.0
Orig	77	11850.0	7125.0	41000.0
Orig	78	12225.0	7300.0	43000.0
Orig	79	12600.0	7475.0	45000.0
Orig	80	13000.0	7650.0	47000.0
Orig	81	13400.0	7825.0	49000.0
Orig	82	13800.0	8025.0	51000.0
Orig	83	14225.0	8200.0	53250.0
Orig	84	14625.0	8375.0	55500.0
Orig	85	15050.0	8575.0	57750.0
Orig	86	15475.0	8750.0	60000.0
Orig	87	15925.0	8950.0	62250.0
Orig	88	16350.0	9150.0	64750.0
Orig	89	16800.0	9325.0	67250.0
Orig	90	17250.0	9525.0	69750.0
Orig	91	17700.0	9725.0	72250.0
Orig	92	18150.0	9925.0	75000.0
Orig	93	18600.0	10100.0	77750.0
Orig	94	19075.0	10300.0	80500.0
Orig	95	19550.0	10500.0	83250.0
Orig	96	20025.0	10700.0	86000.0
Orig	97	20500.0	10900.0	89000.0
Orig	98	20975.0	11100.0	92000.0
Orig	99	21450.0	11300.0	95000.0
Orig	100	21950.0	11500.0	98000.0
RmPeaks	0	335.0	267.5	467.5
RmPeaks	1	367.5	302.5	490.0
RmPeaks	2	400.0	345.0	510.0
RmPeaks	3	435.0	387.5	532.5
RmPeaks	4	472.5	432.5	550.0
RmPeaks	5	512.5	480.0	572.5
RmPeaks	6	555.0	507.5	620.0
RmPeaks	7	600.0	532.5	680.0
RmPeaks	8	690.0	600.0	752.5
RmPeaks	9	782.5	712.5	850.0
RmPeaks	10	880.0	772.5	992.5
RmPeaks	11	975.0	827.5	1197.5
RmPeaks	12	1065.0	880.0	1342.5
RmPeaks	13	1150.0	927.5	1497.5
RmPeaks	14	1227.5	970.0	1667.5
RmPeaks	15	1295.0	1007.5	1810.0
RmPeaks	16	1340.0	1037.5	1917.5
RmPeaks	17	1377.5	1067.5	1997.5
RmPeaks	18	1405.0	1092.5	2050.0
RmPeaks	19	1425.0	1122.5	2072.5
RmPeaks	20	1437.5	1132.5	2065.0
RmPeaks	21	1440.0	1162.5	2025.0
RmPeaks	22	1435.0	1205.0	1955.0
RmPeaks	23	1420.0	1170.0	1942.5
RmPeaks	24	1450.0	1197.5	1925.0
RmPeaks	25	1480.0	1225.0	1915.0
RmPeaks	26	1512.5	1257.5	1925.0
RmPeaks	27	1547.5	1292.5	1935.0
RmPeaks	28	1582.5	1267.5	1942.5
RmPeaks	29	1620.0	1322.5	1960.0
RmPeaks	30	1660.0	1330.0	2010.0
RmPeaks	31	1700.0	1257.5	2062.5
RmPeaks	32	1802.5	1215.0	2172.5
RmPeaks	33	1910.0	1377.5	2282.5
RmPeaks	34	2025.0	1562.5	2387.5
RmPeaks	35	2142.5	1725.0	2497.5
RmPeaks	36	2265.0	1845.0	2625.0
RmPeaks	37	2395.0	1927.5	2775.0
RmPeaks	38	2525.0	2002.5	2925.0
RmPeaks	39	2675.0	2080.0	3100.0
RmPeaks	40	2825.0	2187.5	3300.0
RmPeaks	41	3000.0	2342.5	3575.0
RmPeaks	42	3175.0	2500.0	3850.0
RmPeaks	43	3350.0	2650.0	4125.0
RmPeaks	44	3525.0	2825.0	4450.0
RmPeaks	45	3700.0	3000.0	4775.0
RmPeaks	46	3900.0	3175.0	5150.0
RmPeaks	47	4100.0	3350.0	5550.0
RmPeaks	48	4300.0	3550.0	5950.0
RmPeaks	49	4500.0	3750.0	6400.0
RmPeaks	50	4700.0	3900.0	6850.0
RmPeaks	51	4925.0	4050.0	7300.0
RmPeaks	52	5125.0	4225.0	7800.0
RmPeaks	53	5350.0	4400.0	8300.0
RmPeaks	54	5575.0	4575.0	8825.0
RmPeaks	55	5825.0	4775.0	9375.0
RmPeaks	56	6050.0	4975.0	9975.0
RmPeaks	57	6300.0	5175.0	10575.0
RmPeaks	58	6525.0	5350.0	11200.0
RmPeaks	59	6775.0	5550.0	11850.0
RmPeaks	60	7050.0	5750.0	12525.0
RmPeaks	61	7300.0	5950.0	13225.0
RmPeaks	62	7575.0	6125.0	13925.0
RmPeaks	63	7825.0	6325.0	14675.0
RmPeaks	64	8100.0	6525.0	15450.0
RmPeaks	65	8375.0	6700.0	16250.0
RmPeaks	66	8650.0	6900.0	17050.0
RmPeaks	67	8950.0	7125.0	17900.0
RmPeaks	68	9225.0	7300.0	18750.0
RmPeaks	69	9525.0	7475.0	19650.0
RmPeaks	70	9825.0	7650.0	20550.0
RmPeaks	71	10125.0	7850.0	21475.0
RmPeaks	72	10425.0	8025.0	22425.0
RmPeaks	73	10750.0	8200.0	23425.0
RmPeaks	74	11050.0	8400.0	24425.0
RmPeaks	75	11375.0	8575.0	25500.0
RmPeaks	76	11700.0	8750.0	26500.0
RmPeaks	77	12025.0	8950.0	27500.0
RmPeaks	78	12350.0	9125.0	28500.0
RmPeaks	79	12675.0	9300.0	29750.0
RmPeaks	80	13000.0	9475.0	30750.0
RmPeaks	81	13325.0	9675.0	32000.0
RmPeaks	82	13675.0	9875.0	33250.0
RmPeaks	83	14025.0	10100.0	34250.0
RmPeaks	84	14350.0	10325.0	35500.0
RmPeaks	85	14700.0	10475.0	36750.0
RmPeaks	86	15050.0	10600.0	38000.0
RmPeaks	87	15400.0	10750.0	39250.0
RmPeaks	88	15750.0	10925.0	40500.0
RmPeaks	89	16100.0	11100.0	41750.0
RmPeaks	90	16475.0	11275.0	43000.0
RmPeaks	91	16825.0	11450.0	44250.0
RmPeaks	92	17200.0	11600.0	45500.0
RmPeaks	93	17550.0	11775.0	47000.0
RmPeaks	94	17900.0	11925.0	48250.0
RmPeaks	95	18275.0	12050.0	49500.0
RmPeaks	96	18650.0	12175.0	51000.0
RmPeaks	97	19025.0	12300.0	52250.0
RmPeaks	98	19375.0	12425.0	53750.0
RmPeaks	99	19750.0	12525.0	55000.0
RmPeaks	100	20125.0	12625.0	56500.0
