# Supplementary material for: Strong positive selection biases identity-by-descent-based inferences of recent demography and population structure in Plasmodium falciparum
Source: Nat Commun. 2024 Mar 20;15:2499. doi: 10.1038/s41467-024-46659-0 (PMC10954658; doi:10.1038/s41467-024-46659-0)
Supplement: Supplementary file 6 — Source Data File [file 41467_2024_46659_MOESM6_ESM.zip › Figure5/fig5b_sea_commu_level_ibd_sharing_with_comm_size.csv]

	C1	C4	C2	C0	C3	CommuSize
C1	12.563314844444443	12.250262884577701	11.999640648723258	8.47611403096218	10.461868474426806	126
C4	12.250262884577701	120.52717037037037	33.90017622114868	32.220841591220854	28.333730658436213	27
C2	11.999640648723258	33.90017622114868	127.89122409017716	65.46556767579173	79.09836105072463	46
C0	8.47611403096218	32.220841591220854	65.46556767579173	248.48553369449053	79.6264487654321	135
C3	10.461868474426806	28.333730658436213	79.09836105072463	79.6264487654321	293.4056342995169	24
