# Supplementary material for: Strong positive selection biases identity-by-descent-based inferences of recent demography and population structure in Plasmodium falciparum
Source: Nat Commun. 2024 Mar 20;15:2499. doi: 10.1038/s41467-024-46659-0 (PMC10954658; doi:10.1038/s41467-024-46659-0)
Supplement: Supplementary file 6 — Source Data File [file 41467_2024_46659_MOESM6_ESM.zip › Figure5/fig5c_sea_community_mutation_frequency.csv]

	pfaat1:S258L	pfaat1:F313S	arps10:V127M	pfcrt:K76T	pfcrt:H97Y	pfcrt:F145I	pfcrt:I218F	pfcrt:G353V	pfcrt:I356T	dhfr:I164L	dhps:A581G	fd:D193Y	k13:Y493H	k13:R539T	k13:C580Y	pfmdr1:Y184F	pph:V1157L
C1	0.42857142857142855	0.8809523809523809	0.16666666666666666	0.8650793650793651	0.0	0.0	0.0	0.0	0.16666666666666666	0.0873015873015873	0.047619047619047616	0.15079365079365079	0.0	0.0	0.015873015873015872	0.1111111111111111	0.16666666666666666
C4	0.7407407407407407	1.0	0.5185185185185185	1.0	0.0	0.0	0.0	0.0	0.3333333333333333	0.07407407407407407	0.4074074074074074	0.6296296296296297	0.2962962962962963	0.037037037037037035	0.07407407407407407	0.18518518518518517	0.7407407407407407
C2	0.8695652173913043	1.0	0.782608695652174	1.0	0.0	0.0	0.0	0.0	1.0	0.5	0.5217391304347826	0.8913043478260869	0.021739130434782608	0.043478260869565216	0.6521739130434783	0.6521739130434783	0.6086956521739131
C0	0.45925925925925926	1.0	0.8814814814814815	1.0	0.11851851851851852	0.014814814814814815	0.05185185185185185	0.05185185185185185	0.9629629629629629	0.6296296296296297	0.5703703703703704	0.9185185185185185	0.06666666666666667	0.007407407407407408	0.6518518518518519	0.8518518518518519	0.6814814814814815
C3	0.8333333333333334	0.9583333333333334	0.9583333333333334	1.0	0.0	0.0	0.0	0.0	1.0	0.4166666666666667	0.3333333333333333	0.9583333333333334	0.08333333333333333	0.4166666666666667	0.375	0.7916666666666666	0.6666666666666666
