# Supplementary material for: Strong positive selection biases identity-by-descent-based inferences of recent demography and population structure in Plasmodium falciparum
Source: Nat Commun. 2024 Mar 20;15:2499. doi: 10.1038/s41467-024-46659-0 (PMC10954658; doi:10.1038/s41467-024-46659-0)
Supplement: Supplementary file 6 — Source Data File [file 41467_2024_46659_MOESM6_ESM.zip › Figure5/fig5d_sea_community_assignment_consistency_orig_vs_rmpeaks.csv]

	rmpeaks-C0	rmpeaks-C1	rmpeaks-C2	rmpeaks-C3	rmpeaks-C4
orig-C0	135	0	0	0	0
orig-C1	0	108	1	0	0
orig-C2	1	0	43	0	0
orig-C3	0	0	0	24	0
orig-C4	0	1	1	0	23
