# Supplementary material for: Strong positive selection biases identity-by-descent-based inferences of recent demography and population structure in Plasmodium falciparum
Source: Nat Commun. 2024 Mar 20;15:2499. doi: 10.1038/s41467-024-46659-0 (PMC10954658; doi:10.1038/s41467-024-46659-0)
Supplement: Supplementary file 6 — Source Data File [file 41467_2024_46659_MOESM6_ESM.zip › Figure6/fig6a_waf_popsize.csv]

Correction	GEN	NE	L95	U95
Orig	0	26000.0	10575.0	59000.0
Orig	1	37250.0	20225.0	70250.0
Orig	2	51250.0	33000.0	80250.0
Orig	3	67250.0	47750.0	101250.0
Orig	4	82750.0	66750.0	125000.0
Orig	5	94250.0	80750.0	149750.0
Orig	6	99750.0	80500.0	172250.0
Orig	7	98750.0	65250.0	212750.0
Orig	8	90250.0	51000.0	238250.0
Orig	9	78250.0	38750.0	242000.0
Orig	10	65000.0	28750.0	227500.0
Orig	11	52000.0	22225.0	210500.0
Orig	12	40500.0	17900.0	174500.0
Orig	13	32000.0	14700.0	133250.0
Orig	14	25250.0	12000.0	97000.0
Orig	15	19875.0	9475.0	68500.0
Orig	16	15850.0	7925.0	46750.0
Orig	17	13075.0	7125.0	35000.0
Orig	18	11225.0	7175.0	27000.0
Orig	19	10125.0	7050.0	21325.0
Orig	20	9900.0	6575.0	17400.0
Orig	21	9700.0	6325.0	14800.0
Orig	22	9575.0	6025.0	15150.0
Orig	23	9450.0	5350.0	16375.0
Orig	24	9475.0	5300.0	17550.0
Orig	25	9700.0	5375.0	18500.0
Orig	26	10075.0	5575.0	19025.0
Orig	27	10675.0	5950.0	19100.0
Orig	28	11500.0	6475.0	19650.0
Orig	29	12375.0	6925.0	21150.0
Orig	30	13325.0	7425.0	22500.0
Orig	31	14350.0	7925.0	23325.0
Orig	32	15475.0	8550.0	24175.0
Orig	33	16725.0	9250.0	25000.0
Orig	34	18100.0	10025.0	27250.0
Orig	35	19650.0	10925.0	29750.0
Orig	36	21325.0	11925.0	32250.0
Orig	37	23100.0	13025.0	34750.0
Orig	38	25000.0	14375.0	38500.0
Orig	39	27000.0	16275.0	42500.0
Orig	40	29000.0	18475.0	46000.0
Orig	41	31250.0	19825.0	49000.0
Orig	42	33500.0	20950.0	52000.0
Orig	43	36000.0	22075.0	55500.0
Orig	44	38500.0	23225.0	59000.0
Orig	45	41000.0	24400.0	64250.0
Orig	46	43750.0	26000.0	70250.0
Orig	47	46250.0	27750.0	76000.0
Orig	48	49250.0	29500.0	80500.0
Orig	49	52000.0	31000.0	85250.0
Orig	50	54750.0	32250.0	94250.0
Orig	51	57500.0	33750.0	103750.0
Orig	52	60500.0	35250.0	114000.0
Orig	53	63500.0	37250.0	124750.0
Orig	54	66500.0	39500.0	135750.0
Orig	55	69500.0	41500.0	146000.0
Orig	56	72500.0	43750.0	157250.0
Orig	57	75500.0	46000.0	171750.0
Orig	58	78500.0	48250.0	188000.0
Orig	59	81500.0	50000.0	202750.0
Orig	60	84500.0	52000.0	219500.0
Orig	61	87500.0	53750.0	237250.0
Orig	62	90500.0	55250.0	255000.0
Orig	63	93500.0	56500.0	275000.0
Orig	64	96500.0	57750.0	295000.0
Orig	65	99250.0	58750.0	317500.0
Orig	66	102250.0	60000.0	340000.0
Orig	67	105000.0	61250.0	362500.0
Orig	68	108000.0	62250.0	385000.0
Orig	69	111000.0	63500.0	410000.0
Orig	70	113750.0	64500.0	435000.0
Orig	71	116500.0	65500.0	462500.0
Orig	72	119250.0	66250.0	487500.0
Orig	73	122000.0	67250.0	515000.0
Orig	74	124500.0	68250.0	542500.0
Orig	75	127250.0	69250.0	572500.0
Orig	76	129750.0	70000.0	600000.0
Orig	77	132500.0	70750.0	630000.0
Orig	78	135000.0	71750.0	660000.0
Orig	79	137500.0	72750.0	690000.0
Orig	80	139750.0	73500.0	722500.0
Orig	81	142000.0	74000.0	752500.0
Orig	82	144500.0	74500.0	785000.0
Orig	83	146750.0	75000.0	817500.0
Orig	84	149000.0	75750.0	847500.0
Orig	85	151000.0	76250.0	880000.0
Orig	86	153250.0	76750.0	912500.0
Orig	87	155250.0	77250.0	947500.0
Orig	88	157250.0	77500.0	980000.0
Orig	89	159000.0	78000.0	1012500.0
Orig	90	160750.0	78500.0	1045000.0
Orig	91	162500.0	78750.0	1077500.0
Orig	92	164500.0	79250.0	1110000.0
Orig	93	166000.0	79500.0	1142500.0
Orig	94	167750.0	79750.0	1177500.0
Orig	95	169250.0	80000.0	1210000.0
Orig	96	170500.0	80250.0	1242500.0
Orig	97	172000.0	80500.0	1275000.0
Orig	98	173250.0	80500.0	1307500.0
Orig	99	174500.0	80750.0	1340000.0
Orig	100	175750.0	81000.0	1370000.0
Rmpeaks	0	23550.0	15400.0	33250.0
Rmpeaks	1	32000.0	24175.0	43000.0
Rmpeaks	2	43250.0	36750.0	54500.0
Rmpeaks	3	57500.0	52500.0	72000.0
Rmpeaks	4	76000.0	68750.0	94750.0
Rmpeaks	5	99250.0	86500.0	134750.0
Rmpeaks	6	128750.0	107250.0	195000.0
Rmpeaks	7	165750.0	126750.0	280000.0
Rmpeaks	8	203000.0	140000.0	377500.0
Rmpeaks	9	233000.0	151500.0	467500.0
Rmpeaks	10	245750.0	154250.0	512500.0
Rmpeaks	11	235750.0	147250.0	490000.0
Rmpeaks	12	207000.0	125750.0	415000.0
Rmpeaks	13	169750.0	97250.0	320000.0
Rmpeaks	14	132750.0	72500.0	262500.0
Rmpeaks	15	101000.0	56250.0	193750.0
Rmpeaks	16	78750.0	45750.0	138250.0
Rmpeaks	17	62500.0	38000.0	106250.0
Rmpeaks	18	51000.0	32250.0	83500.0
Rmpeaks	19	42250.0	27750.0	68500.0
Rmpeaks	20	35750.0	24650.0	57250.0
Rmpeaks	21	31000.0	22575.0	48750.0
Rmpeaks	22	27750.0	20450.0	42500.0
Rmpeaks	23	25750.0	19150.0	38000.0
Rmpeaks	24	24150.0	18200.0	34500.0
Rmpeaks	25	22975.0	17575.0	31000.0
Rmpeaks	26	22150.0	17175.0	27750.0
Rmpeaks	27	21575.0	16850.0	26000.0
Rmpeaks	28	21275.0	17175.0	24875.0
Rmpeaks	29	21275.0	17600.0	24900.0
Rmpeaks	30	21575.0	18325.0	25500.0
Rmpeaks	31	22250.0	18575.0	27000.0
Rmpeaks	32	23050.0	18750.0	28750.0
Rmpeaks	33	23975.0	18550.0	30750.0
Rmpeaks	34	25000.0	18475.0	33000.0
Rmpeaks	35	26250.0	18475.0	35500.0
Rmpeaks	36	27750.0	18600.0	38250.0
Rmpeaks	37	29250.0	18825.0	41250.0
Rmpeaks	38	31000.0	20000.0	45500.0
Rmpeaks	39	33000.0	21450.0	50250.0
Rmpeaks	40	35250.0	23050.0	56000.0
Rmpeaks	41	37500.0	24800.0	63000.0
Rmpeaks	42	40000.0	26750.0	69000.0
Rmpeaks	43	42750.0	28250.0	75000.0
Rmpeaks	44	45750.0	29250.0	81250.0
Rmpeaks	45	49000.0	30500.0	87750.0
Rmpeaks	46	52250.0	31750.0	95000.0
Rmpeaks	47	56000.0	33000.0	103000.0
Rmpeaks	48	59750.0	34000.0	111250.0
Rmpeaks	49	63750.0	35250.0	119750.0
Rmpeaks	50	68000.0	36500.0	128500.0
Rmpeaks	51	72750.0	37500.0	139500.0
Rmpeaks	52	77500.0	38500.0	153500.0
Rmpeaks	53	82500.0	39750.0	168500.0
Rmpeaks	54	88000.0	41750.0	185000.0
Rmpeaks	55	93500.0	43750.0	203000.0
Rmpeaks	56	99500.0	45500.0	222250.0
Rmpeaks	57	105500.0	47250.0	243000.0
Rmpeaks	58	112000.0	49000.0	265000.0
Rmpeaks	59	118750.0	50750.0	290000.0
Rmpeaks	60	125750.0	52500.0	315000.0
Rmpeaks	61	133000.0	54500.0	342500.0
Rmpeaks	62	140500.0	56250.0	372500.0
Rmpeaks	63	148500.0	58250.0	405000.0
Rmpeaks	64	156500.0	60250.0	437500.0
Rmpeaks	65	165000.0	62500.0	475000.0
Rmpeaks	66	173750.0	64500.0	512500.0
Rmpeaks	67	182750.0	66750.0	552500.0
Rmpeaks	68	192000.0	69000.0	595000.0
Rmpeaks	69	201750.0	71250.0	640000.0
Rmpeaks	70	211750.0	73500.0	690000.0
Rmpeaks	71	222000.0	75750.0	742500.0
Rmpeaks	72	232500.0	78000.0	797500.0
Rmpeaks	73	243250.0	80500.0	855000.0
Rmpeaks	74	255000.0	83000.0	915000.0
Rmpeaks	75	265000.0	85250.0	977500.0
Rmpeaks	76	277500.0	87750.0	1042500.0
Rmpeaks	77	290000.0	90500.0	1115000.0
Rmpeaks	78	302500.0	93000.0	1187500.0
Rmpeaks	79	315000.0	95500.0	1277500.0
Rmpeaks	80	327500.0	98000.0	1380000.0
Rmpeaks	81	340000.0	100750.0	1490000.0
Rmpeaks	82	355000.0	103250.0	1605000.0
Rmpeaks	83	367500.0	106000.0	1725000.0
Rmpeaks	84	382500.0	108500.0	1855000.0
Rmpeaks	85	395000.0	111250.0	1992500.0
Rmpeaks	86	410000.0	114000.0	2137500.0
Rmpeaks	87	425000.0	116500.0	2292500.0
Rmpeaks	88	440000.0	119250.0	2460000.0
Rmpeaks	89	455000.0	122000.0	2625000.0
Rmpeaks	90	472500.0	124750.0	2825000.0
Rmpeaks	91	487500.0	127250.0	3025000.0
Rmpeaks	92	502500.0	130000.0	3225000.0
Rmpeaks	93	520000.0	132750.0	3425000.0
Rmpeaks	94	537500.0	135500.0	3675000.0
Rmpeaks	95	555000.0	138000.0	3900000.0
Rmpeaks	96	572500.0	140750.0	4175000.0
Rmpeaks	97	590000.0	143250.0	4450000.0
Rmpeaks	98	607500.0	146000.0	4725000.0
Rmpeaks	99	625000.0	148500.0	5025000.0
Rmpeaks	100	642500.0	151250.0	5325000.0
