# Supplementary material for: Strong positive selection biases identity-by-descent-based inferences of recent demography and population structure in Plasmodium falciparum
Source: Nat Commun. 2024 Mar 20;15:2499. doi: 10.1038/s41467-024-46659-0 (PMC10954658; doi:10.1038/s41467-024-46659-0)
Supplement: Supplementary file 6 — Source Data File [file 41467_2024_46659_MOESM6_ESM.zip › Figure6/fig6c_waf_comunity_rmpeaks.csv]

	Community	CommunitySize	InOrigC0	NotOrigC0
0	0	59	59	0
1	1	36	36	0
2	2	36	36	0
3	3	35	11	24
4	4	33	32	1
5	5	30	30	0
6	6	30	30	0
7	7	29	29	0
8	8	27	27	0
9	9	27	11	16
10	10	24	22	2
11	11	23	23	0
12	12	23	23	0
13	13	23	5	18
14	14	21	21	0
