# Supplementary material for: Strong positive selection biases identity-by-descent-based inferences of recent demography and population structure in Plasmodium falciparum
Source: Nat Commun. 2024 Mar 20;15:2499. doi: 10.1038/s41467-024-46659-0 (PMC10954658; doi:10.1038/s41467-024-46659-0)
Supplement: Supplementary file 6 — Source Data File [file 41467_2024_46659_MOESM6_ESM.zip › file_lst.txt]

Figure1/
Figure1/fig1a_sea_distr.csv
Figure1/fig1b_sea_bam_coverage.csv
Figure1/fig1c_sea_fws.csv
Figure1/fig1d_sea_dominant_clone_ratio.csv
Figure2/
Figure2/fig2a_ibd_segment_length_distribution.csv
Figure2/fig2b_total_ibd_distribution_neutral_s0.3.csv
Figure2/fig2c_ibd_coverage_neutral_s0.3.csv
Figure2/fig2d_popsize_neutral_s0.3_truene.csv
Figure3/
Figure3/fig3b_derived_allele_frequency_p1-p5.csv
Figure3/fig3c_pairwise_totalibd_orig_vs_rmpeaks.csv
Figure3/fig3d_inter_pop_ibdsharing_s0.3.csv
Figure3/fig3e_modularity_s0.3.csv
Figure3/fig3f_ibd_communities_s0.3.csv
Figure4/
Figure4/fig4a-b_annotations.csv
Figure4/fig4a-b_sea_coverage.csv
Figure4/fig4a-b_sea_peak_info.csv
Figure5/
Figure5/fig5a_sea_popsize.csv
Figure5/fig5b_sea_commu_level_ibd_sharing_with_comm_size.csv
Figure5/fig5c_sea_community_mutation_frequency.csv
Figure5/fig5d_sea_community_assignment_consistency_orig_vs_rmpeaks.csv
Figure6/
Figure6/fig6a_waf_popsize.csv
Figure6/fig6b_waf_comunity_orig
Figure6/fig6c_waf_comunity_rmpeaks.csv
Supplementary_Figure1/
Supplementary_Figure1/suppl_fig1a_waf_distr.csv
Supplementary_Figure1/suppl_fig1b_waf_bam_coverage.csv
Supplementary_Figure1/suppl_fig1c_waf_fws.csv
Supplementary_Figure1/suppl_fig1d_waf_dominant_clone_ratio.csv
Supplementary_Figure2/
Supplementary_Figure2/suppl_fig2_true_ibd_validation_via_ibdne_tests.csv
Supplementary_Figure3/
Supplementary_Figure3/suppl_fig3_col1_derived_allele_frequency.csv
Supplementary_Figure3/suppl_fig3_col2_ibd_segment_length_distribution.csv
Supplementary_Figure3/suppl_fig3_col3_total_ibd_distribution.csv
Supplementary_Figure3/suppl_fig3_col4_ibd_coverage.csv
Supplementary_Figure3/suppl_fig3_col5_popsize.csv
Supplementary_Figure4/
Supplementary_Figure4/suppl_fig4a_ibd_coverage_and_peak_identification.csv
Supplementary_Figure4/suppl_fig4b_xihs_scan.csv
Supplementary_Figure5/
Supplementary_Figure5/suppl_fig5a_popsize_esitmates.csv
Supplementary_Figure5/suppl_fig5b-c_popsize_stats.csv
Supplementary_Figure6/
Supplementary_Figure6/suppl_fig6a_inter_pop_ibdsharing.csv
Supplementary_Figure6/suppl_fig6b_modularity.csv
Supplementary_Figure6/suppl_fig6c-d_ibd_communities.csv
Supplementary_Figure7/
Supplementary_Figure7/suppl_fig7a-b_annotations.csv
Supplementary_Figure7/suppl_fig7a-b_waf_coverage.csv
Supplementary_Figure7/suppl_fig7a-b_waf_peak_info.csv
Supplementary_Figure8/
Supplementary_Figure8/suppl_fig8_community_enrichment_in_provinces.csv
Supplementary_Figure9/
Supplementary_Figure9/suppl_fig9a-c_sea_community_enrichment_in_location_year.csv
Supplementary_Figure10/
Supplementary_Figure10/suppl_fig10a_oddar_meanchey_2009.csv
Supplementary_Figure10/suppl_fig10a_oddar_meanchey_2010.csv
Supplementary_Figure10/suppl_fig10a_oddar_meanchey_2013.csv
Supplementary_Figure10/suppl_fig10a_oddar_meanchey_2014.csv
Supplementary_Figure10/suppl_fig10a_oddar_meanchey_2015.csv
Supplementary_Figure10/suppl_fig10a_oddar_meanchey_2016.csv
Supplementary_Figure10/suppl_fig10a_oddar_meanchey_2017.csv
Supplementary_Figure10/suppl_fig10b_pursat_2007.csv
Supplementary_Figure10/suppl_fig10b_pursat_2009.csv
Supplementary_Figure10/suppl_fig10b_pursat_2010.csv
Supplementary_Figure10/suppl_fig10b_pursat_2011.csv
Supplementary_Figure10/suppl_fig10b_pursat_2012.csv
Supplementary_Figure10/suppl_fig10b_pursat_2013.csv
Supplementary_Figure10/suppl_fig10b_pursat_2014.csv
Supplementary_Figure11/
Supplementary_Figure11/suppl_fig11_b_ibd_informap_res.csv
Supplementary_Figure11/suppl_fig11a_ibd_coverage.csv
Supplementary_Figure11/suppl_fig11a_ibd_peaks.csv
Supplementary_Figure12/
Supplementary_Figure12/suppl_fig12a_ibd_coverage.csv
Supplementary_Figure12/suppl_fig12a_ibd_peaks.csv
Supplementary_Figure12/suppl_fig12b_popsize.csv
Supplementary_Figure13/
Supplementary_Figure13/suppl_fig13_b_ibd_informap_res.csv
Supplementary_Figure13/suppl_fig13a_ibd_coverage.csv
Supplementary_Figure13/suppl_fig13a_ibd_peaks.csv
Supplementary_Figure14/
Supplementary_Figure14/suppl_fig14a_ibd_coverage.csv
Supplementary_Figure14/suppl_fig14a_ibd_peaks.csv
Supplementary_Figure14/suppl_fig14b_popsize.csv
Supplementary_Figure15/
Supplementary_Figure15/suppl_fig15_b_ibd_informap_res.csv
Supplementary_Figure15/suppl_fig15_c_afreq.csv
Supplementary_Figure15/suppl_fig15a_ibd_coverage.csv
Supplementary_Figure15/suppl_fig15a_ibd_peaks.csv
Supplementary_Figure16/
Supplementary_Figure16/suppl_fig16_popsize.csv
Supplementary_Figure16/suppl_fig16a_ibd_coverage.csv
Supplementary_Figure16/suppl_fig16a_ibd_peaks.csv
Supplementary_Figure17/
Supplementary_Figure17/suppl_fig17_inbreeding_and_selection_impact.csv
