# Supplementary material for: Strong positive selection biases identity-by-descent-based inferences of recent demography and population structure in Plasmodium falciparum
Source: Nat Commun. 2024 Mar 20;15:2499. doi: 10.1038/s41467-024-46659-0 (PMC10954658; doi:10.1038/s41467-024-46659-0)
Supplement: Supplementary file 6 — Source Data File [file 41467_2024_46659_MOESM6_ESM.zip › metainfo_source_data.xlsx]

## Sheet: Fig1
Figure 1: Summary of Pf parasite isolates and WGS data from SEA.
Related Source Data Files
	TARGET PANEL	SOURCE DATA FILE PATH	DATA FORMAT
	Figure 1a	Figure1/fig1a_sea_distr.csv	matrix
	Figure 1b	Figure1/fig1b_sea_bam_coverage.csv	table
	Figure 1c	Figure1/fig1c_sea_fws.csv	table
	Figure 1d	Figure1/fig1d_sea_dominant_clone_ratio.csv	table
Figure 1a: Distribution of sampling location and collection year for the 2,055 analyzable samples
	ITEM	DESCRIPTION
	Rows	Represent sampling years.
	Columns	Represent sampling locations.
	Elements (or Cells)	Indicate the number of isolates sampled at a specific year and location.
Figure 1b: Distribution of genome fractions covered by at least 5, 10, and 25 sequence reads of all parasite genomes from SEA
	COLUMN	DESCRIPTION
	Sample	Name of the parasite isolate
	Cov5x	Fraction of genome (autosomes) covered by >= 5 reads
	Cov10x	Fraction of genome (autosomes) covered by >= 10 reads
	Cov25x	Fraction of genome (autosomes) covered by >= 25 reads
Figure 1c: Distribution of Fws in sequenced isolates that passed quality control (genotype missingness filtering).
	COLUMN	DESCRIPTION
	Sample	The name of the parasite isolate.
	Fws	The Fws value for the given isolate, calculated via moimix.
Figure 1d: Distribution of ratios of predominant haploid genomes (clones) in sequenced isolates that passed quality control.
	COLUMN	DESCRIPTION
	Sample	The name of the parasite isolate.
	Hap1Ratio	The ratio of the dominant clone within an isolate. Note: This value can be small for included monoclonal isolates (Fws > 0.95). We include these monoclonal infections in downstream analyses even if their dominant ratios are low.

## Sheet: Fig2
Figure 2: Effects of positive selection on IBD distribution and Ne inference
Related Source Data Files
	TARGET PANEL	SOURCE DATA FILE PATH	DATA FORMAT
	Figure 2a	Figure2/fig2a_ibd_segment_length_distribution.csv	table
	Figure 2b	Figure2/fig2b_total_ibd_distribution_neutral_s0.3.csv	table
	Figure 2c	Figure2/fig2c_ibd_coverage_neutral_s0.3.csv	table
	Figure 2d	Figure2/fig2d_popsize_neutral_s0.3_truene.csv	table
Figure 2a: Positive selection affects various aspects of the IBD distribution -- IBD segment length
	COLUMN	DESCRIPTION
	Group	Simulation groups.
	TMRCA	Time to the most recent common ancestor (TMRCA), estimated based on the length of IBD segments (L) using the formula 50/L.
	Freq	Probability density at the given TMRCA or IBD segment length, based on a kernel density estimate using Gaussian kernels.
Figure 2b: Positive selection affects various aspects of the IBD distribution -- pairwise total IBD
	COLUMN	DESCRIPTION
	Group	Simulation groups.
	TotalIBD	Pairwise total IBD (x).
	Freq	Probability density at the given pairwise total IBD (x), based on a kernel density estimate using Gaussian kernels.
Figure 2c: Positive selection affects various aspects of the IBD distribution -- IBD location along the chromosome
	COLUMN	DESCRIPTION
	Chromosome	Chromosome number (1-14).
	Start	Start base pair (bp) position of a sampling window.
	End	End base pair (bp) position of a sampling window.
	Coverage	The number of IBD segments shared by any genome pairs within the sampling window.
	GwStart	The genome-wide coordinate of the start position, assuming all 14 chromosomes are concatenated in order.
	Group	Simulation group.
Figure 2d: Strong positive selection causes underestimation of Ne compared to neutral simulation
	COLUMN	DESCRIPTION
	GEN	Generations ago.
	NE	Effective population size (Ne) point estimate.
	LWR-95%CI	Lower bound of the 95% confidence interval.
	UPR-95%CI	Upper bound of the 95% confidence interval.
	Group	Simulation group.
	Correction	Type of correction applied: 'orig' (no correction), 'rmpeaks' (corrected), or 'true_ne' (parameter Ne).

## Sheet: Fig3
Figure 3: Effects of positive selection on the IBD-based population structure inference
Related Source Data Files
	TARGET PANEL	SOURCE DATA FILE PATH	DATA FORMAT
	Figure 3b	Figure3/fig3b_derived_allele_frequency_p1-p5.csv	table
	Figure 3c	Figure3/fig3c_pairwise_totalibd_orig_vs_rmpeaks.csv	matrix
	Figure 3d	Figure3/fig3d_inter_pop_ibdsharing_s0.3.csv	table
	Figure 3e	Figure3/fig3e_modularity_s0.3.csv	table
	Figure 3f	Figure3/fig3f_ibd_communities_s0.3.csv	matrix
Figure 3b: Frequency trajectory of favored alleles (average over chromosomes) in different subpopulations
	COLUMN	DESCRIPTION
	Chrom	Chromosome number (1-14).
	Generation	Generations ago.
	Pop	Population ID (p1-p5).
	Daf	Derived allele frequency (for sites under selection) per generation, population, and chromosome.
	Group	Simulation group.
Figure 3c: Heatmap of pairwise genome-wide total IBD under neutral, selection (s = 0.3, Selection Orig), and selection with IBD peaks removed (Selection Rmpeaks)
	COLUMN	DESCRIPTION
	Correction	Indicates whether peak-removal based correction is used: 'orig' (not used), 'rmpeaks' (used).
	Pop	Population ID of genome A (row genome).
	Genome	Genome A (row genome) of a genome pair.
	genome0	Total IBD sharing between genome A and genome 0 (the column genome).
	...	...
	genome999	Total IBD sharing between genome A and genome 999 (the column genome).
Figure 3d: Normalized inter-population IBD sharing between nearby subpopulations
	COLUMN	DESCRIPTION
	Source	Indicates the simulation source: 'neutral', 'selection (orig)', or 'selection rmpeaks'.
	Population Pair	Specifies the two populations being analyzed.
	Normalized inter-population IBD sharing	See methods for definition (provide a precise reference if possible).
	Group	Simulation group (all values are currently "s = 0.3"). Can be ignored if not relevant to the current analysis.
Figure 3e: Modularity of IBD networks with respect to the true population labels before and after removing IBD peaks
	COLUMN	DESCRIPTION
	(Index Column)	Simulation source: 'neutral', 'selection (orig)', or 'selection rmpeaks'.
	s=0.3	The modularity of the IBD network for the given simulation parameter (s=0.3).
Figure 3f: IBD network InfoMap community detection before and after removing IBD peaks
	COLUMN	DESCRIPTION
	Group	Simulation group ('Neutral' or 's=0.3').
	Correction	Indicates whether peak-removal based correction is used: 'orig' (not used) or 'rmpeaks' (used).
	Pop	True population label of a genome.
	C0	Number of genomes with a given true population label assigned to community C0.
	C1	Number of genomes with a given true population label assigned to community C1.
	C2	Number of genomes with a given true population label assigned to community C2.
	C3	Number of genomes with a given true population label assigned to community C3.
	C4	Number of genomes with a given true population label assigned to community C4.

## Sheet: Fig4
Figure 4: IBD coverage profile of all and unrelated Pf isolates in SEA
Related Source Data Files
	TARGET PANEL	SOURCE DATA FILE PATH	DATA FORMAT
	Figure 4a-b (annotations)	Figure4/fig4a-b_annotations.csv	table
	Figure 4a-b (IBD coverage)	Figure4/fig4a-b_sea_coverage.csv	table
	Figure 3a-b (IBD peak information)	Figure4/fig4a-b_sea_peak_info.csv	table
Figure 4 a-b: IBD coverage profile of all and unrelated Pf isolates in SEA (annotation lines)
	COLUMN	DESCRIPTION
	ID	Gene ID.
	Name	Gene symbol. If unavailable, use the gene ID.
	Chromosome	Chromosome number (1-14).
	Start	Start base pair (bp) position of the gene.
	End	End base pair (bp) position of the gene.
	Comment	Notes on association with drug resistance or sexual commitment.
	Center	Center base pair (bp) position of the gene.
	GwCenter	Genome-wide coordinate of the gene center, assuming all 14 chromosomes are concatenated in order.
Figure 4 a-b: IBD coverage profile of all and unrelated Pf isolates in SEA (IBD coverage)
	COLUMN	DESCRIPTION
	Group	Sample group: 'all isolates' or 'unrelated isolates'.
	Chromosome	Chromosome number (1-14).
	Start	Start base pair (bp) position of a sampling window.
	End	End base pair (bp) position of a sampling window.
	Coverage	The number of IBD segments shared by any genome pairs within the sampling window.
	GwStart	The genome-wide coordinate of the start position, assuming all 14 chromosomes are concatenated in order.
Figure 4 a-b: IBD coverage profile of all and unrelated Pf isolates in SEA (IBD peak information)
	COLUMN	DESCRIPTION
	Group	Sample group: 'all isolates' or 'unrelated isolates'.
	Chromosome	Chromosome number (1-14).
	Start	Start base pair (bp) position of a peak.
	End	End base pair (bp) position of a peak.
	Median	Median coverage of the peak's chromosome.
	Thres	Threshold value used to identify the peak's core region.
	GwChromStart	Chromosome offset when mapped to genome-wide coordinates.
	GwStart	Genome-wide coordinate of the peak start position (assuming all 14 chromosomes are concatenated).
	GwEnd	Genome-wide coordinate of the peak end position (assuming all 14 chromosomes are concatenated).
	PeakImpactIndex	Peak local impact index (see Methods and Supplementary Note 1).
	NumHits	Number of markers with statistically significant XiHS scores within the peak region.
	HighImpact	Indicates whether the peak impact index exceeds 0.01.

## Sheet: Fig5
Figure 5: Ne and population structure inference in an empirical data set from SEA
Related Source Data Files
	TARGET PANEL	SOURCE DATA FILE PATH	DATA FORMAT
	Figure 5a	Figure5/fig5a_sea_popsize.csv	table
	Figure 5b	Figure5/fig5b_sea_commu_level_ibd_sharing_with_comm_size.csv	matrix
	Figure 5c	Figure5/fig5c_sea_community_mutation_frequency.csv	matrix
	Figure 5d	Figure5/fig5d_sea_community_assignment_consistency_orig_vs_rmpeaks.csv	matrix
Figure 5a: Ne estimates for SEA before and after removing IBD peaks
	COLUMN	DESCRIPTION
	Correction	Indicates whether peak-removal based correction is used: 'orig' (not used), 'rmpeaks' (used).
	GEN	Generations ago.
	NE	Effective population size (Ne) point estimate.
	L95	Lower bound of the 95% confidence interval.
	U95	Upper bound of the 95% confidence interval.
Figure 5b: IBD network analysis of SEA data (before removing IBD peaks)
	ITEM	DESCRIPTION
	Rows	One community from a community pair.
	Columns	The other community from a community pair.
	Element	Represents the average IBD sharing between communities.
Figure 5c: Frequency of drug resistance mutations in different IBD communities
	ITEM	DESCRIPTION
	Rows	IBD communities.
	Columns	Drug resistance-related mutations.
	Elements	Allele frequency of a specific drug resistance mutation within a given IBD community.
Figure 5d: Consistency of InfoMap assignment of unrelated isolates before and after removing the peaks
	ITEM	DESCRIPTION
	Rows	Community assignment before peak removal.
	Columns	Community assignment after peak removal.
	Element	The number of genomes assigned to a specific combination of the original community and the community after peak removal.

## Sheet: Fig6
Figure 6: Removing IBD peaks changes the inference of Ne and population structure in the West African (WAF) data set
Related Source Data Files
	TARGET PANEL	SOURCE DATA FILE PATH	DATA FORMAT
	Figure 6a	Figure6/fig6a_waf_popsize.csv	table
	Figure 6b	Figure6/fig6b_waf_comunity_orig	table
	Figure 6c	Figure6/fig6c_waf_comunity_rmpeaks.csv	table
Figure 6a: Ne estimates of Pf in the WAF data set before and after removing IBD peaks
	COLUMN	DESCRIPTION
	Correction	Indicates whether peak-removal based correction is used: 'orig' (not used), 'rmpeaks' (used).
	GEN	Generations ago.
	NE	Effective population size (Ne) point estimate.
	L95	Lower bound of the 95% confidence interval.
	U95	Upper bound of the 95% confidence interval.
Figure 6b: Distribution of the sizes of detected communities from IBD networks using the WAF data set before removing IBD peaks
	COLUMN	DESCRIPTION
	Community	Community label for communities with at least 20 members (before peak removal).
	CommunitySize	Size of the community.
Figure 6d: Distribution of the sizes of detected communities from IBD networks using the WAF data set after removing IBD peaks
	COLUMN	DESCRIPTION
	Community	Community label for communities with at least 20 members (after peak removal).
	CommunitySize	Size of the community.

## Sheet: Suppl.Fig1
Supplementary Figure 1: Summary of Pf parasite isolates and WGS data from WAF.
Related Source Data Files
	TARGET PANEL	SOURCE DATA FILE PATH	DATA FORMAT
	Supplementary Figure 1a	Supplementary_Figure1/suppl_fig1a_waf_distr.csv	matrix
	Supplementary Figure 1b	Supplementary_Figure1/suppl_fig1b_waf_bam_coverage.csv	table
	Supplementary Figure 1c	Supplementary_Figure1/suppl_fig1c_waf_fws.csv	table
	Supplementary Figure 1d	Supplementary_Figure1/suppl_fig1d_waf_dominant_clone_ratio.csv	table
Supplementary Figure 1a: Distribution of sampling location and collection year for the 2,055 analyzable samples
	ITEM	DESCRIPTION
	Rows	Represent sampling years.
	Columns	Represent sampling locations.
	Elements (or Cells)	Indicate the number of isolates sampled at a specific year and location.
Supplementary Figure 1b: Distribution of genome fractions covered by at least 5, 10, and 25 sequence reads of all parasite genomes from WAF
	COLUMN	DESCRIPTION
	Sample	Name of the parasite isolate
	Cov5x	Fraction of genome (autosomes) covered by >= 5 reads
	Cov10x	Fraction of genome (autosomes) covered by >= 10 reads
	Cov25x	Fraction of genome (autosomes) covered by >= 25 reads
Supplementary Figure 1c: Distribution of Fws in sequenced isolates that passed quality control (genotype missingness filtering).
	COLUMN	DESCRIPTION
	Sample	The name of the parasite isolate.
	Fws	The Fws value for the given isolate, calculated via moimix.
Supplementary Figure 1d: Distribution of ratios of predominant haploid genomes (clones) in sequenced isolates that passed quality control.
	COLUMN	DESCRIPTION
	Sample	The name of the parasite isolate.
	Hap1Ratio	The ratio of the dominant clone within an isolate. Note: This value can be small for included monoclonal isolates (Fws > 0.95). We include these monoclonal infections in downstream analyses even if their dominant ratios are low.

## Sheet: Suppl.Fig2
Supplementary Figure 2: True IBD inference and its validation in IBD-based Ne estimation
Related Source Data Files
	TARGET PANEL	SOURCE DATA FILE PATH	DATA FORMAT
	Supplementary Figure 2b	Supplementary_Figure2/suppl_fig2_true_ibd_validation_via_ibdne_tests.csv	table
Supplementary Figure 2b: True IBD (inferred via tskibd)-based Ne estimates for the recent 100 generations are consistent with parameter population size in neutral simulations under different demographic patterns
	COLUMN	DESCRIPTION
	Group	Simulation groups defined by different N0 parameter values (in the single-population model, s = 0.0).
	TruthOrInferred	Indicates whether Ne is the true value (from simulation parameters) or inferred (using tskibd and IBDNe).
	GEN	Generations ago.
	NE	Effective population size (Ne) point estimate.
	L95	Lower bound of the 95% confidence interval.
	U95	Upper bound of the 95% confidence interval.

## Sheet: Suppl.Fig3
Supplementary Figure 3: Extended simulations evaluating the effect of selection on the IBD distribution and Ne estimation.
Related Source Data Files
	TARGET PANEL	SOURCE DATA FILE PATH	DATA FORMAT
	Suplementary Figure 2a-j, column 1	Supplementary_Figure3/suppl_fig3_col1_derived_allele_frequency.csv	table
	Suplementary Figure 2a-j, column 2	Supplementary_Figure3/suppl_fig3_col2_ibd_segment_length_distribution.csv	table
	Suplementary Figure 2a-j, column 3	Supplementary_Figure3/suppl_fig3_col3_total_ibd_distribution.csv	table
	Suplementary Figure 2a-j, column 4	Supplementary_Figure3/suppl_fig3_col4_ibd_coverage.csv	table
	Suplementary Figure 2a-j, column 5	Supplementary_Figure3/suppl_fig3_col5_popsize.csv	table
Suplementary Figure 3a-j, column 1: Allele frequency trajectories for the mutation under positive selection
	COLUMN	DESCRIPTION
	GEN	Generations ago.
	DAF	Derived allele frequency of the allele under selection.
	Chromosome	Chromosome number (each chromosome is an independent replicate).
	Group	Simulation group.
Suplementary Figure 3a-j, column 2: Positive selection affects various aspects of the IBD distribution -- IBD segment length
	COLUMN	DESCRIPTION
	Group	Simulation group.
	TMRCA	Time to the most recent common ancestor (TMRCA), estimated based on the length of IBD segments (L) using the formula 50/L.
	Freq	Probability density at the given TMRCA, based on a kernel density estimate using Gaussian kernels.
Suplementary Figure 3a-j, column 3: Positive selection affects various aspects of the IBD distribution -- pairwise total IBD
	COLUMN	DESCRIPTION
	Group	Simulation group.
	TotalIBD	Pairwise total IBD (x).
	Freq	Probability density at the given pairwise total IBD (x), based on a kernel density estimate using Gaussian kernels.
Suplementary Figure 3a-j, column 4: Positive selection affects various aspects of the IBD distribution -- IBD location
	COLUMN	DESCRIPTION
	Chromosome	Chromosome number (1-14).
	Start	Start base pair (bp) position of a sampling window.
	End	End base pair (bp) position of a sampling window.
	Coverage	The number of IBD segments shared by any genome pairs within the sampling window.
	GwStart	The genome-wide coordinate of the start position, assuming all 14 chromosomes are concatenated in order.
	Group	Simulation group.
Suplementary Figure 3a-j, column 5: Strong positive selection causes underestimation of Ne compared to neutral simulation
	COLUMN	DESCRIPTION
	GEN	Generations ago.
	NE	Effective population size (Ne) point estimate.
	LWR-95%CI	Lower bound of the 95% confidence interval.
	UPR-95%CI	Upper bound of the 95% confidence interval.
	Group	Simulation group.
	Correction	Type of correction applied or true Ne label: 'orig' (no correction), 'rmpeaks' (corrected), or 'true_ne' (parameter Ne).

## Sheet: Suppl.Fig4
Supplementary Figure 4: Schematic for IBD peak region identification and removal
Related Source Data Files
	TARGET PANEL	SOURCE DATA FILE PATH	DATA FORMAT
	Suplementary Figure 4a	Supplementary_Figure4/suppl_fig4a_ibd_coverage_and_peak_identification.csv	table
	Suplementary Figure 4b	Supplementary_Figure4/suppl_fig4b_xihs_scan.csv	table
Suplementary Figure 4a: IBD peak identification
	COLUMN	DESCRIPTION
	Position	Starting base pair (bp) coordinate of a sampling window (1 bp in length).
	Coverage	The number of IBD segments overlapping with the sampling window.
	CoreThreshold	The threshold used to determine the core region when defining a peak candidate.
	Median	Median coverage across the chromosome.
Suplementary Figure 4b: IBD peak validation
	COLUMN	DESCRIPTION
	Position	Base pair (bp) location of the test SNP.
	StdiHS	Standardized iHS score of the test SNP among a subset of SNPs within the same allele frequency bin.
	XiHS	Square of the standardized iHS score (test statistic).
	Pvalue	P-value of the test statistic (XiHS), calculated using a chi-square distribution with 1 degree of freedom at the given alpha level.
	NegLog10Pvalue	Negative log10 transformation of the p-value.
	Alpha	Alpha level used (0.05).
	IsHit	Indicates whether the SNP is statistically significant based on the p-value and alpha level.

[truncated: 13 more sheets: Suppl.Fig5, Suppl.Fig6, Suppl.Fig7, Suppl.Fig8, Suppl.Fig9, Suppl.Fig10, Suppl.Fig11, Suppl.Fig12, Suppl.Fig13, Suppl.Fig14, Suppl.Fig15, Suppl.Fig16, Suppl.Fig17]
