# Supplementary material for: Strong positive selection biases identity-by-descent-based inferences of recent demography and population structure in Plasmodium falciparum
Source: Nat Commun. 2024 Mar 20;15:2499. doi: 10.1038/s41467-024-46659-0 (PMC10954658; doi:10.1038/s41467-024-46659-0)
Supplement: Supplementary file 6 — Source Data File [file 41467_2024_46659_MOESM6_ESM.zip › Supplementary_Figure1/suppl_fig1a_waf_distr.csv]

Region	2007	2008	2009	2010	2011	2012	2013	2014	2015
Benin:Homel	0	0	0	0	0	0	0	75	0
Burkina_Faso:Bobo-Dioulasso	0	26	0	0	0	0	0	0	0
Cameroon:Buea	0	0	0	0	0	0	155	0	0
Gambia:Basse	0	0	0	0	0	0	21	59	0
Gambia:Brikama	0	66	0	0	0	0	0	25	0
Gambia:Njaiyel	0	0	0	0	0	0	0	1	0
Ghana:Cape-Coast	0	0	0	0	0	0	0	74	0
Ghana:Ghana_returning_traveller	0	0	2	0	0	0	0	0	0
Ghana:Kintampo	0	0	0	0	10	29	2	0	0
Ghana:Navrongo	0	0	71	112	63	24	139	0	75
Guinea:Faranah	0	0	0	0	28	0	0	0	0
Guinea:Nzerekore	0	0	0	0	94	0	0	0	0
Ivory_Coast:Abobo	0	0	0	0	0	0	19	6	0
Ivory_Coast:Koumassi	0	0	0	0	0	0	11	6	0
Ivory_Coast:Yopougon	0	0	0	0	0	0	12	1	0
Mali:Bamako	0	0	0	0	0	2	107	0	0
Mali:Bandiagara	5	0	0	0	0	0	0	0	0
Mali:Faladje	24	0	0	0	0	0	86	3	0
Mali:Kolle	24	0	0	0	0	0	0	0	0
Mali:Nioro_du_Sahel	0	0	0	0	0	0	3	42	0
Mauritania:Aioun	0	0	0	0	0	0	0	5	0
Mauritania:Kobeni	0	0	0	0	0	0	0	20	0
Mauritania:Nema	0	0	0	0	0	0	0	25	0
Mauritania:Selibaby	0	0	0	0	0	0	0	15	0
Nigeria:Bagdary	0	0	0	0	0	0	0	23	0
Nigeria:Ilorin	0	0	0	0	2	6	0	0	0
Senegal:Pikine	0	0	0	0	0	0	52	24	0
