# Supplementary material for: Strong positive selection biases identity-by-descent-based inferences of recent demography and population structure in Plasmodium falciparum
Source: Nat Commun. 2024 Mar 20;15:2499. doi: 10.1038/s41467-024-46659-0 (PMC10954658; doi:10.1038/s41467-024-46659-0)
Supplement: Supplementary file 6 — Source Data File [file 41467_2024_46659_MOESM6_ESM.zip › Supplementary_Figure1/suppl_fig1b_waf_bam_coverage.csv]

Sample	Cov5x	Cov10x	Cov25x
FP0008-C	0.8669182026823773	0.7741189892662148	0.5621000933256891
FP0009-C	0.9531060522082916	0.9222807977564741	0.8285293944151071
FP0015-C	0.9482416363430446	0.9146798071938831	0.8225909474682584
FP0016-C	0.5965709656903375	0.3405987097545309	0.008027348745881851
FP0017-C	0.9552617133442513	0.9273564393051156	0.8459467980891117
FP0018-C	0.9559060804747529	0.9295907948877545	0.8522792324539504
FP0020-C	0.9295895069262705	0.8906379024224924	0.7935536411486864
FP0021-C	0.963498956879994	0.9441844288719407	0.8786237547666381
FP0022-C	0.9483490523308196	0.9154911799968247	0.8166662387772403
FP0023-C	0.9109944342032426	0.8634536721542126	0.7479200066012319
FP0024-C	0.8701547210958045	0.7945819925296517	0.6312639684789458
FP0028-C	0.9719787235631953	0.9598091189562086	0.9178249232739878
FP0029-C	0.9505500497110201	0.9151032030657604	0.796085558766205
FP0030-C	0.9678796573438576	0.9558286310575083	0.9192538306765121
FP0031-C	0.8763366786272494	0.7850735310090895	0.5545912778733111
FP0032-C	0.9503371496776962	0.9220546746519134	0.8390811906018996
FP0033-C	0.9384072347029029	0.9085616896200007	0.835969218063986
FP0034-C	0.8199322515086537	0.7059286412667496	0.4514847233600408
FP0035-C	0.9493297491368726	0.9221440162468614	0.8471197446126932
FP0038-C	0.9622211273595561	0.9438518342846932	0.8846549778723923
FP0040-C	0.9566810898317931	0.9281672110593646	0.8451305310325304
FP0041-C	0.9411469005078089	0.9078682940890038	0.822216193608431
FP0043-C	0.847810392492524	0.7776447408969244	0.6311963934330793
FP0047-C	0.8923960557124054	0.8382998273015378	0.7127166705405686
FP0048-C	0.9177350664944461	0.8794234071200744	0.7881803517010666
FP0052-C	0.9208898422856817	0.8753452488088288	0.755512968870572
FP0054-C	0.9460889804505478	0.913558550857864	0.8191038776141217
FP0057-C	0.9228725731263745	0.8780154934897411	0.7568254445549325
FP0059-C	0.945673484075773	0.91339429283659	0.814202067933786
FP0061-C	0.9492978506241161	0.9192803626830848	0.8335066786384118
FP0062-C	0.9279491162480549	0.887580238927159	0.7815625050713484
FP0064-C	0.1840417107185271	0.016211614132578118	0.0007312186665803446
FP0065-C	0.954066528019044	0.9295874461878959	0.854430772113161
FP0066-C	0.9432076818144389	0.9137533764983607	0.8338217998815247
FP0067-C	0.9621740309012871	0.9438788385438102	0.8839530388635509
FP0068-C	0.9592996443251429	0.939368869678991	0.877486355980018
FP0069-C	0.9530973370022491	0.9303876995900247	0.867883272222423
FP0073-C	0.7122017864712697	0.5594124182326918	0.10600515476531581
FP0077-C	0.8807699279196649	0.8036912718542378	0.6152166123676416
FP0078-C	0.9524023100533723	0.9310831558593962	0.873451945427183
FP0081-C	0.8128328790120751	0.6912467389888524	0.37230797803699384
FP0082-C	0.9258445871830144	0.8682067222831332	0.7147220265713323
FP0084-C	0.9474677861513401	0.9163681100393077	0.8309476279656279
FP0089-C	0.9437330413038085	0.9093521545148502	0.8093360206506592
FP0090-C	0.7797391379982898	0.6520628291653898	0.30105773407562275
FP0092-C	0.9523121956815338	0.9270965286776216	0.8513366593078272
FP0093-C	0.968429359305277	0.9537273648282276	0.9017394435027538
FP0095-C	0.9701126391009136	0.9526991422434108	0.8909488592568068
FP0096-C	0.9626463263775114	0.9434598217409788	0.8768235710002936
FP0097-C	0.9716185666001879	0.9557977199818896	0.8996379626132258
FP0098-C	0.9620910432496608	0.9386538793271105	0.8571578158955226
FP0101-C	0.9678187367656591	0.9488029728898705	0.8880972266668818
FP0102-C	0.7863365489724601	0.6475703765767546	0.27209534418237674
FP0103-C	0.9108463615646191	0.8359099289036674	0.6258706297642231
FP0109-C	0.3310514376612474	0.05479911192479747	0.0010235000593750243
FP0112-C	0.949059835341852	0.9095288628304705	0.7807586883091135
FP0113-C	0.5201112609821256	0.20827079922560887	0.0040445425165101636
FP0119-C	0.9631254480496013	0.9398970197515762	0.8567641290018788
FP0120-C	0.9629752288085043	0.9333251962788903	0.8314567162082482
FP0123-C	0.8133026844294301	0.6635101020400366	0.24811354428024462
FP0127-C	0.9311300376574179	0.8726489014418385	0.6964685212338911
FP0128-C	0.0359291452890104	0.0014858782321715434	3.915402911703114e-05
FP0129-C	0.9670261682003856	0.9453918068991976	0.8628833628090474
FP0132-C	0.7346936725285801	0.5285761302441606	0.03540138160487042
FP0136-C	0.5570141910172243	0.24463772262306924	0.007987851260369055
PA0007-C	0.8214043056208957	0.6856044373192507	0.45897314608892037
PA0011-C	0.978426044092417	0.9749746078393408	0.9637477051746257
PA0012-C	0.9526627787975094	0.9107591236400951	0.7830406555346152
PA0013-C	0.9622781411212529	0.936821024271119	0.8267369384176672
PA0014-C	0.9245403115201029	0.8629342372876699	0.6454813889136225
PA0015-C	0.9806898081289431	0.9780505603877485	0.9701184349275921
PA0016-C	0.9841180610753053	0.981082679313647	0.9718704489344309
PA0017-C	0.977120738060318	0.9653075553280348	0.9104273447617877
PA0018-C	0.9835769025917306	0.9809992194094765	0.9731415810551513
PA0020-C	0.9816080388030167	0.9785855366561995	0.9701037950987227
PA0021-C	0.9854644960107969	0.9823936094442266	0.9729746612468102
PA0022-C	0.8801976007681745	0.7811182012913789	0.5971979453408036
PA0026-C	0.7440961348189997	0.41100847298341936	0.013144505586361209
PA0027-C	0.9844995123348501	0.9809960424378157	0.9703868031688317
PA0028-C	0.8884742129932818	0.8126620094551829	0.6217798494304334
PA0029-C	0.9814426645484566	0.9783294899131579	0.9700712526052241
PA0032-C	0.9733310401894643	0.9565471418374454	0.8889810687693296
PA0034-C	0.9540843018875247	0.908204881356852	0.7673875873656474
PA0035-C	0.9826738698631695	0.9805361543238885	0.9762066717950431
PA0036-C	0.9804502472928982	0.9773157354290126	0.965651999160936
PA0037-C	0.9815947298676808	0.9788726232710083	0.9703591549289727
PA0038-C	0.9809757785104657	0.978111008713403	0.9695731549672681
PA0039-C	0.9792053895864536	0.9611572282416295	0.876165336817813
PA0041-C	0.9608246336543821	0.9214861684528259	0.8058759979876889
PA0042-C	0.9653490276878232	0.9358217808196948	0.8343713301147462
PA0044-C	0.9835005694077721	0.9806585535969287	0.9729606653986829
PA0045-C	0.9787782586262723	0.9748689091335445	0.9633518287464589
PA0046-C	0.9805135720658671	0.977117088836113	0.967469742135514
PA0047-C	0.870238824980717	0.6445782273889131	0.03189563630921414
PA0049-C	0.9810190540163318	0.9773653648782005	0.9605062066434599
PA0050-C	0.979013225733024	0.9683494627612126	0.8850330804320784
PA0051-C	0.6609494199493728	0.5740746576319317	0.3599189477251638
PA0054-C	0.5880196742127185	0.4826319252508369	0.18935777174420296
PA0056-C	0.49348008137512384	0.35604042344395576	0.1013183917207775
PA0057-C	0.9820636766440464	0.9788332975136934	0.9682049534826951
PA0059-C	0.49622245189914643	0.25672730188984305	0.01855433020808048
PA0060-C	0.9615975393409982	0.9045554854236676	0.5825642128224122
PA0061-C	0.9635163014279801	0.9016875815869935	0.6436794878652992
PA0063-C	0.5974205050852583	0.42264529085647806	0.25283435244001295
PA0064-C	0.6084398312907838	0.37667206379771245	0.012696595514236225
PA0065-C	0.9803462229370313	0.9759650502206235	0.9490764500449971
PA0066-C	0.9782636321492703	0.9599762534247969	0.8567103351438924
PA0067-C	0.96913280093585	0.957153084783671	0.9198041766186735
PA0068-C	0.9734022215274862	0.9513970131829727	0.8650846607135942
PA0071-C	0.9397057145391361	0.852825757443709	0.5390821179341682
PA0072-C	0.836974085613891	0.7444279995614062	0.566201821332094
PA0073-C	0.9694756133508714	0.9544622327190129	0.9062397526564421
PA0074-C	0.9728400692717205	0.9614740238346717	0.887890251256385
PA0075-C	0.9761611638226044	0.9656901657529152	0.9345137700684792
PA0078-C	0.9794968982023579	0.9712144472185227	0.9375413811291833
PA0079-C	0.4927722177434554	0.31518358044877903	0.04735168930316218
PA0080-C	0.35391017808128256	0.20778068694885446	0.11046480726815555
PA0081-C	0.9800472012124698	0.9759978073743695	0.9415642858927604
PA0087-C	0.8612675721951784	0.7584749797596853	0.3721221251948364
PA0089-C	0.6511013659174996	0.5163356448234981	0.09440899354310563
PA0090-C	0.34490887286111455	0.20302682111099385	0.05077131290758078
PA0091-C	0.9719825445155981	0.9547576910834684	0.8804241961252794
PA0093-C	0.9769022997926124	0.9691852209682534	0.8874943318961687
PA0097-C	0.9718092707639354	0.9522405850230171	0.8799904106974303
PA0099-C	0.9802249398972773	0.9724997039835189	0.9045217837648334
PA0100-C	0.966312551674088	0.9506332520228937	0.9079858849725033
PA0101-C	0.9718472656277168	0.9542263640392223	0.886874693626162
PA0102-C	0.9655027673569768	0.9138701516729203	0.7145716356020374
PA0103-C	0.9259280041551354	0.8614623549036257	0.7155873649604583
PA0104-C	0.982782702608577	0.980839555117496	0.976446318495187
PA0105-C	0.8540963743798358	0.762258838871811	0.5931543473293818
PA0136-C	0.9720165037667292	0.961966669102345	0.9164960904787791
PA0137-C	0.9607338323697521	0.9293362507664444	0.7654808891845667
PA0140-C	0.9105588456293155	0.7706314042274846	0.09139211549476911
PA0141-C	0.9728848473993181	0.9608187948956541	0.9059379832807144
PA0144-C	0.9670313629783714	0.9489497146349604	0.816059136665679
PA0145-C	0.9814817756455242	0.9765024306838449	0.9500030954007668
PA0148-C	0.9771209956526148	0.9684590682835106	0.9359903320459156
PA0149-C	0.9207822545697089	0.8194675120731363	0.3458941204644114
PA0150-C	0.8445474708686725	0.6134190474563147	0.03308979126523411
PA0151-C	0.9603627277341297	0.9338815097759282	0.7822356366749952
PA0152-C	0.955816009034964	0.9147516325126471	0.6480106018120244
PA0153-C	0.9807389653255868	0.9727444166655004	0.9310523306478764
PA0154-C	0.9827304113723221	0.9749686832165138	0.928939043444744
PA0155-C	0.9754025974405114	0.9496564620333425	0.8049274572866894
PA0156-C	0.8599340168745279	0.6540040876462941	0.039405181606433144
PA0157-C	0.9626707547136599	0.9346646332903182	0.7418460661062546
PA0158-C	0.9665464025475534	0.9473171805217978	0.83546708481338
PA0159-C	0.9783108144716383	0.9733393690070615	0.9549103574513852
PA0161-C	0.973212376004728	0.9650422352623075	0.9270405882171616
PA0163-C	0.9677668748498989	0.9347022846977039	0.735947503033364
PA0164-C	0.868682538187414	0.6598589029607744	0.03922018740526507
PA0165-C	0.9778301043137179	0.9739745486789766	0.9595261108860995
PA0167-C	0.9786246906853165	0.9732757866417958	0.9514994490530091
PA0168-C	0.9737434025246278	0.9681998445688081	0.9443059695039915
PA0169-C	0.9670588824220819	0.9577674424115928	0.9106637286261718
PA0170-C	0.2549087002742757	0.01489450178687483	0.00015708836901229926
PA0171-C	0.9731835256674839	0.9531121914913658	0.8525931945317277
PA0172-C	0.9759733790382208	0.9715342051229784	0.9535666272350103
PA0173-C	0.9754454006938335	0.9693109260091028	0.9433740435061369
PA0175-C	0.6676261693509644	0.3340307501662973	0.004315100292272806
PA0176-C	0.9644972128942805	0.9425372549299087	0.8104161051512363
PA0177-C	0.9824622577913298	0.9778047744045303	0.9615321108976053
PA0178-C	0.982833705883348	0.9783850010531232	0.9618923107926621
PA0180-C	0.9641027532237462	0.943306167935924	0.8279715782963378
PA0181-C	0.9795397873197788	0.9748850945161949	0.9556295551441139
PA0182-C	0.9370113420464214	0.8584617910340879	0.31949704932317197
PA0183-C	0.9619470920877864	0.9365184821185009	0.7806043905233168
PA0184-C	0.962583516789136	0.9334987705548993	0.7728134685738686
PA0185-C	0.9671665130701044	0.9493182433476145	0.8382247820790635
PA0186-C	0.9756274755156376	0.970823422111946	0.95243897402362
PA0187-C	0.9801637187947325	0.9756081990254253	0.9621611942184954
PA0188-C	0.956196945109915	0.9131285005183186	0.6341986316525464
PA0189-C	0.9781719292916015	0.974142241264208	0.9600452022962465
PA0190-C	0.9526213493697704	0.9023424670696154	0.49452075425428704
PA0193-C	0.9759722198728851	0.9614323797466855	0.890206649985562
PA0195-C	0.9709088139583427	0.9561177354786421	0.8743318377810794
PA0196-C	0.9740248221089064	0.9662152247179386	0.9244784464368159
PA0197-C	0.9687265349517113	0.9502360017691439	0.8425900699371672
PA0198-C	0.969165472225497	0.9462265347370511	0.7963258494470911
PA0200-C	0.9785979010864471	0.9735492637969225	0.9521027731442171
PA0201-C	0.9651009663059831	0.9464848568787146	0.8326780900836325
PA0202-C	0.9735396899498906	0.9644067979980957	0.9245109889303145
PA0203-C	0.9683680952706827	0.9547760660006418	0.8736518370495172
PA0204-C	0.972711616579705	0.9642541316301788	0.9216504264740998
PA0205-C	0.9757126527017869	0.9680248964672161	0.9347711477050544
PA0206-C	0.9792382755363479	0.9707374292168567	0.9340528515853647
PA0207-C	0.9763596816193557	0.9712245791821977	0.950336763289251
PA0208-C	0.9751366333940421	0.9699989550339159	0.9503920168369194
PA0209-C	0.9830503839370253	0.978589228812454	0.9661370025238034
PA0211-C	0.979007472838395	0.9748785688446754	0.9583278344533304
PA0213-C	0.9702532844949787	0.9553119009100822	0.9096477416754541
PA0214-C	0.9586848573767264	0.91751748686773	0.6615271994711458
PA0215-C	0.9557446559687441	0.9196847396570468	0.7294233770676397
PA0216-C	0.9831473674367789	0.9797537606543394	0.969283106041046
PA0217-C	0.9821492402186409	0.9716676379327325	0.9210267955234924
PA0219-C	0.9679382166593353	0.9583180888781005	0.910016613844504
PA0221-C	0.9714342163797618	0.959098593537473	0.9048083551950484
PA0222-C	0.979231706932779	0.9558673557661306	0.7993098844775827
PA0223-C	0.9590730060359886	0.9341627146999595	0.8033194373737744
PA0224-C	0.9834727923717648	0.9785265050881777	0.9555298239931941
PA0225-C	0.9654964563457047	0.9475129077353336	0.8361264352291468
PA0226-C	0.7831630118756059	0.43776694611710093	0.005954331805152722
PA0229-C	0.9736011257126828	0.9633535030963882	0.9116921658712359
PA0232-C	0.9661963346161716	0.944674712876893	0.7829739820617876
PA0237-C	0.9785571585714996	0.9754305032726672	0.9654810866719943
PA0238-C	0.635853533363483	0.21294609941293857	0.005802266485928463
PA0240-C	0.8271284357767881	0.5561080671811014	0.02973684113364309
PA0242-C	0.2292105628984148	0.013715630640466325	0.00015438364989566223
PA0245-C	0.9788383634955309	0.9737210778589032	0.9475946074254757
PA0246-C	0.9504823029369558	0.9003774671653539	0.625480291570438
PA0251-C	0.9626253755373697	0.9159587529476072	0.5551966197708442
PA0254-C	0.9683728177961245	0.9460873061006184	0.7918378188595513
PA0256-C	0.9776772662176032	0.9715088322817415	0.9447248145786249
PA0258-C	0.6451467335880006	0.24038843716263458	0.0025479742040204834
PA0260-C	0.970317553773036	0.9550763327546379	0.8475036000670083
PA0261-C	0.9212406400619045	0.8198789728352609	0.21962679856308148
PA0262-C	0.9717502391959136	0.9640401582956183	0.924354158153599
PA0263-C	0.9797522580326079	0.9657011563575797	0.8655926327229283
PA0264-C	0.4050798574758995	0.04800820620366397	0.00048028083742568785
PA0267-C	0.8959628503824086	0.7485664344701082	0.1436641611236382
PA0268-C	0.5960517025519927	0.15202968562319863	0.0010409304714600186
PA0269-C	0.9451948775882767	0.8741881871435513	0.36424825852581133
PA0270-C	0.9664945406317932	0.945669748987469	0.814878033052698
PA0273-C	0.0077312893327337725	7.414364943543067e-05	0.0
PA0289-C	0.47624522477546755	0.19704527038647687	0.0048676787010066965
PA0289-CW	0.26523574718209053	0.09844688159194787	0.010911223304958969
PA0294-CW	0.5993506012333004	0.4158977035732602	0.13834732732107188
PA0295-CW	0.7993302772010811	0.6722141457496713	0.42737635977606986
PA0298-C	0.8799790337043206	0.8285970982571219	0.7141125631970501
PA0299-CW	0.7987551594663752	0.6747945765830914	0.4339744147309822
PA0302-C	0.9165337848182141	0.8857511189594713	0.8142310041351292
PA0305-CW	0.9334593589334854	0.8802940261512852	0.7425288144889828
PA0307-CW	0.9087043098883415	0.8366964011179162	0.6571480016290137
PA0312-CW	0.7914364471290523	0.6637158753531484	0.41645839613934404
PA0318-CW	0.899787280281284	0.8206910754830435	0.6295836509947227
PA0327-CW	0.43745564582639085	0.23577345650481082	0.04870233157950187
PA0329-CW	0.8362132867652254	0.7304787756397713	0.5093449762761788
PA0330-CW	0.7497460354613577	0.6014749649051961	0.31719790927788205
PA0331-CW	0.7597944963001589	0.6255240393288484	0.3846138060369502
PA0332-CW	0.8993456812204311	0.8265907118571709	0.6543407607782413
PA0334-CW	0.9094666113587384	0.8388022181444408	0.6733488398171747
PA0337-C	0.9057575828088397	0.8694616260891539	0.7882984148371103
PA0340-CW	0.21116635130214195	0.06757890975090738	0.00764885979775055
PA0341-C	0.8583261257577615	0.815394849064223	0.7280239639831017
PA0345-CW	0.904365339376563	0.8326904974459295	0.6678537092131577
PA0346-CW	0.9081607472099964	0.8417750049779711	0.6805728440533659
PA0347-CW	0.8540338653158068	0.7541736606552925	0.5435198321597285
PA0349-C	0.9280001624548752	0.8995365571123766	0.8304627963309583
PA0353-CW	0.2019885953586505	0.08472794518367233	0.016768957998803225
PA0356-CW	0.41794298641003147	0.22803727291843742	0.06044300208022953
PA0357-CW	0.5094176173038828	0.30786280737308147	0.08380451973161288
PA0369-CW	0.22689425003333674	0.070840285820978	0.0050992541758501896
PA0371-C	0.9293145700814619	0.8730028332576728	0.7178543489006948
PA0374-C	0.9486472154143918	0.9156019446844584	0.8182729277966216
PA0376-C	0.946741161214053	0.9147403413836365	0.8187073142731635
PA0377-C	0.9207772315199207	0.8757206895814478	0.7580919829463596
PA0379-C	0.9469167962284366	0.9135950860319633	0.812756116507622
PA0383-C	0.6411045094021618	0.540569756380368	0.3121672605170856
PA0384-C	0.9500883155189657	0.9158572186506097	0.8081957883487741
PA0387-C	0.9429171606356725	0.9128157405379266	0.8281348488804738
PA0388-C	0.9338359588714401	0.9021590613542778	0.8210023328417041
PA0391-C	0.927083606130731	0.8885072277393244	0.7911967574968589
PA0392-C	0.9423893110874336	0.9104009415513633	0.8287837238761699
PA0393-C	0.8643216723304057	0.8046383957976049	0.6866112368113817
PA0395-C	0.9509413324098935	0.9244970360142366	0.8463333153304939
PA0396-C	0.940441097614515	0.9024124463102522	0.7864795985612955
PA0398-C	0.9120553280777063	0.876981861466691	0.7963676652632752
PA0400-C	0.8953762268584448	0.8266747298779845	0.6630220934337062
PA0401-C	0.847159242098206	0.7749272709615946	0.6343675692672126
PA0402-C	0.961846759888174	0.9397070025006201	0.8600821753772504
PA0403-C	0.8019734317587776	0.6905957603227323	0.4659296407248613
PA0405-C	0.9397176925809383	0.9043951342188956	0.8039641050286224
PA0406-C	0.9129622676227691	0.8632228694562596	0.7396746489081393
PA0407-C	0.9355278250769707	0.8998255756694116	0.8038198962744512
PA0409-C	0.933147114137687	0.8973001837234125	0.8063046315696017
PA0410-C	0.4006003274341549	0.19936317173738535	0.010204132450181006
PA0411-C	0.9062265725172546	0.8474012071290213	0.6978733437566625
PA0413-C	0.9084629888382681	0.8622823141164614	0.7549501726340642
PA0414-C	0.9292074546180331	0.8931295927096572	0.8038008344444864
PA0417-C	0.9408960914748026	0.9124387112794773	0.8339120001174621
PA0419-C	0.9480032346723353	0.9280612118292222	0.8809608896757093
PA0423-C	0.9713616182841073	0.9609840403540658	0.9313717450959363
PA0424-C	0.9703093108195376	0.9598352216422865	0.9286997402009959
PA0431-C	0.7234636358242537	0.5871459640739458	0.2992858425298792
PA0439-C	0.9597455795229923	0.9310792919749439	0.832604762143137
PA0440-C	0.9713827837844963	0.960045159364197	0.9230358437105106
PA0441-C	0.9751177003602256	0.9671010416946619	0.9399514575903047
PA0444-C	0.9739388721458666	0.9659725727743317	0.9399970943588919
PA0449-C	0.9674468164210968	0.9551232145526596	0.9113289607327162
PA0450-C	0.955899340142986	0.9320090713703248	0.8402578722137851
PA0454-C	0.9774013848677062	0.96759896760442	0.9380559646741359
PA0456-C	0.9664862118141959	0.9531429308387867	0.9100872370658829
PA0457-C	0.9747988869608583	0.9672536651305293	0.9428588159804422
PA0459-C	0.9719914743818879	0.9631525811048666	0.932286240681706
PA0460-C	0.979353719817374	0.9713213909537535	0.9436283729671997
PA0461-C	0.9772867562956201	0.9654257043281774	0.9289142287201501
PA0464-C	0.9689294318175086	0.9497819094818951	0.8824163720168559
PA0470-C	0.9680542190570044	0.9558354143213246	0.9181181921039203
PA0471-C	0.9703312920288665	0.9609250087860439	0.9322858113612112
PA0472-C	0.9645067008772134	0.951066951586644	0.9126842826024482
PA0477-C	0.03984411888021881	0.0009575134993389752	2.7476511661074483e-06
PA0478-C	0.971622688076937	0.9594116540422113	0.924552375426004
PA0479-C	0.9725110380445791	0.9621155574499084	0.9293416172726282
PA0480-C	0.9712127728685933	0.9596243394152878	0.9253185837129028
PA0482-C	0.979914154791161	0.9708171969647728	0.9420638861524477
PA0488-C	0.978364822989872	0.9685606455125576	0.9357365607014959
PA0496-C	0.9712591824140708	0.9519692974024135	0.8858244898320163
PA0500-C	0.9808001864281316	0.9705252160963244	0.9379683832932162
PA0502-C	0.970522983629752	0.9572650515686899	0.9209931367967076
PA0507-C	0.9676583426288375	0.9488191582725208	0.8945334707273401
PA0512-C	0.35518435837751544	0.1293997300947914	0.004119458942836062
PA0516-C	0.9775034343492974	0.9677601345181319	0.9401208245254656
PA0520-C	0.9705131521904232	0.9602572866206304	0.9295957320734437
PA0521-C	0.9294860836190962	0.8769394446018143	0.7395914465962655
PA0522-C	0.9704928023989743	0.9597003720748999	0.9266156038594539
PA0532-C	0.9505616842964266	0.9180604055653331	0.7965419264520757
PA0534-C	0.9253012820969662	0.8696634067216649	0.738044690717945
PA0537-C	0.9493005553432328	0.9105682477481496	0.7934202942030313
PA0540-C	0.9389458172635095	0.9010600867519337	0.8018986870606495
PA0544-C	0.9611285925646327	0.9360783856793795	0.8585261032441946
PA0550-C	0.9455060061507888	0.9115448660095029	0.8183721437629478
PA0551-C	0.9459699298773663	0.9115364083957572	0.8172138370682356
PA0554-C	0.948285298237356	0.9161974980747123	0.8267798704671376
PA0558-C	0.884212863626946	0.8072147910183748	0.6308355924893299
PA0561-C	0.8269419389538885	0.728020443555045	0.5346738550945446
PA0562-C	0.9316602914004272	0.8878975067727455	0.7769824711017935
PA0563-C	0.9433949943462784	0.9089443000448811	0.8132558026314084
PA0572-C	0.8860370893409939	0.8079312839919868	0.6250422558696913
PA0575-C	0.9572465049233186	0.9339578000278371	0.8626131484896805
PA0576-C	0.9648604180328002	0.9415970001144568	0.8691636347337797
PA0577-C	0.9536721112805592	0.9296238525658468	0.8574627622429111
PA0585-C	0.045764405570141484	0.0010881127938280198	5.581166431155754e-06
PA0586-C	0.8661176487559021	0.7758032994310388	0.5860795319651003
PA0599-C	0.8911798336829576	0.824442692626017	0.6649732262859888
PA0605-C	0.12535385668474763	0.009820534588162724	6.946405604315392e-05
PA0606-C	0.1937848817535441	0.013757875777145226	0.00017490516954252725
PA0610-C	0.07368882730334095	0.008763247005854471	0.0010250456131559599
PA0611-C	0.5230002015230402	0.21050099039944922	0.0014019031434073846
PA0612-C	0.4027279968738599	0.12489057693891224	0.001595269094222196
PA0617-C	0.7112000100289267	0.5582722717949057	0.13879364890736645
PA0618-C	0.9488570243401537	0.9221273156796174	0.8521189671132773
PA0621-C	0.6781915749974391	0.5424697571617313	0.17867013855288597
PA0622-C	0.9421640036918127	0.9122621746920548	0.8320032411980068
PA0626-C	0.9537352643253302	0.9248604128809543	0.8356063134498125
PA0628-C	0.941031928479327	0.9029801368003997	0.8075176336953392
PA0630-C	0.9347667686360084	0.8972367301542952	0.8002256680248364
PA0631-C	0.9449928822955183	0.9149462005608471	0.834513134674147
PA0633-C	0.9163359110022049	0.869069484749291	0.7589448281090897
PA0634-C	0.5673930569087499	0.31511892478227654	0.009042133599214379
PA0639-C	0.9724477562036596	0.965879968343624	0.9469317365816523
PA0642-C	0.9454455578251345	0.9202097127579711	0.8536973639120576
PA0643-C	0.8836777585623464	0.8026117025382544	0.5900569287562388
PA0649-C	0.9583784084076065	0.9382382970882368	0.8869234644343603
PA0651-C	0.16323482173883214	0.01100146647294581	0.00014296372473652816
PA0653-C	0.45482410696399916	0.1399140036703468	0.0020676933665947955
PA0654-C	0.4888531656075473	0.1473279822254446	0.002668269806636625
PA0655-C	0.9432573541956762	0.9086614207709205	0.8113182363067585
PA0699-CW	0.751779554916574	0.6444195505340704	0.4643086982650558
PF0008-C	0.9185063836952319	0.84194857925398	0.5955101147479231
PF0011-C	0.7676529932954735	0.6855536916367767	0.5325089206358992
PF0020-C	0.8200360612042732	0.7200044288702234	0.5098836447008842
PF0022-C	0.9846479284298694	0.9817505302752091	0.9757155720811509
PF0024-C	0.986959733429753	0.9829168652631721	0.9656217320660594
PF0025-C	0.6916821558345815	0.5905856798775165	0.39896693468000294
PF0028-C	0.7461889434345348	0.6549507393371171	0.47765794679534146
PF0031-C	0.5471440699119232	0.10795023419862307	0.0010136256879968257
PF0032-C	0.06144932931981638	0.0015106929567654513	1.9362354311163422e-05
PF0035-C	0.9769868329980197	0.971642308023545	0.9397215564653907
PF0037-C	0.911199906992008	0.8191405415843696	0.5327211766884811
PF0041-C	0.9061549618587379	0.8443832557794481	0.6704052897093337
PF0042-C	0.9359885718318873	0.8714823947256776	0.7073823204618184
PF0043-C	0.9814872280158069	0.9777396035534343	0.9668136116234575
PF0044-C	0.6100667842375153	0.15528955907153777	0.0006397304691588607
PF0047-C	0.979194570709987	0.9702412635211269	0.8870115609998737
PF0050-C	0.43708793282267666	0.05696936995757713	0.0009143238575717238
PF0052-C	0.7478974243432105	0.5779902752038821	0.11731508801370666
PF0053-C	0.8913805839462814	0.7872746571854384	0.43772740569953866
PF0055-C	0.3427560881724694	0.03445258331157394	0.0011980617725217881
PF0058-C	0.9822990301392432	0.9792543750548993	0.9694054194499873
PF0062-C	0.9799399140208431	0.977340593085656	0.9687929079001926
PF0064-C	0.854030860072344	0.705780654492225	0.19949239720629133
PF0065-C	0.9387837058447092	0.8571943081375725	0.5223150918775911
PF0066-C	0.8200900267904575	0.6768619694253399	0.24706746196284815
PF0073-C	0.9807502564545975	0.97649633433282	0.9575238888949471
PF0074-C	0.9672653426479852	0.9422223912790926	0.8167524034005275
PF0079-C	0.8063669259733833	0.7311196223422164	0.5973692871502401
PF0081-C	0.6461550357018631	0.5095538836289019	0.3043708861973547
PF0092-C	0.9702653913329293	0.9593245449138358	0.9235724084647919
PF0095-C	0.8749475692345843	0.792353776230087	0.5911068749580876
PF0097-C	0.9864170723244468	0.9832234000963911	0.971669784535206
PF0098-C	0.9782933840595532	0.9706706269478808	0.9183498105108132
PF0099-C	0.7691534684244651	0.31862218001906356	0.00409726307325985
PF0100-C	0.9816813238114627	0.9760455907454301	0.9505302151041647
PF0101-C	0.9801931701806692	0.936790542515995	0.6483315188818158
PF0102-C	0.9865276223518331	0.9777707292893003	0.939730357535532
PF0105-C	0.9483241946741763	0.9017922928556519	0.6897946053475645
PF0106-C	0.8977309639077988	0.8143125320970734	0.5310356214942225
PF0107-C	0.9328129739966586	0.8735414158182793	0.6899090192594033
PF0108-C	0.9774011272754094	0.9705363354971372	0.9347148208561492
PF0109-C	0.9521513722242176	0.9147194764075938	0.8052327470904735
PF0111-C	0.8265151514501029	0.7003119270986323	0.35239978564886343
PF0113-C	0.877677274804013	0.8054627340794867	0.6753839477582214
PF0115-C	0.9579947676135387	0.9299094365589241	0.836455809912684
PF0117-C	0.9804266346656895	0.9726123147492798	0.9239727498261038
PF0119-C	0.9091450503082049	0.8244527816576425	0.5264429225700739
PF0121-C	0.9053042632984813	0.8293032016747621	0.6574624788913845
PF0122-C	0.9375262690477697	0.8985405335646627	0.7943953669106038
PF0123-C	0.8299308682380198	0.7718109622866846	0.6615935724196271
PF0124-C	0.8255417960245094	0.6803501555127628	0.18120364465623492
PF0127-C	0.9815399485725566	0.9702210425258264	0.90782806675865
PF0129-C	0.6291715033198065	0.5006074026359076	0.14553359428577856
PF0130-C	0.9826093000607661	0.9669082767925398	0.8832092840385252
PF0135-C	0.9802055346109168	0.9630159713234517	0.8859575791853747
PF0136-C	0.9796340661004158	0.9770721389803174	0.9700395687527149
PF0137-C	0.9675433276683063	0.9430399892292074	0.834539323224324
PF0142-C	0.9505484182931402	0.8900642443774686	0.6903051962119163
PF0143-C	0.9702700279942722	0.9486971024558764	0.8684529805188956
PF0145-C	0.9668299258022561	0.9243699142157547	0.4815062469137223
PF0146-C	0.7023946896145913	0.5744014134604511	0.2793530500774022
PF0148-C	0.9795893309048677	0.9708383195331123	0.9327823634453862
PF0149-C	0.6219499462104352	0.444989748255907	0.03846252259621094
PF0151-C	0.9775595465379553	0.9717951031876102	0.9460416263999819
PF0152-C	0.9443919623990807	0.9126516971769001	0.8327561834816192
PF0156-C	0.8860437008766123	0.8216614685972237	0.6783402486847552
PF0157-C	0.9120840066867526	0.8670950827261954	0.7592714551414607
PF0158-C	0.8975290544791393	0.8487700525943366	0.7361296207872176
PF0159-C	0.8687210911678385	0.8144768759824463	0.7013431119948625
PF0160-C	0.9001479953609345	0.8462290763143797	0.7245654439418628
PF0161-C	0.892231196642439	0.8435092880483785	0.7375447470018618
PF0162-C	0.8469649745743524	0.7667416746813648	0.588384940089613
PF0163-C	0.6059046508375056	0.47117426282021835	0.10577731437877624
PF0164-C	0.8484636036252166	0.7890292900472948	0.6703854551024784
PF0169-C	0.9825077228317189	0.9736943741241325	0.9297945933265908
PF0172-C	0.9816164534847129	0.9786496342060589	0.9708490096134303
PF0175-C	0.9753245040425247	0.9622167912225597	0.7287361208197171
PF0176-C	0.9093980918077836	0.8598156102820884	0.7605993004995316
PF0178-C	0.9740120712902137	0.9626376541035183	0.9053633377985527
PF0180-C	0.9800042262309498	0.9754756677887101	0.9572292462394315
PF0181-C	0.011715297659490632	0.0002645902208862532	0.0
PF0184-C	0.9830873913636687	0.9808729991840335	0.9738858081327212
PF0185-C	0.9831272752376268	0.9810954301323398	0.9766843767095006
PF0186-C	0.9796262095353627	0.973245777139216	0.9506721484597139
PF0188-C	0.9820121581846818	0.9797675418422194	0.9740854850948081
PF0190-C	0.9830759714385096	0.9803008008286916	0.9727093841131325
PF0193-C	0.9031396293641824	0.7722536346487742	0.25495322080957655
PF0197-C	0.9844759855717403	0.9829428391531018	0.9798309524792872
PF0203-C	0.7611688370678062	0.4745964194155557	0.008605214131753823
PF0204-C	0.9790198372686424	0.9684041152601884	0.912995196504713
PF0205-C	0.9717405794847828	0.9530750123365244	0.8253859526849318
PF0206-C	0.9797912832655765	0.974696923343366	0.957022399625083
PF0207-C	0.9813477417870775	0.9758354383632722	0.9565125815376216
PF0211-C	0.9796255655546207	0.9762360802489303	0.9658927620943661
PF0212-C	0.9808189906657997	0.9758743348000924	0.9591204888827028
PF0213-C	0.9798778772093584	0.9755965215079694	0.9608135571856187
PF0214-C	0.9846728290185622	0.9830797923909125	0.9797488664006998
PF0218-C	0.9838406341716274	0.9793260286454655	0.964857112264991
PF0219-C	0.9842383566779215	0.9735764397842372	0.9391725414167628
PF0221-C	0.9268683877667357	0.8784415082166361	0.7690658870435454
PF0225-C	0.9787096532112186	0.9735759245996436	0.952143558591214
PF0229-C	0.9914580677091656	0.9871987361491549	0.9662014435300585
PF0231-C	0.9793909419042648	0.9763662931549741	0.9687786973918179
PF0232-C	0.9789013018800545	0.9730405619427474	0.9529984644923186
PF0236-C	0.0576568408657471	0.001760214028287584	1.335186738530338e-05
PF0238-C	0.9810821211970039	0.9750042738855248	0.9565931649944777
PF0239-C	0.981737564796269	0.9776154011343162	0.9639614209168895
PF0240-C	0.9590136739436205	0.9165914854927024	0.5105996654219521
PF0245-C	0.946493743812955	0.8855789185090455	0.5604436031289222
PF0246-C	0.9801580946962519	0.9758739913436967	0.9642922982221581
PF0248-C	0.9856555865629898	0.9840613049059054	0.9808383100880613
PF0253-C	0.6412243756842833	0.31455243638951425	0.0037866926273907677
PF0255-C	0.9820100545142578	0.978325024980013	0.9702010791228227
PF0259-C	0.9785757481489203	0.9750390488455958	0.9633037877831014
PF0260-C	0.9864330430468498	0.9849783764146433	0.9821748706521748
PF0261-C	0.7372099628800914	0.4198572835638684	0.005698027469814262
PF0263-C	0.9826131210131689	0.979997485899183	0.9740055885507437
PF0266-C	0.841666945009454	0.7113398397140519	0.26241876075608833
PF0267-C	0.9809685229941052	0.9775106898656579	0.9665346391659986
PF0268-C	0.6246238401155525	0.37931667804509084	0.007775122955243081
PF0269-C	0.9834233775828243	0.981896456311359	0.9791513810682198
PF0275-C	0.8314610523452448	0.6618943972902664	0.0924968429917422
PF0276-C	0.9763917947923596	0.9700847762008072	0.9449921095186278
PF0277-C	0.7155128349225777	0.27525707496562646	0.001963110894084831
PF0278-C	0.7348607211330695	0.41751010255522114	0.003962928690466878
PF0279-C	0.9785290380790964	0.9741659826875652	0.9573269595840262
PF0282-C	0.98298027590024	0.9799563140637408	0.9715154867494094
PF0285-C	0.978560936591853	0.9725762088956752	0.9456232535778926
PF0286-C	0.9742088718049862	0.9681606905396911	0.9426743369638678
PF0287-C	0.9826022592046528	0.9806596698302149	0.9763671088639141
PF0288-C	0.981320050615169	0.978600734601712	0.9719514617117815
PF0289-C	0.9905765439373893	0.9889092348641557	0.9853382328533044
PF0290-C	0.980137573176605	0.977254986579012	0.9697903911375886
PF0294-C	0.9563253978019306	0.9166669171036219	0.7909877213479873
PF0295-C	0.13808797481022103	0.004693760968601989	1.949115045957471e-05
PF0298-C	0.8841649085276875	0.8364731973927194	0.7443316171103451
PF0299-C	0.9783711340011442	0.9731270700224303	0.9471032071872373
PF0301-C	0.9752083728487072	0.9661369166597045	0.8990022248246676
PF0304-C	0.9745167375317386	0.9702545724564628	0.9561760801338725
PF0309-C	0.9762632562362451	0.9699817822141277	0.9410768783351225
PF0310-C	0.8915997091267784	0.595125615312866	0.010372125559758794
PF0311-C	0.9779376061655919	0.9724181760215745	0.9482778709927976
PF0312-C	0.2586608755338922	0.013975627132059241	7.375726099019681e-05
PF0314-C	0.8219021456665548	0.6800093609040665	0.20896612669883194
PF0323-C	0.8521117545289663	0.7441821706461385	0.43498550742806025
PF0325-C	0.9848213739097299	0.978951532377935	0.9584212975250275
PF0326-C	0.8186925027160961	0.7690231696543223	0.6867833943297581
PF0328-C	0.9704062513872419	0.9569005584686859	0.9090751998637165
PF0329-C	0.8325238781619347	0.6596210594067082	0.10671572311610088
PF0330-C	0.9830747693411244	0.9813450370679608	0.9779212490547436
PF0331-C	0.9081567974614451	0.7627675407259861	0.1942110252765876
PF0332-C	0.9672665876774199	0.9394529735639037	0.803332359920665
PF0334-C	0.9749520255813192	0.9665755104770944	0.9188442589245642
PF0337-C	0.9567402931280128	0.9122195431669308	0.5795969642232635
PF0339-C	0.9367950503811894	0.8397813693967129	0.16936371525713165
PF0341-C	0.9557323344705461	0.9053263303719091	0.6549028271699081
PF0342-C	0.6215727022917386	0.14673530528250534	0.0010854939388103236
PF0343-C	0.018881043104550445	0.00017318788756371008	0.0
PF0344-C	0.9501016673863509	0.8917287628674866	0.6017970840723728
PF0345-C	0.947997825234102	0.8893529891138919	0.6826721354083709
PF0346-C	0.977574401027072	0.9591274009426676	0.858229442782354
PF0347-C	0.9768951730724004	0.9679790879704312	0.922484381535063
PF0349-C	0.8689718143367458	0.6135295116196021	0.014052389636512369
PF0351-C	0.00894618046864797	7.058028932938507e-05	0.0
PF0352-C	0.15857836872121997	0.005906462569993194	9.565260622011554e-05
PF0353-C	0.9524599248637616	0.8891624996103916	0.5928371653478943
PF0359-C	0.9741420266039607	0.9560579740657793	0.8545962751638695
PF0364-C	0.8704380296902599	0.5678055480400618	0.007836515785985794
PF0366-C	0.9675167527296841	0.9428566693779687	0.8186776911590288
PF0368-C	0.982943311405646	0.9753989482163065	0.9360719029399095
PF0369-C	0.9746678583458745	0.9658283640201606	0.9233714864732704
PF0370-C	0.940878145878124	0.8559526703348382	0.4091322565574627
PF0371-C	0.9759118144792802	0.9666878636505586	0.9272757699841606
PF0372-C	0.974693918099903	0.9649134391138963	0.9168048148465209
PF0374-C	0.9852909217347879	0.9776705688178857	0.9411198533166425
PF0378-C	0.9733737575786874	0.9512584714593316	0.8506741319203995
PF0385-C	0.9858964782925683	0.9765013573826081	0.9245200046607033
PF0390-C	0.9880155613223792	0.9834642488939201	0.9590352687645041
PF0392-C	0.9694126320342983	0.9408911542891135	0.8149008729030163
PF0393-CW	0.8761591975347387	0.747527135416528	0.3681128728229909
PF0397-C	0.9778200152820923	0.971881697131392	0.9441272863140955
PF0399-C	0.962190087487789	0.9269897137385392	0.7237298574630199
PF0400-C	0.9331971299753201	0.8557080435169557	0.5470539126080353
PF0401-C	0.9760908411255719	0.9657512580593116	0.9066754270944679
PF0404-C	0.9669081050643419	0.9255049946717033	0.6806545866755576
PF0405-C	0.6372038751154765	0.20807391284673749	0.001940099315568681
PF0406-C	0.9534802908835253	0.9055962870989792	0.6649513738728083
PF0407-C	0.9609007521780931	0.9185855503944553	0.656093504629921
PF0409-C	0.9781672926302586	0.9688153184300161	0.9117323073374908
PF0410-CW	0.9595235349631313	0.934710141262757	0.8468536517700755
PF0411-C	0.9150535306845232	0.8014275936818105	0.34977753899925906
PF0412-C	0.972908288298329	0.9481906330682737	0.7726149507771173
PF0413-C	0.9781164181516362	0.9697206265571992	0.922739741365313
PF0414-C	0.8170298303042054	0.4417134747646701	0.005620706848718019
PF0417-C	0.9504017194800998	0.8834557998665844	0.5024670043587193
PF0419-C	0.6870074566959443	0.34724695227527413	0.004345023930753695
PF0421-C	0.9852791583532331	0.9772646033580934	0.92736824561872
PF0422-C	0.971608177044216	0.9558837558090283	0.8829638415117027
PF0423-C	0.9752085875089546	0.9627990356774776	0.8835476315204016
PF0425-C	0.9527454659247894	0.8926566961847404	0.5105958015374997
PF0427-C	0.9502136771034193	0.8837692896918175	0.4830704761361774
PF0431-C	0.9395015726439041	0.8665309985282035	0.5528294324271437
PF0434-C	0.9537342768881923	0.9064631281098366	0.6593970399725716
PF0437-C	0.9493960791533044	0.8837454194723119	0.34918001073472965
PF0438-CW	0.9516846579144246	0.9142783066672356	0.7289007652294361
PF0439-C	0.9476838631563248	0.8946017326859982	0.630044183089392
PF0441-CW	0.9564559541643701	0.9231822419992047	0.7531924057325964
PF0442-C	0.9674423514879519	0.929114721391177	0.7235279909664099
PF0443-C	0.9639825864172784	0.9268261426300568	0.7131489533466864
PF0444-CW	0.9635150993305949	0.9288829741881356	0.75343694668638
PF0445-C	0.966938415091268	0.935921640766763	0.7693228353596259
PF0446-CW	0.9328656516213589	0.8650833298200606	0.5764255307968335
PF0449-C	0.9769258265557222	0.9691925623487129	0.9299515099674052
PF0450-C	0.979332554316985	0.9751915005532653	0.9553808068494822
PF0451-C	0.9746827128349913	0.9655790146768363	0.9192810495958763
PF0452-C	0.9785699523222418	0.9695758596863848	0.9248860433144882
PF0454-C	0.9681390098547085	0.958779737206056	0.9160742830927321
PF0456-C	0.9673215836327915	0.9564628232922854	0.8979662744709462
PF0463-C	0.9781140998209648	0.9677493585737149	0.9084208724977377
PF0466-C	0.344356594976727	0.024836190618643107	0.00012570504084941575
PF0467-C	0.9696970139299904	0.9528442955026704	0.784092705406888
PF0472-C	0.9701176192186521	0.9542398017707067	0.8662715172212042
PF0473-C	0.9737061804377369	0.9654512918296617	0.9242331327061419
PF0479-C	0.98057818480032	0.9747138385708574	0.9469389491659633
PF0480-C	0.9842744195994766	0.9789981565836599	0.9583961393440378
PF0482-C	0.9737630224712357	0.9664737185878001	0.9181465701886202
PF0486-C	0.9746202896350613	0.9674698279996129	0.920772594858578
PF0489-C	0.9769309354696092	0.9735182239251553	0.9614214320740705
PF0491-C	0.975757473761434	0.9688818631066953	0.9192726349141801
PF0492-C	0.9749300443719904	0.969326725003308	0.9379114553956184
PF0493-C	0.9747642407969356	0.9701632559872392	0.9512504431660807
PF0504-C	0.9816632494186357	0.976373033486741	0.9451401392252019
PF0507-C	0.9766750604547655	0.9712971343458027	0.9392648453231242
PF0510-C	0.9867886062805639	0.984228911627038	0.9754155629194515
PF0511-C	0.9838020811912029	0.9810900636261559	0.972088758405988
PF0512-C	0.9716412776543577	0.9619909686423452	0.9176989606408416
PF0513-C	0.974832631551742	0.9646669662178865	0.9156673731278514
PF0514-C	0.9825084956086094	0.9779171275779944	0.949772850819457
PF0515-C	0.9775958670518072	0.9730463577694258	0.9526040477538338
PF0518-C	0.9804450954469617	0.9769032872297503	0.9655675518196277
PF0519-C	0.9789193762728816	0.9739822335158318	0.950990103218092
PF0524-C	0.9778732080913862	0.9703476920717642	0.9382667181049862
PF0525-C	0.9756308671475457	0.9689174108436568	0.9130431516039714
PF0531-C	0.9735965319833895	0.9630918751869154	0.9099389497670121
PF0539-C	0.9830266425136681	0.9773093385536415	0.9578350174574592
PF0542-C	0.9723008856624213	0.9661054045353932	0.9327937404384959
PF0554-C	0.9741841858765407	0.962612624718677	0.8939981510024934
PF0554-Cx	0.9484070964617036	0.904121485335571	0.7360377032693013
PF0556-C	0.9771465831540992	0.9724909887774764	0.9528886443097733
PF0556-Cx	0.9497265271380784	0.9159979928408232	0.79820026272697
PF0559-C	0.9758590080584315	0.96968894270469	0.9435372711582234
PF0559-Cx	0.9597437763769145	0.9359345203816041	0.8429320666432487
PF0560-C	0.9696491017627814	0.9521596581097654	0.8527584399901393
PF0560-Cx	0.9147084858029294	0.8385349661364874	0.5892560743054174
PF0562-C	0.976142788905431	0.9620818987231236	0.8987548503556191
PF0562-Cx	0.9075469047666682	0.820050829829291	0.5636295475880732
PF0578-C	0.9777705575611024	0.9736281299717997	0.9562934992891741
PF0578-Cx	0.9715827612709295	0.9600221048536314	0.916024438983297
PF0584-C	0.9714583871236137	0.961056166197176	0.9138692071678319
PF0584-Cx	0.9590790165229144	0.9339013443827835	0.8321541044198459
PF0590-C	0.9762601221966337	0.9685661837469393	0.9362129776544693
PF0590-Cx	0.9534687850942671	0.9204712118712955	0.7947723532370036
PF0596-C	0.9768656358223647	0.969789704224797	0.9343147800191838
PF0597-C	0.9790588195695615	0.975832948304403	0.9649161009009634
PF0599-C	0.9807225223506396	0.9778355566840006	0.9689183982807946
PF0604-C	0.969227895425427	0.950714136004096	0.8407116639766875
PF0606-C	0.98091786317573	0.9786193241791328	0.9725169626674061
PF0609-C	0.980771379022937	0.9757704392403741	0.9566549442136656
PF0610-C	0.9769978665347336	0.9733053238918316	0.9601013574169538
PF0612-C	0.9783083673448184	0.9740626881765393	0.9565558570434879
PF0614-C	0.9779652544054508	0.9726849128449343	0.9499696513342294
PF0616-C	0.9887341579664153	0.9856081037162755	0.9753697544226665
PF0624-C	0.9848571363069387	0.9799545538497125	0.9642364006937476
PF0625-C	0.9820180398754593	0.9782328069377505	0.968398061841213
PF0626-C	0.030131858920820508	0.0007375296778524977	8.586409894085775e-07
PF0628-C	0.9833600098778059	0.9649396705961226	0.7947895689888412
PF0629-C	0.9829506527861054	0.9784739133275764	0.9624217488267315
PF0632-C	0.9715999340907177	0.9387575602265816	0.6591522414264912
PF0633-C	0.9788345425431281	0.9756566693092774	0.9628854578930616
PF0635-C	0.9780661017896568	0.9733535795154362	0.9488763437624154
PF0638-C	0.9787251516810774	0.9755166249639049	0.9641165344116261
PF0641-C	0.9869729994330394	0.9819933968790633	0.9419386533641425
PF0647-C	0.9878908866507171	0.9856751635775483	0.9786795578445397
PF0651-C	0.9869231123915547	0.9821485103737999	0.961139754897495
PF0655-C	0.9803828439752296	0.9768830662344496	0.9562586813970535
PF0661-C	0.9702055440559676	0.9563362596104467	0.8640418412319575
PF0666-C	0.9801817502555101	0.9778514415423046	0.9717693868899774
PF0668-C	0.974378238740147	0.9681424444186661	0.9430018226372282
PF0670-C	0.9171418314348638	0.8553799997269521	0.688956400013704
PF0673-C	0.9828254199978002	0.9664256776244426	0.8889708509415557
PF0676-C	0.9592018880484988	0.9264834590111839	0.8086518555102985
PF0678-C	0.9663363789615441	0.9416733332984153	0.8467874934818416
PF0680-C	0.9637579659344491	0.9327440680572586	0.8084535523737946
PF0685-C	0.9652436724384228	0.9359799854219932	0.8167038901846259
PF0686-C	0.951047417504135	0.9034826135074017	0.7281781759047994
PF0687-C	0.7896056957434848	0.5847286320964639	0.241595042413001
PF0689-C	0.9614436279436467	0.9362236677347875	0.8480055186573672
PF0691-C	0.9669397889168511	0.9419214805443543	0.8429989118442741
PF0692-C	0.5693471950044954	0.30798808309343617	0.10528080522665074
PF0694-C	0.944220878181941	0.9018498218019423	0.7835688914712994
PF0696-C	0.933766323087199	0.8637374100691627	0.6511500937936485
PF0697-C	0.9651893204637932	0.9422309776889867	0.8551036461245111
PF0701-C	0.9793497700688226	0.9691606638359563	0.9296328682962356
PF0703-C	0.9618551316378208	0.9244234934134937	0.7816830153342118
PF0704-C	0.9765651973401707	0.963062810189424	0.8790742836937808
PF0706-C	0.9769372894129308	0.9642486363278466	0.9041995787335578
PF0707-C	0.9579872545048814	0.9279152428610227	0.8281855516308984
PF0712-C	0.9638862468982667	0.9237117229653236	0.7082555154159974
PF0715-C	0.9381423439576704	0.8820048253906323	0.6956101807688289
PF0722-C	0.9632690557550798	0.93066370973607	0.7978781864918428
PF0724-C	0.9418591432085233	0.8784535721225374	0.6992692793451936
PF0725-C	0.9430557882234125	0.9117226046943105	0.8183287823929827
PF0727-C	0.9626288530333769	0.9415959268132201	0.8807597100918909
PF0728-C	0.9625451784689589	0.9457590476503676	0.8977404948227812
PF0729-C	0.9690006990196295	0.9536022179040213	0.9006720239567705
PF0730-C	0.956726254347836	0.9332972045826357	0.8637251315030141
PF0733-C	0.9696559708906967	0.9560565143760973	0.9110659160656108
PF0735-C	0.9728322985707664	0.9526569400387814	0.8881343628896738
PF0736-C	0.9833068170685121	0.9717988812079636	0.9236950223980795
PF0737-C	0.9686883254276827	0.9541324716470305	0.9051960316017664
PF0738-C	0.9571550596579467	0.934435633738443	0.8635119738773934
PF0742-C	0.9649650005053102	0.9479065087648785	0.8899711676942167
PF0743-C	0.47323032160140666	0.15478467816976552	0.0035603548625826667
PF0744-C	0.9731747245973424	0.9575844230847004	0.8976026400119317
PF0747-C	0.9693821932112238	0.957510107707067	0.9210829077121502
PF0748-C	0.9644590892343506	0.9470396248219716	0.8900180065601889
PF0749-C	0.9723407695363794	0.9568809385220779	0.9087185203967162
PF0752-C	0.9665704444952569	0.9471845634209837	0.8890480427665035
PF0754-C	0.9645092338681321	0.9496052440983244	0.8986886062032862
PF0759-C	0.971836876071745	0.9603413475734934	0.9217589157631116
PF0761-C	0.9710606216852701	0.9586001524431212	0.9148490024008461
PF0763-C	0.973237019001124	0.9602797400825034	0.9156195897567908
PF0764-C	0.9430140153392779	0.9097762802315686	0.8255261687585022
PF0767-C	0.9724996610514695	0.9614513127805019	0.9210616992797118
PF0768-C	0.9590351829004051	0.9391906587416393	0.8816914643615477
PF0769-C	0.9649932497938618	0.9478980940831823	0.8946468542699916
PF0771-C	0.9694873338003768	0.953991697456817	0.905977094377782
PF0772-C	0.9633665115073777	0.9405285072672368	0.8720218359272734
PF0773-C	0.9732957500447996	0.9630644845393532	0.9244468913804551
PF0774-C	0.11703929252790862	0.005378784749952153	4.5164516042891175e-05
PF0778-C	0.9666727086370954	0.951168528815691	0.9016908873548027
PF0780-C	0.9263988399416777	0.8874475359622459	0.7830935478195628
PF0782-C	0.9344663730858639	0.8931800807998344	0.7625263914041107
PF0783-C	0.9179951059180885	0.8582372564153576	0.6691615911682248
PF0784-C	0.8563833646551255	0.7393410239517045	0.3726583894247715
PF0785-C	0.9422724071167257	0.9064581479920981	0.7997051598570569
PF0786-C	0.9583110480219874	0.9398330080658158	0.8876643428120715
PF0787-C	0.9663070993038053	0.9481198381186969	0.8903708221427369
PF0789-C	0.9724400713668044	0.959836724264018	0.9123115036168964
PF0794-C	0.14990888531140892	0.006682631092369077	2.9107929540950777e-05
PF0798-C	0.9678554436679563	0.9517544654268635	0.8958946742878496
PF0802-C	0.968128190978242	0.9529974341231313	0.9024122316500048
PF0803-C	0.9570728018511613	0.9375439141201021	0.8803476053490242
PF0804-C	0.9773127731175992	0.963008415282745	0.9120883428237491
PF0809-C	0.9642491944444898	0.9480217383856571	0.8945729682128529
PF0811-C	0.9672655143761831	0.9522094592871511	0.9019533309732155
PF0813-C	0.05846082935617982	0.0011488187117792063	4.808389540688034e-06
PF0814-C	0.9746919861576768	0.9608149310112017	0.9163122983749962
PF0816-C	0.9687721717202984	0.9550555965747437	0.9127212900290916
PF0817-C	0.9653139951354553	0.9499008312589282	0.9023717896594038
PF0818-C	0.9432628494980084	0.9130993496567282	0.8285646845597717
PF0820-C	0.9647305485831522	0.9500099645286821	0.9053902561935706
PF0821-C	0.9632315331438427	0.9417251952141755	0.8770163359024158
PF0822-C	0.9666544625160706	0.9514164614013828	0.9028031708924826
PF0823-C	0.9586454457553125	0.9387793267756631	0.8784644768631028
PF0826-C	0.971163100487356	0.9592352891829868	0.9153173910605684
PF0827-C	0.9796959311837027	0.9676643531157635	0.9160647092457002
PF0829-C	0.9777138872558014	0.9649194925328716	0.9182792302214838
PF0831-C	0.9837017060595411	0.9760649101676917	0.9458149881108275
PF0832-C	0.970720385193217	0.9588327153551026	0.9187656503419839
PF0833-C	0.9702273535370985	0.9569227972703116	0.9144745919974144
PF0835-C	0.9794692499624988	0.9706571033522976	0.9337240779505201
PF0837-C	0.9795015777957501	0.9738946521349121	0.9467325318721096
PF0838-C	0.9800514944174168	0.9710450373513123	0.9317506633645624
PF0841-C	0.4980517006629825	0.14612103351868244	0.0014488278734785633
PF0842-C	0.9666350142976604	0.9504861238893586	0.9021495304392954
PF0843-C	0.9724463823780767	0.9617302423059113	0.925406766142515
PF0845-C	0.9585013228652404	0.9351229758504646	0.868622390386106
PF0846-C	0.9610243964805679	0.9434299839665968	0.8871552116374017
PF0849-C	0.9834358708092202	0.9748922641684564	0.936649553665534
PF0852-C	0.9770144383058292	0.9653266600900491	0.9231752870071905
PF0854-C	0.9733740581030337	0.9598509347723927	0.9149406623264654
PF0856-C	0.9731060762502393	0.9624206755254947	0.9233605817327049
PF0861-C	0.9759422533023547	0.9672943217813779	0.9321772362081006
PF0862-C	0.9822211084694544	0.9717676696079987	0.9245488979299968
PF0864-C	0.21809236418295888	0.015619495306281964	0.00023612627208735882
PF0866-C	0.5885264441246675	0.19925974843021108	0.0005546820791579411
PF0871-C	0.054688304305114295	0.001451704320793082	4.078544699690743e-06
PF0872-C	0.7965043179767396	0.6125963835243623	0.0883496928769977
PF0873-C	0.9713086830671103	0.9618081210436507	0.9245179868543781
PF0874-C	0.9358863935541477	0.866980239493862	0.612372578750473
PF0875-C	0.9764155362157168	0.9635829749008077	0.9122012970459058
PF0876-C	0.8686259966782615	0.7263995010952395	0.2940103522909529
PF0878-C	0.9724942945452856	0.961001771290497	0.9199503602471203
PF0879-C	0.9736917123370653	0.9637643628098203	0.9281979504067854
PF0880-C	0.134242851663501	0.005454860341613752	5.36650618380361e-05
PF0881-C	0.9740588672241365	0.9635496166983691	0.9224322190949563
PF0883-C	0.9730164770629944	0.9627381580313286	0.9214065295010583
PF0885-C	0.6179546467546676	0.27105857811971534	0.002497400249744318
PF0887-C	0.9746667850446378	0.9636830495081232	0.9181352361275601
PF0890-C	0.9666852877275903	0.9511977655413805	0.9047453738784753
PF0891-C	0.9708077519138893	0.9572006964265337	0.9116981763581619
PF0892-C	0.9720884149495922	0.9606740709568893	0.9211009821049773
PF0894-C	0.9766177891007719	0.9674696992034645	0.9250121776758323
PF0895-C	0.9758667358273362	0.9625395973025278	0.9200804014249663
PF0898-C	0.9759632900065952	0.9574132530034618	0.8719327089925728
PF0899-C	0.9656483928687805	0.9470845317457176	0.8763049089106413
PF0900-C	0.9750221336181045	0.9667875518694289	0.935076652169086
PF0904-C	0.974818120519021	0.9613462151233984	0.9183991823677042
PF0905-C	0.974289712854139	0.965194772834076	0.9285298151491919
PF0906-C	0.9791282406935552	0.9689586685431979	0.9288587175801848
PF0907-C	0.9759053746718596	0.9675305768496136	0.931084057432435
PF0911-C	0.9744920086712436	0.9607984021721556	0.9063417162739343
PF0912-C	0.9787033421999464	0.9688981772854941	0.9337993807652912
PF0915-C	0.9697132422446901	0.9559076689605833	0.9021498309636417
PF0916-C	0.973472200768123	0.9640017341113422	0.9284834056037143
PF0917-C	0.979069810174226	0.9667763466045171	0.9135435675725987
PF0918-C	0.9757190495771579	0.96766057509541	0.9342691432505967
PF0919-C	0.9800105801742715	0.966885222281974	0.915267976271628
PF0920-C	0.9571715884969927	0.9359511350847491	0.8756976780029315
PF0922-C	0.9732936034423261	0.9643303360179889	0.9345514644079143
PF0923-C	0.9693801324728492	0.9491131140152448	0.884855899863914
PF0925-C	0.9627638743289614	0.9473463743154378	0.9050134845274181
PF0926-C	0.9795286249869165	0.9691472690365215	0.935547659683826
PF0930-C	0.9759267977645454	0.966137689436595	0.9242653746752941
PF0939-C	0.9698764269647273	0.9478461892353724	0.8745698530633434
PF0942-C	0.9705192914734975	0.9583792241165464	0.9204023917959945
PF0946-C	0.9774530750552686	0.9717411376014259	0.9505181511982636
PF0948-C	0.9761136380438407	0.9666558363416536	0.9370014676750432
PF0950-C	0.9740231906910265	0.9549495544125518	0.8884673438653665
PF0951-C	0.9791853832514004	0.970440124774274	0.9384910380634692
PF0952-C	0.9652402808065146	0.9424514766950668	0.8789666101137089
PF0953-C	0.9802935882443805	0.9729385983252551	0.9473036998582641
PF0959-C	0.9497607869135557	0.9162296112477161	0.8250053600663764
PF0960-C	0.9659062856899494	0.9515079066667548	0.9104152808558865
PF0963-C	0.9750258257743589	0.966756254405365	0.9370419955297433
PF0964-C	0.9729404014713329	0.964036852527809	0.9313197543840277
PF0966-C	0.9822182749541893	0.976143518750272	0.954086791946394
PF0967-C	0.9724404148232002	0.960315760072009	0.9086516322636412
PF0969-C	0.975909882537054	0.9675053757365745	0.9346247494163602
PF0972-C	0.9722063492894875	0.9574299965027553	0.8978679171456094
PF0975-C	0.9348818265285892	0.9045921493939154	0.8295619102048709
PF0982-C	0.9283152836979881	0.8914869266328196	0.7987427091720288
PF0984-C	0.972042220064362	0.9646856416594062	0.9403047454253969
PF0987-C	0.9065471031986009	0.8650781779741241	0.7745770313020148
PF0992-C	0.9786416059128079	0.9733528926026447	0.9543105967202834
PF0998-C	0.9719894565755629	0.9622979327960588	0.9258337683065478
PF1000-C	0.225052980295649	0.015040728347371113	3.40451152300501e-05
PF1005-C	0.9738008885388687	0.96556493296461	0.9348649113010978
PF1006-C	0.9555942220673997	0.933437420656206	0.872013034857132
PF1009-C	0.9742840028915594	0.9647165956670744	0.9249277303345239
PF1010-C	0.9770370634959001	0.9695517748066319	0.9381115616782001
PF1011-C	0.9741915701890496	0.962762929823873	0.9186728741830782
PF1013-C	0.9644217383513114	0.9442596028905633	0.8837821263746091
PF1014-C	0.9711808743558368	0.9553147344253472	0.9039292356180425
PF1015-C	0.9694589986477263	0.9565029647585402	0.9113615461582641
PF1016-C	0.9650851243797285	0.9475767047608465	0.8921707483167846
PF1017-C	0.9736854442578426	0.9595128878148625	0.9050907622164649
PF1018-C	0.9707521549098251	0.9585012799331909	0.9132207185605811
PF1019-C	0.9295479487023831	0.8908241845851446	0.7955759124069416
PF1020-C	0.9637171375554028	0.9427665979381797	0.8714355987917547
PF1021-C	0.9743395140315246	0.9656903374811131	0.9266352667381114
PF1024-C	0.9713051197070042	0.9601188736931376	0.9176621678744454
PF1026-C	0.9684430116970086	0.9546262760800395	0.9103210879393483
PF1027-C	0.9689321365366252	0.9562763694014353	0.9115511340887256
PF1028-C	0.9634279472701699	0.947696571042968	0.8995497372515641
PF1029-C	0.970634692822474	0.9574481996917307	0.911266065280242
PF1031-C	0.9649685638654163	0.9445809492808496	0.8689108078944483
PF1032-C	0.3681317629247579	0.06790897134723604	0.0018028884854611902
PF1033-C	0.977716763703116	0.9713805942499733	0.9428474389873326
PF1034-C	0.97603180955755	0.9678732604684865	0.9305957483017584
PF1036-C	0.9733703659467792	0.9621888853904039	0.9191577487497973
PF1037-C	0.9715524941760528	0.9599235758000967	0.9182378437257944
PF1040-C	0.9772288409608845	0.968652133709979	0.937615911167064
PF1041-C	0.9747293799727657	0.9660870296182199	0.9341047564331744
PF1042-C	0.9740954882623347	0.9635065987847997	0.9218467976683775
PF1043-C	0.9578436038673533	0.9232081300250354	0.7976252737884125
PF1044-C	0.96196138846026	0.937560700551445	0.8403217121713477
PF1048-C	0.9727460480833803	0.9632679824538432	0.9246602207342737
PF1049-C	0.9726538300411177	0.960399348772328	0.9094682427766183
PF1051-C	0.9717360716195884	0.9608504787481632	0.9229682686646441
PF1052-C	0.9734536970548013	0.964708352713576	0.9318595390420193
PF1053-C	0.9410277640705285	0.8948248934791455	0.7262459331542838
PF1055-C	0.9719001579126644	0.9583743298629068	0.896704201012664
PF1056-C	0.9705737722442754	0.9540211488427537	0.8871260178437619
PF1057-C	0.981922644861536	0.9748873269827674	0.9440470892456847
PF1058-C	0.9765135500846577	0.9681959377523063	0.9320158117020918
PF1060-C	0.9729708832264569	0.9622961725820305	0.9211278575679458
PF1061-C	0.9718799369173637	0.959287236962846	0.9104209478864166
PF1062-C	0.9742229964492619	0.9638680866413407	0.9243490921717615
PF1063-C	0.9743067568777787	0.9657118035058483	0.9330211515045408
PF1064-C	0.9721610130452467	0.9611526774443856	0.9166821579811839
PF1065-C	0.9790708834754628	0.9692517656449325	0.9296410683176844
PF1068-C	0.978118865278456	0.9652627772004371	0.9065973766285307
PF1069-C	0.9194299379434397	0.840434451733257	0.5820971550562234
PF1071-C	0.9749746078393408	0.9657655114997359	0.9272774014020405
PF1072-C	0.9701371962332107	0.9609931419485535	0.9262052593306155
PF1073-C	0.9721720465819605	0.960357189499748	0.915398661430216
PF1076-C	0.9737363187364652	0.9618405347410008	0.9151228659444179
PF1077-C	0.9740578797869986	0.9629521313658892	0.9193443314367957
PF1078-C	0.9728144817702361	0.9624089980080388	0.9207099569984006
PF1079-C	0.9746961505664755	0.9632228179378002	0.9105086580634847
PF1082-C	0.9730871861484722	0.9631608240583649	0.9232714118659548
PF1083-C	0.9751581423508268	0.9646928113116677	0.9247585780596105
PF1084-C	0.972350042859065	0.9616890275384197	0.9212378924107385
PF1085-C	0.9738545965327562	0.9604484201048727	0.9140841679395304
PF1086-C	0.9693971335644395	0.9580183802407475	0.9162158729918856
PF1089-C	0.9738369085283743	0.9633161092812995	0.9200783406865917
PF1091-C	0.9688177226247865	0.9525996257527384	0.8846301631477985
PF1096-C	0.9772997647066096	0.9660619573013292	0.9225152926106817
PF1097-C	0.9741765869037844	0.9592693342982168	0.9048567396148016
PF1098-C	0.9732263718528554	0.9551134260453804	0.8780190568498472
PF1099-C	0.9727749413526738	0.9608467865919088	0.9146215054707023
PF1101-C	0.9806133461488363	0.9717299752685635	0.9307868817860008
PF1102-C	0.9725089773062046	0.9626885285821407	0.9235478942645444
PF1103-C	0.9689044024326673	0.9526633369141525	0.8934809056704737
PF1104-C	0.9733711387236696	0.9558235221436213	0.8869719776502619
PF1105-C	0.9722082812317137	0.9596223216089627	0.9058847904714206
PF1107-C	0.9707751235562918	0.9535523737945861	0.8790554794561127
PF1108-C	0.9757296537933772	0.9581097396420205	0.8918379390692899
PF1110-C	0.9699932021392869	0.9517050935699725	0.8809887096437662
PF1112-C	0.9695510449617909	0.9505664497539178	0.8714420815312248
PF1113-C	0.97460174298969	0.9617025511340028	0.9033867891729837
PF1114-C	0.9710704960566483	0.956089614986239	0.8903751582797333
PF1118-C	0.8114710744028731	0.7209665360988556	0.5656210794989074
PF1118-Cx	0.9615122333587004	0.9414911726125123	0.8782546679373409
PF1119-C	0.78866243568457	0.6932889307180617	0.528791734996601
PF1119-Cx	0.889001547356927	0.8282678094376837	0.69083265937171
PF1119-Cx6	0.9603570177715501	0.940907082079467	0.8807072900594876
PF1119-Cx8	0.9683885309262307	0.9538050289057196	0.9025676456690879
PF1124-C	0.7870203277243756	0.6858547311676633	0.5050758991409383
PF1125-C	0.7254522054236745	0.5902760968687853	0.36047710730032884
PF1126-C	0.6574943344720916	0.4806191419755148	0.22144175095444385
PF1126-Cx	0.9562801474217888	0.9314649076432873	0.8595892725172803
PF1127-Cx	0.9398115420410806	0.9054183766859738	0.8225393431447949
PF1132-C	0.8148295627688459	0.7241872984501273	0.5652948388549817
PF1132-Cx	0.9313248632979146	0.88303459352923	0.7577051222485816
PF1134-C	0.7868159282368469	0.6859674277975232	0.4931185076544839
PF1135-C	0.7663906622448945	0.6682429311736566	0.5091082489553989
PF1135-Cx	0.9365612853718229	0.8911174104830276	0.7608372299176966
PF1139-Cx	0.9623356271354938	0.9426266394569062	0.8773646436197694
PF1139-Cx6	0.9584391143255577	0.9373532099563544	0.8692842308607421
PF1139-Cx9	0.9487965760144994	0.9191635875085252	0.8297081367653671
PF1140-C	0.7425334940823751	0.6347420655347431	0.4516263132591943
PF1140-Cx	0.9713972518851678	0.9528184074768397	0.8918831465173822
PF1140-Cx8	0.9614234498803956	0.9355359821663701	0.86062861450291
PF1141-Cx	0.8953520561145929	0.823705849860956	0.6498550914534225
PF1141-Cx9	0.2599481071731641	0.05541926537939782	0.005039363966838941
PF1142-C	0.730181514129238	0.574054694228928	0.3066465853436337
PF1142-Cx	0.7999159991520062	0.7134665217166191	0.5476681843718582
PF1142-Cx9	0.6429749300014399	0.44149735482763597	0.0787663578621591
PF1148-Cx	0.8895055696177099	0.8390469308264222	0.7254997741344877
PF1148-Cx7	0.957844033187848	0.9375768430020459	0.8810373945878657
PF1148-Cx8	0.9686655714414633	0.9552794013486331	0.9134715275935874
PF1153-Cx	0.9513117501327244	0.9211392774931049	0.83580676318879
PF1153-Cx7	0.9295774859524187	0.8896618852098317	0.7813544992916641
PF1153-Cx9	0.9571942136870637	0.9329886090110422	0.8586239883169873
PF1154-C	0.7925968574941885	0.6633444272611302	0.3993551262713146
PF1154-Cx	0.9613149605913839	0.9399719791099517	0.87462201550345
PF1155-Cx	0.9605480653916936	0.9401339188005541	0.8784705732141276
PF1155-Cx6	0.9455622471355951	0.9151442890371037	0.8285500876629518
PF1155-Cx8	0.9456156116730868	0.9137817975151101	0.8240541575783096
PF1157-Cx	0.9277182706180523	0.8909053261586437	0.8016055040948159
PF1160-Cx	0.9314025273754066	0.8987893677233932	0.8187177896932342
PF1160-Cx6	0.9552267237239328	0.9346709443015905	0.8773732300296635
PF1160-Cx9	0.9563311936286091	0.9314034289484455	0.8511033236189554
PF1167-C	0.7917807192337557	0.6968249001765452	0.5272414586902239
PF1167-Cx	0.956526577385749	0.9309377450078398	0.8504602444499378
PF1170-C	0.4432025729005519	0.26096559674561326	0.0862843178410743
PF1172-Cx	0.9502534321812289	0.9197086098765523	0.8285351473097361
PF1173-C	0.7090855207284092	0.589817110327897	0.38181467934352775
PF1174-C	0.674252902914923	0.5523609579033224	0.34658202069307614
PF1174-Cx	0.9620059519276104	0.942956357596839	0.8860646087847045
PF1177-C	0.6416287955902946	0.4943660271479956	0.27095635690992625
PF1178-Cx	0.9481563732927963	0.9176434065688268	0.8302131893953373
PF1179-Cx	0.9301177857950041	0.8931198042023779	0.8080022936018109
PF1180-Cx	0.9474191441392901	0.9181184926282666	0.8354792775154296
PF1182-C	0.7999059101203806	0.702788462372334	0.5232538440713115
PF1184-C	0.6548366259496248	0.536541742702904	0.3487582892127816
PF1184-Cx	0.9690167556061314	0.9513239428347741	0.8970321160065191
PF1185-C	0.6684838229032352	0.5540009621930927	0.369467293119684
PF1187-C	0.6219213105334385	0.43944232641563497	0.18738341265315686
PF1188-Cx	0.9542563306097528	0.9310920427936366	0.8670030364121308
PF1189-C	0.7490493341625516	0.633040024433488	0.41214093458435036
PF1189-Cx	0.9505362685231401	0.9265044098513254	0.8656304558585117
PF1194-C	0.6857036532855769	0.5715474625398549	0.37665214332675817
PF1195-C	0.5441302829711485	0.3866490857061949	0.19521542057394828
PF1195-Cx	0.9059925499155913	0.8551825122993882	0.7362825018153817
PF1195-Cx9	0.4224775982712466	0.16533677488090434	0.06616829140145751
PF1196-C	0.692772415230883	0.5817098650379506	0.4004258086530576
PF1196-Cx	0.8545126005994517	0.7906640566270298	0.661127759682873
PF1197-C	0.6992237713727548	0.5896459831787079	0.40371487589503663
PF1197-Cx	0.8203894349034643	0.7421927853377778	0.5864403758408994
PF1197-Cx8	0.9421721178491627	0.9045717137383674	0.7931823647848663
PF1198-Cx	0.9516340410280989	0.9274495159883674	0.8617815976234878
PF1198-Cx7	0.9511170103563266	0.926039026435066	0.8530692250962558
PF1198-Cx8	0.9559932325351779	0.9311574712370295	0.8522359569480843
PF1200-C	0.7221017453509527	0.5911148603192891	0.35911654772056145
PF1200-Cx	0.8302811508296489	0.750407618343697	0.5920151024646345
PK0002-C	0.5852609465778477	0.40174472414483864	0.023937365230930208
PK0007-C	0.6968673170414219	0.5818879471791539	0.38787964704016575
PK0011-C	0.6742229363443927	0.5642372078162776	0.36704038729517013
PK0017-C	0.7303089364520663	0.6456546626652852	0.5580037747575176
PK0020-C	0.8307408672153783	0.7398388639973636	0.5650767011116223
PK0023-C	0.8932012033681739	0.8195414839943739	0.6769137884090507
PK0027-C	0.8328299407426094	0.7466543697828437	0.6010409218850501
PK0028-C	0.9450094540666139	0.9030995737620264	0.7809906931044517
PK0031-C	0.8269815652355497	0.7165505454903274	0.5289702035262497
PK0038-C	0.582425112982128	0.4925107615621805	0.26921254292453634
PK0040-C	0.9085649095237109	0.8370385266201461	0.6909599958304393
PK0042-C	0.6341143989714855	0.5473874517003711	0.4021871389146314
PK0044-C	0.9152347897973874	0.8406895110391608	0.6646214410726281
PK0045-C	0.7281386354872371	0.618237955349123	0.4321991315533305
PK0052-C	0.8510958534423475	0.7455104023926546	0.5697083394046407
PK0055-C	0.8599575007055882	0.7662612650477907	0.5380050386770541
PK0056-C	0.8352870707299505	0.7536018486883959	0.6054784214503631
PK0059-C	0.7701099944866662	0.6876518667584954	0.5330676812597569
PK0062-C	0.9042803768506611	0.8364072966967824	0.6974257342088839
PK0063-C	0.9389974215869729	0.8898000405450275	0.7670046764164206
PK0065-C	0.892299372736998	0.8338892461312427	0.7231522496694447
PK0069-C	0.638196120642837	0.3040420266984112	0.004954315576838022
PK0070-C	0.9846896583819545	0.9815396909802597	0.9672528923536389
PK0072-C	0.7970505424421519	0.7111480193170181	0.5914260318138508
PK0073-C	0.9195265779867977	0.8501831610026557	0.6869992566744955
PK0075-C	0.6377861195703944	0.44468999668650444	0.13196899859534922
PL0004-C	0.9833445114079471	0.9807700910614529	0.9745915680939655
PL0004-CW	0.9827904303774818	0.9801674538830364	0.9730379430877296
PM0004-C	0.7577055945011257	0.6160792031056014	0.2292870678105711
PM0005-C	0.6977829288604778	0.5989016607919881	0.43540568339622737
PM0006-C	0.495553828160694	0.09660771552468417	0.00013772601470113583
PM0007-C	0.9025389241279921	0.8378494271705436	0.5888854419223392
PM0014-C	0.9097909629924875	0.8387537907926381	0.6632639296683731
PM0015-C	0.5955442886593016	0.46272768261125774	0.2276704614877621
PM0017-C	0.7997345683109441	0.7318863887457582	0.6244811769151623
PM0019-C	0.4059789833879586	0.2929325861210473	0.15679552950286146
PM0020-C	0.9817225815110038	0.9785535093472946	0.9652060210310373
PM0021-C	0.922847887197929	0.8571175027010699	0.6434246002875932
PM0022-C	0.7575940141045521	0.6716342625574742	0.5278550435412552
PM0023-C	0.7878573738929006	0.6742310505017426	0.4535273014776954
PM0025-C	0.3891211560467516	0.28291473583351845	0.16166702915627104
PM0026-C	0.9262654071319236	0.746180657548987	0.23968375050262697
PM0033-C	0.5756488041578144	0.48239609950309587	0.32877625369956204
PM0034-C	0.546112885015693	0.4874945809020556	0.40456952420384446
PM0037-C	0.5753251394368569	0.4839222050656212	0.2953881276225579
PM0039-C	0.7210368158638387	0.6082439752810997	0.3898844020222369
PM0042-C	0.9265107208625976	0.8784779145945871	0.7685191473935394
PM0047-C	0.9144240180431383	0.8553843787959982	0.7170501886820643
PM0048-C	0.9820629467992054	0.9775498868268244	0.954838961453116
PM0049-C	0.9826563535869857	0.979823997487273	0.9737039479711644
PM0058-C	0.6936764353965817	0.5826307574990913	0.32547387752224716
PM0062-C	0.9477726037025802	0.9123956933659079	0.8226841100156093
PM0063-C	0.6739578309389127	0.5277381395705473	0.17340014361629189
PM0064-C	0.9799087453529276	0.9617097637183138	0.8921736247640991
PM0068-C	0.6985218323639133	0.563293776029165	0.17357977131127617
PM0071-C	0.9796409781603805	0.9738719410807423	0.9486837076564416
PM0074-C	0.9414001995996844	0.9102032823956014	0.8412281794638663
PM0086-C	0.7899979229474466	0.5986457428450949	0.05581728841003816
PM0090-C	0.7725915957422054	0.7012194247603383	0.5839373085606249
PM0096-C	0.8720561386348004	0.815150909159132	0.7166877133883854
PM0097-C	0.7803548265197452	0.6717247203857084	0.47754220198996916
PM0098-C	0.980878795010712	0.9772928526466449	0.9656121582190275
PM0107-C	0.40605428620272976	0.22342512577587872	0.027847659228746338
PM0113-C	0.7210771719903409	0.5666585324743604	0.11622439929691042
PM0114-C	0.9828819185749033	0.9789175301947544	0.969797088537306
PM0115-C	0.9746203325671108	0.9674405054098246	0.9244007823593239
PM0117-C	0.8427304577389355	0.7181475747985778	0.43277107231637557
PM0124-C	0.9423152103700476	0.9090643380552005	0.8284160538045051
PM0127-C	0.7296376509265466	0.4956217895950057	0.01489424419457801
PM0129-C	0.858302083810058	0.7021166616622208	0.115415602416937
PM0132-C	0.9622391158882843	0.9384589678225148	0.8713701703483618
PM0133-C	0.9484294211274282	0.9102256499933756	0.7954821058788487
PM0136-C	0.9714096592474647	0.9535869340944098	0.8970774093187105
PM0142-C	0.8667074921835765	0.7743906203432143	0.5923121063828709
PM0145-C	0.9819834366435861	0.9773804340275646	0.9606702070724369
PM0146-C	0.9780109341060873	0.9729102202405552	0.9546344761014883
PM0153-C	0.7889055169486715	0.7176870856359581	0.5931621180303359
PM0156-C	0.7460953944987387	0.6388002604429849	0.4377366360901748
PM0157-C	0.9645121103154467	0.9388694411475016	0.8250235632553519
PM0159-C	0.9821557229581109	0.9762809013085775	0.952661190311679
PM0160-C	0.8183993197502626	0.7226675468309235	0.548135156273948
PM0182-C	0.9683969026758774	0.9536756746406652	0.9044704799657162
PM0183-C	0.9693869586687149	0.9571041851793242	0.9154860281508883
PM0187-C	0.9732351729229968	0.9572256828793255	0.9040184913488916
PM0188-C	0.9131488073777182	0.8777463954036604	0.7992398623048964
PM0190-C	0.9289816320378187	0.8982129190951538	0.8262959404055069
PM0191-C	0.9614658238132229	0.9438632112778029	0.8906388039955313
PM0192-C	0.8942890585697051	0.8586456260699203	0.7822622545456669
PM0193-C	0.9804013047565019	0.9670311053860746	0.9212518023947669
PM0194-C	0.9847498920473616	0.9777042275446706	0.9468207143017218
PM0198-C	0.9675891790971407	0.9534271410062809	0.9077689063944797
PM0199-C	0.9206152059652194	0.8871928201127378	0.8099796579363199
PM0201-C	0.9396102765931633	0.9097637440731232	0.8397981128960063
PM0203-C	0.9661514276924256	0.9506766563249084	0.9031033088503304
PM0204-C	0.9680179844072514	0.9539224909930707	0.9114975548909865
PM0208-C	0.9582611180484533	0.9345892016793987	0.8735372084774312
PM0209-C	0.9795828052333482	0.9676289341749503	0.9236016451904814
PM0212-C	0.9115660315098918	0.8773605221430202	0.8000861388640574
PM0213-C	0.9719447213800146	0.9616127802185602	0.9286302332129032
PM0215-C	0.9640723573327211	0.9449383585926908	0.8868640894099428
PM0216-C	0.9646763254046711	0.9492998684304412	0.9004082065127748
PM0218-C	0.9692014492829532	0.9562715180798452	0.9120157017960451
PM0220-C	0.9703097830720818	0.9577205176815217	0.9145956603769211
PM0221-C	0.9809150296604651	0.9723625790175103	0.9398710029295972
PM0222-C	0.9719295663665516	0.959695263161013	0.9178700877900307
PM0224-C	0.9152135813649489	0.8812632601001296	0.8032675325259646
PM0227-C	0.9472362965405956	0.918618007023855	0.835721800662888
PM0229-C	0.9702162341362858	0.9526772468981809	0.8969654425336916
PM0231-C	0.9493628926790638	0.9175226387136665	0.8144016590317741
PM0233-C	0.9549914560928349	0.9316205363226175	0.8606183108110371
PM0234-C	0.9240611469159633	0.8913599765625355	0.8189500520808692
PM0235-C	0.9258257829453463	0.8927502451205365	0.8161763411607332
PM0236-C	0.9366701181172304	0.8962842397047442	0.7742337037023999
PM0238-C	0.9689090820260596	0.9561337491330946	0.9144827490868138
PM0240-C	0.9620503865988123	0.9440838820120809	0.8906849130166625
PM0242-C	0.9614639348030463	0.9429200370829871	0.8851558231615144
PM0243-C	0.9722807075991703	0.9549752707101845	0.8954835569821208
PM0244-C	0.9661437857876198	0.9457878121235127	0.8861336864523024
PM0246-C	0.97612179513324	0.961806146169375	0.9114523903749436
PM0247-C	0.9484127205601842	0.9253445146707828	0.8660927910992589
PM0248-C	0.9437144517263879	0.9164362002697678	0.8453745568017204
PM0249-C	0.9603722586491121	0.9413767587006735	0.8877154319509414
PM0250-C	0.9643524030914167	0.9432260996636618	0.884619988252074
PM0252-C	0.9755444878640112	0.9607777518563604	0.9093172078265813
PM0255-C	0.9688798882324197	0.9517359617135417	0.8926126479019837
PM0256-C	0.9725470151020353	0.957304849578549	0.9059506053032587
PM0257-C	0.9197645503370123	0.8887190974034611	0.8179861417061591
PM0258-C	0.9669826351022225	0.9520125299762302	0.9008107374086095
PM0259-C	0.920841500797978	0.8865194309167942	0.8052286685457738
PM0261-C	0.9661692874250052	0.9496311750562045	0.8952330055414114
PM0262-C	0.9686356907350319	0.9570615965862495	0.918943990075484
PM0265-C	0.9280426651838509	0.9006930177289616	0.838434548072776
PM0266-C	0.9318094802723369	0.8979442073975185	0.8139051498796486
PM0267-C	0.9674466446928989	0.9524832369666241	0.9031692954103664
PM0269-C	0.9678868269961192	0.956048915403341	0.9154556322598633
PM0274-C	0.959009166078426	0.9384047446440337	0.8820911188100679
PM0276-C	0.9689798340435869	0.9563236375879023	0.9142582144680835
PM0278-C	0.9452128231849553	0.9168262808712562	0.8412494308283541
PM0279-C	0.963088827011403	0.943808644642926	0.879128421008163
PM0281-C	0.7241082605470522	0.6475037460359765	0.5043898020583514
PM0282-C	0.5070564833791575	0.33679085162675115	0.01627373680816183
PM0285-C	0.26246362474778495	0.044277969221326825	0.0012489791831937168
PM0287-C	0.4465876791371963	0.21631076999403503	0.005200702608748813
PM0288-C	0.2643478265349431	0.03806209537080025	0.0007283422192658259
PM0289-C	0.29888099330337303	0.06386970947281075	0.001663531052880178
PM0290-C	0.6090223762700481	0.4810585515018447	0.10443761977505152
PM0292-C	0.2058081739359356	0.02461951256496585	0.0006162895701480065
PM0293-C	0.8081968616500109	0.7538266838314724	0.6500041515291838
PM0297-C	0.7288116812267851	0.565935170372833	0.10050680425758853
PM0299-C	0.7183268161051168	0.5543221368551811	0.08951851792383013
PM0302-C	0.49552390452221307	0.2567619051217162	0.004656581813760598
PM0303-C	0.5080893426253171	0.2538228199470201	0.004685775607400489
PM0304-C	0.3098987739551176	0.07254786515661484	0.0025273668202746777
PM0305-C	0.5831777976734436	0.28893402382951994	0.005696739508330148
PM0306-C	0.7120877160158268	0.6082244841306401	0.3545764834890636
PM0307-C	0.7943323426619812	0.6557400879986804	0.2710968305757935
PM0309-C	0.9680357153436826	0.9518449661871472	0.8934859287202617
PM0310-C	0.9723073684018914	0.9511723927001434	0.8750671349923593
PM0311-C	0.9365645052755331	0.8962784868101152	0.78354695319402
PM0315-C	0.944733400988519	0.9095216502461595	0.8014415465978884
PM0316-C	0.8763496011741401	0.8397872510874903	0.7676020329527522
PM0317-C	0.9699204752474839	0.9536898422169904	0.8958787894295456
PM0318-C	0.8616466621920023	0.8244456978694799	0.7520748415528317
PM0319-C	0.9643280606193669	0.9443925205157239	0.879277266423677
PM0320-C	0.9723321831264853	0.9618686552334039	0.9245493272504915
PM0321-C	0.8615776703885033	0.7583458830869277	0.5170114811462617
PM0322-C	0.9761769628168095	0.9627020521777239	0.9140177949910491
PM0323-C	0.47712236947819786	0.13165456426502778	0.0019444354525651943
PM0324-C	0.9398996815386435	0.9049462529379475	0.807921624280856
PM0325-C	0.9530203598375485	0.9263173978438323	0.8497597221987289
PM0326-C	0.9805364977802843	0.9709809398014531	0.9342146195477693
PM0327-C	0.5855891620960492	0.28708807449843987	0.004500738474182941
PM0328-C	0.6739779231380649	0.4486782123541094	0.014704613332067124
PM0331-C	0.9463646471401974	0.917943759186922	0.8417706688409746
PM0333-C	0.9473079071991123	0.9177887315562843	0.8367515688014857
PM0335-C	0.9653938916795198	0.9472294703447297	0.8879577833702019
PM0338-C	0.9726392331442978	0.9576131016937466	0.9084873313103179
PM0340-C	0.9674119555969268	0.9516257980746006	0.9007029779644387
PM0341-C	0.9655751078603345	0.9488969940782107	0.8941841755728488
PM0342-C	0.9634275608817247	0.946681013412745	0.8944818234718273
PM0346-C	0.9606495996886911	0.9417526287937872	0.8847583153154677
PM0349-C	0.9585022673703287	0.93589270456542	0.872635163186008
PM0350-C	0.9671412690250157	0.9494751170563794	0.8905601524809015
PM0357-C	0.9615217213416334	0.9389274852783855	0.8653251660547275
PM0358-C	0.9627357967686077	0.9445407648825452	0.8890092751258317
PM0359-C	0.9663992744140183	0.9499468544159606	0.897085308815813
PM0361-C	0.9683338354952054	0.9484766463818457	0.8842187882497728
PM0363-C	0.9561550863616813	0.9340455102049052	0.8700397490673227
PM0364-C	0.9542484740446997	0.9322917359840383	0.8682950764409434
PM0365-C	0.9516176839172507	0.9289877283888435	0.8635711771736132
PM0366-C	0.9808877678090513	0.9700715101975209	0.9280115394479849
PM0367-C	0.967164108875334	0.9513548109783433	0.8978683035340547
PM0368-C	0.9618956165604714	0.9438999611121496	0.882534563949048
PM0372-C	0.9611340878669649	0.9428407415876152	0.8873178811728452
PM0374-C	0.9634344300096399	0.9461627806435875	0.8879669708287886
PM0375-C	0.9662438174628859	0.9510234614205305	0.8997129219716011
PM0377-C	0.9640657457971026	0.948371634588841	0.8981956604112667
PM0378-C	0.9631890733469165	0.9455686869430157	0.8909267492513294
PM0379-C	0.9597484130382573	0.9417726780608898	0.8894675318218791
PM0381-C	0.9613594381946352	0.9408453887243781	0.8756843690675957
PM0382-C	0.961729941781565	0.9429624539478638	0.8855368451005644
PM0385-C	0.9648919301571115	0.9473746236039893	0.8862420040131163
PM0392-C	0.9585992079380329	0.9352903679113498	0.8696026578716642
PM0393-C	0.9648249990919872	0.9481122820779901	0.8956521940724406
PM0395-C	0.9690398530487465	0.9571666083792542	0.916907765901151
PM0397-C	0.9712655792894419	0.9577118454075286	0.9097457984764447
PM0398-C	0.9633958770292155	0.9464844704902694	0.8939135748650366
PM0400-C	0.9626612237986776	0.9425136423027	0.8737161063275745
PM0403-C	0.9639317119386559	0.9484970391053442	0.9005831546143668
PM0410-C	0.9670830960979833	0.9459073778812879	0.8811630566966656
PM0411-C	0.9645067438092628	0.9465286905012239	0.8879912274367394
PM0412-C	0.9575855393179866	0.9362782773017139	0.873930895371075
PM0414-C	0.9646033838526208	0.946996048791759	0.8930044028534014
PM0415-C	0.9599670230341608	0.939408839417048	0.8758310249485868
PM0418-C	0.9611230972623005	0.9433462664701294	0.8895143277558019
PM0420-C	0.805713371384295	0.6023870562961954	0.05813239917773104
PM0422-C	0.9625474538675809	0.9459882618624902	0.8954283034344523
PM0423-C	0.9616090451302562	0.9429224412777574	0.8853439084702444
PM0424-C	0.9636892317232469	0.9456615489660203	0.8832464631933665
PM0425-C	0.9576592107148779	0.9350617118158703	0.8679115215109746
PM0426-C	0.9716209707949581	0.9551653738252396	0.9017720718603514
PM0428-C	0.9595708460816477	0.9386855631796197	0.8747690577728862
PM0429-C	0.9797706329497813	0.9759663381821077	0.9635423611820086
PM0432-C	0.9613940843585578	0.9412255949544882	0.8765108539519509
PM0434-C	0.9713030589686297	0.9548262964985221	0.8979924630211231
PM0435-C	0.9677582884400048	0.953197626269812	0.9053334141600718
PM0437-C	0.9786869421570487	0.9735574638183714	0.9570909621080873
PM0438-C	0.9580346085554473	0.9359609235920284	0.8696101709803216
PM0440-C	0.9635834042213024	0.9459916105623489	0.8915762252957181
PM0441-C	0.9660822212286791	0.9493439167131978	0.8943307026576913
PM0442-C	0.9557252936144329	0.9333536172956398	0.8642513067013237
PM0444-C	0.9679128008860488	0.9505810466507377	0.8961414047761561
PM0445-C	0.9636957573947664	0.9439188082818671	0.877715055007547
PM0446-C	0.9554907987602255	0.9317596361629017	0.8613303817835536
PM0448-C	0.9633339260818297	0.9456979982760206	0.889874914039304
PM0451-C	0.9525487942061653	0.9231517173120313	0.8429618185535317
PM0452-C	0.9599032260086477	0.9392160315828764	0.8763104042129736
PM0454-C	0.9555225255447841	0.9310898532591135	0.8586911769744084
PM0455-C	0.969986547671619	0.9550049367563685	0.9049849347145204
PM0456-C	0.9637642769457213	0.9445835681358672	0.8822313348836383
PM0458-C	0.9672862934881269	0.9505860697005257	0.893285178456938
PM0459-C	0.953669449493492	0.9313100088087979	0.8691840703893275
PM0460-C	0.9641626434327574	0.9347307486465027	0.8501601494241395
PM0461-C	0.9354226844878176	0.9031105643666909	0.820582886718378
PM0463-C	0.9674259514450542	0.9516479510121274	0.8992206630923733
PM0464-C	0.969142288918783	0.947913764281239	0.8749475692345843
PM0467-C	0.9504653018453655	0.9261506068316396	0.8595051257003183
PM0468-C	0.9549067940912792	0.9307017475319008	0.8598901832520186
PM0469-C	0.9717726926577867	0.9590401200860942	0.903980754077407
PM0470-C	0.9689314066917842	0.9544542044257619	0.9038514427444021
PM0472-C	0.9620292210984234	0.9420701971637199	0.8771169686263744
PM0473-C	0.9723806104782879	0.9580937689196175	0.908733374885833
PM0476-C	0.9557915377667658	0.9346371138466077	0.8731573027716674
PM0478-C	0.9641729900566798	0.9455159234542165	0.8822484218393275
PM0479-Cx	0.9687576177555279	0.9522352614488828	0.8967492367325585
PM0480-C	0.9501559334968815	0.9235400806315408	0.8497302708127922
PM0481-C	0.9574005451168185	0.9346636458531805	0.8656266349061089
PM0483-C	0.9660634169910112	0.9462675777763448	0.8834015766881033
PM0485-C	0.9688462724376844	0.9551519360937554	0.9086457935049133
PM0486-C	0.9767524669399607	0.9633533743002398	0.9128431311854887
PM0487-C	0.966457833729496	0.9500588641330289	0.8981588676448705
PM0488-C	0.9720699971003693	0.9544753699261509	0.8920493364808822
PM0489-C	0.32913512270108536	0.3206451811221596	0.2944506633903216
PM0490-C	0.9627331349815406	0.9443732440255116	0.8851899970728929
PM0492-C	0.9588899867090961	0.9365882466988903	0.8690272396126121
PM0493-C	0.960954588968129	0.9397956571827766	0.8749106906040891
PM0494-C	0.9751152961654553	0.9644577154087677	0.9197988530445391
PM0495-C	0.9621651010349973	0.943826633171654	0.8868159196504369
PM0497-C	0.9629055500922138	0.9434406311148654	0.8831017392546018
PM0498-C	0.9571217873196071	0.933639373016915	0.8626463778959707
PM0501-C	0.9682332027712466	0.9512461499611337	0.8942177055034852
PM0503-C	0.9654609086087431	0.9505390161743061	0.9028723773562289
PM0504-C	0.9591943749398415	0.9400039205547577	0.8816189091979426
PM0505-C	0.9581630612474629	0.9396095467483223	0.8858011777291539
PM0506-C	0.9640911186383396	0.9415625686107816	0.8775973353278991
PM0510-C	0.961160104688944	0.940952074867312	0.8781635661283645
PM0512-C	0.9641259794625097	0.9473682267286182	0.8915204994955055
PM0513-C	0.9652416975641471	0.9469246098614402	0.882461837057245
PM0518-C	0.9651372009557361	0.9463564041866991	0.8822258825133555
PM0529-C	0.8937599639920315	0.8291722589238772	0.6724882239534905
PM0535-C	0.9202704186759224	0.8788572192516583	0.7738942399872372
PM0544-C	0.6628789150487223	0.4958302676272341	0.07649727025149852
PM0565-C	0.9822480268644723	0.9762821463380121	0.9572410954850854
PM0566-C	0.9666003252016884	0.9467442093895655	0.8383578285003723
PM0567-C	0.977991829344073	0.972870593958894	0.9560427761202668
PM0568-C	0.9732634222115484	0.9617998780901523	0.918740749753291
PM0569-C	0.9767604952332116	0.9716437677132269	0.9544260839333588
PM0570-C	0.9780474692801867	0.9717569795276805	0.9504583897854008
PM0571-C	0.9768174660628589	0.9709720957992621	0.9511039590132876
PM0572-C	0.9751620491673286	0.962934958546101	0.9253776152809245
PM0573-C	0.9749761104610721	0.9681381082816696	0.9453202821047798
PM0574-C	0.9722753840250359	0.9630161001196001	0.9328486505297686
PM0575-C	0.976889291381623	0.9643753288058339	0.9238718595098482
PM0576-C	0.9784177582068692	0.9690223367725626	0.9369940404304848
PM0577-C	0.9786793002522429	0.9643967518985196	0.9188302201443873
PM0578-C	0.9808750169903586	0.9732641949884389	0.946396545652954
PM0579-C	0.9751920586699084	0.9636717583791125	0.9277208894730701
PM0580-C	0.970705144315655	0.9567645926680131	0.9168325489504788
PM0582-C	0.9720831343075074	0.9632168503829238	0.9352010692484513
PM0583-C	0.9704353163847333	0.9578090864995792	0.9194969119406137
PM0585-C	0.9525394779514302	0.9286310489218431	0.865653939689572
PM0586-C	0.9713049909108558	0.9606738562966419	0.927435606004339
PM0588-C	0.9764735803466007	0.9689731795759189	0.9439768524127511
PM0589-C	0.9685211909590943	0.9530026718331668	0.9067979122316071
PM0590-C	0.9676541352879895	0.9564836453362786	0.9232238002230921
PM0592-C	0.9514034959224428	0.9281363429157954	0.8650010290812258
PM0593-C	0.9717443575051362	0.9619330962396591	0.9302185902471607
PM0594-C	0.9368913469681516	0.9068435060681447	0.8317252991097352
PM0595-C	0.9741374328746674	0.9659189077124937	0.9413374329433586
PM0597-C	0.9712051309637876	0.9584543981351692	0.9215493214975969
PM0598-C	0.9681975691701862	0.9525568654314658	0.9085612173674565
PM0600-C	0.9631201674075164	0.9474661547334602	0.9021634404233237
PM0601-C	0.9668291959574152	0.9536274190170604	0.9164645354224183
PM0602-C	0.9186353945038905	0.8765359692008912	0.7657871234934392
PM0603-C	0.9656957469193463	0.9509692382420494	0.9090769171456953
PM0604-C	0.9744108670977445	0.9653309962270457	0.9376955501188317
PM0605-C	0.9693720612475487	0.9586011828123085	0.9289464277572529
PM0606-C	0.9462862961499139	0.9247393015693982	0.8720159113044466
PM0608-C	0.8979392702118293	0.8571219676342148	0.7724344644411436
PM0609-C	0.9663709821934173	0.9534841547679777	0.9164943731968003
PM0610-C	0.9513616371742091	0.9275152449561067	0.8623646577873457
PM0611-C	0.9677059972037497	0.9540317530589729	0.9154035556838556
PM0612-C	0.9695410417942643	0.9559302082865553	0.9178488364255428
PM0613-C	0.9697523962738073	0.9599451706209803	0.9321203512425522
QJ0001-C	0.9641562036253368	0.9350540699110645	0.7350485059174532
QJ0001-Cx	0.8593642227139564	0.7528950154259147	0.4881522569678931
QJ0002-C	0.9169219764095258	0.7729680668840117	0.11581959300245374
QJ0002-Cx	0.696834645751775	0.4843743224785943	0.017837923098567434
QJ0003-C	0.9763384731869172	0.9686780217358097	0.9291027862814242
QJ0003-Cx	0.9469841995461052	0.9127912692697284	0.8023933072025983
QJ0004-C	0.9515791309368262	0.9156312243421972	0.7999508170441266
QJ0005-C	0.7013024982760635	0.5014444917364821	0.0829776484588124
QJ0006-C	0.9600296608943382	0.9393842393527014	0.879615570973504
QJ0007-C	0.9683818764585627	0.9516549060041416	0.8865664844430138
QJ0008-C	0.9635366512194291	0.9430204980787479	0.8759222555537114
QJ0009-C	0.9653182024763034	0.9421242915460527	0.8712749899946859
QJ0010-C	0.9577310360336418	0.932824136329521	0.8576770790338675
QJ0018-C	0.9268160535984313	0.8762156961118418	0.7460640970346748
QJ0019-C	0.9557842822504053	0.9260631542468684	0.8345020582053837
QJ0062-C	0.4683280396685268	0.1707049983466868	0.0052581886229897176
QJ0094-C	0.5733868003353165	0.28050556094543583	0.0038935934305721356
QJ0095-C	0.07707590841426096	0.005265143615003927	0.00019920470954279
QJ0159-C	0.9507915424892912	0.9212334274775935	0.8348817492509001
QJ0160-C	0.940886174171375	0.9104884800002335	0.8275913720662277
QJ0161-C	0.9208676464161055	0.8793569912395436	0.775373120295345
QJ0162-C	0.9397009920136943	0.904595498093774	0.8063992108745851
QJ0163-C	0.8575002848541482	0.7664646341661321	0.5750451366102107
QJ0164-C	0.9432601447788918	0.9090502992750237	0.812864348204337
QJ0165-C	0.9136823239564872	0.8734260144693028	0.7769147672597787
QJ0167-C	0.9460291761056355	0.9137588288686435	0.8244602518342503
QJ0168-C	0.9125467283159449	0.8686918544421491	0.766780571118185
QJ0169-C	0.9533402894702022	0.9279655162909526	0.8556368621789338
QJ0172-C	0.971764879024783	0.9617173626910701	0.9318200415565066
QJ0174-C	0.9546248163903575	0.9342998396659681	0.8791367498257603
QJ0175-C	0.9204527510900232	0.8810934638444741	0.7844667294218745
QP0001-C	0.9617405030657348	0.9393044716047854	0.8547804107240482
QP0002-C	0.9627851256934492	0.939229598110509	0.8450327318238368
QP0003-C	0.9499307548974092	0.9181168182783372	0.8340357302840359
QP0008-C	0.9018822354992925	0.8578390616565194	0.7629621087741861
QP0009-C	0.9614082519348831	0.9415884566366123	0.8799389781021647
QP0010-C	0.9673693240718026	0.9520415091096228	0.9040728003914716
QP0011-C	0.9723328700392768	0.9633880633962119	0.9331226858015383
QP0012-C	0.9737868068266423	0.9642253242249842	0.9287455057657313
QP0014-C	0.9714148110934011	0.9609965335804617	0.9239183978514741
QP0017-C	0.9273171135478007	0.8850280144502409	0.7819175960525183
QP0018-C	0.9779734544268996	0.9679275695110666	0.926848510227831
QP0019-C	0.9667095014034917	0.9504856945688639	0.8964320118190215
QP0021-C	0.9790274362413987	0.9688840526412184	0.9300174535953917
QP0022-C	0.8907786336806565	0.8370330313178138	0.7222545834470675
QP0023-C	0.9543868011080934	0.9253794613590518	0.8390360260858567
QP0026-C	0.9646657641205013	0.9473067051017271	0.8895207246311729
QP0027-C	0.9677044945820182	0.9524982631839387	0.9030808124564079
QP0031-C	0.9727625339903768	0.9616614222306102	0.9197297324448918
QP0032-C	0.9445925409342065	0.9162310709373981	0.8419697018223196
QP0034-C	0.9413673136497901	0.9121746791752341	0.8358653225042677
QP0035-C	0.9706971589544535	0.9585010652729435	0.9166115347598051
QP0036-C	0.9764339540649395	0.968433824238422	0.9369868707782233
QP0037-C	0.9707120563756197	0.9593952110672641	0.9209928362723613
QP0038-C	0.9741286747365754	0.9652002681364081	0.9308429939746586
QP0039-C	0.968824248296306	0.9541893995446283	0.9033763996170118
QP0041-C	0.9767080322687588	0.9698153346583309	0.943650397108578
QP0042-C	0.9107255078453598	0.8700175961297959	0.7751677333706785
QP0043-C	0.9707171223574572	0.9604856421917636	0.922850162596551
QP0045-C	0.9537743324903483	0.9317604089397922	0.8710312647498423
QP0047-C	0.9753771387351755	0.9675679706647023	0.9386267892038946
QP0051-C	0.9792097686554996	0.9736405802661461	0.9494474688165205
QP0055-C	0.948227983951313	0.9170257002410462	0.8256668141525673
QP0056-C	0.9770472383916247	0.9704288765773128	0.9417212883976738
QP0057-C	0.9770603755987626	0.9699459339528199	0.9420914485282078
QP0060-C	0.9812567258422001	0.974577185857393	0.9477677094489405
QP0061-C	0.830834287355026	0.7753401055493022	0.6744138122363382
QP0064-C	0.9735639036257919	0.9618897778017435	0.9218436636287662
QP0065-C	0.9246747746990441	0.8821348236364287	0.780430472790912
QP0068-C	0.9442698636503868	0.9142495421940905	0.8285895422164151
QP0069-C	0.9699768879604881	0.9526547934363079	0.8983569990531766
QP0071-C	0.946827025312994	0.9104566244195265	0.8058924409626361
QP0072-C	0.9635155286510896	0.9420945825678191	0.8771124607611801
QP0073-C	0.9469356433981542	0.9178085661631395	0.8351684924093131
QP0075-C	0.9761302098149363	0.9648196325858034	0.9277230360755436
QP0076-C	0.9463276397135539	0.9183834692375981	0.8443352148160906
QP0079-C	0.9793477522624976	0.9710117650129728	0.939214357232947
QP0080-C	0.9774148225991904	0.9705921900934983	0.9440579081221513
QP0081-C	0.9785619669610403	0.9724183906818219	0.9479093852121929
QP0083-C	0.9750124739069737	0.9668811866693239	0.9363692073824922
QP0086-C	0.9735368564346255	0.9632867437594617	0.9272657238845846
QP0088-C	0.9787331799743284	0.9687631130578601	0.9290602835524485
QP0091-C	0.9210717453792879	0.8644557491209018	0.6890490473764611
QP0093-C	0.9552122985553108	0.9177188811117958	0.7423944801061898
QP0097-C	0.9530197587888559	0.9045258193774836	0.7167371281773258
QP0098-C	0.9699389789608057	0.9487393905246048	0.8497552572655839
QP0101-C	0.9656134891125611	0.9496469740504097	0.901326780643244
QP0102-C	0.9661977084417547	0.9507315234841316	0.9005571377923877
QP0103-C	0.9589959000751397	0.939206328939696	0.8777973986784313
QP0105-C	0.9690457776715734	0.9559047066491698	0.9153248183051268
QP0107-C	0.971570396840682	0.9595607999820716	0.9186541558095092
QP0108-C	0.9562051880634134	0.9313031826129321	0.8509301786634411
QP0110-C	0.9695520323989287	0.956372708920447	0.9082487579114108
QP0112-C	0.978213788039835	0.9730839233127125	0.9526983265344708
QP0113-C	0.9542103933168193	0.9293122946828399	0.8522033285904868
QP0114-C	0.9534042152918637	0.9292333426438638	0.8578989089334812
QP0115-C	0.944022188656992	0.9116025237519417	0.8204329680016273
QP0116-C	0.945007736784635	0.8922351034589407	0.657434229602833
QP0118-C	0.9555475119975759	0.9302975422861368	0.8496927911336044
QP0119-C	0.9714260163583129	0.9573052359669942	0.9164158504783189
QP0123-C	0.9373529094320081	0.9049699514292552	0.8203541018267502
QP0124-C	0.9533231595824635	0.925246329073644	0.841092084867045
QP0125-C	0.9768520263626825	0.9683969885399764	0.9376717228313756
QP0126-C	0.9676634944747741	0.9518040519440019	0.8934277557932293
QP0127-C	0.9718988699511802	0.9624781615397356	0.9264596317237278
QP0128-C	0.9528990767977946	0.9266848532552496	0.8408744623082794
QP0129-C	0.9795194375283298	0.9719623235202975	0.9402034687206962
QP0130-C	0.9740758683157268	0.9620414138004729	0.9250339871569633
QP0132-C	0.9728719248524276	0.9609871743936771	0.92049598366384
QP0133-C	0.9689959764941878	0.9543878744093302	0.9045893158786503
QP0134-C	0.978102250575311	0.9733970267495003	0.9551233004167585
QP0137-C	0.9695819131053601	0.954682645860994	0.8939695153254966
QP0138-C	0.9530556499822133	0.9282180855379871	0.8568246631916321
QP0140-C	0.9765615910480151	0.968696568381181	0.9368151425803415
QP0146-C	0.9557850550272957	0.9275017213605236	0.8204896812389777
QP0147-C	0.9754507242679678	0.9590557473521014	0.898982175557565
QP0149-C	0.9637775858810571	0.9352376473546001	0.8382899529301596
QP0150-C	0.9482775704684513	0.911163028361513	0.7750037329417014
QP0153-C	0.9731058615899919	0.9626966427394906	0.9208800537784024
QP0154-C	0.9825731942071614	0.9704509436507406	0.921797554607635
QP0155-C	0.6854545186025	0.5135343285955527	0.21932202394389091
QP0156-C	0.9494260457238348	0.9163650618637953	0.8270558376811336
QP0157-C	0.9214442667725429	0.850071666470181	0.6447443314883142
QP0158-C	0.9711296134887691	0.9571853267528233	0.9031395435000834
QP0159-C	0.957130545457699	0.9242950836535277	0.7970396377015864
QP0162-C	0.9775932481967895	0.9681224380836129	0.9323095098525189
QP0163-C	0.9646737065496533	0.9428507018230923	0.8419951605276556
QP0164-C	0.9688425373493804	0.9526718374599477	0.9034307515916413
QP0166-C	0.9724789678036246	0.962250492881394	0.9280606537125791
QP0168-C	0.9624666557504775	0.9415639853684141	0.873998341620793
QP0169-C	0.935289380474212	0.9023023256033605	0.815846408360553
QP0170-C	0.9750527012373275	0.963099774684018	0.9212825846742372
QP0171-C	0.9626619107114691	0.9423344439282104	0.8789053890111641
QP0172-C	0.9506347975766747	0.9191318177919171	0.8215042085000135
QP0174-C	0.951934479510293	0.9255395979035765	0.8484608989061
QP0175-C	0.9728083424871619	0.9605342412717641	0.9206423819525341
QP0176-C	0.9784971395663399	0.9701150862277333	0.9388897909389505
QP0177-C	0.9762288247325698	0.9670402928446613	0.9350081755501807
QP0178-C	0.9741330108735718	0.962632974510126	0.9189964101078874
QP0181-C	0.9740096241633939	0.9571170647941653	0.9032185814031585
QP0183-C	0.922781900637893	0.863019843794314	0.6613238732848539
QP0184-C	0.9318766689297581	0.8608052369544313	0.6412948701095137
QP0185-C	0.9741309501351973	0.956893174156177	0.885870641785197
QP0186-C	0.91186045950516	0.8375732023642508	0.5952548837138215
QP0187-C	0.9759399349716833	0.964859387663613	0.9229363701518876
QP0188-C	0.9662452771525679	0.9514871275548111	0.9060374568393373
QP0190-C	0.9083721875536382	0.8117999768338661	0.44747006154996205
QP0191-C	0.9788712065133758	0.9725062725870879	0.948038610681099
QP0192-C	0.9771094469313073	0.9709553522999687	0.94488735531792
QP0193-C	0.9681620643652741	0.9416041697667185	0.8432735910967859
QP0194-C	0.9003640294338696	0.8032235701073069	0.4878658572658759
QP0195-C	0.9566530122714394	0.9345759356761124	0.8662437831172463
QP0196-C	0.9582630499906795	0.9319161234832214	0.8322828147041582
QP0197-C	0.9740790452873875	0.9653300517219573	0.9285705576641393
QP0198-C	0.9508943218157234	0.9234160499406207	0.8380099501035134
QP0199-C	0.9720862254150692	0.9604556326891838	0.9186700406678132
QP0205-C	0.9738016183837097	0.9640576745718021	0.9266285264063444
QP0206-C	0.948230817466578	0.9190062415472161	0.8349470059660952
QP0207-C	0.9683346941361947	0.9538154613937408	0.9019564650128268
QP0212-C	0.971384586930574	0.9600397928580131	0.9166686343856008
QP0213-C	0.9565158443733814	0.9299514241033062	0.8516274810109399
QP0214-C	0.9815964900817091	0.971947941283725	0.9344895563925779
QP0216-C	0.9321102192788773	0.8926557946117015	0.7958968724087825
QP0219-C	0.9574082299536737	0.9342691003185473	0.8630018552655858
QP0222-C	0.9763159767929948	0.9700952086888286	0.9436506547008748
QP0224-C	0.9767703696045898	0.9705352621959005	0.9452667029070407
QP0226-C	0.9535875780751518	0.9275264502210185	0.848843380534832
QP0227-C	0.95253625804772	0.9224285698707514	0.8368413397169284
QP0229-C	0.9694683149024614	0.9566802311908037	0.9103948022682891
QP0230-C	0.9698865159963528	0.9573872361814827	0.9179285612414094
QP0231-C	0.9000821805290963	0.8523071812181557	0.7455212642011707
QP0232-C	0.9827985016027821	0.9753735753750694	0.9396614945281815
QP0233-C	0.9546063985411346	0.9295868880712528	0.8564437271166809
QP0234-C	0.9604371719079114	0.9405180747792155	0.8836316066091657
QP0235-C	0.9753041542510758	0.9662357462375855	0.9292241981173266
QP0237-C	0.9769621900016237	0.967840632110889	0.9337308612143365
QP0238-C	0.9596012849047222	0.9350456122973189	0.8600411752700061
QP0240-C	0.9570072446116199	0.93310714439963	0.8581290247186427
QP0243-C	0.9507581842868528	0.9181807440999987	0.8130028899279781
QP0244-C	0.959006332563161	0.9395628366784985	0.8842822418188901
QP0245-C	0.9680123603087707	0.9540963228613765	0.9068699522106185
QP0246-C	0.9724409300077939	0.9568398096186853	0.9066554636914642
QP0253-C	0.9665421952067054	0.9514149587796513	0.9039218942375831
QP0254-C	0.9725789994788908	0.9613944278149535	0.9229656068775769
QP0255-C	0.9490992469632659	0.9197153931403687	0.8366199391378094
QP0258-C	0.9684734934521326	0.9558960343751768	0.911101163278226
QQ0004-C	0.9725195385903742	0.9608985197115206	0.9166211944709359
QQ0005-C	0.9727540334445817	0.9637461166887953	0.9281343680415197
QQ0006-C	0.9727076668311536	0.9586889359214261	0.9037488780782172
QQ0008-C	0.9730092215466339	0.9631961571350791	0.9250129933847723
QQ0009-C	0.9730989495300272	0.9601408549024666	0.9083870849748045
QQ0012-C	0.9763632020474122	0.9655051286196977	0.9241738864778727
QQ0014-C	0.9705914602486573	0.9526845024145414	0.8843380964152512
QQ0024-C	0.972633952502213	0.9627204270948972	0.9260010745033341
QQ0027-C	0.9677503030788033	0.9508249006917298	0.887434312891009
QQ0031-C	0.9764221048192857	0.9672544808394693	0.9332009079956735
QQ0032-C	0.974828252482696	0.9659403737372289	0.9313149030624376
QQ0039-C	0.9680328388963682	0.9501279847326763	0.8770900072993071
QQ0047-C	0.975265386610404	0.9614732081257318	0.912796249387467
QQ0048-C	0.9736122451134956	0.9624645520800535	0.9225572801550637
QQ0049-C	0.9768534431203151	0.967665684009297	0.9173768844057144
QQ0050-C	0.9709774193733964	0.9557922676116068	0.8956990329384129
QQ0053-C	0.7370464347036585	0.5190568498471319	0.025782112464625064
QQ0054-C	0.9816164964167624	0.9714162707830831	0.9300518421670175
QQ0056-C	0.9670430834278768	0.9526578845438697	0.9049884122105274
QQ0058-C	0.9752147697240783	0.9662081409297759	0.9322051849723059
QQ0061-C	0.9729393281700961	0.9603870702061794	0.9062333128490214
QQ0063-C	0.9725929953270182	0.9637844550089724	0.9273234245590728
QQ0065-C	0.983010757655364	0.9724719269475115	0.9301311805944389
QQ0066-C	0.9752394127204743	0.9653285061681763	0.9272432704227115
QQ0070-C	0.9668239153153303	0.9525629617824906	0.9061271848227306
QQ0071-C	0.8931162408422718	0.8062726471927463	0.5787090865081655
QQ0073-C	0.9704669143731436	0.9563481517881499	0.8972821951946844
QQ0074-C	0.9744746641232576	0.964983418354533	0.9238170782147239
QQ0075-C	0.9753282391308287	0.9648554808471111	0.9216366452862198
QQ0078-C	0.9730112822850085	0.9610617473636073	0.91701080281988
QQ0079-C	0.980010451378123	0.9702759096850496	0.9305002674237361
QQ0081-C	0.9648494703601853	0.9450147776407483	0.8820451815171345
QQ0082-C	0.9718371336640418	0.9588752180840783	0.9156572411641763
QQ0084-C	0.9768173372667105	0.9642298750222281	0.9169995546229188
QQ0088-C	0.9752741018164465	0.9672393687580557	0.9361971786602642
QQ0089-C	0.9125107083264392	0.8384988173508332	0.634139814744772
QQ0090-C	0.6462954235036313	0.305808465873872	0.0044398178959844025
QQ0095-C	0.9699228794422543	0.958630161945701	0.9157249879382408
QQ0096-C	0.9684219320607186	0.9528657615274055	0.8991727938572137
QQ0097-C	0.9730937976840907	0.9632172797034185	0.9262502950505099
QQ0099-C	0.9738832751418024	0.9640052545393988	0.9271713592398486
QQ0100-C	0.9776362661103589	0.9677472978353403	0.9282323389784113
QQ0102-C	0.9771458533092582	0.9660874589387146	0.9201128580543659
QQ0103-C	0.9754676394954591	0.9659673350642963	0.9309834676405259
QQ0105-C	0.9715012762410347	0.9610357305416282	0.9184789071835708
QQ0109-C	0.9694995265024264	0.9530268425770186	0.8958275285624778
QQ0111-C	0.9745331375746363	0.9640773803825091	0.9219473874602868
QQ0112-C	0.9692618117445087	0.9543430533496831	0.8975248042062418
QQ0113-C	0.9745381606244243	0.9659153443523877	0.9310116310649784
QQ0115-C	0.9703298752712339	0.9591435863253179	0.9166241138502998
QQ0116-C	0.9718211629416388	0.9588836327657745	0.907858548513774
QQ0117-C	0.9713560371176762	0.961197799028379	0.918954207903258
QQ0118-C	0.9731378459668474	0.96222649386574	0.9183206167171734
QQ0119-C	0.9704528755929668	0.9583533790227652	0.9115835477860758
QQ0120-C	0.9797350422807702	0.9677102904086968	0.9175088575257865
QT0001-C	0.9580828212470026	0.9328586107652458	0.8461931851210225
QT0001-CW4	0.9190506332863685	0.8704217584435106	0.7442343760182946
QT0001-CW5	0.9069627283695241	0.8451977626220011	0.6878111446620307
QT0001-CW6	0.19694442300227086	0.044174288321855736	0.0018855326806917659
QT0002-C	0.9584273080119533	0.9306721673498157	0.8259864861929241
QT0002-CW4	0.9095359895506826	0.851172916471147	0.7034676473949563
QT0002-CW5	0.9012087604392498	0.8371698986915256	0.6808858616260548
QT0002-CW6	0.7178399237320727	0.5727480573032955	0.2617517255034663
QT0003-CW	0.09608145446227565	0.01111244582082687	0.0003255966631837326
QT0004-C	0.8958167096860113	0.8171672987266096	0.6232306521781876
QT0004-CW3	0.6654275332334848	0.5052115214852153	0.17750131350605355
QT0004-CW4	0.35722414591195445	0.13719241225826787	0.00902229899235904
QT0005-C	0.9552224305189858	0.9264402693694166	0.8296651617838473
QT0005-CW	0.9462787401092071	0.911751669691802	0.8053988511898746
QT0005-CW2	0.9229756959092025	0.8732452276089828	0.7424434655746356
QT0005-CW3	0.8362124281242361	0.7320598771576682	0.5102482236649871
QT0006-C	0.9324898244602947	0.8814246416740888	0.7223073040038172
QT0006-CW4	0.8796651574906423	0.7966765613592149	0.6022331019667945
QT0006-CW5	0.5004421142454465	0.2837261086364601	0.033107736861912755
QT0007-C	0.503514932754243	0.22267115312307906	0.006353256408831947
QT0008-CW	0.8215386829357382	0.7089781476726836	0.4892095874822508
QT0008-CW4	0.38821666362850865	0.14868364755157235	0.007585792617078489
QT0009-C	0.9351091517305351	0.890340254523514	0.7554423885812426
QT0009-CW	0.926568163944789	0.8787314283467099	0.7471998214713654
QT0009-CW3	0.9154942711043866	0.8558939392911626	0.6941268784596255
QT0011-C	0.23185393211635857	0.03559509101208099	0.0014427744545032328
QT0012-C	0.5309072117342565	0.25929408033153156	0.0074314518992322975
QT0012-CW2	0.91485192178021	0.8615198409178666	0.7232954280544286
QT0012-CW3	0.9061955326454875	0.8461964050247327	0.6931932781118416
QT0014-C	0.9300940873036965	0.8866799109177146	0.7611933512680539
QT0015-CW	0.7864940237299176	0.6537142104482698	0.36454251479288163
QT0015-CW2	0.9224895333809994	0.868972114861092	0.7161987173449172
QT0015-CW3	0.8788975753781605	0.7885298615158053	0.5758097993433285
QT0015-CW5	0.5853010880441025	0.38069363766775594	0.040175124981635814
QT0016-C	0.7677173913696792	0.6188860575679286	0.26291033272252473
QT0017-C	0.8071154033238508	0.6908075011907204	0.45556185130209903
QT0017-CW4	0.6278789910384499	0.44725978037165587	0.09057975525468966
QT0017-CW6	0.14482418510032918	0.019702633735266043	0.000961592044038666
QT0018-C	0.7236845641508285	0.5780112260440238	0.223784810486342
QT0019-CW4	0.9310409107227172	0.8772583438652806	0.730436959823587
QT0019-CW6	0.7266275990740759	0.5865962621125265	0.2823080630424518
QT0020-C	0.8831124722669693	0.8109456719814541	0.6422128431912904
QT0020-CW	0.9061952321211412	0.843883956044107	0.6795814571669948
QT0020-CW2	0.9217074402357965	0.8703920065332276	0.7252527860538843
QT0021-CW3	0.585740282910185	0.39474456761458626	0.06839161344738261
QT0022-CW	0.94695543507296	0.9142426730661752	0.7953437358834055
QT0023-C	0.9386889548115279	0.902655269982057	0.7998724660538431
QT0023-CW	0.9433841325377624	0.9062716511691986	0.7940871577274555
QT0023-CW2	0.9339067108889674	0.8925331377463644	0.7783268452989105
QT0023-CW4	0.9692196095398792	0.9534781872131012	0.8791731991357606
QT0024-C	0.9185330015659036	0.8710277013897362	0.7434696274210778
QT0024-CW	0.9100264023517833	0.8620051018730309	0.7411812203881555
QT0024-CW2	0.9174543767550085	0.8709912520797358	0.7465684198198039
QT0025-C	0.5264080188138545	0.2697865873580055	0.009672461949539215
QT0026-C	0.9035945802924205	0.8403112367512768	0.6725112355320066
QT0026-CW	0.7400144131476483	0.5995294132193447	0.2697069913382873
QT0026-CW2	0.7861570071415747	0.6528335453174829	0.35606060150720686
QT0026-CW4	0.9347846283685881	0.8809781912916459	0.7033994713003971
QT0027-CW4	0.6132574941541575	0.34501345533362454	0.03578983078847886
QT0028-CW5	0.9703521999369585	0.9583694356092671	0.9092194515499371
QT0028-CW6	0.9553687858756305	0.934927806753572	0.8713054717498099
QT0029-CW	0.8850110562907001	0.8155950841429531	0.6643664246987737
QT0029-CW5	0.8726889141119449	0.773757973662218	0.5189286118153636
QT0029-CW6	0.8690408061402447	0.7574709279187204	0.4583647560158749
QT0030-CW3	0.7898586513789646	0.626217778316241	0.2507757606679059
QT0031-CW2	0.9347382188231106	0.8933160466005072	0.7738608388527491
QT0033-C	0.9363282931393468	0.9017670488105632	0.8079232556987358
QT0033-CW	0.9464501677827425	0.915299187871593	0.8278759256901177
QT0033-CW2	0.9006137651656392	0.8355353467720379	0.6707603806905036
QT0033-CW3	0.6897405968293308	0.5254174476364233	0.15385708830890743
QT0036-CW	0.9602958825331043	0.9351559476644579	0.8467076398698266
QT0037-CW	0.052465196919436546	0.0030003921413398627	8.509132205039003e-05
QT0038-C	0.2497644533105805	0.04108416819712268	0.0014588739730546437
QT0047-CW	0.9637210443719045	0.9465881513897405	0.8786844606845893
QT0054-C	0.9482912657922324	0.921767072852511	0.8447061906555646
QV0004-C	0.9696704819234176	0.9552149174103285	0.8861743001711014
QV0005-C	0.9640017770433916	0.943736819324162	0.8787876693315162
QV0008-C	0.9677122652829724	0.9535797644421482	0.9008437092226028
QV0009-C	0.958545285283898	0.9337498801122519	0.8615827793023902
QV0013-C	0.8539867259254883	0.7456280791402531	0.5004624640368954
QV0014-C	0.9686771201627709	0.952973950292071	0.8984158159609511
QV0015-C	0.954300164232262	0.9291882210598704	0.853234427622618
QV0016-C	0.965864727466062	0.9474465347868523	0.8752926141161781
QV0018-C	0.9613738204312078	0.9383220145847041	0.854721164495779
QV0019-C	0.9594116111101618	0.9340430630780854	0.8428446140584774
QV0020-C	0.9656799908571907	0.9518548834905748	0.8978832009552209
QV0021-C	0.9059148858380993	0.8379595478774352	0.6766276462993304
QV0026-C	0.9674397326329341	0.9530103137379725	0.9021372948051962
QV0027-C	0.03989804153435367	0.001195743441850385	8.114157349911057e-06
QV0029-C	0.9665764979142323	0.9476384410479851	0.8859172659909219
QV0030-C	0.9643908272756927	0.9466704950606247	0.8829545681890171
QV0031-C	0.9600114147733132	0.9390022729085631	0.866726253489195
QV0032-C	0.960620019506606	0.9399135915226718	0.8720138934981214
QV0033-C	0.957734513529649	0.9350984616502169	0.864091170156799
QV0035-C	0.9650466143313535	0.9483041024750241	0.8923040952624397
QV0037-C	0.9353632665313506	0.9052016127681975	0.8305022079523722
QV0038-C	0.9497171250192443	0.9231178439249991	0.8463165718312005
QV0039-C	0.9468117415033825	0.9180309971114459	0.8340823544897608
QV0040-C	0.9426308897298037	0.9117864875839224	0.8173632835324421
QV0042-C	0.9536806118263543	0.9256807584822353	0.8326690314211942
QV0044-C	0.9195268355790945	0.8736439804844641	0.7591514600631908
QV0045-C	0.9251606796349505	0.8833251147079964	0.7718892703449186
QV0046-C	0.9471155716174847	0.9175203203829951	0.8257665023714377
QV0047-C	0.9242980888969906	0.8869202015986006	0.7922485497768349
QV0049-C	0.9464701311857463	0.9166093022932326	0.8293393933924657
QV0051-C	0.9407556607409848	0.9045420906242329	0.795775546436979
QV0053-C	0.9351500659736804	0.8958960910454822	0.784655329915198
QV0056-C	0.9046984920804536	0.8638660774214255	0.7749044740433259
QV0058-C	0.927529240804234	0.8902902386858809	0.796754053708509
QV0060-C	0.9453924508799396	0.9187977635149877	0.8488202401601674
QV0061-C	0.9380405091363265	0.9081061805751195	0.8311809636544997
QV0062-C	0.9580636306208893	0.9388312316234729	0.8815255319903444
QV0064-C	0.9293882844104026	0.8916109573237396	0.7917337945036844
QV0065-C	0.9521691890247478	0.9259785351773622	0.8462618334681257
QV0067-C	0.9404140074912992	0.9081664571725759	0.8159849930162435
QV0069-C	0.8786937769393244	0.8294966964217253	0.728030661382819
QV0070-C	0.9454137022444274	0.9188798066615257	0.8475167372741463
QV0071-C	0.9372402128021482	0.9050717003865001	0.8174527109914891
QV0072-C	0.9125826624413516	0.8629964028953031	0.7352772908090811
QV0075-C	0.9590604698775432	0.9356359279775373	0.8687096712426793
QV0076-C	0.948522583674779	0.9209164601563534	0.8432852256821924
QV0077-C	0.9532864097481168	0.9298157588269796	0.8602435569512097
QV0078-C	0.94154891621905	0.9142164415839488	0.8451477038523185
QV0080-C	0.9498503002367016	0.9274032352390383	0.8669934625650989
QV0081-C	0.9470080697656108	0.923159445080936	0.860874743942524
QV0082-C	0.9344892558682316	0.9007950242785033	0.8180730361742873
QV0084-C	0.9590605986736916	0.9366150792298094	0.8647562734671949
QV0085-C	0.9514613683251288	0.9312508913766772	0.8749730708719696
QV0086-C	0.979109694048184	0.9674401190213794	0.9257874446251693
QV0087-C	0.030280575540186074	0.0010202801556647423	6.654467667916476e-06
QV0088-C	0.9700762327229626	0.9542338771478797	0.9046890040975206
QV0089-C	0.9663903874797779	0.9531419004695993	0.9115733299583019
QV0090-C	0.965916117129278	0.9503119914967065	0.9025640393769323
QV0091-C	0.9674798311671395	0.9550608342847791	0.9160089834454875
QV0092-C	0.9570624981592883	0.9359635853790956	0.8694750638206381
QV0093-C	0.9619478648646769	0.9443978440898582	0.8946197641467758
QV0094-C	0.9600621175237378	0.9450301043824092	0.8991963206203235
QV0096-C	0.9681265166283126	0.9568941186612654	0.92116237493572
QV0097-C	0.9559132930590639	0.9324512285478208	0.860214835410114
QV0099-C	0.9686701222387072	0.9562250226702688	0.9173366570753606
QV0100-C	0.9746746416096909	0.9672854777791869	0.9361564790773662
QV0102-C	0.5797904589702267	0.23334058312542058	0.002521528061546699
QV0103-C	0.9626929935152857	0.9450055043180626	0.8910527977485746
QV0104-C	0.9672164859756879	0.955736799403691	0.9173996383919337
QV0105-C	0.9627916084329192	0.9484553520853084	0.9056438987418419
QV0106-C	0.9735267674029999	0.9642803631124053	0.9332908935713635
QV0107-C	0.7162891322411019	0.548318132668791	0.0653548578601413
QV0108-C	0.9678966155033984	0.9547924660435394	0.9113380193951544
QV0109-C	0.9605844717696445	0.9386559829975346	0.8620822078338798
QV0110-C	0.9691833748901262	0.9553799482084928	0.9065191115023461
QV0112-C	0.9544349279355497	0.9327796587262697	0.8697702645927968
