# Supplementary material for: Strong positive selection biases identity-by-descent-based inferences of recent demography and population structure in Plasmodium falciparum
Source: Nat Commun. 2024 Mar 20;15:2499. doi: 10.1038/s41467-024-46659-0 (PMC10954658; doi:10.1038/s41467-024-46659-0)
Supplement: Supplementary file 6 — Source Data File [file 41467_2024_46659_MOESM6_ESM.zip › Supplementary_Figure1/suppl_fig1c_waf_fws.csv]

Sample	Fws
FP0008-C	0.850184259702526
FP0009-C	0.986872719713465
FP0015-C	0.930876326524977
FP0016-C	0.932121171592385
FP0017-C	0.894760846947993
FP0018-C	0.993681578932976
FP0020-C	0.975041816490624
FP0021-C	0.987274963460228
FP0022-C	0.987065040559673
FP0023-C	0.98877526983204
FP0024-C	0.964615347788417
FP0025-C	0.647194303094465
FP0028-C	0.973880014881628
FP0029-C	0.991048851477582
FP0030-C	0.991216584991495
FP0031-C	0.979094540668101
FP0032-C	0.985546180217925
FP0033-C	0.993558223257784
FP0034-C	0.758383325238916
FP0035-C	0.987037008172205
FP0038-C	0.990736078828033
FP0039-C	0.665152491408312
FP0040-C	0.821448498401399
FP0041-C	0.927778649472059
FP0042-C	0.573004076337562
FP0043-C	0.8941951038245
FP0044-C	0.643020111145692
FP0046-C	0.613210122981442
FP0047-C	0.963903491305932
FP0048-C	0.989701023375816
FP0051-C	0.521153588762679
FP0052-C	0.984621433718466
FP0054-C	0.986314506341216
FP0055-C	0.639581806720707
FP0056-C	0.641566198221259
FP0057-C	0.986824206412646
FP0058-C	0.638386679594023
FP0059-C	0.987029559494783
FP0061-C	0.991371034049347
FP0062-C	0.989455414008714
FP0063-C	0.514752919543102
FP0064-C	0.989150601364866
FP0065-C	0.988395606682511
FP0066-C	0.988150504766718
FP0067-C	0.989454948853054
FP0068-C	0.987225507280789
FP0069-C	0.993648509763663
FP0070-C	0.790927295122781
FP0073-C	0.988090725705495
FP0077-C	0.874449956578301
FP0078-C	0.98696781901565
FP0081-C	0.987481392877059
FP0082-C	0.563820916286994
FP0084-C	0.85079887604631
FP0089-C	0.985779477921483
FP0090-C	0.974945356208565
FP0092-C	0.977037725781323
FP0093-C	0.988299485355282
FP0095-C	0.960033959947516
FP0096-C	0.991889656353249
FP0097-C	0.820802419444022
FP0098-C	0.991671090206361
FP0101-C	0.765204339262567
FP0102-C	0.982833509567386
FP0103-C	0.972312787499958
FP0105-C	0.79184214377948
FP0109-C	0.987004516179254
FP0112-C	0.991143222230437
FP0113-C	0.977725648011247
FP0114-C	0.662554823169886
FP0116-C	0.543601867247245
FP0117-C	0.730424607798106
FP0119-C	0.957680177116647
FP0120-C	0.822126986305449
FP0123-C	0.937094144258378
FP0127-C	0.837395836960829
FP0128-C	0.945910276111412
FP0129-C	0.904427757753614
FP0132-C	0.96543247028431
FP0136-C	0.943676353623057
PA0007-C	0.983208174612404
PA0008-C	0.467276575240788
PA0011-C	0.982502314027923
PA0012-C	0.990677683374435
PA0013-C	0.991390865233385
PA0014-C	0.985865415766419
PA0015-C	0.992815132202669
PA0016-C	0.992594279432418
PA0017-C	0.995218362635297
PA0018-C	0.989792084873458
PA0020-C	0.994515731216456
PA0021-C	0.681792667437849
PA0022-C	0.987867828354602
PA0026-C	0.982655495214929
PA0027-C	0.793251217321258
PA0028-C	0.985773548440023
PA0029-C	0.989559347738705
PA0030-C	0.397680045851897
PA0032-C	0.982554789571205
PA0034-C	0.98096355882823
PA0035-C	0.990926928984425
PA0036-C	0.988663835702577
PA0037-C	0.98078476739197
PA0038-C	0.979075021124052
PA0039-C	0.842400877819501
PA0040-C	0.875613509541098
PA0041-C	0.858314926862337
PA0042-C	0.993357568822808
PA0044-C	0.935609554447688
PA0045-C	0.987089099422705
PA0046-C	0.978858491239534
PA0047-C	0.983891512032643
PA0049-C	0.987500983590225
PA0050-C	0.969641102908418
PA0051-C	0.996401054011513
PA0052-C	0.670076514052875
PA0053-C	0.6372861144989
PA0054-C	0.99332845968537
PA0056-C	0.992989736172457
PA0057-C	0.979573309210395
PA0059-C	0.992788131536294
PA0060-C	0.989781250989419
PA0061-C	0.612229732282982
PA0063-C	0.977849217953696
PA0064-C	0.953488702672308
PA0065-C	0.983063764470203
PA0066-C	0.988279010707831
PA0067-C	0.989047009634183
PA0068-C	0.964248294265918
PA0069-C	0.933768509355475
PA0071-C	0.993063593547299
PA0072-C	0.984070362208545
PA0073-C	0.991707105639429
PA0074-C	0.98479077398152
PA0075-C	0.985872219556566
PA0078-C	0.992741186528698
PA0079-C	0.967106537067351
PA0080-C	0.964735624586778
PA0081-C	0.982466959545084
PA0084-C	0.680175074131456
PA0085-C	0.828567660693356
PA0087-C	0.986792204402916
PA0089-C	0.992935892153586
PA0090-C	0.993922388705653
PA0091-C	0.995586988032157
PA0092-C	0.946094116376153
PA0093-C	0.989277887938581
PA0094-C	0.85726097520525
PA0095-C	0.583021307856508
PA0097-C	0.979307833949448
PA0098-C	0.907427394434519
PA0099-C	0.983020992147144
PA0100-C	0.984418467271224
PA0101-C	0.994285131500754
PA0102-C	0.970496973685341
PA0103-C	0.992765512703562
PA0104-C	0.991130094597182
PA0105-C	0.91798930934073
PA0134-C	0.948277575095187
PA0136-C	0.960486632688739
PA0137-C	0.966473913864954
PA0138-C	0.323467402200531
PA0140-C	0.941366076651005
PA0141-C	0.987939213012396
PA0144-C	0.992666681207079
PA0145-C	0.591760241911168
PA0146-C	0.462820505242419
PA0147-C	0.440107916919102
PA0148-C	0.902953764102843
PA0149-C	0.984222617144176
PA0150-C	0.986477886970459
PA0151-C	0.988887485977104
PA0152-C	0.992088093298164
PA0153-C	0.738546203848969
PA0154-C	0.500596335917297
PA0155-C	0.486230408122834
PA0156-C	0.922788970512579
PA0157-C	0.989076691765876
PA0158-C	0.990374509112078
PA0159-C	0.972034015932844
PA0160-C	0.47170050185432
PA0161-C	0.994504452469928
PA0162-C	0.795990234186097
PA0163-C	0.663766460892048
PA0164-C	0.985151318416335
PA0165-C	0.983989872882804
PA0167-C	0.989745572450251
PA0168-C	0.984949603539421
PA0169-C	0.983353602516169
PA0170-C	0.939173319962141
PA0171-C	0.771376140346899
PA0172-C	0.986097269288004
PA0173-C	0.961683553933227
PA0175-C	0.825337975758309
PA0176-C	0.993419228140428
PA0177-C	0.89569135434608
PA0178-C	0.826348230801564
PA0179-C	0.66234878209669
PA0180-C	0.991259876200703
PA0181-C	0.989654313250689
PA0182-C	0.968558346035075
PA0183-C	0.987648295913811
PA0184-C	0.931759716087964
PA0185-C	0.872290862572351
PA0186-C	0.977642149944134
PA0187-C	0.964400354328537
PA0188-C	0.91313847795464
PA0189-C	0.976915921441679
PA0190-C	0.991977312455766
PA0191-C	0.549310752494899
PA0192-C	0.727463854419717
PA0193-C	0.861219366137938
PA0195-C	0.992824154147593
PA0196-C	0.982109247117215
PA0197-C	0.982480689101548
PA0198-C	0.851840773152787
PA0199-C	0.902356170096348
PA0200-C	0.993884364818998
PA0201-C	0.976651999531415
PA0202-C	0.985372029052828
PA0203-C	0.994270069720338
PA0204-C	0.98394476718447
PA0205-C	0.979982355673375
PA0206-C	0.827386753795393
PA0207-C	0.982919100669472
PA0208-C	0.987319237406726
PA0209-C	0.885734906237541
PA0210-C	0.49059754953568
PA0211-C	0.985557313179116
PA0212-C	0.761111353747291
PA0213-C	0.931332149408907
PA0214-C	0.887802030384959
PA0215-C	0.955418417184808
PA0216-C	0.869857035913986
PA0217-C	0.711059621214321
PA0218-C	0.664780094713209
PA0219-C	0.97997276714738
PA0220-C	0.589306894505786
PA0221-C	0.981442111184863
PA0222-C	0.344546785035582
PA0223-C	0.957432186118303
PA0224-C	0.48760878103113
PA0225-C	0.983458371831348
PA0226-C	0.987157976887641
PA0227-C	0.587778342338454
PA0228-C	0.54899263705357
PA0229-C	0.975686757508798
PA0230-C	0.479673346795885
PA0231-C	0.350588909151836
PA0232-C	0.984219038438628
PA0233-C	0.281562821484501
PA0234-C	0.452540594555028
PA0237-C	0.992503570134378
PA0238-C	0.991193931080085
PA0239-C	0.348076201381787
PA0240-C	0.993530179248612
PA0242-C	0.947823749936606
PA0243-C	0.412517116317242
PA0245-C	0.987205249071514
PA0246-C	0.803553009456482
PA0249-C	0.413162039495258
PA0251-C	0.784034846011988
PA0253-C	0.45402982294119
PA0254-C	0.985208795442121
PA0255-C	0.443657197667054
PA0256-C	0.990232780419277
PA0257-C	0.334226406587961
PA0258-C	0.887184940766117
PA0260-C	0.935600725809722
PA0261-C	0.991461688022667
PA0262-C	0.993336792339438
PA0263-C	0.579938503603463
PA0264-C	0.945184031828396
PA0266-C	0.570456660655591
PA0267-C	0.862449537114527
PA0268-C	0.907080413942653
PA0269-C	0.787340741031471
PA0270-C	0.985599307280797
PA0273-C	0.951268717548518
PA0280-CW	0.720897379328047
PA0281-CW	0.653301252847517
PA0283-CW	0.882391043923827
PA0284-CW	0.833580703308882
PA0289-C	0.805693899030433
PA0289-CW	0.880829296242386
PA0290-C	0.347452895496897
PA0291-CW	0.633178714569539
PA0293-CW	0.904630052420957
PA0294-CW	0.859383124399767
PA0295-CW	0.986486361735919
PA0297-CW	0.932553561493461
PA0298-C	0.683242300983798
PA0299-CW	0.982527901557189
PA0300-C	0.480051666357138
PA0302-C	0.990791663615069
PA0303-CW	0.878896370128223
PA0305-CW	0.75110483318145
PA0306-CW	0.767893241004593
PA0307-CW	0.970267665353952
PA0312-CW	0.986041641124224
PA0313-CW	0.876482274315747
PA0318-CW	0.971704545233559
PA0321-CW	0.8622740091886
PA0325-CW	0.60214304238092
PA0327-CW	0.849861215798448
PA0329-CW	0.964627847744825
PA0330-CW	0.966632018091228
PA0331-CW	0.968302929639841
PA0332-CW	0.991056017464996
PA0334-CW	0.712141705611399
PA0337-C	0.970991276333956
PA0339-CW	0.637087350368357
PA0340-CW	0.994076662549502
PA0341-C	0.786160684539275
PA0342-CW	0.595769193574843
PA0343-CW	0.849514467841443
PA0344-CW	0.618474237082491
PA0345-CW	0.99407605562132
PA0346-CW	0.994005919318327
PA0347-CW	0.95111037200735
PA0349-C	0.993546437130352
PA0350-CW	0.81985831306246
PA0353-CW	0.868040360222173
PA0354-CW	0.851437912902193
PA0356-CW	0.964185398812713
PA0357-CW	0.821683529512731
PA0363-CW	0.884454008352196
PA0364-CW	0.868846722664322
PA0369-CW	0.951671188211207
PA0370-C	0.837565907312049
PA0371-C	0.990807639526063
PA0372-C	0.766613746160687
PA0373-C	0.751212205620469
PA0374-C	0.984146935725743
PA0375-C	0.544602995513131
PA0376-C	0.992509047029639
PA0377-C	0.993853333585923
PA0378-C	0.682486260148316
PA0379-C	0.988574344370405
PA0382-C	0.780156735894814
PA0383-C	0.989240091068389
PA0384-C	0.992915650984724
PA0387-C	0.99334196906978
PA0388-C	0.984167126291878
PA0389-C	0.879879396123246
PA0391-C	0.992774333701511
PA0392-C	0.975541963458043
PA0393-C	0.974358148456197
PA0394-C	0.920932184596561
PA0395-C	0.979760237831432
PA0396-C	0.990665192767809
PA0397-C	0.681700274064713
PA0398-C	0.993613326632126
PA0399-C	0.525729932381926
PA0400-C	0.980195068348261
PA0401-C	0.980564035262495
PA0402-C	0.990456587690356
PA0403-C	0.987742718658523
PA0404-C	0.566198546343287
PA0405-C	0.958783774113488
PA0406-C	0.955673312695548
PA0407-C	0.989178465520882
PA0409-C	0.984844854563836
PA0410-C	0.996075233255943
PA0411-C	0.98425722871914
PA0413-C	0.991025390211029
PA0414-C	0.95525122751653
PA0417-C	0.99192915296233
PA0419-C	0.985754305499941
PA0423-C	0.989679444593189
PA0424-C	0.993547023325278
PA0425-C	0.779209213856236
PA0431-C	0.990658832391096
PA0439-C	0.86062039297306
PA0440-C	0.984430332519552
PA0441-C	0.981357117246647
PA0443-C	0.812374228368127
PA0444-C	0.973260669884297
PA0445-C	0.882848639183614
PA0447-C	0.538873981393735
PA0449-C	0.981877790932039
PA0450-C	0.983322732050993
PA0453-C	0.793866295009487
PA0454-C	0.933452298061554
PA0455-C	0.78721458798574
PA0456-C	0.985776704304762
PA0457-C	0.975483483895787
PA0458-C	0.611304740504967
PA0459-C	0.986166062495572
PA0460-C	0.761768324228401
PA0461-C	0.762037476510297
PA0462-C	0.932263328443586
PA0464-C	0.803203035983865
PA0467-C	0.55309962130412
PA0468-C	0.920683145024565
PA0469-C	0.624350881364805
PA0470-C	0.982242720753237
PA0471-C	0.991093320338734
PA0472-C	0.989831206850741
PA0473-C	0.737622787633812
PA0474-C	0.609747640466598
PA0477-C	0.9109917440097
PA0478-C	0.949654149862116
PA0479-C	0.976654628560296
PA0480-C	0.956206576230631
PA0482-C	0.71552177529821
PA0484-C	0.788380810796042
PA0486-C	0.418146272018783
PA0488-C	0.788556659504129
PA0490-C	0.585668720361257
PA0491-C	0.942620316060524
PA0494-C	0.569226715852928
PA0496-C	0.67109468919252
PA0497-C	0.589149833780259
PA0500-C	0.736470163486076
PA0502-C	0.948313306861089
PA0505-C	0.402021501733406
PA0506-C	0.853753191012348
PA0507-C	0.838629154180243
PA0512-C	0.79731508265943
PA0513-C	0.779221526790928
PA0516-C	0.956894037057489
PA0519-C	0.783497245063046
PA0520-C	0.981491795684916
PA0521-C	0.49914781418442
PA0522-C	0.982963495474779
PA0524-C	0.675155695371252
PA0532-C	0.987093198922777
PA0534-C	0.5094317302699
PA0537-C	0.985866697305737
PA0540-C	0.989024243009785
PA0541-C	0.664157473761758
PA0542-C	0.836146222499028
PA0544-C	0.857761657107239
PA0550-C	0.991164941908928
PA0551-C	0.989132307652506
PA0554-C	0.988641377402503
PA0558-C	0.984201897134669
PA0561-C	0.990193460102553
PA0562-C	0.988292026365032
PA0563-C	0.989565978568531
PA0564-C	0.74651240604049
PA0572-C	0.993152196465732
PA0575-C	0.979781685491757
PA0576-C	0.897180788020733
PA0577-C	0.989724837027603
PA0585-C	0.927284240186473
PA0586-C	0.977302483503411
PA0597-C	0.812147956246189
PA0599-C	0.991039220438887
PA0603-C	0.880448505093821
PA0604-C	0.866959095106726
PA0605-C	0.89393667396064
PA0606-C	0.970539775453744
PA0610-C	0.995727769399135
PA0611-C	0.976733307002819
PA0612-C	0.975698267701775
PA0617-C	0.983621793968859
PA0618-C	0.987279475044397
PA0619-C	0.493448053713882
PA0620-C	0.52937158174373
PA0621-C	0.9783282018646
PA0622-C	0.973643732035508
PA0623-C	0.749181184878126
PA0625-C	0.740408984029224
PA0626-C	0.966453754534019
PA0627-C	0.839404874907871
PA0628-C	0.701899231517736
PA0629-C	0.70045196489549
PA0630-C	0.990372615854015
PA0631-C	0.918491757599054
PA0633-C	0.981039915575768
PA0634-C	0.990740579727761
PA0636-C	0.646178170058068
PA0637-C	0.733890929381997
PA0638-C	0.677502771123816
PA0639-C	0.994490640477444
PA0641-C	0.655458098180199
PA0642-C	0.988762735426097
PA0643-C	0.985594333765096
PA0644-C	0.919518802926417
PA0645-C	0.833319621513084
PA0649-C	0.95903656605636
PA0651-C	0.98461243027105
PA0653-C	0.968420578703629
PA0654-C	0.977248027358887
PA0655-C	0.98577302326252
PA0677-CW	0.776161252323905
PA0699-CW	0.99257091920999
PA0809-CW	0.72430752903515
PF0004-C	0.524210299616059
PF0006-C	0.449282224482019
PF0007-C	0.741523874024328
PF0008-C	0.978395582957247
PF0009-C	0.675822421437198
PF0010-C	0.652147971643534
PF0011-C	0.994693093901372
PF0012-C	0.574503283231979
PF0016-C	0.798734612594068
PF0020-C	0.984353763811853
PF0021-C	0.724247381494726
PF0022-C	0.953588608738904
PF0024-C	0.72174637920307
PF0025-C	0.993994924303595
PF0026-C	0.567433833424752
PF0027-C	0.493651092855029
PF0028-C	0.964305716825414
PF0029-C	0.46989420342277
PF0030-C	0.39917267913174
PF0031-C	0.98938610212555
PF0032-C	0.984347768112233
PF0033-C	0.604012465220705
PF0035-C	0.991694009256503
PF0036-C	0.475412065615858
PF0037-C	0.993837978709555
PF0038-C	0.568437059174044
PF0039-C	0.89714751487968
PF0040-C	0.593773873659898
PF0041-C	0.952066394624324
PF0042-C	0.98088254210115
PF0043-C	0.974329937515393
PF0044-C	0.812413601709542
PF0045-C	0.842340969643215
PF0046-C	0.747291805128657
PF0047-C	0.994412003418184
PF0048-C	0.641412998714435
PF0049-C	0.444275247429464
PF0050-C	0.965292407602892
PF0051-C	0.908150743079794
PF0052-C	0.985593327649303
PF0053-C	0.88651973001759
PF0054-C	0.669569860556249
PF0055-C	0.985108914457809
PF0057-C	0.704709581129286
PF0058-C	0.98184608734846
PF0062-C	0.993646504226815
PF0063-C	0.503529808550117
PF0064-C	0.884499524243563
PF0065-C	0.684574853233747
PF0066-C	0.930300261927366
PF0069-C	0.423188388201284
PF0073-C	0.989921572851332
PF0074-C	0.950567578030982
PF0075-C	0.523172095436386
PF0077-C	0.524813421777669
PF0078-C	0.536099851721809
PF0079-C	0.972019246245024
PF0080-C	0.697495445744579
PF0081-C	0.908555368203443
PF0084-C	0.400563541122491
PF0085-C	0.669070518713091
PF0089-C	0.818941221759058
PF0090-C	0.57219545073049
PF0092-C	0.989711512903034
PF0095-C	0.940008701057392
PF0097-C	0.791886856362441
PF0098-C	0.98495269602613
PF0099-C	0.98979178723669
PF0100-C	0.965637143028894
PF0101-C	0.542743595715084
PF0102-C	0.885904017985453
PF0103-C	0.614203686601084
PF0104-C	0.411199084972503
PF0105-C	0.946693855514268
PF0106-C	0.981471475440123
PF0107-C	0.981791094253907
PF0108-C	0.98031993938647
PF0109-C	0.679444944417064
PF0111-C	0.81890575703366
PF0112-C	0.70042992506302
PF0113-C	0.860677475130641
PF0114-C	0.695883490260702
PF0115-C	0.97517974147936
PF0116-C	0.461945449329047
PF0117-C	0.989199248960065
PF0118-C	0.553915411463272
PF0119-C	0.964470902814345
PF0121-C	0.979653611969959
PF0122-C	0.959732065387431
PF0123-C	0.880479315977381
PF0124-C	0.722088624018618
PF0125-C	0.445740493106899
PF0127-C	0.902273785346333
PF0128-C	0.380651425438669
PF0129-C	0.963221774778553
PF0130-C	0.596109773439471
PF0131-C	0.484428171783661
PF0135-C	0.693789458614568
PF0136-C	0.986961864852304
PF0137-C	0.983244177351401
PF0138-C	0.553607900475418
PF0140-C	0.681945912899287
PF0141-C	0.551618071705655
PF0142-C	0.989987300665853
PF0143-C	0.972996712551213
PF0144-C	0.682187484149396
PF0145-C	0.99074375812019
PF0146-C	0.857348506453539
PF0148-C	0.991439879808075
PF0149-C	0.992024181547495
PF0150-C	0.609326117315236
PF0151-C	0.992480810968011
PF0152-C	0.99036993205187
PF0153-C	0.544833825975792
PF0154-C	0.614781111963679
PF0156-C	0.989500876672079
PF0157-C	0.981777171954666
PF0158-C	0.987487960336879
PF0159-C	0.97109884757021
PF0160-C	0.679964723769892
PF0161-C	0.971567532177316
PF0162-C	0.992053837953369
PF0163-C	0.980805999395966
PF0164-C	0.98728621187519
PF0167-C	0.82778703547233
PF0169-C	0.820403522212614
PF0170-C	0.72855471640978
PF0172-C	0.967321291311546
PF0175-C	0.985832608511915
PF0176-C	0.987575861187572
PF0177-C	0.703603772739776
PF0178-C	0.987435618145154
PF0180-C	0.994963879830838
PF0181-C	0.964705031340428
PF0184-C	0.988127778144691
PF0185-C	0.993989160247756
PF0186-C	0.873294045293235
PF0188-C	0.983962096507026
PF0189-C	0.404491448573341
PF0190-C	0.953324121327149
PF0191-C	0.650169314529496
PF0192-C	0.631689352232419
PF0193-C	0.994550641282016
PF0195-C	0.714012115505005
PF0196-C	0.723344824341006
PF0197-C	0.981885774894978
PF0198-C	0.575599984014679
PF0199-C	0.693380009992252
PF0202-C	0.668973300944861
PF0203-C	0.990595564778189
PF0204-C	0.985645392508152
PF0205-C	0.915024071093061
PF0206-C	0.982071522380636
PF0207-C	0.943379071884004
PF0211-C	0.980531379205344
PF0212-C	0.861082434872669
PF0213-C	0.973364129612219
PF0214-C	0.982550859355352
PF0217-C	0.813213187377768
PF0218-C	0.865481146083601
PF0219-C	0.88530094885505
PF0221-C	0.990177520392388
PF0223-C	0.355957468524084
PF0225-C	0.984376316429451
PF0226-C	0.431440679826145
PF0229-C	0.321660169163729
PF0230-C	0.456206286400923
PF0231-C	0.982241233244545
PF0232-C	0.98550015567457
PF0233-C	0.717285685803173
PF0235-C	0.943492707394647
PF0236-C	0.979631395231659
PF0238-C	0.925724132694192
PF0239-C	0.96569082423204
PF0240-C	0.982620303506542
PF0245-C	0.985093856170388
PF0246-C	0.962071379779544
PF0248-C	0.975178120487501
PF0250-C	0.844984775039006
PF0253-C	0.852899756478186
PF0255-C	0.967037952537273
PF0256-C	0.609092153411398
PF0259-C	0.989913569787409
PF0260-C	0.987812877005909
PF0261-C	0.994886946998409
PF0262-C	0.645196211445518
PF0263-C	0.984078502973563
PF0264-C	0.643912990954852
PF0265-C	0.572078397349743
PF0266-C	0.977850813412197
PF0267-C	0.988268745451874
PF0268-C	0.869507683540796
PF0269-C	0.981336879284761
PF0270-C	0.599091623719311
PF0272-C	0.780445475778185
PF0274-C	0.637523831072357
PF0275-C	0.808331861039232
PF0276-C	0.965084868546683
PF0277-C	0.986644286118084
PF0278-C	0.983409793928074
PF0279-C	0.982612818631731
PF0280-C	0.419226852049504
PF0281-C	0.56971433704801
PF0282-C	0.988994233177242
PF0285-C	0.983956836810093
PF0286-C	0.975425266929612
PF0287-C	0.982055775793063
PF0288-C	0.984769033751604
PF0289-C	0.761164778692699
PF0290-C	0.979463919692516
PF0294-C	0.469506309031461
PF0295-C	0.8855349608756
PF0298-C	0.991029579589975
PF0299-C	0.987723188779064
PF0301-C	0.985663500116105
PF0304-C	0.974775900296101
PF0305-C	0.531400737324722
PF0306-C	0.838754598939274
PF0308-C	0.704438551276114
PF0309-C	0.986529672178336
PF0310-C	0.975823495885038
PF0311-C	0.887746253476116
PF0312-C	0.947585336760589
PF0314-C	0.985276172380109
PF0318-C	0.659878887611651
PF0321-C	0.616567697017887
PF0323-C	0.974534863091579
PF0325-C	0.755900536517868
PF0326-C	0.991702914756046
PF0327-C	0.496422485533764
PF0328-C	0.995506926209818
PF0329-C	0.971144192130037
PF0330-C	0.985202437294413
PF0331-C	0.682894873640255
PF0332-C	0.981540518794878
PF0333-C	0.629342515867951
PF0334-C	0.983874706821829
PF0335-CW	0.51033541662613
PF0336-CW	0.540860990556074
PF0337-C	0.973257164663717
PF0339-C	0.963848054728789
PF0341-C	0.935312078659204
PF0342-C	0.844158716735224
PF0343-C	0.934735980486752
PF0344-C	0.985608598515833
PF0345-C	0.815877517864986
PF0346-C	0.750423299703373
PF0347-C	0.984812150249579
PF0349-C	0.539580927287422
PF0350-C	0.624013194470682
PF0351-C	0.952278670079699
PF0352-C	0.970047291321792
PF0353-C	0.735610097471433
PF0354-C	0.576214412758817
PF0355-C	0.735226054576506
PF0356-C	0.512696860504355
PF0357-C	0.479340660770529
PF0359-C	0.874933855870297
PF0360-C	0.712911442794519
PF0361-C	0.440810534185365
PF0362-C	0.741222956498818
PF0363-C	0.636185410462465
PF0364-C	0.920748856758298
PF0365-C	0.550149442777361
PF0366-C	0.99104814220647
PF0367-C	0.432147682613319
PF0368-C	0.846895597547104
PF0369-C	0.989340725948094
PF0370-C	0.943982512718642
PF0371-C	0.979105074469407
PF0372-C	0.977002857421845
PF0373-C	0.629352747857251
PF0374-C	0.780155616177761
PF0375-C	0.428439092625762
PF0376-C	0.318410869110979
PF0377-C	0.639282498182992
PF0378-C	0.799917154583388
PF0380-C	0.394225033783953
PF0381-C	0.571446047066607
PF0383-C	0.772016794399981
PF0385-C	0.597103113742662
PF0386-C	0.572852420114574
PF0388-C	0.333363213898042
PF0389-C	0.453360497975267
PF0390-C	0.62088084725935
PF0392-C	0.767122682117364
PF0393-CW	0.96572218797693
PF0395-C	0.61422008302634
PF0396-C	0.557553954996873
PF0397-C	0.975325326369982
PF0398-C	0.645125068530643
PF0399-C	0.859221723527494
PF0400-C	0.995361394415069
PF0401-C	0.9832596407148
PF0404-C	0.723784947003483
PF0405-C	0.985483204071952
PF0406-C	0.988997035966938
PF0407-C	0.976283199123843
PF0408-C	0.724817116483958
PF0409-C	0.987708830771684
PF0410-CW	0.986563186261186
PF0411-C	0.9874210651396
PF0412-C	0.747975633361571
PF0413-C	0.950204275246939
PF0414-C	0.902343531815778
PF0415-C	0.675727899468556
PF0417-C	0.986284375184164
PF0418-C	0.632705284092815
PF0419-C	0.979176617515883
PF0421-C	0.640678964732398
PF0422-C	0.978605764107436
PF0423-C	0.933037513975285
PF0424-C	0.932766199246068
PF0425-C	0.983264837807691
PF0427-C	0.987119678945886
PF0430-C	0.621174795864844
PF0431-C	0.992941391621128
PF0432-C	0.747378594246269
PF0433-C	0.563190671466339
PF0434-C	0.952919855252974
PF0437-C	0.912165731325014
PF0438-CW	0.687845029429152
PF0439-C	0.982194864820604
PF0440-C	0.58257191524323
PF0441-CW	0.972617379639696
PF0442-C	0.656106214876046
PF0443-C	0.858704450257036
PF0444-CW	0.715240708444085
PF0445-C	0.8094707806442
PF0446-CW	0.956861417114425
PF0447-C	0.603657687048369
PF0448-C	0.555497576276965
PF0449-C	0.969246267216918
PF0450-C	0.98381694562968
PF0451-C	0.981643278213099
PF0452-C	0.970286096481925
PF0453-C	0.837516319976459
PF0454-C	0.983122526834771
PF0456-C	0.981863791895744
PF0458-C	0.433090400206532
PF0461-C	0.484392760380652
PF0463-C	0.735850324697213
PF0464-C	0.614016142304195
PF0465-C	0.584743620103607
PF0466-C	0.957334346567924
PF0467-C	0.918330555216978
PF0469-C	0.629738490435067
PF0471-C	0.561994404349615
PF0472-C	0.989175623279163
PF0473-C	0.980350995056797
PF0477-C	0.638350566414695
PF0479-C	0.863171925125782
PF0480-C	0.704510637391736
PF0482-C	0.987013462163082
PF0484-C	0.560753477155608
PF0485-C	0.489601764027899
PF0486-C	0.944219516358854
PF0487-C	0.507880259707794
PF0488-C	0.686945677029773
PF0489-C	0.984832650442
PF0491-C	0.981654732896951
PF0492-C	0.978334884261346
PF0493-C	0.987978268688711
PF0494-C	0.906554584091485
PF0499-C	0.622091580389923
PF0502-C	0.791088951975623
PF0504-C	0.66190951036419
PF0507-C	0.98391299287159
PF0510-C	0.598085056714291
PF0511-C	0.622262608761538
PF0512-C	0.984420959187461
PF0513-C	0.980501363492541
PF0514-C	0.73497461702682
PF0515-C	0.98191469858438
PF0518-C	0.823690505621749
PF0519-C	0.983766104630077
PF0522-C	0.740978892497808
PF0524-C	0.913168434289641
PF0525-C	0.976428661039321
PF0529-C	0.463955542178668
PF0531-C	0.992682122573499
PF0539-C	0.801700614999862
PF0542-C	0.978714524822633
PF0550-C	0.59385623167484
PF0550-Cx	0.607774370092309
PF0554-C	0.989893068914482
PF0554-Cx	0.990163078615541
PF0556-C	0.990827651896947
PF0556-Cx	0.99090185284543
PF0557-C	0.525075273485086
PF0557-Cx	0.526082173123339
PF0559-C	0.992263606254276
PF0559-Cx	0.993246928794547
PF0560-C	0.986643903256612
PF0560-Cx	0.989358825200736
PF0562-C	0.841099426754609
PF0562-Cx	0.845850425632581
PF0578-C	0.969599217556241
PF0578-Cx	0.973228254001434
PF0579-Cx	0.487916745994339
PF0583-Cx	0.676308032124794
PF0584-C	0.978462401018221
PF0584-Cx	0.979696959638881
PF0590-C	0.985143215247814
PF0590-Cx	0.989338384445228
PF0596-C	0.969778216548902
PF0597-C	0.990476678838401
PF0599-C	0.986007098108065
PF0604-C	0.980367150597208
PF0606-C	0.992071975299093
PF0609-C	0.899827142592433
PF0610-C	0.983839826223616
PF0612-C	0.990596633766383
PF0613-C	0.45243777425811
PF0614-C	0.990058338624909
PF0616-C	0.60123893423024
PF0619-C	0.440754308073727
PF0620-C	0.60950640361076
PF0624-C	0.806182859175469
PF0625-C	0.961576173106082
PF0626-C	0.960022888352507
PF0627-C	0.548581181278248
PF0628-C	0.710196864023006
PF0629-C	0.88285091458288
PF0632-C	0.989511244207308
PF0633-C	0.990185323097765
PF0634-C	0.841494443229154
PF0635-C	0.982963059120154
PF0638-C	0.99018722977319
PF0641-C	0.587997929113964
PF0643-C	0.418054769449701
PF0647-C	0.688813862716536
PF0650-C	0.840663775244977
PF0651-C	0.80790738812133
PF0653-C	0.578684531285389
PF0655-C	0.985306227888187
PF0661-C	0.982307661606415
PF0664-C	0.926098296441269
PF0666-C	0.984100390288748
PF0667-C	0.757972020435576
PF0668-C	0.979545452916034
PF0669-C	0.622005974783645
PF0670-C	0.989885453142182
PF0671-C	0.37550949932914
PF0672-C	0.647624402538777
PF0673-C	0.686544549746407
PF0676-C	0.989585899829497
PF0678-C	0.991300435680807
PF0679-C	0.751320889983505
PF0680-C	0.994010714900613
PF0681-C	0.855786794162458
PF0684-C	0.347598211260884
PF0685-C	0.992267597183772
PF0686-C	0.957140543887616
PF0687-C	0.978127274635132
PF0689-C	0.979206592127311
PF0690-C	0.779363063044352
PF0691-C	0.992688325713351
PF0692-C	0.981149530770132
PF0694-C	0.966342202569538
PF0695-C	0.591355555430279
PF0696-C	0.94777711972152
PF0697-C	0.982032826190363
PF0699-C	0.526994448195061
PF0700-C	0.53721618165034
PF0701-C	0.940543404087722
PF0703-C	0.927462700501119
PF0704-C	0.989675826913503
PF0706-C	0.983128563194661
PF0707-C	0.987958094476284
PF0708-C	0.797854796964657
PF0711-C	0.659225524745249
PF0712-C	0.990035045529423
PF0715-C	0.987951189434927
PF0718-C	0.690806869057267
PF0722-C	0.988741896080733
PF0723-C	0.90325633306181
PF0724-C	0.451092814613687
PF0725-C	0.989036421608485
PF0727-C	0.704606038367895
PF0728-C	0.99250058338245
PF0729-C	0.989904879772184
PF0730-C	0.986905430584874
PF0731-C	0.501537977361514
PF0732-C	0.679875268127305
PF0733-C	0.991742571369832
PF0734-C	0.437205173104331
PF0735-C	0.470213822111727
PF0736-C	0.526339288915714
PF0737-C	0.991946897041428
PF0738-C	0.990179435247172
PF0739-C	0.561084636706962
PF0740-C	0.533124513671535
PF0741-C	0.700907992159508
PF0742-C	0.976057753344522
PF0743-C	0.903234035717457
PF0744-C	0.76582728606498
PF0745-C	0.653735193046774
PF0747-C	0.989546601593155
PF0748-C	0.988218613631998
PF0749-C	0.673443179645781
PF0750-C	0.687055724498062
PF0751-C	0.794540055371591
PF0752-C	0.861489000885645
PF0753-C	0.704659817598314
PF0754-C	0.992847104998555
PF0755-C	0.729562790492157
PF0756-C	0.860771676732615
PF0757-C	0.652731630412543
PF0758-C	0.61708621006478
PF0759-C	0.986079168532608
PF0760-C	0.765663704876918
PF0761-C	0.989276030593793
PF0762-C	0.538492956533542
PF0763-C	0.936645518643633
PF0764-C	0.864963015543173
PF0765-C	0.673246152125582
PF0766-C	0.659435186983603
PF0767-C	0.977798592916516
PF0768-C	0.991695899773487
PF0769-C	0.985919737291975
PF0771-C	0.833661223476241
PF0772-C	0.906411290046553
PF0773-C	0.984049016336101
PF0774-C	0.933856584386055
PF0775-C	0.511919977008254
PF0776-C	0.665546445092642
PF0777-C	0.724702338545552
PF0778-C	0.974847000147386
PF0780-C	0.979984371684142
PF0781-C	0.726197924955682
PF0782-C	0.984991123707398
PF0783-C	0.97305014687533
PF0784-C	0.85939662938068
PF0785-C	0.987449844004188
PF0786-C	0.988262251186043
PF0787-C	0.847006053888929
PF0789-C	0.990313568739206
PF0790-C	0.629291796570948
PF0791-C	0.591852326578354
PF0792-C	0.550552812559869
PF0793-C	0.519745187203828
PF0794-C	0.875065438782038
PF0796-C	0.419411025980811
PF0798-C	0.924622423529252
PF0799-C	0.618633329081073
PF0800-C	0.40031786045994
PF0801-C	0.712840020926752
PF0802-C	0.989900325446625
PF0803-C	0.993731479424504
PF0804-C	0.764892943083589
PF0805-C	0.704354567516774
PF0806-C	0.542096434070989
PF0807-C	0.680537067551538
PF0808-C	0.407798257820795
PF0809-C	0.989705646551636
PF0810-C	0.832837148108285
PF0811-C	0.989275578314113
PF0812-C	0.463521266426239
PF0813-C	0.889673577729767
PF0814-C	0.848456664970294
PF0815-C	0.614372876323053
PF0816-C	0.982603581769331
PF0817-C	0.990069512164998
PF0818-C	0.992027882492711
PF0819-C	0.343154744732804
PF0820-C	0.991774666481528
PF0821-C	0.765959044652068
PF0822-C	0.986268282026321
PF0823-C	0.992843948801548
PF0825-C	0.629292874282386
PF0826-C	0.99165812898112
PF0827-C	0.714242715185572
PF0828-C	0.383808305850354
PF0829-C	0.63194864723942
PF0831-C	0.692492898606695
PF0832-C	0.987172580733235
PF0833-C	0.96953090413503
PF0834-C	0.732817171263208
PF0835-C	0.899393028519944
PF0836-C	0.528518155071224
PF0837-C	0.882766951726176
PF0838-C	0.863597737080551
PF0839-C	0.427585023811966
PF0840-C	0.754157735313646
PF0841-C	0.882659017339923
PF0842-C	0.967894306541839
PF0843-C	0.970318764249874
PF0844-C	0.673570908199592
PF0845-C	0.828040161526479
PF0846-C	0.988015228138102
PF0847-C	0.591716402605238
PF0848-C	0.82241024504479
PF0849-C	0.715719941205548
PF0850-C	0.693600266828422
PF0851-C	0.775597339449852
PF0852-C	0.775440140362745
PF0853-C	0.681383409161767
PF0854-C	0.903954222846866
PF0855-C	0.647733710716249
PF0856-C	0.986816532663942
PF0857-C	0.669807118301873
PF0858-C	0.832458809714049
PF0859-C	0.319764805943045
PF0860-C	0.919660222756173
PF0861-C	0.981307453301923
PF0862-C	0.702659081468338
PF0863-C	0.691191068180291
PF0864-C	0.897776763044769
PF0865-C	0.642134220683498
PF0866-C	0.748871573797697
PF0867-C	0.442652957046144
PF0868-C	0.64078430878746
PF0869-C	0.42158692964496
PF0870-C	0.247490865426962
PF0871-C	0.963224089183055
PF0872-C	0.962426056081383
PF0873-C	0.986969546886237
PF0874-C	0.974355557647459
PF0875-C	0.771396920832311
PF0876-C	0.950003947743091
PF0877-C	0.790926437725709
PF0878-C	0.980290197750927
PF0879-C	0.987550838368567
PF0880-C	0.940450339258486
PF0881-C	0.992511526443443
PF0882-C	0.837227816053971
PF0883-C	0.974854761452636
PF0884-C	0.808865650135334
PF0885-C	0.853775135341363
PF0886-C	0.658674633038983
PF0887-C	0.922633281892474
PF0888-C	0.654821275786324
PF0889-C	0.64923293610046
PF0890-C	0.967118913330718
PF0891-C	0.981768727500713
PF0892-C	0.99186311751377
PF0893-C	0.595066294848112
PF0894-C	0.9833606666268
PF0895-C	0.938306336718712
PF0896-C	0.77504602457257
PF0897-C	0.421075797669611
PF0898-C	0.646403679747441
PF0899-C	0.984605653112765
PF0900-C	0.98099075177817
PF0901-C	0.593202819562288
PF0902-C	0.716387126406758
PF0903-C	0.606313362304207
PF0904-C	0.93034486146391
PF0905-C	0.973975314179873
PF0906-C	0.848664397118705
PF0907-C	0.991616705806846
PF0910-C	0.544617397693873
PF0911-C	0.966726810345217
PF0912-C	0.914096861633036
PF0913-C	0.479354243218881
PF0914-C	0.394292028073203
PF0915-C	0.99033563388057
PF0916-C	0.986717320191786
PF0917-C	0.69159450107093
PF0918-C	0.986020530965081
PF0919-C	0.600802437040324
PF0920-C	0.991743596522131
PF0921-C	0.717113374384539
PF0922-C	0.991438609749529
PF0923-C	0.704830484803872
PF0925-C	0.992041646487824
PF0926-C	0.762779353073644
PF0928-C	0.737360478095404
PF0929-C	0.651087415434098
PF0930-C	0.99089886576415
PF0932-C	0.717046453778581
PF0933-C	0.690050654130279
PF0934-C	0.575034358883968
PF0935-C	0.482587063279226
PF0936-C	0.604864636363254
PF0938-C	0.460388556929083
PF0939-C	0.808268470113225
PF0942-C	0.99012650553183
PF0943-C	0.657814259328988
PF0944-C	0.80358841511064
PF0946-C	0.982618487492574
PF0947-C	0.525747954207034
PF0948-C	0.952974764100585
PF0950-C	0.520956268591652
PF0951-C	0.720556790578323
PF0952-C	0.782137254583846
PF0953-C	0.883157127339618
PF0955-C	0.944578935186803
PF0956-C	0.606243518296668
PF0959-C	0.786552247442659
PF0960-C	0.979825815850802
PF0961-C	0.50782195511907
PF0962-C	0.707297051893745
PF0963-C	0.992435791285506
PF0964-C	0.989431050725555
PF0966-C	0.862238261865253
PF0967-C	0.979803687399519
PF0968-C	0.704012124291543
PF0969-C	0.986424548298357
PF0970-C	0.777369533269159
PF0972-C	0.983153303107758
PF0973-C	0.865296206425474
PF0974-C	0.389478789486507
PF0975-C	0.990175936430222
PF0976-C	0.525109473574548
PF0977-C	0.672241279328683
PF0978-C	0.524361254890364
PF0979-C	0.489408304784912
PF0980-C	0.61014185057521
PF0981-C	0.729815634964403
PF0982-C	0.989667979344052
PF0983-C	0.561388421468548
PF0984-C	0.980936860763526
PF0985-C	0.664705397782748
PF0986-C	0.649487642011492
PF0987-C	0.988939135271969
PF0988-C	0.717227277037003
PF0992-C	0.990773302352127
PF0997-C	0.615961710296204
PF0998-C	0.984368934295603
PF0999-C	0.803467846096022
PF1000-C	0.938554475638999
PF1001-C	0.396333287252694
PF1004-C	0.617994685991673
PF1005-C	0.992251286548263
PF1006-C	0.981552880751896
PF1009-C	0.993015811864181
PF1010-C	0.968879189447289
PF1011-C	0.989661060636052
PF1012-C	0.880219784526805
PF1013-C	0.907603954687835
PF1014-C	0.956323384551726
PF1015-C	0.983647257184629
PF1016-C	0.964922474166837
PF1017-C	0.821636444648056
PF1018-C	0.990318506188523
PF1019-C	0.988550214298225
PF1020-C	0.988143258688428
PF1021-C	0.983180063356862
PF1022-C	0.586508026206754
PF1023-C	0.760629511260492
PF1024-C	0.982315518071804
PF1025-C	0.454194632828609
PF1026-C	0.993297171035657
PF1027-C	0.989845005720228
PF1028-C	0.992967009807
PF1029-C	0.963129447894261
PF1030-C	0.691621849176297
PF1031-C	0.992034002756205
PF1032-C	0.971507183902938
PF1033-C	0.990949544709403
PF1034-C	0.987735203276496
PF1035-C	0.597574701649712
PF1036-C	0.989121797439212
PF1037-C	0.989621966572559
PF1038-C	0.659620631686785
PF1039-C	0.682747424265266
PF1040-C	0.895525343786309
PF1041-C	0.98113926603828
PF1042-C	0.987196641899647
PF1043-C	0.925426872376678
PF1044-C	0.992232394131391
PF1045-C	0.564172095168526
PF1046-C	0.798814046342528
PF1047-C	0.66244152285993
PF1048-C	0.984062757832826
PF1049-C	0.99096253656631
PF1050-C	0.63860961015953
PF1051-C	0.992775572231075
PF1052-C	0.981471530997232
PF1053-C	0.97390412228352
PF1054-C	0.693197759724117
PF1055-C	0.985288607057761
PF1056-C	0.981868923052888
PF1057-C	0.828646825907391
PF1058-C	0.972665161396032
PF1059-C	0.927079422743945
PF1060-C	0.977944025810709
PF1061-C	0.991460899272916
PF1062-C	0.984643875239058
PF1063-C	0.988692190827118
PF1064-C	0.9906465703566
PF1065-C	0.78323399019627
PF1067-C	0.585903383149862
PF1068-C	0.829349048727954
PF1069-C	0.990897511664442
PF1070-C	0.45191723110918
PF1071-C	0.990847994661315
PF1072-C	0.978904305545437
PF1073-C	0.992479407775867
PF1075-C	0.641243075965967
PF1076-C	0.983319424685104
PF1077-C	0.98712588467786
PF1078-C	0.989620496570759
PF1079-C	0.978505673305707
PF1080-C	0.683913367692289
PF1081-C	0.56962747804476
PF1082-C	0.987702480637731
PF1083-C	0.906218000502352
PF1084-C	0.979688728774949
PF1085-C	0.870935462622513
PF1086-C	0.992431141041631
PF1087-C	0.757399323706234
PF1088-C	0.712589476566994
PF1089-C	0.987928227690398
PF1090-C	0.726185845552726
PF1091-C	0.99134129553807
PF1092-C	0.711128671430831
PF1094-C	0.669837360093435
PF1095-C	0.610709256959007
PF1096-C	0.925368156114479
PF1097-C	0.743197799374279
PF1098-C	0.788673737771013
PF1099-C	0.99211974554773
PF1100-C	0.813818954917924
PF1101-C	0.675504378889768
PF1102-C	0.987331838491496
PF1103-C	0.974176679186841
PF1104-C	0.858154147143206
PF1105-C	0.984301092412936
PF1107-C	0.980265364534729
PF1108-C	0.754927748114062
PF1110-C	0.991809785670209
PF1111-C	0.475577397463075
PF1112-C	0.990319101746219
PF1113-C	0.987469231572146
PF1114-C	0.988268649640559
PF1118-C	0.995484591138004
PF1118-Cx	0.995228860521706
PF1119-C	0.99023412216052
PF1119-Cx	0.983867886955764
PF1119-Cx6	0.988514905544811
PF1119-Cx8	0.988531023568619
PF1120-Cx6	0.611124814011445
PF1123-C	0.705854152325207
PF1123-Cx	0.537345989142388
PF1124-C	0.984735208447166
PF1124-Cx	0.552605723279054
PF1125-C	0.985987735571
PF1125-Cx	0.73046724333939
PF1126-C	0.979841114390856
PF1126-Cx	0.984543723045674
PF1127-Cx	0.548710909553704
PF1127-Cx7	0.543071958552268
PF1127-Cx8	0.551262349848282
PF1128-C	0.771088194568719
PF1128-Cx	0.387519404453912
PF1129-Cx	0.538856542231651
PF1129-Cx9	0.525059005061585
PF1131-C	0.789105827834584
PF1131-Cx	0.667427269118579
PF1131-Cx7	0.658468928841576
PF1131-Cx9	0.656184919717992
PF1132-C	0.987150404298259
PF1132-Cx	0.790303554092381
PF1134-C	0.993342763997382
PF1134-Cx	0.636335619124256
PF1135-C	0.963683366664632
PF1135-Cx	0.991908506352448
PF1136-Cx	0.499289412530287
PF1137-C	0.485190144261641
PF1137-Cx	0.573969575462751
PF1139-Cx	0.993668765792308
PF1139-Cx6	0.994124585127637
PF1139-Cx9	0.993263718685932
PF1140-C	0.992157321474364
PF1140-Cx	0.661146209208308
PF1140-Cx8	0.668637900093158
PF1141-C	0.812263405718013
PF1141-Cx	0.982403545476262
PF1141-Cx9	0.982190002810827
PF1142-C	0.853858949847855
PF1142-Cx	0.979880987503443
PF1142-Cx9	0.98155724261758
PF1148-Cx	0.983866156760374
PF1148-Cx7	0.98493994074639
PF1148-Cx8	0.98482201600541
PF1150-Cx	0.434921582925158
PF1150-Cx6	0.431655484379646
PF1150-Cx9	0.429185210413597
PF1151-C	0.659375616140361
PF1151-Cx	0.478169980308102
PF1151-Cx6	0.479304882925752
PF1151-Cx9	0.478541738712474
PF1152-C	0.56988290942654
PF1152-Cx	0.4268003622613
PF1152-Cx6	0.449001001536037
PF1152-Cx9	0.434670944015759
PF1153-C	0.625051809660385
PF1153-Cx	0.990446206000006
PF1153-Cx7	0.989855600879223
PF1153-Cx9	0.990250908578649
PF1154-C	0.692440814608355
PF1154-Cx	0.989764899462694
PF1155-C	0.655798793724865
PF1155-Cx	0.993669232318579
PF1155-Cx6	0.992837781268607
PF1155-Cx8	0.993023107545443
PF1157-Cx	0.659130289480313
PF1157-Cx9	0.652984807879281
PF1160-Cx	0.991037474596876
PF1160-Cx6	0.990170295921542
PF1160-Cx9	0.99068619147773
PF1161-Cx	0.734585546494638
PF1161-Cx8	0.735367078167868
PF1165-C	0.713634082408485
PF1165-Cx	0.475625945420039
PF1167-C	0.992965017194461
PF1167-Cx	0.992421880059145
PF1169-C	0.833539845223499
PF1169-Cx	0.521475693146969
PF1169-Cx6	0.521701634897762
PF1169-Cx8	0.521550096712993
PF1170-C	0.97855359759152
PF1170-Cx	0.80320513140909
PF1170-Cx7	0.804401077377674
PF1170-Cx9	0.804533308980656
PF1171-C	0.647599214685562
PF1171-Cx	0.499875421067274
PF1171-Cx8	0.492569295813995
PF1172-C	0.713547142120191
PF1172-Cx	0.988132493906826
PF1173-C	0.994429083293205
PF1173-Cx	0.541050126195271
PF1174-C	0.986636913709853
PF1174-Cx	0.974560043953433
PF1175-C	0.56874770049456
PF1175-Cx	0.515610594764071
PF1176-Cx	0.677274510625649
PF1177-C	0.694716409333362
PF1177-Cx	0.634625135825422
PF1178-C	0.658846931163708
PF1178-Cx	0.994491592959616
PF1179-Cx	0.853554206768359
PF1179-Cx7	0.850137419594002
PF1179-Cx8	0.841757612516412
PF1180-C	0.833076104077753
PF1180-Cx	0.984019487747612
PF1182-C	0.716686045561782
PF1182-Cx	0.731126749410821
PF1184-C	0.98963242209937
PF1184-Cx	0.787724823755456
PF1185-C	0.992299424374884
PF1185-Cx	0.542142082271335
PF1187-C	0.992500748040902
PF1187-Cx	0.536864133627489
PF1188-Cx	0.994079631800616
PF1189-C	0.994806983692485
PF1189-Cx	0.991526429321399
PF1190-C	0.773526857499805
PF1190-Cx	0.665289693733941
PF1194-C	0.987904160677258
PF1194-Cx	0.709836995552782
PF1195-C	0.993086781753749
PF1195-Cx	0.985513221366302
PF1195-Cx9	0.980449884952224
PF1196-C	0.994232462546557
PF1196-Cx	0.985436549241935
PF1197-C	0.791328136919205
PF1197-Cx	0.975273140782503
PF1197-Cx8	0.983359476423548
PF1198-C	0.902943377776261
PF1198-Cx	0.984024415401918
PF1198-Cx7	0.983658039601115
PF1198-Cx8	0.984058877953177
PF1200-C	0.991218451837639
PF1200-Cx	0.990995497565315
PK0002-C	0.900937976009549
PK0007-C	0.992760774915144
PK0009-C	0.640990622634054
PK0011-C	0.645494720833993
PK0012-C	0.607662293369127
PK0017-C	0.967196839662878
PK0018-C	0.725878868523269
PK0019-C	0.821455562972833
PK0020-C	0.794166052430969
PK0021-C	0.80093160555813
PK0023-C	0.809902196875819
PK0025-C	0.591600075591677
PK0026-C	0.605124011065376
PK0027-C	0.985815728295676
PK0028-C	0.993552020354776
PK0029-C	0.727989011734153
PK0030-C	0.503062405125719
PK0031-C	0.982842009223667
PK0034-C	0.616556720014724
PK0035-C	0.570232983014755
PK0036-C	0.658311402575223
PK0037-C	0.737848558065758
PK0038-C	0.886513294140635
PK0040-C	0.835803174890647
PK0041-C	0.47709712604242
PK0042-C	0.977759909888628
PK0043-C	0.727824096595811
PK0044-C	0.980228124462225
PK0045-C	0.976261230191726
PK0046-C	0.652751709712853
PK0047-C	0.634211163958021
PK0048-C	0.721434866112192
PK0049-C	0.517109692901668
PK0050-C	0.812853298133288
PK0051-C	0.875476088746916
PK0052-C	0.989427685298476
PK0053-C	0.626161401861224
PK0054-C	0.642383035616123
PK0055-C	0.724189080725201
PK0056-C	0.978745362805372
PK0059-C	0.961831113564821
PK0060-C	0.59760993072416
PK0061-C	0.76136365846819
PK0062-C	0.906155354938269
PK0063-C	0.981491936710578
PK0064-C	0.464713601081805
PK0065-C	0.97666431326813
PK0066-C	0.566651804853844
PK0067-C	0.664064075784924
PK0069-C	0.993898998501043
PK0070-C	0.989866078403217
PK0072-C	0.754050925113017
PK0073-C	0.993172685332018
PK0074-C	0.859777470289569
PK0075-C	0.993347644580217
PK0076-C	0.762185555010638
PL0001-01	0.838749432249118
PL0004-C	0.985518430509561
PL0004-CW	0.985127147856554
PM0001-C	0.756124198790968
PM0002-C	0.753329939948534
PM0003-C	0.875171736140286
PM0004-C	0.988037334947632
PM0005-C	0.983916373609204
PM0006-C	0.893176543296776
PM0007-C	0.888337439848682
PM0008-C	0.928657311252997
PM0009-C	0.824094278396504
PM0014-C	0.769261334081712
PM0015-C	0.983448018115612
PM0017-C	0.975411861261293
PM0018-C	0.796316505883402
PM0019-C	0.896090470012465
PM0020-C	0.983286957182146
PM0021-C	0.994784615472388
PM0022-C	0.967403153950431
PM0023-C	0.958602802063153
PM0024-C	0.72451473436981
PM0025-C	0.992034944863927
PM0026-C	0.882213456601739
PM0033-C	0.980608435368141
PM0034-C	0.744538096103282
PM0036-C	0.691283230625426
PM0037-C	0.992329772200827
PM0038-C	0.520682822623058
PM0039-C	0.933301077473818
PM0040-C	0.825103343323727
PM0042-C	0.980384276289058
PM0043-C	0.744258523248481
PM0047-C	0.983546497768033
PM0048-C	0.988826192739789
PM0049-C	0.991330305373263
PM0051-C	0.673420990227156
PM0054-C	0.499768823348124
PM0058-C	0.950751316253594
PM0060-C	0.906983979558031
PM0062-C	0.989988682088781
PM0063-C	0.987716622762578
PM0064-C	0.856840621091175
PM0068-C	0.981560616430572
PM0070-C	0.792019637386256
PM0071-C	0.979401836691903
PM0072-C	0.595024428318489
PM0073-C	0.585958719981732
PM0074-C	0.983682477544863
PM0075-C	0.499927873737506
PM0076-C	0.650625864174984
PM0077-C	0.649848858062208
PM0078-C	0.550823760533962
PM0083-C	0.538971426014714
PM0084-C	0.833204234276866
PM0085-C	0.644692511219142
PM0086-C	0.985156159407176
PM0087-C	0.902152479672062
PM0089-C	0.6257283927761
PM0090-C	0.993091475471645
PM0093-C	0.647614350497628
PM0094-C	0.35493880452808
PM0096-C	0.987513698310142
PM0097-C	0.991277338490691
PM0098-C	0.97065896446596
PM0100-C	0.426140445776138
PM0103-C	0.720425958225162
PM0107-C	0.995108324587886
PM0108-C	0.750706162917775
PM0113-C	0.983596070059375
PM0114-C	0.957706036872662
PM0115-C	0.984779337348838
PM0117-C	0.991725378135465
PM0123-C	0.63265016199191
PM0124-C	0.981764421893459
PM0127-C	0.981737339893735
PM0129-C	0.978438518990931
PM0132-C	0.994185569963068
PM0133-C	0.977146250295502
PM0134-C	0.602290835713861
PM0136-C	0.978613030428444
PM0138-C	0.655468325991791
PM0139-C	0.503061000958763
PM0142-C	0.993374650325245
PM0144-C	0.561478209632157
PM0145-C	0.981830658966522
PM0146-C	0.969370921644853
PM0147-C	0.778015839448184
PM0151-C	0.532076452268191
PM0152-C	0.666036776148455
PM0153-C	0.893457402485275
PM0154-C	0.839905718669122
PM0156-C	0.975720417983022
PM0157-C	0.989155485785958
PM0159-C	0.791737742353887
PM0160-C	0.989063023183693
PM0161-C	0.508472278254914
PM0182-C	0.978942567236704
PM0183-C	0.989261937439564
PM0184-C	0.461965918247627
PM0185-C	0.853955127128719
PM0186-C	0.933276314303431
PM0187-C	0.650237849096098
PM0188-C	0.962974837664834
PM0190-C	0.985772076695881
PM0191-C	0.992964369981247
PM0192-C	0.965406792716974
PM0193-C	0.676565171043791
PM0194-C	0.616586618864866
PM0195-C	0.618906738329705
PM0196-C	0.573810228772533
PM0197-C	0.63327627503539
PM0198-C	0.982145508472553
PM0199-C	0.987371860284261
PM0200-C	0.734875508122547
PM0201-C	0.398274275984206
PM0202-C	0.889930451601717
PM0203-C	0.982307821617969
PM0204-C	0.985045333555764
PM0205-C	0.562808780449259
PM0206-C	0.666271002802728
PM0207-C	0.601400662803728
PM0208-C	0.888689025761214
PM0209-C	0.53651414340488
PM0211-C	0.66083108147182
PM0212-C	0.983985843147535
PM0213-C	0.987906208602896
PM0214-C	0.597987246233029
PM0215-C	0.906009712914946
PM0216-C	0.991777237714098
PM0217-C	0.833518724684167
PM0218-C	0.988263467203453
PM0219-C	0.54200504723902
PM0220-C	0.984998531894631
PM0221-C	0.69801988852456
PM0222-C	0.987909622894384
PM0223-C	0.702538876022762
PM0224-C	0.986457970573237
PM0227-C	0.992363040375133
PM0229-C	0.754122065844383
PM0230-C	0.580752642118816
PM0231-C	0.982977566328073
PM0232-C	0.705835567641384
PM0233-C	0.988292173892819
PM0234-C	0.956322705004057
PM0235-C	0.963899394036393
PM0236-C	0.980248083818999
PM0237-C	0.758135773875455
PM0238-C	0.978675939562997
PM0240-C	0.983850965426376
PM0241-C	0.460531043626064
PM0242-C	0.985939005732673
PM0243-C	0.792755051039044
PM0244-C	0.941983566794476
PM0246-C	0.753181852192153
PM0247-C	0.989987668988234
PM0248-C	0.984109421500269
PM0249-C	0.969545643596258
PM0250-C	0.862476409451576
PM0251-C	0.426921902851719
PM0252-C	0.673233573054616
PM0253-C	0.772942741330633
PM0254-C	0.755040965177427
PM0255-C	0.952431707549541
PM0256-C	0.945646757207619
PM0257-C	0.984606195392908
PM0258-C	0.984632394475914
PM0259-C	0.98767011855237
PM0260-C	0.575382605777149
PM0261-C	0.989669920195737
PM0262-C	0.980152249641157
PM0263-C	0.610209418789413
PM0264-C	0.570958839495952
PM0265-C	0.984654518175518
PM0266-C	0.967900662937229
PM0267-C	0.98629281385084
PM0268-C	0.407708608618075
PM0269-C	0.99219383079065
PM0270-C	0.651745228183935
PM0271-C	0.567888543848001
PM0272-C	0.451652127932966
PM0273-C	0.599203500729063
PM0274-C	0.974278101972469
PM0275-C	0.537942985933171
PM0276-C	0.990221724484787
PM0277-C	0.77224896766391
PM0278-C	0.98667182189615
PM0279-C	0.990319526626721
PM0280-C	0.613594632185975
PM0281-C	0.989859736510173
PM0282-C	0.987660717628926
PM0283-C	0.826470734478932
PM0285-C	0.957936319168715
PM0286-C	0.735531556988133
PM0287-C	0.984775754881651
PM0288-C	0.844351734126555
PM0289-C	0.988330207146384
PM0290-C	0.864032710145877
PM0291-C	0.70883094841268
PM0292-C	0.97992355401013
PM0293-C	0.977623700180287
PM0295-C	0.780547436683089
PM0296-C	0.643292736502486
PM0297-C	0.988139092243485
PM0299-C	0.977370217873069
PM0300-C	0.652034723315558
PM0301-C	0.858182223280144
PM0302-C	0.979760486325898
PM0303-C	0.892053079773276
PM0304-C	0.974176166274013
PM0305-C	0.976818331868431
PM0306-C	0.749867258898168
PM0307-C	0.989263191021499
PM0308-C	0.508679071551729
PM0309-C	0.982447913285305
PM0310-C	0.829165185986483
PM0311-C	0.97004782784751
PM0312-C	0.573075349500193
PM0313-C	0.821104670920093
PM0314-C	0.438972975781539
PM0315-C	0.97220388068731
PM0316-C	0.805770692543154
PM0317-C	0.971318328251797
PM0318-C	0.988327197786123
PM0319-C	0.980775811767991
PM0320-C	0.992113225361728
PM0321-C	0.983978707807692
PM0322-C	0.872890673373564
PM0323-C	0.971308211318617
PM0324-C	0.973617837809479
PM0325-C	0.981197628323834
PM0326-C	0.662128417394578
PM0327-C	0.98120614851916
PM0328-C	0.972319715784721
PM0331-C	0.980116669385734
PM0332-C	0.720730310546844
PM0333-C	0.976922243203271
PM0334-C	0.510968503530427
PM0335-C	0.990320750130935
PM0336-C	0.931855220128117
PM0338-C	0.794771306764082
PM0339-C	0.633515513851981
PM0340-C	0.987221836698867
PM0341-C	0.990305136273041
PM0342-C	0.991642676588287
PM0343-C	0.604154153533792
PM0344-C	0.604336416912256
PM0345-C	0.690654395429714
PM0346-C	0.981745904483069
PM0347-C	0.402916936071038
PM0349-C	0.855678397520216
PM0350-C	0.987497908454194
PM0351-C	0.738609412402769
PM0352-C	0.741214249110893
PM0355-C	0.599285043298735
PM0356-C	0.645275189235032
PM0357-C	0.992229044148436
PM0358-C	0.99237300973437
PM0359-C	0.987277110724875
PM0360-C	0.352792390591583
PM0361-C	0.724062840695638
PM0363-C	0.986665933032169
PM0364-C	0.985904758642755
PM0365-C	0.987336312336922
PM0366-C	0.59769942463133
PM0367-C	0.985062050329403
PM0368-C	0.990996921902268
PM0369-C	0.746160420664156
PM0370-C	0.888458245233986
PM0372-C	0.986375576923606
PM0374-C	0.988720627784264
PM0375-C	0.993477025739271
PM0377-C	0.98158146958367
PM0378-C	0.991158876234868
PM0379-C	0.991852977774026
PM0380-C	0.416927993643481
PM0381-C	0.986904269580178
PM0382-C	0.990432461127381
PM0383-C	0.588145940349645
PM0384-C	0.606984037818214
PM0385-C	0.992964736149685
PM0386-C	0.604095720406011
PM0387-C	0.692501334692735
PM0390-C	0.640382590737713
PM0391-C	0.62351675442678
PM0392-C	0.954535945870155
PM0393-C	0.991653846373909
PM0394-C	0.634087292440974
PM0395-C	0.992398908019758
PM0396-C	0.483127426811296
PM0397-C	0.979464605370584
PM0398-C	0.981191982353827
PM0399-C	0.676984703032242
PM0400-C	0.983708720848076
PM0403-C	0.992268593852802
PM0405-C	0.673533907381461
PM0406-C	0.801482792674004
PM0408-C	0.875501429008323
PM0410-C	0.519192013320019
PM0411-C	0.982871521876316
PM0412-C	0.990297666633892
PM0413-C	0.684748563395023
PM0414-C	0.992140932844259
PM0415-C	0.989360491660739
PM0416-C	0.752227887610001
PM0417-C	0.608329021439932
PM0418-C	0.993625655951021
PM0419-C	0.389501532601951
PM0420-C	0.98842673270315
PM0421-C	0.419237246337676
PM0422-C	0.990630240770532
PM0423-C	0.98918095285332
PM0424-C	0.992482121368871
PM0425-C	0.98714145217625
PM0426-C	0.938164791012208
PM0427-C	0.798148388566027
PM0428-C	0.982146752841163
PM0429-C	0.985087978618548
PM0432-C	0.989909704605632
PM0433-C	0.694296810864089
PM0434-C	0.73395937341457
PM0435-C	0.987204124773783
PM0436-C	0.746088669716029
PM0437-C	0.985628527713021
PM0438-C	0.981130113659263
PM0440-C	0.987982202194869
PM0441-C	0.977409598371292
PM0442-C	0.989926272928796
PM0444-C	0.901097672327986
PM0445-C	0.992753395157152
PM0446-C	0.98300418249919
PM0447-C	0.876923227378903
PM0448-C	0.989391916619756
PM0449-C	0.630774220190755
PM0451-C	0.8885254148616
PM0452-C	0.990961022396441
PM0453-C	0.667476187375326
PM0454-C	0.99289470000946
PM0455-C	0.987084585631919
PM0456-C	0.990825699149187
PM0457-C	0.740514930079378
PM0458-C	0.990376939354855
PM0459-C	0.987423127388374
PM0460-C	0.403511457997434
PM0461-C	0.986531104210401
PM0463-C	0.986376455711701
PM0464-C	0.778663337272383
PM0466-C	0.732063162187045
PM0467-C	0.990026387950337
PM0468-C	0.990139377265339
PM0469-C	0.981083054662285
PM0470-C	0.989893751381026
PM0471-C	0.759055716917341
PM0472-C	0.987728697791834
PM0473-C	0.928603145406032
PM0475-C	0.511290389431608
PM0476-C	0.987243462341312
PM0478-C	0.992441930875447
PM0479-Cx	0.964718636105132
PM0480-C	0.984641281306565
PM0481-C	0.990021332386173
PM0482-C	0.874370744714042
PM0483-C	0.797402315570321
PM0484-C	0.740426260058969
PM0485-C	0.988422811021339
PM0486-C	0.694151063723221
PM0487-C	0.991645122651662
PM0488-C	0.675603220943258
PM0489-C	0.741378023380658
PM0490-C	0.992076781036935
PM0491-C	0.925408644836357
PM0492-C	0.985319812924509
PM0493-C	0.990825533220585
PM0494-C	0.978048770216414
PM0495-C	0.991414000635817
PM0496-C	0.949678340325691
PM0497-C	0.975169234519134
PM0498-C	0.992439510846
PM0499-C	0.761998614377788
PM0500-C	0.906082633476103
PM0501-C	0.77095683107002
PM0502-C	0.733356663000303
PM0503-C	0.989816192149682
PM0504-C	0.980913536763583
PM0505-C	0.985448126402536
PM0506-C	0.611673047115706
PM0510-C	0.990514820714344
PM0511-C	0.896970949314657
PM0512-C	0.982741945695148
PM0513-C	0.989170496447901
PM0514-C	0.606819289591846
PM0517-C	0.471499975111732
PM0518-C	0.9793995398938
PM0529-C	0.994889479202164
PM0535-C	0.993860688870656
PM0544-C	0.994215386486815
PM0565-C	0.931519539005584
PM0566-C	0.981885298592162
PM0567-C	0.989549921603427
PM0568-C	0.840440836783562
PM0569-C	0.988758000727673
PM0570-C	0.989692050407817
PM0571-C	0.991002670389165
PM0572-C	0.831982382754877
PM0573-C	0.982459021590215
PM0574-C	0.987445716205097
PM0575-C	0.681450672442473
PM0576-C	0.829155435338143
PM0577-C	0.547050465748521
PM0578-C	0.887536762429694
PM0579-C	0.945300393442519
PM0580-C	0.958930284634738
PM0581-C	0.783622183831294
PM0582-C	0.989674344534956
PM0583-C	0.98587920834282
PM0584-C	0.708360459839538
PM0585-C	0.967324178252695
PM0586-C	0.988651761684941
PM0587-C	0.693387679520543
PM0588-C	0.970809504542108
PM0589-C	0.835573595460047
PM0590-C	0.97759265417232
PM0591-C	0.85817402955607
PM0592-C	0.989913644328238
PM0593-C	0.989015751198234
PM0594-C	0.972789903988889
PM0595-C	0.981199602345129
PM0596-C	0.605510494937519
PM0597-C	0.815081691825639
PM0598-C	0.893265110926226
PM0599-C	0.548521941249518
PM0600-C	0.988500811306397
PM0601-C	0.974287280601394
PM0602-C	0.993236217300407
PM0603-C	0.988925584067155
PM0604-C	0.979915610460221
PM0605-C	0.987858423816759
PM0606-C	0.981591927444855
PM0607-C	0.930088912375032
PM0608-C	0.667220829642819
PM0609-C	0.979754554855949
PM0610-C	0.968653757296701
PM0611-C	0.970707097540118
PM0612-C	0.962412696389875
PM0613-C	0.987448560822805
QJ0001-C	0.992358259518044
QJ0001-Cx	0.995038128200019
QJ0002-C	0.891366492403947
QJ0002-Cx	0.910692418536947
QJ0003-C	0.978868719090278
QJ0003-Cx	0.984289500520311
QJ0004-C	0.821857148645974
QJ0005-C	0.965213643326273
QJ0006-C	0.98716637723088
QJ0007-C	0.991174102561084
QJ0008-C	0.987048790124536
QJ0009-C	0.901268599941823
QJ0010-C	0.99084122518455
QJ0015-C	0.443760891479949
QJ0018-C	0.987375351109421
QJ0019-C	0.979957902753656
QJ0062-C	0.943116272569508
QJ0094-C	0.741585887944302
QJ0095-C	0.966420590765943
QJ0159-C	0.975583648674134
QJ0160-C	0.99442411054082
QJ0161-C	0.98848404950941
QJ0162-C	0.993336317769669
QJ0163-C	0.980752733945394
QJ0164-C	0.993289954739822
QJ0165-C	0.995143027222913
QJ0167-C	0.992092694070748
QJ0168-C	0.978568129682974
QJ0169-C	0.993376843442086
QJ0170-C	0.944126746846705
QJ0172-C	0.978174076498608
QJ0173-C	0.716295658407366
QJ0174-C	0.985326183862918
QJ0175-C	0.99437667466962
QP0001-C	0.963483425988564
QP0002-C	0.990459219125974
QP0003-C	0.693477785359222
QP0004-C	0.702797719958226
QP0005-C	0.735373567504994
QP0006-C	0.607451571471032
[truncated: 474 more rows]
