# Supplementary material for: Strong positive selection biases identity-by-descent-based inferences of recent demography and population structure in Plasmodium falciparum
Source: Nat Commun. 2024 Mar 20;15:2499. doi: 10.1038/s41467-024-46659-0 (PMC10954658; doi:10.1038/s41467-024-46659-0)
Supplement: Supplementary file 6 — Source Data File [file 41467_2024_46659_MOESM6_ESM.zip › Supplementary_Figure1/suppl_fig1d_waf_dominant_clone_ratio.csv]

Sample	Hap1Ratio
FP0008-C	0.83
FP0009-C	1.0
FP0015-C	0.89
FP0016-C	0.96
FP0017-C	0.85
FP0018-C	1.0
FP0020-C	1.0
FP0021-C	0.78
FP0022-C	1.0
FP0023-C	1.0
FP0024-C	1.0
FP0028-C	1.0
FP0029-C	1.0
FP0030-C	0.72
FP0031-C	1.0
FP0032-C	1.0
FP0033-C	1.0
FP0034-C	0.8
FP0035-C	1.0
FP0038-C	1.0
FP0040-C	0.88
FP0041-C	0.89
FP0043-C	0.92
FP0047-C	1.0
FP0048-C	1.0
FP0052-C	1.0
FP0054-C	1.0
FP0057-C	1.0
FP0059-C	1.0
FP0061-C	1.0
FP0062-C	1.0
FP0064-C	1.0
FP0065-C	1.0
FP0066-C	1.0
FP0067-C	0.74
FP0068-C	1.0
FP0069-C	1.0
FP0073-C	1.0
FP0077-C	0.9
FP0078-C	0.7
FP0081-C	1.0
FP0082-C	1.0
FP0084-C	0.78
FP0089-C	1.0
FP0090-C	1.0
FP0092-C	1.0
FP0093-C	1.0
FP0095-C	1.0
FP0096-C	1.0
FP0097-C	0.76
FP0098-C	1.0
FP0101-C	0.84
FP0102-C	1.0
FP0103-C	1.0
FP0109-C	1.0
FP0112-C	1.0
FP0113-C	1.0
FP0119-C	1.0
FP0120-C	0.75
FP0123-C	0.86
FP0127-C	0.79
FP0128-C	0.88
FP0129-C	0.88
FP0132-C	1.0
FP0136-C	0.97
PA0007-C	1.0
PA0011-C	1.0
PA0012-C	1.0
PA0013-C	1.0
PA0014-C	1.0
PA0015-C	1.0
PA0016-C	1.0
PA0017-C	1.0
PA0018-C	1.0
PA0020-C	1.0
PA0021-C	0.75
PA0022-C	1.0
PA0026-C	1.0
PA0027-C	0.86
PA0028-C	1.0
PA0029-C	1.0
PA0032-C	1.0
PA0034-C	0.67
PA0035-C	1.0
PA0036-C	1.0
PA0037-C	0.71
PA0038-C	1.0
PA0039-C	0.79
PA0041-C	0.76
PA0042-C	1.0
PA0044-C	0.88
PA0045-C	0.71
PA0046-C	1.0
PA0047-C	1.0
PA0049-C	1.0
PA0050-C	1.0
PA0051-C	1.0
PA0054-C	1.0
PA0056-C	1.0
PA0057-C	1.0
PA0059-C	1.0
PA0060-C	1.0
PA0061-C	1.0
PA0063-C	1.0
PA0064-C	0.99
PA0065-C	1.0
PA0066-C	1.0
PA0067-C	1.0
PA0068-C	1.0
PA0071-C	1.0
PA0072-C	1.0
PA0073-C	1.0
PA0074-C	1.0
PA0075-C	1.0
PA0078-C	1.0
PA0079-C	1.0
PA0080-C	1.0
PA0081-C	1.0
PA0087-C	1.0
PA0089-C	1.0
PA0090-C	1.0
PA0091-C	1.0
PA0093-C	1.0
PA0097-C	1.0
PA0099-C	1.0
PA0100-C	1.0
PA0101-C	1.0
PA0102-C	1.0
PA0103-C	1.0
PA0104-C	0.73
PA0105-C	0.79
PA0136-C	1.0
PA0137-C	1.0
PA0140-C	0.97
PA0141-C	1.0
PA0144-C	1.0
PA0145-C	1.0
PA0148-C	0.88
PA0149-C	1.0
PA0150-C	1.0
PA0151-C	1.0
PA0152-C	1.0
PA0153-C	0.77
PA0154-C	1.0
PA0155-C	1.0
PA0156-C	0.96
PA0157-C	1.0
PA0158-C	1.0
PA0159-C	1.0
PA0161-C	1.0
PA0163-C	0.77
PA0164-C	1.0
PA0165-C	1.0
PA0167-C	1.0
PA0168-C	1.0
PA0169-C	1.0
PA0170-C	0.92
PA0171-C	0.85
PA0172-C	1.0
PA0173-C	1.0
PA0175-C	0.82
PA0176-C	1.0
PA0177-C	0.79
PA0178-C	0.87
PA0180-C	1.0
PA0181-C	1.0
PA0182-C	1.0
PA0183-C	1.0
PA0184-C	0.97
PA0185-C	0.82
PA0186-C	1.0
PA0187-C	1.0
PA0188-C	0.97
PA0189-C	1.0
PA0190-C	1.0
PA0193-C	0.9
PA0195-C	1.0
PA0196-C	1.0
PA0197-C	1.0
PA0198-C	0.89
PA0200-C	1.0
PA0201-C	1.0
PA0202-C	1.0
PA0203-C	1.0
PA0204-C	1.0
PA0205-C	1.0
PA0206-C	0.79
PA0207-C	0.73
PA0208-C	0.75
PA0209-C	0.92
PA0211-C	0.71
PA0213-C	0.9
PA0214-C	0.81
PA0215-C	1.0
PA0216-C	0.9
PA0217-C	1.0
PA0219-C	1.0
PA0221-C	1.0
PA0222-C	1.0
PA0223-C	1.0
PA0224-C	1.0
PA0225-C	1.0
PA0226-C	1.0
PA0229-C	1.0
PA0232-C	1.0
PA0237-C	0.84
PA0238-C	1.0
PA0240-C	1.0
PA0242-C	0.94
PA0245-C	1.0
PA0246-C	0.86
PA0251-C	0.85
PA0254-C	1.0
PA0256-C	1.0
PA0258-C	0.92
PA0260-C	0.98
PA0261-C	1.0
PA0262-C	1.0
PA0263-C	0.75
PA0264-C	0.96
PA0267-C	0.91
PA0268-C	0.94
PA0269-C	0.85
PA0270-C	1.0
PA0273-C	0.9
PA0289-C	0.8
PA0289-CW	0.83
PA0294-CW	0.77
PA0295-CW	1.0
PA0298-C	0.73
PA0299-CW	1.0
PA0302-C	1.0
PA0305-CW	1.0
PA0307-CW	1.0
PA0312-CW	1.0
PA0318-CW	1.0
PA0327-CW	1.0
PA0329-CW	1.0
PA0330-CW	1.0
PA0331-CW	1.0
PA0332-CW	1.0
PA0334-CW	0.79
PA0337-C	1.0
PA0340-CW	1.0
PA0341-C	0.8
PA0345-CW	1.0
PA0346-CW	1.0
PA0347-CW	1.0
PA0349-C	1.0
PA0353-CW	0.71
PA0356-CW	1.0
PA0357-CW	0.73
PA0369-CW	0.95
PA0371-C	1.0
PA0374-C	1.0
PA0376-C	1.0
PA0377-C	1.0
PA0379-C	1.0
PA0383-C	1.0
PA0384-C	1.0
PA0387-C	1.0
PA0388-C	1.0
PA0391-C	1.0
PA0392-C	1.0
PA0393-C	1.0
PA0395-C	1.0
PA0396-C	1.0
PA0398-C	1.0
PA0400-C	1.0
PA0401-C	1.0
PA0402-C	1.0
PA0403-C	1.0
PA0405-C	1.0
PA0406-C	1.0
PA0407-C	1.0
PA0409-C	1.0
PA0410-C	1.0
PA0411-C	1.0
PA0413-C	1.0
PA0414-C	1.0
PA0417-C	1.0
PA0419-C	0.73
PA0423-C	1.0
PA0424-C	1.0
PA0431-C	1.0
PA0439-C	0.83
PA0440-C	1.0
PA0441-C	1.0
PA0444-C	1.0
PA0449-C	1.0
PA0450-C	1.0
PA0454-C	0.95
PA0456-C	1.0
PA0457-C	1.0
PA0459-C	0.78
PA0460-C	0.82
PA0461-C	0.73
PA0464-C	0.86
PA0470-C	1.0
PA0471-C	1.0
PA0472-C	1.0
PA0477-C	0.82
PA0478-C	1.0
PA0479-C	1.0
PA0480-C	1.0
PA0482-C	0.81
PA0488-C	0.87
PA0496-C	0.73
PA0500-C	1.0
PA0502-C	0.77
PA0507-C	0.85
PA0512-C	0.77
PA0516-C	1.0
PA0520-C	1.0
PA0521-C	1.0
PA0522-C	1.0
PA0532-C	1.0
PA0534-C	1.0
PA0537-C	1.0
PA0540-C	1.0
PA0544-C	1.0
PA0550-C	1.0
PA0551-C	1.0
PA0554-C	1.0
PA0558-C	1.0
PA0561-C	1.0
PA0562-C	1.0
PA0563-C	1.0
PA0572-C	1.0
PA0575-C	1.0
PA0576-C	0.89
PA0577-C	1.0
PA0585-C	0.84
PA0586-C	1.0
PA0599-C	1.0
PA0605-C	0.82
PA0606-C	0.99
PA0610-C	1.0
PA0611-C	1.0
PA0612-C	1.0
PA0617-C	1.0
PA0618-C	1.0
PA0621-C	1.0
PA0622-C	1.0
PA0626-C	1.0
PA0628-C	0.77
PA0630-C	1.0
PA0631-C	0.91
PA0633-C	1.0
PA0634-C	1.0
PA0639-C	1.0
PA0642-C	1.0
PA0643-C	1.0
PA0649-C	1.0
PA0651-C	1.0
PA0653-C	1.0
PA0654-C	1.0
PA0655-C	0.7
PA0699-CW	1.0
PF0008-C	1.0
PF0011-C	1.0
PF0020-C	1.0
PF0022-C	0.73
PF0024-C	0.8
PF0025-C	1.0
PF0028-C	1.0
PF0031-C	1.0
PF0032-C	1.0
PF0035-C	1.0
PF0037-C	1.0
PF0041-C	1.0
PF0042-C	1.0
PF0043-C	0.68
PF0044-C	0.8
PF0047-C	1.0
PF0050-C	0.99
PF0052-C	1.0
PF0053-C	0.83
PF0055-C	1.0
PF0058-C	1.0
PF0062-C	1.0
PF0064-C	0.77
PF0065-C	0.75
PF0066-C	0.96
PF0073-C	0.68
PF0074-C	1.0
PF0079-C	1.0
PF0081-C	0.91
PF0092-C	0.78
PF0095-C	0.97
PF0097-C	0.83
PF0098-C	1.0
PF0099-C	1.0
PF0100-C	1.0
PF0101-C	1.0
PF0102-C	0.92
PF0105-C	0.89
PF0106-C	1.0
PF0107-C	1.0
PF0108-C	1.0
PF0109-C	1.0
PF0111-C	0.79
PF0113-C	0.84
PF0115-C	1.0
PF0117-C	1.0
PF0119-C	1.0
PF0121-C	1.0
PF0122-C	0.89
PF0123-C	0.74
PF0124-C	0.76
PF0127-C	0.85
PF0129-C	1.0
PF0130-C	0.77
PF0135-C	0.82
PF0136-C	1.0
PF0137-C	1.0
PF0142-C	1.0
PF0143-C	1.0
PF0145-C	1.0
PF0146-C	0.79
PF0148-C	1.0
PF0149-C	1.0
PF0151-C	1.0
PF0152-C	1.0
PF0156-C	1.0
PF0157-C	1.0
PF0158-C	1.0
PF0159-C	1.0
PF0160-C	1.0
PF0161-C	1.0
PF0162-C	1.0
PF0163-C	1.0
PF0164-C	1.0
PF0169-C	0.89
PF0172-C	1.0
PF0175-C	1.0
PF0176-C	1.0
PF0178-C	1.0
PF0180-C	0.79
PF0181-C	0.95
PF0184-C	1.0
PF0185-C	0.71
PF0186-C	0.9
PF0188-C	1.0
PF0190-C	0.88
PF0193-C	1.0
PF0197-C	0.71
PF0203-C	1.0
PF0204-C	1.0
PF0205-C	0.89
PF0206-C	1.0
PF0207-C	0.99
PF0211-C	1.0
PF0212-C	0.82
PF0213-C	1.0
PF0214-C	0.75
PF0218-C	0.9
PF0219-C	1.0
PF0221-C	1.0
PF0225-C	1.0
PF0229-C	1.0
PF0231-C	1.0
PF0232-C	1.0
PF0236-C	1.0
PF0238-C	0.89
PF0239-C	1.0
PF0240-C	1.0
PF0245-C	1.0
PF0246-C	1.0
PF0248-C	0.95
PF0253-C	0.89
PF0255-C	1.0
PF0259-C	1.0
PF0260-C	0.7
PF0261-C	1.0
PF0263-C	0.76
PF0266-C	1.0
PF0267-C	1.0
PF0268-C	0.91
PF0269-C	0.7
PF0275-C	0.79
PF0276-C	1.0
PF0277-C	1.0
PF0278-C	1.0
PF0279-C	1.0
PF0282-C	1.0
PF0285-C	1.0
PF0286-C	1.0
PF0287-C	1.0
PF0288-C	1.0
PF0289-C	0.86
PF0290-C	0.66
PF0294-C	1.0
PF0295-C	0.86
PF0298-C	1.0
PF0299-C	1.0
PF0301-C	1.0
PF0304-C	1.0
PF0309-C	1.0
PF0310-C	1.0
PF0311-C	0.83
PF0312-C	0.95
PF0314-C	1.0
PF0323-C	1.0
PF0325-C	0.86
PF0326-C	1.0
PF0328-C	1.0
PF0329-C	1.0
PF0330-C	1.0
PF0331-C	1.0
PF0332-C	1.0
PF0334-C	0.73
PF0337-C	1.0
PF0339-C	1.0
PF0341-C	0.98
PF0342-C	0.77
PF0343-C	0.88
PF0344-C	1.0
PF0345-C	0.88
PF0346-C	0.85
PF0347-C	1.0
PF0349-C	1.0
PF0351-C	0.91
PF0352-C	0.99
PF0353-C	0.78
PF0359-C	0.9
PF0364-C	0.96
PF0366-C	1.0
PF0368-C	0.9
PF0369-C	1.0
PF0370-C	0.89
PF0371-C	1.0
PF0372-C	1.0
PF0374-C	0.87
PF0378-C	0.88
PF0385-C	0.79
PF0390-C	0.72
PF0392-C	0.79
PF0393-CW	1.0
PF0397-C	1.0
PF0399-C	0.9
PF0400-C	1.0
PF0401-C	1.0
PF0404-C	0.82
PF0405-C	1.0
PF0406-C	1.0
PF0407-C	1.0
PF0409-C	1.0
PF0410-CW	1.0
PF0411-C	1.0
PF0412-C	0.84
PF0413-C	0.99
PF0414-C	0.95
PF0417-C	1.0
PF0419-C	1.0
PF0421-C	0.77
PF0422-C	1.0
PF0423-C	0.98
PF0425-C	1.0
PF0427-C	1.0
PF0431-C	1.0
PF0434-C	1.0
PF0437-C	0.84
PF0438-CW	0.76
PF0439-C	1.0
PF0441-CW	1.0
PF0442-C	0.99
PF0443-C	1.0
PF0444-CW	0.99
PF0445-C	1.0
PF0446-CW	1.0
PF0449-C	1.0
PF0450-C	1.0
PF0451-C	1.0
PF0452-C	1.0
PF0454-C	1.0
PF0456-C	1.0
PF0463-C	1.0
PF0466-C	0.99
PF0467-C	0.96
PF0472-C	1.0
PF0473-C	1.0
PF0479-C	0.85
PF0480-C	0.84
PF0482-C	1.0
PF0486-C	0.77
PF0489-C	1.0
PF0491-C	1.0
PF0492-C	1.0
PF0493-C	1.0
PF0504-C	0.75
PF0507-C	1.0
PF0510-C	0.71
PF0511-C	1.0
PF0512-C	1.0
PF0513-C	1.0
PF0514-C	0.77
PF0515-C	1.0
PF0518-C	0.7
PF0519-C	1.0
PF0524-C	0.76
PF0525-C	1.0
PF0531-C	1.0
PF0539-C	0.88
PF0542-C	1.0
PF0554-C	1.0
PF0554-Cx	1.0
PF0556-C	1.0
PF0556-Cx	1.0
PF0559-C	1.0
PF0559-Cx	1.0
PF0560-C	1.0
PF0560-Cx	1.0
PF0562-C	0.89
PF0562-Cx	0.8
PF0578-C	1.0
PF0578-Cx	1.0
PF0584-C	1.0
PF0584-Cx	1.0
PF0590-C	1.0
PF0590-Cx	1.0
PF0596-C	1.0
PF0597-C	1.0
PF0599-C	1.0
PF0604-C	1.0
PF0606-C	1.0
PF0609-C	0.88
PF0610-C	0.71
PF0612-C	0.8
PF0614-C	1.0
PF0616-C	0.74
PF0624-C	0.97
PF0625-C	1.0
PF0626-C	0.96
PF0628-C	0.76
PF0629-C	0.92
PF0632-C	1.0
PF0633-C	1.0
PF0635-C	1.0
PF0638-C	1.0
PF0641-C	0.97
PF0647-C	0.76
PF0651-C	0.76
PF0655-C	0.74
PF0661-C	1.0
PF0666-C	1.0
PF0668-C	0.68
PF0670-C	1.0
PF0673-C	0.83
PF0676-C	1.0
PF0678-C	1.0
PF0680-C	1.0
PF0685-C	1.0
PF0686-C	1.0
PF0687-C	1.0
PF0689-C	1.0
PF0691-C	1.0
PF0692-C	1.0
PF0694-C	1.0
PF0696-C	0.88
PF0697-C	1.0
PF0701-C	0.9
PF0703-C	0.86
PF0704-C	1.0
PF0706-C	1.0
PF0707-C	1.0
PF0712-C	1.0
PF0715-C	1.0
PF0722-C	1.0
PF0724-C	1.0
PF0725-C	1.0
PF0727-C	0.78
PF0728-C	1.0
PF0729-C	1.0
PF0730-C	1.0
PF0733-C	1.0
PF0735-C	0.99
PF0736-C	0.78
PF0737-C	1.0
PF0738-C	1.0
PF0742-C	1.0
PF0743-C	0.91
PF0744-C	0.71
PF0747-C	1.0
PF0748-C	0.75
PF0749-C	0.76
PF0752-C	0.77
PF0754-C	1.0
PF0759-C	1.0
PF0761-C	1.0
PF0763-C	0.77
PF0764-C	0.91
PF0767-C	1.0
PF0768-C	1.0
PF0769-C	1.0
PF0771-C	0.76
PF0772-C	0.74
PF0773-C	0.72
PF0774-C	0.86
PF0778-C	1.0
PF0780-C	1.0
PF0782-C	1.0
PF0783-C	1.0
PF0784-C	0.79
PF0785-C	1.0
PF0786-C	1.0
PF0787-C	0.74
PF0789-C	1.0
PF0794-C	0.79
PF0798-C	0.86
PF0802-C	1.0
PF0803-C	1.0
PF0804-C	0.87
PF0809-C	1.0
PF0811-C	1.0
PF0813-C	0.95
PF0814-C	0.89
PF0816-C	1.0
PF0817-C	1.0
PF0818-C	1.0
PF0820-C	1.0
PF0821-C	0.81
PF0822-C	1.0
PF0823-C	1.0
PF0826-C	1.0
PF0827-C	0.81
PF0829-C	0.71
PF0831-C	0.71
PF0832-C	1.0
PF0833-C	1.0
PF0835-C	0.89
PF0837-C	0.72
PF0838-C	0.83
PF0841-C	0.9
PF0842-C	1.0
PF0843-C	1.0
PF0845-C	0.72
PF0846-C	1.0
PF0849-C	0.76
PF0852-C	0.78
PF0854-C	0.87
PF0856-C	0.8
PF0861-C	1.0
PF0862-C	0.83
PF0864-C	0.89
PF0866-C	0.75
PF0871-C	0.97
PF0872-C	1.0
PF0873-C	1.0
PF0874-C	1.0
PF0875-C	0.76
PF0876-C	1.0
PF0878-C	1.0
PF0879-C	1.0
PF0880-C	0.92
PF0881-C	1.0
PF0883-C	1.0
PF0885-C	0.83
PF0887-C	0.86
PF0890-C	1.0
PF0891-C	1.0
PF0892-C	1.0
PF0894-C	1.0
PF0895-C	0.75
PF0898-C	0.75
PF0899-C	1.0
PF0900-C	1.0
PF0904-C	0.78
PF0905-C	1.0
PF0906-C	0.8
PF0907-C	1.0
PF0911-C	1.0
PF0912-C	0.93
PF0915-C	1.0
PF0916-C	1.0
PF0917-C	0.8
PF0918-C	1.0
PF0919-C	1.0
PF0920-C	1.0
PF0922-C	1.0
PF0923-C	0.81
PF0925-C	1.0
PF0926-C	0.86
PF0930-C	1.0
PF0939-C	0.87
PF0942-C	1.0
PF0946-C	1.0
PF0948-C	1.0
PF0950-C	0.75
PF0951-C	0.8
PF0952-C	0.75
PF0953-C	0.9
PF0959-C	0.87
PF0960-C	1.0
PF0963-C	1.0
PF0964-C	1.0
PF0966-C	0.9
PF0967-C	0.8
PF0969-C	1.0
PF0972-C	1.0
PF0975-C	1.0
PF0982-C	1.0
PF0984-C	1.0
PF0987-C	1.0
PF0992-C	1.0
PF0998-C	0.77
PF1000-C	0.84
PF1005-C	1.0
PF1006-C	1.0
PF1009-C	1.0
PF1010-C	1.0
PF1011-C	1.0
PF1013-C	0.89
PF1014-C	1.0
PF1015-C	1.0
PF1016-C	1.0
PF1017-C	1.0
PF1018-C	1.0
PF1019-C	1.0
PF1020-C	1.0
PF1021-C	1.0
PF1024-C	0.75
PF1026-C	1.0
PF1027-C	1.0
PF1028-C	1.0
PF1029-C	1.0
PF1031-C	1.0
PF1032-C	1.0
PF1033-C	1.0
PF1034-C	1.0
PF1036-C	1.0
PF1037-C	1.0
PF1040-C	1.0
PF1041-C	1.0
PF1042-C	1.0
PF1043-C	0.82
PF1044-C	1.0
PF1048-C	1.0
PF1049-C	1.0
PF1051-C	1.0
PF1052-C	0.76
PF1053-C	1.0
PF1055-C	0.73
PF1056-C	1.0
PF1057-C	0.77
PF1058-C	1.0
PF1060-C	0.69
PF1061-C	1.0
PF1062-C	1.0
PF1063-C	0.78
PF1064-C	1.0
PF1065-C	1.0
PF1068-C	0.88
PF1069-C	1.0
PF1071-C	1.0
PF1072-C	0.74
PF1073-C	1.0
PF1076-C	1.0
PF1077-C	1.0
PF1078-C	1.0
PF1079-C	0.72
PF1082-C	1.0
PF1083-C	0.89
PF1084-C	1.0
PF1085-C	1.0
PF1086-C	1.0
PF1089-C	1.0
PF1091-C	1.0
PF1096-C	0.71
PF1097-C	0.7
PF1098-C	0.86
PF1099-C	1.0
PF1101-C	0.75
PF1102-C	0.78
PF1103-C	1.0
PF1104-C	0.9
PF1105-C	1.0
PF1107-C	0.74
PF1108-C	0.84
PF1110-C	1.0
PF1112-C	1.0
PF1113-C	1.0
PF1114-C	1.0
PF1118-C	1.0
PF1118-Cx	1.0
PF1119-C	1.0
PF1119-Cx	1.0
PF1119-Cx6	1.0
PF1119-Cx8	1.0
PF1124-C	1.0
PF1125-C	1.0
PF1126-C	1.0
PF1126-Cx	1.0
PF1127-Cx	1.0
PF1132-C	1.0
PF1132-Cx	1.0
PF1134-C	1.0
PF1135-C	1.0
PF1135-Cx	1.0
PF1139-Cx	1.0
PF1139-Cx6	1.0
PF1139-Cx9	1.0
PF1140-C	1.0
PF1140-Cx	0.71
PF1140-Cx8	0.71
PF1141-Cx	1.0
PF1141-Cx9	1.0
PF1142-C	0.81
PF1142-Cx	1.0
PF1142-Cx9	1.0
PF1148-Cx	1.0
PF1148-Cx7	1.0
PF1148-Cx8	1.0
PF1153-Cx	1.0
PF1153-Cx7	0.79
PF1153-Cx9	1.0
PF1154-C	1.0
PF1154-Cx	1.0
PF1155-Cx	1.0
PF1155-Cx6	1.0
PF1155-Cx8	1.0
PF1157-Cx	0.72
PF1160-Cx	1.0
PF1160-Cx6	1.0
PF1160-Cx9	1.0
PF1167-C	1.0
PF1167-Cx	1.0
PF1170-C	1.0
PF1172-Cx	1.0
PF1173-C	1.0
PF1174-C	1.0
PF1174-Cx	1.0
PF1177-C	1.0
PF1178-Cx	1.0
PF1179-Cx	0.89
PF1180-Cx	1.0
PF1182-C	0.74
PF1184-C	1.0
PF1184-Cx	0.83
PF1185-C	1.0
PF1187-C	1.0
PF1188-Cx	1.0
PF1189-C	1.0
PF1189-Cx	1.0
PF1194-C	1.0
PF1195-C	1.0
PF1195-Cx	1.0
PF1195-Cx9	1.0
PF1196-C	1.0
PF1196-Cx	1.0
PF1197-C	0.8
PF1197-Cx	1.0
PF1197-Cx8	1.0
PF1198-Cx	1.0
PF1198-Cx7	1.0
PF1198-Cx8	1.0
PF1200-C	1.0
PF1200-Cx	1.0
PK0002-C	0.94
PK0007-C	1.0
PK0011-C	0.89
PK0017-C	1.0
PK0020-C	1.0
PK0023-C	0.7
PK0027-C	1.0
PK0028-C	1.0
PK0031-C	1.0
PK0038-C	0.9
PK0040-C	0.86
PK0042-C	1.0
PK0044-C	1.0
PK0045-C	1.0
PK0052-C	1.0
PK0055-C	0.82
PK0056-C	1.0
PK0059-C	1.0
PK0062-C	0.88
PK0063-C	1.0
PK0065-C	1.0
PK0069-C	1.0
PK0070-C	1.0
PK0072-C	0.79
PK0073-C	1.0
PK0075-C	1.0
PL0004-C	1.0
PL0004-CW	1.0
PM0004-C	1.0
PM0005-C	1.0
PM0006-C	0.84
PM0007-C	0.86
PM0014-C	1.0
PM0015-C	1.0
PM0017-C	1.0
PM0019-C	1.0
PM0020-C	1.0
PM0021-C	1.0
PM0022-C	1.0
PM0023-C	0.99
PM0025-C	1.0
PM0026-C	0.84
PM0033-C	1.0
PM0034-C	0.71
PM0037-C	1.0
PM0039-C	0.89
PM0042-C	1.0
PM0047-C	0.74
PM0048-C	1.0
PM0049-C	1.0
PM0058-C	0.99
PM0062-C	1.0
PM0063-C	1.0
PM0064-C	0.9
PM0068-C	1.0
PM0071-C	1.0
PM0074-C	1.0
PM0086-C	1.0
PM0090-C	1.0
PM0096-C	1.0
PM0097-C	1.0
PM0098-C	0.77
PM0107-C	1.0
PM0113-C	1.0
PM0114-C	1.0
PM0115-C	1.0
PM0117-C	1.0
PM0124-C	1.0
PM0127-C	1.0
PM0129-C	1.0
PM0132-C	0.8
PM0133-C	1.0
PM0136-C	1.0
PM0142-C	1.0
PM0145-C	0.76
PM0146-C	1.0
PM0153-C	0.74
PM0156-C	1.0
PM0157-C	1.0
PM0159-C	1.0
PM0160-C	1.0
PM0182-C	1.0
PM0183-C	1.0
PM0187-C	0.72
PM0188-C	1.0
PM0190-C	1.0
PM0191-C	1.0
PM0192-C	0.9
PM0193-C	0.83
PM0194-C	0.79
PM0198-C	0.74
PM0199-C	1.0
PM0201-C	1.0
PM0203-C	0.76
PM0204-C	1.0
PM0208-C	0.88
PM0209-C	1.0
PM0212-C	1.0
PM0213-C	1.0
PM0215-C	1.0
PM0216-C	1.0
PM0218-C	1.0
PM0220-C	1.0
PM0221-C	0.81
PM0222-C	1.0
PM0224-C	1.0
PM0227-C	1.0
PM0229-C	1.0
PM0231-C	1.0
PM0233-C	1.0
PM0234-C	0.99
PM0235-C	1.0
PM0236-C	1.0
PM0238-C	1.0
PM0240-C	1.0
PM0242-C	1.0
PM0243-C	0.82
PM0244-C	0.82
PM0246-C	0.72
PM0247-C	1.0
PM0248-C	1.0
PM0249-C	1.0
PM0250-C	0.78
PM0252-C	1.0
PM0255-C	1.0
PM0256-C	0.76
PM0257-C	1.0
PM0258-C	0.75
PM0259-C	1.0
PM0261-C	1.0
PM0262-C	1.0
PM0265-C	1.0
PM0266-C	1.0
PM0267-C	1.0
PM0269-C	1.0
PM0274-C	1.0
PM0276-C	0.77
PM0278-C	1.0
PM0279-C	1.0
PM0281-C	1.0
PM0282-C	1.0
PM0285-C	0.98
PM0287-C	1.0
PM0288-C	0.73
PM0289-C	1.0
PM0290-C	1.0
PM0292-C	1.0
PM0293-C	1.0
PM0297-C	1.0
PM0299-C	1.0
PM0302-C	1.0
PM0303-C	0.81
PM0304-C	1.0
PM0305-C	1.0
PM0306-C	0.81
PM0307-C	1.0
PM0309-C	1.0
PM0310-C	0.77
PM0311-C	1.0
PM0315-C	1.0
PM0316-C	0.77
PM0317-C	1.0
PM0318-C	1.0
PM0319-C	1.0
PM0320-C	0.75
PM0321-C	1.0
PM0322-C	0.91
PM0323-C	1.0
PM0324-C	1.0
PM0325-C	1.0
PM0326-C	0.71
PM0327-C	1.0
PM0328-C	1.0
PM0331-C	1.0
PM0333-C	1.0
PM0335-C	1.0
PM0338-C	0.84
PM0340-C	1.0
PM0341-C	1.0
PM0342-C	1.0
PM0346-C	0.74
PM0349-C	0.87
PM0350-C	1.0
PM0357-C	1.0
PM0358-C	1.0
PM0359-C	1.0
PM0361-C	0.76
PM0363-C	1.0
PM0364-C	1.0
PM0365-C	1.0
PM0366-C	1.0
PM0367-C	1.0
PM0368-C	1.0
PM0372-C	0.74
PM0374-C	0.73
PM0375-C	1.0
PM0377-C	1.0
PM0378-C	1.0
PM0379-C	1.0
PM0381-C	1.0
PM0382-C	1.0
PM0385-C	1.0
PM0392-C	1.0
PM0393-C	1.0
PM0395-C	1.0
PM0397-C	1.0
PM0398-C	1.0
PM0400-C	1.0
PM0403-C	1.0
PM0410-C	1.0
PM0411-C	1.0
PM0412-C	0.75
PM0414-C	1.0
PM0415-C	1.0
PM0418-C	1.0
PM0420-C	1.0
PM0422-C	1.0
PM0423-C	1.0
PM0424-C	1.0
PM0425-C	0.72
PM0426-C	0.81
PM0428-C	1.0
PM0429-C	1.0
PM0432-C	1.0
PM0434-C	0.77
PM0435-C	1.0
PM0437-C	0.76
PM0438-C	1.0
PM0440-C	0.75
PM0441-C	0.7
PM0442-C	1.0
PM0444-C	1.0
PM0445-C	1.0
PM0446-C	1.0
PM0448-C	1.0
PM0451-C	1.0
PM0452-C	1.0
PM0454-C	1.0
PM0455-C	1.0
PM0456-C	1.0
PM0458-C	1.0
PM0459-C	1.0
PM0460-C	1.0
PM0461-C	1.0
PM0463-C	1.0
PM0464-C	1.0
PM0467-C	1.0
PM0468-C	1.0
PM0469-C	1.0
PM0470-C	1.0
PM0472-C	1.0
PM0473-C	0.92
PM0476-C	0.77
PM0478-C	1.0
PM0479-Cx	1.0
PM0480-C	0.72
PM0481-C	1.0
PM0483-C	0.83
PM0485-C	1.0
PM0486-C	0.77
PM0487-C	0.76
PM0488-C	0.74
PM0489-C	0.86
PM0490-C	1.0
PM0492-C	1.0
PM0493-C	1.0
PM0494-C	0.68
PM0495-C	1.0
PM0497-C	1.0
PM0498-C	1.0
PM0501-C	1.0
PM0503-C	0.73
PM0504-C	0.73
PM0505-C	1.0
PM0506-C	1.0
PM0510-C	1.0
PM0512-C	1.0
PM0513-C	1.0
PM0518-C	1.0
PM0529-C	1.0
PM0535-C	1.0
PM0544-C	1.0
PM0565-C	1.0
PM0566-C	1.0
PM0567-C	1.0
PM0568-C	0.78
PM0569-C	1.0
PM0570-C	0.76
PM0571-C	1.0
PM0572-C	0.85
PM0573-C	1.0
PM0574-C	1.0
PM0575-C	0.71
PM0576-C	0.89
PM0577-C	0.76
PM0578-C	0.89
PM0579-C	0.9
PM0580-C	1.0
PM0582-C	1.0
PM0583-C	1.0
PM0585-C	1.0
PM0586-C	1.0
PM0588-C	1.0
PM0589-C	0.78
PM0590-C	1.0
PM0592-C	1.0
PM0593-C	1.0
PM0594-C	1.0
PM0595-C	1.0
PM0597-C	0.75
PM0598-C	0.91
PM0600-C	1.0
PM0601-C	1.0
PM0602-C	1.0
PM0603-C	1.0
PM0604-C	1.0
PM0605-C	1.0
PM0606-C	1.0
PM0608-C	1.0
PM0609-C	1.0
PM0610-C	1.0
PM0611-C	1.0
PM0612-C	1.0
PM0613-C	1.0
QJ0001-C	1.0
QJ0001-Cx	1.0
QJ0002-C	0.82
QJ0002-Cx	1.0
QJ0003-C	1.0
QJ0003-Cx	1.0
QJ0004-C	0.76
QJ0005-C	1.0
QJ0006-C	1.0
QJ0007-C	1.0
QJ0008-C	1.0
QJ0009-C	0.8
QJ0010-C	1.0
QJ0018-C	1.0
QJ0019-C	1.0
QJ0062-C	0.96
QJ0094-C	0.76
QJ0095-C	0.98
QJ0159-C	1.0
QJ0160-C	1.0
QJ0161-C	1.0
QJ0162-C	1.0
QJ0163-C	1.0
QJ0164-C	1.0
QJ0165-C	1.0
QJ0167-C	1.0
QJ0168-C	1.0
QJ0169-C	1.0
QJ0172-C	1.0
QJ0174-C	1.0
QJ0175-C	1.0
QP0001-C	1.0
QP0002-C	1.0
QP0003-C	0.78
QP0008-C	1.0
QP0009-C	1.0
QP0010-C	1.0
QP0011-C	1.0
QP0012-C	1.0
QP0014-C	1.0
QP0017-C	1.0
QP0018-C	1.0
QP0019-C	0.74
QP0021-C	0.84
QP0022-C	0.86
QP0023-C	0.88
QP0026-C	1.0
QP0027-C	1.0
QP0031-C	1.0
QP0032-C	1.0
QP0034-C	1.0
QP0035-C	1.0
QP0036-C	1.0
QP0037-C	0.72
QP0038-C	0.76
QP0039-C	1.0
QP0041-C	1.0
QP0042-C	1.0
QP0043-C	1.0
QP0045-C	1.0
QP0047-C	0.72
QP0051-C	1.0
QP0055-C	1.0
QP0056-C	0.72
QP0057-C	1.0
QP0060-C	0.78
QP0061-C	0.75
QP0064-C	1.0
QP0065-C	0.86
QP0068-C	1.0
QP0069-C	0.85
QP0071-C	0.75
QP0072-C	0.87
QP0073-C	1.0
QP0075-C	0.84
QP0076-C	1.0
QP0079-C	0.89
QP0080-C	0.77
QP0081-C	0.75
QP0083-C	0.77
QP0086-C	0.75
QP0088-C	0.73
QP0091-C	1.0
QP0093-C	1.0
QP0097-C	0.79
QP0098-C	0.81
QP0101-C	1.0
QP0102-C	1.0
QP0103-C	0.77
QP0105-C	1.0
QP0107-C	1.0
QP0108-C	1.0
QP0110-C	1.0
QP0112-C	1.0
QP0113-C	1.0
QP0114-C	1.0
QP0115-C	1.0
QP0116-C	0.98
QP0118-C	1.0
QP0119-C	1.0
QP0123-C	1.0
QP0124-C	1.0
QP0125-C	1.0
QP0126-C	1.0
QP0127-C	1.0
QP0128-C	1.0
QP0129-C	0.72
QP0130-C	1.0
QP0132-C	1.0
QP0133-C	1.0
QP0134-C	0.75
QP0137-C	1.0
QP0138-C	1.0
QP0140-C	1.0
QP0146-C	1.0
QP0147-C	0.77
QP0149-C	0.88
QP0150-C	1.0
QP0153-C	1.0
QP0154-C	0.86
QP0155-C	1.0
QP0156-C	0.88
QP0157-C	0.75
QP0158-C	1.0
QP0159-C	1.0
QP0162-C	0.77
QP0163-C	1.0
QP0164-C	0.74
QP0166-C	1.0
QP0168-C	1.0
QP0169-C	1.0
QP0170-C	0.92
QP0171-C	1.0
QP0172-C	0.74
QP0174-C	1.0
QP0175-C	1.0
QP0176-C	0.9
QP0177-C	1.0
QP0178-C	1.0
QP0181-C	0.83
QP0183-C	0.98
QP0184-C	1.0
QP0185-C	1.0
QP0186-C	1.0
QP0187-C	1.0
QP0188-C	0.79
QP0190-C	1.0
QP0191-C	1.0
QP0192-C	1.0
QP0193-C	0.77
QP0194-C	0.8
QP0195-C	1.0
QP0196-C	1.0
QP0197-C	1.0
QP0198-C	1.0
QP0199-C	1.0
QP0205-C	1.0
QP0206-C	1.0
QP0207-C	0.72
QP0212-C	1.0
QP0213-C	0.91
QP0214-C	0.82
QP0216-C	0.71
QP0219-C	1.0
QP0222-C	1.0
QP0224-C	1.0
QP0226-C	1.0
QP0227-C	0.77
QP0229-C	1.0
QP0230-C	1.0
QP0231-C	1.0
QP0232-C	1.0
QP0233-C	1.0
QP0234-C	1.0
QP0235-C	1.0
QP0237-C	1.0
QP0238-C	0.86
QP0240-C	1.0
QP0243-C	1.0
QP0244-C	1.0
QP0245-C	1.0
QP0246-C	0.87
QP0253-C	1.0
QP0254-C	1.0
QP0255-C	1.0
QP0258-C	1.0
QQ0004-C	1.0
QQ0005-C	1.0
QQ0006-C	0.89
QQ0008-C	1.0
QQ0009-C	1.0
QQ0012-C	0.81
QQ0014-C	0.86
QQ0024-C	1.0
QQ0027-C	1.0
QQ0031-C	1.0
QQ0032-C	0.73
QQ0039-C	1.0
QQ0047-C	0.75
QQ0048-C	1.0
QQ0049-C	1.0
QQ0050-C	1.0
QQ0053-C	1.0
QQ0054-C	0.75
QQ0056-C	1.0
QQ0058-C	0.7
QQ0061-C	1.0
QQ0063-C	1.0
QQ0065-C	0.8
QQ0066-C	1.0
QQ0070-C	1.0
QQ0071-C	1.0
QQ0073-C	1.0
QQ0074-C	1.0
QQ0075-C	1.0
QQ0078-C	1.0
QQ0079-C	0.8
QQ0081-C	1.0
QQ0082-C	1.0
QQ0084-C	0.76
QQ0088-C	1.0
QQ0089-C	1.0
QQ0090-C	1.0
QQ0095-C	1.0
QQ0096-C	0.91
QQ0097-C	1.0
QQ0099-C	0.71
QQ0100-C	0.81
QQ0102-C	1.0
QQ0103-C	1.0
QQ0105-C	1.0
QQ0109-C	1.0
QQ0111-C	1.0
QQ0112-C	1.0
QQ0113-C	1.0
QQ0115-C	1.0
QQ0116-C	1.0
QQ0117-C	1.0
QQ0118-C	1.0
QQ0119-C	1.0
QQ0120-C	0.82
QT0001-C	1.0
QT0001-CW4	1.0
QT0001-CW5	1.0
QT0001-CW6	1.0
QT0002-C	1.0
QT0002-CW4	1.0
QT0002-CW5	1.0
QT0002-CW6	1.0
QT0003-CW	0.82
QT0004-C	1.0
QT0004-CW3	1.0
QT0004-CW4	1.0
QT0005-C	1.0
QT0005-CW	1.0
QT0005-CW2	1.0
QT0005-CW3	1.0
QT0006-C	1.0
QT0006-CW4	1.0
QT0006-CW5	1.0
QT0007-C	1.0
QT0008-CW	1.0
QT0008-CW4	1.0
QT0009-C	1.0
QT0009-CW	1.0
QT0009-CW3	1.0
QT0011-C	1.0
QT0012-C	1.0
QT0012-CW2	1.0
QT0012-CW3	1.0
QT0014-C	1.0
QT0015-CW	1.0
QT0015-CW2	1.0
QT0015-CW3	1.0
QT0015-CW5	1.0
QT0016-C	1.0
QT0017-C	1.0
QT0017-CW4	1.0
QT0017-CW6	1.0
QT0018-C	0.76
QT0019-CW4	0.76
QT0019-CW6	0.74
QT0020-C	1.0
QT0020-CW	1.0
QT0020-CW2	1.0
QT0021-CW3	0.82
QT0022-CW	1.0
QT0023-C	1.0
QT0023-CW	1.0
QT0023-CW2	1.0
QT0023-CW4	1.0
QT0024-C	1.0
QT0024-CW	1.0
QT0024-CW2	1.0
QT0025-C	1.0
QT0026-C	1.0
QT0026-CW	0.92
QT0026-CW2	1.0
QT0026-CW4	1.0
QT0027-CW4	0.86
QT0028-CW5	1.0
QT0028-CW6	0.71
QT0029-CW	1.0
QT0029-CW5	1.0
QT0029-CW6	1.0
QT0030-CW3	1.0
QT0031-CW2	1.0
QT0033-C	0.72
QT0033-CW	1.0
QT0033-CW2	1.0
QT0033-CW3	1.0
QT0036-CW	0.81
QT0037-CW	1.0
QT0038-C	0.99
QT0047-CW	0.73
QT0054-C	1.0
QV0004-C	0.77
QV0005-C	1.0
QV0008-C	1.0
QV0009-C	1.0
QV0013-C	1.0
QV0014-C	0.73
QV0015-C	1.0
QV0016-C	1.0
QV0018-C	1.0
QV0019-C	1.0
QV0020-C	1.0
QV0021-C	1.0
QV0026-C	1.0
QV0027-C	0.94
QV0029-C	0.78
QV0030-C	1.0
QV0031-C	1.0
QV0032-C	1.0
QV0033-C	1.0
QV0035-C	0.69
QV0037-C	0.74
QV0038-C	1.0
QV0039-C	1.0
QV0040-C	1.0
QV0042-C	0.7
QV0044-C	1.0
QV0045-C	1.0
QV0046-C	1.0
QV0047-C	1.0
QV0049-C	1.0
QV0051-C	1.0
QV0053-C	1.0
QV0056-C	0.77
QV0058-C	1.0
QV0060-C	1.0
QV0061-C	0.71
QV0062-C	1.0
QV0064-C	1.0
QV0065-C	1.0
QV0067-C	1.0
QV0069-C	1.0
QV0070-C	1.0
QV0071-C	1.0
QV0072-C	1.0
QV0075-C	0.92
QV0076-C	1.0
QV0077-C	1.0
QV0078-C	1.0
QV0080-C	1.0
QV0081-C	1.0
QV0082-C	0.73
QV0084-C	1.0
QV0085-C	1.0
QV0086-C	1.0
QV0087-C	0.78
QV0088-C	0.78
QV0089-C	1.0
QV0090-C	1.0
QV0091-C	1.0
QV0092-C	0.66
QV0093-C	1.0
QV0094-C	1.0
QV0096-C	0.7
QV0097-C	1.0
QV0099-C	1.0
QV0100-C	1.0
QV0102-C	1.0
QV0103-C	1.0
QV0104-C	1.0
QV0105-C	1.0
QV0106-C	0.81
QV0107-C	0.98
QV0108-C	1.0
QV0109-C	1.0
QV0110-C	1.0
QV0112-C	1.0
