# Supplementary material for: Strong positive selection biases identity-by-descent-based inferences of recent demography and population structure in Plasmodium falciparum
Source: Nat Commun. 2024 Mar 20;15:2499. doi: 10.1038/s41467-024-46659-0 (PMC10954658; doi:10.1038/s41467-024-46659-0)
Supplement: Supplementary file 6 — Source Data File [file 41467_2024_46659_MOESM6_ESM.zip › Supplementary_Figure10/suppl_fig10a_oddar_meanchey_2009.csv]

	IGS-CBD-003	CVD_KHM_004	CVD_KHM_005	CVD_KHM_006	CVD_KHM_007	CVD_KHM_008	CVD_KHM_009	CVD_KHM_010	CVD_KHM_011	CVD_KHM_012	CVD_KHM_013	CVD_KHM_014	CVD_KHM_015	CVD_KHM_016	CVD_KHM_017	CVD_KHM_018	CVD_KHM_019	CVD_KHM_020	CVD_KHM_021	CVD_KHM_022	CVD_KHM_023	CVD_KHM_024	CVD_KHM_025	CVD_KHM_026	CVD_KHM_027	CVD_KHM_028	CVD_KHM_029	CVD_KHM_030	CVD_KHM_031	CVD_KHM_032	CVD_KHM_033	CVD_KHM_034	CVD_KHM_035	CVD_KHM_036	CVD_KHM_037	CVD_KHM_038	CVD_KHM_039	CVD_KHM_040	CVD_KHM_041	CVD_KHM_042	CVD_KHM_043	CVD_KHM_044	CVD_KHM_045	CVD_KHM_046	CVD_KHM_047	CVD_KHM_048	CVD_KHM_049	CVD_KHM_050	CVD_KHM_051
IGS-CBD-003	0.0	593.9024666666668	594.2841333333334	86.84573333333336	146.5948666666667	228.6154666666667	84.13193333333335	594.2229333333335	1489.8132	88.61200000000002	86.70513333333338	182.61060000000003	1500.9566666666667	122.12626666666665	601.62	70.03920000000002	934.9428000000001	87.43066666666662	69.71299999999998	247.73506666666668	116.76466666666666	86.43340000000006	34.97119999999999	79.04106666666671	1482.0961333333335	192.4537333333334	62.430666666666674	245.84200000000004	91.05340000000002	756.5826000000001	227.16706666666667	42.54033333333338	182.53060000000005	921.9961333333334	226.0152	222.44326666666672	90.19873333333335	25.662733333333357	45.32739999999999	59.24606666666666	88.9089333333334	207.96220000000005	151.4168666666667	806.1204	91.05340000000002	90.17620000000001	125.5516666666667	818.7904666666668	251.84580000000003
CVD_KHM_004	593.9024666666668	0.0	1511.3308666666667	72.74886666666669	138.38453333333337	166.00526666666667	168.37933333333336	1499.3137333333334	589.8940666666667	58.29026666666667	64.47120000000002	106.34953333333338	594.5020666666668	72.01979999999998	174.07420000000008	50.86353333333335	341.5381333333334	103.94593333333333	67.70653333333331	144.45086666666666	66.34533333333333	59.501133333333364	18.45193333333333	70.04280000000001	592.6702666666667	139.67146666666667	32.56160000000003	146.34393333333333	69.04606666666669	302.65446666666674	136.7441333333333	10.202000000000004	132.86360000000002	342.31660000000005	129.97566666666663	165.51606666666666	56.34806666666668	58.97140000000002	75.58186666666666	108.5597333333333	38.43033333333336	180.35606666666664	75.6686666666667	319.3131333333333	69.04606666666669	55.59086666666667	418.1063333333334	261.92300000000006	153.12359999999998
CVD_KHM_005	594.2841333333334	1511.3308666666667	0.0	68.17400000000002	141.12353333333337	171.7296	168.50713333333334	1494.9968000000001	589.8708666666668	64.46206666666666	66.74933333333335	102.14293333333339	597.2178666666667	80.57266666666662	176.81320000000008	48.5668	342.2373333333334	103.21179999999998	75.72673333333331	144.45086666666666	66.34533333333333	65.33766666666669	18.45193333333333	73.10233333333333	592.6470666666668	144.65606666666667	32.56160000000003	146.34393333333333	66.74933333333335	304.6593333333334	140.49066666666664	10.202000000000004	127.87900000000002	343.95153333333343	133.72219999999996	171.2404	58.62620000000001	59.16706666666669	78.56719999999999	108.5597333333333	43.651800000000016	180.35606666666664	75.44493333333337	319.3131333333333	66.74933333333335	61.4274	421.6042666666667	266.12960000000004	153.12359999999998
CVD_KHM_006	86.84573333333336	72.74886666666669	68.17400000000002	0.0	23.826733333333326	93.45519999999998	87.42846666666668	68.61520000000002	85.32313333333335	62.75453333333332	1326.3980000000001	69.55013333333339	80.66486666666668	82.8480666666667	64.68973333333332	1351.7335333333335	68.53866666666669	39.78259999999999	61.767666666666656	72.48453333333336	60.32419999999996	70.70013333333333	62.7216666666667	61.33639999999998	85.32313333333335	62.647666666666694	43.82246666666667	74.37760000000003	1321.5710666666669	61.15286666666674	58.798533333333324	378.22800000000007	57.021200000000036	63.24566666666667	53.385733333333334	93.45519999999998	1332.4764	220.01673333333338	53.48400000000002	32.44686666666665	224.0882666666667	112.25246666666669	192.48000000000002	65.39673333333334	1329.2436	62.75453333333332	79.35233333333332	54.45360000000003	94.48713333333335
CVD_KHM_007	146.5948666666667	138.38453333333337	141.12353333333337	23.826733333333326	0.0	61.97760000000003	47.96786666666665	138.38453333333337	155.26220000000004	33.1856	26.148666666666653	48.49806666666667	151.6504666666667	49.74659999999999	71.55446666666667	11.930933333333332	98.60340000000002	42.31673333333331	22.008599999999987	68.26306666666669	14.675800000000002	25.279400000000013	22.978866666666676	24.64026666666666	162.05080000000004	70.01133333333333	30.35493333333335	69.13580000000002	26.148666666666653	54.966	31.935199999999988	2.5844	68.94533333333332	96.79873333333336	33.099399999999996	61.97760000000003	26.148666666666653	2.3002000000000002	60.23413333333336	73.70186666666666	21.906200000000023	66.08000000000003	50.06033333333335	96.44946666666671	23.638666666666655	34.212266666666665	201.84373333333338	47.52513333333335	66.62180000000002
CVD_KHM_008	228.6154666666667	166.00526666666667	171.7296	93.45519999999998	61.97760000000003	0.0	45.68060000000003	175.16313333333332	234.46113333333338	402.8872666666667	100.73126666666664	96.96820000000004	226.5121333333334	82.07879999999997	214.86873333333338	69.88713333333332	197.7567333333334	80.18386666666665	43.34613333333333	76.62986666666669	70.51646666666669	591.3034000000001	22.375000000000018	313.3294666666667	234.46113333333338	53.543866666666645	40.494066666666626	76.62986666666669	100.73126666666664	139.79680000000005	57.821799999999996	244.96980000000005	58.133799999999965	197.00893333333337	57.821799999999996	1504.2132000000001	100.73126666666664	27.36533333333332	179.38733333333334	42.91413333333331	501.02220000000005	616.273	83.34300000000003	130.73380000000006	100.73126666666664	403.24806666666666	127.54160000000002	138.636	119.67213333333336
CVD_KHM_009	84.13193333333335	168.37933333333336	168.50713333333334	87.42846666666668	47.96786666666665	45.68060000000003	0.0	166.86853333333335	81.79426666666669	48.75919999999995	85.73473333333331	54.33393333333335	81.22506666666668	101.37986666666669	24.012200000000004	89.67013333333335	96.58940000000003	164.88113333333334	126.71019999999999	49.23979999999996	42.50486666666667	40.533199999999965	28.13106666666668	93.58033333333329	81.79426666666669	36.606933333333345	54.29313333333336	50.26373333333329	90.12913333333331	41.015466666666676	64.46906666666666	29.378999999999966	28.053466666666676	91.48880000000003	65.83666666666666	45.68060000000003	90.12913333333331	17.609799999999993	101.41753333333334	68.33280000000002	28.763933333333334	48.22113333333334	35.410933333333354	75.18433333333331	90.12913333333331	48.75919999999995	195.94260000000003	73.56233333333334	88.02579999999995
CVD_KHM_010	594.2229333333335	1499.3137333333334	1494.9968000000001	68.61520000000002	138.38453333333337	175.16313333333332	166.86853333333335	0.0	589.8096666666668	60.419933333333326	69.90493333333335	102.14293333333339	597.1566666666668	75.0051333333333	168.26466666666673	46.729866666666666	341.08106666666674	110.01366666666665	73.30626666666664	139.05966666666666	67.21053333333332	57.188133333333354	18.45193333333333	64.6516	592.5858666666668	137.1886	32.56160000000003	146.34393333333333	69.90493333333335	299.9109333333334	131.85559999999998	13.21246666666667	130.38073333333332	342.79526666666675	125.0871333333333	174.67393333333334	66.18473333333336	58.97140000000002	74.86033333333332	108.5597333333333	45.48646666666669	181.85079999999996	75.96453333333338	322.05213333333336	69.90493333333335	58.0558	420.1998000000001	266.12960000000004	156.9868
CVD_KHM_011	1489.8132	589.8940666666667	589.8708666666668	85.32313333333335	155.26220000000004	234.46113333333338	81.79426666666669	589.8096666666668	0.0	88.33106666666669	89.75740000000003	187.11240000000004	1503.1653333333334	122.86113333333331	604.3656000000001	64.79640000000002	937.3544666666668	92.0341333333333	66.12533333333332	246.05973333333336	106.45573333333333	81.58080000000007	35.01859999999999	79.37633333333338	1501.334	200.07073333333338	62.430666666666674	247.95280000000002	89.53080000000001	750.0019333333335	219.3915333333333	42.54033333333338	189.89100000000002	950.9274	218.23966666666666	233.5365333333334	85.81060000000002	25.32033333333336	51.410066666666665	60.456066666666665	87.70506666666674	206.86973333333336	155.13706666666667	800.2114	89.53080000000001	89.22473333333333	130.4818666666667	824.9876666666668	258.1760666666667
CVD_KHM_012	88.61200000000002	58.29026666666667	64.46206666666666	62.75453333333332	33.1856	402.8872666666667	48.75919999999995	60.419933333333326	88.33106666666669	0.0	76.69473333333332	94.35073333333331	90.17946666666668	80.52039999999997	437.04673333333335	41.94646666666666	108.37333333333332	20.400599999999983	121.37333333333333	69.19639999999998	109.39886666666666	1068.4932666666668	40.66193333333332	686.9608666666667	90.51473333333335	69.63039999999998	70.38279999999997	71.08946666666665	76.69473333333332	73.79820000000001	53.99126666666665	529.2715333333334	62.12099999999998	101.35406666666665	55.45379999999997	409.38166666666666	67.07186666666664	29.671533333333336	426.5345333333334	39.83899999999999	882.1128666666667	131.32406666666668	25.018466666666665	85.4228	76.69473333333332	1505.2614	63.38006666666668	99.47926666666667	77.41906666666667
CVD_KHM_013	86.70513333333338	64.47120000000002	66.74933333333335	1326.3980000000001	26.148666666666653	100.73126666666664	85.73473333333331	69.90493333333335	89.75740000000003	76.69473333333332	0.0	76.93446666666672	85.09913333333337	85.55513333333336	64.936	1175.0864000000001	78.37893333333338	42.62893333333332	68.8284	72.48453333333336	59.501399999999975	79.36973333333333	63.526066666666715	72.32793333333332	89.75740000000003	61.25093333333335	44.04906666666669	74.37760000000003	1510.2981333333335	67.83326666666676	59.37633333333332	388.1474	55.62446666666669	77.6004666666667	53.96353333333333	100.73126666666664	1507.4525333333333	292.58953333333335	64.54140000000001	29.648799999999987	248.4980666666667	119.26986666666667	193.99286666666669	65.39673333333334	1507.4525333333333	76.69473333333332	79.35233333333332	66.04560000000004	96.1456666666667
CVD_KHM_014	182.61060000000003	106.34953333333338	102.14293333333339	69.55013333333339	48.49806666666667	96.96820000000004	54.33393333333335	102.14293333333339	187.11240000000004	94.35073333333331	76.93446666666672	0.0	187.84800000000004	106.56700000000004	131.97106666666673	63.21566666666672	138.31653333333338	72.74140000000003	44.54033333333334	139.9504	282.83053333333334	81.97706666666666	47.47906666666667	79.59893333333332	187.84800000000004	75.65800000000002	39.09800000000003	146.28486666666666	74.55693333333338	432.3782666666667	185.6042	25.401599999999988	79.35993333333334	138.31653333333338	178.00906666666666	96.96820000000004	72.6638666666667	37.723	58.33340000000001	45.032400000000024	68.2122	138.8960666666667	60.43460000000005	145.35340000000002	71.20846666666671	94.90846666666665	64.475	858.2010666666667	158.50053333333335
CVD_KHM_015	1500.9566666666667	594.5020666666668	597.2178666666667	80.66486666666668	151.6504666666667	226.5121333333334	81.22506666666668	597.1566666666668	1503.1653333333334	90.17946666666668	85.09913333333337	187.84800000000004	0.0	122.2919333333333	609.4246	60.13813333333336	937.0685333333334	91.18826666666664	66.12533333333332	245.84200000000004	110.96426666666666	81.91606666666672	35.01859999999999	79.04106666666671	1495.4482666666668	198.8436666666667	62.430666666666674	247.73506666666668	84.87253333333335	754.1384	225.20986666666667	42.54033333333338	188.92053333333337	954.6938666666667	223.4888	232.6843333333334	81.15233333333336	25.662733333333357	51.410066666666665	59.88686666666666	83.04680000000006	212.44393333333338	159.79533333333333	809.3948	84.87253333333335	91.74366666666667	129.9126666666667	828.7532666666667	251.35180000000003
CVD_KHM_016	122.12626666666665	72.01979999999998	80.57266666666662	82.8480666666667	49.74659999999999	82.07879999999997	101.37986666666669	75.0051333333333	122.86113333333331	80.52039999999997	85.55513333333336	106.56700000000004	122.2919333333333	0.0	108.24173333333331	67.80746666666671	123.85673333333332	60.398600000000016	44.61120000000002	89.67573333333331	76.01299999999998	88.1283333333333	49.78500000000003	74.90473333333334	122.48259999999998	229.0949333333334	55.50653333333336	91.56879999999998	85.55513333333336	84.27320000000002	96.12860000000002	26.121999999999993	226.1382666666667	117.00973333333333	94.97673333333336	82.07879999999997	80.90080000000003	12.311466666666657	101.74106666666668	78.62246666666668	77.39906666666666	89.70279999999998	66.88060000000003	96.16879999999999	85.55513333333336	80.11259999999996	162.9978	117.72193333333333	102.11673333333334
CVD_KHM_017	601.62	174.07420000000008	176.81320000000008	64.68973333333332	71.55446666666667	214.86873333333338	24.012200000000004	168.26466666666673	604.3656000000001	437.04673333333335	64.936	131.97106666666673	609.4246	108.24173333333331	0.0	53.56973333333334	362.8353333333334	72.0544	104.10066666666668	170.16786666666667	99.22933333333332	495.0156666666667	49.830866666666644	337.6981333333334	609.5888666666667	91.38093333333333	56.98793333333336	170.16786666666667	64.70939999999999	346.6780666666667	123.94706666666667	286.5590000000001	87.506	359.62620000000004	109.9734666666667	218.91493333333338	64.70939999999999	23.183333333333355	146.9639333333334	46.23033333333332	470.55780000000004	222.3059333333334	61.245733333333334	400.4854666666667	64.70939999999999	431.8277333333334	114.53860000000002	373.96106666666674	185.45346666666669
CVD_KHM_018	70.03920000000002	50.86353333333335	48.5668	1351.7335333333335	11.930933333333332	69.88713333333332	89.67013333333335	46.729866666666666	64.79640000000002	41.94646666666666	1175.0864000000001	63.21566666666672	60.13813333333336	67.80746666666671	53.56973333333334	0.0	53.213866666666675	32.93306666666668	51.85806666666667	41.26206666666667	50.08186666666664	50.63379999999999	52.66380000000004	45.91199999999998	64.79640000000002	52.80266666666671	38.53860000000002	41.26206666666667	1180.8885333333335	59.41266666666674	46.066133333333326	355.75480000000005	47.17620000000005	47.92086666666667	46.066133333333326	69.88713333333332	1171.4495333333334	193.65933333333336	35.23140000000002	26.426599999999997	210.16840000000002	84.5814	142.4246	47.26993333333334	1174.7410000000002	41.94646666666666	57.66126666666667	50.82033333333336	58.9266
CVD_KHM_019	934.9428000000001	341.5381333333334	342.2373333333334	68.53866666666669	98.60340000000002	197.7567333333334	96.58940000000003	341.08106666666674	937.3544666666668	108.37333333333332	78.37893333333338	138.31653333333338	937.0685333333334	123.85673333333332	362.8353333333334	53.213866666666675	0.0	71.57453333333329	77.89959999999999	143.77733333333333	94.13840000000002	123.35260000000005	45.339600000000004	81.58020000000005	940.3799333333334	110.27033333333337	68.71666666666667	146.78273333333334	78.15233333333336	482.35646666666673	134.23919999999998	49.96680000000005	99.49126666666669	1500.4965333333334	135.35946666666666	198.0651333333334	70.29433333333336	19.67893333333337	55.6764	47.54173333333332	112.73160000000006	113.0978	64.19126666666665	458.56120000000004	78.15233333333336	107.36039999999997	86.88393333333336	514.1825333333334	143.0752666666667
CVD_KHM_020	87.43066666666662	103.94593333333333	103.21179999999998	39.78259999999999	42.31673333333331	80.18386666666665	164.88113333333334	110.01366666666665	92.0341333333333	20.400599999999983	42.62893333333332	72.74140000000003	91.18826666666664	60.398600000000016	72.0544	32.93306666666668	71.57453333333329	0.0	48.51519999999999	47.524333333333345	22.252999999999997	40.399466666666655	35.062266666666645	61.91913333333331	90.14346666666663	115.12540000000001	43.13166666666669	48.54826666666668	42.62893333333332	95.16313333333335	41.466666666666654	16.108399999999996	116.76240000000001	71.32799999999996	43.54573333333332	80.18386666666665	34.81033333333333	55.88193333333336	52.924666666666646	47.43219999999999	39.92893333333333	62.34246666666665	85.29306666666668	55.205999999999975	38.86326666666666	20.400599999999983	136.57693333333333	70.80633333333333	164.30506666666668
CVD_KHM_021	69.71299999999998	67.70653333333331	75.72673333333331	61.767666666666656	22.008599999999987	43.34613333333333	126.71019999999999	73.30626666666664	66.12533333333332	121.37333333333333	68.8284	44.54033333333334	66.12533333333332	44.61120000000002	104.10066666666668	51.85806666666667	77.89959999999999	48.51519999999999	0.0	34.58506666666668	44.58366666666669	89.65086666666666	20.58646666666666	85.84386666666667	66.12533333333332	46.17306666666666	167.24086666666668	34.58506666666668	68.8284	38.17299999999999	23.374133333333337	32.27746666666666	39.79853333333333	67.855	23.374133333333337	48.051199999999994	68.8284	21.954066666666687	93.61366666666669	17.29306666666667	73.22553333333332	42.76739999999998	19.25366666666668	47.096000000000004	68.8284	118.0529333333333	38.70053333333335	72.52186666666668	66.26146666666668
CVD_KHM_022	247.73506666666668	144.45086666666666	144.45086666666666	72.48453333333336	68.26306666666669	76.62986666666669	49.23979999999996	139.05966666666666	246.05973333333336	69.19639999999998	72.48453333333336	139.9504	245.84200000000004	89.67573333333331	170.16786666666667	41.26206666666667	143.77733333333333	47.524333333333345	34.58506666666668	0.0	67.50819999999999	94.34640000000002	27.15913333333333	53.6684	248.42226666666667	71.81699999999998	74.43513333333333	1503.9172	72.48453333333336	169.95473333333337	485.5344	35.422000000000004	71.81699999999998	138.16946666666666	479.4168666666667	71.2170666666667	74.37760000000003	3.4440666666666715	30.393866666666668	44.257666666666665	64.42000000000003	900.4810666666667	103.08013333333336	925.1796	69.97953333333335	69.19639999999998	64.12673333333333	162.7118	1113.4238666666668
CVD_KHM_023	116.76466666666666	66.34533333333333	66.34533333333333	60.32419999999996	14.675800000000002	70.51646666666669	42.50486666666667	67.21053333333332	106.45573333333333	109.39886666666666	59.501399999999975	282.83053333333334	110.96426666666666	76.01299999999998	99.22933333333332	50.08186666666664	94.13840000000002	22.252999999999997	44.58366666666669	67.50819999999999	0.0	89.7294	31.593466666666682	102.64573333333333	110.96426666666666	59.413799999999995	41.59593333333336	61.477333333333306	59.501399999999975	169.7658	52.68859999999999	25.969533333333324	56.299400000000006	91.86953333333335	52.68859999999999	73.83100000000003	69.12426666666664	5.9776000000000025	63.42039999999999	25.800999999999995	84.60559999999998	69.12853333333338	33.35920000000003	73.64726666666665	59.501399999999975	111.71513333333333	18.852266666666658	167.59066666666664	61.175599999999974
CVD_KHM_024	86.43340000000006	59.501133333333364	65.33766666666669	70.70013333333333	25.279400000000013	591.3034000000001	40.533199999999965	57.188133333333354	81.58080000000007	1068.4932666666668	79.36973333333333	81.97706666666666	81.91606666666672	88.1283333333333	495.0156666666667	50.63379999999999	123.35260000000005	40.399466666666655	89.65086666666666	94.34640000000002	89.7294	0.0	67.67873333333333	901.5624	81.58080000000007	38.06313333333332	88.31513333333332	96.11960000000002	79.14313333333331	66.96893333333335	37.788266666666686	722.9742666666667	33.18926666666666	116.20166666666672	29.937866666666686	591.6476666666667	77.36993333333331	24.190933333333355	259.72793333333334	33.637199999999986	1260.2111333333335	300.07400000000007	31.250866666666642	63.774866666666696	79.14313333333331	1066.2114000000001	45.44080000000002	86.2604666666667	87.27233333333336
CVD_KHM_025	34.97119999999999	18.45193333333333	18.45193333333333	62.7216666666667	22.978866666666676	22.375000000000018	28.13106666666668	18.45193333333333	35.01859999999999	40.66193333333332	63.526066666666715	47.47906666666667	35.01859999999999	49.78500000000003	49.830866666666644	52.66380000000004	45.339600000000004	35.062266666666645	20.58646666666666	27.15913333333333	31.593466666666682	67.67873333333333	0.0	52.72213333333334	35.01859999999999	51.59633333333336	63.73413333333335	27.15913333333333	62.674266666666696	33.33773333333333	39.89466666666665	33.59986666666668	47.67020000000004	42.7748	27.942400000000006	22.375000000000018	63.299466666666696	19.251133333333318	42.02533333333332	40.01353333333334	60.734733333333324	27.856933333333362	49.71233333333333	27.0974	63.299466666666696	40.000999999999976	26.196933333333366	31.754533333333306	25.502133333333333
CVD_KHM_026	79.04106666666671	70.04280000000001	73.10233333333333	61.33639999999998	24.64026666666666	313.3294666666667	93.58033333333329	64.6516	79.37633333333338	686.9608666666667	72.32793333333332	79.59893333333332	79.04106666666671	74.90473333333334	337.6981333333334	45.91199999999998	81.58020000000005	61.91913333333331	85.84386666666667	53.6684	102.64573333333333	901.5624	52.72213333333334	0.0	79.37633333333338	48.74693333333333	66.73126666666668	53.6684	72.1013333333333	61.099466666666686	18.177866666666684	387.4794666666667	43.07426666666668	77.67740000000005	10.438466666666685	318.82160000000005	72.1013333333333	26.443133333333357	154.8372	33.76333333333333	726.0614666666668	110.76313333333334	26.387866666666643	50.52860000000001	72.1013333333333	679.5138000000001	65.07526666666666	97.04420000000002	59.67486666666666
CVD_KHM_027	1482.0961333333335	592.6702666666667	592.6470666666668	85.32313333333335	162.05080000000004	234.46113333333338	81.79426666666669	592.5858666666668	1501.334	90.51473333333335	89.75740000000003	187.84800000000004	1495.4482666666668	122.48259999999998	609.5888666666667	64.79640000000002	940.3799333333334	90.14346666666663	66.12533333333332	248.42226666666667	110.96426666666666	81.58080000000007	35.01859999999999	79.37633333333338	0.0	200.49880000000005	62.430666666666674	250.31533333333334	89.53080000000001	760.3867333333334	224.64066666666668	42.54033333333338	190.5756666666667	946.2915333333335	223.4888	233.5365333333334	85.81060000000002	25.662733333333357	51.410066666666665	57.62353333333333	87.70506666666674	209.2322666666667	147.61606666666665	803.9602000000001	89.53080000000001	91.4084	130.4818666666667	827.4430666666667	261.42286666666666
CVD_KHM_028	192.4537333333334	139.67146666666667	144.65606666666667	62.647666666666694	70.01133333333333	53.543866666666645	36.606933333333345	137.1886	200.07073333333338	69.63039999999998	61.25093333333335	75.65800000000002	198.8436666666667	229.0949333333334	91.38093333333333	52.80266666666671	110.27033333333337	115.12540000000001	46.17306666666666	71.81699999999998	59.413799999999995	38.06313333333332	51.59633333333336	48.74693333333333	200.49880000000005	0.0	117.5530666666667	73.71006666666665	61.25093333333335	137.46853333333337	45.13573333333331	16.922333333333306	1500.7499333333335	107.12460000000004	44.55073333333332	53.543866666666645	56.596600000000024	8.582799999999999	82.6208	69.56480000000002	32.67393333333333	60.348066666666654	64.61213333333336	133.22466666666668	61.25093333333335	70.87339999999998	161.37753333333333	121.92120000000003	75.39666666666663
CVD_KHM_029	62.430666666666674	32.56160000000003	32.56160000000003	43.82246666666667	30.35493333333335	40.494066666666626	54.29313333333336	32.56160000000003	62.430666666666674	70.38279999999997	44.04906666666669	39.09800000000003	62.430666666666674	55.50653333333336	56.98793333333336	38.53860000000002	68.71666666666667	43.13166666666669	167.24086666666668	74.43513333333333	41.59593333333336	88.31513333333332	63.73413333333335	66.73126666666668	62.430666666666674	117.5530666666667	0.0	74.43513333333333	43.11246666666668	120.27673333333334	16.617266666666662	41.92353333333331	111.25286666666669	66.36120000000001	16.617266666666662	40.494066666666626	43.11246666666668	20.305533333333358	49.43533333333335	58.0424666666667	65.68619999999999	52.22833333333331	30.156733333333342	75.96599999999998	43.11246666666668	70.38279999999997	62.453466666666685	49.93126666666667	83.75046666666667
CVD_KHM_030	245.84200000000004	146.34393333333333	146.34393333333333	74.37760000000003	69.13580000000002	76.62986666666669	50.26373333333329	146.34393333333333	247.95280000000002	71.08946666666665	74.37760000000003	146.28486666666666	247.73506666666668	91.56879999999998	170.16786666666667	41.26206666666667	146.78273333333334	48.54826666666668	34.58506666666668	1503.9172	61.477333333333306	96.11960000000002	27.15913333333333	53.6684	250.31533333333334	73.71006666666665	74.43513333333333	0.0	74.37760000000003	163.6202666666667	482.49933333333337	35.422000000000004	73.71006666666665	141.17486666666667	474.94440000000003	71.2170666666667	72.48453333333336	3.4440666666666715	30.393866666666668	44.257666666666665	66.19320000000003	904.3036666666667	113.3782666666667	926.5324	71.87260000000002	71.08946666666665	67.04373333333334	170.0702	1118.7622000000001
CVD_KHM_031	91.05340000000002	69.04606666666669	66.74933333333335	1321.5710666666669	26.148666666666653	100.73126666666664	90.12913333333331	69.90493333333335	89.53080000000001	76.69473333333332	1510.2981333333335	74.55693333333338	84.87253333333335	85.55513333333336	64.70939999999999	1180.8885333333335	78.15233333333336	42.62893333333332	68.8284	72.48453333333336	59.501399999999975	79.14313333333331	62.674266666666696	72.1013333333333	89.53080000000001	61.25093333333335	43.11246666666668	74.37760000000003	0.0	67.60666666666674	58.798533333333324	390.58993333333336	55.62446666666669	77.37386666666669	53.385733333333334	100.73126666666664	1507.4525333333333	307.3586666666667	62.39046666666669	29.648799999999987	250.942	119.26986666666667	193.99286666666669	65.39673333333334	1510.7440000000001	76.69473333333332	79.35233333333332	63.66806666666668	93.62413333333336
CVD_KHM_032	756.5826000000001	302.65446666666674	304.6593333333334	61.15286666666674	54.966	139.79680000000005	41.015466666666676	299.9109333333334	750.0019333333335	73.79820000000001	67.83326666666676	432.3782666666667	754.1384	84.27320000000002	346.6780666666667	59.41266666666674	482.35646666666673	95.16313333333335	38.17299999999999	169.95473333333337	169.7658	66.96893333333335	33.33773333333333	61.099466666666686	760.3867333333334	137.46853333333337	120.27673333333334	163.6202666666667	67.60666666666674	0.0	191.43793333333335	26.03993333333336	127.7578666666667	479.3922666666667	186.21213333333336	134.46660000000003	69.49973333333341	23.22233333333336	70.29240000000001	47.94026666666667	78.31820000000005	131.08080000000004	133.14833333333334	389.14493333333337	65.5273333333334	71.0592	77.35193333333333	511.40693333333337	165.84120000000001
CVD_KHM_033	227.16706666666667	136.7441333333333	140.49066666666664	58.798533333333324	31.935199999999988	57.821799999999996	64.46906666666666	131.85559999999998	219.3915333333333	53.99126666666665	59.37633333333332	185.6042	225.20986666666667	96.12860000000002	123.94706666666667	46.066133333333326	134.23919999999998	41.466666666666654	23.374133333333337	485.5344	52.68859999999999	37.788266666666686	39.89466666666665	18.177866666666684	224.64066666666668	45.13573333333331	16.617266666666662	482.49933333333337	58.798533333333324	191.43793333333335	0.0	21.084400000000013	45.69739999999999	134.23919999999998	1489.8184	57.821799999999996	59.37633333333332	3.4440666666666715	57.035266666666644	76.91999999999999	40.855466666666686	338.1586666666667	23.448133333333345	332.09006666666664	59.37633333333332	55.4583333333333	98.24286666666666	177.9744	328.1093333333333
CVD_KHM_034	42.54033333333338	10.202000000000004	10.202000000000004	378.22800000000007	2.5844	244.96980000000005	29.378999999999966	13.21246666666667	42.54033333333338	529.2715333333334	388.1474	25.401599999999988	42.54033333333338	26.121999999999993	286.5590000000001	355.75480000000005	49.96680000000005	16.108399999999996	32.27746666666666	35.422000000000004	25.969533333333324	722.9742666666667	33.59986666666668	387.4794666666667	42.54033333333338	16.922333333333306	41.92353333333331	35.422000000000004	390.58993333333336	26.03993333333336	21.084400000000013	0.0	16.922333333333306	49.26340000000005	21.084400000000013	243.78700000000006	389.9094	24.76853333333333	135.24393333333333	11.00553333333334	609.2041333333334	89.0404	51.45033333333333	27.26240000000002	391.2891333333333	540.438	9.77213333333333	34.89153333333336	35.519133333333336
CVD_KHM_035	182.53060000000005	132.86360000000002	127.87900000000002	57.021200000000036	68.94533333333332	58.133799999999965	28.053466666666676	130.38073333333332	189.89100000000002	62.12099999999998	55.62446666666669	79.35993333333334	188.92053333333337	226.1382666666667	87.506	47.17620000000005	99.49126666666669	116.76240000000001	39.79853333333333	71.81699999999998	56.299400000000006	33.18926666666666	47.67020000000004	43.07426666666668	190.5756666666667	1500.7499333333335	111.25286666666669	73.71006666666665	55.62446666666669	127.7578666666667	45.69739999999999	16.922333333333306	0.0	98.50300000000001	46.46086666666665	53.543866666666645	50.970133333333365	8.582799999999999	82.6208	67.23553333333335	32.67393333333333	60.348066666666654	62.380333333333354	128.40653333333333	55.62446666666669	63.363999999999976	164.88133333333334	109.84060000000001	75.93426666666664
CVD_KHM_036	921.9961333333334	342.31660000000005	343.95153333333343	63.24566666666667	96.79873333333336	197.00893333333337	91.48880000000003	342.79526666666675	950.9274	101.35406666666665	77.6004666666667	138.31653333333338	954.6938666666667	117.00973333333333	359.62620000000004	47.92086666666667	1500.4965333333334	71.32799999999996	67.855	138.16946666666666	91.86953333333335	116.20166666666672	42.7748	77.67740000000005	946.2915333333335	107.12460000000004	66.36120000000001	141.17486666666667	77.37386666666669	479.3922666666667	134.23919999999998	49.26340000000005	98.50300000000001	0.0	135.35946666666666	199.51526666666672	69.51586666666668	19.67893333333337	59.651333333333326	41.89786666666666	109.13526666666672	108.80013333333335	60.94633333333332	459.87140000000005	77.37386666666669	100.34113333333332	92.2064666666667	519.6993333333335	137.46740000000003
CVD_KHM_037	226.0152	129.97566666666663	133.72219999999996	53.385733333333334	33.099399999999996	57.821799999999996	65.83666666666666	125.0871333333333	218.23966666666666	55.45379999999997	53.96353333333333	178.00906666666666	223.4888	94.97673333333336	109.9734666666667	46.066133333333326	135.35946666666666	43.54573333333332	23.374133333333337	479.4168666666667	52.68859999999999	29.937866666666686	27.942400000000006	10.438466666666685	223.4888	44.55073333333332	16.617266666666662	474.94440000000003	53.385733333333334	186.21213333333336	1489.8184	21.084400000000013	46.46086666666665	135.35946666666666	0.0	60.269999999999996	53.96353333333333	3.4440666666666715	52.567799999999984	69.327	33.429466666666684	326.68500000000006	19.016333333333357	319.3940666666667	53.96353333333333	54.472666666666626	87.9414	173.8174666666667	329.93666666666667
CVD_KHM_038	222.44326666666672	165.51606666666666	171.2404	93.45519999999998	61.97760000000003	1504.2132000000001	45.68060000000003	174.67393333333334	233.5365333333334	409.38166666666666	100.73126666666664	96.96820000000004	232.6843333333334	82.07879999999997	218.91493333333338	69.88713333333332	198.0651333333334	80.18386666666665	48.051199999999994	71.2170666666667	73.83100000000003	591.6476666666667	22.375000000000018	318.82160000000005	233.5365333333334	53.543866666666645	40.494066666666626	71.2170666666667	100.73126666666664	134.46660000000003	57.821799999999996	243.78700000000006	53.543866666666645	199.51526666666672	60.269999999999996	0.0	100.73126666666664	27.36533333333332	184.7318666666667	42.91413333333331	496.97600000000006	614.9064000000001	83.34300000000003	129.89180000000005	100.73126666666664	407.29426666666666	127.76753333333335	138.636	114.25933333333336
CVD_KHM_039	90.19873333333335	56.34806666666668	58.62620000000001	1332.4764	26.148666666666653	100.73126666666664	90.12913333333331	66.18473333333336	85.81060000000002	67.07186666666664	1507.4525333333333	72.6638666666667	81.15233333333336	80.90080000000003	64.70939999999999	1171.4495333333334	70.29433333333336	34.81033333333333	68.8284	74.37760000000003	69.12426666666664	77.36993333333331	63.299466666666696	72.1013333333333	85.81060000000002	56.596600000000024	43.11246666666668	72.48453333333336	1507.4525333333333	69.49973333333341	59.37633333333332	389.9094	50.970133333333365	69.51586666666668	53.96353333333333	100.73126666666664	0.0	298.38360000000006	56.20093333333335	29.648799999999987	249.92013333333333	119.26986666666667	188.7598	63.503666666666675	1510.2981333333335	67.07186666666664	74.69800000000001	61.77500000000001	91.73106666666669
CVD_KHM_040	25.662733333333357	58.97140000000002	59.16706666666669	220.01673333333338	2.3002000000000002	27.36533333333332	17.609799999999993	58.97140000000002	25.32033333333336	29.671533333333336	292.58953333333335	37.723	25.662733333333357	12.311466666666657	23.183333333333355	193.65933333333336	19.67893333333337	55.88193333333336	21.954066666666687	3.4440666666666715	5.9776000000000025	24.190933333333355	19.251133333333318	26.443133333333357	25.662733333333357	8.582799999999999	20.305533333333358	3.4440666666666715	307.3586666666667	23.22233333333336	3.4440666666666715	24.76853333333333	8.582799999999999	19.67893333333337	3.4440666666666715	27.36533333333332	298.38360000000006	0.0	32.95260000000001	18.757266666666666	72.56913333333335	18.471066666666665	46.39766666666669	17.802999999999997	301.1263333333334	32.285266666666665	53.82973333333332	22.207933333333333	88.05766666666666
CVD_KHM_041	45.32739999999999	75.58186666666666	78.56719999999999	53.48400000000002	60.23413333333336	179.38733333333334	101.41753333333334	74.86033333333332	51.410066666666665	426.5345333333334	64.54140000000001	58.33340000000001	51.410066666666665	101.74106666666668	146.9639333333334	35.23140000000002	55.6764	52.924666666666646	93.61366666666669	30.393866666666668	63.42039999999999	259.72793333333334	42.02533333333332	154.8372	51.410066666666665	82.6208	49.43533333333335	30.393866666666668	62.39046666666669	70.29240000000001	57.035266666666644	135.24393333333333	82.6208	59.651333333333326	52.567799999999984	184.7318666666667	56.20093333333335	32.95260000000001	0.0	153.72573333333332	216.37373333333338	69.15186666666666	22.048466666666666	41.427400000000006	62.39046666666669	433.09113333333335	140.2622	63.05026666666667	43.658066666666684
CVD_KHM_042	59.24606666666666	108.5597333333333	108.5597333333333	32.44686666666665	73.70186666666666	42.91413333333331	68.33280000000002	108.5597333333333	60.456066666666665	39.83899999999999	29.648799999999987	45.032400000000024	59.88686666666666	78.62246666666668	46.23033333333332	26.426599999999997	47.54173333333332	47.43219999999999	17.29306666666667	44.257666666666665	25.800999999999995	33.637199999999986	40.01353333333334	33.76333333333333	57.62353333333333	69.56480000000002	58.0424666666667	44.257666666666665	29.648799999999987	47.94026666666667	76.91999999999999	11.00553333333334	67.23553333333335	41.89786666666666	69.327	42.91413333333331	29.648799999999987	18.757266666666666	153.72573333333332	0.0	37.101333333333315	44.662533333333315	40.550800000000024	46.31233333333333	29.648799999999987	39.83899999999999	164.8884	40.9954666666667	19.962533333333337
CVD_KHM_043	88.9089333333334	38.43033333333336	43.651800000000016	224.0882666666667	21.906200000000023	501.02220000000005	28.763933333333334	45.48646666666669	87.70506666666674	882.1128666666667	248.4980666666667	68.2122	83.04680000000006	77.39906666666666	470.55780000000004	210.16840000000002	112.73160000000006	39.92893333333333	73.22553333333332	64.42000000000003	84.60559999999998	1260.2111333333335	60.734733333333324	726.0614666666668	87.70506666666674	32.67393333333333	65.68619999999999	66.19320000000003	250.942	78.31820000000005	40.855466666666686	609.2041333333334	32.67393333333333	109.13526666666672	33.429466666666684	496.97600000000006	249.92013333333333	72.56913333333335	216.37373333333338	37.101333333333315	0.0	270.1074666666667	68.16799999999998	65.1664666666667	247.37706666666668	884.9818	49.889333333333354	87.46086666666672	76.3272666666667
CVD_KHM_044	207.96220000000005	180.35606666666664	180.35606666666664	112.25246666666669	66.08000000000003	616.273	48.22113333333334	181.85079999999996	206.86973333333336	131.32406666666668	119.26986666666667	138.8960666666667	212.44393333333338	89.70279999999998	222.3059333333334	84.5814	113.0978	62.34246666666665	42.76739999999998	900.4810666666667	69.12853333333338	300.07400000000007	27.856933333333362	110.76313333333334	209.2322666666667	60.348066666666654	52.22833333333331	904.3036666666667	119.26986666666667	131.08080000000004	338.1586666666667	89.0404	60.348066666666654	108.80013333333335	326.68500000000006	614.9064000000001	119.26986666666667	18.471066666666665	69.15186666666666	44.662533333333315	270.1074666666667	0.0	98.88320000000003	513.0502666666667	116.76486666666668	130.1502	81.28766666666667	160.75013333333334	663.3124666666668
CVD_KHM_045	151.4168666666667	75.6686666666667	75.44493333333337	192.48000000000002	50.06033333333335	83.34300000000003	35.410933333333354	75.96453333333338	155.13706666666667	25.018466666666665	193.99286666666669	60.43460000000005	159.79533333333333	66.88060000000003	61.245733333333334	142.4246	64.19126666666665	85.29306666666668	19.25366666666668	103.08013333333336	33.35920000000003	31.250866666666642	49.71233333333333	26.387866666666643	147.61606666666665	64.61213333333336	30.156733333333342	113.3782666666667	193.99286666666669	133.14833333333334	23.448133333333345	51.45033333333333	62.380333333333354	60.94633333333332	19.016333333333357	83.34300000000003	188.7598	46.39766666666669	22.048466666666666	40.550800000000024	68.16799999999998	98.88320000000003	0.0	136.1590666666667	192.48000000000002	25.213666666666665	58.044733333333355	90.61200000000002	94.20073333333337
CVD_KHM_046	806.1204	319.3131333333333	319.3131333333333	65.39673333333334	96.44946666666671	130.73380000000006	75.18433333333331	322.05213333333336	800.2114	85.4228	65.39673333333334	145.35340000000002	809.3948	96.16879999999999	400.4854666666667	47.26993333333334	458.56120000000004	55.205999999999975	47.096000000000004	925.1796	73.64726666666665	63.774866666666696	27.0974	50.52860000000001	803.9602000000001	133.22466666666668	75.96599999999998	926.5324	65.39673333333334	389.14493333333337	332.09006666666664	27.26240000000002	128.40653333333333	459.87140000000005	319.3940666666667	129.89180000000005	63.503666666666675	17.802999999999997	41.427400000000006	46.31233333333333	65.1664666666667	513.0502666666667	136.1590666666667	0.0	62.89173333333335	87.92366666666666	113.11926666666668	449.9241333333334	716.8288666666667
CVD_KHM_047	91.05340000000002	69.04606666666669	66.74933333333335	1329.2436	23.638666666666655	100.73126666666664	90.12913333333331	69.90493333333335	89.53080000000001	76.69473333333332	1507.4525333333333	71.20846666666671	84.87253333333335	85.55513333333336	64.70939999999999	1174.7410000000002	78.15233333333336	38.86326666666666	68.8284	69.97953333333335	59.501399999999975	79.14313333333331	63.299466666666696	72.1013333333333	89.53080000000001	61.25093333333335	43.11246666666668	71.87260000000002	1510.7440000000001	65.5273333333334	59.37633333333332	391.2891333333333	55.62446666666669	77.37386666666669	53.96353333333333	100.73126666666664	1510.2981333333335	301.1263333333334	62.39046666666669	29.648799999999987	247.37706666666668	116.76486666666668	192.48000000000002	62.89173333333335	0.0	76.69473333333332	81.58873333333332	63.66806666666668	93.62413333333336
CVD_KHM_048	90.17620000000001	55.59086666666667	61.4274	62.75453333333332	34.212266666666665	403.24806666666666	48.75919999999995	58.0558	89.22473333333333	1505.2614	76.69473333333332	94.90846666666665	91.74366666666667	80.11259999999996	431.8277333333334	41.94646666666666	107.36039999999997	20.400599999999983	118.0529333333333	69.19639999999998	111.71513333333333	1066.2114000000001	40.000999999999976	679.5138000000001	91.4084	70.87339999999998	70.38279999999997	71.08946666666665	76.69473333333332	71.0592	55.4583333333333	540.438	63.363999999999976	100.34113333333332	54.472666666666626	407.29426666666666	67.07186666666664	32.285266666666665	433.09113333333335	39.83899999999999	884.9818	130.1502	25.213666666666665	87.92366666666666	76.69473333333332	0.0	60.68066666666668	99.79886666666668	77.41906666666667
CVD_KHM_049	125.5516666666667	418.1063333333334	421.6042666666667	79.35233333333332	201.84373333333338	127.54160000000002	195.94260000000003	420.1998000000001	130.4818666666667	63.38006666666668	79.35233333333332	64.475	129.9126666666667	162.9978	114.53860000000002	57.66126666666667	86.88393333333336	136.57693333333333	38.70053333333335	64.12673333333333	18.852266666666658	45.44080000000002	26.196933333333366	65.07526666666666	130.4818666666667	161.37753333333333	62.453466666666685	67.04373333333334	79.35233333333332	77.35193333333333	98.24286666666666	9.77213333333333	164.88133333333334	92.2064666666667	87.9414	127.76753333333335	74.69800000000001	53.82973333333332	140.2622	164.8884	49.889333333333354	81.28766666666667	58.044733333333355	113.11926666666668	81.58873333333332	60.68066666666668	0.0	80.57153333333333	125.08519999999996
CVD_KHM_050	818.7904666666668	261.92300000000006	266.12960000000004	54.45360000000003	47.52513333333335	138.636	73.56233333333334	266.12960000000004	824.9876666666668	99.47926666666667	66.04560000000004	858.2010666666667	828.7532666666667	117.72193333333333	373.96106666666674	50.82033333333336	514.1825333333334	70.80633333333333	72.52186666666668	162.7118	167.59066666666664	86.2604666666667	31.754533333333306	97.04420000000002	827.4430666666667	121.92120000000003	49.93126666666667	170.0702	63.66806666666668	511.40693333333337	177.9744	34.89153333333336	109.84060000000001	519.6993333333335	173.8174666666667	138.636	61.77500000000001	22.207933333333333	63.05026666666667	40.9954666666667	87.46086666666672	160.75013333333334	90.61200000000002	449.9241333333334	63.66806666666668	99.79886666666668	80.57153333333333	0.0	198.7352666666667
CVD_KHM_051	251.84580000000003	153.12359999999998	153.12359999999998	94.48713333333335	66.62180000000002	119.67213333333336	88.02579999999995	156.9868	258.1760666666667	77.41906666666667	96.1456666666667	158.50053333333335	251.35180000000003	102.11673333333334	185.45346666666669	58.9266	143.0752666666667	164.30506666666668	66.26146666666668	1113.4238666666668	61.175599999999974	87.27233333333336	25.502133333333333	59.67486666666666	261.42286666666666	75.39666666666663	83.75046666666667	1118.7622000000001	93.62413333333336	165.84120000000001	328.1093333333333	35.519133333333336	75.93426666666664	137.46740000000003	329.93666666666667	114.25933333333336	91.73106666666669	88.05766666666666	43.658066666666684	19.962533333333337	76.3272666666667	663.3124666666668	94.20073333333337	716.8288666666667	93.62413333333336	77.41906666666667	125.08519999999996	198.7352666666667	0.0
CVD_KHM_052	188.20560000000003	97.01666666666671	101.22326666666672	64.30860000000006	49.70626666666668	96.96820000000004	54.33393333333335	101.22326666666672	189.42593333333338	88.31986666666664	71.69293333333339	1503.2585333333334	193.8634666666667	104.67393333333337	131.97106666666673	59.867200000000054	132.2856666666667	72.74140000000003	44.54033333333334	146.28486666666666	292.56333333333333	80.20386666666666	44.97406666666667	79.59893333333332	193.8634666666667	73.02546666666667	39.09800000000003	139.9504	69.31540000000004	430.12200000000007	185.6042	25.401599999999988	69.32353333333334	136.49226666666672	178.00906666666666	96.96820000000004	71.20846666666671	37.723	52.30253333333333	45.032400000000024	66.439	138.8960666666667	59.74973333333338	143.46033333333335	72.6638666666667	88.87759999999997	61.373733333333334	851.5912000000001	157.8156666666667
CVD_KHM_053	245.84200000000004	146.34393333333333	146.34393333333333	79.59780000000002	69.13580000000002	71.2170666666667	50.26373333333329	146.34393333333333	242.54000000000002	71.08946666666665	79.59780000000002	146.28486666666666	247.73506666666668	91.56879999999998	170.16786666666667	46.482266666666675	146.78273333333334	48.54826666666668	34.58506666666668	1506.1988000000001	61.477333333333306	96.11960000000002	27.15913333333333	53.6684	244.90253333333337	73.71006666666665	74.43513333333333	1511.308	79.59780000000002	163.6202666666667	487.1576	35.422000000000004	73.71006666666665	141.17486666666667	474.94440000000003	71.2170666666667	77.70473333333335	3.4440666666666715	30.393866666666668	44.257666666666665	66.19320000000003	902.3391333333334	110.36440000000005	926.5324	77.09280000000003	71.08946666666665	67.04373333333334	170.0702	1116.4647333333335
CVD_KHM_054	226.12786666666665	136.7441333333333	140.49066666666664	58.798533333333324	31.935199999999988	57.821799999999996	64.46906666666666	131.85559999999998	218.35233333333332	53.99126666666665	59.37633333333332	185.6042	224.17066666666665	96.12860000000002	124.98626666666668	46.066133333333326	137.52353333333332	41.466666666666654	23.374133333333337	484.0054666666667	52.68859999999999	37.788266666666686	40.15973333333332	18.177866666666684	223.60146666666668	45.83499999999999	13.618266666666663	479.34720000000004	58.798533333333324	191.43793333333335	1513.5896	21.084400000000013	47.745133333333314	137.52353333333332	1491.659	57.821799999999996	59.37633333333332	3.4440666666666715	57.035266666666644	76.91999999999999	40.855466666666686	335.0065333333334	18.844666666666676	325.51413333333335	59.37633333333332	55.4583333333333	100.44266666666665	177.9744	325.94613333333336
CVD_KHM_055	230.1834666666667	149.79386666666664	154.6384	49.01159999999999	28.847800000000003	65.83833333333337	79.27386666666666	149.79386666666664	238.5938	42.09746666666666	55.41013333333332	196.84573333333333	237.00206666666668	91.45226666666665	144.38213333333334	37.11579999999999	111.22486666666667	22.76746666666668	42.33093333333334	532.2001333333334	525.3676	34.031533333333364	13.34986666666665	73.89280000000004	242.98406666666668	64.11766666666665	47.033333333333346	529.1650666666667	55.41013333333332	163.11193333333335	552.3728666666667	10.227200000000003	64.11766666666665	112.49126666666666	546.4392	69.07026666666671	55.41013333333332	3.4440666666666715	31.80186666666667	33.8464	30.657466666666686	388.59533333333343	26.086733333333328	302.2162666666667	55.41013333333332	43.72746666666666	72.4032	171.27693333333335	423.15406666666667
CVD_KHM_056	246.55133333333336	141.95693333333332	141.95693333333332	77.48013333333336	65.76913333333336	74.21440000000003	59.548866666666626	136.56573333333333	243.56580000000002	69.19639999999998	77.48013333333336	139.80426666666668	246.0902666666667	89.67573333333331	171.47806666666668	46.25766666666668	141.2834	48.54826666666668	34.58506666666668	1507.6786666666667	67.50819999999999	96.87080000000003	22.33053333333333	51.144	245.92833333333334	71.1177333333333	74.43513333333333	1502.6548666666667	77.48013333333336	169.42020000000002	483.77853333333337	35.422000000000004	71.1177333333333	136.98573333333334	476.17	68.80160000000004	79.37320000000003	3.4440666666666715	30.393866666666668	39.86793333333333	73.4698666666667	896.8228	103.08013333333336	925.4722666666667	75.19973333333336	69.19639999999998	62.65673333333333	165.04593333333335	1109.8645333333334
CVD_KHM_057	86.47853333333336	64.47120000000002	66.74933333333335	1326.7329333333334	26.148666666666653	100.73126666666664	90.12913333333331	69.90493333333335	89.53080000000001	76.69473333333332	1510.2981333333335	74.55693333333338	84.87253333333335	85.55513333333336	64.70939999999999	1180.8885333333335	78.15233333333336	38.86326666666666	68.0318	72.48453333333336	59.501399999999975	79.14313333333331	63.299466666666696	72.1013333333333	89.53080000000001	61.25093333333335	43.02586666666667	74.37760000000003	1513.5896	67.60666666666674	59.37633333333332	390.58993333333336	55.62446666666669	77.37386666666669	53.96353333333333	100.73126666666664	1510.2981333333335	308.19660000000005	62.39046666666669	29.648799999999987	250.942	119.26986666666667	193.75220000000002	65.39673333333334	1513.5896	76.69473333333332	79.35233333333332	63.66806666666668	93.62413333333336
CVD_KHM_058	80.65966666666668	119.56246666666664	125.28679999999997	93.71873333333335	46.56086666666668	1288.3586666666667	42.10633333333334	124.84539999999998	81.62333333333336	465.9330666666667	104.59193333333334	80.1738666666667	79.92913333333337	74.70739999999999	212.18133333333338	66.98966666666665	72.48420000000003	70.93626666666663	40.299466666666675	73.83106666666669	80.07080000000005	680.9821333333334	31.563800000000022	361.97560000000004	81.62333333333336	40.72746666666665	31.99219999999996	73.83106666666669	104.59193333333334	66.05933333333337	55.296800000000005	290.9494666666667	28.18613333333331	68.73440000000004	47.39846666666668	1291.0967333333333	104.59193333333334	33.22673333333333	200.83693333333338	46.376133333333314	576.0298	663.7700666666667	71.57526666666669	65.64546666666669	104.59193333333334	468.88006666666666	141.72473333333338	75.38173333333333	106.71840000000002
CVD_KHM_059	91.05340000000002	69.04606666666669	66.74933333333335	1326.3980000000001	26.148666666666653	100.73126666666664	90.12913333333331	69.90493333333335	89.53080000000001	76.69473333333332	1510.2981333333335	74.55693333333338	84.87253333333335	85.55513333333336	64.70939999999999	1175.7819333333334	78.15233333333336	42.62893333333332	68.8284	72.48453333333336	59.501399999999975	79.14313333333331	63.299466666666696	72.1013333333333	89.53080000000001	61.25093333333335	43.11246666666668	74.37760000000003	1513.5896	67.60666666666674	59.37633333333332	390.58993333333336	55.62446666666669	77.37386666666669	53.96353333333333	100.73126666666664	1507.4525333333333	302.76240000000007	62.39046666666669	29.648799999999987	251.69333333333333	119.26986666666667	193.99286666666669	65.39673333333334	1510.7440000000001	76.69473333333332	79.35233333333332	63.66806666666668	93.62413333333336
CVD_KHM_060	831.8239333333333	379.1576666666667	379.1576666666667	99.56019999999998	107.76006666666672	184.3478	79.70333333333338	380.74340000000007	855.8852666666667	101.6786666666667	104.9952	135.96140000000003	846.8236666666667	124.78606666666661	503.1369333333334	70.97646666666667	570.1456000000001	92.71519999999994	47.019266666666674	150.0249333333333	153.16973333333334	82.98626666666672	25.251133333333307	53.761933333333374	850.6726666666667	162.6482	48.38913333333336	152.72986666666665	104.76859999999998	493.0132666666667	123.74559999999995	27.802733333333343	156.63	590.5990666666667	119.78266666666661	189.67800000000003	101.04839999999999	37.605600000000024	68.62893333333334	50.54566666666666	90.39440000000005	142.84746666666666	125.82886666666667	441.9748	104.76859999999998	103.6596666666667	133.2816	464.7502666666667	165.58193333333332
CVD_KHM_061	468.4922666666667	150.14333333333335	150.14333333333335	50.760466666666645	58.948666666666696	103.32686666666666	39.95213333333333	153.5598666666667	468.20233333333334	130.16933333333336	50.760466666666645	63.03926666666666	468.20826666666665	90.40673333333332	672.7192666666667	32.082199999999986	316.35133333333334	27.89039999999997	41.01706666666669	143.94660000000002	77.5813333333333	180.09093333333342	24.873333333333306	129.6799333333334	472.31086666666664	137.1170666666667	61.90620000000002	143.94660000000002	50.760466666666645	229.29666666666665	66.21439999999998	71.4919333333334	137.1170666666667	310.2264	61.32513333333331	97.91406666666668	50.760466666666645	12.16213333333333	39.35973333333334	32.397466666666645	149.6808000000001	136.86773333333332	31.120266666666687	274.0371333333334	50.760466666666645	126.83146666666669	54.971200000000024	252.79766666666666	141.12220000000002
CVD_KHM_062	1498.6316666666667	603.3277333333334	603.3045333333334	85.32313333333335	152.91100000000003	229.0483333333334	81.79426666666669	603.2433333333335	1500.8403333333333	90.51473333333335	89.75740000000003	190.37440000000004	1511.2646	122.86113333333331	611.1566	64.79640000000002	935.3214666666668	92.0341333333333	66.72766666666665	245.84200000000004	110.96426666666666	81.58080000000007	35.01859999999999	79.37633333333338	1498.1904666666667	198.8436666666667	62.430666666666674	247.73506666666668	89.53080000000001	760.9664666666667	227.16706666666667	42.54033333333338	188.92053333333337	952.9468000000002	226.0152	233.5365333333334	85.81060000000002	25.662733333333357	51.410066666666665	60.456066666666665	87.70506666666674	209.39420000000004	155.13706666666667	810.6832	89.53080000000001	91.4084	130.4818666666667	830.1852666666667	256.0100666666667
CVD_KHM_063	122.12626666666665	70.5849333333333	82.0075333333333	84.51293333333335	49.74659999999999	82.07879999999997	101.37986666666669	73.57026666666663	122.86113333333331	85.15019999999997	87.22000000000001	106.56700000000004	122.2919333333333	1499.6698666666668	111.45766666666663	64.05953333333339	121.65986666666664	60.398600000000016	44.61120000000002	89.44313333333332	76.98873333333331	92.7581333333333	55.54546666666668	79.53453333333334	122.48259999999998	236.7562666666667	55.50653333333336	91.33619999999999	87.22000000000001	84.27320000000002	100.33306666666667	26.121999999999993	226.1382666666667	115.45786666666666	93.76840000000001	82.07879999999997	82.56566666666669	12.311466666666657	102.00253333333336	84.03526666666667	77.39906666666666	88.49446666666664	74.14493333333336	97.37713333333332	87.22000000000001	84.74239999999998	164.66266666666667	117.72193333333333	103.09246666666668
CVD_KHM_064	70.03920000000002	51.809666666666686	47.23480000000001	1355.6584666666668	11.930933333333332	70.83326666666666	89.67013333333335	47.676	64.79640000000002	41.94646666666666	1172.2128000000002	63.21566666666672	60.13813333333336	67.80746666666671	53.56973333333334	1504.8514666666667	53.213866666666675	29.16740000000002	55.210466666666676	41.26206666666667	50.08186666666664	50.63379999999999	53.256266666666704	43.835199999999986	64.79640000000002	52.80266666666671	35.956866666666684	41.26206666666667	1174.7234666666668	59.41266666666674	46.066133333333326	353.4313333333334	47.17620000000005	47.92086666666667	46.066133333333326	70.83326666666666	1175.0584000000001	198.7532666666667	35.23140000000002	28.7148	210.16840000000002	84.5814	140.36100000000002	47.26993333333334	1175.0584000000001	41.94646666666666	55.58446666666667	50.82033333333336	58.9266
[truncated: 13 more columns]
