# Supplementary material for: Strong positive selection biases identity-by-descent-based inferences of recent demography and population structure in Plasmodium falciparum
Source: Nat Commun. 2024 Mar 20;15:2499. doi: 10.1038/s41467-024-46659-0 (PMC10954658; doi:10.1038/s41467-024-46659-0)
Supplement: Supplementary file 6 — Source Data File [file 41467_2024_46659_MOESM6_ESM.zip › Supplementary_Figure10/suppl_fig10a_oddar_meanchey_2010.csv]

	CVD_KHM_065	CVD_KHM_083	CVD_KHM_084	CVD_KHM_085	CVD_KHM_086	CVD_KHM_087	CVD_KHM_088	CVD_KHM_089	CVD_KHM_090	CVD_KHM_091	CVD_KHM_092	CVD_KHM_093	CVD_KHM_094	CVD_KHM_095	CVD_KHM_096	CVD_KHM_097	CVD_KHM_098	CVD_KHM_099	CVD_KHM_100	CVD_KHM_101	CVD_KHM_102	CVD_KHM_103
CVD_KHM_065	0.0	378.25199999999995	374.95739999999995	35.4068	519.2108000000001	272.50553333333335	761.7596666666667	80.66879999999999	70.44473333333335	141.3644666666667	131.47946666666667	124.36633333333333	521.9528	1503.4003333333335	118.60353333333333	65.22933333333336	64.54213333333335	137.59740000000002	101.36413333333329	101.62686666666663	65.22933333333336	65.22933333333336
CVD_KHM_083	378.25199999999995	0.0	1403.8278666666668	80.48206666666667	757.8830666666667	351.29513333333335	319.36493333333334	55.950733333333325	269.869	479.54306666666673	587.8178666666666	156.14013333333338	246.65046666666666	376.36119999999994	507.4555333333334	49.13200000000001	48.47160000000001	475.24373333333335	315.5524	561.4246666666667	48.47160000000001	49.13200000000001
CVD_KHM_084	374.95739999999995	1403.8278666666668	0.0	72.22359999999999	756.6159333333334	347.3767333333334	311.966	58.39439999999999	281.358	499.0498	606.1888	167.44873333333334	242.15033333333332	383.9071333333333	505.78033333333343	45.48073333333333	45.48073333333333	500.74486666666667	327.5939333333334	568.2372	45.48073333333333	45.48073333333333
CVD_KHM_085	35.4068	80.48206666666667	72.22359999999999	0.0	92.30866666666664	79.35253333333333	53.90493333333333	99.78780000000003	252.01406666666662	76.839	81.30013333333335	35.320733333333365	64.47093333333332	39.151999999999994	137.37813333333332	61.281400000000055	56.64813333333339	76.73173333333332	98.03553333333333	75.11760000000002	51.960600000000056	58.82533333333339
CVD_KHM_086	519.2108000000001	757.8830666666667	756.6159333333334	92.30866666666664	0.0	564.0295333333333	487.8436666666667	59.37633333333332	99.35786666666668	167.6036	205.03353333333334	182.166	298.94460000000004	525.3371333333333	119.63006666666666	55.9384	55.2512	167.04586666666665	76.29046666666665	138.09273333333334	56.54286666666667	55.9384
CVD_KHM_087	272.50553333333335	351.29513333333335	347.3767333333334	79.35253333333333	564.0295333333333	0.0	219.99533333333338	56.64439999999997	137.10873333333336	233.3632	321.00106666666665	148.37126666666666	162.34493333333336	277.4256	233.44293333333331	43.000466666666654	43.000466666666654	236.96286666666666	159.1364666666666	212.118	43.000466666666654	43.000466666666654
CVD_KHM_088	761.7596666666667	319.36493333333334	311.966	53.90493333333333	487.8436666666667	219.99533333333338	0.0	74.26293333333336	74.98073333333335	126.34146666666668	166.13026666666673	143.52700000000002	1007.1260666666667	762.6194	146.0698666666667	91.80573333333334	91.11853333333333	126.34146666666668	98.77026666666669	142.66426666666666	91.80573333333334	91.80573333333334
CVD_KHM_089	80.66879999999999	55.950733333333325	58.39439999999999	99.78780000000003	59.37633333333332	56.64439999999997	74.26293333333336	0.0	56.042000000000016	56.10933333333335	84.51986666666669	74.55693333333338	52.439200000000014	83.37366666666665	110.02673333333335	644.2074	638.3766666666667	56.145533333333354	721.8080000000001	78.15233333333336	641.9818666666667	646.0531333333333
CVD_KHM_090	70.44473333333335	269.869	281.358	252.01406666666662	99.35786666666668	137.10873333333336	74.98073333333335	56.042000000000016	0.0	827.8032	256.20613333333336	218.7732666666667	119.14613333333335	74.53086666666668	270.60540000000003	114.55793333333335	114.55793333333335	826.5858	136.37313333333339	244.53320000000002	114.55793333333335	114.55793333333335
CVD_KHM_091	141.3644666666667	479.54306666666673	499.0498	76.839	167.6036	233.3632	126.34146666666668	56.10933333333335	827.8032	0.0	520.6603333333334	323.5056666666667	160.5662	146.15380000000002	402.7639333333334	143.94533333333337	145.84120000000004	1505.8296666666668	348.6659333333334	543.7504666666667	145.84120000000004	143.2276666666667
CVD_KHM_092	131.47946666666667	587.8178666666666	606.1888	81.30013333333335	205.03353333333334	321.00106666666665	166.13026666666673	84.51986666666669	256.20613333333336	520.6603333333334	0.0	186.90633333333338	110.09020000000002	138.15386666666666	476.8762666666667	90.25280000000005	90.25280000000005	525.571	627.7850666666667	1076.1523333333334	90.25280000000005	90.25280000000005
CVD_KHM_093	124.36633333333333	156.14013333333338	167.44873333333334	35.320733333333365	182.166	148.37126666666666	143.52700000000002	74.55693333333338	218.7732666666667	323.5056666666667	186.90633333333338	0.0	88.40559999999998	124.91293333333334	106.23806666666674	74.11546666666666	74.11546666666666	323.4669333333334	145.0213333333334	138.87426666666673	74.11546666666666	74.11546666666666
CVD_KHM_094	521.9528	246.65046666666666	242.15033333333332	64.47093333333332	298.94460000000004	162.34493333333336	1007.1260666666667	52.439200000000014	119.14613333333335	160.5662	110.09020000000002	88.40559999999998	0.0	525.5662666666667	308.64246666666673	238.30640000000002	249.6508666666667	160.5662	69.38740000000001	101.53206666666668	238.48873333333336	247.82793333333336
CVD_KHM_095	1503.4003333333335	376.36119999999994	383.9071333333333	39.151999999999994	525.3371333333333	277.4256	762.6194	83.37366666666665	74.53086666666668	146.15380000000002	138.15386666666666	124.91293333333334	525.5662666666667	0.0	122.7038	65.22933333333336	64.54213333333335	146.15380000000002	101.35066666666663	105.40399999999997	65.22933333333336	65.22933333333336
CVD_KHM_096	118.60353333333333	507.4555333333334	505.78033333333343	137.37813333333332	119.63006666666666	233.44293333333331	146.0698666666667	110.02673333333335	270.60540000000003	402.7639333333334	476.8762666666667	106.23806666666674	308.64246666666673	122.7038	0.0	213.65466666666674	208.67006666666674	406.4537333333334	331.0116666666667	485.5101333333334	214.80613333333338	214.80613333333338
CVD_KHM_097	65.22933333333336	49.13200000000001	45.48073333333333	61.281400000000055	55.9384	43.000466666666654	91.80573333333334	644.2074	114.55793333333335	143.94533333333337	90.25280000000005	74.11546666666666	238.30640000000002	65.22933333333336	213.65466666666674	0.0	1513.4691333333335	143.98153333333337	275.9332	90.00213333333338	1511.1174	1508.8244
CVD_KHM_098	64.54213333333335	48.47160000000001	45.48073333333333	56.64813333333339	55.2512	43.000466666666654	91.11853333333333	638.3766666666667	114.55793333333335	145.84120000000004	90.25280000000005	74.11546666666666	249.6508666666667	64.54213333333335	208.67006666666674	1513.4691333333335	0.0	145.87740000000002	272.3449333333333	90.00213333333338	1510.9640666666667	1509.7913333333333
CVD_KHM_099	137.59740000000002	475.24373333333335	500.74486666666667	76.73173333333332	167.04586666666665	236.96286666666666	126.34146666666668	56.145533333333354	826.5858	1505.8296666666668	525.571	323.4669333333334	160.5662	146.15380000000002	406.4537333333334	143.98153333333337	145.87740000000002	0.0	358.65693333333337	551.2570666666667	145.87740000000002	143.2638666666667
CVD_KHM_100	101.36413333333329	315.5524	327.5939333333334	98.03553333333333	76.29046666666665	159.1364666666666	98.77026666666669	721.8080000000001	136.37313333333339	348.6659333333334	627.7850666666667	145.0213333333334	69.38740000000001	101.35066666666663	331.0116666666667	275.9332	272.3449333333333	358.65693333333337	0.0	848.4645333333334	280.5724	279.43446666666665
CVD_KHM_101	101.62686666666663	561.4246666666667	568.2372	75.11760000000002	138.09273333333334	212.118	142.66426666666666	78.15233333333336	244.53320000000002	543.7504666666667	1076.1523333333334	138.87426666666673	101.53206666666668	105.40399999999997	485.5101333333334	90.00213333333338	90.00213333333338	551.2570666666667	848.4645333333334	0.0	90.00213333333338	90.99040000000004
CVD_KHM_102	65.22933333333336	48.47160000000001	45.48073333333333	51.960600000000056	56.54286666666667	43.000466666666654	91.80573333333334	641.9818666666667	114.55793333333335	145.84120000000004	90.25280000000005	74.11546666666666	238.48873333333336	65.22933333333336	214.80613333333338	1511.1174	1510.9640666666667	145.87740000000002	280.5724	90.00213333333338	0.0	1506.3193333333334
CVD_KHM_103	65.22933333333336	49.13200000000001	45.48073333333333	58.82533333333339	55.9384	43.000466666666654	91.80573333333334	646.0531333333333	114.55793333333335	143.2276666666667	90.25280000000005	74.11546666666666	247.82793333333336	65.22933333333336	214.80613333333338	1508.8244	1509.7913333333333	143.2638666666667	279.43446666666665	90.99040000000004	1506.3193333333334	0.0
