# Supplementary material for: Strong positive selection biases identity-by-descent-based inferences of recent demography and population structure in Plasmodium falciparum
Source: Nat Commun. 2024 Mar 20;15:2499. doi: 10.1038/s41467-024-46659-0 (PMC10954658; doi:10.1038/s41467-024-46659-0)
Supplement: Supplementary file 6 — Source Data File [file 41467_2024_46659_MOESM6_ESM.zip › Supplementary_Figure10/suppl_fig10a_oddar_meanchey_2013.csv]

	CVD_KHM_156	CVD_KHM_157	CVD_KHM_158	CVD_KHM_159	CVD_KHM_160	CVD_KHM_161	CVD_KHM_162	CVD_KHM_163	CVD_KHM_164	CVD_KHM_165	CVD_KHM_166	CVD_KHM_167	CVD_KHM_168	CVD_KHM_169	CVD_KHM_170	CVD_KHM_171	CVD_KHM_172	CVD_KHM_173	CVD_KHM_174	CVD_KHM_175	CVD_KHM_176	CVD_KHM_177	CVD_KHM_178	CVD_KHM_179	CVD_KHM_180	CVD_KHM_181	CVD_KHM_182	CVD_KHM_183	CVD_KHM_184	CVD_KHM_185	CVD_KHM_186	CVD_KHM_187	CVD_KHM_188	CVD_KHM_189	CVD_KHM_190	CVD_KHM_191	CVD_KHM_192	CVD_KHM_193	CVD_KHM_194	CVD_KHM_195	CVD_KHM_196	CVD_KHM_197	CVD_KHM_198	CVD_KHM_199	CVD_KHM_200	CVD_KHM_201	CVD_KHM_202	CVD_KHM_203	CVD_KHM_204
CVD_KHM_156	0.0	1464.7381333333333	550.4409333333334	495.6774666666667	66.62586666666668	1476.1094666666668	504.3518	64.74580000000003	504.9942666666667	490.99006666666673	64.05860000000003	1402.5410666666667	1473.618	69.65646666666669	446.1982666666667	438.8590666666667	1481.4498	1473.5511333333334	1447.2012	1471.2252666666668	69.65646666666669	1480.1330666666668	494.8409333333334	496.24913333333336	16.788399999999985	436.7960666666667	77.63686666666666	77.03153333333331	68.70873333333336	443.59340000000003	89.7878	364.71933333333334	492.3217333333334	68.96926666666668	72.9508	1481.1237333333333	1482.3652000000002	363.5138666666667	1480.6342	72.9508	1478.6193333333333	437.0600666666667	67.31046666666667	505.4962666666667	503.7996666666667	365.2136666666667	1482.5489333333335	496.7119333333334	15.45673333333334
CVD_KHM_157	1464.7381333333333	0.0	552.8034666666667	497.47120000000007	73.44900000000001	1477.7374666666667	505.8135333333334	71.56893333333336	510.9045333333334	500.51180000000005	70.88173333333336	1405.1076666666668	1486.0172666666667	76.47960000000002	434.4922	438.6482666666667	1490.1653333333334	1478.3200666666667	1448.3206666666667	1477.0285333333334	76.47960000000002	1497.67	507.23873333333336	507.0006666666667	17.704999999999984	436.77153333333337	86.82239999999999	83.51219999999999	75.53186666666669	433.05733333333336	84.35426666666667	370.51473333333337	501.8434666666667	75.79240000000001	79.43146666666668	1492.1574666666668	1488.6124	387.0649333333334	1477.8544666666667	79.43146666666668	1495.8218666666667	439.67346666666674	76.49600000000001	503.33400000000006	509.70993333333337	371.0090666666667	1489.8324666666667	502.6222	15.164666666666673
CVD_KHM_158	550.4409333333334	552.8034666666667	0.0	1259.7571333333335	36.5442666666667	558.0238	1255.9066	33.07526666666669	1266.8951333333334	1269.6388666666667	24.124400000000026	570.7836666666667	561.2609333333334	36.5442666666667	1231.8140666666668	1231.1466	566.5911333333333	547.3147333333334	553.0613333333333	557.3407333333333	36.74793333333337	555.7286	1269.759	1262.3318000000002	5.4091999999999985	1226.8902	28.706333333333347	24.613533333333336	31.73180000000003	1223.4376666666667	80.49973333333332	532.3470000000001	1268.7430666666667	35.8570666666667	28.706333333333347	561.0588	561.2609333333334	354.1292	567.0340000000001	28.706333333333347	562.9253333333334	1233.2550666666668	28.706333333333347	1266.8951333333334	1263.6527333333333	530.1994000000001	566.5911333333333	1258.3460666666667	33.035799999999995
CVD_KHM_159	495.6774666666667	497.47120000000007	1259.7571333333335	0.0	39.81166666666669	502.68100000000004	1459.2994666666668	40.23553333333336	1497.4371333333333	1493.1658000000002	36.605333333333355	519.2567333333334	505.91813333333334	37.29253333333336	1033.7159333333334	1030.1096666666667	511.2483333333334	491.13386666666673	496.6042	503.1498	37.08886666666669	497.96073333333334	1496.9983333333334	1489.0594	2.423533333333335	1022.9377333333334	35.56420000000003	31.471400000000017	39.81166666666669	1033.1258666666668	82.8668	436.9711333333334	1492.1200666666668	36.605333333333355	35.56420000000003	504.6016666666667	506.22560000000004	308.0916	502.40606666666673	35.56420000000003	507.58253333333334	1029.8896	35.56420000000003	1499.8622	1489.7724	438.8668666666667	503.26053333333334	1486.3417333333334	31.22686666666666
CVD_KHM_160	66.62586666666668	73.44900000000001	36.5442666666667	39.81166666666669	0.0	72.13806666666667	39.81166666666669	1482.4396000000002	49.025200000000034	51.54433333333336	1507.8500000000001	54.062400000000004	72.13806666666667	1506.9294666666667	35.1336666666667	35.1336666666667	72.13806666666667	65.61053333333335	68.2246	69.98993333333334	1508.6758666666667	72.13806666666667	51.54433333333336	50.20573333333336	32.11306666666667	34.476600000000026	988.2811333333334	990.1393333333334	1499.1028666666668	35.1336666666667	101.3342	137.01513333333335	51.54433333333336	1505.5249333333334	991.7118666666667	72.13806666666667	72.13806666666667	128.25993333333335	68.41786666666668	993.2654	68.41786666666668	35.1336666666667	991.8304	51.54433333333336	51.54433333333336	136.32793333333336	72.13806666666667	49.025200000000034	48.76453333333333
CVD_KHM_161	1476.1094666666668	1477.7374666666667	558.0238	502.68100000000004	72.13806666666667	0.0	509.63773333333336	70.25800000000002	516.1143333333333	505.10473333333334	69.57080000000002	1412.3909333333334	1502.6429333333333	75.16866666666668	449.6540666666667	453.8101333333334	1502.5074	1501.9860666666668	1464.9928	1500.4550000000002	75.16866666666668	1497.9148	512.4485333333333	513.4838	25.114799999999978	445.78420000000006	83.14906666666666	82.54373333333331	74.22093333333335	447.04920000000004	97.5066	382.5544666666667	506.43640000000005	74.48146666666668	78.463	1511.2646	1497.9148	384.85060000000004	1500.3844666666669	78.463	1503.4826666666668	448.6861333333334	72.82266666666666	508.54380000000003	514.9197333333334	383.0488	1513.5896	514.3982000000001	15.164666666666673
CVD_KHM_162	504.3518	505.8135333333334	1255.9066	1459.2994666666668	39.81166666666669	509.63773333333336	0.0	40.178000000000026	1486.6158	1475.3022666666666	48.33800000000003	528.6385333333334	512.8748666666667	37.29253333333336	1021.4734000000001	1016.3735333333334	518.2050666666668	498.09060000000005	503.58093333333335	510.1065333333334	37.08886666666669	507.3425333333334	1472.6466	1472.0568666666668	7.8327333333333335	1011.8003333333334	55.897200000000026	51.804400000000015	39.81166666666669	1022.0986666666668	83.12393333333333	443.3561333333334	1475.4806666666666	36.605333333333355	55.897200000000026	512.6727333333333	512.8748666666667	304.2218666666667	509.36280000000005	55.897200000000026	514.5392666666667	1019.3873333333333	55.897200000000026	1478.912	1472.4377333333334	442.3544666666667	518.2050666666668	1475.5752666666667	31.772533333333325
CVD_KHM_163	64.74580000000003	71.56893333333336	33.07526666666669	40.23553333333336	1482.4396000000002	70.25800000000002	40.178000000000026	0.0	48.92946666666669	48.92946666666669	1483.9413333333334	57.09300000000001	70.25800000000002	1485.4736	33.55953333333336	33.55953333333336	70.25800000000002	63.7304666666667	66.5702	68.83313333333335	1480.5337333333334	70.25800000000002	48.92946666666669	47.59086666666669	32.11306666666667	32.66020000000002	978.7220000000001	981.8640666666668	1481.5638000000001	33.55953333333336	89.61566666666666	124.33946666666668	48.92946666666669	1484.8204666666668	972.2562666666668	70.25800000000002	70.25800000000002	125.44266666666668	66.53780000000003	981.8640666666668	66.53780000000003	33.55953333333336	979.8242	48.92946666666669	48.92946666666669	123.65226666666668	70.25800000000002	48.92946666666669	57.329133333333345
CVD_KHM_164	504.9942666666667	510.9045333333334	1266.8951333333334	1497.4371333333333	49.025200000000034	516.1143333333333	1486.6158	48.92946666666669	0.0	1513.4469333333334	36.605333333333355	535.1151333333333	519.3514666666667	49.025200000000034	1036.3711333333333	1033.6054000000001	524.6816666666667	504.56720000000007	511.1518666666667	516.5831333333334	51.34066666666669	513.8191333333334	1512.3248	1508.3583333333333	7.8327333333333335	1023.8845333333334	49.14926666666668	45.05646666666667	49.025200000000034	1033.8067333333333	84.6892	449.5472666666667	1512.3248	48.33800000000003	51.66840000000001	519.1493333333334	519.3514666666667	308.8816666666667	515.8394000000001	51.66840000000001	521.0158666666667	1034.6501333333333	51.66840000000001	1513.5896	1510.2882666666667	450.17820000000006	524.6816666666667	1509.4609333333333	33.035799999999995
CVD_KHM_165	490.99006666666673	500.51180000000005	1269.6388666666667	1493.1658000000002	51.54433333333336	505.10473333333334	1475.3022666666666	48.92946666666669	1513.4469333333334	0.0	36.605333333333355	528.1098000000001	508.3418666666667	49.025200000000034	1037.5762	1032.3712	513.6720666666668	503.9894666666667	500.14226666666667	505.5735333333334	48.82153333333336	508.3418666666667	1512.1821333333335	1505.9213333333335	7.8327333333333335	1025.9060666666667	49.14926666666668	45.05646666666667	51.54433333333336	1039.5482666666667	79.77853333333334	443.9874000000001	1507.3874	48.33800000000003	49.14926666666668	513.6720666666668	508.3418666666667	304.13553333333334	512.1614000000001	49.14926666666668	517.3378666666667	1036.6180000000002	49.14926666666668	1513.4469333333334	1510.1456	443.21340000000004	513.6720666666668	1512.1821333333335	33.035799999999995
CVD_KHM_166	64.05860000000003	70.88173333333336	24.124400000000026	36.605333333333355	1507.8500000000001	69.57080000000002	48.33800000000003	1483.9413333333334	36.605333333333355	36.605333333333355	0.0	56.405800000000006	69.57080000000002	1508.4500666666668	22.71380000000002	22.71380000000002	69.57080000000002	63.043266666666696	65.88300000000001	68.14593333333335	1511.2620666666667	69.57080000000002	36.605333333333355	35.266733333333356	32.11306666666667	22.056733333333348	981.9956666666667	984.8953333333334	1504.0053333333333	22.71380000000002	101.3342	126.09660000000002	36.605333333333355	1504.8711333333333	980.8601333333334	69.57080000000002	69.57080000000002	128.94713333333337	65.85060000000003	981.5340000000001	65.85060000000003	22.71380000000002	983.3421333333334	36.605333333333355	36.605333333333355	126.78380000000003	69.57080000000002	36.605333333333355	50.072266666666664
CVD_KHM_167	1402.5410666666667	1405.1076666666668	570.7836666666667	519.2567333333334	54.062400000000004	1412.3909333333334	528.6385333333334	57.09300000000001	535.1151333333333	528.1098000000001	56.405800000000006	0.0	1419.8103333333333	57.09300000000001	452.6874	447.81820000000005	1412.91	1399.3096	1413.6358666666667	1408.4872666666668	57.09300000000001	1410.6572	531.9606666666667	532.4846000000001	14.963933333333323	443.28520000000003	62.55086666666664	64.46806666666664	57.09300000000001	452.4225333333334	82.43586666666667	356.84240000000005	525.4372000000001	56.405800000000006	65.29799999999999	1418.3280666666667	1411.5112	343.47	1423.9217333333333	65.29799999999999	1417.7812000000001	446.1871333333334	59.65766666666666	527.4268000000001	533.9205333333334	357.33673333333337	1418.5338666666667	526.8328	18.437066666666674
CVD_KHM_168	1473.618	1486.0172666666667	561.2609333333334	505.91813333333334	72.13806666666667	1502.6429333333333	512.8748666666667	70.25800000000002	519.3514666666667	508.3418666666667	69.57080000000002	1419.8103333333333	0.0	75.16866666666668	452.8912	457.0472666666667	1505.3398	1493.0227333333335	1470.5283333333334	1508.4097333333334	75.16866666666668	1506.6063333333334	515.6856666666667	516.7209333333334	22.197599999999984	449.02133333333336	83.14906666666666	82.54373333333331	74.22093333333335	450.2863333333334	97.5066	376.95953333333335	509.67353333333335	74.48146666666668	78.463	1510.2981333333335	1500.2398	379.57360000000006	1500.0939333333333	78.463	1505.1743333333334	451.92326666666673	72.82266666666666	511.78093333333334	518.1568666666667	377.4538666666667	1511.2646	516.3993333333334	15.164666666666673
CVD_KHM_169	69.65646666666669	76.47960000000002	36.5442666666667	37.29253333333336	1506.9294666666667	75.16866666666668	37.29253333333336	1485.4736	49.025200000000034	49.025200000000034	1508.4500666666668	57.09300000000001	75.16866666666668	0.0	35.1336666666667	35.1336666666667	75.16866666666668	68.64113333333336	71.48086666666666	73.74380000000001	1506.9318	75.16866666666668	49.025200000000034	47.686600000000034	32.11306666666667	34.476600000000026	980.8005333333334	986.6566666666668	1502.4222	35.1336666666667	103.10113333333334	137.01513333333335	49.025200000000034	1507.8833333333334	982.3790666666667	75.16866666666668	75.16866666666668	128.25993333333335	71.44846666666669	986.6566666666668	71.44846666666669	35.1336666666667	984.8897333333334	49.025200000000034	49.025200000000034	136.32793333333336	75.16866666666668	49.025200000000034	48.766999999999996
CVD_KHM_170	446.1982666666667	434.4922	1231.8140666666668	1033.7159333333334	35.1336666666667	449.6540666666667	1021.4734000000001	33.55953333333336	1036.3711333333333	1037.5762	22.71380000000002	452.6874	452.8912	35.1336666666667	0.0	1506.9946	452.38520000000005	439.3983333333334	445.8754666666667	455.0254666666667	34.930000000000035	457.2535333333334	1040.7612666666666	1042.1948	7.923200000000001	1503.3085333333333	34.03393333333334	26.19813333333333	35.1336666666667	1505.9282666666668	77.08573333333332	520.1288000000001	1043.6826	34.446466666666694	34.03393333333334	458.4235333333334	452.8912	338.92480000000006	449.3791333333334	34.03393333333334	449.22540000000004	1513.5896	34.03393333333334	1038.8059333333333	1034.2110666666667	521.2345333333334	451.72120000000007	1034.4170666666666	33.035799999999995
CVD_KHM_171	438.8590666666667	438.6482666666667	1231.1466	1030.1096666666667	35.1336666666667	453.8101333333334	1016.3735333333334	33.55953333333336	1033.6054000000001	1032.3712	22.71380000000002	447.81820000000005	457.0472666666667	35.1336666666667	1506.9946	0.0	456.54126666666673	443.5544000000001	450.03153333333336	448.11686666666674	34.930000000000035	455.87726666666674	1039.2134666666668	1036.7722	7.923200000000001	1500.0130666666666	34.03393333333334	26.19813333333333	35.1336666666667	1507.4656	71.86553333333332	512.6872666666667	1039.6052	34.446466666666694	34.03393333333334	457.0472666666667	457.0472666666667	335.2568666666667	453.5352000000001	34.03393333333334	453.3814666666667	1506.9946	34.03393333333334	1034.7754	1032.7101333333335	512.5282000000001	455.87726666666674	1032.9161333333334	33.035799999999995
CVD_KHM_172	1481.4498	1490.1653333333334	566.5911333333333	511.2483333333334	72.13806666666667	1502.5074	518.2050666666668	70.25800000000002	524.6816666666667	513.6720666666668	69.57080000000002	1412.91	1505.3398	75.16866666666668	452.38520000000005	456.54126666666673	0.0	1497.5133333333333	1476.4453333333333	1498.7374666666667	75.16866666666668	1506.3761333333334	521.0158666666667	522.0511333333334	25.114799999999978	448.5153333333334	83.14906666666666	82.54373333333331	74.22093333333335	449.7803333333334	97.5066	381.00206666666674	515.0037333333333	74.48146666666668	78.463	1506.6479333333334	1510.0092666666667	382.55600000000004	1494.9701333333335	78.463	1501.5828000000001	451.4172666666667	72.82266666666666	517.1111333333333	523.4870666666667	381.49640000000005	1506.6408666666666	516.3993333333334	15.164666666666673
CVD_KHM_173	1473.5511333333334	1478.3200666666667	547.3147333333334	491.13386666666673	65.61053333333335	1501.9860666666668	498.09060000000005	63.7304666666667	504.56720000000007	503.9894666666667	63.043266666666696	1399.3096	1493.0227333333335	68.64113333333336	439.3983333333334	443.5544000000001	1497.5133333333333	0.0	1461.3321333333333	1485.3207333333335	68.64113333333336	1495.2945333333334	504.56720000000007	501.9366666666667	25.114799999999978	441.6776666666667	76.62153333333333	76.01619999999998	67.69340000000003	436.79346666666675	97.5066	374.01360000000005	495.5061333333334	67.95393333333335	71.93546666666667	1499.8086666666668	1497.3628	381.74373333333335	1488.9501333333335	71.93546666666667	1502.72	444.5796000000001	66.29513333333334	496.9966666666667	503.3726000000001	374.50793333333337	1500.5688	501.61506666666673	14.930000000000005
CVD_KHM_174	1447.2012	1448.3206666666667	553.0613333333333	496.6042	68.2246	1464.9928	503.58093333333335	66.5702	511.1518666666667	500.14226666666667	65.88300000000001	1413.6358666666667	1470.5283333333334	71.48086666666666	445.8754666666667	450.03153333333336	1476.4453333333333	1461.3321333333333	0.0	1463.7558	71.48086666666666	1473.4902	507.4860666666667	508.52133333333336	20.128199999999982	442.0056	79.49746666666664	78.8559333333333	70.82659999999998	443.2706	93.3692	368.0527333333334	503.8080666666667	70.82986666666666	74.77519999999998	1476.8451333333333	1466.1751333333334	374.4802	1460.5947333333334	74.81139999999998	1470.4858666666667	444.4372666666667	69.13486666666665	503.58133333333336	509.95726666666667	368.5470666666667	1471.8899333333334	505.20366666666666	15.164666666666673
CVD_KHM_175	1471.2252666666668	1477.0285333333334	557.3407333333333	503.1498	69.98993333333334	1500.4550000000002	510.1065333333334	68.83313333333335	516.5831333333334	505.5735333333334	68.14593333333335	1408.4872666666668	1508.4097333333334	73.74380000000001	455.0254666666667	448.11686666666674	1498.7374666666667	1485.3207333333335	1463.7558	0.0	73.74380000000001	1500.3901333333333	507.38500000000005	508.4202666666667	25.114799999999978	445.6232666666667	79.31099999999999	78.70566666666664	72.26573333333333	452.42060000000004	97.5066	365.7114666666667	506.90520000000004	73.0566	74.62493333333333	1507.1978000000001	1493.9286666666667	361.66060000000004	1499.4320666666667	74.62493333333333	1496.5189333333335	445.07586666666674	68.9846	509.0126	515.3885333333334	365.7114666666667	1507.2784666666666	513.6310000000001	14.860933333333339
CVD_KHM_176	69.65646666666669	76.47960000000002	36.74793333333337	37.08886666666669	1508.6758666666667	75.16866666666668	37.08886666666669	1480.5337333333334	51.34066666666669	48.82153333333336	1511.2620666666667	57.09300000000001	75.16866666666668	1506.9318	34.930000000000035	34.930000000000035	75.16866666666668	68.64113333333336	71.48086666666666	73.74380000000001	0.0	75.16866666666668	48.82153333333336	47.482933333333364	32.11306666666667	34.476600000000026	978.3363333333334	983.9500666666668	1500.7251333333334	34.930000000000035	98.5952	136.8114666666667	48.82153333333336	1506.1862666666668	982.2311333333333	75.16866666666668	75.16866666666668	128.0562666666667	71.44846666666669	982.9050000000001	71.44846666666669	34.930000000000035	984.7418	48.82153333333336	48.82153333333336	136.12426666666667	75.16866666666668	51.34066666666669	48.766999999999996
CVD_KHM_177	1480.1330666666668	1497.67	555.7286	497.96073333333334	72.13806666666667	1497.9148	507.3425333333334	70.25800000000002	513.8191333333334	508.3418666666667	69.57080000000002	1410.6572	1506.6063333333334	75.16866666666668	457.2535333333334	455.87726666666674	1506.3761333333334	1495.2945333333334	1473.4902	1500.3901333333333	75.16866666666668	0.0	515.6856666666667	511.18860000000006	25.114799999999978	447.8513333333334	83.14906666666666	82.54373333333331	74.22093333333335	456.98866666666675	97.5066	374.93800000000005	509.67353333333335	74.48146666666668	78.463	1508.0770666666667	1505.9344	376.49193333333335	1494.1904666666667	78.463	1508.7962666666667	450.7532666666667	72.82266666666666	506.2486	512.6245333333334	375.43233333333336	1505.7520666666667	510.867	15.164666666666673
CVD_KHM_178	494.8409333333334	507.23873333333336	1269.759	1496.9983333333334	51.54433333333336	512.4485333333333	1472.6466	48.92946666666669	1512.3248	1512.1821333333335	36.605333333333355	531.9606666666667	515.6856666666667	49.025200000000034	1040.7612666666666	1039.2134666666668	521.0158666666667	504.56720000000007	507.4860666666667	507.38500000000005	48.82153333333336	515.6856666666667	0.0	1508.3583333333333	7.8327333333333335	1025.2528	49.14926666666668	45.05646666666667	51.54433333333336	1040.2590666666667	79.77853333333334	450.6570666666667	1508.7113333333334	48.33800000000003	49.14926666666668	521.0158666666667	515.6856666666667	303.30413333333337	519.5052000000001	49.14926666666668	524.6816666666667	1038.9934	49.14926666666668	1512.3248	1511.5530666666668	447.98733333333337	521.0158666666667	1513.5896	33.035799999999995
CVD_KHM_179	496.24913333333336	507.0006666666667	1262.3318000000002	1489.0594	50.20573333333336	513.4838	1472.0568666666668	47.59086666666669	1508.3583333333333	1505.9213333333335	35.266733333333356	532.4846000000001	516.7209333333334	47.686600000000034	1042.1948	1036.7722	522.0511333333334	501.9366666666667	508.52133333333336	508.4202666666667	47.482933333333364	511.18860000000006	1508.3583333333333	0.0	7.8327333333333335	1028.221	47.810666666666684	43.71786666666667	50.20573333333336	1037.8033333333333	81.68513333333334	443.8919333333334	1502.3281333333334	46.99940000000003	47.810666666666684	516.5188	516.7209333333334	305.7162	513.2088666666667	47.810666666666684	518.3853333333334	1037.8793333333333	47.810666666666684	1508.3583333333333	1503.2872666666667	444.6735333333334	522.0511333333334	1504.3124666666668	32.334266666666664
CVD_KHM_180	16.788399999999985	17.704999999999984	5.4091999999999985	2.423533333333335	32.11306666666667	25.114799999999978	7.8327333333333335	32.11306666666667	7.8327333333333335	7.8327333333333335	32.11306666666667	14.963933333333323	22.197599999999984	32.11306666666667	7.923200000000001	7.923200000000001	25.114799999999978	25.114799999999978	20.128199999999982	25.114799999999978	32.11306666666667	25.114799999999978	7.8327333333333335	7.8327333333333335	0.0	7.923200000000001	23.83799999999999	23.83799999999999	30.890533333333323	7.923200000000001	26.931866666666714	39.95813333333333	7.8327333333333335	32.11306666666667	23.83799999999999	25.114799999999978	25.114799999999978	39.95813333333333	25.114799999999978	23.83799999999999	25.114799999999978	7.923200000000001	23.83799999999999	2.423533333333335	7.8327333333333335	39.95813333333333	25.114799999999978	7.8327333333333335	29.883266666666685
CVD_KHM_181	436.7960666666667	436.77153333333337	1226.8902	1022.9377333333334	34.476600000000026	445.78420000000006	1011.8003333333334	32.66020000000002	1023.8845333333334	1025.9060666666667	22.056733333333348	443.28520000000003	449.02133333333336	34.476600000000026	1503.3085333333333	1500.0130666666666	448.5153333333334	441.6776666666667	442.0056	445.6232666666667	34.476600000000026	447.8513333333334	1025.2528	1028.221	7.923200000000001	0.0	33.376866666666665	25.54106666666666	34.476600000000026	1499.3710666666668	68.59213333333332	512.1045333333334	1035.7194000000002	33.78940000000002	33.376866666666665	449.02133333333336	449.02133333333336	328.3591333333334	445.50926666666675	33.376866666666665	445.35553333333337	1505.7546	33.376866666666665	1027.1358	1025.5382000000002	511.3929333333334	447.8513333333334	1027.009	33.035799999999995
CVD_KHM_182	77.63686666666666	86.82239999999999	28.706333333333347	35.56420000000003	988.2811333333334	83.14906666666666	55.897200000000026	978.7220000000001	49.14926666666668	49.14926666666668	981.9956666666667	62.55086666666664	83.14906666666666	980.8005333333334	34.03393333333334	34.03393333333334	83.14906666666666	76.62153333333333	79.49746666666664	79.31099999999999	978.3363333333334	83.14906666666666	49.14926666666668	47.810666666666684	23.83799999999999	33.376866666666665	0.0	1507.1560666666667	984.9372000000001	34.03393333333334	95.58119999999998	165.9722	49.14926666666668	983.4054666666667	1504.3183333333334	83.14906666666666	83.14906666666666	139.06313333333335	79.42886666666666	1507.0862000000002	79.42886666666666	34.03393333333334	1507.9532000000002	49.14926666666668	49.14926666666668	163.52873333333332	83.14906666666666	49.14926666666668	6.856399999999995
CVD_KHM_183	77.03153333333331	83.51219999999999	24.613533333333336	31.471400000000017	990.1393333333334	82.54373333333331	51.804400000000015	981.8640666666668	45.05646666666667	45.05646666666667	984.8953333333334	64.46806666666664	82.54373333333331	986.6566666666668	26.19813333333333	26.19813333333333	82.54373333333331	76.01619999999998	78.8559333333333	78.70566666666664	983.9500666666668	82.54373333333331	45.05646666666667	43.71786666666667	23.83799999999999	25.54106666666666	1507.1560666666667	0.0	991.3707333333334	26.19813333333333	97.34813333333332	165.9722	45.05646666666667	989.2902666666668	1508.5312000000001	82.54373333333331	82.54373333333331	138.2332	78.82353333333332	1510.2282666666667	78.82353333333332	26.19813333333333	1506.1862666666668	45.05646666666667	45.05646666666667	163.52873333333332	82.54373333333331	45.05646666666667	6.856399999999995
CVD_KHM_184	68.70873333333336	75.53186666666669	31.73180000000003	39.81166666666669	1499.1028666666668	74.22093333333335	39.81166666666669	1481.5638000000001	49.025200000000034	51.54433333333336	1504.0053333333333	57.09300000000001	74.22093333333335	1502.4222	35.1336666666667	35.1336666666667	74.22093333333335	67.69340000000003	70.82659999999998	72.26573333333333	1500.7251333333334	74.22093333333335	51.54433333333336	50.20573333333336	30.890533333333323	34.476600000000026	984.9372000000001	991.3707333333334	0.0	35.1336666666667	99.68006666666666	135.99686666666668	51.54433333333336	1502.4920666666667	980.7877333333333	74.22093333333335	74.22093333333335	127.24166666666669	70.50073333333336	990.3256666666667	70.50073333333336	35.1336666666667	985.6315333333333	51.54433333333336	51.54433333333336	135.3096666666667	74.22093333333335	49.025200000000034	48.766999999999996
CVD_KHM_185	443.59340000000003	433.05733333333336	1223.4376666666667	1033.1258666666668	35.1336666666667	447.04920000000004	1022.0986666666668	33.55953333333336	1033.8067333333333	1039.5482666666667	22.71380000000002	452.4225333333334	450.2863333333334	35.1336666666667	1505.9282666666668	1507.4656	449.7803333333334	436.79346666666675	443.2706	452.42060000000004	34.930000000000035	456.98866666666675	1040.2590666666667	1037.8033333333333	7.923200000000001	1499.3710666666668	34.03393333333334	26.19813333333333	35.1336666666667	0.0	68.90166666666667	517.8522	1032.6144000000002	34.446466666666694	34.03393333333334	455.81866666666673	450.2863333333334	331.4750666666667	446.77426666666673	34.03393333333334	446.62053333333336	1504.6634666666669	34.03393333333334	1033.9102	1037.5472	518.3430000000001	451.4563333333334	1030.7920000000001	26.154999999999998
CVD_KHM_186	89.7878	84.35426666666667	80.49973333333332	82.8668	101.3342	97.5066	83.12393333333333	89.61566666666666	84.6892	79.77853333333334	101.3342	82.43586666666667	97.5066	103.10113333333334	77.08573333333332	71.86553333333332	97.5066	97.5066	93.3692	97.5066	98.5952	97.5066	79.77853333333334	81.68513333333334	26.931866666666714	68.59213333333332	95.58119999999998	97.34813333333332	99.68006666666666	68.90166666666667	0.0	164.10500000000002	84.6892	99.84073333333333	95.58119999999998	97.5066	97.5066	134.11553333333336	97.5066	97.34813333333332	97.5066	68.59213333333332	94.56519999999999	84.6892	79.77853333333334	166.6156666666667	97.5066	84.6892	21.34926666666668
CVD_KHM_187	364.71933333333334	370.51473333333337	532.3470000000001	436.9711333333334	137.01513333333335	382.5544666666667	443.3561333333334	124.33946666666668	449.5472666666667	443.9874000000001	126.09660000000002	356.84240000000005	376.95953333333335	137.01513333333335	520.1288000000001	512.6872666666667	381.00206666666674	374.01360000000005	368.0527333333334	365.7114666666667	136.8114666666667	374.93800000000005	450.6570666666667	443.8919333333334	39.95813333333333	512.1045333333334	165.9722	165.9722	135.99686666666668	517.8522	164.10500000000002	0.0	446.9983333333334	136.32793333333336	161.06153333333333	382.5544666666667	379.2283333333334	1092.7567333333334	379.5426666666667	163.57193333333333	376.96420000000006	511.1104666666667	149.67293333333333	440.0323333333334	448.78940000000006	1503.0565333333334	382.5544666666667	447.38446666666675	32.35233333333332
CVD_KHM_188	492.3217333333334	501.8434666666667	1268.7430666666667	1492.1200666666668	51.54433333333336	506.43640000000005	1475.4806666666666	48.92946666666669	1512.3248	1507.3874	36.605333333333355	525.4372000000001	509.67353333333335	49.025200000000034	1043.6826	1039.6052	515.0037333333333	495.5061333333334	503.8080666666667	506.90520000000004	48.82153333333336	509.67353333333335	1508.7113333333334	1502.3281333333334	7.8327333333333335	1035.7194000000002	49.14926666666668	45.05646666666667	51.54433333333336	1032.6144000000002	84.6892	446.9983333333334	0.0	48.33800000000003	49.14926666666668	515.0037333333333	509.67353333333335	307.8013333333334	506.16146666666674	49.14926666666668	511.33793333333335	1042.6775333333335	49.14926666666668	1509.9761333333333	1506.6748	444.3910000000001	515.0037333333333	1513.5896	33.035799999999995
CVD_KHM_189	68.96926666666668	75.79240000000001	35.8570666666667	36.605333333333355	1505.5249333333334	74.48146666666668	36.605333333333355	1484.8204666666668	48.33800000000003	48.33800000000003	1504.8711333333333	56.405800000000006	74.48146666666668	1507.8833333333334	34.446466666666694	34.446466666666694	74.48146666666668	67.95393333333335	70.82986666666666	73.0566	1506.1862666666668	74.48146666666668	48.33800000000003	46.99940000000003	32.11306666666667	33.78940000000002	983.4054666666667	989.2902666666668	1502.4920666666667	34.446466666666694	99.84073333333333	136.32793333333336	48.33800000000003	0.0	988.2754666666667	74.48146666666668	74.48146666666668	128.94713333333337	70.76126666666669	992.4532	70.76126666666669	34.446466666666694	990.8148000000001	48.33800000000003	48.33800000000003	137.01513333333335	74.48146666666668	48.33800000000003	52.56693333333334
CVD_KHM_190	72.9508	79.43146666666668	28.706333333333347	35.56420000000003	991.7118666666667	78.463	55.897200000000026	972.2562666666668	51.66840000000001	49.14926666666668	980.8601333333334	65.29799999999999	78.463	982.3790666666667	34.03393333333334	34.03393333333334	78.463	71.93546666666667	74.77519999999998	74.62493333333333	982.2311333333333	78.463	49.14926666666668	47.810666666666684	23.83799999999999	33.376866666666665	1504.3183333333334	1508.5312000000001	980.7877333333333	34.03393333333334	95.58119999999998	161.06153333333333	49.14926666666668	988.2754666666667	0.0	78.463	78.463	139.06313333333335	74.7428	1507.0894666666668	74.7428	34.03393333333334	1513.5896	49.14926666666668	49.14926666666668	158.61806666666666	78.463	51.66840000000001	6.856399999999995
CVD_KHM_191	1481.1237333333333	1492.1574666666668	561.0588	504.6016666666667	72.13806666666667	1511.2646	512.6727333333333	70.25800000000002	519.1493333333334	513.6720666666668	69.57080000000002	1418.3280666666667	1510.2981333333335	75.16866666666668	458.4235333333334	457.0472666666667	1506.6479333333334	1499.8086666666668	1476.8451333333333	1507.1978000000001	75.16866666666668	1508.0770666666667	521.0158666666667	516.5188	25.114799999999978	449.02133333333336	83.14906666666666	82.54373333333331	74.22093333333335	455.81866666666673	97.5066	382.5544666666667	515.0037333333333	74.48146666666668	78.463	0.0	1510.2282666666667	387.46973333333335	1503.3896666666667	78.463	1510.0064	451.92326666666673	72.82266666666666	511.5788	517.9547333333334	383.0488	1513.5896	510.867	15.164666666666673
CVD_KHM_192	1482.3652000000002	1488.6124	561.2609333333334	506.22560000000004	72.13806666666667	1497.9148	512.8748666666667	70.25800000000002	519.3514666666667	508.3418666666667	69.57080000000002	1411.5112	1500.2398	75.16866666666668	452.8912	457.0472666666667	1510.0092666666667	1497.3628	1466.1751333333334	1493.9286666666667	75.16866666666668	1505.9344	515.6856666666667	516.7209333333334	25.114799999999978	449.02133333333336	83.14906666666666	82.54373333333331	74.22093333333335	450.2863333333334	97.5066	379.2283333333334	509.67353333333335	74.48146666666668	78.463	1510.2282666666667	0.0	382.55600000000004	1490.1684	78.463	1506.4712666666667	451.92326666666673	72.82266666666666	511.78093333333334	518.1568666666667	379.7226666666667	1510.2282666666667	516.3993333333334	15.164666666666673
CVD_KHM_193	363.5138666666667	387.0649333333334	354.1292	308.0916	128.25993333333335	384.85060000000004	304.2218666666667	125.44266666666668	308.8816666666667	304.13553333333334	128.94713333333337	343.47	379.57360000000006	128.25993333333335	338.92480000000006	335.2568666666667	382.55600000000004	381.74373333333335	374.4802	361.66060000000004	128.0562666666667	376.49193333333335	303.30413333333337	305.7162	39.95813333333333	328.3591333333334	139.06313333333335	138.2332	127.24166666666669	331.4750666666667	134.11553333333336	1092.7567333333334	307.8013333333334	128.94713333333337	139.06313333333335	387.46973333333335	382.55600000000004	0.0	384.2664666666667	139.514	381.8794666666667	332.8604666666667	131.2252666666667	299.9218666666667	304.6752666666667	1102.3230666666668	387.46973333333335	305.8698666666667	28.050266666666648
CVD_KHM_194	1480.6342	1477.8544666666667	567.0340000000001	502.40606666666673	68.41786666666668	1500.3844666666669	509.36280000000005	66.53780000000003	515.8394000000001	512.1614000000001	65.85060000000003	1423.9217333333333	1500.0939333333333	71.44846666666669	449.3791333333334	453.5352000000001	1494.9701333333335	1488.9501333333335	1460.5947333333334	1499.4320666666667	71.44846666666669	1494.1904666666667	519.5052000000001	513.2088666666667	25.114799999999978	445.50926666666675	79.42886666666666	78.82353333333332	70.50073333333336	446.77426666666673	97.5066	379.5426666666667	506.16146666666674	70.76126666666669	74.7428	1503.3896666666667	1490.1684	384.2664666666667	0.0	74.7428	1497.2994	448.41120000000006	69.10246666666667	508.2688666666667	514.6448	380.03700000000003	1505.7146666666667	512.8872666666667	15.164666666666673
CVD_KHM_195	72.9508	79.43146666666668	28.706333333333347	35.56420000000003	993.2654	78.463	55.897200000000026	981.8640666666668	51.66840000000001	49.14926666666668	981.5340000000001	65.29799999999999	78.463	986.6566666666668	34.03393333333334	34.03393333333334	78.463	71.93546666666667	74.81139999999998	74.62493333333333	982.9050000000001	78.463	49.14926666666668	47.810666666666684	23.83799999999999	33.376866666666665	1507.0862000000002	1510.2282666666667	990.3256666666667	34.03393333333334	97.34813333333332	163.57193333333333	49.14926666666668	992.4532	1507.0894666666668	78.463	78.463	139.514	74.7428	0.0	74.7428	34.03393333333334	1511.6941333333334	49.14926666666668	49.14926666666668	161.12846666666664	78.463	51.66840000000001	6.856399999999995
CVD_KHM_196	1478.6193333333333	1495.8218666666667	562.9253333333334	507.58253333333334	68.41786666666668	1503.4826666666668	514.5392666666667	66.53780000000003	521.0158666666667	517.3378666666667	65.85060000000003	1417.7812000000001	1505.1743333333334	71.44846666666669	449.22540000000004	453.3814666666667	1501.5828000000001	1502.72	1470.4858666666667	1496.5189333333335	71.44846666666669	1508.7962666666667	524.6816666666667	518.3853333333334	25.114799999999978	445.35553333333337	79.42886666666666	78.82353333333332	70.50073333333336	446.62053333333336	97.5066	376.96420000000006	511.33793333333335	70.76126666666669	74.7428	1510.0064	1506.4712666666667	381.8794666666667	1497.2994	74.7428	0.0	448.25746666666674	69.10246666666667	513.4453333333333	519.8212666666667	377.4585333333334	1507.6814000000002	512.7335333333334	15.164666666666673
CVD_KHM_197	437.0600666666667	439.67346666666674	1233.2550666666668	1029.8896	35.1336666666667	448.6861333333334	1019.3873333333333	33.55953333333336	1034.6501333333333	1036.6180000000002	22.71380000000002	446.1871333333334	451.92326666666673	35.1336666666667	1513.5896	1506.9946	451.4172666666667	444.5796000000001	444.4372666666667	445.07586666666674	34.930000000000035	450.7532666666667	1038.9934	1037.8793333333333	7.923200000000001	1505.7546	34.03393333333334	26.19813333333333	35.1336666666667	1504.6634666666669	68.59213333333332	511.1104666666667	1042.6775333333335	34.446466666666694	34.03393333333334	451.92326666666673	451.92326666666673	332.8604666666667	448.41120000000006	34.03393333333334	448.25746666666674	0.0	34.03393333333334	1040.2938000000001	1032.4900666666667	508.5031333333334	450.7532666666667	1037.1697333333334	33.035799999999995
CVD_KHM_198	67.31046666666667	76.49600000000001	28.706333333333347	35.56420000000003	991.8304	72.82266666666666	55.897200000000026	979.8242	51.66840000000001	49.14926666666668	983.3421333333334	59.65766666666666	72.82266666666666	984.8897333333334	34.03393333333334	34.03393333333334	72.82266666666666	66.29513333333334	69.13486666666665	68.9846	984.7418	72.82266666666666	49.14926666666668	47.810666666666684	23.83799999999999	33.376866666666665	1507.9532000000002	1506.1862666666668	985.6315333333333	34.03393333333334	94.56519999999999	149.67293333333333	49.14926666666668	990.8148000000001	1513.5896	72.82266666666666	72.82266666666666	131.2252666666667	69.10246666666667	1511.6941333333334	69.10246666666667	34.03393333333334	0.0	49.14926666666668	49.14926666666668	147.22946666666667	72.82266666666666	51.66840000000001	6.856399999999995
CVD_KHM_199	505.4962666666667	503.33400000000006	1266.8951333333334	1499.8622	51.54433333333336	508.54380000000003	1478.912	48.92946666666669	1513.5896	1513.4469333333334	36.605333333333355	527.4268000000001	511.78093333333334	49.025200000000034	1038.8059333333333	1034.7754	517.1111333333333	496.9966666666667	503.58133333333336	509.0126	48.82153333333336	506.2486	1512.3248	1508.3583333333333	2.423533333333335	1027.1358	49.14926666666668	45.05646666666667	51.54433333333336	1033.9102	84.6892	440.0323333333334	1509.9761333333333	48.33800000000003	49.14926666666668	511.5788	511.78093333333334	299.9218666666667	508.2688666666667	49.14926666666668	513.4453333333333	1040.2938000000001	49.14926666666668	0.0	1510.2882666666667	440.66326666666674	517.1111333333333	1509.4609333333333	33.035799999999995
CVD_KHM_200	503.7996666666667	509.70993333333337	1263.6527333333333	1489.7724	51.54433333333336	514.9197333333334	1472.4377333333334	48.92946666666669	1510.2882666666667	1510.1456	36.605333333333355	533.9205333333334	518.1568666666667	49.025200000000034	1034.2110666666667	1032.7101333333335	523.4870666666667	503.3726000000001	509.95726666666667	515.3885333333334	48.82153333333336	512.6245333333334	1511.5530666666668	1503.2872666666667	7.8327333333333335	1025.5382000000002	49.14926666666668	45.05646666666667	51.54433333333336	1037.5472	79.77853333333334	448.78940000000006	1506.6748	48.33800000000003	49.14926666666668	517.9547333333334	518.1568666666667	304.6752666666667	514.6448	49.14926666666668	519.8212666666667	1032.4900666666667	49.14926666666668	1510.2882666666667	0.0	448.01540000000006	523.4870666666667	1511.5530666666668	33.035799999999995
CVD_KHM_201	365.2136666666667	371.0090666666667	530.1994000000001	438.8668666666667	136.32793333333336	383.0488	442.3544666666667	123.65226666666668	450.17820000000006	443.21340000000004	126.78380000000003	357.33673333333337	377.4538666666667	136.32793333333336	521.2345333333334	512.5282000000001	381.49640000000005	374.50793333333337	368.5470666666667	365.7114666666667	136.12426666666667	375.43233333333336	447.98733333333337	444.6735333333334	39.95813333333333	511.3929333333334	163.52873333333332	163.52873333333332	135.3096666666667	518.3430000000001	166.6156666666667	1503.0565333333334	444.3910000000001	137.01513333333335	158.61806666666666	383.0488	379.7226666666667	1102.3230666666668	380.03700000000003	161.12846666666664	377.4585333333334	508.5031333333334	147.22946666666667	440.66326666666674	448.01540000000006	0.0	383.0488	450.6851333333334	32.35233333333332
CVD_KHM_202	1482.5489333333335	1489.8324666666667	566.5911333333333	503.26053333333334	72.13806666666667	1513.5896	518.2050666666668	70.25800000000002	524.6816666666667	513.6720666666668	69.57080000000002	1418.5338666666667	1511.2646	75.16866666666668	451.72120000000007	455.87726666666674	1506.6408666666666	1500.5688	1471.8899333333334	1507.2784666666666	75.16866666666668	1505.7520666666667	521.0158666666667	522.0511333333334	25.114799999999978	447.8513333333334	83.14906666666666	82.54373333333331	74.22093333333335	451.4563333333334	97.5066	382.5544666666667	515.0037333333333	74.48146666666668	78.463	1513.5896	1510.2282666666667	387.46973333333335	1505.7146666666667	78.463	1507.6814000000002	450.7532666666667	72.82266666666666	517.1111333333333	523.4870666666667	383.0488	0.0	516.3993333333334	15.164666666666673
CVD_KHM_203	496.7119333333334	502.6222	1258.3460666666667	1486.3417333333334	49.025200000000034	514.3982000000001	1475.5752666666667	48.92946666666669	1509.4609333333333	1512.1821333333335	36.605333333333355	526.8328	516.3993333333334	49.025200000000034	1034.4170666666666	1032.9161333333334	516.3993333333334	501.61506666666673	505.20366666666666	513.6310000000001	51.34066666666669	510.867	1513.5896	1504.3124666666668	7.8327333333333335	1027.009	49.14926666666668	45.05646666666667	49.025200000000034	1030.7920000000001	84.6892	447.38446666666675	1513.5896	48.33800000000003	51.66840000000001	510.867	516.3993333333334	305.8698666666667	512.8872666666667	51.66840000000001	512.7335333333334	1037.1697333333334	51.66840000000001	1509.4609333333333	1511.5530666666668	450.6851333333334	516.3993333333334	0.0	33.035799999999995
CVD_KHM_204	15.45673333333334	15.164666666666673	33.035799999999995	31.22686666666666	48.76453333333333	15.164666666666673	31.772533333333325	57.329133333333345	33.035799999999995	33.035799999999995	50.072266666666664	18.437066666666674	15.164666666666673	48.766999999999996	33.035799999999995	33.035799999999995	15.164666666666673	14.930000000000005	15.164666666666673	14.860933333333339	48.766999999999996	15.164666666666673	33.035799999999995	32.334266666666664	29.883266666666685	33.035799999999995	6.856399999999995	6.856399999999995	48.766999999999996	26.154999999999998	21.34926666666668	32.35233333333332	33.035799999999995	52.56693333333334	6.856399999999995	15.164666666666673	15.164666666666673	28.050266666666648	15.164666666666673	6.856399999999995	15.164666666666673	33.035799999999995	6.856399999999995	33.035799999999995	33.035799999999995	32.35233333333332	15.164666666666673	33.035799999999995	0.0
CVD_KHM_205	503.7003333333334	501.53806666666674	1254.8978000000002	1481.5442666666668	49.025200000000034	512.0780666666667	1459.9329333333335	45.556200000000025	1513.5896	1513.4469333333334	36.605333333333355	529.7529333333334	515.3152	49.025200000000034	1032.9581333333333	1030.1924000000001	515.3152	500.5309333333334	501.7854	512.5468666666667	51.34066666666669	509.7828666666667	1512.3248	1504.3124666666668	2.423533333333335	1021.0311333333334	49.14926666666668	45.05646666666667	49.025200000000034	1031.6672	84.6892	442.6505333333334	1508.7113333333334	48.33800000000003	51.66840000000001	509.7828666666667	515.3152	298.7714	511.8031333333334	51.66840000000001	511.6494	1031.2371333333333	51.66840000000001	1513.5896	1510.2882666666667	443.28146666666674	515.3152	1509.4609333333333	33.035799999999995
CVD_KHM_206	364.71933333333334	370.51473333333337	530.9574	438.8828666666667	137.01513333333335	382.5544666666667	441.44440000000003	124.33946666666668	451.45900000000006	445.8991333333334	126.09660000000002	356.84240000000005	376.95953333333335	137.01513333333335	523.3053333333334	514.599	381.00206666666674	374.01360000000005	368.0527333333334	365.7114666666667	136.8114666666667	374.93800000000005	448.7453333333334	445.80366666666674	39.95813333333333	511.45760000000007	165.9722	165.9722	135.99686666666668	515.9404666666667	164.10500000000002	1504.3213333333333	450.17486666666673	136.32793333333336	161.06153333333333	382.5544666666667	379.2283333333334	1104.7382	379.5426666666667	163.57193333333333	376.96420000000006	514.287	149.67293333333333	438.1206000000001	450.7011333333334	1513.5896	382.5544666666667	449.29620000000006	32.35233333333332
CVD_KHM_207	4.400666666666666	4.400666666666666	18.718199999999996	6.093533333333326	31.626866666666682	4.400666666666666	6.093533333333326	31.626866666666682	6.093533333333326	0.0	31.626866666666682	6.503866666666667	4.400666666666666	27.50573333333335	15.104733333333328	15.104733333333328	4.400666666666666	4.400666666666666	4.400666666666666	4.400666666666666	31.626866666666682	4.400666666666666	6.093533333333326	6.093533333333326	0.0	9.011200000000002	16.68660000000001	17.385800000000007	31.626866666666682	15.104733333333328	26.893666666666665	13.248599999999968	0.0	31.626866666666682	16.68660000000001	4.400666666666666	4.400666666666666	7.155066666666642	4.400666666666666	16.68660000000001	4.400666666666666	9.011200000000002	16.68660000000001	6.093533333333326	6.093533333333326	13.248599999999968	4.400666666666666	6.093533333333326	8.078466666666667
CVD_KHM_208	443.2036666666667	440.0245333333334	1230.755	1027.3895333333335	35.1336666666667	455.18640000000005	1021.3956666666667	33.55953333333336	1036.6237333333333	1042.2662666666668	22.71380000000002	452.6874	458.4235333333334	35.1336666666667	1513.5896	1506.9946	457.9175333333334	444.93066666666675	451.4078	455.0254666666667	34.930000000000035	451.72120000000007	1042.1956	1032.8960000000002	7.923200000000001	1503.3085333333333	34.03393333333334	26.19813333333333	35.1336666666667	1504.6634666666669	63.68146666666667	517.7880666666667	1040.2894000000001	34.446466666666694	34.03393333333334	452.8912	458.4235333333334	332.8604666666667	454.91146666666674	34.03393333333334	454.75773333333336	1513.5896	34.03393333333334	1037.7937333333334	1035.6922666666667	515.1183333333333	457.2535333333334	1027.8618666666666	33.035799999999995
CVD_KHM_209	499.6640666666667	505.5743333333334	1260.0454666666667	1483.6892666666668	51.54433333333336	516.1143333333333	1468.276	48.92946666666669	1510.5811333333334	1510.4384666666667	36.605333333333355	529.7849333333334	519.3514666666667	49.025200000000034	1036.4742	1033.7084666666667	519.3514666666667	504.56720000000007	505.8216666666667	511.05080000000004	48.82153333333336	513.8191333333334	1513.0204	1510.1923333333334	7.8327333333333335	1027.8013333333333	49.14926666666668	45.05646666666667	51.54433333333336	1043.3248	79.77853333333334	451.23666666666674	1506.9676666666667	48.33800000000003	49.14926666666668	508.25640000000004	519.3514666666667	308.8816666666667	515.8394000000001	49.14926666666668	515.6856666666667	1034.7532	49.14926666666668	1510.5811333333334	1510.9838666666667	450.4626666666667	513.7887333333334	1510.5811333333334	33.035799999999995
CVD_KHM_210	1477.4614000000001	1494.5240000000001	566.5911333333333	508.8232666666667	71.99086666666668	1502.0666666666668	518.2050666666668	70.3364666666667	524.6816666666667	513.6720666666668	69.64926666666668	1415.8546666666666	1506.6063333333334	75.24713333333335	451.72120000000007	455.87726666666674	1506.3761333333334	1503.7098666666668	1472.6692	1498.242	75.24713333333335	1511.2646	521.0158666666667	522.0511333333334	25.114799999999978	447.8513333333334	83.26373333333332	82.62219999999998	74.29940000000002	451.4563333333334	97.5066	377.94980000000004	515.0037333333333	74.59613333333334	78.54146666666666	1508.0770666666667	1511.2646	379.50373333333334	1496.5154666666667	78.57766666666666	1506.4712666666667	450.7532666666667	72.90113333333333	517.1111333333333	523.4870666666667	378.44413333333335	1505.7520666666667	516.3993333333334	15.164666666666673
CVD_KHM_211	525.9308000000001	544.5803333333334	1513.5896	1249.4912000000002	36.74793333333337	554.3118666666667	1249.1802666666667	33.27893333333336	1260.3001333333334	1261.1501333333333	24.328066666666693	556.4113333333333	552.2188000000001	36.74793333333337	1226.8968666666667	1230.1515333333334	552.2188000000001	553.8711333333334	538.6890000000001	542.1970666666667	36.5442666666667	546.6864666666668	1264.4288000000001	1257.6998	5.4091999999999985	1231.9679333333333	28.910000000000018	24.817200000000007	31.9354666666667	1227.8608	80.49973333333332	515.6908000000001	1260.2066666666667	36.06073333333337	28.910000000000018	546.6864666666668	552.2188000000001	344.7198	556.0383333333334	28.910000000000018	555.8846000000001	1229.0511333333334	28.910000000000018	1261.5649333333333	1258.3225333333335	516.1174000000001	552.2188000000001	1259.6108666666667	33.035799999999995
CVD_KHM_212	1475.8580000000002	1486.2421333333334	558.3416000000001	500.57373333333334	72.13806666666667	1501.6227333333334	509.9555333333334	70.25800000000002	516.4321333333334	499.89020000000005	69.57080000000002	1402.9962	1495.9634	75.16866666666668	449.7517333333334	453.90780000000007	1505.4338666666667	1499.9060666666667	1475.5746666666666	1490.8770666666667	75.16866666666668	1500.5946666666669	512.7663333333334	513.8016	25.114799999999978	445.8818666666667	83.14906666666666	82.54373333333331	74.22093333333335	449.48686666666674	91.36746666666667	375.8294000000001	501.2218666666667	74.48146666666668	78.463	1506.9529333333335	1502.9196666666667	380.7446666666667	1489.2745333333335	78.463	1504.5198666666668	448.78380000000004	72.82266666666666	508.8616	515.2375333333334	376.3237333333334	1503.6186	518.8102	15.164666666666673
CVD_KHM_213	1479.5078	1495.6558666666667	559.1725333333334	496.4200666666667	72.13806666666667	1501.4294666666667	510.78646666666674	70.25800000000002	517.2630666666668	511.78580000000005	69.57080000000002	1412.3976666666667	1508.8028000000002	75.16866666666668	455.36726666666675	453.9910000000001	1510.7736	1498.6106	1477.8293333333334	1500.567	75.16866666666668	1513.5896	519.1296000000001	514.6325333333334	25.114799999999978	445.96506666666676	83.14906666666666	82.54373333333331	74.22093333333335	455.1024000000001	97.5066	374.93800000000005	513.1174666666667	74.48146666666668	78.463	1503.2450000000001	1511.5754666666667	376.49193333333335	1494.1545333333333	78.463	1506.4712666666667	448.8670000000001	72.82266666666666	509.69253333333336	516.0684666666667	375.43233333333336	1505.5700000000002	510.21673333333337	15.164666666666673
CVD_KHM_214	499.6640666666667	504.1719333333334	1260.3001333333334	1481.3224	49.025200000000034	516.1143333333333	1469.4560000000001	48.92946666666669	1511.7556000000002	1506.6928666666668	36.605333333333355	529.7849333333334	517.9490666666667	49.025200000000034	1038.1632	1033.0781333333334	519.3514666666667	504.56720000000007	504.41926666666666	516.5831333333334	51.34066666666669	513.8191333333334	1508.1003333333333	1503.0357333333334	7.8327333333333335	1025.9062000000001	49.14926666666668	45.05646666666667	49.025200000000034	1036.6582666666668	84.6892	442.88700000000006	1509.5538000000001	48.33800000000003	51.66840000000001	513.8191333333334	519.3514666666667	305.8698666666667	515.8394000000001	51.66840000000001	515.6856666666667	1032.8580666666667	51.66840000000001	1506.8355333333334	1506.0638000000001	446.0475333333334	519.3514666666667	1507.6269333333335	33.035799999999995
CVD_KHM_215	1484.4022666666667	1486.3279333333335	561.2609333333334	503.4930666666667	72.13806666666667	1502.7738666666667	512.8748666666667	70.25800000000002	519.3514666666667	508.3418666666667	69.57080000000002	1416.1813333333334	1509.1134000000002	75.16866666666668	451.72120000000007	455.87726666666674	1508.6446666666668	1496.0862	1463.8532	1508.5835333333334	75.16866666666668	1507.9032666666667	515.6856666666667	516.7209333333334	25.114799999999978	447.8513333333334	83.14906666666666	82.54373333333331	74.22093333333335	451.4563333333334	97.5066	374.70040000000006	509.67353333333335	74.48146666666668	78.463	1505.597	1508.1442666666667	376.2813333333334	1500.3306666666667	78.463	1509.8326000000002	450.7532666666667	72.82266666666666	511.78093333333334	518.1568666666667	375.1947333333334	1508.9313333333334	516.3993333333334	15.164666666666673
CVD_KHM_216	1478.3248666666668	1492.2945333333334	555.7286	497.96073333333334	72.13806666666667	1500.3096666666668	507.3425333333334	70.25800000000002	513.8191333333334	508.3418666666667	69.57080000000002	1415.6544666666666	1506.6063333333334	75.16866666666668	457.2535333333334	455.87726666666674	1506.5192666666667	1493.3074000000001	1471.8294	1503.7514666666668	75.16866666666668	1513.5896	515.6856666666667	511.18860000000006	25.114799999999978	447.8513333333334	83.14906666666666	82.54373333333331	74.22093333333335	456.98866666666675	97.5066	373.94773333333336	509.67353333333335	74.48146666666668	78.463	1503.3148666666668	1500.5589333333335	376.56180000000006	1496.5154666666667	78.463	1512.1576	448.1153333333334	72.82266666666666	506.2486	512.6245333333334	374.44206666666673	1506.6063333333334	516.3993333333334	15.164666666666673
CVD_KHM_217	1474.4153333333334	1485.6032666666667	566.5911333333333	508.8232666666667	71.99086666666668	1506.0470666666668	518.2050666666668	70.3364666666667	524.6816666666667	513.6720666666668	69.64926666666668	1415.7900666666667	1505.1502	75.24713333333335	451.72120000000007	455.87726666666674	1503.8401333333334	1501.5726	1476.2575333333334	1505.2714	75.24713333333335	1505.5700000000002	521.0158666666667	522.0511333333334	25.114799999999978	447.8513333333334	83.26373333333332	82.62219999999998	74.29940000000002	451.4563333333334	97.5066	374.93800000000005	515.0037333333333	74.59613333333334	78.54146666666666	1510.2552666666668	1505.5700000000002	376.5189333333334	1500.1568666666667	78.57766666666666	1504.165	450.7532666666667	72.90113333333333	517.1111333333333	523.4870666666667	375.43233333333336	1510.2552666666668	516.3993333333334	15.164666666666673
CVD_KHM_218	1479.0736	1493.3308666666667	561.0588	498.3063333333334	72.13806666666667	1505.5700000000002	512.6727333333333	70.25800000000002	519.1493333333334	513.6720666666668	69.57080000000002	1412.91	1503.2450000000001	75.16866666666668	457.2535333333334	455.87726666666674	1510.7736	1500.9356	1477.8293333333334	1500.567	75.16866666666668	1511.2646	521.0158666666667	516.5188	25.114799999999978	447.8513333333334	83.14906666666666	82.54373333333331	74.22093333333335	456.98866666666675	97.5066	374.93800000000005	515.0037333333333	74.48146666666668	78.463	1505.5700000000002	1511.5754666666667	376.49193333333335	1496.5154666666667	78.463	1506.4712666666667	450.7532666666667	72.82266666666666	511.5788	517.9547333333334	375.43233333333336	1505.5700000000002	510.867	15.164666666666673
CVD_KHM_219	433.34673333333336	440.54666666666674	1227.1274	1031.0595333333333	35.1336666666667	448.3893333333334	1024.2106666666666	33.55953333333336	1037.8628	1034.1594	22.71380000000002	448.2303333333334	451.6264666666667	35.1336666666667	1509.9295333333334	1506.9946	451.12046666666674	438.75046666666674	444.61073333333337	442.17393333333337	34.930000000000035	447.2641333333334	1036.0746000000001	1037.3968666666667	7.923200000000001	1510.766	34.03393333333334	26.19813333333333	35.1336666666667	1498.8107333333335	68.59213333333332	508.0986666666667	1037.3500000000001	34.446466666666694	34.03393333333334	446.0941333333334	451.6264666666667	330.37080000000003	448.11440000000005	34.03393333333334	447.9606666666667	1509.1294	34.03393333333334	1036.6928	1040.1887333333334	509.1116	452.79646666666673	1042.7347333333335	33.035799999999995
CVD_KHM_220	504.9942666666667	510.9045333333334	1268.5845333333334	1495.0849333333335	51.54433333333336	516.1143333333333	1481.0506666666668	48.92946666666669	1507.4047333333335	1512.1821333333335	36.605333333333355	535.1151333333333	519.3514666666667	49.025200000000034	1035.9123333333334	1038.9988666666668	524.6816666666667	504.56720000000007	511.1518666666667	516.5831333333334	48.82153333333336	513.8191333333334	1513.5896	1509.6231333333335	7.8327333333333335	1030.6524666666667	49.14926666666668	45.05646666666667	51.54433333333336	1040.4736666666668	84.6892	448.53640000000007	1507.4047333333335	48.33800000000003	49.14926666666668	519.1493333333334	517.9490666666667	303.95813333333336	515.8394000000001	49.14926666666668	521.0158666666667	1037.6043333333334	49.14926666666668	1512.3248	1511.5530666666668	447.76240000000007	524.6816666666667	1507.4047333333335	33.035799999999995
CVD_KHM_221	358.58080000000007	366.3567333333334	529.3906666666668	444.55013333333335	135.47473333333338	376.4159333333334	448.6591333333334	127.70973333333336	452.35533333333336	445.62100000000004	129.4668666666667	351.57406666666674	372.8015333333334	135.47473333333338	522.6662666666667	516.4895333333334	374.8635333333334	367.8750666666667	363.8947333333334	359.8105333333334	135.27106666666668	368.7994666666667	454.09900000000005	449.47900000000004	39.95813333333333	507.3089333333334	161.06153333333333	161.06153333333333	134.4564666666667	520.9981333333334	166.6156666666667	1499.5976666666668	449.17546666666675	134.78753333333336	161.06153333333333	376.4159333333334	374.08006666666677	1097.7421333333334	373.3412000000001	161.5124	370.82566666666673	506.7464666666667	149.67293333333333	442.84040000000005	454.12706666666674	1506.0370666666668	376.4159333333334	450.1925333333334	32.35233333333332
CVD_KHM_222	509.0305333333334	506.8682666666667	1264.0941333333335	1492.134	51.54433333333336	512.0780666666667	1475.1646	48.92946666666669	1511.1503333333335	1513.4469333333334	36.605333333333355	535.0831333333334	515.3152	49.025200000000034	1034.7830666666666	1036.5596	520.6454	500.5309333333334	507.11560000000003	512.5468666666667	48.82153333333336	509.7828666666667	1511.1503333333335	1506.8241333333335	2.423533333333335	1030.7667333333334	49.14926666666668	45.05646666666667	51.54433333333336	1033.4297333333334	84.6892	443.5786666666667	1509.9761333333333	48.33800000000003	49.14926666666668	515.1130666666667	515.3152	301.9478666666667	511.8031333333334	49.14926666666668	516.9796	1036.3228000000001	49.14926666666668	1511.1503333333335	1509.1138	442.8670666666667	520.6454	1511.1503333333335	33.035799999999995
CVD_KHM_223	492.3202666666667	504.3797333333334	1263.2966000000001	1494.5732666666668	51.54433333333336	508.7705333333334	1478.277	48.92946666666669	1512.3248	1505.9847333333335	36.605333333333355	522.4411333333334	512.0076666666668	49.025200000000034	1037.5727333333334	1034.807	512.0076666666668	503.3726000000001	501.7118666666667	509.2393333333334	48.82153333333336	512.0076666666668	1513.5896	1505.9930000000002	7.8327333333333335	1031.3459333333335	49.14926666666668	45.05646666666667	51.54433333333336	1036.2818	84.6892	441.8010000000001	1513.5896	48.33800000000003	49.14926666666668	512.0076666666668	512.0076666666668	302.82593333333335	508.4956000000001	49.14926666666668	506.58106666666674	1036.6145333333334	49.14926666666668	1512.3248	1511.5530666666668	442.2918000000001	512.0076666666668	1506.9946	33.035799999999995
CVD_KHM_224	506.10580000000004	507.4364666666667	1257.3400666666669	1481.7050000000002	49.025200000000034	512.6462666666666	1466.3775333333333	48.92946666666669	1510.9054	1510.7627333333335	36.605333333333355	531.5902000000001	515.8834	49.025200000000034	1031.0627333333334	1034.1664666666668	521.2136	501.0991333333334	507.6838	507.58273333333335	51.34066666666669	515.8834	1510.2744666666667	1501.8069333333335	2.423533333333335	1025.0988	49.14926666666668	45.05646666666667	49.025200000000034	1027.8760666666667	84.6892	459.94640000000004	1505.3962000000001	48.33800000000003	51.66840000000001	515.6508666666667	515.8834	301.5142666666667	512.3713333333334	51.66840000000001	517.5478	1029.3417333333334	51.66840000000001	1510.9054	1510.1336666666668	457.2766666666667	515.6508666666667	1510.9054	33.035799999999995
CVD_KHM_225	380.049	375.75806666666665	765.5506	637.7298666666667	59.47526666666666	395.6586	630.0676	48.71406666666665	652.0598	640.8971333333334	59.47526666666666	389.29859999999996	393.7577333333333	46.434733333333334	626.0253333333334	619.4497333333334	396.06406666666663	387.8326666666667	382.6264666666666	385.3927333333333	59.47526666666666	392.12739999999997	646.9634000000001	644.3734666666667	21.643333333333345	620.3559333333334	41.76626666666667	41.76626666666667	55.608866666666664	621.3730666666667	51.41840000000002	326.57386666666673	641.5207333333334	59.47526666666666	41.76626666666667	390.5317333333333	385.05219999999997	240.8521333333334	397.81346666666667	41.76626666666667	397.6597333333333	616.25	35.81753333333333	642.8276000000001	641.1943333333334	322.92033333333336	396.06406666666663	640.0701333333334	33.380533333333325
[truncated: 21 more columns]
