# Supplementary material for: Strong positive selection biases identity-by-descent-based inferences of recent demography and population structure in Plasmodium falciparum
Source: Nat Commun. 2024 Mar 20;15:2499. doi: 10.1038/s41467-024-46659-0 (PMC10954658; doi:10.1038/s41467-024-46659-0)
Supplement: Supplementary file 6 — Source Data File [file 41467_2024_46659_MOESM6_ESM.zip › Supplementary_Figure10/suppl_fig10a_oddar_meanchey_2014.csv]

	CVD_KHM_226	CVD_KHM_227	CVD_KHM_228	CVD_KHM_229	CVD_KHM_230	CVD_KHM_231	CVD_KHM_232	CVD_KHM_233	CVD_KHM_235	CVD_KHM_236	CVD_KHM_237	CVD_KHM_238	CVD_KHM_239	CVD_KHM_240	CVD_KHM_241	CVD_KHM_242	CVD_KHM_243	CVD_KHM_244	CVD_KHM_245	CVD_KHM_246	CVD_KHM_247	CVD_KHM_248	CVD_KHM_249	CVD_KHM_250	CVD_KHM_251	CVD_KHM_252	CVD_KHM_253	CVD_KHM_254	CVD_KHM_255	CVD_KHM_256	IGS-CBD-124	CVD_KHM_257	CVD_KHM_258	CVD_KHM_259	CVD_KHM_260	CVD_KHM_261	CVD_KHM_262	CVD_KHM_263	CVD_KHM_264	CVD_KHM_265	IGS-CBD-126	CVD_KHM_266	IGS-CBD-127	CVD_KHM_267	CVD_KHM_268	CVD_KHM_269	CVD_KHM_270	CVD_KHM_271	CVD_KHM_272
CVD_KHM_226	0.0	454.7330000000001	137.27746666666667	464.99293333333344	406.6274000000001	340.08106666666674	461.37080000000014	336.27760000000006	467.78720000000015	144.1176666666667	601.2829333333335	7.836333333333336	375.29173333333347	340.4650666666667	343.2563333333334	463.9044666666668	459.4798000000001	589.1606000000002	15.809533333333333	231.55006666666668	143.80206666666666	24.8168	3.532200000000003	349.83406666666673	29.70666666666665	147.86106666666672	468.1148000000001	336.1590666666667	454.5936000000001	412.3116666666668	326.3364666666667	465.7165333333335	589.7486000000001	442.2802666666668	471.5892000000002	583.5753333333334	744.2566666666668	330.8183333333334	675.2098000000001	334.9818000000001	460.8478666666668	142.74493333333334	338.0067333333334	345.8834000000001	459.0984666666668	460.3043333333335	405.35846666666674	345.91940000000005	341.1730666666667
CVD_KHM_227	454.7330000000001	0.0	306.79060000000004	1496.9354	1368.1718	1026.7696666666668	1442.9371333333333	1024.3236000000002	1496.8032666666668	434.35806666666673	491.09106666666673	11.60433333333333	1028.5598666666667	1027.6448666666668	1030.6547333333333	1497.5444	1502.0156666666667	492.2374666666667	20.06306666666667	650.7389333333334	309.74600000000004	18.356466666666655	0.0	1032.9456	22.14226666666667	440.72966666666673	1496.7809333333335	1024.3348666666666	1499.9910666666667	1355.5128	1034.819	1500.573	495.5468	1464.7878666666668	1492.5614	497.5676666666667	959.7608	1011.5313333333334	979.594	1022.5471333333334	1488.9150666666667	306.6956666666667	1029.4994666666666	1030.6547333333333	1493.9918	1496.8032666666668	1307.172	1030.6547333333333	1027.3782666666666
CVD_KHM_228	137.27746666666667	306.79060000000004	0.0	303.5912666666667	280.3924	339.1686	308.23040000000003	333.14546666666666	304.6788666666667	1079.8951333333334	374.7431333333334	16.33673333333335	300.43826666666666	332.1344	330.8576	300.6426	300.5231333333333	372.86073333333337	224.37546666666668	924.7305333333334	1504.0832	332.071	10.394266666666656	326.2194	301.8742666666667	1083.7606666666668	302.76713333333333	327.61733333333336	298.73086666666666	271.41273333333334	332.89700000000005	304.6788666666667	378.03460000000007	291.3928	301.6670666666667	357.3224	299.8044	307.9190666666667	392.6226	326.7205333333334	306.3186666666667	1500.9012666666667	329.75333333333333	326.4886666666667	298.73086666666666	298.73086666666666	288.27680000000004	329.2312	328.7852666666667
CVD_KHM_229	464.99293333333344	1496.9354	303.5912666666667	0.0	1373.3222666666668	1035.8712666666668	1459.5854	1033.5394666666666	1511.2646	438.32020000000006	504.35380000000004	11.60433333333333	1041.5634	1037.8995333333335	1041.0211333333334	1504.9125333333334	1503.8610666666668	502.9042666666667	22.402733333333337	654.7789333333334	301.2778666666667	18.356466666666655	0.0	1043.5258000000001	22.14226666666667	448.40100000000007	1504.8778	1034.7012666666667	1509.7183333333335	1352.7531333333334	1039.4831333333334	1504.9125333333334	500.5701333333334	1457.7367333333334	1509.8326000000002	508.2344666666667	979.4997333333333	1014.7152666666667	993.1733333333334	1035.3228000000001	1504.7982666666667	304.934	1039.9271333333334	1041.0211333333334	1504.6117333333334	1504.9125333333334	1312.5350666666668	1041.0211333333334	1037.8812666666668
CVD_KHM_230	406.6274000000001	1368.1718	280.3924	1373.3222666666668	0.0	1072.5905333333333	1322.705	1075.5711333333334	1352.9539333333335	387.19740000000013	437.6201333333334	8.953066666666665	928.5806666666667	1086.2772666666667	1086.5446666666667	1370.1486666666667	1373.0506	440.35440000000006	18.330200000000005	669.2326666666667	279.0287333333333	13.772266666666654	0.0	1089.3194666666668	14.131000000000002	393.2682000000001	1377.6236000000001	1071.1472	1357.4575333333335	1294.9571333333333	1085.4067333333332	1370.4935333333333	436.84260000000006	1354.5130000000001	1362.1485333333335	433.8346	901.4677333333333	1028.4896666666668	890.3986	1071.6178666666667	1370.7458000000001	277.87413333333336	1077.8240666666668	1076.7380666666668	1359.8717333333334	1366.9710666666667	1257.4259333333334	1086.6798666666666	1085.0427333333334
CVD_KHM_231	340.08106666666674	1026.7696666666668	339.1686	1035.8712666666668	1072.5905333333333	0.0	1084.9344666666668	1513.5896	1032.1750000000002	511.87373333333335	448.2811333333334	22.27753333333333	1016.3803333333334	1507.1482666666668	1510.8928	1035.8277333333333	1028.7663333333335	453.2531333333334	20.06306666666667	903.402	334.47880000000004	9.946666666666664	0.0	1512.4614666666666	18.407200000000003	514.392	1037.4389333333334	1513.5896	1038.1994	1137.241	1510.3354666666667	1037.4736666666668	449.8276666666667	1026.0710666666666	1038.6788666666666	451.5320666666667	688.8056666666666	1463.8394	775.8683333333333	1513.2888	1034.8957333333335	329.1732666666667	1504.9182666666668	1509.1717333333333	1034.9399333333333	1032.1750000000002	1226.9756666666667	1513.5896	1513.5896
CVD_KHM_232	461.37080000000014	1442.9371333333333	308.23040000000003	1459.5854	1322.705	1084.9344666666668	0.0	1086.1992666666667	1466.8652	447.1743333333334	513.3446666666667	11.60433333333333	1017.5676666666667	1088.8876666666667	1088.1886000000002	1466.7702	1463.6526000000001	511.8951333333334	20.06306666666667	702.7444666666668	304.0212666666667	9.946666666666664	0.0	1088.6349333333335	22.14226666666667	452.2811333333334	1468.4161333333334	1083.7644666666667	1464.0811333333334	1348.2593333333334	1087.6267333333335	1463.217	509.56100000000004	1426.7627333333335	1461.5710666666666	517.2253333333334	941.8978	1058.5391333333334	987.1968	1088.2834	1463.7046666666668	302.8666666666667	1092.8158666666668	1089.6206000000002	1466.5204	1468.4161333333334	1304.5376	1088.1886000000002	1086.1871333333333
CVD_KHM_233	336.27760000000006	1024.3236000000002	333.14546666666666	1033.5394666666666	1075.5711333333334	1513.5896	1086.1992666666667	0.0	1032.1750000000002	511.1170000000001	445.1797333333334	22.27753333333333	1016.3803333333334	1505.7162666666668	1512.3248	1035.0276000000001	1026.3202666666668	450.15173333333337	20.06306666666667	909.5077333333334	338.1446	9.946666666666664	0.0	1512.4614666666666	18.407200000000003	513.6352666666667	1034.9928666666667	1513.5896	1038.1994	1129.4380666666666	1510.3354666666667	1037.4736666666668	446.72626666666673	1023.625	1040.3248	448.43066666666675	688.8056666666666	1453.7201333333335	780.1521333333334	1513.5896	1032.4496666666666	332.7248	1504.9182666666668	1510.6037333333334	1035.2407333333333	1032.1750000000002	1226.9756666666667	1513.5896	1513.5896
CVD_KHM_235	467.78720000000015	1496.8032666666668	304.6788666666667	1511.2646	1352.9539333333335	1032.1750000000002	1466.8652	1032.1750000000002	0.0	454.21286666666674	511.68026666666674	11.60433333333333	1036.5104000000001	1033.3344	1037.3248666666668	1509.9295333333334	1507.6069333333335	515.5609333333334	22.402733333333337	654.2764666666667	309.6970666666667	18.356466666666655	0.0	1038.8464000000001	22.14226666666667	457.9147333333334	1513.5896	1033.345	1513.5896	1355.0098	1038.2802666666666	1509.9761333333333	513.2268	1465.7759333333333	1511.9436666666668	515.5609333333334	979.726	1013.9277333333334	988.5422000000001	1036.5991333333334	1513.5896	306.6467333333334	1035.3538	1037.3248666666668	1513.5896	1513.5896	1310.5686	1037.3248666666668	1034.0707333333335
CVD_KHM_236	144.1176666666667	434.35806666666673	1079.8951333333334	438.32020000000006	387.19740000000013	511.87373333333335	447.1743333333334	511.1170000000001	454.21286666666674	0.0	381.6093333333334	14.784266666666666	509.11526666666674	519.7839333333334	520.3012	445.2324666666667	444.71173333333337	376.43546666666674	169.37093333333337	869.6476666666667	1107.8614666666667	225.17453333333336	10.394266666666656	516.7721333333334	221.40200000000002	1507.5157333333334	448.3472666666667	516.5298	446.5946666666667	451.93620000000004	516.1181333333334	455.6718000000001	381.6093333333334	425.4095333333334	452.05006666666674	370.51086666666674	346.09560000000005	479.2198000000001	463.4837333333334	514.3711333333334	444.6814666666667	1103.3490000000002	517.6682000000001	515.9322666666667	448.2648666666667	448.2648666666667	475.4532000000001	519.7839333333334	515.0933333333334
CVD_KHM_237	601.2829333333335	491.09106666666673	374.7431333333334	504.35380000000004	437.6201333333334	448.2811333333334	513.3446666666667	445.1797333333334	511.68026666666674	381.6093333333334	0.0	9.343799999999996	478.1986666666667	444.4164666666667	446.41460000000006	501.2926666666667	501.49480000000005	1504.3966666666668	50.79933333333334	367.77673333333337	383.9406666666667	64.25313333333334	4.4300666666666615	445.24460000000005	66.40259999999999	377.34720000000004	510.8612666666667	448.18100000000004	507.644	455.0809333333334	448.2811333333334	506.14793333333336	1507.6130666666668	486.9927333333334	505.52993333333336	1503.7136	1032.3206666666667	435.23213333333337	1002.1868666666667	442.0318000000001	501.8652666666667	383.90953333333334	446.3198666666667	448.10326666666674	512.9742	507.44186666666667	458.60420000000005	446.41460000000006	446.9367333333334
CVD_KHM_238	7.836333333333336	11.60433333333333	16.33673333333335	11.60433333333333	8.953066666666665	22.27753333333333	11.60433333333333	22.27753333333333	11.60433333333333	14.784266666666666	9.343799999999996	0.0	25.548199999999994	22.27753333333333	22.27753333333333	11.60433333333333	11.60433333333333	9.343799999999996	34.06586666666664	18.874533333333343	18.85393333333335	34.684066666666666	7.04066666666667	22.27753333333333	48.579333333333366	19.861733333333348	11.60433333333333	22.27753333333333	11.60433333333333	11.60433333333333	22.27753333333333	11.60433333333333	9.343799999999996	11.60433333333333	11.60433333333333	9.343799999999996	8.494733333333329	18.22339999999999	11.60433333333333	22.27753333333333	11.60433333333333	13.776466666666671	22.27753333333333	22.27753333333333	11.60433333333333	11.60433333333333	16.0642	22.27753333333333	22.27753333333333
CVD_KHM_239	375.29173333333347	1028.5598666666667	300.43826666666666	1041.5634	928.5806666666667	1016.3803333333334	1017.5676666666667	1016.3803333333334	1036.5104000000001	509.11526666666674	478.1986666666667	25.548199999999994	0.0	1019.6281333333334	1027.8062666666667	1042.5985333333333	1035.5745333333334	478.81593333333336	38.52333333333337	681.2533333333334	301.7906666666667	32.663666666666664	5.218400000000001	1020.1281333333334	29.28613333333334	518.5792	1042.6838666666667	1017.1733333333334	1038.6724666666667	993.4597333333334	1021.902	1036.1662000000001	475.91260000000005	1008.7998666666667	1036.1662000000001	482.42506666666674	724.9085333333334	1002.4648000000001	774.2146	1015.0694000000001	1039.3734666666667	298.8020666666667	1018.8342	1021.0286666666667	1042.9826666666668	1042.5437333333334	1005.3079333333334	1020.9466000000001	1024.1538666666668
CVD_KHM_240	340.4650666666667	1027.6448666666668	332.1344	1037.8995333333335	1086.2772666666667	1507.1482666666668	1088.8876666666667	1505.7162666666668	1033.3344	519.7839333333334	444.4164666666667	22.27753333333333	1019.6281333333334	0.0	1513.5896	1039.5019333333335	1032.0594	454.92080000000004	20.06306666666667	906.171	337.1335333333334	9.946666666666664	0.0	1512.4614666666666	18.407200000000003	523.567	1036.2583333333334	1508.4397333333334	1040.6719333333333	1139.3251333333333	1511.6938666666667	1036.2930666666668	451.4953333333334	1026.2942666666668	1042.3530666666668	453.19973333333337	690.8339333333333	1468.8892	776.1794666666667	1511.3930666666668	1039.5019333333335	335.9789333333334	1512.0556000000001	1508.3957333333333	1031.8636000000001	1033.3344	1226.4627333333335	1513.5896	1508.3928666666668
CVD_KHM_241	343.2563333333334	1030.6547333333333	330.8576	1041.0211333333334	1086.5446666666667	1510.8928	1088.1886000000002	1512.3248	1037.3248666666668	520.3012	446.41460000000006	22.27753333333333	1027.8062666666667	1513.5896	0.0	1042.6235333333334	1036.4941333333334	456.91893333333337	20.06306666666667	905.3509333333334	343.78740000000005	9.946666666666664	0.0	1513.2380666666668	18.407200000000003	527.9077333333333	1042.5888	1513.5896	1039.5578	1140.4684666666667	1513.5896	1042.6235333333334	453.49346666666673	1026.0710666666666	1045.4746666666667	455.19786666666676	689.7024666666667	1472.2006000000001	784.0833333333334	1513.5896	1040.7278000000001	344.56053333333335	1510.1865333333335	1509.8544000000002	1036.5991333333334	1037.3248666666668	1231.3489333333334	1513.5896	1513.5896
CVD_KHM_242	463.9044666666668	1497.5444	300.6426	1504.9125333333334	1370.1486666666667	1035.8277333333333	1466.7702	1035.0276000000001	1509.9295333333334	445.2324666666667	501.2926666666667	11.60433333333333	1042.5985333333333	1039.5019333333335	1042.6235333333334	0.0	1513.5896	499.84313333333336	22.402733333333337	658.1640666666667	305.6608	18.356466666666655	0.0	1041.8050666666668	22.14226666666667	451.6040666666667	1513.5896	1034.6577333333335	1509.9295333333334	1361.7154	1040.1659333333334	1513.5896	497.509	1470.1787333333334	1509.9761333333333	510.70566666666673	982.0191333333333	1024.785	995.2461333333333	1036.8109333333334	1511.9436666666668	302.6104666666667	1036.5604666666668	1042.6235333333334	1511.6428666666668	1513.5896	1312.7911333333334	1042.6235333333334	1039.3346666666666
CVD_KHM_243	459.4798000000001	1502.0156666666667	300.5231333333333	1503.8610666666668	1373.0506	1028.7663333333335	1463.6526000000001	1026.3202666666668	1507.6069333333335	444.71173333333337	501.49480000000005	11.60433333333333	1035.5745333333334	1032.0594	1036.4941333333334	1513.5896	0.0	505.3754666666667	22.402733333333337	655.6292666666667	303.59873333333337	18.356466666666655	0.0	1037.6234666666667	22.14226666666667	448.11280000000005	1511.2733333333333	1032.0700000000002	1509.5747333333334	1360.8384	1039.3452666666667	1513.5366666666666	503.04133333333334	1467.5073333333335	1507.6069333333335	505.3754666666667	982.1188	1020.9980666666668	991.5618666666667	1032.8780666666667	1511.5888666666667	302.44413333333335	1034.101	1036.4941333333334	1509.2726	1513.5366666666666	1303.3470000000002	1036.4941333333334	1033.2929333333334
CVD_KHM_244	589.1606000000002	492.2374666666667	372.86073333333337	502.9042666666667	440.35440000000006	453.2531333333334	511.8951333333334	450.15173333333337	515.5609333333334	376.43546666666674	1504.3966666666668	9.343799999999996	478.81593333333336	454.92080000000004	456.91893333333337	499.84313333333336	505.3754666666667	0.0	50.79933333333334	367.20753333333334	382.0582666666667	64.25313333333334	4.4300666666666615	455.7489333333334	66.40259999999999	372.23233333333343	509.41173333333336	455.7489333333334	511.5246666666667	453.3988666666667	453.2531333333334	515.5609333333334	1512.5034666666668	487.08200000000005	509.41060000000004	1505.4225333333334	1027.8903333333335	439.11280000000005	994.6580666666667	449.5997333333334	505.74593333333337	382.2214666666667	450.7697333333334	454.5798666666667	511.5246666666667	511.5246666666667	462.687	456.91893333333337	456.91893333333337
CVD_KHM_245	15.809533333333333	20.06306666666667	224.37546666666668	22.402733333333337	18.330200000000005	20.06306666666667	20.06306666666667	20.06306666666667	22.402733333333337	169.37093333333337	50.79933333333334	34.06586666666664	38.52333333333337	20.06306666666667	20.06306666666667	22.402733333333337	22.402733333333337	50.79933333333334	0.0	97.72113333333336	221.4742666666667	949.2073333333335	11.011999999999997	20.06306666666667	497.8176000000001	169.37093333333337	22.402733333333337	20.06306666666667	22.402733333333337	14.100799999999998	20.06306666666667	22.402733333333337	50.79933333333334	13.138466666666664	22.402733333333337	50.79933333333334	36.83666666666667	15.202199999999996	44.079266666666676	20.06306666666667	22.402733333333337	221.4742666666667	20.06306666666667	20.06306666666667	22.402733333333337	22.402733333333337	20.06306666666667	20.06306666666667	20.06306666666667
CVD_KHM_246	231.55006666666668	650.7389333333334	924.7305333333334	654.7789333333334	669.2326666666667	903.402	702.7444666666668	909.5077333333334	654.2764666666667	869.6476666666667	367.77673333333337	18.874533333333343	681.2533333333334	906.171	905.3509333333334	658.1640666666667	655.6292666666667	367.20753333333334	97.72113333333336	0.0	940.5685333333333	154.97713333333334	6.638466666666659	893.0003333333334	156.18493333333336	875.9750666666666	659.8100000000001	903.897	660.3008666666667	740.2244666666668	889.2634	659.5751333333334	367.77673333333337	644.8820666666668	654.9174	355.7506	419.01413333333335	865.3652666666668	584.4582666666666	900.7254666666668	657.8050666666668	936.2452000000001	902.5334666666668	898.6295333333335	657.3422	654.2764666666667	734.4935333333334	901.2578000000001	905.2220666666667
CVD_KHM_247	143.80206666666666	309.74600000000004	1504.0832	301.2778666666667	279.0287333333333	334.47880000000004	304.0212666666667	338.1446	309.6970666666667	1107.8614666666667	383.9406666666667	18.85393333333335	301.7906666666667	337.1335333333334	343.78740000000005	305.6608	303.59873333333337	382.0582666666667	221.4742666666667	940.5685333333333	0.0	332.12520000000006	10.394266666666656	334.2550666666667	301.9284666666667	1107.0967333333333	307.78533333333337	338.6514	301.85333333333335	274.4414666666667	331.7053333333334	309.6970666666667	387.23213333333337	290.84946666666673	306.6852666666667	366.51993333333337	310.9530666666667	309.7562666666667	392.13346666666666	337.75460000000004	302.1095333333334	1507.6152666666667	335.8932666666667	339.4184666666667	301.85333333333335	303.7490666666667	296.31246666666675	342.16100000000006	341.6682
CVD_KHM_248	24.8168	18.356466666666655	332.071	18.356466666666655	13.772266666666654	9.946666666666664	9.946666666666664	9.946666666666664	18.356466666666655	225.17453333333336	64.25313333333334	34.684066666666666	32.663666666666664	9.946666666666664	9.946666666666664	18.356466666666655	18.356466666666655	64.25313333333334	949.2073333333335	154.97713333333334	332.12520000000006	0.0	27.786866666666665	9.946666666666664	924.1739333333334	225.17453333333336	18.356466666666655	9.946666666666664	18.356466666666655	16.06479999999999	9.946666666666664	18.356466666666655	64.25313333333334	13.630999999999998	18.356466666666655	64.25313333333334	38.66226666666666	7.937866666666663	50.73106666666668	9.946666666666664	18.356466666666655	332.12520000000006	9.946666666666664	9.946666666666664	18.356466666666655	18.356466666666655	18.356466666666655	9.946666666666664	9.946666666666664
CVD_KHM_249	3.532200000000003	0.0	10.394266666666656	0.0	0.0	0.0	0.0	0.0	0.0	10.394266666666656	4.4300666666666615	7.04066666666667	5.218400000000001	0.0	0.0	0.0	0.0	4.4300666666666615	11.011999999999997	6.638466666666659	10.394266666666656	27.786866666666665	0.0	0.0	33.073266666666655	10.394266666666656	0.0	0.0	0.0	0.0	0.0	0.0	4.4300666666666615	0.0	0.0	10.7832	4.4300666666666615	0.0	0.0	0.0	0.0	10.394266666666656	0.0	0.0	0.0	0.0	0.0	0.0	0.0
CVD_KHM_250	349.83406666666673	1032.9456	326.2194	1043.5258000000001	1089.3194666666668	1512.4614666666666	1088.6349333333335	1512.4614666666666	1038.8464000000001	516.7721333333334	445.24460000000005	22.27753333333333	1020.1281333333334	1512.4614666666666	1513.2380666666668	1041.8050666666668	1037.6234666666667	455.7489333333334	20.06306666666667	893.0003333333334	334.2550666666667	9.946666666666664	0.0	0.0	18.407200000000003	525.6544	1041.7703333333334	1513.2380666666668	1042.9750666666666	1139.6766666666667	1513.2380666666668	1041.8050666666668	452.3234666666667	1029.1678666666667	1044.6562000000001	454.02786666666674	693.2146666666666	1474.3748	780.62	1513.2380666666668	1041.8050666666668	331.20473333333337	1509.0584000000001	1509.5028666666667	1037.6764	1038.8464000000001	1230.5304666666668	1513.2380666666668	1513.2380666666668
CVD_KHM_251	29.70666666666665	22.14226666666667	301.8742666666667	22.14226666666667	14.131000000000002	18.407200000000003	22.14226666666667	18.407200000000003	22.14226666666667	221.40200000000002	66.40259999999999	48.579333333333366	29.28613333333334	18.407200000000003	18.407200000000003	22.14226666666667	22.14226666666667	66.40259999999999	497.8176000000001	156.18493333333336	301.9284666666667	924.1739333333334	33.073266666666655	18.407200000000003	0.0	221.40200000000002	22.14226666666667	18.407200000000003	22.14226666666667	14.334666666666669	18.407200000000003	22.14226666666667	66.40259999999999	18.06973333333334	22.14226666666667	66.40259999999999	39.23860000000002	16.612199999999994	56.86826666666667	18.407200000000003	22.14226666666667	301.9284666666667	18.407200000000003	18.407200000000003	22.14226666666667	22.14226666666667	22.14226666666667	18.407200000000003	18.407200000000003
CVD_KHM_252	147.86106666666672	440.72966666666673	1083.7606666666668	448.40100000000007	393.2682000000001	514.392	452.2811333333334	513.6352666666667	457.9147333333334	1507.5157333333334	377.34720000000004	19.861733333333348	518.5792	523.567	527.9077333333333	451.6040666666667	448.11280000000005	372.23233333333343	169.37093333333337	875.9750666666666	1107.0967333333333	225.17453333333336	10.394266666666656	525.6544	221.40200000000002	0.0	458.5423333333334	517.8022000000001	456.78973333333334	458.30780000000004	525.0004	462.0434	377.34720000000004	434.3398000000001	458.42166666666674	366.3077333333334	356.6779333333334	491.19906666666674	469.0973333333334	515.3427333333334	454.8765333333334	1106.584	526.5504666666667	519.7153333333333	455.48940000000005	455.7902	481.82480000000004	523.567	522.6998666666667
CVD_KHM_253	468.1148000000001	1496.7809333333335	302.76713333333333	1504.8778	1377.6236000000001	1037.4389333333334	1468.4161333333334	1034.9928666666667	1513.5896	448.3472666666667	510.8612666666667	11.60433333333333	1042.6838666666667	1036.2583333333334	1042.5888	1513.5896	1511.2733333333333	509.41173333333336	22.402733333333337	659.8100000000001	307.78533333333337	18.356466666666655	0.0	1041.7703333333334	22.14226666666667	458.5423333333334	0.0	1036.2689333333335	1513.5896	1358.6014	1043.5442	1509.9414000000002	507.0776000000001	1460.8192000000001	1509.9414000000002	514.7419333333333	981.158	1016.0241333333333	996.8920666666667	1037.077	1513.5896	308.5584666666667	1038.2817333333335	1042.5888	1513.5896	1513.5896	1315.0726666666667	1042.5888	1039.3694
CVD_KHM_254	336.1590666666667	1024.3348666666666	327.61733333333336	1034.7012666666667	1071.1472	1513.5896	1083.7644666666667	1513.5896	1033.345	516.5298	448.18100000000004	22.27753333333333	1017.1733333333334	1508.4397333333334	1513.5896	1034.6577333333335	1032.0700000000002	455.7489333333334	20.06306666666667	903.897	338.6514	9.946666666666664	0.0	1513.2380666666668	18.407200000000003	517.8022000000001	1036.2689333333335	0.0	1039.3694	1136.0710000000001	1510.3354666666667	1036.3036666666667	452.3234666666667	1024.9010666666668	1037.5088666666668	454.02786666666674	682.1488	1459.1922666666667	775.7682000000001	1513.2888	1038.1994	333.2316	1504.9182666666668	1510.4365333333335	1033.7699333333335	1033.345	1225.0290666666667	1513.5896	1513.5896
CVD_KHM_255	454.5936000000001	1499.9910666666667	298.73086666666666	1509.7183333333335	1357.4575333333335	1038.1994	1464.0811333333334	1038.1994	1513.5896	446.5946666666667	507.644	11.60433333333333	1038.6724666666667	1040.6719333333333	1039.5578	1509.9295333333334	1509.5747333333334	511.5246666666667	22.402733333333337	660.3008666666667	301.85333333333335	18.356466666666655	0.0	1042.9750666666666	22.14226666666667	456.78973333333334	1513.5896	1039.3694	0.0	1358.2416666666668	1040.8916666666667	1509.9761333333333	509.19053333333335	1464.4284666666667	1511.9436666666668	511.5246666666667	981.0437333333333	1011.3628000000001	988.5422000000001	1042.3227333333334	1513.5896	304.40793333333335	1039.4824666666668	1039.5578	1513.2888	1513.5896	1312.381	1039.5578	1036.2568
CVD_KHM_256	412.3116666666668	1355.5128	271.41273333333334	1352.7531333333334	1294.9571333333333	1137.241	1348.2593333333334	1129.4380666666666	1355.0098	451.93620000000004	455.0809333333334	11.60433333333333	993.4597333333334	1139.3251333333333	1140.4684666666667	1361.7154	1360.8384	453.3988666666667	14.100799999999998	740.2244666666668	274.4414666666667	16.06479999999999	0.0	1139.6766666666667	14.334666666666669	458.30780000000004	1358.6014	1136.0710000000001	1358.2416666666668	0.0	1136.6436	1361.9311333333335	456.6274666666667	1337.1148	1360.4230666666667	453.3988666666667	897.787	1107.9013333333335	877.5308666666667	1131.5222	1352.6541333333334	273.2868666666667	1141.3708000000001	1137.6198	1359.3991333333333	1360.3575333333333	1272.8698666666667	1140.4951333333333	1137.2092
IGS-CBD-124	326.3364666666667	1034.819	332.89700000000005	1039.4831333333334	1085.4067333333332	1510.3354666666667	1087.6267333333335	1510.3354666666667	1038.2802666666666	516.1181333333334	448.2811333333334	22.27753333333333	1021.902	1511.6938666666667	1513.5896	1040.1659333333334	1039.3452666666667	453.2531333333334	20.06306666666667	889.2634	331.7053333333334	9.946666666666664	0.0	1513.2380666666668	18.407200000000003	525.0004	1043.5442	1510.3354666666667	1040.8916666666667	1136.6436	0.0	1043.5789333333335	449.8276666666667	1022.4574	1040.7278000000001	451.5320666666667	691.6348666666667	1456.6924666666669	782.0892	1513.5896	1045.4746666666667	330.4364666666667	1508.1724000000002	1510.4365333333335	1037.933	1038.2802666666666	1229.4532000000002	1513.5896	1510.3354666666667
CVD_KHM_257	465.7165333333335	1500.573	304.6788666666667	1504.9125333333334	1370.4935333333333	1037.4736666666668	1463.217	1037.4736666666668	1509.9761333333333	455.6718000000001	506.14793333333336	11.60433333333333	1036.1662000000001	1036.2930666666668	1042.6235333333334	1513.5896	1513.5366666666666	515.5609333333334	22.402733333333337	659.5751333333334	309.6970666666667	18.356466666666655	0.0	1041.8050666666668	22.14226666666667	462.0434	1509.9414000000002	1036.3036666666667	1509.9761333333333	1361.9311333333335	1043.5789333333335	0.0	513.2268	1470.8012666666668	1509.9761333333333	515.5609333333334	981.158	1020.3139333333334	988.5422000000001	1039.257	1513.5896	306.6467333333334	1040.6524666666667	1042.6235333333334	1513.2888	1513.5896	1307.4609333333333	1042.6235333333334	1039.3694
CVD_KHM_258	589.7486000000001	495.5468	378.03460000000007	500.5701333333334	436.84260000000006	449.8276666666667	509.56100000000004	446.72626666666673	513.2268	381.6093333333334	1507.6130666666668	9.343799999999996	475.91260000000005	451.4953333333334	453.49346666666673	497.509	503.04133333333334	1512.5034666666668	50.79933333333334	367.77673333333337	387.23213333333337	64.25313333333334	4.4300666666666615	452.3234666666667	66.40259999999999	377.34720000000004	507.0776000000001	452.3234666666667	509.19053333333335	456.6274666666667	449.8276666666667	513.2268	0.0	483.3441333333334	507.0764666666667	1505.3540666666668	1020.229	432.44886666666673	997.1694666666667	446.1742666666667	503.4118	387.4227333333334	447.86640000000006	452.24573333333336	509.19053333333335	509.19053333333335	460.3528666666667	453.49346666666673	454.01560000000006
CVD_KHM_259	442.2802666666668	1464.7878666666668	291.3928	1457.7367333333334	1354.5130000000001	1026.0710666666666	1426.7627333333335	1023.625	1465.7759333333333	425.4095333333334	486.9927333333334	11.60433333333333	1008.7998666666667	1026.2942666666668	1026.0710666666666	1470.1787333333334	1467.5073333333335	487.08200000000005	13.138466666666664	644.8820666666668	290.84946666666673	13.630999999999998	0.0	1029.1678666666667	18.06973333333334	434.3398000000001	1460.8192000000001	1024.9010666666668	1464.4284666666667	1337.1148	1022.4574	1470.8012666666668	483.3441333333334	0.0	1464.13	487.08200000000005	974.4899333333334	1005.2216666666668	966.1119333333334	1023.7198000000001	1468.2148000000002	293.4040666666667	1029.4360000000001	1026.0710666666666	1465.7759333333333	1465.7759333333333	1289.1029333333333	1026.0710666666666	1027.289
CVD_KHM_260	471.5892000000002	1492.5614	301.6670666666667	1509.8326000000002	1362.1485333333335	1038.6788666666666	1461.5710666666666	1040.3248	1511.9436666666668	452.05006666666674	505.52993333333336	11.60433333333333	1036.1662000000001	1042.3530666666668	1045.4746666666667	1509.9761333333333	1507.6069333333335	509.41060000000004	22.402733333333337	654.9174	306.6852666666667	18.356466666666655	0.0	1044.6562000000001	22.14226666666667	458.42166666666674	1509.9414000000002	1037.5088666666668	1511.9436666666668	1360.4230666666667	1040.7278000000001	1509.9761333333333	507.0764666666667	1464.13	0.0	514.9429333333334	976.6211333333333	1020.4552000000001	990.481	1042.4089333333334	1508.3302	303.6349333333334	1041.8576666666668	1045.4746666666667	1508.3302	1509.9761333333333	1309.5298666666667	1045.4746666666667	1042.2205333333334
CVD_KHM_261	583.5753333333334	497.5676666666667	357.3224	508.2344666666667	433.8346	451.5320666666667	517.2253333333334	448.43066666666675	515.5609333333334	370.51086666666674	1503.7136	9.343799999999996	482.42506666666674	453.19973333333337	455.19786666666676	510.70566666666673	505.3754666666667	1505.4225333333334	50.79933333333334	355.7506	366.51993333333337	64.25313333333334	10.7832	454.02786666666674	66.40259999999999	366.3077333333334	514.7419333333333	454.02786666666674	511.5246666666667	453.3988666666667	451.5320666666667	515.5609333333334	1505.3540666666668	487.08200000000005	514.9429333333334	0.0	1029.4406666666669	434.81733333333335	994.7677333333334	447.87866666666673	505.74593333333337	366.1832666666667	449.04866666666675	455.2096	516.8548666666667	516.8548666666667	462.687	455.19786666666676	455.19786666666676
CVD_KHM_262	744.2566666666668	959.7608	299.8044	979.4997333333333	901.4677333333333	688.8056666666666	941.8978	688.8056666666666	979.726	346.09560000000005	1032.3206666666667	8.494733333333329	724.9085333333334	690.8339333333333	689.7024666666667	982.0191333333333	982.1188	1027.8903333333335	36.83666666666667	419.01413333333335	310.9530666666667	38.66226666666666	4.4300666666666615	693.2146666666666	39.23860000000002	356.6779333333334	981.158	682.1488	981.0437333333333	897.787	691.6348666666667	981.158	1020.229	974.4899333333334	976.6211333333333	1029.4406666666669	0.0	689.0756	1024.5019333333335	683.1598666666666	980.4745333333333	320.68553333333335	695.3829333333333	687.1065333333333	981.158	981.158	866.3653333333333	689.7024666666667	688.9199333333333
CVD_KHM_263	330.8183333333334	1011.5313333333334	307.9190666666667	1014.7152666666667	1028.4896666666668	1463.8394	1058.5391333333334	1453.7201333333335	1013.9277333333334	479.2198000000001	435.23213333333337	18.22339999999999	1002.4648000000001	1468.8892	1472.2006000000001	1024.785	1020.9980666666668	439.11280000000005	15.202199999999996	865.3652666666668	309.7562666666667	7.937866666666663	0.0	1474.3748	16.612199999999994	491.19906666666674	1016.0241333333333	1459.1922666666667	1011.3628000000001	1107.9013333333335	1456.6924666666669	1020.3139333333334	432.44886666666673	1005.2216666666668	1020.4552000000001	434.81733333333335	689.0756	0.0	768.3190666666667	1454.4848000000002	1023.1390666666667	311.7128	1464.4601333333335	1467.5920666666668	1018.8691333333334	1015.0152666666668	1181.5118666666667	1471.5419333333334	1468.1525333333334
CVD_KHM_264	675.2098000000001	979.594	392.6226	993.1733333333334	890.3986	775.8683333333333	987.1968	780.1521333333334	988.5422000000001	463.4837333333334	1002.1868666666667	11.60433333333333	774.2146	776.1794666666667	784.0833333333334	995.2461333333333	991.5618666666667	994.6580666666667	44.079266666666676	584.4582666666666	392.13346666666666	50.73106666666668	0.0	780.62	56.86826666666667	469.0973333333334	996.8920666666667	775.7682000000001	988.5422000000001	877.5308666666667	782.0892	988.5422000000001	997.1694666666667	966.1119333333334	990.481	994.7677333333334	1024.5019333333335	768.3190666666667	0.0	779.6317333333334	984.8764	395.54426666666666	782.8412000000001	783.1408	993.8724000000001	993.8724000000001	881.6744666666667	780.4309333333334	779.5870666666667
CVD_KHM_265	334.9818000000001	1022.5471333333334	326.7205333333334	1035.3228000000001	1071.6178666666667	1513.2888	1088.2834	1513.5896	1036.5991333333334	514.3711333333334	442.0318000000001	22.27753333333333	1015.0694000000001	1511.3930666666668	1513.5896	1036.8109333333334	1032.8780666666667	449.5997333333334	20.06306666666667	900.7254666666668	337.75460000000004	9.946666666666664	0.0	1513.2380666666668	18.407200000000003	515.3427333333334	1037.077	1513.2888	1042.3227333333334	1131.5222	1513.5896	1039.257	446.1742666666667	1023.7198000000001	1042.4089333333334	447.87866666666673	683.1598666666666	1454.4848000000002	779.6317333333334	0.0	1039.0074666666667	336.6	1507.8716000000002	1511.8685333333333	1037.3248666666668	1036.5991333333334	1222.9978	1513.5896	1513.5896
IGS-CBD-126	460.8478666666668	1488.9150666666667	306.3186666666667	1504.7982666666667	1370.7458000000001	1034.8957333333335	1463.7046666666668	1032.4496666666666	1513.5896	444.6814666666667	501.8652666666667	11.60433333333333	1039.3734666666667	1039.5019333333335	1040.7278000000001	1511.9436666666668	1511.5888666666667	505.74593333333337	22.402733333333337	657.8050666666668	302.1095333333334	18.356466666666655	0.0	1041.8050666666668	22.14226666666667	454.8765333333334	1513.5896	1038.1994	1513.5896	1352.6541333333334	1045.4746666666667	1513.5896	503.4118	1468.2148000000002	1508.3302	505.74593333333337	980.4745333333333	1023.1390666666667	984.8764	1039.0074666666667	0.0	304.77840000000003	1038.2064	1040.7278000000001	1513.5896	1513.5896	1315.3838	1040.7278000000001	1037.4268
CVD_KHM_266	142.74493333333334	306.6956666666667	1500.9012666666667	304.934	277.87413333333336	329.1732666666667	302.8666666666667	332.7248	306.6467333333334	1103.3490000000002	383.90953333333334	13.776466666666671	298.8020666666667	335.9789333333334	344.56053333333335	302.6104666666667	302.44413333333335	382.2214666666667	221.4742666666667	936.2452000000001	1507.6152666666667	332.12520000000006	10.394266666666656	331.20473333333337	301.9284666666667	1106.584	308.5584666666667	333.2316	304.40793333333335	273.2868666666667	330.4364666666667	306.6467333333334	387.4227333333334	293.4040666666667	303.6349333333334	366.1832666666667	320.68553333333335	311.7128	395.54426666666666	336.6	304.77840000000003	0.0	334.7386666666667	336.3681333333334	304.5222	304.5222	293.2621333333334	338.99640000000005	338.24353333333335
IGS-CBD-127	338.0067333333334	1029.4994666666666	329.75333333333333	1039.9271333333334	1077.8240666666668	1504.9182666666668	1092.8158666666668	1504.9182666666668	1035.3538	517.6682000000001	446.3198666666667	22.27753333333333	1018.8342	1512.0556000000001	1510.1865333333335	1036.5604666666668	1034.101	450.7697333333334	20.06306666666667	902.5334666666668	335.8932666666667	9.946666666666664	0.0	1509.0584000000001	18.407200000000003	526.5504666666667	1038.2817333333335	1504.9182666666668	1039.4824666666668	1141.3708000000001	1508.1724000000002	1040.6524666666667	447.86640000000006	1029.4360000000001	1041.8576666666668	449.04866666666675	695.3829333333333	1464.4601333333335	782.8412000000001	1507.8716000000002	1038.2064	334.7386666666667	0.0	1507.8833333333334	1036.2230000000002	1035.3538	1226.1254000000001	1508.1724000000002	1506.9608666666668
CVD_KHM_267	345.8834000000001	1030.6547333333333	326.4886666666667	1041.0211333333334	1076.7380666666668	1509.1717333333333	1089.6206000000002	1510.6037333333334	1037.3248666666668	515.9322666666667	448.10326666666674	22.27753333333333	1021.0286666666667	1508.3957333333333	1509.8544000000002	1042.6235333333334	1036.4941333333334	454.5798666666667	20.06306666666667	898.6295333333335	339.4184666666667	9.946666666666664	0.0	1509.5028666666667	18.407200000000003	519.7153333333333	1042.5888	1510.4365333333335	1039.5578	1137.6198	1510.4365333333335	1042.6235333333334	452.24573333333336	1026.0710666666666	1045.4746666666667	455.2096	687.1065333333333	1467.5920666666668	783.1408	1511.8685333333333	1040.7278000000001	336.3681333333334	1507.8833333333334	0.0	1036.5991333333334	1037.3248666666668	1229.9169333333334	1510.4365333333335	1509.8544000000002
CVD_KHM_268	459.0984666666668	1493.9918	298.73086666666666	1504.6117333333334	1359.8717333333334	1034.9399333333333	1466.5204	1035.2407333333333	1513.5896	448.2648666666667	512.9742	11.60433333333333	1042.9826666666668	1031.8636000000001	1036.5991333333334	1511.6428666666668	1509.2726	511.5246666666667	22.402733333333337	657.3422	301.85333333333335	18.356466666666655	0.0	1037.6764	22.14226666666667	455.48940000000005	1513.5896	1033.7699333333335	1513.2888	1359.3991333333333	1037.933	1513.2888	509.19053333333335	1465.7759333333333	1508.3302	516.8548666666667	981.158	1018.8691333333334	993.8724000000001	1037.3248666666668	1513.5896	304.5222	1036.2230000000002	1036.5991333333334	0.0	1513.5896	1310.6779333333334	1036.5991333333334	1033.2981333333335
CVD_KHM_269	460.3043333333335	1496.8032666666668	298.73086666666666	1504.9125333333334	1366.9710666666667	1032.1750000000002	1468.4161333333334	1032.1750000000002	1513.5896	448.2648666666667	507.44186666666667	11.60433333333333	1042.5437333333334	1033.3344	1037.3248666666668	1513.5896	1513.5366666666666	511.5246666666667	22.402733333333337	654.2764666666667	303.7490666666667	18.356466666666655	0.0	1038.8464000000001	22.14226666666667	455.7902	1513.5896	1033.345	1513.5896	1360.3575333333333	1038.2802666666666	1513.5896	509.19053333333335	1465.7759333333333	1509.9761333333333	516.8548666666667	981.158	1015.0152666666668	993.8724000000001	1036.5991333333334	1513.5896	304.5222	1035.3538	1037.3248666666668	1513.5896	0.0	1308.6624666666667	1037.3248666666668	1034.0707333333335
CVD_KHM_270	405.35846666666674	1307.172	288.27680000000004	1312.5350666666668	1257.4259333333334	1226.9756666666667	1304.5376	1226.9756666666667	1310.5686	475.4532000000001	458.60420000000005	16.0642	1005.3079333333334	1226.4627333333335	1231.3489333333334	1312.7911333333334	1303.3470000000002	462.687	20.06306666666667	734.4935333333334	296.31246666666675	18.356466666666655	0.0	1230.5304666666668	22.14226666666667	481.82480000000004	1315.0726666666667	1225.0290666666667	1312.381	1272.8698666666667	1229.4532000000002	1307.4609333333333	460.3528666666667	1289.1029333333333	1309.5298666666667	462.687	866.3653333333333	1181.5118666666667	881.6744666666667	1222.9978	1315.3838	293.2621333333334	1226.1254000000001	1229.9169333333334	1310.6779333333334	1308.6624666666667	0.0	1232.1255333333334	1228.0948
CVD_KHM_271	345.91940000000005	1030.6547333333333	329.2312	1041.0211333333334	1086.6798666666666	1513.5896	1088.1886000000002	1513.5896	1037.3248666666668	519.7839333333334	446.41460000000006	22.27753333333333	1020.9466000000001	1513.5896	1513.5896	1042.6235333333334	1036.4941333333334	456.91893333333337	20.06306666666667	901.2578000000001	342.16100000000006	9.946666666666664	0.0	1513.2380666666668	18.407200000000003	523.567	1042.5888	1513.5896	1039.5578	1140.4951333333333	1513.5896	1042.6235333333334	453.49346666666673	1026.0710666666666	1045.4746666666667	455.19786666666676	689.7024666666667	1471.5419333333334	780.4309333333334	1513.5896	1040.7278000000001	338.99640000000005	1508.1724000000002	1510.4365333333335	1036.5991333333334	1037.3248666666668	1232.1255333333334	0.0	1513.5896
CVD_KHM_272	341.1730666666667	1027.3782666666666	328.7852666666667	1037.8812666666668	1085.0427333333334	1513.5896	1086.1871333333333	1513.5896	1034.0707333333335	515.0933333333334	446.9367333333334	22.27753333333333	1024.1538666666668	1508.3928666666668	1513.5896	1039.3346666666666	1033.2929333333334	456.91893333333337	20.06306666666667	905.2220666666667	341.6682	9.946666666666664	0.0	1513.2380666666668	18.407200000000003	522.6998666666667	1039.3694	1513.5896	1036.2568	1137.2092	1510.3354666666667	1039.3694	454.01560000000006	1027.289	1042.2205333333334	455.19786666666676	688.9199333333333	1468.1525333333334	779.5870666666667	1513.5896	1037.4268	338.24353333333335	1506.9608666666668	1509.8544000000002	1033.2981333333335	1034.0707333333335	1228.0948	1513.5896	0.0
