# Supplementary material for: Strong positive selection biases identity-by-descent-based inferences of recent demography and population structure in Plasmodium falciparum
Source: Nat Commun. 2024 Mar 20;15:2499. doi: 10.1038/s41467-024-46659-0 (PMC10954658; doi:10.1038/s41467-024-46659-0)
Supplement: Supplementary file 6 — Source Data File [file 41467_2024_46659_MOESM6_ESM.zip › Supplementary_Figure10/suppl_fig10a_oddar_meanchey_2015.csv]

	CVD_KHM_273	CVD_KHM_274	CVD_KHM_275	CVD_KHM_276	CVD_KHM_277	CVD_KHM_278	CVD_KHM_279	CVD_KHM_280	CVD_KHM_281	CVD_KHM_282	CVD_KHM_283	CVD_KHM_284	CVD_KHM_285	CVD_KHM_286	CVD_KHM_287	CVD_KHM_288	CVD_KHM_289	CVD_KHM_290	CVD_KHM_291	CVD_KHM_292	CVD_KHM_293	CVD_KHM_294	CVD_KHM_295	CVD_KHM_296	CVD_KHM_297	CVD_KHM_298	CVD_KHM_299	CVD_KHM_300	CVD_KHM_301	CVD_KHM_302	CVD_KHM_303	CVD_KHM_304	CVD_KHM_305	CVD_KHM_306	CVD_KHM_307	CVD_KHM_308	CVD_KHM_309	CVD_KHM_310	CVD_KHM_311	CVD_KHM_312
CVD_KHM_273	0.0	331.1426000000001	309.37233333333336	341.44093333333336	314.5074	985.9572666666668	329.30660000000006	308.1777333333334	329.36326666666673	305.1190666666667	330.61506666666673	379.50373333333334	337.2366666666667	830.1031333333334	343.53593333333333	1502.4932000000001	316.5942666666667	1505.5264666666667	1506.8594	947.4690666666668	387.46973333333335	305.1659333333334	880.7640666666667	387.46973333333335	338.9378666666667	311.4318666666667	334.4707333333334	308.1777333333334	333.2576	1505.2566666666667	316.5942666666667	333.2576	302.5434666666667	335.1288	1508.5584000000001	739.1365333333334	897.0072000000001	309.1143333333334	318.85100000000006	1505.6849333333334
CVD_KHM_274	331.1426000000001	0.0	1036.7778	1513.5896	1228.3125333333335	699.9862	1512.3248	1038.4749333333334	1503.2314666666668	1030.2195333333334	1510.8928	452.2743333333334	1251.3577333333335	739.7302000000001	701.7170000000001	332.68600000000004	1078.8874	337.18053333333336	328.63953333333336	733.5564666666668	446.7420000000001	1037.1993333333335	466.71386666666666	452.2743333333334	1513.5896	1062.6225333333334	1507.0953333333334	1036.6139333333333	1510.3354666666667	334.88693333333333	1078.7899333333335	1510.3354666666667	1035.9414000000002	1495.7537333333335	335.18366666666674	741.9380666666667	859.2102666666667	1127.6197333333334	1316.382	339.0979333333334
CVD_KHM_275	309.37233333333336	1036.7778	0.0	1039.2958	1256.8842	760.5447333333334	1040.8937333333333	1513.5896	1034.8365333333334	1509.3856	1037.6876666666667	513.2022666666667	1280.2798	976.2396000000001	915.9262666666667	312.8028666666667	1472.3463333333334	311.94020000000006	310.5562666666667	789.3135333333333	507.66993333333335	1513.5896	612.8420666666667	518.5324666666668	1038.0426	1465.6787333333334	1035.0187333333333	1512.0822666666668	1038.2081333333333	314.13213333333334	1472.8020000000001	1040.9418	1507.3294	1042.3274666666666	316.29440000000005	851.4114666666667	575.9839333333334	1406.8005333333335	1234.3054	313.0402666666667
CVD_KHM_276	341.44093333333336	1513.5896	1039.2958	0.0	1231.5856	700.0870000000001	1504.6634666666669	1040.9929333333334	1513.5896	1032.7375333333334	1512.1576	452.8912	1259.0190666666667	742.4096000000001	712.9271333333334	334.5296666666667	1078.9593333333335	341.56953333333337	330.54560000000004	737.7916666666667	452.8912	1038.4525333333333	457.366	458.4235333333334	1513.5896	1071.5437333333334	1503.4667333333334	1039.1319333333333	1508.3213333333333	339.6485333333334	1077.5970666666667	1510.3354666666667	1038.2871333333335	1503.4150666666667	339.4154666666667	723.4000000000001	874.1387333333333	1124.7914666666668	1312.7537333333335	339.6521333333334
CVD_KHM_277	314.5074	1228.3125333333335	1256.8842	1231.5856	0.0	708.1422	1234.4483333333335	1255.7302	1220.5028000000002	1251.6362666666666	1227.7904	507.1738	1288.7466666666667	808.9295333333334	813.6568666666667	313.0528666666667	1269.1504666666667	317.0752666666667	309.0688	745.5049333333334	501.6414666666667	1255.7649333333334	547.7787333333333	505.0155333333334	1228.3125333333335	1246.5034666666668	1227.9643333333333	1255.7649333333334	1221.9698	312.75893333333335	1276.5690666666667	1226.7233333333334	1255.1266666666668	1225.5338000000002	314.9212	805.0430666666667	669.9707333333333	1239.6340666666667	1241.5426	318.17533333333336
CVD_KHM_278	985.9572666666668	699.9862	760.5447333333334	700.0870000000001	708.1422	0.0	701.0385333333334	759.3501333333334	688.5640666666667	753.6042	699.9098666666667	448.80466666666666	759.4611333333334	624.3079333333334	566.8364	980.6764000000001	766.0856666666667	979.5191333333335	975.4815333333335	1419.8475333333333	453.40933333333334	752.3394000000001	694.8724000000001	453.40933333333334	697.9386666666667	767.5350000000001	697.0108666666667	756.616	699.6675333333334	968.0603333333335	763.6464000000001	698.2244666666668	758.6801333333334	691.8798666666668	983.6985333333334	774.4356666666667	828.8348000000001	733.3352	711.443	980.4734000000001
CVD_KHM_279	329.30660000000006	1512.3248	1040.8937333333333	1504.6634666666669	1234.4483333333335	701.0385333333334	0.0	1036.8886	1513.5896	1034.3354666666667	1504.4962666666668	448.6085333333334	1249.096266666667	737.8009333333334	698.0512000000001	338.20113333333336	1077.3010666666669	337.78380000000004	326.8854666666667	729.3614000000001	448.6085333333334	1035.613	466.72726666666665	448.6085333333334	1504.6634666666669	1073.1416666666667	1495.8054000000002	1032.6934666666668	1507.0565333333334	343.93080000000003	1079.2018	1501.4093333333335	1039.8850666666667	1503.9032666666667	329.6061333333334	730.3024	860.378	1130.895	1312.7537333333335	335.87773333333337
CVD_KHM_280	308.1777333333334	1038.4749333333334	1513.5896	1040.9929333333334	1255.7302	759.3501333333334	1036.8886	0.0	1036.5336666666667	1509.4609333333333	1033.6825333333334	512.0076666666668	1273.7956000000001	971.3289333333335	912.4154000000001	311.6082666666667	1467.0567333333333	310.7456	309.3616666666667	788.1189333333334	512.0076666666668	1513.5896	609.2590666666667	512.0076666666668	1039.7397333333333	1463.4030666666667	1036.6752666666666	1512.1576	1039.9052666666666	312.93753333333336	1467.5124	1036.9366666666667	1512.3248	1038.2817333333335	315.0998	844.9997333333334	574.7893333333334	1396.6002666666668	1230.6723333333334	311.8456666666667
CVD_KHM_281	329.36326666666673	1503.2314666666668	1034.8365333333334	1513.5896	1220.5028000000002	688.5640666666667	1513.5896	1036.5336666666667	0.0	1030.8520666666668	1513.5896	452.2743333333334	1253.2079333333334	744.0975333333333	701.7170000000001	326.78700000000003	1080.7376000000002	342.66960000000006	322.91720000000004	729.4340666666668	452.2743333333334	1037.8787333333335	463.81066666666663	452.2743333333334	1513.5896	1068.9802	1505.3624666666667	1038.4641333333334	1500.66	333.7028	1079.3753333333334	1510.3354666666667	1033.8278666666668	1508.6254000000001	333.6005333333334	720.7638000000001	850.1889333333334	1126.7814666666668	1320.2976	333.83720000000005
CVD_KHM_282	305.1190666666667	1030.2195333333334	1509.3856	1032.7375333333334	1251.6362666666666	753.6042	1034.3354666666667	1509.4609333333333	1030.8520666666668	0.0	1033.7032000000002	512.0076666666668	1280.6194666666668	978.1133333333335	914.7316666666667	308.5496	1468.2930000000001	313.71053333333333	306.303	785.1071333333334	506.47533333333337	1509.4609333333333	620.7661333333334	517.3378666666667	1031.4843333333333	1467.2845333333335	1028.2853333333335	1508.0289333333335	1031.603	315.90246666666667	1468.7486666666668	1036.9573333333335	1508.1961333333334	1035.6122666666668	312.04113333333333	857.1052000000001	573.6724666666668	1401.8727333333334	1229.0106	308.78700000000003
CVD_KHM_283	330.61506666666673	1510.8928	1037.6876666666667	1512.1576	1227.7904	699.9098666666667	1504.4962666666668	1033.6825333333334	1513.5896	1033.7032000000002	0.0	452.2743333333334	1258.0181333333335	748.5626000000001	701.7170000000001	336.4310666666667	1077.8864666666668	339.20653333333337	332.5612666666667	734.7449333333334	452.2743333333334	1035.0276000000001	466.8281333333333	452.2743333333334	1512.1576	1069.0348666666666	1508.8238666666666	1033.2788666666668	1508.9034666666666	342.1607333333333	1082.2264666666667	1508.9034666666666	1034.3216666666667	1507.1984666666667	333.38620000000003	734.6322	853.4036666666667	1127.1324666666667	1318.2777333333333	337.3004666666667
CVD_KHM_284	379.50373333333334	452.2743333333334	513.2022666666667	452.8912	507.1738	448.80466666666666	448.6085333333334	512.0076666666668	452.2743333333334	512.0076666666668	452.2743333333334	0.0	530.5553333333334	433.5958666666667	1051.3859333333335	379.9980666666667	512.0076666666668	364.7671333333334	379.50373333333334	480.7097333333334	1506.3986	511.3896666666667	366.1951333333333	1503.3487333333333	449.13066666666674	512.0076666666668	452.2743333333334	509.67353333333335	452.2743333333334	382.64113333333336	512.0076666666668	452.2743333333334	507.9714	451.65560000000005	379.50373333333334	494.88793333333336	322.00133333333326	478.6632000000001	498.04440000000005	379.80413333333337
CVD_KHM_285	337.2366666666667	1251.3577333333335	1280.2798	1259.0190666666667	1288.7466666666667	759.4611333333334	1249.096266666667	1273.7956000000001	1253.2079333333334	1280.6194666666668	1258.0181333333335	530.5553333333334	0.0	816.3956000000001	818.0657333333334	340.03520000000003	1283.8029333333334	339.69026666666673	336.0511333333333	798.0904000000002	530.5553333333334	1279.1605333333334	578.5260666666667	535.8855333333333	1259.0190666666667	1268.395	1255.9784666666667	1273.8303333333333	1249.9993333333334	328.30693333333335	1288.9279333333334	1253.4992000000002	1271.2194	1250.1058	343.71700000000004	812.7610000000001	718.1074666666668	1266.8508666666667	1270.6111333333333	344.6138
CVD_KHM_286	830.1031333333334	739.7302000000001	976.2396000000001	742.4096000000001	808.9295333333334	624.3079333333334	737.8009333333334	971.3289333333335	744.0975333333333	978.1133333333335	748.5626000000001	433.5958666666667	816.3956000000001	0.0	669.3268666666667	827.3021333333334	943.5162666666668	830.8102666666666	822.561	665.2942	436.95720000000006	973.1352666666668	723.9463333333333	442.4895333333334	744.1001333333334	951.8684666666668	742.3652000000001	975.1452666666668	740.7291333333334	836.6301333333333	947.1305333333335	743.9358666666667	977.6844000000001	748.6255333333334	827.0224666666667	854.7222666666668	696.6206000000001	899.3234	827.0063333333334	819.5722666666667
CVD_KHM_287	343.53593333333333	701.7170000000001	915.9262666666667	712.9271333333334	813.6568666666667	566.8364	698.0512000000001	912.4154000000001	701.7170000000001	914.7316666666667	701.7170000000001	1051.3859333333335	818.0657333333334	669.3268666666667	0.0	351.48213333333337	891.9986666666667	340.23246666666665	346.84593333333333	607.8259333333334	1047.833	914.1136666666667	490.2881333333333	1047.8192000000001	692.6124000000001	908.1493333333334	709.9314	914.8890666666667	707.9047333333334	351.2803333333334	885.7222	709.7795333333335	910.4648000000001	699.9922666666668	347.2048666666667	644.7845333333335	404.51599999999996	848.9156	762.2604666666667	343.85966666666667
CVD_KHM_288	1502.4932000000001	332.68600000000004	312.8028666666667	334.5296666666667	313.0528666666667	980.6764000000001	338.20113333333336	311.6082666666667	326.78700000000003	308.5496	336.4310666666667	379.9980666666667	340.03520000000003	827.3021333333334	351.48213333333337	0.0	321.92053333333337	1507.7377333333334	1507.3600666666666	942.9694666666668	387.9640666666667	308.5964666666667	890.1508000000001	387.9640666666667	335.04986666666673	307.5647333333333	335.47993333333335	313.504	339.1620666666667	1506.0103333333334	321.92053333333337	334.85373333333337	301.0799333333334	331.23353333333336	1509.1518	756.8242000000001	901.893	311.3914666666667	314.932	1504.8708000000001
CVD_KHM_289	316.5942666666667	1078.8874	1472.3463333333334	1078.9593333333335	1269.1504666666667	766.0856666666667	1077.3010666666669	1467.0567333333333	1080.7376000000002	1468.2930000000001	1077.8864666666668	512.0076666666668	1283.8029333333334	943.5162666666668	891.9986666666667	321.92053333333337	0.0	319.1621333333334	319.67393333333337	797.5886	506.47533333333337	1472.4216666666666	587.3592000000001	517.3378666666667	1080.1522	1415.3254666666667	1082.1046666666666	1465.6594666666667	1084.1092	323.24980000000005	1504.3409333333334	1081.1406000000002	1465.3244666666667	1080.5204666666668	323.51633333333336	818.2038	587.3292	1406.7854666666667	1258.6334000000002	320.26220000000006
CVD_KHM_290	1505.5264666666667	337.18053333333336	311.94020000000006	341.56953333333337	317.0752666666667	979.5191333333335	337.78380000000004	310.7456	342.66960000000006	313.71053333333333	339.20653333333337	364.7671333333334	339.69026666666673	830.8102666666666	340.23246666666665	1507.7377333333334	319.1621333333334	0.0	1513.4311333333335	949.7460666666668	372.7331333333334	313.64313333333337	886.1354666666667	372.7331333333334	340.78173333333336	309.69140000000004	331.5998	306.0307333333334	333.2719333333334	1502.4186666666667	319.1621333333334	328.96360000000004	310.9492666666667	333.2740666666667	1512.1576	744.3088666666667	896.9168000000001	311.4536666666667	322.90560000000005	1511.1061333333334
CVD_KHM_291	1506.8594	328.63953333333336	310.5562666666667	330.54560000000004	309.0688	975.4815333333335	326.8854666666667	309.3616666666667	322.91720000000004	306.303	332.5612666666667	379.50373333333334	336.0511333333333	822.561	346.84593333333333	1507.3600666666666	319.67393333333337	1513.4311333333335	0.0	938.3331333333334	387.46973333333335	306.23560000000003	882.2238000000001	387.46973333333335	332.3508666666667	312.3116	342.9246	311.2574	336.8012	1505.1942666666669	319.5596666666667	341.10953333333333	297.0334666666667	337.4893333333334	1512.0398	745.0592666666668	899.7545333333334	315.307	319.5022	1511.2646
CVD_KHM_292	947.4690666666668	733.5564666666668	789.3135333333333	737.7916666666667	745.5049333333334	1419.8475333333333	729.3614000000001	788.1189333333334	729.4340666666668	785.1071333333334	734.7449333333334	480.7097333333334	798.0904000000002	665.2942	607.8259333333334	942.9694666666668	797.5886	949.7460666666668	938.3331333333334	0.0	485.3144000000001	785.1071333333334	672.6733333333334	485.3144000000001	732.6100000000001	788.1642	731.2378666666667	787.4166	733.2378000000001	931.6883333333335	795.1493333333334	726.4154666666668	788.0088000000001	733.6924666666667	948.8885333333335	811.6718666666667	797.2923333333334	759.63	739.0173333333335	946.5652666666667
CVD_KHM_293	387.46973333333335	446.7420000000001	507.66993333333335	452.8912	501.6414666666667	453.40933333333334	448.6085333333334	512.0076666666668	452.2743333333334	506.47533333333337	452.2743333333334	1506.3986	530.5553333333334	436.95720000000006	1047.833	387.9640666666667	506.47533333333337	372.7331333333334	387.46973333333335	485.3144000000001	0.0	511.3896666666667	368.9144666666666	1507.0936000000002	443.59833333333336	512.0076666666668	452.2743333333334	504.1412	446.7420000000001	386.0024666666667	512.0076666666668	446.7420000000001	507.9714	451.65560000000005	387.46973333333335	494.88793333333336	324.60439999999994	478.6632000000001	498.04440000000005	387.93593333333337
CVD_KHM_294	305.1659333333334	1037.1993333333335	1513.5896	1038.4525333333333	1255.7649333333334	752.3394000000001	1035.613	1513.5896	1037.8787333333335	1509.4609333333333	1035.0276000000001	511.3896666666667	1279.1605333333334	973.1352666666668	914.1136666666667	308.5964666666667	1472.4216666666666	313.64313333333337	306.23560000000003	785.1071333333334	511.3896666666667	0.0	624.5404000000001	516.7198666666667	1033.9904666666666	1467.7682	1035.3649333333335	1512.1576	1037.3648666666668	315.94933333333336	1470.1805333333334	1033.8080666666667	1512.3248	1036.9714000000001	311.97373333333337	852.2749333333334	577.8011333333334	1400.3298	1234.7724666666668	308.7196
CVD_KHM_295	880.7640666666667	466.71386666666666	612.8420666666667	457.366	547.7787333333333	694.8724000000001	466.72726666666665	609.2590666666667	463.81066666666663	620.7661333333334	466.8281333333333	366.1951333333333	578.5260666666667	723.9463333333333	490.2881333333333	890.1508000000001	587.3592000000001	886.1354666666667	882.2238000000001	672.6733333333334	368.9144666666666	624.5404000000001	0.0	376.2533333333333	464.67546666666664	612.9365333333334	463.8057333333333	612.2962666666667	466.95619999999997	887.6872000000001	581.7470000000001	463.7473333333333	610.5742666666667	455.0321333333333	891.3500666666667	656.7108000000001	614.253	553.9526666666667	486.2930666666667	885.9996000000001
CVD_KHM_296	387.46973333333335	452.2743333333334	518.5324666666668	458.4235333333334	505.0155333333334	453.40933333333334	448.6085333333334	512.0076666666668	452.2743333333334	517.3378666666667	452.2743333333334	1503.3487333333333	535.8855333333333	442.4895333333334	1047.8192000000001	387.9640666666667	517.3378666666667	372.7331333333334	387.46973333333335	485.3144000000001	1507.0936000000002	516.7198666666667	376.2533333333333	0.0	449.13066666666674	517.3378666666667	452.2743333333334	509.67353333333335	452.2743333333334	386.0024666666667	517.3378666666667	452.2743333333334	513.3016	451.65560000000005	387.46973333333335	502.1407333333334	324.60439999999994	489.5257333333334	497.8422666666667	387.93593333333337
CVD_KHM_297	338.9378666666667	1513.5896	1038.0426	1513.5896	1228.3125333333335	697.9386666666667	1504.6634666666669	1039.7397333333333	1513.5896	1031.4843333333333	1512.1576	449.13066666666674	1259.0190666666667	744.1001333333334	692.6124000000001	335.04986666666673	1080.1522	340.78173333333336	332.3508666666667	732.6100000000001	443.59833333333336	1033.9904666666666	464.67546666666664	449.13066666666674	0.0	1068.2706666666668	1508.3868	1037.8787333333335	1509.0706666666667	345.0878666666667	1078.7899333333335	1510.3354666666667	1038.2987333333333	1502.6384666666668	332.6040666666667	742.4763333333334	871.0952000000001	1124.4108666666668	1316.382	332.8407333333334
CVD_KHM_298	311.4318666666667	1062.6225333333334	1465.6787333333334	1071.5437333333334	1246.5034666666668	767.5350000000001	1073.1416666666667	1463.4030666666667	1068.9802	1467.2845333333335	1069.0348666666666	512.0076666666668	1268.395	951.8684666666668	908.1493333333334	307.5647333333333	1415.3254666666667	309.69140000000004	312.3116	788.1642	512.0076666666668	1467.7682	612.9365333333334	517.3378666666667	1068.2706666666668	0.0	1058.8066000000001	1466.3362	1063.8236666666667	311.57913333333335	1414.7166666666667	1067.8006	1464.8374666666666	1062.7352	307.5373333333334	851.0392666666668	591.6906666666667	1395.8599333333334	1231.7244	310.7914666666667
CVD_KHM_299	334.4707333333334	1507.0953333333334	1035.0187333333333	1503.4667333333334	1227.9643333333333	697.0108666666667	1495.8054000000002	1036.6752666666666	1505.3624666666667	1028.2853333333335	1508.8238666666666	452.2743333333334	1255.9784666666667	742.3652000000001	709.9314	335.47993333333335	1082.1046666666666	331.5998	342.9246	731.2378666666667	452.2743333333334	1035.3649333333335	463.8057333333333	452.2743333333334	1508.3868	1058.8066000000001	0.0	1039.8312	1508.6166	338.71926666666667	1080.7424	1508.6166	1030.6276666666668	1511.8795333333335	339.7774666666667	740.0006666666667	854.3406000000001	1121.8642666666667	1313.0749333333333	339.54080000000005
CVD_KHM_300	308.1777333333334	1036.6139333333333	1512.0822666666668	1039.1319333333333	1255.7649333333334	756.616	1032.6934666666668	1512.1576	1038.4641333333334	1508.0289333333335	1033.2788666666668	509.67353333333335	1273.8303333333333	975.1452666666668	914.8890666666667	313.504	1465.6594666666667	306.0307333333334	311.2574	787.4166	504.1412	1512.1576	612.2962666666667	509.67353333333335	1037.8787333333335	1466.3362	1039.8312	0.0	1041.8357333333333	310.1184	1467.5471333333335	1036.5330000000001	1509.9804666666669	1035.9128666666668	315.0998	852.4672666666668	568.1787333333334	1400.1302	1231.1708	311.8456666666667
CVD_KHM_301	333.2576	1510.3354666666667	1038.2081333333333	1508.3213333333333	1221.9698	699.6675333333334	1507.0565333333334	1039.9052666666666	1500.66	1031.603	1508.9034666666666	452.2743333333334	1249.9993333333334	740.7291333333334	707.9047333333334	339.1620666666667	1084.1092	333.2719333333334	336.8012	733.2378000000001	446.7420000000001	1037.3648666666668	466.95619999999997	452.2743333333334	1509.0706666666667	1063.8236666666667	1508.6166	1041.8357333333333	0.0	336.9626	1082.7469333333333	1511.5754666666667	1033.9453333333333	1502.9534	341.44960000000003	732.3260666666667	865.3132	1130.1530666666667	1315.0236	341.21293333333335
CVD_KHM_302	1505.2566666666667	334.88693333333333	314.13213333333334	339.6485333333334	312.75893333333335	968.0603333333335	343.93080000000003	312.93753333333336	333.7028	315.90246666666667	342.1607333333333	382.64113333333336	328.30693333333335	836.6301333333333	351.2803333333334	1506.0103333333334	323.24980000000005	1502.4186666666667	1505.1942666666669	931.6883333333335	386.0024666666667	315.94933333333336	887.6872000000001	386.0024666666667	345.0878666666667	311.57913333333335	338.71926666666667	310.1184	336.9626	0.0	323.24980000000005	336.9626	303.28086666666667	336.8711333333334	1503.6444666666666	746.5272666666667	891.7863333333335	321.1308	333.91153333333335	1505.1942666666669
CVD_KHM_303	316.5942666666667	1078.7899333333335	1472.8020000000001	1077.5970666666667	1276.5690666666667	763.6464000000001	1079.2018	1467.5124	1079.3753333333334	1468.7486666666668	1082.2264666666667	512.0076666666668	1288.9279333333334	947.1305333333335	885.7222	321.92053333333337	1504.3409333333334	319.1621333333334	319.5596666666667	795.1493333333334	512.0076666666668	1470.1805333333334	581.7470000000001	517.3378666666667	1078.7899333333335	1414.7166666666667	1080.7424	1467.5471333333335	1082.7469333333333	323.24980000000005	0.0	1085.4806	1463.0271333333335	1079.2123333333334	323.51633333333336	816.5208000000001	588.594	1424.9410666666668	1254.5743333333335	320.26220000000006
CVD_KHM_304	333.2576	1510.3354666666667	1040.9418	1510.3354666666667	1226.7233333333334	698.2244666666668	1501.4093333333335	1036.9366666666667	1510.3354666666667	1036.9573333333335	1508.9034666666666	452.2743333333334	1253.4992000000002	743.9358666666667	709.7795333333335	334.85373333333337	1081.1406000000002	328.96360000000004	341.10953333333333	726.4154666666668	446.7420000000001	1033.8080666666667	463.7473333333333	452.2743333333334	1510.3354666666667	1067.8006	1508.6166	1036.5330000000001	1511.5754666666667	336.9626	1085.4806	0.0	1033.4701333333335	1510.6147333333333	337.1412666666667	734.234	860.2314666666667	1127.1777333333334	1317.0434666666667	336.9046
CVD_KHM_305	302.5434666666667	1035.9414000000002	1507.3294	1038.2871333333335	1255.1266666666668	758.6801333333334	1039.8850666666667	1512.3248	1033.8278666666668	1508.1961333333334	1034.3216666666667	507.9714	1271.2194	977.6844000000001	910.4648000000001	301.0799333333334	1465.3244666666667	310.9492666666667	297.0334666666667	788.0088000000001	507.9714	1512.3248	610.5742666666667	513.3016	1038.2987333333333	1464.8374666666666	1030.6276666666668	1509.9804666666669	1033.9453333333333	303.28086666666667	1463.0271333333335	1033.4701333333335	0.0	1034.7457333333334	306.5950666666667	854.6470666666668	575.0296666666667	1401.8568666666667	1233.2549333333334	309.84920000000005
CVD_KHM_306	335.1288	1495.7537333333335	1042.3274666666666	1503.4150666666667	1225.5338000000002	691.8798666666668	1503.9032666666667	1038.2817333333335	1508.6254000000001	1035.6122666666668	1507.1984666666667	451.65560000000005	1250.1058	748.6255333333334	699.9922666666668	331.23353333333336	1080.5204666666668	333.2740666666667	337.4893333333334	733.6924666666667	451.65560000000005	1036.9714000000001	455.0321333333333	451.65560000000005	1502.6384666666668	1062.7352	1511.8795333333335	1035.9128666666668	1502.9534	336.8711333333334	1079.2123333333334	1510.6147333333333	1034.7457333333334	0.0	337.6282666666667	725.3495333333334	850.5767333333334	1122.6222666666667	1306.894	331.3566666666667
CVD_KHM_307	1508.5584000000001	335.18366666666674	316.29440000000005	339.4154666666667	314.9212	983.6985333333334	329.6061333333334	315.0998	333.6005333333334	312.04113333333333	333.38620000000003	379.50373333333334	343.71700000000004	827.0224666666667	347.2048666666667	1509.1518	323.51633333333336	1512.1576	1512.0398	948.8885333333335	387.46973333333335	311.97373333333337	891.3500666666667	387.46973333333335	332.6040666666667	307.5373333333334	339.7774666666667	315.0998	341.44960000000003	1503.6444666666666	323.51633333333336	337.1412666666667	306.5950666666667	337.6282666666667	0.0	737.3477333333334	905.1992000000001	315.8078666666667	322.0801333333334	1509.7148
CVD_KHM_308	739.1365333333334	741.9380666666667	851.4114666666667	723.4000000000001	805.0430666666667	774.4356666666667	730.3024	844.9997333333334	720.7638000000001	857.1052000000001	734.6322	494.88793333333336	812.7610000000001	854.7222666666668	644.7845333333335	756.8242000000001	818.2038	744.3088666666667	745.0592666666668	811.6718666666667	494.88793333333336	852.2749333333334	656.7108000000001	502.1407333333334	742.4763333333334	851.0392666666668	740.0006666666667	852.4672666666668	732.3260666666667	746.5272666666667	816.5208000000001	734.234	854.6470666666668	725.3495333333334	737.3477333333334	0.0	621.5332666666667	800.4715333333334	758.0844000000001	746.8288666666667
CVD_KHM_309	897.0072000000001	859.2102666666667	575.9839333333334	874.1387333333333	669.9707333333333	828.8348000000001	860.378	574.7893333333334	850.1889333333334	573.6724666666668	853.4036666666667	322.00133333333326	718.1074666666668	696.6206000000001	404.51599999999996	901.893	587.3292	896.9168000000001	899.7545333333334	797.2923333333334	324.60439999999994	577.8011333333334	614.253	324.60439999999994	871.0952000000001	591.6906666666667	854.3406000000001	568.1787333333334	865.3132	891.7863333333335	588.594	860.2314666666667	575.0296666666667	850.5767333333334	905.1992000000001	621.5332666666667	0.0	634.9992000000001	732.0426000000001	907.5901333333334
CVD_KHM_310	309.1143333333334	1127.6197333333334	1406.8005333333335	1124.7914666666668	1239.6340666666667	733.3352	1130.895	1396.6002666666668	1126.7814666666668	1401.8727333333334	1127.1324666666667	478.6632000000001	1266.8508666666667	899.3234	848.9156	311.3914666666667	1406.7854666666667	311.4536666666667	315.307	759.63	478.6632000000001	1400.3298	553.9526666666667	489.5257333333334	1124.4108666666668	1395.8599333333334	1121.8642666666667	1400.1302	1130.1530666666667	321.1308	1424.9410666666668	1127.1777333333334	1401.8568666666667	1122.6222666666667	315.8078666666667	800.4715333333334	634.9992000000001	0.0	1284.1730666666667	312.55373333333335
CVD_KHM_311	318.85100000000006	1316.382	1234.3054	1312.7537333333335	1241.5426	711.443	1312.7537333333335	1230.6723333333334	1320.2976	1229.0106	1318.2777333333333	498.04440000000005	1270.6111333333333	827.0063333333334	762.2604666666667	314.932	1258.6334000000002	322.90560000000005	319.5022	739.0173333333335	498.04440000000005	1234.7724666666668	486.2930666666667	497.8422666666667	1316.382	1231.7244	1313.0749333333333	1231.1708	1315.0236	333.91153333333335	1254.5743333333335	1317.0434666666667	1233.2549333333334	1306.894	322.0801333333334	758.0844000000001	732.0426000000001	1284.1730666666667	0.0	325.33426666666674
CVD_KHM_312	1505.6849333333334	339.0979333333334	313.0402666666667	339.6521333333334	318.17533333333336	980.4734000000001	335.87773333333337	311.8456666666667	333.83720000000005	308.78700000000003	337.3004666666667	379.80413333333337	344.6138	819.5722666666667	343.85966666666667	1504.8708000000001	320.26220000000006	1511.1061333333334	1511.2646	946.5652666666667	387.93593333333337	308.7196	885.9996000000001	387.93593333333337	332.8407333333334	310.7914666666667	339.54080000000005	311.8456666666667	341.21293333333335	1505.1942666666669	320.26220000000006	336.9046	309.84920000000005	331.3566666666667	1509.7148	746.8288666666667	907.5901333333334	312.55373333333335	325.33426666666674	0.0
