# Supplementary material for: Strong positive selection biases identity-by-descent-based inferences of recent demography and population structure in Plasmodium falciparum
Source: Nat Commun. 2024 Mar 20;15:2499. doi: 10.1038/s41467-024-46659-0 (PMC10954658; doi:10.1038/s41467-024-46659-0)
Supplement: Supplementary file 6 — Source Data File [file 41467_2024_46659_MOESM6_ESM.zip › Supplementary_Figure10/suppl_fig10a_oddar_meanchey_2016.csv]

	CVD_KHM_342	CVD_KHM_343	CVD_KHM_344	CVD_KHM_345	CVD_KHM_346	CVD_KHM_347	CVD_KHM_348	CVD_KHM_349	CVD_KHM_350	CVD_KHM_351	CVD_KHM_352	CVD_KHM_353	CVD_KHM_354	CVD_KHM_355	CVD_KHM_356	CVD_KHM_357	CVD_KHM_358	CVD_KHM_359	CVD_KHM_360	CVD_KHM_361	CVD_KHM_362	CVD_KHM_363	CVD_KHM_364	CVD_KHM_365	CVD_KHM_366	CVD_KHM_367	CVD_KHM_368	CVD_KHM_369	CVD_KHM_370	CVD_KHM_371	CVD_KHM_372	CVD_KHM_373	CVD_KHM_374	CVD_KHM_375	CVD_KHM_376	CVD_KHM_377	CVD_KHM_378	CVD_KHM_379	CVD_KHM_380	CVD_KHM_381	CVD_KHM_382	CVD_KHM_383	CVD_KHM_384	CVD_KHM_385	CVD_KHM_386	CVD_KHM_387	CVD_KHM_388	CVD_KHM_389	CVD_KHM_390
CVD_KHM_342	0.0	867.4356	839.4197333333334	731.0742666666667	743.1328000000001	880.3789333333334	685.3406	961.5922666666668	754.4118	955.9988000000001	966.8983333333334	962.2886666666668	958.2679333333333	773.6730666666667	823.9144	788.4221333333335	755.4617333333334	748.2568000000001	448.39406666666673	729.7688666666668	728.7456000000001	845.0864666666668	939.4274666666668	369.09793333333334	722.7402666666668	873.7582666666667	871.5364666666667	537.5208	532.4248666666666	874.9282666666667	524.1552	542.1254666666666	793.9024000000001	534.509	447.1162666666667	818.2112000000001	817.7170666666667	874.2573333333333	731.3432666666668	869.3969333333334	872.7995333333333	727.8013333333334	538.6908	534.2666666666667	637.5848000000001	962.9107333333334	730.2159333333334	876.9446666666668	871.9164666666667
CVD_KHM_343	867.4356	0.0	816.4190666666667	311.9721333333334	763.4584666666667	1156.2531333333334	642.7006666666667	1059.4383333333335	622.8056	1056.7014666666666	1059.1818	1055.1462666666666	1062.6444000000001	679.1864666666668	909.2346666666667	803.2404	778.2911333333334	781.6586666666667	514.3836666666667	303.5482	297.13973333333337	912.9094666666667	949.2234000000001	458.56046666666674	311.9854666666667	1497.0118	1491.8126000000002	869.4523333333334	866.8906666666667	1497.0118	854.0345333333335	862.3136000000001	803.4060666666667	864.6421333333334	511.6494	699.9842	704.6912	1492.2228	300.0008666666667	1496.3283333333334	1495.2603333333334	311.1931333333334	859.2293333333334	862.3258666666667	907.457	1057.5398	308.1344666666667	1496.4426	1495.5798
CVD_KHM_344	839.4197333333334	816.4190666666667	0.0	780.2121333333334	788.0246666666668	853.8891333333333	604.0534000000001	977.6902666666667	854.9776666666668	981.6472666666667	979.9124666666667	969.7634	972.5949333333334	715.1158666666668	983.2722666666667	721.1861333333334	775.8544666666668	807.1150666666667	434.9338000000001	761.8533333333334	755.7055333333334	864.5256	901.5014	307.7789333333334	774.1611333333334	817.9712000000001	827.0749333333333	559.5991333333334	557.8521333333334	817.6800000000001	547.504	554.1863333333333	818.7686	566.5190666666667	432.92506666666674	877.6296666666667	887.5016666666667	817.6800000000001	770.0019333333335	815.8429333333333	817.402	769.9711333333333	561.1062666666667	565.5812000000001	602.5790666666667	971.3535333333334	771.0442666666668	817.402	813.5513333333333
CVD_KHM_345	731.0742666666667	311.9721333333334	780.2121333333334	0.0	968.0661333333334	657.121	1001.1444666666667	344.68980000000005	1126.3926000000001	341.28353333333337	343.0185333333334	329.46046666666666	348.35560000000004	1136.5617333333334	803.2259333333334	992.5396666666668	950.7015333333334	946.7932666666668	387.46973333333335	1513.2571333333335	1500.9377333333334	893.4233333333334	831.2680666666666	186.1212	1507.1944	314.8138	316.00840000000005	275.14273333333335	276.5054	316.7255333333334	268.1480666666667	275.14273333333335	932.325	280.96260000000007	382.8650666666667	956.1258666666668	963.4288000000001	311.2850666666667	1500.3547333333333	316.6112666666667	316.7255333333334	1509.7824	283.97440000000006	280.7202666666667	351.72540000000004	330.62940000000003	1510.1996000000001	316.7255333333334	313.7137333333334
CVD_KHM_346	743.1328000000001	763.4584666666667	788.0246666666668	968.0661333333334	0.0	744.2663333333334	722.1491333333333	711.7452666666668	1019.9128000000001	714.1211333333334	709.4784000000001	707.3314666666668	713.4924000000001	806.4826666666667	858.2344	798.9218000000001	1453.3498	1459.9560666666666	481.5230666666667	960.1783333333334	955.2950666666668	833.6496666666667	850.0924	340.49206666666674	961.7600666666667	767.3690666666668	763.1835333333333	508.04833333333335	507.19753333333335	767.3690666666668	493.4657333333334	507.74660000000006	766.7917333333334	505.1464666666667	476.12433333333337	818.8906666666668	820.4816666666668	764.9298000000001	959.7752	764.9298000000001	766.1894666666667	966.8778666666667	509.33273333333335	511.41240000000005	621.3468666666666	706.5898666666668	972.3464	765.5496666666668	766.253
CVD_KHM_347	880.3789333333334	1156.2531333333334	853.8891333333333	657.121	744.2663333333334	0.0	740.4804666666668	840.7798666666667	696.0740666666667	833.2757333333334	834.5860666666667	834.2868666666668	838.0681333333334	769.8216666666667	844.9950666666667	865.6003333333334	745.5739333333333	752.0028000000001	490.4917333333334	649.5698	628.1482666666667	959.6400000000001	934.51	364.30840000000006	660.1316	1168.7848000000001	1164.8386666666668	684.9000666666667	676.6309333333334	1170.8799333333334	673.9086666666667	679.0694666666667	969.9839333333334	694.0630000000001	481.3865333333334	859.1088666666667	862.9431333333334	1175.1838	645.8182666666667	1160.8916666666669	1171.0315333333333	654.2174666666667	687.8116	691.7467333333334	768.5805333333334	837.1942666666667	655.6083333333333	1165.4072666666666	1169.0675333333334
CVD_KHM_348	685.3406	642.7006666666667	604.0534000000001	1001.1444666666667	722.1491333333333	740.4804666666668	0.0	497.7284	795.9758	490.4528666666667	491.7374666666667	485.9846	493.5189333333334	1041.9644	698.8847333333334	985.1420000000002	734.8274666666667	716.5329333333334	408.42866666666674	1004.8166666666668	979.0481333333335	876.4352666666667	720.4245333333333	218.49366666666666	999.6884000000001	633.0211333333333	643.179	425.5293333333334	416.40420000000006	638.0057333333333	417.51820000000004	419.9987333333334	760.558	418.6128666666667	407.45273333333336	676.1143333333333	674.0062666666668	631.4170666666666	994.7996	635.8249333333333	637.8879333333333	1002.2210666666667	419.3751333333334	421.53380000000004	512.8987333333333	481.10560000000004	995.6108666666668	635.0072	636.8896666666667
CVD_KHM_349	961.5922666666668	1059.4383333333335	977.6902666666667	344.68980000000005	711.7452666666668	840.7798666666667	497.7284	0.0	581.8275333333333	1503.3393333333333	1512.3248	1506.3122	1513.5896	519.1518000000001	782.6501333333333	594.5043333333334	724.9226666666667	731.6796666666668	455.1797333333334	333.75520000000006	334.78120000000007	726.9734000000001	808.2039333333333	527.7441333333335	347.08053333333334	1038.0836666666667	1037.3020000000001	611.9657333333334	612.6336000000001	1044.1643333333334	608.316	601.9482666666668	630.9612666666667	620.1305333333333	453.4133333333334	841.8586666666667	855.2122666666667	1037.1204	337.16713333333337	1032.6857333333335	1042.9943333333333	338.55620000000005	615.8877333333334	616.8764000000001	699.3800666666667	1504.2072	343.29140000000007	1038.0836666666667	1038.1399333333334
CVD_KHM_350	754.4118	622.8056	854.9776666666668	1126.3926000000001	1019.9128000000001	696.0740666666667	795.9758	581.8275333333333	0.0	581.5780000000001	584.1730666666667	577.5119333333333	591.4253333333334	947.2344666666667	1052.2076666666667	903.7793333333334	1019.1197333333334	1018.1258666666668	477.67573333333337	1120.9938666666667	1100.1367333333335	882.0541333333334	902.6822666666667	269.23266666666666	1120.4623333333334	625.6537333333334	617.3012666666667	421.65453333333335	427.2320666666667	627.5654666666667	417.87260000000003	421.65453333333335	896.2238666666667	430.48620000000005	475.66700000000003	799.9906666666667	808.3111333333334	622.125	1115.3514	622.2613333333334	621.0871333333334	1125.4658666666667	430.48620000000005	429.28180000000003	510.8615333333334	569.5682666666668	1129.0396666666668	628.0174000000001	629.4612000000001
CVD_KHM_351	955.9988000000001	1056.7014666666666	981.6472666666667	341.28353333333337	714.1211333333334	833.2757333333334	490.4528666666667	1503.3393333333333	581.5780000000001	0.0	1508.6695333333334	1511.2322666666666	1508.6695333333334	515.7455333333334	782.6635333333334	598.1701333333334	728.1474666666668	731.8431333333334	450.99180000000007	330.3489333333334	323.35986666666673	723.4394666666667	812.6058666666667	527.6290000000001	343.56000000000006	1042.9943333333333	1034.4508666666668	616.8764000000001	609.7824666666668	1041.3132	613.2266666666667	606.8589333333334	627.3088666666667	617.2794	454.75773333333336	837.4689333333333	846.9984000000001	1036.7085333333334	332.33860000000004	1037.5964000000001	1040.1432	335.14993333333337	613.0366	614.0252666666668	698.0117333333334	1504.2072	345.7944666666667	1042.9943333333333	1035.2888
CVD_KHM_352	966.8983333333334	1059.1818	979.9124666666667	343.0185333333334	709.4784000000001	834.5860666666667	491.7374666666667	1512.3248	584.1730666666667	1508.6695333333334	0.0	1506.3122	1512.3248	523.4487333333334	782.5567333333333	601.7293333333333	731.5074000000001	737.7948666666667	446.0126000000001	332.0839333333334	328.70626666666675	719.7736666666667	812.0708000000001	530.9090666666667	339.76793333333336	1045.4746666666667	1034.5912	612.6791333333333	607.4835333333334	1041.4535333333333	603.587	606.9000000000001	626.6542000000001	611.9076666666667	447.4385333333334	828.5582	842.6266666666668	1036.8488666666667	328.05	1037.7367333333334	1042.6235333333334	336.8849333333334	611.9121333333334	608.6535333333334	689.7054	1504.2072	341.5058666666667	1045.4746666666667	1035.4291333333333
CVD_KHM_353	962.2886666666668	1055.1462666666666	969.7634	329.46046666666666	707.3314666666668	834.2868666666668	485.9846	1506.3122	577.5119333333333	1511.2322666666666	1506.3122	0.0	1505.0474000000002	514.1812666666667	781.6794666666667	587.8232	727.2063333333334	730.4324666666668	455.1797333333334	329.1632	323.3231333333334	724.4783333333334	808.8062666666667	530.8306666666667	333.82346666666666	1040.8565333333333	1035.7612000000001	618.1867333333333	611.0928	1039.1754	611.4346	608.1692666666668	625.561	618.5897333333334	458.94566666666674	842.8751333333333	839.8755333333334	1034.5707333333335	326.7176666666667	1032.2497333333333	1038.0054	326.18753333333336	614.3469333333334	615.3356	700.1878	1501.8498666666667	328.45113333333336	1040.8565333333333	1036.9424666666669
CVD_KHM_354	958.2679333333333	1062.6444000000001	972.5949333333334	348.35560000000004	713.4924000000001	838.0681333333334	493.5189333333334	1513.5896	591.4253333333334	1508.6695333333334	1512.3248	1505.0474000000002	0.0	524.7133333333334	788.3259333333334	596.3199333333334	736.2170000000001	738.1783333333335	445.3647333333334	337.42100000000005	331.1154000000001	718.5577333333333	814.0435333333334	536.4611333333335	345.2192666666667	1038.2930000000001	1036.1730666666667	608.658	611.5046666666667	1041.1396666666667	601.9058666666667	602.8788666666667	630.3674000000001	613.5888	449.13066666666674	827.3309333333334	836.2696666666667	1036.535	333.56373333333335	1034.1598666666666	1041.1441333333335	342.22200000000004	615.9332666666667	610.3346666666667	690.8754	1502.9424000000001	345.6924	1038.2930000000001	1038.9067333333335
CVD_KHM_355	773.6730666666667	679.1864666666668	715.1158666666668	1136.5617333333334	806.4826666666667	769.8216666666667	1041.9644	519.1518000000001	947.2344666666667	515.7455333333334	523.4487333333334	514.1812666666667	524.7133333333334	0.0	744.2182	1242.3787333333335	799.7243333333333	791.9129333333333	444.07180000000005	1129.4532000000002	1130.2185333333334	896.5174000000001	801.6162	291.1968	1132.0996666666667	674.2934666666667	675.6042000000001	395.5259333333334	399.5462666666667	673.6924666666667	377.5884666666667	399.3504666666667	755.5581333333334	402.69273333333336	440.05233333333337	836.9223333333334	849.5052000000001	675.4899333333334	1131.7937333333334	676.5754666666668	672.3817333333334	1139.6984	407.0152666666667	402.45040000000006	609.0618666666667	508.72646666666674	1139.4017333333334	672.3817333333334	672.5764
CVD_KHM_356	823.9144	909.2346666666667	983.2722666666667	803.2259333333334	858.2344	844.9950666666667	698.8847333333334	782.6501333333333	1052.2076666666667	782.6635333333334	782.5567333333333	781.6794666666667	788.3259333333334	744.2182	0.0	832.4484666666667	872.0446000000001	883.6987333333334	551.6556666666668	804.7028	788.8396666666667	841.0696	1191.8958666666667	335.7189333333334	794.916	911.1216000000001	912.5778666666668	578.1188000000001	583.6963333333334	913.0333333333334	566.6526666666667	578.1188000000001	1103.31	586.9504666666667	549.6469333333334	833.7018	836.8255333333334	907.5928666666667	813.1148000000001	915.3249333333334	912.4641333333334	808.2886666666667	586.9504666666667	586.0126	689.6373333333333	784.7452666666667	814.0727333333334	909.5732	917.7898666666667
CVD_KHM_357	788.4221333333335	803.2404	721.1861333333334	992.5396666666668	798.9218000000001	865.6003333333334	985.1420000000002	594.5043333333334	903.7793333333334	598.1701333333334	601.7293333333333	587.8232	596.3199333333334	1242.3787333333335	832.4484666666667	0.0	785.0709333333334	765.5645333333334	398.27993333333336	981.1656	978.8306000000001	926.3458	912.8454666666668	296.6777333333334	987.5854666666668	811.4974000000001	803.3133333333334	475.47473333333335	481.41720000000004	809.2485333333334	483.13433333333336	475.47473333333335	764.6510666666667	482.6202666666667	389.80373333333335	741.7197333333334	748.0892	810.0654000000001	984.0977333333334	799.3371333333333	800.3444000000001	991.6242000000001	480.1458	480.1458	641.9198666666667	595.1721333333334	991.027	805.9403333333333	805.9208000000001
CVD_KHM_358	755.4617333333334	778.2911333333334	775.8544666666668	950.7015333333334	1453.3498	745.5739333333333	734.8274666666667	724.9226666666667	1019.1197333333334	728.1474666666668	731.5074000000001	727.2063333333334	736.2170000000001	799.7243333333333	872.0446000000001	785.0709333333334	0.0	1491.2466000000002	474.6968666666667	950.2446666666667	939.8023333333334	821.0247333333334	816.0622000000001	359.6364666666667	945.0130666666666	780.8144000000001	777.5016	514.8945333333334	515.2182	781.6871333333335	499.8554666666667	514.8945333333334	758.8957333333334	512.2944000000001	470.96493333333336	807.4580666666668	804.6068666666667	781.6871333333335	947.3047333333334	779.2478666666667	779.7149333333334	950.0166	516.1789333333334	518.5603333333333	616.4184	726.6718000000001	955.4851333333334	778.9950000000001	779.4716000000001
CVD_KHM_359	748.2568000000001	781.6586666666667	807.1150666666667	946.7932666666668	1459.9560666666666	752.0028000000001	716.5329333333334	731.6796666666668	1018.1258666666668	731.8431333333334	737.7948666666667	730.4324666666668	738.1783333333335	791.9129333333333	883.6987333333334	765.5645333333334	1491.2466000000002	0.0	474.6968666666667	935.676	928.8450666666668	843.1334666666668	835.7394	362.51240000000007	938.2206666666667	786.0776666666668	784.3673333333334	507.8364	508.1600666666667	790.0117333333334	493.74860000000007	507.8364	770.0488666666668	505.2362666666667	470.96493333333336	805.5178000000001	805.2625333333334	788.9122666666667	938.0662666666667	787.5724666666667	786.8599333333334	935.4479333333334	509.12080000000003	511.5022000000001	616.0724	732.6660000000002	940.9164666666668	784.2582666666667	785.9004666666667
CVD_KHM_360	448.39406666666673	514.3836666666667	434.9338000000001	387.46973333333335	481.5230666666667	490.4917333333334	408.42866666666674	455.1797333333334	477.67573333333337	450.99180000000007	446.0126000000001	455.1797333333334	445.3647333333334	444.07180000000005	551.6556666666668	398.27993333333336	474.6968666666667	474.6968666666667	0.0	382.6274666666667	349.65853333333337	386.85240000000005	487.9896666666667	143.404	393.3813333333334	517.2253333333334	518.4199333333333	304.765	294.95	517.2253333333334	286.6878	298.61580000000004	491.5167333333334	301.0992	1510.9936666666667	376.5337333333333	376.5337333333333	517.2253333333334	384.2203333333334	517.2253333333334	517.2253333333334	387.46973333333335	294.95	301.0992	1047.4838	450.3620666666667	384.2203333333334	517.2253333333334	517.2253333333334
CVD_KHM_361	729.7688666666668	303.5482	761.8533333333334	1513.2571333333335	960.1783333333334	649.5698	1004.8166666666668	333.75520000000006	1120.9938666666667	330.3489333333334	332.0839333333334	329.1632	337.42100000000005	1129.4532000000002	804.7028	981.1656	950.2446666666667	935.676	382.6274666666667	0.0	1500.9224	890.5886	816.1588	177.96353333333332	1507.4217333333333	306.3898666666667	307.5844666666667	278.3968666666667	279.75953333333337	308.3016	264.89393333333334	278.3968666666667	936.1949333333333	277.7084666666667	382.6274666666667	960.7978666666668	960.4584666666667	302.8611333333334	1505.6849333333334	308.18733333333336	308.3016	1513.0008666666668	280.7202666666667	283.97440000000006	338.02866666666665	329.48306666666673	1510.6758666666667	308.3016	305.2898
CVD_KHM_362	728.7456000000001	297.13973333333337	755.7055333333334	1500.9377333333334	955.2950666666668	628.1482666666667	979.0481333333335	334.78120000000007	1100.1367333333335	323.35986666666673	328.70626666666675	323.3231333333334	331.1154000000001	1130.2185333333334	788.8396666666667	978.8306000000001	939.8023333333334	928.8450666666668	349.65853333333337	1500.9224	0.0	879.1663333333335	793.6726	158.10406666666665	1496.5368	301.17600000000004	301.17600000000004	262.422	252.4618666666667	299.4763333333334	244.15473333333335	262.422	918.1202666666667	256.9190666666667	343.4338666666667	938.8991333333335	940.1376000000001	301.17600000000004	1498.3920666666668	299.59060000000005	299.4763333333334	1497.9663333333333	260.3106666666667	257.0565333333334	312.49186666666674	316.8137333333334	1498.001	299.3323333333334	296.4645333333334
CVD_KHM_363	845.0864666666668	912.9094666666667	864.5256	893.4233333333334	833.6496666666667	959.6400000000001	876.4352666666667	726.9734000000001	882.0541333333334	723.4394666666667	719.7736666666667	724.4783333333334	718.5577333333333	896.5174000000001	841.0696	926.3458	821.0247333333334	843.1334666666668	386.85240000000005	890.5886	879.1663333333335	0.0	920.6489333333334	346.42199999999997	899.7868666666667	913.0300666666667	915.7744666666667	622.9230666666667	614.1984666666667	918.0146666666667	607.8526666666667	618.8244666666667	808.3098	612.2499333333334	382.2477333333334	799.6799333333333	805.5386666666667	916.7066	889.5772000000001	907.2354	919.3288666666667	895.9286000000001	611.2809333333333	617.578	626.4329333333334	711.5218	899.5007333333334	918.0146666666667	914.2019333333334
CVD_KHM_364	939.4274666666668	949.2234000000001	901.5014	831.2680666666666	850.0924	934.51	720.4245333333333	808.2039333333333	902.6822666666667	812.6058666666667	812.0708000000001	808.8062666666667	814.0435333333334	801.6162	1191.8958666666667	912.8454666666668	816.0622000000001	835.7394	487.9896666666667	816.1588	793.6726	920.6489333333334	0.0	339.9166666666667	813.6043333333333	936.3702666666667	947.5778	627.9806000000001	627.5922	938.5037333333333	625.9082666666667	627.9806000000001	1039.7970666666668	625.5411333333334	479.3807333333334	805.5	815.2670666666667	937.0717333333334	817.8609333333334	942.7236666666668	937.0717333333334	821.9001333333333	625.5411333333334	628.7952666666667	752.1018	801.7992	821.9758	944.5412666666667	937.0717333333334
CVD_KHM_365	369.09793333333334	458.56046666666674	307.7789333333334	186.1212	340.49206666666674	364.30840000000006	218.49366666666666	527.7441333333335	269.23266666666666	527.6290000000001	530.9090666666667	530.8306666666667	536.4611333333335	291.1968	335.7189333333334	296.6777333333334	359.6364666666667	362.51240000000007	143.404	177.96353333333332	158.10406666666665	346.42199999999997	339.9166666666667	0.0	179.59446666666665	462.1855333333334	462.1110666666667	246.91433333333336	249.85313333333335	462.9707333333334	218.67453333333336	245.2038666666667	279.63779999999997	252.73506666666668	144.79920000000004	360.3978666666667	361.58080000000007	459.6457333333334	180.3686	459.63860000000005	468.6885333333334	180.3686	252.73506666666668	244.76020000000003	273.927	516.8036000000001	180.3686	460.3056000000001	463.44860000000006
CVD_KHM_366	722.7402666666668	311.9854666666667	774.1611333333334	1507.1944	961.7600666666667	660.1316	999.6884000000001	347.08053333333334	1120.4623333333334	343.56000000000006	339.76793333333336	333.82346666666666	345.2192666666667	1132.0996666666667	794.916	987.5854666666668	945.0130666666666	938.2206666666667	393.3813333333334	1507.4217333333333	1496.5368	899.7868666666667	813.6043333333333	179.59446666666665	0.0	317.8244	319.019	280.4412666666667	276.39113333333336	319.7361333333333	271.8234	275.0284666666667	933.9615333333334	284.63793333333336	388.7766666666667	959.9154666666667	964.9795333333334	314.1814	1505.6849333333334	316.62460000000004	319.7361333333333	1506.8992	282.23693333333335	286.0188	355.71	333.5234666666667	1511.2646	319.7361333333333	316.72433333333333
CVD_KHM_367	873.7582666666667	1497.0118	817.9712000000001	314.8138	767.3690666666668	1168.7848000000001	633.0211333333333	1038.0836666666667	625.6537333333334	1042.9943333333333	1045.4746666666667	1040.8565333333333	1038.2930000000001	674.2934666666667	911.1216000000001	811.4974000000001	780.8144000000001	786.0776666666668	517.2253333333334	306.3898666666667	301.17600000000004	913.0300666666667	936.3702666666667	462.1855333333334	317.8244	0.0	1505.4992	871.7241333333334	863.4602	1513.5896	851.0897333333334	864.5854	807.2870666666668	860.9760666666667	514.4910666666667	683.7328666666667	696.0086	1512.2814666666668	299.8452666666667	1510.5811333333334	1512.9026000000001	311.0375333333334	855.7988666666668	858.8954000000001	913.9596	1041.4535333333333	313.3011333333334	1513.5896	1513.5896
CVD_KHM_368	871.5364666666667	1491.8126000000002	827.0749333333333	316.00840000000005	763.1835333333333	1164.8386666666668	643.179	1037.3020000000001	617.3012666666667	1034.4508666666668	1034.5912	1035.7612000000001	1036.1730666666667	675.6042000000001	912.5778666666668	803.3133333333334	777.5016	784.3673333333334	518.4199333333333	307.5844666666667	301.17600000000004	915.7744666666667	947.5778	462.1110666666667	319.019	1505.4992	0.0	865.2145333333334	862.6528666666668	1505.4992	856.6597333333334	858.0758000000001	809.1344	862.7206000000001	515.6856666666667	683.6769333333333	691.9974	1504.1910666666668	301.0398666666667	1504.93	1502.7980666666667	312.23213333333337	857.3078	862.7206000000001	916.5260666666667	1035.4034666666666	314.49573333333336	1502.9158666666667	1510.4392666666668
CVD_KHM_369	537.5208	869.4523333333334	559.5991333333334	275.14273333333335	508.04833333333335	684.9000666666667	425.5293333333334	611.9657333333334	421.65453333333335	616.8764000000001	612.6791333333333	618.1867333333333	608.658	395.5259333333334	578.1188000000001	475.47473333333335	514.8945333333334	507.8364	304.765	278.3968666666667	262.422	622.9230666666667	627.9806000000001	246.91433333333336	280.4412666666667	871.7241333333334	865.2145333333334	0.0	1513.5896	868.6374000000001	1487.9144666666666	1512.0398	534.4091333333333	1504.2072	307.3609333333333	478.17673333333335	483.1741333333333	865.1256000000001	275.6824666666667	869.0492666666667	872.1330666666668	275.14273333333335	1512.1576	1513.5896	502.09299999999996	614.0708	274.45593333333335	875.1020000000001	868.6374000000001
CVD_KHM_370	532.4248666666666	866.8906666666667	557.8521333333334	276.5054	507.19753333333335	676.6309333333334	416.40420000000006	612.6336000000001	427.2320666666667	609.7824666666668	607.4835333333334	611.0928	611.5046666666667	399.5462666666667	583.6963333333334	481.41720000000004	515.2182	508.1600666666667	294.95	279.75953333333337	252.4618666666667	614.1984666666667	627.5922	249.85313333333335	276.39113333333336	863.4602	862.6528666666668	1513.5896	0.0	866.0757333333333	1486.1852666666668	1509.2937333333334	528.7918000000001	1504.2072	297.5459333333333	476.47153333333335	479.4094	863.7384000000001	275.73713333333336	860.7853333333334	869.5714	276.5054	1509.7115333333334	1513.5896	492.27799999999996	611.5046666666667	281.84220000000005	866.8380666666667	866.0757333333333
CVD_KHM_371	874.9282666666667	1497.0118	817.6800000000001	316.7255333333334	767.3690666666668	1170.8799333333334	638.0057333333333	1044.1643333333334	627.5654666666667	1041.3132	1041.4535333333333	1039.1754	1041.1396666666667	673.6924666666667	913.0333333333334	809.2485333333334	781.6871333333335	790.0117333333334	517.2253333333334	308.3016	299.4763333333334	918.0146666666667	938.5037333333333	462.9707333333334	319.7361333333333	1513.5896	1505.4992	868.6374000000001	866.0757333333333	0.0	853.2232	861.4986666666667	814.2660000000001	863.8272000000001	508.9587333333334	693.9264000000001	704.1426	1512.2814666666668	301.757	1513.0204	1512.9026000000001	312.9492666666667	858.4144000000001	861.5109333333334	917.5217333333334	1042.2658000000001	315.2128666666667	1513.5896	1513.5896
CVD_KHM_372	524.1552	854.0345333333335	547.504	268.1480666666667	493.4657333333334	673.9086666666667	417.51820000000004	608.316	417.87260000000003	613.2266666666667	603.587	611.4346	601.9058666666667	377.5884666666667	566.6526666666667	483.13433333333336	499.8554666666667	493.74860000000007	286.6878	264.89393333333334	244.15473333333335	607.8526666666667	625.9082666666667	218.67453333333336	271.8234	851.0897333333334	856.6597333333334	1487.9144666666666	1486.1852666666668	853.2232	0.0	1485.6045333333334	533.5929333333333	1498.853	286.6878	462.106	464.1655333333333	849.4758	267.3798	853.6350666666667	856.7188666666667	268.1480666666667	1496.4600666666668	1497.7240666666667	484.8751333333333	607.3186666666667	273.4848666666667	859.6878	853.2232
CVD_KHM_373	542.1254666666666	862.3136000000001	554.1863333333333	275.14273333333335	507.74660000000006	679.0694666666667	419.9987333333334	601.9482666666668	421.65453333333335	606.8589333333334	606.9000000000001	608.1692666666668	602.8788666666667	399.3504666666667	578.1188000000001	475.47473333333335	514.8945333333334	507.8364	298.61580000000004	278.3968666666667	262.422	618.8244666666667	627.9806000000001	245.2038666666667	275.0284666666667	864.5854	858.0758000000001	1512.0398	1509.2937333333334	861.4986666666667	1485.6045333333334	0.0	533.4832	1502.6574	301.2117333333333	472.76393333333334	482.36600000000004	863.1662666666667	275.6824666666667	861.9105333333334	866.6619333333334	275.14273333333335	1513.4718	1512.0398	495.94379999999995	602.8788666666667	274.45593333333335	867.9632666666668	862.9306666666668
CVD_KHM_374	793.9024000000001	803.4060666666667	818.7686	932.325	766.7917333333334	969.9839333333334	760.558	630.9612666666667	896.2238666666667	627.3088666666667	626.6542000000001	625.561	630.3674000000001	755.5581333333334	1103.31	764.6510666666667	758.8957333333334	770.0488666666668	491.5167333333334	936.1949333333333	918.1202666666667	808.3098	1039.7970666666668	279.63779999999997	933.9615333333334	807.2870666666668	809.1344	534.4091333333333	528.7918000000001	814.2660000000001	533.5929333333333	533.4832	0.0	547.2363333333334	491.5167333333334	910.3108	922.9986666666666	808.8255333333334	923.5979333333333	815.5978666666667	813.5790000000001	937.0210000000001	541.8235333333333	546.2984666666667	590.3273333333334	627.4003333333334	931.9218000000001	813.6968	816.1617333333334
CVD_KHM_375	534.509	864.6421333333334	566.5190666666667	280.96260000000007	505.1464666666667	694.0630000000001	418.6128666666667	620.1305333333333	430.48620000000005	617.2794	611.9076666666667	618.5897333333334	613.5888	402.69273333333336	586.9504666666667	482.6202666666667	512.2944000000001	505.2362666666667	301.0992	277.7084666666667	256.9190666666667	612.2499333333334	625.5411333333334	252.73506666666668	284.63793333333336	860.9760666666667	862.7206000000001	1504.2072	1504.2072	863.8272000000001	1498.853	1502.6574	547.2363333333334	0.0	303.69513333333333	486.34153333333336	486.02526666666665	861.2542666666667	280.19433333333336	858.5368000000001	867.3228666666666	280.96260000000007	1510.4365333333335	1509.5522666666668	501.68133333333327	619.0016	286.29940000000005	864.5895333333334	863.8272000000001
CVD_KHM_376	447.1162666666667	511.6494	432.92506666666674	382.8650666666667	476.12433333333337	481.3865333333334	407.45273333333336	453.4133333333334	475.66700000000003	454.75773333333336	447.4385333333334	458.94566666666674	449.13066666666674	440.05233333333337	549.6469333333334	389.80373333333335	470.96493333333336	470.96493333333336	1510.9936666666667	382.6274666666667	343.4338666666667	382.2477333333334	479.3807333333334	144.79920000000004	388.7766666666667	514.4910666666667	515.6856666666667	307.3609333333333	297.5459333333333	508.9587333333334	286.6878	301.2117333333333	491.5167333333334	303.69513333333333	0.0	376.5337333333333	376.5337333333333	508.9587333333334	379.6156666666667	508.9587333333334	508.9587333333334	382.8650666666667	297.5459333333333	303.69513333333333	1042.0406	448.5956666666667	379.6156666666667	514.4910666666667	508.9587333333334
CVD_KHM_377	818.2112000000001	699.9842	877.6296666666667	956.1258666666668	818.8906666666668	859.1088666666667	676.1143333333333	841.8586666666667	799.9906666666667	837.4689333333333	828.5582	842.8751333333333	827.3309333333334	836.9223333333334	833.7018	741.7197333333334	807.4580666666668	805.5178000000001	376.5337333333333	960.7978666666668	938.8991333333335	799.6799333333333	805.5	360.3978666666667	959.9154666666667	683.7328666666667	683.6769333333333	478.17673333333335	476.47153333333335	693.9264000000001	462.106	472.76393333333334	910.3108	486.34153333333336	376.5337333333333	0.0	1506.2284666666667	693.9264000000001	951.8021333333334	682.4478	693.9264000000001	957.6097333333335	480.92873333333335	483.0874	448.95933333333335	842.6466	963.3183333333334	683.7328666666667	689.7977333333333
CVD_KHM_378	817.7170666666667	704.6912	887.5016666666667	963.4288000000001	820.4816666666668	862.9431333333334	674.0062666666668	855.2122666666667	808.3111333333334	846.9984000000001	842.6266666666668	839.8755333333334	836.2696666666667	849.5052000000001	836.8255333333334	748.0892	804.6068666666667	805.2625333333334	376.5337333333333	960.4584666666667	940.1376000000001	805.5386666666667	815.2670666666667	361.58080000000007	964.9795333333334	696.0086	691.9974	483.1741333333333	479.4094	704.1426	464.1655333333333	482.36600000000004	922.9986666666666	486.02526666666665	376.5337333333333	1506.2284666666667	0.0	704.1426	953.1044	694.7235333333333	700.5291333333333	968.9286666666667	480.6124666666667	486.02526666666665	454.4524666666667	842.6859333333334	965.8484666666668	692.3951333333333	698.1182
CVD_KHM_379	874.2573333333333	1492.2228	817.6800000000001	311.2850666666667	764.9298000000001	1175.1838	631.4170666666666	1037.1204	622.125	1036.7085333333334	1036.8488666666667	1034.5707333333335	1036.535	675.4899333333334	907.5928666666667	810.0654000000001	781.6871333333335	788.9122666666667	517.2253333333334	302.8611333333334	301.17600000000004	916.7066	937.0717333333334	459.6457333333334	314.1814	1512.2814666666668	1504.1910666666668	865.1256000000001	863.7384000000001	1512.2814666666668	849.4758	863.1662666666667	808.8255333333334	861.2542666666667	508.9587333333334	693.9264000000001	704.1426	0.0	296.3165333333334	1510.2802666666666	1507.981	307.5088	856.3346000000001	859.1736000000001	917.5217333333334	1035.2218666666668	309.77240000000006	1508.6680000000001	1512.2814666666668
CVD_KHM_380	731.3432666666668	300.0008666666667	770.0019333333335	1500.3547333333333	959.7752	645.8182666666667	994.7996	337.16713333333337	1115.3514	332.33860000000004	328.05	326.7176666666667	333.56373333333335	1131.7937333333334	813.1148000000001	984.0977333333334	947.3047333333334	938.0662666666667	384.2203333333334	1505.6849333333334	1498.3920666666668	889.5772000000001	817.8609333333334	180.3686	1505.6849333333334	299.8452666666667	301.0398666666667	275.6824666666667	275.73713333333336	301.757	267.3798	275.6824666666667	923.5979333333333	280.19433333333336	379.6156666666667	951.8021333333334	953.1044	296.3165333333334	0.0	304.7542666666667	301.757	1506.1915333333334	277.18253333333337	273.9284	349.7954	326.80713333333335	1508.9337333333333	301.757	304.7688
CVD_KHM_381	869.3969333333334	1496.3283333333334	815.8429333333333	316.6112666666667	764.9298000000001	1160.8916666666669	635.8249333333333	1032.6857333333335	622.2613333333334	1037.5964000000001	1037.7367333333334	1032.2497333333333	1034.1598666666666	676.5754666666668	915.3249333333334	799.3371333333333	779.2478666666667	787.5724666666667	517.2253333333334	308.18733333333336	299.59060000000005	907.2354	942.7236666666668	459.63860000000005	316.62460000000004	1510.5811333333334	1504.93	869.0492666666667	860.7853333333334	1513.0204	853.6350666666667	861.9105333333334	815.5978666666667	858.5368000000001	508.9587333333334	682.4478	694.7235333333333	1510.2802666666666	304.7542666666667	0.0	1509.6005333333335	315.8322666666667	853.124	856.2205333333334	909.8309333333333	1032.8467333333333	312.77360000000004	1511.1503333333335	1510.3236000000002
CVD_KHM_382	872.7995333333333	1495.2603333333334	817.402	316.7255333333334	766.1894666666667	1171.0315333333333	637.8879333333333	1042.9943333333333	621.0871333333334	1040.1432	1042.6235333333334	1038.0054	1041.1441333333335	672.3817333333334	912.4641333333334	800.3444000000001	779.7149333333334	786.8599333333334	517.2253333333334	308.3016	299.4763333333334	919.3288666666667	937.0717333333334	468.6885333333334	319.7361333333333	1512.9026000000001	1502.7980666666667	872.1330666666668	869.5714	1512.9026000000001	856.7188666666667	866.6619333333334	813.5790000000001	867.3228666666666	508.9587333333334	693.9264000000001	700.5291333333333	1507.981	301.757	1509.6005333333335	0.0	312.9492666666667	863.3420666666667	865.0066	917.5217333333334	1044.3046666666667	315.2128666666667	1513.4718	1512.9026000000001
CVD_KHM_383	727.8013333333334	311.1931333333334	769.9711333333333	1509.7824	966.8778666666667	654.2174666666667	1002.2210666666667	338.55620000000005	1125.4658666666667	335.14993333333337	336.8849333333334	326.18753333333336	342.22200000000004	1139.6984	808.2886666666667	991.6242000000001	950.0166	935.4479333333334	387.46973333333335	1513.0008666666668	1497.9663333333333	895.9286000000001	821.9001333333333	180.3686	1506.8992	311.0375333333334	312.23213333333337	275.14273333333335	276.5054	312.9492666666667	268.1480666666667	275.14273333333335	937.0210000000001	280.96260000000007	382.8650666666667	957.6097333333335	968.9286666666667	307.5088	1506.1915333333334	315.8322666666667	312.9492666666667	0.0	283.97440000000006	280.7202666666667	350.94640000000004	324.99913333333336	1508.5224	312.9492666666667	309.9374666666667
CVD_KHM_384	538.6908	859.2293333333334	561.1062666666667	283.97440000000006	509.33273333333335	687.8116	419.3751333333334	615.8877333333334	430.48620000000005	613.0366	611.9121333333334	614.3469333333334	615.9332666666667	407.0152666666667	586.9504666666667	480.1458	516.1789333333334	509.12080000000003	294.95	280.7202666666667	260.3106666666667	611.2809333333333	625.5411333333334	252.73506666666668	282.23693333333335	855.7988666666668	857.3078	1512.1576	1509.7115333333334	858.4144000000001	1496.4600666666668	1513.4718	541.8235333333333	1510.4365333333335	297.5459333333333	480.92873333333335	480.6124666666667	856.3346000000001	277.18253333333337	853.124	863.3420666666667	283.97440000000006	0.0	1509.8413333333333	495.53213333333326	615.9332666666667	283.28760000000005	859.1767333333335	859.8464000000001
CVD_KHM_385	534.2666666666667	862.3258666666667	565.5812000000001	280.7202666666667	511.41240000000005	691.7467333333334	421.53380000000004	616.8764000000001	429.28180000000003	614.0252666666668	608.6535333333334	615.3356	610.3346666666667	402.45040000000006	586.0126	480.1458	518.5603333333333	511.5022000000001	301.0992	283.97440000000006	257.0565333333334	617.578	628.7952666666667	244.76020000000003	286.0188	858.8954000000001	862.7206000000001	1513.5896	1513.5896	861.5109333333334	1497.7240666666667	1512.0398	546.2984666666667	1509.5522666666668	303.69513333333333	483.0874	486.02526666666665	859.1736000000001	273.9284	856.2205333333334	865.0066	280.7202666666667	1509.8413333333333	0.0	500.7434666666666	615.7474666666667	280.0334666666667	862.2732666666667	861.5109333333334
CVD_KHM_386	637.5848000000001	907.457	602.5790666666667	351.72540000000004	621.3468666666666	768.5805333333334	512.8987333333333	699.3800666666667	510.8615333333334	698.0117333333334	689.7054	700.1878	690.8754	609.0618666666667	689.6373333333333	641.9198666666667	616.4184	616.0724	1047.4838	338.02866666666665	312.49186666666674	626.4329333333334	752.1018	273.927	355.71	913.9596	916.5260666666667	502.09299999999996	492.27799999999996	917.5217333333334	484.8751333333333	495.94379999999995	590.3273333333334	501.68133333333327	1042.0406	448.95933333333335	454.4524666666667	917.5217333333334	349.7954	909.8309333333333	917.5217333333334	350.94640000000004	495.53213333333326	500.7434666666666	0.0	696.1495333333334	354.1684	913.9596	913.3930666666666
CVD_KHM_387	962.9107333333334	1057.5398	971.3535333333334	330.62940000000003	706.5898666666668	837.1942666666667	481.10560000000004	1504.2072	569.5682666666668	1504.2072	1504.2072	1501.8498666666667	1502.9424000000001	508.72646666666674	784.7452666666667	595.1721333333334	726.6718000000001	732.6660000000002	450.3620666666667	329.48306666666673	316.8137333333334	711.5218	801.7992	516.8036000000001	333.5234666666667	1041.4535333333333	1035.4034666666666	614.0708	611.5046666666667	1042.2658000000001	607.3186666666667	602.8788666666667	627.4003333333334	619.0016	448.5956666666667	842.6466	842.6859333333334	1035.2218666666668	326.80713333333335	1032.8467333333333	1044.3046666666667	324.99913333333336	615.9332666666667	615.7474666666667	696.1495333333334	0.0	335.75793333333337	1041.4535333333333	1039.4502666666667
CVD_KHM_388	730.2159333333334	308.1344666666667	771.0442666666668	1510.1996000000001	972.3464	655.6083333333333	995.6108666666668	343.29140000000007	1129.0396666666668	345.7944666666667	341.5058666666667	328.45113333333336	345.6924	1139.4017333333334	814.0727333333334	991.027	955.4851333333334	940.9164666666668	384.2203333333334	1510.6758666666667	1498.001	899.5007333333334	821.9758	180.3686	1511.2646	313.3011333333334	314.49573333333336	274.45593333333335	281.84220000000005	315.2128666666667	273.4848666666667	274.45593333333335	931.9218000000001	286.29940000000005	379.6156666666667	963.3183333333334	965.8484666666668	309.77240000000006	1508.9337333333333	312.77360000000004	315.2128666666667	1508.5224	283.28760000000005	280.0334666666667	354.1684	335.75793333333337	0.0	315.2076666666667	318.2246666666667
CVD_KHM_389	876.9446666666668	1496.4426	817.402	316.7255333333334	765.5496666666668	1165.4072666666666	635.0072	1038.0836666666667	628.0174000000001	1042.9943333333333	1045.4746666666667	1040.8565333333333	1038.2930000000001	672.3817333333334	909.5732	805.9403333333333	778.9950000000001	784.2582666666667	517.2253333333334	308.3016	299.3323333333334	918.0146666666667	944.5412666666667	460.3056000000001	319.7361333333333	1513.5896	1502.9158666666667	875.1020000000001	866.8380666666667	1513.5896	859.6878	867.9632666666668	813.6968	864.5895333333334	514.4910666666667	683.7328666666667	692.3951333333333	1508.6680000000001	301.757	1511.1503333333335	1513.4718	312.9492666666667	859.1767333333335	862.2732666666667	913.9596	1041.4535333333333	315.2076666666667	0.0	1513.5896
CVD_KHM_390	871.9164666666667	1495.5798	813.5513333333333	313.7137333333334	766.253	1169.0675333333334	636.8896666666667	1038.1399333333334	629.4612000000001	1035.2888	1035.4291333333333	1036.9424666666669	1038.9067333333335	672.5764	917.7898666666667	805.9208000000001	779.4716000000001	785.9004666666667	517.2253333333334	305.2898	296.4645333333334	914.2019333333334	937.0717333333334	463.44860000000006	316.72433333333333	1513.5896	1510.4392666666668	868.6374000000001	866.0757333333333	1513.5896	853.2232	862.9306666666668	816.1617333333334	863.8272000000001	508.9587333333334	689.7977333333333	698.1182	1512.2814666666668	304.7688	1510.3236000000002	1512.9026000000001	309.9374666666667	859.8464000000001	861.5109333333334	913.3930666666666	1039.4502666666667	318.2246666666667	1513.5896	0.0
CVD_KHM_391	876.9446666666668	1492.6466666666668	823.9009333333333	314.8138	767.3690666666668	1168.8276	637.8914666666667	1042.9943333333333	629.027	1040.1432	1042.6235333333334	1038.0054	1042.4089333333334	674.1792	914.2746666666667	811.4974000000001	779.7149333333334	784.9782000000001	517.2253333333334	306.3898666666667	301.17600000000004	919.0661333333334	940.3724000000001	461.0897333333334	317.8244	1513.5896	1507.8154666666667	866.3211333333334	863.7594666666668	1513.5896	853.2232	859.1824	814.6705333333334	861.5109333333334	514.4910666666667	688.6435333333334	698.8597333333333	1509.5846666666666	299.8452666666667	1510.5811333333334	1511.4706	311.0375333333334	856.0981333333334	863.8272000000001	919.838	1044.3046666666667	313.3011333333334	1513.5896	1509.8413333333333
CVD_KHM_392	369.4286666666667	499.5061333333333	352.05486666666667	158.05100000000002	291.87433333333337	375.7806	225.99766666666667	494.3113333333333	274.39160000000004	495.5696	498.052	491.2171333333333	496.37086666666664	267.1478666666667	324.5134	313.96813333333336	271.7103333333334	288.77773333333334	235.26140000000004	149.62706666666668	150.65866666666668	325.95626666666664	409.07419999999996	173.07500000000002	155.6488	498.2320666666667	491.9889333333333	258.8067333333333	245.95759999999996	492.1073333333333	228.4854	253.63279999999997	277.4071333333333	249.21173333333329	236.60713333333337	260.53666666666663	268.1522666666666	486.9334	137.09513333333334	494.95846666666665	492.1073333333333	157.27200000000002	259.2097333333333	256.3656	329.20946666666674	488.4101333333333	141.49553333333336	494.95846666666665	482.1093333333333
CVD_KHM_393	765.1091333333333	1037.7325333333333	798.8848666666668	329.73993333333334	672.4916000000001	820.9634666666667	512.2220666666667	1143.3215333333335	492.56506666666667	1147.0414	1142.8622666666668	1140.3757333333333	1140.0840666666668	602.2576	729.6744666666667	625.9276	678.5288	683.8948666666668	707.4895333333334	323.67333333333335	308.35646666666673	647.4178666666667	759.5211333333333	427.7780000000001	329.3675333333333	1031.3926666666666	1024.5484666666666	585.2986	578.2046666666666	1027.3542	578.3156	575.2811333333334	592.6272	583.3442666666666	700.1596666666667	728.2974	737.9247333333333	1022.5623333333333	323.2056	1029.9541333333334	1029.8744666666666	326.83773333333335	579.1014666666666	582.4474666666666	1023.9414	1138.2751333333333	325.94913333333335	1030.0218666666667	1023.2255333333334
CVD_KHM_394	836.2690666666667	835.8040666666667	735.9301333333334	833.7468666666667	892.6372666666667	805.5598000000001	785.3201333333334	667.9948	909.0268666666667	675.0758000000001	668.9886000000001	673.0457333333334	672.5764666666668	893.7826	680.8417333333334	860.2012000000001	908.8580666666668	902.7961333333335	618.2276	828.5770666666667	803.3352666666667	811.3284	764.5764	292.13973333333337	827.4408000000001	834.7194666666668	830.1164000000001	468.20966666666675	470.9573333333334	835.0044000000001	470.57906666666673	468.09186666666676	706.9062	479.8217333333334	617.3127333333334	625.3154666666667	626.7683333333334	832.5651333333334	822.4441333333334	829.7043333333335	834.8866	829.9706000000001	479.8217333333334	479.8217333333334	684.2949333333333	667.6889333333335	832.2342000000001	833.4807333333334	843.2602
CVD_KHM_395	874.9282666666667	1492.057	819.2273333333334	314.8138	769.2648	1170.8799333333334	634.4886666666666	1039.9112666666667	622.6294	1037.0601333333334	1034.7544	1041.0711333333334	1039.4064666666668	677.4999333333334	919.4916000000001	809.6016666666667	783.5828666666667	786.9504000000001	511.07613333333336	306.3898666666667	300.3269333333334	911.2434666666668	937.1971333333333	466.1608666666667	312.4116	1513.5896	1508.123	858.6638666666668	866.9278	1513.5896	846.5038000000001	856.9379333333334	808.8372	857.1078	508.3418666666667	680.5920666666667	685.2990666666667	1512.2814666666668	299.8452666666667	1510.5811333333334	1507.9825333333333	310.18846666666667	857.1078	851.5374	910.5234666666666	1041.2216	313.3011333333334	1508.6695333333334	1513.5896
CVD_KHM_396	731.4722666666667	649.4420666666667	774.6887333333334	1111.9588	1285.8780666666667	656.9177333333333	773.2384000000001	604.8381333333334	1065.7572	607.4684000000001	609.9480000000001	604.2138000000001	612.7996666666668	931.2234	777.5811333333334	877.9335333333333	1259.8904666666667	1256.6593333333333	401.40853333333337	1095.4388000000001	1090.6896666666667	888.5598666666667	804.2282666666667	335.5784	1104.7565333333334	650.6867333333333	649.6203333333334	477.6442	477.99646666666666	650.6867333333333	445.5250666666667	477.34246666666667	783.3091333333333	474.74233333333336	396.8038666666667	854.5479333333334	859.6076	648.2474666666667	1100.6132666666667	648.2474666666667	645.1807333333334	1101.9541333333334	478.9286	480.01800000000003	471.7472666666667	601.8006	1107.0385333333334	648.8673333333334	647.6749333333333
CVD_KHM_397	753.5896666666667	779.2645333333334	809.3962000000001	949.6053333333334	1437.1264	759.3912666666668	741.3620666666667	728.4028000000001	1003.6140666666668	724.3520000000001	733.9947333333334	720.2220666666667	732.6995333333334	789.6323333333333	882.49	780.3316666666668	1454.0015333333333	1466.3685333333335	477.18660000000006	927.8270666666667	928.2100000000002	849.9682000000001	849.7629333333334	349.6952666666667	940.5294000000001	782.5394666666667	780.6746666666668	487.5860666666667	487.8756	784.5221333333334	466.74233333333336	487.5860666666667	789.9169333333334	484.9859333333334	473.4205333333334	819.7722000000001	825.0870666666668	784.5221333333334	929.4547333333335	781.7896000000001	782.5039333333334	936.8839333333335	488.83633333333336	491.25186666666673	628.528	723.3264000000001	943.1783333333335	781.8641333333334	781.5103333333334
CVD_KHM_398	820.9667333333334	915.3769333333335	986.6656	796.9956666666667	856.2619333333334	846.063	693.4934000000001	786.2850666666667	1035.9594	786.2984666666667	787.6751333333334	779.6478666666667	791.909	740.8484666666667	1503.0666	829.0349333333335	853.7932666666667	876.9842000000001	554.6428666666667	787.6696666666667	780.4731333333334	832.0402	1182.4906	332.1714	789.4222666666667	923.8842666666667	927.4691333333334	580.0305333333334	581.7846000000001	921.9725333333333	568.5644000000001	580.0305333333334	1098.7088666666668	585.0387333333334	557.2388000000001	820.6132666666667	823.7546666666667	926.7354	800.1749333333335	918.4060666666667	917.7898666666667	795.4744000000001	585.0387333333334	584.1008666666667	695.5874	779.0044666666668	798.5145333333334	917.7898666666667	920.2548
CVD_KHM_399	870.1242666666667	1452.1156666666668	819.6558	320.5636	763.2298000000001	1106.7768666666668	620.2436	1102.5624666666668	622.3366666666667	1100.9761333333333	1097.4056	1100.3907333333334	1099.5310000000002	644.3954666666667	905.1796	772.7642666666667	777.5478666666668	783.9679333333335	515.9028000000001	309.629	307.1543333333334	907.7570000000001	961.702	463.5253333333334	318.1614	1441.4153333333334	1439.7015333333334	833.7730666666668	840.8625333333334	1441.4153333333334	824.0485333333334	827.8117333333334	786.0835333333334	827.7884	515.9028000000001	727.7170666666667	731.8805333333333	1436.8106666666667	305.70933333333335	1439.4002666666668	1439.5180666666668	316.7873333333334	828.9628666666667	827.7884	870.6434666666667	1100.6639333333335	319.1652	1439.4002666666668	1441.4153333333334
CVD_KHM_400	8.48513333333333	8.48513333333333	3.0010666666666665	5.920133333333332	5.920133333333332	11.25313333333333	5.920133333333332	8.48513333333333	5.920133333333332	8.48513333333333	8.48513333333333	8.48513333333333	8.48513333333333	5.920133333333332	3.0010666666666665	11.404199999999996	5.920133333333332	5.920133333333332	7.8215999999999894	5.920133333333332	5.920133333333332	11.404199999999996	8.48513333333333	9.696133333333332	5.920133333333332	8.48513333333333	8.48513333333333	5.4840666666666635	5.4840666666666635	8.48513333333333	0.0	5.4840666666666635	3.0010666666666665	5.4840666666666635	7.8215999999999894	3.0010666666666665	3.0010666666666665	8.48513333333333	5.920133333333332	8.48513333333333	8.48513333333333	5.920133333333332	5.4840666666666635	5.4840666666666635	7.8215999999999894	8.48513333333333	5.920133333333332	8.48513333333333	8.48513333333333
CVD_KHM_401	814.2987333333334	903.5704000000001	980.308	796.3384666666668	849.4651333333334	835.0730000000001	689.3831333333334	777.0341333333333	1025.0984666666668	777.0475333333334	780.6356666666667	769.9176000000001	780.7623333333333	728.6480666666668	1502.4432000000002	823.3512000000001	858.5303333333334	880.3438666666667	562.0986666666668	787.6034000000001	772.8038666666667	832.0835333333334	1183.3285333333333	328.53440000000006	787.1239333333334	907.3530666666668	911.7002666666667	579.7497333333333	590.7400666666667	909.2648	563.3985333333334	579.7497333333333	1099.0284000000001	583.6963333333334	560.0899333333334	818.6862666666667	821.4841333333334	903.8243333333334	799.9973333333334	911.5564	908.6956	789.8338000000001	583.6963333333334	587.6435333333334	689.7342	780.1792666666668	797.5136	908.6956	909.2648
CVD_KHM_402	732.4386000000001	300.5364	758.8415333333334	1513.5459333333333	962.9281333333333	644.2702666666667	1007.4917333333334	333.2540666666667	1117.9820666666667	335.87140000000005	331.5828	328.6620666666667	336.91986666666674	1140.7284666666667	816.5581333333334	981.1039333333334	957.7091333333334	944.5724666666667	379.8532666666667	1513.5896	1496.1352000000002	893.4884666666667	812.9803333333333	178.71186666666665	1505.0520000000001	303.3780666666667	304.5726666666667	275.3850666666667	282.77133333333336	305.2898	267.90573333333333	275.3850666666667	932.5852666666667	280.7202666666667	379.8532666666667	955.1901333333334	957.9050666666667	299.8493333333334	1505.6849333333334	305.17553333333336	305.2898	1508.3061333333335	277.7084666666667	280.96260000000007	340.77546666666666	335.00553333333335	1510.3719333333333	305.2898	308.3016
CVD_KHM_403	876.2898666666667	1492.0554666666667	820.5408	311.802	766.253	1173.1962	636.8896666666667	1037.6639333333335	622.5246000000001	1034.8128000000002	1034.9531333333334	1036.4664666666667	1039.6052	674.4881333333334	915.8781333333334	799.9597333333334	780.5710666666668	786.9999333333334	517.2253333333334	303.3780666666667	298.16420000000005	916.8986000000001	938.5037333333333	458.23686666666674	314.81260000000003	1513.5896	1506.8258	867.5648666666667	865.0032000000001	1513.5896	851.9150666666667	863.0424	818.8546666666667	862.5190666666667	508.9587333333334	693.9264000000001	704.6915333333334	1513.5896	302.8570666666667	1510.5811333333334	1509.2891333333334	308.0257333333334	857.3418666666668	860.4384	917.5217333333334	1038.9742666666668	316.3129333333334	1509.9761333333333	1513.5896
CVD_KHM_404	733.4706666666667	313.2502666666667	773.8260666666667	1510.5616	969.451	654.2872666666667	1001.2125333333335	341.67580000000004	1124.0736666666667	338.1552666666667	339.8902666666667	328.73126666666667	347.2997333333334	1133.3652666666667	805.8545333333334	986.9374666666668	952.5897333333335	938.0210666666667	387.46973333333335	1506.8644000000002	1496.8876666666667	899.0118666666667	820.9238666666666	188.2174	1510.8132666666668	314.19620000000003	315.3908	272.6304666666667	273.99313333333333	316.1079333333334	268.03380000000004	272.6304666666667	933.258	278.4503333333334	382.8650666666667	958.8311333333334	966.4924666666668	310.6674666666667	1505.7473333333335	316.1079333333334	316.1079333333334	1508.5130000000001	281.4621333333334	278.208	351.1946666666667	328.1187333333334	1510.8132666666668	316.1079333333334	314.9918666666667
CVD_KHM_405	627.2963333333335	657.9411333333334	712.5728666666668	545.9784000000001	667.7392666666667	572.1364666666667	484.61933333333343	600.3930666666668	593.9005333333334	600.3930666666668	598.2260000000001	599.6452	607.2790000000001	519.8028	825.4377333333334	560.3664000000001	663.4384666666667	681.6110000000001	462.8134000000001	544.1399333333334	545.4511333333334	661.0594666666667	760.0557333333334	200.10526666666667	541.7504666666667	650.9294666666667	660.5266	464.9426666666667	467.50953333333337	667.6699333333335	444.8194666666667	469.54733333333337	763.4280666666667	466.06213333333335	463.94646666666677	570.1998	580.5302	662.8000000000001	538.4519333333334	659.2104666666668	660.1005333333334	552.3736	466.06213333333335	462.74833333333333	578.6556	590.8080666666667	549.3618	664.2098000000001	660.6697333333334
CVD_KHM_406	703.6131333333334	761.6226	715.8325333333335	783.3853333333333	780.3178	762.3138666666667	687.8977333333333	673.5597333333334	684.3146	666.36	662.1688	672.6714000000001	660.7792000000001	797.5201333333333	655.2578666666667	758.289	784.9696666666666	800.7541333333334	657.9544000000001	771.4927333333334	756.5262	870.0798000000001	716.6305333333333	266.5067333333334	786.3959333333333	756.6727333333333	757.9880666666667	484.7956666666667	470.4290666666667	760.5842	470.456	474.7782000000001	672.4590666666667	479.4604666666667	663.9044666666667	721.9491333333333	730.9738666666667	757.8912666666668	778.2059333333333	760.5842	759.7456000000001	781.7336	477.89806666666675	479.21813333333336	843.6474000000001	659.4234	780.0104	756.8546666666667	757.5724
CVD_KHM_407	622.0182666666667	920.5628	564.5518000000001	347.61519999999996	626.1323333333333	802.5906	550.4267333333333	675.7170666666667	528.4504666666668	679.3828666666667	679.5232000000001	674.4994	680.6932	628.6594666666667	667.3863333333334	675.344	623.0642	615.8688	1064.8681333333334	338.04793333333333	314.16153333333335	604.8875333333334	752.2441333333334	290.30460000000005	344.9754	931.9111333333334	929.8088666666667	532.9910666666666	536.6568666666667	931.9111333333334	529.8779999999999	539.0224666666666	610.5737333333334	547.5723333333333	1069.7391333333335	421.421	426.9770666666667	928.0438	339.1864	931.9111333333334	931.7933333333333	345.9871333333333	553.7215333333334	544.3181999999999	1364.6521333333335	680.6932	343.58680000000004	931.9111333333334	931.9111333333334
CVD_KHM_408	444.0590000000001	518.0494666666667	434.9056666666667	384.19220000000007	478.2736666666667	489.65313333333336	405.6263333333334	452.68393333333336	477.91333333333336	455.8276000000001	448.50840000000005	448.64766666666674	450.2005333333334	442.58020000000005	551.6275333333334	398.0423333333334	472.32020000000006	472.32020000000006	1512.4184	379.8251333333334	340.1563333333334	380.41240000000005	483.9572666666667	143.404	390.57900000000006	520.8911333333334	522.0857333333333	301.0992	298.61580000000004	520.8911333333334	290.3536	294.95	495.1825333333334	304.765	1509.8224666666667	380.19953333333336	380.19953333333336	520.8911333333334	387.44160000000005	520.8911333333334	520.8911333333334	384.19220000000007	298.61580000000004	304.765	1042.4072666666668	455.19786666666676	387.44160000000005	520.8911333333334	520.8911333333334
CVD_KHM_409	835.1078000000001	942.0054	826.8022666666668	663.5547333333334	770.2680666666668	844.2148666666667	639.0450000000001	781.7114666666668	627.4202666666667	785.575	785.3739333333334	783.8883333333334	782.8994666666667	665.2078	797.9396	701.6565333333334	752.3534000000001	762.2686666666667	557.9329333333334	664.5300000000001	651.1422000000001	727.6504000000001	844.1128000000001	302.4948666666667	659.0038666666667	955.3182666666667	951.3896000000001	596.0628666666667	586.5958666666667	947.5670666666666	594.4650666666666	589.2180666666667	909.3096	589.9576	557.9329333333334	877.5849333333334	881.2519333333333	947.5670666666666	657.7213333333334	949.6862666666667	944.5228	661.2758666666667	583.1128	593.2117333333333	698.6349333333334	769.1082666666667	666.7613333333334	949.0198666666666	947.5670666666666
CVD_KHM_410	508.8776666666667	551.1156666666667	579.2641333333333	481.4773333333334	634.1509333333335	455.3520666666667	366.8505333333334	555.3292666666666	531.9566000000001	552.534	544.6446	555.3292666666666	551.6273333333334	438.47506666666675	593.3925333333334	425.54246666666677	619.8906666666668	622.6615333333334	449.0537333333334	488.8717333333334	479.06500000000005	598.5064666666667	573.4046000000001	189.3918	481.6138000000001	546.85	556.1048000000001	437.8385333333334	443.2513333333334	551.8346	407.26366666666667	442.44320000000005	551.2912666666666	433.2636666666667	450.18680000000006	482.1644	486.7061333333333	553.5385333333334	481.4628000000001	553.0386	551.8346	489.80480000000006	433.2636666666667	437.2870666666667	532.6738666666668	540.4814	483.7957333333334	555.7699333333334	551.8346
CVD_KHM_411	839.1915333333334	952.2829333333334	840.1482666666667	670.4416	770.7198000000001	850.3894666666666	644.6492000000001	781.797	639.3900666666667	783.8565333333333	780.1262	784.1998666666667	786.0430666666667	687.3522	816.9426000000001	706.8198000000001	760.7259333333334	764.9634666666668	556.2656000000001	667.6637333333334	645.8811333333334	731.5924	834.2944	305.14500000000004	672.9108666666667	957.9796	959.7532	591.1215333333333	590.6109333333334	960.8307333333333	583.142	585.7087333333334	911.9614666666666	597.2268	558.8615333333333	891.1301333333333	894.6667333333334	959.2844666666667	669.778	947.5637333333334	956.3544666666667	671.4189333333334	591.8140000000001	597.2268	704.9816666666667	779.0463333333333	671.6046666666667	954.9353333333333	957.1658
CVD_KHM_412	700.2094000000001	765.1512666666667	740.4496	846.3902	963.6474000000001	857.5992666666668	691.9540000000001	605.6368666666667	779.4715333333334	605.2922000000001	613.9136666666667	607.0112	612.0019333333335	789.4041333333334	728.7596	726.6772666666668	987.6074666666668	970.5434000000001	450.14973333333336	846.1740666666668	821.0797333333335	785.2346666666667	750.1806666666668	272.2684666666667	846.5625333333335	759.2874666666668	764.4446	455.66193333333337	458.64253333333335	761.2684666666668	451.03000000000003	454.48746666666665	776.2895333333333	456.4838666666667	445.5450666666667	787.8466000000001	794.6246666666667	762.4967333333334	839.6788000000001	757.8064666666667	762.4429333333334	851.1638000000002	460.67013333333335	456.65586666666667	613.4342666666668	601.6181333333334	853.8499333333334	762.4429333333334	758.2566666666668
CVD_KHM_413	690.4801333333334	476.61600000000004	676.3970666666668	911.8016666666667	833.3292666666667	553.1862666666667	652.2735333333334	485.9061333333334	773.9693333333335	486.8061333333334	479.5013333333334	490.1576666666667	482.02446666666674	717.2958000000001	768.6633333333334	721.0688000000001	842.6799333333335	848.2160666666667	371.72193333333337	909.1340666666667	903.6552000000001	763.2124	783.1316666666667	210.52593333333334	924.0078000000001	485.0819333333334	480.4322000000001	398.8174000000001	394.8608666666667	477.27040000000005	382.4732666666667	396.47580000000005	742.7365333333333	399.84580000000005	367.1172666666667	635.2884666666667	635.2255333333334	484.75820000000004	917.0176000000001	476.3803333333334	480.3416000000001	914.1266666666668	392.0179333333334	395.439	473.7051333333333	480.62906666666674	911.8016666666667	477.27040000000005	483.3534000000001
CVD_KHM_414	780.2126	853.7338666666667	897.5217333333334	454.47513333333336	682.9000000000001	691.0559333333333	463.403	1109.2220666666667	602.6626666666667	1112.8744666666666	1113.3811333333333	1108.0679333333335	1110.3636666666666	514.4244666666667	792.9778	545.9552	698.8688666666667	695.9768666666668	498.6714	453.0216666666667	446.92733333333337	684.5136666666666	713.1369333333334	406.8042000000001	458.43666666666667	846.9743333333333	847.0668000000001	506.56466666666665	502.32186666666666	848.1443333333334	494.0896	505.93846666666667	687.893	505.66786666666667	500.86533333333335	711.5758666666667	721.0694666666667	848.0300666666667	452.1932666666667	843.9014000000001	845.7780666666667	459.02633333333335	501.4250666666667	509.0838	675.9558	1112.1723333333334	461.99126666666666	846.9743333333333	844.0156666666667
CVD_KHM_415	968.4457333333334	1051.9120666666668	975.8011333333334	338.01160000000004	715.8442666666667	832.1734666666667	490.4994666666667	1512.3248	579.4566666666667	1513.5896	1513.5896	1513.5896	1512.3248	518.6961333333334	786.5001333333333	595.5252666666668	734.1234666666668	740.4109333333334	450.2673333333334	336.8652666666667	324.5426666666667	726.4676666666667	807.5730666666667	526.9110000000001	341.4112666666667	1037.8042666666668	1031.1565333333333	615.5714	607.303	1036.1231333333335	605.5651333333334	613.5888	630.4714666666666	611.5458	448.50093333333336	843.619	847.2439333333334	1030.4750000000001	327.9372	1029.1974666666667	1034.9531333333334	334.7386666666667	608.4774666666667	611.5458	696.1244666666666	1504.2072	337.0022666666667	1037.8042666666668	1033.8902
CVD_KHM_416	825.7332000000001	950.0512000000001	691.9926666666668	570.8802666666667	721.1735333333334	859.6575333333334	630.4058000000001	850.7774666666668	703.4603333333334	855.6881333333334	856.3140000000001	851.1930000000001	847.2848666666667	636.5980000000001	833.5994000000001	701.8993333333334	706.7914000000001	701.5206000000001	516.8583333333333	564.9564	541.0638666666667	792.8523333333334	896.1107333333334	481.2400666666667	567.8553333333334	943.816	929.5400666666667	582.6560666666667	579.8049333333333	940.9648666666667	566.1584666666666	587.2607333333333	764.0907333333334	590.5725333333334	501.0526666666667	748.4550666666668	759.3723333333334	940.9648666666667	561.6546000000001	935.6140666666668	937.3514	568.5229333333334	585.5782	579.8049333333333	654.0801333333334	855.4437333333334	573.1584	937.3116	941.5882666666668
CVD_KHM_417	513.9898000000001	556.0848000000001	595.2377333333334	471.3784666666668	637.4447333333335	457.7442666666667	376.6633333333334	573.0433333333334	526.2770666666668	572.7230000000001	565.1976000000001	578.9632666666668	573.5042000000001	429.2960000000001	569.9408666666667	430.60993333333346	623.8366000000001	624.9186000000002	442.01160000000004	477.45213333333345	471.27813333333347	607.9675333333334	569.9288	185.94266666666667	471.2642000000001	552.9509333333334	555.749	435.7773333333334	434.1344666666667	554.7398666666667	411.2106	448.82233333333335	539.3584000000001	431.37213333333335	437.50320000000005	484.6356666666667	489.9140666666667	554.4194666666667	474.27600000000007	551.8167333333333	557.5854666666667	476.7086666666668	439.63053333333335	433.583	537.5506	558.8997333333334	479.72046666666677	553.7712666666666	557.5854666666667
CVD_KHM_418	561.5757333333333	694.6128666666667	562.5806666666667	381.7082666666667	520.9054666666667	611.9505333333333	420.6958666666667	654.4562666666667	517.2138666666667	653.9475333333334	655.2653333333334	645.2152	651.9728666666667	492.9380666666667	675.3382666666668	459.7116666666667	531.2464666666667	531.2464666666667	1222.5320666666667	381.7082666666667	343.82946666666663	467.4660666666667	620.9722666666668	208.16920000000002	387.85746666666665	698.5510666666667	697.4735333333334	353.77346666666665	356.1686666666667	698.5510666666667	348.952	347.62426666666664	585.4636	362.31786666666665	1216.303	479.83866666666665	479.83866666666665	698.5510666666667	378.6964666666667	698.5510666666667	698.5510666666667	381.7082666666667	351.2900666666667	357.43926666666664	1017.2452000000001	658.3024	378.6964666666667	698.5510666666667	698.5510666666667
[truncated: 28 more columns]
