# Supplementary material for: Strong positive selection biases identity-by-descent-based inferences of recent demography and population structure in Plasmodium falciparum
Source: Nat Commun. 2024 Mar 20;15:2499. doi: 10.1038/s41467-024-46659-0 (PMC10954658; doi:10.1038/s41467-024-46659-0)
Supplement: Supplementary file 6 — Source Data File [file 41467_2024_46659_MOESM6_ESM.zip › Supplementary_Figure10/suppl_fig10a_oddar_meanchey_2017.csv]

	CVD_KHM_419	CVD_KHM_420	CVD_KHM_421	CVD_KHM_422	CVD_KHM_423	CVD_KHM_424	CVD_KHM_425	CVD_KHM_426	CVD_KHM_427	CVD_KHM_428	CVD_KHM_429	CVD_KHM_430	CVD_KHM_431	CVD_KHM_432	CVD_KHM_433	CVD_KHM_434	CVD_KHM_435	CVD_KHM_436	CVD_KHM_437	CVD_KHM_438	CVD_KHM_439	CVD_KHM_440	CVD_KHM_441	CVD_KHM_442	CVD_KHM_443	CVD_KHM_444	CVD_KHM_445	CVD_KHM_446	CVD_KHM_447	CVD_KHM_448	CVD_KHM_449	CVD_KHM_450	CVD_KHM_451	CVD_KHM_452	CVD_KHM_453	CVD_KHM_454	CVD_KHM_455	CVD_KHM_456	CVD_KHM_457	CVD_KHM_458	CVD_KHM_459	CVD_KHM_460	CVD_KHM_461	CVD_KHM_462	CVD_KHM_463	CVD_KHM_464	CVD_KHM_465	CVD_KHM_466	CVD_KHM_467
CVD_KHM_419	0.0	605.9500666666667	678.8564666666666	537.1231333333334	688.8398666666667	646.894	639.1764666666667	1513.5896	691.4958	636.0095333333334	721.0668000000001	727.3280666666667	722.9438666666666	723.6084666666667	727.9972666666666	728.9345333333333	648.2552000000001	645.9784	643.6844	883.8122000000001	665.4804666666668	610.1112	668.3482	290.1738666666667	666.6856666666667	873.5235333333334	884.9462000000001	644.8419333333334	691.2791333333333	658.9788	877.9542666666667	635.8951333333333	691.4958	728.5041333333334	563.0719333333334	688.8998666666666	876.2320666666667	689.0565333333333	686.6424	890.2496666666667	638.9952000000001	878.5187333333333	646.0907333333333	860.5423333333334	687.5595333333333	883.6559333333333	689.0565333333333	573.0572	884.5383333333334
CVD_KHM_420	605.9500666666667	0.0	283.0326666666667	1062.9355333333333	917.1744666666667	566.0020000000001	595.0631333333333	598.85	921.9512000000001	866.8014000000001	971.6717333333333	968.5799333333334	970.9146666666668	970.4805333333334	975.7082	967.4473333333334	557.8479333333333	553.9466000000001	563.6108666666668	687.9245333333333	571.4138	858.3524666666667	624.8504666666668	445.52133333333336	570.3982	683.5448	695.4966666666667	562.7363333333334	922.1860666666668	622.8302666666667	682.2114	554.682	917.7804000000001	968.6	894.6864666666667	924.7050666666668	682.914	921.5117333333334	556.5858666666667	688.8424666666667	561.0852000000001	695.4966666666667	564.5356666666668	671.1157333333334	919.8503333333334	699.8181333333333	922.7660666666668	895.7136666666668	688.6682000000001
CVD_KHM_421	678.8564666666666	283.0326666666667	0.0	426.51106666666675	699.8098666666667	478.79573333333343	477.2357333333333	678.0238666666667	702.7981333333333	501.9017333333334	693.3006666666668	698.6742666666667	692.3636000000001	697.4576000000001	701.4658666666667	705.1803333333334	472.7838000000001	479.56113333333343	477.05046666666675	360.5061333333333	484.3649333333334	656.8361333333335	1065.0852	141.32613333333336	481.87293333333344	371.3094	359.6187333333333	477.49866666666674	701.0172	1073.5491333333334	357.5394	479.8460000000001	699.9773333333334	698.7032	320.40993333333336	699.8624666666667	366.64353333333327	694.4883333333333	288.2782666666667	357.5394	471.2226000000001	361.4187333333333	478.4183333333334	344.0772666666666	699.7238666666667	359.9026666666666	704.2469333333333	327.81140000000005	366.36179999999996
CVD_KHM_422	537.1231333333334	1062.9355333333333	426.51106666666675	0.0	818.3322666666668	536.4467333333334	507.646	530.1819333333333	816.4621333333334	841.3399333333334	728.6988666666667	721.9626666666667	727.0643333333334	720.8800666666667	721.2908	721.873	537.9788000000001	536.2416000000001	539.7086	609.0097333333333	545.4798666666667	736.0768	553.4101333333334	344.4995333333333	545.6759333333333	602.3368	612.0070000000001	541.9141333333334	821.0320666666668	551.3899333333334	603.2966	527.7792000000001	817.4010000000001	718.6252666666667	760.5098666666667	814.5885333333334	602.8697333333333	802.9485333333334	504.3199333333334	609.9276666666667	533.6803333333335	610.837	540.6084666666667	594.8147333333334	813.7716	611.4378	816.4621333333334	749.3253333333333	615.7796000000001
CVD_KHM_423	688.8398666666667	917.1744666666667	699.8098666666667	818.3322666666668	0.0	564.4590666666668	568.1314	681.9515333333333	1504.9116000000001	675.4358666666668	792.875	801.8988	795.7129333333334	799.2809333333333	801.0020000000001	806.0588	560.4933333333333	564.0702666666667	571.9034666666668	643.1824	557.8679333333333	1449.4928	744.7307333333333	337.7511333333333	560.154	651.3885333333334	643.2129333333334	561.7016000000001	1508.6762	737.2736666666667	630.9250000000001	563.0878	1508.1604	802.4149333333334	732.7940666666667	1508.1855333333335	645.7478666666667	1495.1128	534.3386	645.2922666666667	566.3341333333334	643.4625333333333	568.277	622.8806666666667	1507.8964666666668	639.9266	1504.9116000000001	719.8035333333333	642.0955333333334
CVD_KHM_424	646.894	566.0020000000001	478.79573333333343	536.4467333333334	564.4590666666668	0.0	669.6246000000001	649.4026666666667	556.8322666666668	851.0548666666667	600.3252666666667	606.7286666666668	609.0442	598.1670000000001	609.8074666666668	612.7948000000001	1496.4875333333334	1497.7732666666668	1500.5154666666667	520.2803333333334	1422.7039333333335	509.3496	503.5738666666668	371.0862666666667	1420.1422	513.1057333333333	530.268	1499.0834666666667	565.5889333333334	491.17926666666676	518.6540666666667	1510.6507333333334	565.3208000000001	611.2021333333334	544.7012000000001	557.7848666666667	509.07686666666666	566.0661333333334	449.4609333333334	530.7381333333333	1499.3182000000002	519.8673333333334	1500.2931333333333	494.3524	567.4803333333334	518.7232666666666	559.0104666666667	534.9506666666667	529.6838666666667
CVD_KHM_425	639.1764666666667	595.0631333333333	477.2357333333333	507.646	568.1314	669.6246000000001	0.0	642.7091333333333	569.1628	666.7912666666667	516.7042	519.487	516.7152	516.7042	517.5090666666666	523.5327333333333	647.9400666666668	658.3007333333334	655.0970666666667	543.7840666666667	672.8134666666667	523.4833333333333	477.9750666666667	261.9998	679.4731333333334	543.9579333333334	554.6610666666667	655.7309333333334	569.1628	472.22020000000003	548.5978	650.6162	568.8158	521.0576666666667	541.8259333333333	573.9094666666666	539.9187333333333	569.4634	445.95680000000004	559.1367333333334	664.2671333333334	547.9998	663.8814000000001	547.7692000000001	568.7450666666666	548.5690000000001	569.8969333333333	533.0774666666666	549.62
CVD_KHM_426	1513.5896	598.85	678.0238666666667	530.1819333333333	681.9515333333333	649.4026666666667	642.7091333333333	0.0	682.2824666666667	631.8808666666667	727.1340666666667	726.4954666666666	726.6861333333334	727.3507333333333	733.6156666666667	729.2764	646.6389333333334	648.4870666666667	646.1930666666667	882.8406	668.9535333333333	609.0624666666666	671.5908000000001	285.5576666666667	670.1587333333333	868.7098666666667	881.8634000000001	643.2256666666667	682.0658	657.6465333333333	871.6602666666668	638.4038	682.2824666666667	728.846	552.7956	679.6865333333333	867.8482	682.1682	692.9514666666666	876.5299333333334	636.929	874.5820666666667	648.5994000000001	857.7396000000001	678.3462	880.0200666666667	682.1682	557.7802	877.6159333333334
CVD_KHM_427	691.4958	921.9512000000001	702.7981333333333	816.4621333333334	1504.9116000000001	556.8322666666668	569.1628	682.2824666666667	0.0	677.7393333333334	793.3007333333334	805.0339333333334	797.3416666666667	802.4160666666667	804.1371333333334	810.2334666666667	556.8018666666667	554.4122666666667	564.5280666666667	647.4262	554.0622000000001	1448.0802666666668	754.7352666666667	341.2613333333333	554.3170666666667	653.749	647.4567333333333	558.0101333333334	1512.1576	749.8405333333334	631.062	555.461	1513.5896	807.1158666666666	728.3859333333334	1506.2015333333334	647.9123333333333	1509.7866000000001	534.5552666666667	645.3774000000001	558.7073333333334	647.7063333333333	558.619	622.9550666666667	1505.9124666666667	644.1704000000001	1513.5896	729.8222000000001	646.3393333333335
CVD_KHM_428	636.0095333333334	866.8014000000001	501.9017333333334	841.3399333333334	675.4358666666668	851.0548666666667	666.7912666666667	631.8808666666667	677.7393333333334	0.0	709.0603333333333	720.1219333333335	711.0586666666668	709.7275333333334	718.6954666666668	727.4576000000001	842.8127333333334	841.0634666666667	845.6442666666668	554.1582666666667	887.1046000000001	630.5329333333334	627.1677333333334	301.08653333333336	885.3837333333333	549.5882666666668	554.1582666666667	845.2179333333335	678.7345333333335	623.4272000000001	543.1032	839.7664666666667	674.0374	720.8194666666667	738.8207333333334	670.4531333333334	545.4049333333334	676.0936000000002	449.1127333333334	556.2076000000001	846.4382	548.5674	849.5260000000001	523.2034666666667	675.1115333333335	553.7075333333333	680.5160000000001	726.2426	559.5212
CVD_KHM_429	721.0668000000001	971.6717333333333	693.3006666666668	728.6988666666667	792.875	600.3252666666667	516.7042	727.1340666666667	793.3007333333334	709.0603333333333	0.0	1502.7918	1507.9937333333335	1509.8029333333334	1509.9207333333334	1496.3084666666668	603.4416666666667	596.3654000000001	596.3306666666667	593.0884	607.1138666666667	752.7034666666667	1116.9383333333333	339.5681333333334	610.3241333333334	580.7986666666667	600.2397333333333	602.2334000000001	796.9363333333333	1111.9134000000001	583.741	589.4161333333334	802.2581333333334	1504.5568	764.6936666666667	790.3359333333334	584.2820666666667	795.1862666666667	452.9258	592.793	599.186	589.0651333333333	594.6702	566.0744	801.924	592.8074	796.4406	748.2575333333333	597.121
CVD_KHM_430	727.3280666666667	968.5799333333334	698.6742666666667	721.9626666666667	801.8988	606.7286666666668	519.487	726.4954666666666	805.0339333333334	720.1219333333335	1502.7918	0.0	1508.5724666666667	1507.1824000000001	1506.4606666666668	1512.207	609.2026000000001	604.9719333333334	602.1610666666668	598.4445333333333	611.6273333333334	758.9588666666667	1127.2182	345.2876666666667	614.7643333333334	587.6712666666666	601.021	608.4861333333334	807.7081333333334	1118.8835333333334	589.0971333333333	588.6118666666667	805.9728	1510.0232666666668	772.5203333333334	800.7086	589.5969333333334	806.9194666666667	459.6236	598.9416666666666	606.1982666666668	589.164	598.8378000000001	565.8803333333333	800.5506	589.4762666666667	807.277	747.4262666666666	599.5862
CVD_KHM_431	722.9438666666666	970.9146666666668	692.3636000000001	727.0643333333334	795.7129333333334	609.0442	516.7152	726.6861333333334	797.3416666666667	711.0586666666668	1507.9937333333335	1508.5724666666667	0.0	1507.4634	1507.8375333333333	1498.3540666666668	603.2770666666668	607.9299333333335	605.0314000000001	586.4754	614.3042	758.6212666666668	1122.8170666666667	336.9652666666667	617.5144666666667	579.6164	599.2229333333333	598.7830666666667	802.6862	1114.9012	582.7505333333334	594.7450000000001	805.7940666666667	1504.6546	760.4513333333333	794.5408	585.8988666666667	799.3414666666666	458.2096	591.8025333333334	598.7972000000001	584.5051333333333	605.2159333333334	562.5602666666666	806.4251333333334	588.2474	800.4815333333333	744.0152	596.1305333333333
CVD_KHM_432	723.6084666666667	970.4805333333334	697.4576000000001	720.8800666666667	799.2809333333333	598.1670000000001	516.7042	727.3507333333333	802.4160666666667	709.7275333333334	1509.8029333333334	1507.1824000000001	1507.4634	0.0	1509.4344666666668	1498.1384666666668	605.4083333333334	594.2071333333334	594.2418666666667	594.7249333333333	603.3127333333334	754.3558	1127.6570000000002	339.29940000000005	606.523	583.9516666666666	595.8500666666666	600.9143333333334	803.3995333333334	1117.527	585.3775333333333	591.1108666666668	803.3549333333334	1504.5539333333334	768.3942	797.5555333333334	586.4465333333334	804.3016	456.37673333333333	595.2220666666666	593.2502000000001	583.9930666666667	592.5119333333334	568.6944666666667	802.7766666666668	584.8745333333334	805.5559333333333	744.8084	599.9545333333333
CVD_KHM_433	727.9972666666666	975.7082	701.4658666666667	721.2908	801.0020000000001	609.8074666666668	517.5090666666666	733.6156666666667	804.1371333333334	718.6954666666668	1509.9207333333334	1506.4606666666668	1507.8375333333333	1509.4344666666668	0.0	1507.6386666666667	612.2814000000001	605.2051333333334	603.9893333333334	587.8374	614.4982666666667	750.0808000000001	1131.2919333333334	333.2692666666667	612.6506666666667	582.6866666666666	600.6112666666667	607.7874	800.1360000000001	1122.0281333333335	589.0971333333333	596.3797333333334	805.076	1509.5914666666667	770.1152666666667	799.2766	586.6653333333334	801.0380666666667	449.15246666666667	593.9570666666666	598.9912666666668	593.7388666666667	601.9166000000001	570.8242666666666	796.071	594.0511333333334	802.2924	746.5294666666666	593.9493333333334
CVD_KHM_434	728.9345333333333	967.4473333333334	705.1803333333334	721.873	806.0588	612.7948000000001	523.5327333333333	729.2764	810.2334666666667	727.4576000000001	1496.3084666666668	1512.207	1498.3540666666668	1498.1384666666668	1507.6386666666667	0.0	609.5664666666668	611.0380666666667	608.2272	599.2604	615.6730666666667	751.921	1130.2926	345.2876666666667	618.8100666666667	591.717	596.9612	610.2829333333334	812.9076666666667	1128.1958	597.563	596.5214666666667	811.1723333333334	1511.4058666666667	776.6395333333334	804.6400666666667	593.6426666666666	812.2332666666667	460.50806666666665	605.0404	608.4868666666667	587.1511333333333	604.9039333333334	568.2139999999999	804.9870666666667	587.4634	812.5908000000001	751.5454666666667	600.9003333333334
CVD_KHM_435	648.2552000000001	557.8479333333333	472.7838000000001	537.9788000000001	560.4933333333333	1496.4875333333334	647.9400666666668	646.6389333333334	556.8018666666667	842.8127333333334	603.4416666666667	609.2026000000001	603.2770666666668	605.4083333333334	612.2814000000001	609.5664666666668	0.0	1513.5896	1513.5896	518.1836	1420.9953333333333	502.403	494.71080000000006	360.9408666666667	1413.4109333333336	512.4411333333334	517.3456666666667	1510.9936666666667	561.6232	485.16733333333343	505.73173333333335	1507.0155333333335	557.8865333333334	607.9738000000001	537.1518666666667	564.4753333333334	506.9801333333333	553.7208666666668	437.0006000000001	521.694	1498.9708	517.7706000000001	1503.8238000000001	482.70953333333335	563.5146000000001	515.0919333333334	555.0447333333334	531.9535333333334	516.7615333333333
CVD_KHM_436	645.9784	553.9466000000001	479.56113333333343	536.2416000000001	564.0702666666667	1497.7732666666668	658.3007333333334	648.4870666666667	554.4122666666667	841.0634666666667	596.3654000000001	604.9719333333334	607.9299333333335	594.2071333333334	605.2051333333334	611.0380666666667	1513.5896	0.0	1510.8474	526.2961333333333	1411.7640000000001	510.8947333333334	504.33926666666673	365.89953333333335	1409.3714666666667	516.6754666666667	528.3093333333334	1513.5896	563.1689333333334	491.94466666666676	512.6382666666667	1510.1288666666667	555.4969333333333	609.4454000000001	547.5811333333335	555.3648666666667	513.8866666666667	555.2666	447.2301333333334	524.7223333333334	1501.5667333333333	524.6771333333334	1506.4197333333334	488.93960000000004	565.0603333333333	518.7232666666666	556.5904666666668	532.9151333333334	524.8740666666667
CVD_KHM_437	643.6844	563.6108666666668	477.05046666666675	539.7086	571.9034666666668	1500.5154666666667	655.0970666666667	646.1930666666667	564.5280666666667	845.6442666666668	596.3306666666667	602.1610666666668	605.0314000000001	594.2418666666667	603.9893333333334	608.2272	1513.5896	1510.8474	0.0	530.5490666666667	1420.6475333333333	508.52453333333335	504.33926666666673	370.81773333333336	1418.255	518.1426666666666	529.7111333333334	1513.5896	573.0333333333334	491.94466666666676	516.8912	1510.616	565.4308000000001	606.6345333333334	549.0212666666667	565.4806666666667	518.1396	565.3824000000001	447.44680000000005	528.9752666666667	1499.0213333333334	528.9300666666667	1506.4197333333334	496.7766666666667	574.9247333333334	522.9762000000001	566.7062666666667	534.5372000000001	525.0907333333333
CVD_KHM_438	883.8122000000001	687.9245333333333	360.5061333333333	609.0097333333333	643.1824	520.2803333333334	543.7840666666667	882.8406	647.4262	554.1582666666667	593.0884	598.4445333333333	586.4754	594.7249333333333	587.8374	599.2604	518.1836	526.2961333333333	530.5490666666667	0.0	537.6640666666666	543.3140666666666	474.94399999999996	326.1398666666667	529.4179333333333	1501.2612666666666	1504.4198000000001	521.0347333333333	640.3292	471.96073333333334	1505.7085333333334	526.5004	647.4262	598.6909333333333	590.2048	642.9345333333333	1498.3119333333334	633.5925333333333	1280.8712666666668	1496.9227333333333	512.9837333333334	1507.7186000000002	516.9822666666666	1486.2405333333334	636.6096	1504.1015333333335	640.3622666666666	595.3572	1491.7142000000001
CVD_KHM_439	665.4804666666668	571.4138	484.3649333333334	545.4798666666667	557.8679333333333	1422.7039333333335	672.8134666666667	668.9535333333333	554.0622000000001	887.1046000000001	607.1138666666667	611.6273333333334	614.3042	603.3127333333334	614.4982666666667	615.6730666666667	1420.9953333333333	1411.7640000000001	1420.6475333333333	537.6640666666666	0.0	502.2438	507.59126666666674	362.2422666666667	1508.5238000000002	528.7595333333334	538.5131333333333	1421.2505333333334	558.8835333333334	494.75200000000007	530.5930666666667	1408.7789333333335	562.5507333333334	614.0804	527.9656000000001	557.6107333333334	525.6508	554.0622000000001	459.29780000000005	540.9807333333333	1414.6996000000001	529.925	1421.0152666666668	508.3349333333333	561.3441333333334	538.9323999999999	554.0622000000001	520.4748000000001	533.9673333333334
CVD_KHM_440	610.1112	858.3524666666667	656.8361333333335	736.0768	1449.4928	509.3496	523.4833333333333	609.0624666666666	1448.0802666666668	630.5329333333334	752.7034666666667	758.9588666666667	758.6212666666668	754.3558	750.0808000000001	751.921	502.403	510.8947333333334	508.52453333333335	543.3140666666666	502.2438	0.0	687.6790666666667	300.68073333333336	499.1338	559.4013333333334	554.935	505.4336666666667	1444.4057333333335	680.0925333333334	543.5785999999999	494.8235333333334	1448.9762	746.8217333333334	694.1430666666668	1441.9509333333335	557.8235999999999	1427.0458	489.1477333333333	552.8556666666666	516.1238666666667	547.3365333333334	510.8947333333334	529.7418	1444.2417333333335	547.8376666666667	1446.6667333333335	676.749	564.7204666666667
CVD_KHM_441	668.3482	624.8504666666668	1065.0852	553.4101333333334	744.7307333333333	503.5738666666668	477.9750666666667	671.5908000000001	754.7352666666667	627.1677333333334	1116.9383333333333	1127.2182	1122.8170666666667	1127.6570000000002	1131.2919333333334	1130.2926	494.71080000000006	504.33926666666673	504.33926666666673	474.94399999999996	507.59126666666674	687.6790666666667	0.0	259.52593333333334	505.66846666666675	481.8474	477.25899999999996	500.6339333333334	750.9078666666667	1510.059	464.3940666666667	500.6932666666668	751.2238000000001	1130.9670666666668	614.3172000000001	746.2591333333334	473.0918	746.1964	355.07113333333336	470.60479999999995	491.14533333333344	476.62713333333335	503.0761333333334	441.806	750.5728666666668	474.54186666666664	754.8633333333333	614.3172000000001	481.3634666666667
CVD_KHM_442	290.1738666666667	445.52133333333336	141.32613333333336	344.4995333333333	337.7511333333333	371.0862666666667	261.9998	285.5576666666667	341.2613333333333	301.08653333333336	339.5681333333334	345.2876666666667	336.9652666666667	339.29940000000005	333.2692666666667	345.2876666666667	360.9408666666667	365.89953333333335	370.81773333333336	326.1398666666667	362.2422666666667	300.68073333333336	259.52593333333334	0.0	350.62913333333336	321.7063333333333	331.1485333333334	362.48440000000005	334.38100000000003	262.8454666666667	329.9202666666667	366.26993333333337	341.2613333333333	343.52540000000005	353.17173333333335	340.09973333333335	323.35853333333336	335.3145333333333	262.2497333333334	331.1485333333334	365.77273333333335	325.6292	370.6024666666667	316.463	334.0696	325.4418	337.0108666666667	344.71886666666666	319.2838666666667
CVD_KHM_443	666.6856666666667	570.3982	481.87293333333344	545.6759333333333	560.154	1420.1422	679.4731333333334	670.1587333333333	554.3170666666667	885.3837333333333	610.3241333333334	614.7643333333334	617.5144666666667	606.523	612.6506666666667	618.8100666666667	1413.4109333333336	1409.3714666666667	1418.255	529.4179333333333	1508.5238000000002	499.1338	505.66846666666675	350.62913333333336	0.0	516.6042666666666	527.2697333333333	1416.2620666666667	554.1538	493.3984000000001	527.3315333333333	1406.7207333333333	562.8056	617.2174	524.5546666666668	555.2696666666667	509.39079999999996	549.3324666666667	450.17960000000005	525.8591333333333	1412.9358000000002	526.7197333333334	1419.9736	506.9885333333333	556.0452	531.5351999999999	549.3324666666667	517.6116000000001	525.7963333333333
CVD_KHM_444	873.5235333333334	683.5448	371.3094	602.3368	651.3885333333334	513.1057333333333	543.9579333333334	868.7098666666667	653.749	549.5882666666668	580.7986666666667	587.6712666666666	579.6164	583.9516666666666	582.6866666666666	591.717	512.4411333333334	516.6754666666667	518.1426666666666	1501.2612666666666	528.7595333333334	559.4013333333334	481.8474	321.7063333333333	516.6042666666666	0.0	1500.439	515.2922666666667	643.2234	465.8938	1491.2002666666667	522.7915333333333	653.749	591.6104	589.8043333333334	645.8287333333334	1495.4843333333333	641.7971333333334	1232.5915333333335	1501.6134666666667	504.684	1494.0045333333335	509.5905333333333	1461.4182	642.6843333333334	1490.63	648.7644	580.4790666666667	1498.3022
CVD_KHM_445	884.9462000000001	695.4966666666667	359.6187333333333	612.0070000000001	643.2129333333334	530.268	554.6610666666667	881.8634000000001	647.4567333333333	554.1582666666667	600.2397333333333	601.021	599.2229333333333	595.8500666666666	600.6112666666667	596.9612	517.3456666666667	528.3093333333334	529.7111333333334	1504.4198000000001	538.5131333333333	554.935	477.25899999999996	331.1485333333334	527.2697333333333	1500.439	0.0	520.1968	640.3597333333333	469.7008666666667	1508.5148666666666	528.1085333333333	647.4567333333333	602.4179333333333	600.2906666666667	642.9650666666666	1496.6286	642.0026	1292.1177333333335	1504.942	518.3965333333333	1503.0062	521.5571333333334	1491.6533333333334	636.6401333333333	1507.1893333333335	640.3928000000001	588.2292	1498.5590000000002
CVD_KHM_446	644.8419333333334	562.7363333333334	477.49866666666674	541.9141333333334	561.7016000000001	1499.0834666666667	655.7309333333334	643.2256666666667	558.0101333333334	845.2179333333335	602.2334000000001	608.4861333333334	598.7830666666667	600.9143333333334	607.7874	610.2829333333334	1510.9936666666667	1513.5896	1513.5896	521.0347333333333	1421.2505333333334	505.4336666666667	500.6339333333334	362.48440000000005	1416.2620666666667	515.2922666666667	520.1968	0.0	562.8314666666668	488.23933333333343	508.5828666666667	1508.8752666666667	559.0948000000001	609.1820666666667	542.2954666666668	572.2148666666667	509.83126666666664	554.9291333333334	443.2679333333334	524.5451333333333	1501.5667333333333	520.6217333333334	1506.4197333333334	485.5606666666667	564.7228666666667	517.9430666666667	559.5387333333334	536.4475333333335	519.6126666666667
CVD_KHM_447	691.2791333333333	922.1860666666668	701.0172	821.0320666666668	1508.6762	565.5889333333334	569.1628	682.0658	1512.1576	678.7345333333335	796.9363333333333	807.7081333333334	802.6862	803.3995333333334	800.1360000000001	812.9076666666667	561.6232	563.1689333333334	573.0333333333334	640.3292	558.8835333333334	1444.4057333333335	750.9078666666667	334.38100000000003	554.1538	643.2234	640.3597333333333	562.8314666666668	0.0	746.0131333333334	628.9496	567.0632666666668	1512.1576	809.2546	735.8468	1506.2015333333334	640.8153333333333	1501.094	534.6218666666667	638.2804	567.464	642.7483333333333	567.3756666666667	621.0033333333333	1504.4804666666666	639.2124	1512.1576	725.8678	639.2423333333334
CVD_KHM_448	658.9788	622.8302666666667	1073.5491333333334	551.3899333333334	737.2736666666667	491.17926666666676	472.22020000000003	657.6465333333333	749.8405333333334	623.4272000000001	1111.9134000000001	1118.8835333333334	1114.9012	1117.527	1122.0281333333335	1128.1958	485.16733333333343	491.94466666666676	491.94466666666676	471.96073333333334	494.75200000000007	680.0925333333334	1510.059	262.8454666666667	493.3984000000001	465.8938	469.7008666666667	488.23933333333343	746.0131333333334	0.0	465.56946666666664	487.8498000000001	746.3290666666667	1125.6161333333334	610.2177333333334	738.1102666666667	473.698	741.4159333333334	350.8259333333334	471.7283333333333	496.4820666666668	466.0717333333333	490.11593333333343	439.41493333333335	741.3326666666667	466.41453333333334	746.8287333333334	607.8604	463.62766666666664
CVD_KHM_449	877.9542666666667	682.2114	357.5394	603.2966	630.9250000000001	518.6540666666667	548.5978	871.6602666666668	631.062	543.1032	583.741	589.0971333333333	582.7505333333334	585.3775333333333	589.0971333333333	597.563	505.73173333333335	512.6382666666667	516.8912	1505.7085333333334	530.5930666666667	543.5785999999999	464.3940666666667	329.9202666666667	527.3315333333333	1491.2002666666667	1508.5148666666666	508.5828666666667	628.9496	465.56946666666664	0.0	516.4946	631.062	596.9935333333333	590.7912666666667	626.5703333333333	1493.1263333333334	636.0848	1280.6739333333335	1501.1944666666668	511.35746666666665	1495.4142666666667	509.9432	1490.1624666666667	625.23	1506.9572666666668	631.062	594.7790666666667	1495.8092666666666
CVD_KHM_450	635.8951333333333	554.682	479.8460000000001	527.7792000000001	563.0878	1510.6507333333334	650.6162	638.4038	555.461	839.7664666666667	589.4161333333334	588.6118666666667	594.7450000000001	591.1108666666668	596.3797333333334	596.5214666666667	1507.0155333333335	1510.1288666666667	1510.616	526.5004	1408.7789333333335	494.8235333333334	500.6932666666668	366.26993333333337	1406.7207333333333	522.7915333333333	528.1085333333333	1508.8752666666667	567.0632666666668	487.8498000000001	516.4946	0.0	556.5456666666668	588.4598000000001	525.8326666666668	556.4136000000001	515.8972666666666	553.8692666666667	451.53360000000004	527.6189333333333	1506.6239333333333	526.0874	1500.2922666666668	496.296	569.8286666666668	522.5458	553.2122666666668	520.3878666666667	527.5244
CVD_KHM_451	691.4958	917.7804000000001	699.9773333333334	817.4010000000001	1508.1604	565.3208000000001	568.8158	682.2824666666667	1513.5896	674.0374	802.2581333333334	805.9728	805.7940666666667	803.3549333333334	805.076	811.1723333333334	557.8865333333334	555.4969333333333	565.4308000000001	647.4262	562.5507333333334	1448.9762	751.2238000000001	341.2613333333333	562.8056	653.749	647.4567333333333	559.0948000000001	1512.1576	746.3290666666667	631.062	556.5456666666668	0.0	808.0547333333334	726.4611333333334	1506.2015333333334	647.9123333333333	1505.1819333333335	536.9202666666667	645.3774000000001	559.792	647.7063333333333	559.7036666666668	622.9550666666667	1505.9124666666667	644.1704000000001	1513.5896	736.3516666666667	646.3393333333335
CVD_KHM_452	728.5041333333334	968.6	698.7032	718.6252666666667	802.4149333333334	611.2021333333334	521.0576666666667	728.846	807.1158666666666	720.8194666666667	1504.5568	1510.0232666666668	1504.6546	1504.5539333333334	1509.5914666666667	1511.4058666666667	607.9738000000001	609.4454000000001	606.6345333333334	598.6909333333333	614.0804	746.8217333333334	1130.9670666666668	343.52540000000005	617.2174	591.6104	602.4179333333333	609.1820666666667	809.2546	1125.6161333333334	596.9935333333333	588.4598000000001	808.0547333333334	0.0	775.4439333333333	798.6296666666667	593.0732	809.1156666666667	462.48786666666666	604.4544	604.7792000000001	589.7470666666667	603.3112666666667	571.7120666666666	798.4716666666667	592.9201333333333	807.1158666666666	749.5008	600.3308666666667
CVD_KHM_453	563.0719333333334	894.6864666666667	320.40993333333336	760.5098666666667	732.7940666666667	544.7012000000001	541.8259333333333	552.7956	728.3859333333334	738.8207333333334	764.6936666666667	772.5203333333334	760.4513333333333	768.3942	770.1152666666667	776.6395333333334	537.1518666666667	547.5811333333335	549.0212666666667	590.2048	527.9656000000001	694.1430666666668	614.3172000000001	353.17173333333335	524.5546666666668	589.8043333333334	600.2906666666667	542.2954666666668	735.8468	610.2177333333334	590.7912666666667	525.8326666666668	726.4611333333334	775.4439333333333	0.0	730.0055333333333	592.4628	728.0907333333333	474.5940666666667	605.9508000000001	549.9280000000001	584.6139333333333	546.7820666666668	561.7386	728.9208666666667	589.6052000000001	733.6342000000001	1511.2828666666667	597.0771333333333
CVD_KHM_454	688.8998666666666	924.7050666666668	699.8624666666667	814.5885333333334	1508.1855333333335	557.7848666666667	573.9094666666666	679.6865333333333	1506.2015333333334	670.4531333333334	790.3359333333334	800.7086	794.5408	797.5555333333334	799.2766	804.6400666666667	564.4753333333334	555.3648666666667	565.4806666666667	642.9345333333333	557.6107333333334	1441.9509333333335	746.2591333333334	340.09973333333335	555.2696666666667	645.8287333333334	642.9650666666666	572.2148666666667	1506.2015333333334	738.1102666666667	626.5703333333333	556.4136000000001	1506.2015333333334	798.6296666666667	730.0055333333333	0.0	643.4206666666666	1499.9592666666667	528.5431333333333	640.8857333333334	560.3940666666667	640.3690666666666	559.5716000000001	620.3591333333334	1511.8685333333333	636.8331333333334	1506.2015333333334	717.0869333333334	641.8476666666668
CVD_KHM_455	876.2320666666667	682.914	366.64353333333327	602.8697333333333	645.7478666666667	509.07686666666666	539.9187333333333	867.8482	647.9123333333333	545.4049333333334	584.2820666666667	589.5969333333334	585.8988666666667	586.4465333333334	586.6653333333334	593.6426666666666	506.9801333333333	513.8866666666667	518.1396	1498.3119333333334	525.6508	557.8235999999999	473.0918	323.35853333333336	509.39079999999996	1495.4843333333333	1496.6286	509.83126666666664	640.8153333333333	473.698	1493.1263333333334	515.8972666666666	647.9123333333333	593.0732	592.4628	643.4206666666666	0.0	636.158	1266.5526000000002	1492.4999333333333	502.91866666666664	1494.8874666666668	506.348	1482.0905333333335	637.6649333333334	1491.5722666666668	642.9277333333333	583.1375333333334	1497.1041333333335
CVD_KHM_456	689.0565333333333	921.5117333333334	694.4883333333333	802.9485333333334	1495.1128	566.0661333333334	569.4634	682.1682	1509.7866000000001	676.0936000000002	795.1862666666667	806.9194666666667	799.3414666666666	804.3016	801.0380666666667	812.2332666666667	553.7208666666668	555.2666	565.3824000000001	633.5925333333333	554.0622000000001	1427.0458	746.1964	335.3145333333333	549.3324666666667	641.7971333333334	642.0026	554.9291333333334	1501.094	741.4159333333334	636.0848	553.8692666666667	1505.1819333333335	809.1156666666667	728.0907333333333	1499.9592666666667	636.158	0.0	535.8522666666668	642.0026	567.9412000000001	638.8572666666666	565.4068000000001	624.5648666666667	1487.1875333333335	638.2880666666667	1509.7866000000001	721.5566666666667	640.8852
CVD_KHM_457	686.6424	556.5858666666667	288.2782666666667	504.3199333333334	534.3386	449.4609333333334	445.95680000000004	692.9514666666666	534.5552666666667	449.1127333333334	452.9258	459.6236	458.2096	456.37673333333333	449.15246666666667	460.50806666666665	437.0006000000001	447.2301333333334	447.44680000000005	1280.8712666666668	459.29780000000005	489.1477333333333	355.07113333333336	262.2497333333334	450.17960000000005	1232.5915333333335	1292.1177333333335	443.2679333333334	534.6218666666667	350.8259333333334	1280.6739333333335	451.53360000000004	536.9202666666667	462.48786666666666	474.5940666666667	528.5431333333333	1266.5526000000002	535.8522666666668	0.0	1282.1512666666667	455.61580000000004	1271.1618666666668	441.83086666666674	1265.446666666667	526.5646666666668	1277.9782666666667	532.6791333333334	464.17600000000004	1270.5467333333336
CVD_KHM_458	890.2496666666667	688.8424666666667	357.5394	609.9276666666667	645.2922666666667	530.7381333333333	559.1367333333334	876.5299333333334	645.3774000000001	556.2076000000001	592.793	598.9416666666666	591.8025333333334	595.2220666666666	593.9570666666666	605.0404	521.694	524.7223333333334	528.9752666666667	1496.9227333333333	540.9807333333333	552.8556666666666	470.60479999999995	331.1485333333334	525.8591333333333	1501.6134666666667	1504.942	524.5451333333333	638.2804	471.7283333333333	1501.1944666666668	527.6189333333333	645.3774000000001	604.4544	605.9508000000001	640.8857333333334	1492.4999333333333	642.0026	1282.1512666666667	0.0	523.4415333333334	1495.5091333333335	522.0272666666667	1483.269	634.5608	1499.6922666666667	640.3928000000001	593.8893333333333	1502.5734000000002
CVD_KHM_459	638.9952000000001	561.0852000000001	471.2226000000001	533.6803333333335	566.3341333333334	1499.3182000000002	664.2671333333334	636.929	558.7073333333334	846.4382	599.186	606.1982666666668	598.7972000000001	593.2502000000001	598.9912666666668	608.4868666666667	1498.9708	1501.5667333333333	1499.0213333333334	512.9837333333334	1414.6996000000001	516.1238666666667	491.14533333333344	365.77273333333335	1412.9358000000002	504.684	518.3965333333333	1501.5667333333333	567.464	496.4820666666668	511.35746666666665	1506.6239333333333	559.792	604.7792000000001	549.9280000000001	560.3940666666667	502.91866666666664	567.9412000000001	455.61580000000004	523.4415333333334	0.0	507.9180666666667	1499.362	488.1164	570.6587333333334	507.9902	565.3972000000001	542.7290666666668	522.3144
CVD_KHM_460	878.5187333333333	695.4966666666667	361.4187333333333	610.837	643.4625333333333	519.8673333333334	547.9998	874.5820666666667	647.7063333333333	548.5674	589.0651333333333	589.164	584.5051333333333	583.9930666666667	593.7388666666667	587.1511333333333	517.7706000000001	524.6771333333334	528.9300666666667	1507.7186000000002	529.925	547.3365333333334	476.62713333333335	325.6292	526.7197333333334	1494.0045333333335	1503.0062	520.6217333333334	642.7483333333333	466.0717333333333	1495.4142666666667	526.0874	647.7063333333333	589.7470666666667	584.6139333333333	640.3690666666666	1494.8874666666668	638.8572666666666	1271.1618666666668	1495.5091333333335	507.9180666666667	0.0	516.6444	1483.9172666666668	641.8743333333333	1503.6983333333335	645.6270000000001	594.7509333333334	1492.6726
CVD_KHM_461	646.0907333333333	564.5356666666668	478.4183333333334	540.6084666666667	568.277	1500.2931333333333	663.8814000000001	648.5994000000001	558.619	849.5260000000001	594.6702	598.8378000000001	605.2159333333334	592.5119333333334	601.9166000000001	604.9039333333334	1503.8238000000001	1506.4197333333334	1506.4197333333334	516.9822666666666	1421.0152666666668	510.8947333333334	503.0761333333334	370.6024666666667	1419.9736	509.5905333333333	521.5571333333334	1506.4197333333334	567.3756666666667	490.11593333333343	509.9432	1500.2922666666668	559.7036666666668	603.3112666666667	546.7820666666668	559.5716000000001	506.348	565.4068000000001	441.83086666666674	522.0272666666667	1499.362	516.6444	0.0	481.5978	574.6967333333334	515.9944	560.7972000000001	538.2652666666668	521.067
CVD_KHM_462	860.5423333333334	671.1157333333334	344.0772666666666	594.8147333333334	622.8806666666667	494.3524	547.7692000000001	857.7396000000001	622.9550666666667	523.2034666666667	566.0744	565.8803333333333	562.5602666666666	568.6944666666667	570.8242666666666	568.2139999999999	482.70953333333335	488.93960000000004	496.7766666666667	1486.2405333333334	508.3349333333333	529.7418	441.806	316.463	506.9885333333333	1461.4182	1491.6533333333334	485.5606666666667	621.0033333333333	439.41493333333335	1490.1624666666667	496.296	622.9550666666667	571.7120666666666	561.7386	620.3591333333334	1482.0905333333335	624.5648666666667	1265.446666666667	1483.269	488.1164	1483.9172666666668	481.5978	0.0	619.7823333333333	1493.4322666666667	622.9550666666667	563.7388666666667	1482.6780666666668
CVD_KHM_463	687.5595333333333	919.8503333333334	699.7238666666667	813.7716	1507.8964666666668	567.4803333333334	568.7450666666666	678.3462	1505.9124666666667	675.1115333333335	801.924	800.5506	806.4251333333334	802.7766666666668	796.071	804.9870666666667	563.5146000000001	565.0603333333333	574.9247333333334	636.6096	561.3441333333334	1444.2417333333335	750.5728666666668	334.0696	556.0452	642.6843333333334	636.6401333333333	564.7228666666667	1504.4804666666666	741.3326666666667	625.23	569.8286666666668	1505.9124666666667	798.4716666666667	728.9208666666667	1511.8685333333333	637.6649333333334	1487.1875333333335	526.5646666666668	634.5608	570.6587333333334	641.8743333333333	574.6967333333334	619.7823333333333	0.0	638.9076	1505.9124666666667	719.2900000000001	635.5227333333335
CVD_KHM_464	883.6559333333333	699.8181333333333	359.9026666666666	611.4378	639.9266	518.7232666666666	548.5690000000001	880.0200666666667	644.1704000000001	553.7075333333333	592.8074	589.4762666666667	588.2474	584.8745333333334	594.0511333333334	587.4634	515.0919333333334	518.7232666666666	522.9762000000001	1504.1015333333335	538.9323999999999	547.8376666666667	474.54186666666664	325.4418	531.5351999999999	1490.63	1507.1893333333335	517.9430666666667	639.2124	466.41453333333334	1506.9572666666668	522.5458	644.1704000000001	592.9201333333333	589.6052000000001	636.8331333333334	1491.5722666666668	638.2880666666667	1277.9782666666667	1499.6922666666667	507.9902	1503.6983333333335	515.9944	1493.4322666666667	638.9076	0.0	642.0910666666667	588.6775333333334	1497.7376000000002
CVD_KHM_465	689.0565333333333	922.7660666666668	704.2469333333333	816.4621333333334	1504.9116000000001	559.0104666666667	569.8969333333333	682.1682	1513.5896	680.5160000000001	796.4406	807.277	800.4815333333333	805.5559333333333	802.2924	812.5908000000001	555.0447333333334	556.5904666666668	566.7062666666667	640.3622666666666	554.0622000000001	1446.6667333333335	754.8633333333333	337.0108666666667	549.3324666666667	648.7644	640.3928000000001	559.5387333333334	1512.1576	746.8287333333334	631.062	553.2122666666668	1513.5896	807.1158666666666	733.6342000000001	1506.2015333333334	642.9277333333333	1509.7866000000001	532.6791333333334	640.3928000000001	565.3972000000001	645.6270000000001	560.7972000000001	622.9550666666667	1505.9124666666667	642.0910666666667	0.0	719.5893333333333	639.2754000000001
CVD_KHM_466	573.0572	895.7136666666668	327.81140000000005	749.3253333333333	719.8035333333333	534.9506666666667	533.0774666666666	557.7802	729.8222000000001	726.2426	748.2575333333333	747.4262666666666	744.0152	744.8084	746.5294666666666	751.5454666666667	531.9535333333334	532.9151333333334	534.5372000000001	595.3572	520.4748000000001	676.749	614.3172000000001	344.71886666666666	517.6116000000001	580.4790666666667	588.2292	536.4475333333335	725.8678	607.8604	594.7790666666667	520.3878666666667	736.3516666666667	749.5008	1511.2828666666667	717.0869333333334	583.1375333333334	721.5566666666667	464.17600000000004	593.8893333333333	542.7290666666668	594.7509333333334	538.2652666666668	563.7388666666667	719.2900000000001	588.6775333333334	719.5893333333333	0.0	596.0803333333333
CVD_KHM_467	884.5383333333334	688.6682000000001	366.36179999999996	615.7796000000001	642.0955333333334	529.6838666666667	549.62	877.6159333333334	646.3393333333335	559.5212	597.121	599.5862	596.1305333333333	599.9545333333333	593.9493333333334	600.9003333333334	516.7615333333333	524.8740666666667	525.0907333333333	1491.7142000000001	533.9673333333334	564.7204666666667	481.3634666666667	319.2838666666667	525.7963333333333	1498.3022	1498.5590000000002	519.6126666666667	639.2423333333334	463.62766666666664	1495.8092666666666	527.5244	646.3393333333335	600.3308666666667	597.0771333333333	641.8476666666668	1497.1041333333335	640.8852	1270.5467333333336	1502.5734000000002	522.3144	1492.6726	521.067	1482.6780666666668	635.5227333333335	1497.7376000000002	639.2754000000001	596.0803333333333	0.0
CVD_KHM_468	688.9378	924.8149333333334	691.8237333333334	818.0306	1506.7284	555.2248666666667	564.9862666666667	679.7244666666667	1510.5506666666668	675.6157333333334	792.4939333333334	804.0059333333334	796.7170000000001	800.8528666666667	802.5739333333333	805.0862666666667	558.0456	558.7714000000001	566.6046000000001	639.7636	552.4548	1434.8616000000002	729.2893333333334	336.8985333333333	554.7408666666668	642.9058666666667	639.7941333333333	556.4027333333333	1510.5506666666668	728.2228	623.3994	552.7577333333334	1510.5506666666668	799.6113333333334	724.3660666666667	1507.6335333333334	630.4588	1499.4870666666668	513.0488666666668	637.7148000000001	561.7694	631.9637333333334	562.9781333333334	610.2524000000001	1504.4804666666666	628.4278	1510.5506666666668	710.7986666666667	638.6767333333335
CVD_KHM_469	691.4032	924.6119333333334	699.0101333333334	820.5478	1502.7926	568.725	568.266	686.7647333333333	1502.7216666666668	677.0072666666667	797.6329333333333	805.8908	801.856	805.9918666666667	802.7283333333334	809.8222666666667	564.7592666666667	568.3362000000001	576.1694	642.2249333333333	563.8321333333333	1441.7458666666666	747.8382666666668	336.8025333333333	561.1336	645.3672	646.8303333333333	565.9675333333333	1502.7564	737.1414000000001	630.8453333333333	565.2620666666667	1502.9474	807.6014666666667	733.292	1512.2998	642.7110666666667	1491.6928	532.4624666666667	640.1761333333334	566.9409333333334	649.2189333333333	572.5429333333334	622.9327333333333	1509.3724666666667	645.683	1506.2015333333334	717.0973333333334	641.1380666666668
CVD_KHM_470	432.19846666666666	858.1034000000001	257.8776666666667	669.6738666666666	572.7034666666667	408.2701333333334	431.01040000000006	436.9173333333333	572.8250666666667	677.1446666666667	739.9892666666667	733.1984	737.3451333333334	737.7040666666667	733.4110000000001	741.1137333333334	412.0973333333334	407.3358666666667	401.0604	479.4197333333334	414.30933333333337	510.44380000000007	477.58833333333337	235.433	406.5446	444.8299333333333	463.5042	410.66493333333335	570.9489333333333	478.06540000000007	450.82800000000003	392.99820000000005	580.6450666666667	738.8044	918.802	566.1586666666667	456.80373333333335	578.1644666666667	405.59153333333336	463.00680000000006	412.18513333333334	467.32453333333336	407.72473333333335	451.68893333333335	569.8972666666667	473.47400000000005	573.3062666666667	910.3766666666667	469.4862666666667
CVD_KHM_471	881.0566666666667	684.9485333333333	366.1286666666666	611.7903333333334	646.3963333333334	524.5332666666667	549.5952666666667	873.3972	650.2068	557.4006666666667	588.4492	593.372	583.9074	589.6524	593.372	594.1878666666667	522.4365333333333	529.9460666666666	525.6931333333333	1501.7968666666668	541.105	543.3820666666667	470.0881333333333	325.5858	525.4052666666666	1488.9689333333333	1502.8759333333335	525.2876666666666	642.965	467.1048666666667	1498.0465333333334	525.1906	650.2068	593.6184	588.3623333333334	645.7151333333334	1500.3244666666667	635.7950000000001	1272.998	1495.3788666666667	517.2366666666667	1507.7681333333335	521.2352000000001	1487.702266666667	639.2454	1502.3553333333334	642.5647333333334	585.3007333333334	1497.0082000000002
CVD_KHM_472	662.1696000000001	601.0530000000001	694.5121333333334	597.0702	667.7902	1042.4089333333334	615.3754666666667	661.1469333333334	665.1301333333333	812.0168666666667	716.6218666666667	714.4629333333335	712.5358666666667	713.5369333333334	717.2062000000001	720.0372666666667	1040.8878000000002	1035.7180666666668	1044.0122000000001	484.9441333333333	1049.2770666666668	574.0047333333333	610.95	277.91819999999996	1045.212	482.2467333333333	481.9774	1040.8480000000002	667.8124666666666	605.7855333333334	479.3199333333333	1037.4553333333333	673.5825333333333	717.2823333333334	578.8034666666667	661.2058666666667	472.06073333333325	654.6184666666667	396.4356	486.4194	1040.1137333333334	484.3378666666666	1036.4511333333335	447.84839999999997	667.6457333333334	480.83006666666665	659.1225333333333	578.2407333333334	485.1787333333333
CVD_KHM_473	879.2866666666667	690.9218000000001	359.6187333333333	612.0070000000001	637.6502	521.206	555.0080666666667	875.35	641.894	548.5955333333334	593.6453333333333	595.4582666666666	589.0853333333333	585.7124666666666	595.4582666666666	591.3984666666666	512.1618666666667	515.1902	519.4431333333333	1503.0954000000002	536.9533333333333	549.3722666666666	467.1214	324.83886666666666	526.8163333333333	1489.3454666666667	1507.0762	515.013	639.7816	466.5308	1505.9511333333335	519.0465333333333	641.894	596.8552	594.7279333333333	637.4023333333333	1487.8177333333333	641.4244666666667	1274.3569333333335	1498.4286	513.9094	1501.1736	512.4951333333333	1489.3034666666667	636.062	1505.6626	639.8146666666667	587.6510666666667	1492.0456000000001
CVD_KHM_474	688.4873333333334	924.114	705.7252000000001	815.8929333333334	1508.2228	560.0841333333334	570.4661333333333	681.5989999999999	1513.5896	680.5160000000001	796.4406	806.7078	800.4815333333333	805.5559333333333	806.8220666666667	812.0840000000001	556.1184000000001	557.6641333333334	567.7799333333334	644.7776666666667	554.6314	1446.8154666666667	757.8751333333333	340.9499333333333	553.7478666666667	653.1798	644.8082	557.3266666666667	1512.1576	749.3856000000001	632.5458	559.2820666666668	1513.5896	806.6090666666668	733.065	1506.2015333333334	648.4815333333333	1507.3473333333334	531.1390666666667	646.8356666666667	563.8317333333334	645.2834	562.4400666666668	623.5242666666667	1505.9124666666667	642.8858666666667	1512.0248000000001	724.0047333333334	643.6908000000001
CVD_KHM_475	876.4526666666667	693.9689333333333	354.9326	610.837	636.1224666666667	525.2758666666666	549.4509333333334	873.9480000000001	640.3662666666667	552.1387333333333	593.1492666666667	593.9305333333333	590.0794666666667	588.7596	598.8187333333333	589.8707333333333	516.2317333333333	519.2600666666667	523.513	1508.1768000000002	540.8729999999999	547.9263333333333	470.1685333333333	324.05806666666666	530.736	1491.7816666666668	1511.2646	519.0828666666666	638.2538666666667	462.6104	1506.4405333333334	523.1164	640.3662666666667	595.3274666666666	596.3236	635.8746	1492.3202666666666	639.8967333333334	1276.2272000000003	1504.5898	513.4044	1503.0062	516.565	1491.4475333333335	634.5342666666667	1503.9405333333334	640.3662666666667	589.2467333333334	1498.5590000000002
CVD_KHM_476	696.5135333333333	925.7374666666667	700.5537333333334	819.6587333333334	1508.6762	565.5889333333334	569.8969333333333	687.3002	1510.5506666666668	675.6118000000001	798.7584666666667	808.3747333333333	802.9815333333333	805.2216666666667	801.9581333333334	812.3062000000001	561.6232	563.1689333333334	573.0333333333334	645.5636000000001	558.8835333333334	1447.6957333333335	746.7594	334.0696	554.1538	648.4578	645.5941333333334	562.8314666666668	1510.5506666666668	738.6105333333334	634.1840000000001	564.2176666666667	1510.5506666666668	805.7908	737.6716666666667	1507.6335333333334	640.8153333333333	1499.4870666666668	529.0462666666667	643.5148	568.1981333333334	642.7483333333333	567.3756666666667	622.9327333333333	1504.4804666666666	639.2124	1510.5506666666668	719.1196666666667	644.4767333333334
CVD_KHM_477	882.2887333333333	688.8424666666667	357.5394	609.9276666666667	639.6776666666667	518.0510666666667	554.6610666666667	878.3520666666667	639.8146666666667	546.5162	593.6453333333333	593.3789333333333	587.0323333333333	589.6593333333333	595.4582666666666	603.0472	509.00693333333334	513.2412666666667	517.4942	1505.6197333333334	535.9795333333333	547.2929333333333	465.04206666666664	325.5858	525.8425333333333	1494.7178000000001	1509.6005333333335	511.8580666666667	637.7022666666667	466.1911333333333	1513.5896	515.8916	639.8146666666667	600.9295999999999	596.3236	635.3230000000001	1492.7813333333334	641.4244666666667	1286.1554	1502.2801333333334	510.75446666666664	1505.2134	509.3402	1491.7420000000002	633.9826666666667	1510.6262000000002	639.8146666666667	589.2467333333334	1500.7662
CVD_KHM_478	751.7950000000001	591.6109333333334	285.6786	533.7126666666667	543.8006666666668	452.2208000000001	443.40639999999996	749.2961333333334	540.0132	448.04260000000005	508.14113333333336	494.0443333333333	498.663	504.38253333333336	497.1931333333333	508.21653333333336	438.5520000000001	444.27920000000006	442.5111333333334	1377.2658666666669	450.16820000000007	506.5208666666667	384.4315333333334	260.6888	447.7204666666667	1355.2626000000002	1379.5266000000001	441.4031333333334	535.0062666666666	375.1086	1377.7283333333335	457.4808000000001	542.3354	505.71386666666666	494.3948666666667	539.2042666666667	1365.3813333333335	539.1214	1171.2371333333335	1385.8909333333334	448.9824000000001	1366.3150666666668	437.9166000000001	1373.3389333333334	536.7932666666667	1374.9398	537.0146666666667	488.9786666666667	1381.4762
CVD_KHM_479	585.7418666666667	995.7252666666668	600.4041333333334	862.5563333333333	873.2398666666668	502.9509333333334	529.4948666666667	584.9092666666667	874.7667333333334	1004.3621333333334	872.8238000000001	875.1210666666667	870.4821333333334	876.3891333333335	876.5069333333334	883.2955333333334	513.3832	505.03313333333335	502.4877333333334	537.5972	513.7749333333334	802.4824000000001	748.5334666666668	328.33046666666667	516.3708666666666	536.1903333333333	537.6277333333334	511.7403333333334	877.6923333333334	745.5362	531.2174666666667	500.1702666666667	879.5533333333334	878.0656000000001	784.4156666666667	865.3840000000001	542.4384	865.5509333333334	436.5108	537.6277333333334	496.4584666666667	539.7217333333333	501.76606666666675	518.0268666666667	872.8012666666667	537.6277333333334	874.7667333333334	762.5166666666667	541.9659333333334
CVD_KHM_480	652.0027333333334	571.8544666666667	476.5600000000001	537.2572	566.3755333333334	1504.4962666666668	657.1560000000001	656.3875333333333	558.7487333333333	852.1264666666667	602.6186000000001	608.3795333333334	602.4540000000001	600.4603333333334	611.4583333333334	614.4456666666667	1505.5808666666667	1508.1768000000002	1508.1768000000002	519.0983333333334	1426.0259333333333	500.8686666666667	501.3381333333334	364.6000666666667	1416.087266666667	515.8019333333333	523.6732	1508.1768000000002	562.5208000000001	488.97793333333345	516.4408666666667	1503.4624666666668	559.8334000000001	612.8530000000001	545.9664000000001	564.8932000000001	511.1700666666667	560.5519333333334	439.6496000000001	527.4185333333334	1506.9795333333334	523.0669333333333	1509.3864666666668	492.7422	564.4122000000001	528.5416666666666	555.9423333333334	536.8327333333334	523.0890666666667
CVD_KHM_481	691.4958	922.2484666666668	702.7981333333333	816.4621333333334	1506.7284	560.7676000000001	569.1628	682.2824666666667	1512.1576	680.6302666666668	793.3007333333334	805.0339333333334	797.3416666666667	800.7253333333334	802.4464	810.2334666666667	556.8018666666667	558.3476	568.4634000000001	647.4262	554.0622000000001	1448.0802666666668	753.3032666666667	340.2158	554.3170666666667	650.5684666666667	647.4567333333333	558.0101333333334	1513.5896	748.4085333333334	631.062	559.3963333333334	1512.1576	807.1158666666666	731.2768666666667	1506.2015333333334	647.9123333333333	1505.9153333333334	533.2974666666668	645.3774000000001	562.6426666666667	644.8607333333333	562.5543333333334	622.9550666666667	1504.4804666666666	641.3248	1512.1576	726.9312666666667	646.3393333333335
CVD_KHM_482	644.8533333333334	564.0734666666667	476.5944000000001	541.2376	566.1203333333334	1500.4470666666666	660.2120000000001	647.3620000000001	558.4935333333334	854.7568000000001	604.6293333333334	610.3902666666668	613.3482666666667	602.4710666666667	613.4690666666668	610.7541333333334	1500.0996666666667	1502.6956	1502.6956	517.4292	1421.0732	512.4742	498.5214000000001	368.3472666666667	1418.7088	510.2546	527.4168666666667	1502.6956	567.2502000000001	488.97793333333345	515.8029333333334	1508.7229333333335	559.5782	609.1614666666667	549.1558000000001	559.4461333333334	506.2257333333333	567.7274000000001	443.19360000000006	527.887	1509.7217333333333	517.0443333333334	1503.9052666666666	492.8088666666667	569.1416	515.8721333333333	560.6717333333333	528.3406000000001	526.8327333333334
CVD_KHM_483	587.5292	704.1668	411.99580000000003	579.8599333333333	575.3208	894.5971333333333	558.6437333333333	587.5292	568.9609333333333	771.0284	791.702	790.4803333333334	786.8739333333334	792.6679333333334	790.4918666666667	789.7937333333334	883.3681333333334	891.1726666666667	885.7234000000001	496.0838666666666	872.7307333333334	550.3004	592.3006666666668	307.05266666666665	870.2062666666667	489.28226666666666	499.8223333333333	889.7232666666667	570.678	587.9565333333334	489.7853333333333	871.1354	586.9559333333333	790.9328	763.3260666666667	581.0961333333333	484.9571333333333	581.2175333333333	432.0077333333333	497.74299999999994	894.6539333333334	489.99726666666663	891.7731333333334	462.0154666666666	585.9606	486.9893333333333	575.1393333333333	750.7854	497.4968666666666
CVD_KHM_484	686.233	921.7434666666668	694.8756666666667	815.9571333333334	1506.7284	557.9164666666668	566.3116666666666	677.0196666666667	1513.5896	679.2610000000001	796.1518666666667	805.6893333333334	801.6248	804.7622	806.4832666666667	808.3093333333334	559.653	555.4964666666667	565.6122666666668	644.5750666666667	548.8858666666667	1448.0802666666668	746.9406666666667	340.2158	549.1407333333334	647.7173333333334	644.6056	555.1722000000001	1512.1576	744.8970666666668	628.2108666666667	556.5452	1513.5896	805.1917333333333	728.4257333333334	1507.6335333333334	645.0612	1505.9153333333334	531.7041333333334	642.5262666666667	559.7915333333334	642.0096	559.7032	620.1039333333333	1504.4804666666666	638.4736666666666	1513.5896	724.0801333333334	643.4882000000001
CVD_KHM_485	692.8671333333333	925.4771333333334	692.7058666666667	810.3646000000001	1499.6055333333334	556.7313333333334	565.9049333333334	683.6537999999999	1501.6454	686.0430666666667	801.3656	798.8744	806.8457333333333	800.5541333333333	795.5805333333334	801.4944	552.5344	550.4090666666667	558.0603333333333	633.5504666666667	554.6840666666667	1448.0227333333335	741.0832	336.494	551.4163333333333	634.2466666666667	636.5477333333333	551.3261333333334	1505.0347333333334	734.6941333333334	625.1376	546.3553333333334	1506.4667333333334	798.6049333333334	726.9590000000001	1495.6893333333335	634.6058	1496.5439333333334	524.0835333333334	634.4684	563.6872666666667	635.9696	560.4334666666667	617.7942	1499.0676666666668	641.3824	1501.6454	721.8352666666667	635.4303333333335
CVD_KHM_486	684.1878666666667	921.0389333333334	702.2876666666667	814.3797333333334	1506.7908	565.3196666666668	564.9862666666667	674.8602666666667	1510.8928	686.9145333333335	799.7074	809.7874	803.7665333333333	808.0663333333333	804.8028	812.3124666666668	561.9446666666668	562.8996666666667	570.5036666666667	635.2349333333334	560.3714	1436.9717333333335	748.5206666666668	336.35613333333333	555.6416666666668	640.374	635.2654666666667	563.5875333333333	1510.8928	750.3788000000001	627.9711333333333	555.2146	1510.8928	806.755	724.5258000000001	1508.1855333333335	637.8004000000001	1501.094	527.5518000000001	637.2929333333334	571.7064	637.6540666666667	564.8460000000001	615.7616666666668	1506.4644666666668	634.1181333333334	1510.8928	713.0285333333334	634.1480666666668
CVD_KHM_487	488.1331333333333	765.4237333333334	658.0842666666667	730.9900000000001	701.1095333333334	420.43366666666674	459.30140000000006	480.46186666666665	700.6978	588.3238666666667	655.5073333333333	654.0295333333333	645.5002	654.1443333333333	652.7192	653.5907333333333	425.90106666666674	419.41373333333337	420.6738666666667	564.1562	420.84100000000007	637.4286000000001	603.416	309.6054666666667	419.1192666666667	548.922	558.6238666666667	424.25820000000004	699.8130000000001	602.8642666666667	562.0768666666668	417.8343333333334	692.9596	652.2079333333334	702.7625333333334	700.4515333333334	560.4462666666667	703.1465333333333	466.7346000000001	556.5445333333333	416.35986666666673	562.6408	420.8527333333334	551.1043333333334	693.1598	561.8818	700.6983333333334	698.2108000000001	564.5557333333335
CVD_KHM_488	691.2791333333333	925.4402	702.0161333333334	824.0495333333334	1506.7284	566.4857333333334	568.266	682.0658	1512.1576	680.6302666666668	801.8812	808.7070666666667	805.9403333333333	808.5494	810.2704666666667	813.9066	562.5200000000001	564.0657333333334	573.9301333333334	647.2095333333333	558.8835333333334	1449.815	756.5574	339.319	559.1384	650.3518	647.2400666666667	563.2364666666667	1513.5896	742.4154000000001	635.4202	565.1144666666668	1512.1576	807.9266666666667	734.95	1502.9474	647.6956666666667	1501.094	534.3386	645.1607333333334	566.5672000000001	644.6440666666667	568.2724666666668	622.9327333333333	1501.2263333333335	641.1081333333334	1508.9034666666666	730.8524	646.1226666666668
CVD_KHM_489	612.289	1323.1968000000002	309.9060666666667	958.7550666666667	955.7901333333334	556.705	548.6398666666666	607.2251333333334	962.2348666666667	881.6443333333334	1078.756	1078.3927333333334	1078.8652	1074.6444666666666	1075.4606	1070.2646666666667	545.955	548.7548666666668	554.7654000000001	694.1236666666667	559.3512000000001	883.2082666666668	716.6441333333333	442.70953333333335	565.0368000000001	689.4154000000001	696.5970666666667	551.5332000000001	962.0182000000001	712.9742	685.3097333333334	543.4589333333334	958.5690666666667	1081.3726666666666	963.7137333333334	958.7758000000001	689.6806	961.5746	564.7098000000001	694.5177333333334	559.9590000000001	691.0343333333334	557.6384	675.8777333333335	952.9563333333334	696.4471333333333	960.9700666666668	964.5674	701.6398
CVD_KHM_490	658.3186666666667	894.8129333333334	649.7818000000001	773.4638666666667	1436.3940000000002	562.8568	555.5548	655.0100666666666	1430.741066666667	667.8182	759.0297333333334	767.1547333333334	764.2768666666667	765.2666666666667	766.3405333333334	771.0334666666668	556.2278000000001	555.629	563.6954000000001	618.0779333333334	551.2356	1330.6699333333336	707.2332666666667	321.83720000000005	552.5060666666667	626.2200666666668	623.9402	560.7218	1436.3453333333334	692.9455333333334	606.7598	545.9130666666667	1432.6014666666667	768.457	715.5161333333334	1428.4324000000001	620.8134666666667	1423.221266666667	505.51846666666677	621.0752	568.4330666666667	612.6516666666668	562.4824666666667	601.5137333333334	1429.7962000000002	618.4323333333334	1431.3716000000002	705.1901333333334	619.1526000000001
CVD_KHM_491	597.3790666666666	608.3056000000001	921.3488666666667	626.1361333333334	732.6604666666667	483.87433333333337	461.62173333333334	595.0540666666666	742.2727333333335	616.6742666666668	616.6325333333334	610.7988	610.7155333333334	622.2621333333334	622.8918666666667	625.1088666666667	479.14593333333335	486.27160000000003	481.7590666666667	451.45980000000003	474.09340000000003	692.3748666666668	742.9080000000001	180.9430666666667	471.18313333333333	445.45913333333334	444.66993333333335	476.319	742.2727333333335	737.2828666666668	439.3928	468.3561333333334	746.9380666666667	615.4545333333334	447.4371333333334	741.0258666666667	444.308	733.8707333333334	357.54760000000005	442.5906	469.07820000000004	449.2336666666667	483.6625333333334	413.3296666666667	732.6694666666667	444.3846666666667	748.0876666666668	439.29633333333345	436.7216000000001
CVD_KHM_492	691.5942	917.9928000000001	697.9591333333334	824.3815333333334	1506.3687333333335	560.9804666666668	569.1628	682.3808666666666	1510.0765333333334	674.7504666666667	794.5379333333334	803.5148666666668	798.5450000000001	800.897	797.6334666666667	808.7144000000001	565.075	558.5604666666667	568.4248666666667	640.2771333333334	558.2104	1449.6258	746.1394666666667	333.3797333333333	553.4806666666667	646.4039333333334	640.3076666666667	570.7236	1510.5923333333335	738.9284666666667	628.8975333333334	559.6092000000001	1510.0765333333334	805.1134000000001	732.2106000000001	1506.2015333333334	640.7632666666667	1499.0129333333334	532.4624666666667	638.2283333333334	562.8555333333334	645.5418666666667	562.7672	622.8806666666667	1505.9124666666667	642.0059333333334	1508.8117333333334	718.0938000000001	639.1902666666667
CVD_KHM_493	691.2791333333333	922.6623333333334	698.5302666666668	820.1350000000001	1508.6762	569.9797333333335	569.1628	682.0658	1506.7018	676.0880666666668	794.2128	804.7258666666667	798.4358666666667	800.676	797.4124666666667	808.6573333333333	566.014	567.5597333333334	577.4241333333334	640.3292	563.2743333333334	1445.3486	743.9815333333333	337.2696666666667	558.5446000000001	643.2234	640.3597333333333	567.2222666666667	1506.7018	739.0868	628.9496	568.6084666666667	1506.7018	805.0042666666667	735.7906	1512.0243333333335	640.8153333333333	1498.8870000000002	532.4624666666667	638.2804	571.8548000000001	642.7483333333333	571.7664666666667	622.9327333333333	1508.8712666666668	639.2124	1506.7018	721.9532666666667	639.2423333333334
CVD_KHM_494	877.9893333333334	692.326	363.43479999999994	618.4021333333334	648.6699333333333	531.6557333333334	555.5772666666667	874.9065333333334	650.8344000000001	555.3258000000001	601.5752	593.3684	600.2714	600.8190666666667	601.0378666666667	603.4403333333333	522.6116000000001	526.8459333333334	527.0626	1504.3055333333334	546.9968	564.2567333333333	481.2058666666667	331.1485333333334	530.7368	1498.4046	1513.5896	525.4627333333334	643.7374000000001	465.1848	1505.3803333333335	530.9252	650.8344000000001	602.8708666666666	601.3171333333333	646.3427333333334	1499.0678666666668	647.4596	1279.7283333333335	1503.7675333333334	520.9226666666667	1505.3312	523.5140666666667	1496.1580666666669	640.587	1506.2655333333335	645.8498000000001	589.2556666666667	1498.4447333333335
CVD_KHM_495	608.431	1319.7522666666669	306.0201333333334	968.0026666666668	955.9654666666667	563.8836	554.0526666666667	596.4597333333334	967.9852666666667	875.4450666666667	1071.9818666666667	1073.8466	1074.1621333333335	1073.8466	1076.2806666666668	1066.1888000000001	550.6875333333334	549.3821333333334	559.4979333333334	703.1542666666667	557.0280666666667	888.1000666666666	717.6132	445.8724666666667	558.6084000000001	687.0377333333333	711.0404666666667	552.98	967.2636	714.5016666666667	696.1193333333333	550.5267333333334	956.3063333333333	1081.1699333333333	972.3399333333334	955.5860666666667	698.7112000000001	954.6248666666667	577.6648	708.9611333333334	563.3600666666667	700.0649333333333	558.2656666666667	680.5082666666667	958.7067333333334	700.0649333333333	958.3378666666667	963.0609333333334	701.9176000000001
CVD_KHM_496	641.9908	560.7676666666667	477.49866666666674	539.1064666666667	561.5089333333334	1504.1488666666667	648.4232000000001	640.3745333333334	555.7862666666667	844.9560000000001	593.2518666666667	599.6552666666668	601.9708	595.2185333333334	601.4835333333334	600.0191333333335	1505.9282666666668	1505.9282666666668	1505.9282666666668	517.2759333333333	1413.334	510.5157333333334	498.7618666666668	349.25120000000004	1405.5804	508.9058	516.438	1503.3323333333335	560.6076	489.2184000000001	508.7022666666667	1507.9651333333334	556.8709333333334	598.4264666666668	540.0716000000001	567.3950666666667	506.0724666666666	552.7052666666667	435.4795333333334	516.9081333333334	1491.3094666666668	516.8629333333333	1498.7584000000002	488.3371333333333	562.499	510.30606666666665	554.0291333333333	530.9379333333334	519.7320666666667
CVD_KHM_497	646.6526666666667	562.5198666666666	476.5944000000001	533.3218666666667	558.4830666666667	1505.9282666666668	659.609	644.5864666666668	554.7916	847.7225333333334	603.7802666666668	614.1362	612.9910000000001	602.1138000000001	613.1118000000001	614.0082666666667	1502.8386666666668	1505.4346	1508.1768000000002	518.0322	1425.0784666666668	513.0112	498.16413333333344	365.16086666666666	1421.2539333333334	510.8576	523.4449999999999	1505.4346	559.6129333333334	488.97793333333345	515.1999333333333	1508.8752666666667	563.2801333333334	609.1614666666667	538.7252000000001	555.7442000000001	505.6227333333333	560.0901333333334	445.91360000000003	527.284	1509.7217333333333	511.83833333333337	1506.6442666666667	491.50126666666665	561.5043333333334	511.2972666666667	552.5426666666667	532.9100000000001	527.4357333333334
CVD_KHM_498	681.6180666666667	927.5854666666668	690.4022666666667	817.1336666666667	1498.8505333333335	563.8493333333334	571.9236666666667	683.9208	1500.7048	676.8930000000001	807.0352666666666	813.2973333333333	809.4356	814.8304	816.5514666666667	811.6408	557.2063333333334	555.0810000000001	562.8554	637.8885333333334	551.802	1446.2680666666668	742.3357333333333	339.78433333333334	554.0880666666667	645.7874666666667	647.8762	555.9980666666668	1504.9314000000002	736.5806000000001	631.9832	549.5934666666667	1500.7048	812.2808	733.0360666666668	1506.3196666666668	637.4567333333333	1492.3432666666668	530.9886	643.3013333333333	565.7410000000001	639.7462666666667	562.2544666666668	619.0729333333334	1505.1916	639.1770666666667	1505.2237333333335	711.5796	642.1839333333334
CVD_KHM_499	644.8533333333334	565.1696000000001	479.6062000000001	543.9766000000001	564.4774666666667	1503.1860666666666	662.951	647.3620000000001	556.8506666666667	854.7568000000001	609.9918000000001	612.5249333333334	611.7054	600.8282	611.8262000000001	608.6194666666668	1502.8386666666668	1505.4346	1505.4346	511.53206666666665	1423.8122	518.356	499.89033333333344	365.3304666666667	1421.4196666666667	503.26073333333335	521.5197333333333	1505.4346	565.6073333333334	490.34686666666676	509.9058	1509.8964	557.9353333333333	607.5186000000001	550.2519333333335	557.8032666666668	500.3286	566.0845333333334	452.5069333333334	521.9898666666667	1509.7217333333333	511.1190666666667	1506.6442666666667	486.8836	567.4987333333333	509.975	562.3146	532.7224666666667	520.9356
CVD_KHM_500	645.9020666666668	556.8689333333334	473.6819333333334	524.0864666666668	552.9018666666667	1500.2804666666666	661.4812666666667	649.5807333333333	549.4270666666667	841.0614	597.3866666666668	599.9545333333334	600.7574000000001	595.6970000000001	594.2712000000001	601.7513333333334	1497.1908666666668	1499.7868	1502.529	520.1006	1422.2660666666668	501.1729333333334	492.6825333333334	358.2296666666667	1416.6104666666668	510.0337333333333	531.2582666666667	1499.8705333333335	552.1556	473.5242666666668	515.5470666666666	1506.2738666666667	557.7336666666667	600.6504666666667	538.6737333333334	550.3796666666667	509.75013333333334	552.8494666666667	444.73960000000005	530.5224000000001	1500.7432666666666	518.0054666666667	1504.6053333333334	491.66093333333333	561.4862	516.7884666666666	549.0795333333334	520.2769333333334	526.7318666666667
CVD_KHM_501	614.1012666666667	1280.0912666666668	282.5970666666667	899.9598666666667	870.8976666666667	566.5632	535.2048	604.8804	880.0874666666667	865.0629333333334	1003.5783333333334	1002.1889333333334	1003.2104666666668	1005.4430666666667	1007.7628666666668	1011.1218666666667	553.3671333333334	552.0617333333334	562.1775333333334	662.3668	554.6523333333333	800.6232666666667	672.7366666666667	419.94440000000003	550.8674000000001	653.1226	666.7932000000001	553.2610666666667	877.9750666666666	663.4354666666667	655.3318666666667	543.2756666666668	876.4216666666666	1009.4722	999.8194000000001	873.3006666666668	654.9264666666667	876.5602	522.9408666666667	665.5662	555.6031333333334	656.2802	558.9266000000001	621.3209333333334	868.9132	655.8176666666667	880.2732000000001	993.8011333333334	660.1121333333334
CVD_KHM_502	638.1904000000001	560.8402	481.4849333333334	532.0010000000001	565.6786000000001	1499.4944	669.5942666666667	636.1242	556.0206000000001	850.3108000000001	593.8330000000001	605.2531333333334	599.2662	588.3890000000001	599.3870000000001	607.0499333333335	1499.1470000000002	1504.4851333333334	1501.7082	517.2097333333334	1418.3968	511.2872666666667	498.6037333333334	360.85333333333335	1416.0042666666668	516.1763333333333	522.6225333333333	1498.4014000000002	564.7772666666667	491.7338000000001	515.5834666666667	1506.5024	557.1052666666667	606.5764666666668	551.8013333333334	559.3305333333334	512.1474666666667	565.2544666666668	442.9741333333334	527.6675333333333	1506.229	512.2218666666666	1502.9526	495.53206666666665	569.0260000000001	511.0778	563.8418666666668	531.9145333333335	532.7544666666668
CVD_KHM_503	649.3107333333334	561.9791333333334	473.2206666666668	532.4238666666668	563.6463333333334	1503.1860666666666	664.3511333333333	651.8194000000001	559.9548666666667	846.4780000000001	601.9023333333334	610.5088666666668	613.4668666666668	599.7440666666668	610.7420666666668	616.0832	1505.5808666666667	1508.1768000000002	1505.4346	520.2803333333334	1425.6936	512.4722	497.99880000000013	367.8998666666667	1423.3010666666669	513.1057333333333	530.268	1508.1768000000002	564.7762	485.1124000000001	518.6540666666667	1511.0452	561.0395333333335	614.4905333333334	545.2782666666667	560.9074666666668	509.07686666666666	565.2534	449.4609333333334	530.7381333333333	1506.9795333333334	519.8673333333334	1509.3864666666668	494.3524	566.6676000000001	518.7232666666666	558.1977333333334	539.4630666666667	529.6838666666667
CVD_KHM_504	643.6207333333333	583.2256666666667	539.9014000000001	551.4019333333334	619.4744666666668	1089.6238666666668	569.4299333333333	639.4920666666667	619.5887333333335	790.0343333333334	714.4364666666668	714.547	704.9072666666667	716.7537333333335	716.2840666666667	725.2878666666668	1071.7881333333335	1074.0441333333333	1079.6054000000001	521.1787333333333	1002.3444000000001	586.7337333333334	644.9004666666667	279.9902666666667	1004.7730666666668	509.8635333333333	517.1116666666667	1072.8980000000001	619.5887333333335	651.6348666666668	508.21860000000004	1064.8472000000002	609.3573333333335	719.8965333333334	696.7064000000001	616.9928000000001	501.38779999999997	619.4744666666668	440.9362	520.9506666666666	1078.6574666666668	510.94593333333336	1070.8520666666668	484.664	613.0592666666668	517.0951333333334	619.4744666666668	702.3338000000001	521.5758
CVD_KHM_505	888.1981333333333	678.3094666666667	362.11339999999996	613.6421333333334	644.8759333333334	528.8851333333333	554.9715333333334	874.0984666666667	642.2538	549.1134666666667	585.8828666666666	586.8460666666666	592.3301333333333	589.1526666666666	597.8568666666666	596.918	518.0258	524.0753333333333	524.1100666666666	1499.5048666666667	542.1234	546.4618666666667	470.89419999999996	324.2205333333333	530.1712	1490.3664666666668	1506.2354	522.6921333333333	644.928	460.3305333333333	1500.3458	524.9104666666667	646.8584666666667	591.4566	600.2144666666667	635.9469333333334	1490.8487333333333	647.4458	1270.8414666666667	1510.3640666666668	521.5885333333333	1497.977	520.1742666666667	1470.5448000000001	639.3932000000001	1501.8593333333333	642.2538	594.2692666666667	1510.2431333333334
CVD_KHM_506	731.0082	977.4966000000001	693.6145333333334	722.6011333333333	797.3362000000001	601.9130666666667	512.4432666666667	734.7504666666666	800.4713333333334	716.3911333333334	1508.4589333333333	1507.8628666666668	1509.2397333333333	1507.9639333333334	1509.8028000000002	1507.8664	600.9162666666667	605.5691333333334	602.7582666666667	594.8391333333333	620.2994000000001	749.8802666666667	1122.2661333333333	342.06660000000005	623.4943333333334	590.0048666666667	594.1270666666667	596.4222666666667	803.1455333333333	1118.3325333333335	589.2770666666667	591.0525333333334	808.7418	1509.8192000000001	754.7381333333333	797.0428	591.6201333333333	796.9440666666667	449.27213333333333	593.4990666666666	596.3509333333334	591.284	599.3950666666667	565.4396	804.7214	596.9511333333334	803.6112	755.6978	597.0643333333334
CVD_KHM_507	645.4092	566.8124666666668	477.1636000000001	534.8755333333334	568.4022666666667	1503.1860666666666	665.8949333333334	647.9178666666667	560.7754666666667	854.3900666666667	601.1357333333334	606.9699333333334	609.8546666666667	598.9774666666667	610.0487333333334	613.0360666666668	1502.8386666666668	1505.4346	1505.4346	520.3141333333333	1425.6598000000001	507.14840000000004	501.3725333333334	371.0862666666667	1421.9596666666666	513.1395333333334	530.3018	1505.4346	569.5321333333334	488.40873333333343	517.4818666666666	1510.5459333333333	561.8601333333334	611.4434000000001	548.6444000000001	561.7280666666668	509.0430666666666	570.0093333333334	445.34853333333336	529.5659333333333	1509.7217333333333	518.6951333333334	1506.6442666666667	493.03066666666666	571.9927333333334	519.2924666666667	562.9536666666668	538.8938666666668	529.7176666666667
CVD_KHM_508	649.2809333333333	566.8814	476.5646000000001	533.3218666666667	561.3342	1503.1562666666669	670.7222	651.7896000000001	557.6427333333334	850.5563333333334	601.7484000000001	611.5136000000001	614.4716000000001	603.5944000000001	614.5924000000001	617.5797333333334	1502.8088666666667	1505.4048	1505.4048	520.2505333333334	1428.1576	510.1600666666667	501.34273333333346	367.9329333333333	1428.0008666666668	513.0466666666666	530.2382	1505.4048	562.4640666666668	488.94813333333343	518.6242666666667	1504.7229333333335	566.1312666666668	615.9870666666667	548.3854666666667	558.5953333333334	509.04706666666664	562.9412666666667	449.41720000000004	530.7083333333334	1504.6957333333335	519.8954666666667	1501.7712000000001	495.66	564.3554666666668	518.6934666666667	555.8856000000001	531.5056000000001	529.6838666666667
CVD_KHM_509	643.3474	568.7838666666668	474.08373333333344	538.3953333333334	563.3049333333333	1505.9282666666668	655.2827333333335	645.8560666666667	555.6781333333333	846.5796	590.6988666666667	596.4598000000001	599.4178	588.5406	599.5386000000001	602.5259333333335	1502.8386666666668	1505.4346	1505.4346	518.492	1427.9735333333333	502.6496	501.3725333333334	368.0156666666667	1422.9850666666669	513.5804	519.1886666666667	1505.4346	564.4348000000001	488.97793333333345	511.45293333333336	1499.1542000000002	556.7628000000001	600.9332666666668	542.9302000000001	561.8226000000001	509.55153333333334	562.4659333333334	442.25980000000004	519.6588	1507.2110666666667	518.079	1503.3027333333334	494.5719333333334	566.3262000000001	518.4695333333333	557.8563333333334	533.7965333333334	528.6239333333334
CVD_KHM_510	733.4388666666666	977.8174	702.6831333333334	720.1245333333334	801.7608666666667	598.3065333333334	516.8151333333334	738.8463333333333	805.9874000000001	720.3676666666668	1509.1548666666667	1506.3076	1505.8509333333334	1506.9564	1510.8759333333335	1507.4266666666667	600.4910000000001	599.1170000000001	596.4946666666667	595.7893333333334	623.0027333333334	752.6109333333334	1129.4774	343.04600000000005	618.6028000000001	587.1978	601.5949333333333	604.9850000000001	810.0467333333333	1124.7836	593.0411333333333	588.3748666666668	806.9262666666667	1508.4970666666668	762.0424	799.8119333333334	596.3058666666667	802.5744000000001	458.2252666666667	599.0475333333334	592.4062666666667	592.2899333333334	595.7552000000001	569.8977333333333	801.6551333333334	602.0142	809.2415333333333	747.84	594.933
CVD_KHM_511	620.1501333333333	1286.0668666666668	285.58473333333336	908.0512666666667	874.9985333333334	557.3142	537.3163333333333	608.6571333333334	884.1362666666666	856.8215333333334	1018.5094	1023.6282666666667	1017.7730666666668	1018.0578666666668	1020.3776666666668	1017.2385333333334	545.5382000000001	544.2328000000001	554.3486	662.3668	549.6594	808.2213333333334	667.3043333333334	424.3094666666667	548.8412000000001	653.1226	662.05	548.7178666666667	882.0238666666667	664.5114000000001	655.3318666666667	533.9480666666667	887.8020666666666	1028.5952666666667	1001.4490666666667	879.7068	654.9264666666667	880.609	520.3008666666667	665.5662	557.6056000000001	656.2802	548.1309333333334	625.671	883.1559333333335	651.0744666666667	886.6793333333334	1002.2086666666667	660.1121333333334
CVD_KHM_512	691.4958	929.3930666666668	705.7958000000001	819.3746000000001	1510.1082000000001	557.6970000000001	569.8969333333333	682.2824666666667	1512.5246000000002	679.7995333333334	797.6198666666667	806.5605333333334	801.6608	804.8394666666667	806.5605333333334	811.7600666666667	553.7312666666667	555.277	565.3928000000001	645.5304666666667	550.9916000000001	1441.5004000000001	754.1468666666667	342.9884	551.2464666666667	651.6052	645.561	554.9395333333334	1511.0926000000002	745.998	629.1662666666667	556.3257333333333	1512.5246000000002	805.7496666666667	738.5575333333334	1506.2015333333334	646.0166	1506.4515333333334	532.0360000000001	643.4816666666667	560.3062000000001	645.8106	559.4837333333334	621.0641333333334	1505.9124666666667	642.2746666666667	1511.2598	725.6389333333334	640.3782000000001
CVD_KHM_513	637.2791333333333	559.4357333333334	477.09553333333344	534.46	556.5184666666667	1505.9282666666668	662.4722	639.7878000000001	556.7623333333333	840.749	599.9849333333334	605.7458666666668	608.7038666666667	597.8266666666667	608.8246666666668	606.1097333333335	1502.8386666666668	1508.1768000000002	1505.4346	516.2438666666667	1423.2092	510.91353333333336	501.5332000000001	364.8292666666667	1418.2207333333336	511.33226666666667	522.3533333333334	1505.4346	557.6483333333334	491.98973333333345	509.5334	1512.4772	557.8470000000001	604.5170666666668	542.2929333333334	558.9714666666667	506.0974	558.1255333333334	444.12526666666673	521.6174666666667	1507.2110666666667	514.6248666666667	1506.6442666666667	493.2554	559.5397333333334	510.2056	551.0698666666667	534.8807333333334	527.9104
CVD_KHM_514	591.2271333333333	753.5105333333335	466.20220000000006	662.2664666666667	611.6427333333335	1091.9743333333333	546.0177333333334	593.2598	619.3374666666667	891.7005333333334	635.6739333333334	639.9578	638.1914666666668	634.4665333333334	640.0165333333334	638.8616666666667	1106.1100666666669	1094.6206000000002	1096.9127333333336	481.1045333333334	1030.6228	533.5032000000001	506.42733333333337	329.1861333333333	1028.3611333333333	464.88586666666674	482.71266666666673	1102.9236666666668	617.2250666666667	506.49666666666667	476.05846666666673	1085.9802	619.3374666666667	642.4976	559.4375333333334	607.4092666666668	461.2360666666667	616.2564666666668	381.8249333333334	476.05846666666673	1094.1836	484.7785333333334	1092.8698666666667	454.8983333333334	608.1314000000001	479.90713333333343	617.5803333333334	555.1630666666667	473.9636000000001
CVD_KHM_515	644.5982	560.4633333333334	475.89166666666677	542.2370666666667	567.6414666666667	1498.5278	664.0334	647.1068666666667	557.9834666666667	851.3358000000001	602.7183333333335	611.8166666666667	610.9971333333334	597.2743333333334	608.2723333333334	613.6134666666667	1500.9226	1503.5185333333334	1500.7416	526.5133333333333	1421.2811333333334	517.9504000000001	499.02693333333343	367.98146666666673	1418.8886000000002	519.3387333333334	536.501	1503.5185333333334	566.7401333333335	486.63233333333346	524.8870666666667	1505.1422666666667	559.0681333333334	612.5126	553.5008666666668	558.9360666666668	515.3098666666666	567.2173333333334	447.6647333333334	537.1366666666667	1504.8283333333334	526.1003333333333	1507.2352666666668	503.04273333333333	568.6315333333334	524.9562666666667	563.4474	537.9892000000001	536.0824
CVD_KHM_516	435.49520000000007	594.2346	377.5815333333334	519.2052666666667	477.4529333333334	922.7506000000002	442.0447333333334	431.2208666666667	479.3224000000001	734.0866666666668	533.6357333333334	523.8061333333334	522.3960666666667	522.4139333333334	536.3978000000001	529.2642000000001	934.0630666666668	935.5758666666668	932.7959333333334	374.1762666666667	851.1850000000002	458.6241333333334	405.73893333333336	272.5643333333334	848.7204666666668	361.40900000000005	367.8023333333334	932.8761333333334	479.3224000000001	404.1088666666667	367.2491333333334	937.7975333333335	477.3290000000001	519.6456000000001	459.4190666666667	471.2955333333334	341.1942666666667	479.1422666666668	301.6351333333334	364.7266000000001	907.0498666666668	370.6049333333334	920.1000666666669	357.2155333333334	477.04186666666675	365.0934000000001	477.56526666666673	463.80933333333337	366.7390000000001
CVD_KHM_517	627.4297333333334	1287.5173333333335	282.8900666666667	903.7478666666667	875.4970000000001	563.6108666666668	532.6263333333334	613.6117333333334	885.8373333333334	869.2986666666667	1009.2420000000001	1007.8526	1008.8741333333335	1011.1067333333334	1013.4265333333334	1001.4628666666667	552.8608666666668	553.5866666666668	561.6712666666667	661.1722	556.5921333333333	814.6748	672.3658666666668	419.1040666666667	557.8051333333334	651.928	660.1858000000001	552.7548	883.7249333333334	663.0646666666668	648.7244666666667	543.3297333333334	882.1715333333334	1015.1358666666667	995.7115333333334	879.0505333333334	653.7318666666667	885.3978666666667	509.87960000000004	658.9588	555.3898	655.0856	560.4515333333334	617.8366000000001	875.1680666666667	660.0358666666667	884.8725333333334	989.7564	653.5047333333334
CVD_KHM_518	652.3612	553.9063333333334	487.66366666666676	525.0904666666668	563.7229333333335	1493.7128	658.5680000000001	650.2950000000001	562.1055333333334	836.3713333333334	594.4817333333334	599.6262666666668	593.6393333333334	582.7621333333334	593.7601333333334	601.9148666666667	1494.1592	1496.7551333333336	1499.2376000000002	520.4034666666666	1414.075	505.84686666666676	496.87946666666676	350.5835333333333	1407.967	521.7759333333333	520.4034666666666	1496.7551333333336	566.9268666666667	490.5013333333335	513.3644	1495.5210000000002	563.1902000000001	601.1712666666667	539.8322666666668	565.4154666666667	515.3412000000001	564.9580000000001	440.6294000000001	525.4484666666667	1500.8785333333335	515.4718666666666	1499.7004666666667	497.67740000000003	571.1756	519.6843333333334	565.9914666666667	530.0300000000001	533.5932666666666
CVD_KHM_519	588.2952666666666	734.5010666666667	482.6061333333334	662.1269333333333	612.6275333333334	1102.5332	550.2137333333334	595.2150666666666	613.5044666666668	885.6811333333334	635.6268	639.2113333333334	641.8953333333334	633.7767333333334	639.3267333333333	641.0174666666667	1116.0211333333334	1101.5966	1101.6298000000002	480.29886666666675	1035.3240666666668	546.1867333333334	509.9462666666667	326.954	1034.8862666666669	461.6710666666667	478.3638000000001	1112.3887333333334	616.1786666666668	516.3976666666667	471.7096000000001	1097.7096666666666	618.1091333333335	644.0486000000001	568.1930000000001	604.3567333333334	456.88720000000006	610.4234666666667	376.0246000000001	474.10226666666676	1099.5962666666667	480.4296666666667	1101.582	446.6886666666668	609.8654666666667	477.79460000000006	611.7473333333335	554.7092000000001	469.61473333333345
CVD_KHM_520	644.3962666666667	566.8124666666668	480.1754000000001	534.8755333333334	568.4022666666667	1503.1860666666666	669.6253333333334	646.9049333333334	560.7754666666667	854.7568000000001	601.1357333333334	609.8155333333334	612.7002666666667	598.9774666666667	610.0487333333334	615.8816666666668	1505.5808666666667	1508.1768000000002	1505.4346	519.7111333333334	1427.2325333333333	511.38733333333334	504.3843333333334	367.3850666666667	1423.7016	512.5365333333333	529.6988	1508.1768000000002	569.5321333333334	491.4205333333334	518.0848666666667	1510.1288666666667	561.8601333333334	614.2890000000001	554.1767333333335	561.7280666666668	509.6460666666667	570.0093333333334	449.4609333333334	530.1689333333334	1506.9795333333334	519.2981333333333	1509.3864666666668	493.03066666666666	571.9927333333334	519.2924666666667	562.9536666666668	533.3615333333335	529.1146666666667
CVD_KHM_521	687.9782666666666	920.3906666666667	705.7252000000001	816.5046666666667	1506.7908	560.6777333333334	569.8267333333333	681.0899333333333	1512.1576	680.2236000000001	805.4327333333333	807.1069333333334	809.4918666666667	804.7693333333334	806.0354666666667	812.9881333333334	560.6473333333333	562.1930666666667	572.0574666666668	644.2686	559.1603333333334	1447.2572	755.9434666666667	341.9954666666667	558.2768000000001	649.4902	644.2991333333333	561.8556000000001	1513.5896	747.4539333333333	632.0367333333334	559.8756666666667	1512.1576	807.0082	731.3074	1506.2015333333334	647.9724666666667	1501.094	532.3913333333334	646.3266	568.3606666666667	641.7031333333333	566.969	623.2095333333334	1504.4804666666666	639.3056	1510.5928000000001	730.5194666666667	643.1817333333335
CVD_KHM_522	648.3074666666666	562.8771333333334	476.5944000000001	533.3218666666667	565.0361333333334	1503.1860666666666	665.1991333333334	650.8161333333334	565.2800000000001	851.4244666666667	605.4978000000001	607.5391333333334	610.4971333333334	599.6199333333334	610.6179333333334	613.6052666666667	1502.8386666666668	1505.4346	1505.4346	520.8833333333333	1426.0603333333333	513.8620000000001	501.3725333333334	367.8998666666667	1423.4986000000001	513.7087333333334	530.871	1505.4346	566.166	488.97793333333345	518.0510666666667	1508.9296666666667	566.3646666666667	612.0126	550.8106	562.2972666666667	508.47386666666665	566.6432000000001	448.76473333333337	530.1351333333333	1509.7217333333333	519.2643333333333	1506.6442666666667	494.3524	568.0574	518.7232666666666	559.5875333333333	537.8660666666667	530.2868666666667
CVD_KHM_523	642.8647333333333	566.8124666666668	474.08373333333344	534.7465333333334	568.9714666666667	1503.1860666666666	662.2466666666667	645.3734000000001	561.3446666666667	849.7478666666667	605.4978000000001	610.3847333333334	613.3427333333334	599.6199333333334	610.6179333333334	616.4508666666668	1505.5808666666667	1508.1768000000002	1505.4346	520.2803333333334	1426.6633333333334	513.8620000000001	501.3725333333334	371.0862666666667	1424.1016	513.1057333333333	530.268	1508.1768000000002	570.1013333333334	488.97793333333345	518.6540666666667	1504.987	562.4293333333334	614.8582000000001	554.7459333333334	562.2972666666667	509.07686666666666	570.5785333333334	449.4609333333334	530.7381333333333	1504.4688666666668	519.8673333333334	1509.3864666666668	494.3524	571.9927333333334	518.7232666666666	563.5228666666667	533.9307333333334	529.6838666666667
CVD_KHM_524	691.2791333333333	922.1860666666668	705.0156666666667	824.0495333333334	1504.9116000000001	560.8754666666667	569.1628	682.0658	1513.5896	680.6302666666668	798.6270666666667	809.6038666666667	802.6862	806.986	803.7224666666667	814.8034	556.9097333333334	558.4554666666667	568.3198666666667	642.2249333333333	555.8129333333334	1447.1534666666666	754.7352666666667	339.1654	551.0832	648.5477333333333	642.2554666666667	561.4037333333333	1512.1576	749.8405333333334	630.8453333333333	557.1689333333334	1513.5896	811.6858000000001	735.8468	1506.2015333333334	642.7110666666667	1504.9652666666668	532.2821333333334	640.1761333333334	566.5280666666667	647.4896666666667	562.6622000000001	622.9327333333333	1505.9124666666667	643.9537333333334	1513.5896	725.8678	641.1380666666668
CVD_KHM_525	596.0126	736.0001333333335	471.7585333333334	667.581	615.8036000000001	1096.6280000000002	549.5489333333334	598.0750666666667	618.4603333333334	892.8860666666667	643.5904666666668	648.7339333333334	641.8816	636.6887333333334	642.2387333333334	638.2268666666668	1107.797	1097.6177333333335	1096.0784	475.16100000000006	1036.9009333333333	536.6525333333334	498.8640666666667	326.64373333333333	1036.4041333333334	462.62566666666675	471.6178000000001	1104.1056	618.5403333333335	507.7633333333334	469.53846666666675	1088.9773333333335	623.2469333333335	647.988	567.5707333333335	604.1695333333334	451.74933333333337	618.3460666666668	373.48826666666673	471.93113333333343	1102.4121333333335	473.5625333333334	1096.2656000000002	436.1952666666668	612.7752666666668	477.9063333333334	619.9889333333334	556.5373333333334	470.69046666666674
CVD_KHM_526	581.7706000000001	746.8331333333334	466.8927333333334	654.2528666666667	610.9207333333335	1094.9816	546.6706	584.0857333333333	614.2246666666667	887.7045333333334	631.9520666666667	632.3748	633.6088000000001	629.7858000000001	635.3358000000001	632.9128666666667	1110.6204	1097.8207333333335	1097.6501333333335	487.6245333333334	1031.3553333333334	536.3298666666667	500.3706666666667	327.9706	1030.8585333333335	468.9967333333334	485.68946666666676	1106.929	612.1122666666668	501.6144666666667	473.00906666666674	1086.4768000000001	614.2246666666667	633.6465333333334	564.7981333333335	607.1702666666667	458.18666666666667	611.1436666666668	378.5194000000001	475.4017333333334	1094.5928000000001	481.7291333333334	1096.1222666666667	456.38740000000007	607.8924000000002	485.12026666666674	612.4675333333334	560.5236666666667	476.94040000000007
CVD_KHM_527	328.84226666666666	579.0753333333333	151.3008	472.35826666666674	425.4291333333333	516.2050666666668	541.9012666666667	326.57013333333333	438.7130666666667	405.92113333333333	387.6168	396.3844	388.88486666666665	391.337	393.13026666666667	398.8470666666667	517.0155333333333	514.7059333333334	517.0155333333333	367.6892666666667	467.7122	374.2814666666667	271.8284666666667	492.57233333333335	474.7858	357.4732666666667	367.6892666666667	518.6584	438.7130666666667	276.17393333333337	363.8494666666667	488.86400000000003	429.8295333333333	396.5648	417.3611333333334	424.93846666666667	357.3376666666667	429.8295333333333	280.8482	367.6892666666667	509.7864666666667	367.6892666666667	513.2959333333333	354.62193333333335	432.0287333333333	369.3824666666667	438.7130666666667	416.3002	367.6892666666667
CVD_KHM_528	639.0518666666667	558.0092000000001	474.15546666666677	532.3984	563.3639333333334	1497.0664666666667	671.3408666666667	636.9856666666667	553.5916666666667	850.4762000000001	601.8466000000001	606.9505333333334	610.7940666666667	593.3721333333334	604.4844	606.9368666666667	1499.4415333333334	1499.5878	1488.9268666666667	513.7442	1399.914	518.5576000000001	490.27706666666677	367.11873333333335	1401.0423333333333	504.7489333333333	515.2787999999999	1496.8102666666668	562.3483333333334	486.3372000000001	510.31906666666663	1494.9765333333335	554.6357333333334	605.7014666666668	549.931	553.3947333333334	496.8582666666666	562.9398000000001	442.37953333333337	522.4031333333334	1482.4232666666667	508.83146666666664	1489.441	482.7583333333333	560.4942666666667	503.73406666666665	557.7496666666667	532.3314	519.3635333333333
CVD_KHM_529	642.2230000000001	565.0032	479.8141333333334	543.9766000000001	562.2865333333334	1503.1860666666666	661.9516000000001	640.1568	554.6597333333334	852.1264666666667	600.8795333333334	612.2996666666668	606.3127333333334	595.4355333333334	606.4335333333333	608.3942000000001	1502.8386666666668	1505.4346	1505.4346	514.8332666666666	1419.2029333333335	514.2834666666668	494.0818000000001	373.11213333333336	1414.2488666666668	511.5368666666667	520.2460666666666	1505.4346	563.4164000000001	490.0974000000001	513.207	1509.8964	555.7444	607.6506	546.6389333333334	563.1615333333334	507.508	563.8936000000001	441.95520000000005	525.2910666666667	1511.3526666666667	509.8454	1506.6442666666667	490.1848	567.6651333333334	512.5795333333333	562.4810000000001	537.8168000000001	524.2368
CVD_KHM_530	642.7794666666667	560.8634666666667	479.6062000000001	533.3218666666667	560.7973333333334	1503.1860666666666	668.8788000000001	645.2881333333333	561.0412000000001	848.2255333333334	600.8251333333334	607.0778666666668	606.2583333333334	595.3811333333334	606.3791333333334	608.8746666666667	1502.8386666666668	1505.4346	1505.4346	521.5626	1426.0603333333333	512.9089333333334	502.7414666666668	366.257	1421.0718666666667	510.5098	527.6720666666666	1505.4346	561.9272000000001	490.34686666666676	515.4551333333334	1511.5608666666667	562.1258666666668	607.7738	546.5718	563.2503333333334	505.8779333333333	562.4044	449.64740000000006	527.5391999999999	1509.7217333333333	520.5466	1506.6442666666667	491.75646666666665	563.8186000000001	516.7303333333333	558.6344666666668	542.4453333333335	527.0879333333334
CVD_KHM_531	525.8404	432.2096	359.98400000000004	408.7528666666667	418.80026666666674	1297.0945333333334	530.0834	516.4415333333334	414.8922666666667	676.3751333333335	462.3118666666667	455.8108666666667	453.4242666666667	461.82006666666666	453.82546666666667	461.73893333333336	1298.0013333333334	1297.1257333333335	1294.4222000000002	382.8232	1198.2602000000002	405.4784000000001	371.39160000000004	253.68700000000004	1191.6546666666668	381.45053333333334	378.5718	1301.9453333333333	414.32020000000006	364.72466666666674	373.0982666666667	1299.8288	415.4417333333334	444.5316666666667	405.84060000000005	415.6466666666667	375.0563333333333	414.4729333333334	354.5165333333333	386.4768	1312.1161333333334	376.94866666666667	1292.0548666666668	380.3500666666667	416.3664666666667	369.1877333333333	414.28860000000003	405.8771333333334	394.60353333333336
CVD_KHM_532	784.9178666666668	475.09340000000003	436.8417333333334	461.47873333333337	498.5255333333334	1012.8554666666666	507.55280000000005	781.7004000000001	501.00360000000006	650.6596	558.0807333333333	558.4158666666667	545.0532000000001	555.7653333333334	551.0262	556.5504000000001	1014.484	1015.5930000000001	1012.5326	933.5411333333334	937.8384666666667	458.2749333333334	470.2980666666667	286.44233333333335	928.6083333333333	917.9526666666667	933.5836666666668	1025.7982	498.78533333333337	460.8777333333334	933.5531333333334	1015.8936000000001	497.30166666666673	554.3080666666667	453.0052666666667	499.0133333333334	922.4860666666667	498.7550666666667	789.3844666666668	937.5980666666668	1014.5287333333333	930.2652666666668	1003.7394	944.8409333333334	498.3030666666667	936.6650000000002	501.2816000000001	453.3344666666667	938.0151333333334
CVD_KHM_533	584.8721333333334	743.3286	480.95806666666675	657.3816	611.6567333333335	1094.7464666666667	548.0404000000001	587.1872666666667	614.9606666666668	893.0382000000001	634.9865333333333	633.6992	638.3533333333334	635.7225333333334	639.5624666666668	637.1395333333334	1107.3791333333334	1098.5239333333334	1097.1142	485.8863333333334	1032.3989333333334	534.3872666666667	505.2420666666667	332.92466666666667	1031.3892	467.52986666666675	483.95126666666675	1103.6877333333334	612.8014000000001	506.39473333333336	477.29706666666675	1089.7102	614.9606666666668	634.9709333333334	562.4174666666668	607.8594000000002	463.0438666666667	609.4336000000001	378.4773333333334	479.68973333333344	1094.3217333333334	486.07340000000005	1096.3762666666667	455.22780000000006	614.0112000000001	483.95126666666675	613.2035333333334	558.143	475.27733333333344
CVD_KHM_534	622.387	435.2194666666667	636.3744666666666	421.22506666666663	515.9162666666666	565.9866666666667	669.8486	621.5468666666667	518.1689333333334	543.4428	546.1606666666667	559.0550666666667	544.3746	546.1954	555.8009333333333	563.3018	567.2494666666666	574.3716666666667	571.1457333333333	376.47406666666666	594.0873999999999	494.7832666666667	518.2596666666667	170.204	594.1721333333332	372.08733333333333	380.7133333333333	565.1180666666667	520.9299333333333	512.4266666666667	381.91453333333334	551.0362	525.5752	561.6662666666666	318.3017333333333	523.738	372.39706666666666	522.5529333333334	291.8915333333333	386.1288	558.4076666666666	374.8786	559.2556666666667	369.2800666666667	514.1928666666666	382.5294666666667	526.7554666666666	319.3118666666666	382.03473333333335
CVD_KHM_535	349.8555333333333	483.55553333333336	194.9372666666667	410.0066666666667	434.77386666666666	417.5442666666666	501.67253333333326	350.3718666666666	432.0180666666667	400.5864666666667	362.75193333333334	367.32186666666666	364.12486666666666	361.1000666666667	365.6179333333333	369.9216666666667	403.1227999999999	406.996	410.6323333333333	397.99840000000006	406.53686666666664	373.2685333333333	279.1022666666667	365.62800000000004	401.49606666666665	396.7310666666667	403.4112	405.45759999999996	437.1422	278.73393333333337	403.4112	395.43113333333326	434.33433333333335	366.7146	389.3230000000001	434.54626666666667	392.432	431.68853333333334	331.2402000000001	403.4112	414.8086666666666	396.5524666666667	410.73319999999995	390.9573333333334	435.99033333333335	396.5402	436.84220000000005	378.01746666666673	398.081
CVD_KHM_536	691.2416666666667	923.7860000000001	701.2470000000001	817.0772000000001	1510.1082000000001	552.7042000000001	570.4661333333333	682.0283333333333	1513.5896	678.7345333333335	795.9296	804.3010666666667	793.8481333333334	803.1492000000001	799.3164666666667	809.5006000000001	548.7384666666667	568.0512666666667	560.4000000000001	639.9766666666667	556.0207333333334	1438.4966000000002	751.9569333333334	338.0038	550.1526	646.0514000000001	642.8583333333333	549.9467333333333	1512.1576	743.2388666666667	628.5970666666667	551.9021333333334	1513.5896	803.4902000000001	732.2346666666667	1506.2015333333334	641.6012000000001	1509.7866000000001	532.6791333333334	637.9278666666667	556.4518	645.2414	555.0601333333334	623.5242666666667	1505.9124666666667	642.8438666666667	1513.5896	712.6574666666668	638.8898
CVD_KHM_537	645.3472666666667	565.7968666666667	476.56626666666676	536.2416000000001	569.9870666666667	1503.1860666666666	665.8021333333334	647.8559333333334	560.3290666666667	854.7286666666668	601.7500666666667	607.5110000000001	610.469	599.5918	610.5898000000001	613.5771333333334	1502.8386666666668	1505.4346	1505.4346	520.2522	1426.6352000000002	513.4968666666667	501.3444000000001	370.6024666666667	1424.2989333333335	513.0466666666666	530.2398666666667	1505.4346	569.0857333333335	488.9498000000001	518.6259333333334	1511.5327333333335	561.4137333333334	611.9844666666668	548.1698666666667	561.2816666666668	509.0487333333333	569.5629333333334	438.81940000000003	530.71	1506.2742666666668	519.8954666666667	1506.6912666666667	492.4568	570.9771333333334	518.6951333333334	562.5072666666667	538.4193333333334	529.7308666666667
CVD_KHM_538	646.7957333333334	562.8771333333334	476.5944000000001	533.3218666666667	559.5890666666667	1505.9282666666668	658.1094	649.3044	555.8976	848.8285333333334	602.0334	607.7943333333334	610.7523333333334	599.8751333333335	610.8731333333334	608.1582000000001	1505.4346	1502.8386666666668	1505.5808666666667	521.8348	1428.5473333333334	509.8782666666667	498.5214000000001	369.9720666666667	1419.5309333333335	518.5384	531.8224666666666	1502.8386666666668	560.7189333333334	488.97793333333345	519.0025333333333	1508.7693333333334	556.9822666666668	606.5655333333334	539.8312000000001	559.4461333333334	513.3035333333333	561.1961333333334	443.7796666666667	531.0866	1509.7217333333333	520.2158	1504.0483333333334	495.3038666666667	562.6103333333334	523.5529333333334	554.1404666666667	534.0160000000001	531.2383333333333
CVD_KHM_539	646.0167333333334	555.3704	476.17320000000007	532.0170666666667	568.4904	1492.93	657.9525333333333	643.9505333333334	558.8324	845.9794666666668	588.3244000000001	599.7445333333334	593.7576000000001	582.8804	593.8784	604.1971333333335	1499.4450666666667	1508.7463333333335	1505.9694000000002	524.4907333333333	1410.0182	505.89180000000005	498.71126666666675	367.5029333333334	1407.6256666666668	513.3116	519.0779333333334	1506.0041333333334	561.0300000000001	491.24506666666673	510.8328666666667	1498.8574666666668	559.9170666666668	597.1297333333334	536.6273333333335	562.1423333333333	512.0812666666667	559.6867333333334	437.06860000000006	522.9169333333333	1502.1716666666666	518.2968666666667	1503.6659333333334	478.6888666666667	571.8378	512.3430000000001	566.6536666666667	533.9544000000001	523.0686666666667
CVD_KHM_540	728.9621333333333	974.1904000000001	706.1436666666667	723.5716	808.3018666666667	609.8384666666667	523.5327333333333	728.1295333333334	812.7050666666667	718.2344666666668	1509.8029333333334	1512.1576	1508.0696	1509.5522666666668	1513.4718	1510.775	606.6101333333334	605.2361333333334	605.2708666666667	598.9470666666666	610.2772666666667	762.3626	1134.8533333333335	339.5515333333334	613.4142666666667	591.717	605.0667333333333	607.3266000000001	816.8112666666667	1128.1752000000001	593.1428666666667	596.4107333333334	813.6439333333334	1508.5912666666668	777.4886	803.3223333333334	593.6426666666666	814.5906	460.6382	602.9874	603.4155333333334	593.2097333333334	601.9476000000001	572.817	805.1013333333334	593.522	812.5908000000001	751.5454666666667	606.5228666666667
CVD_KHM_541	685.6498	929.6154	692.8768	817.1046666666667	1495.3405333333335	561.6809333333334	575.027	675.8163333333333	1499.6980666666668	693.6440666666667	796.148	803.9318666666667	797.9110000000001	804.5069333333333	805.7230000000001	811.4275333333334	551.7817333333334	554.6572000000001	563.1918666666668	634.0212666666667	558.7513333333334	1426.8767333333333	745.3311333333334	335.58886666666666	559.0062	634.0872	632.7586	552.99	1500.6170666666667	736.0721333333335	620.2902	551.7146	1502.0490666666667	806.5172666666667	736.1402666666667	1496.3788666666667	634.7258	1496.3982666666668	510.8484666666667	630.6792666666666	564.2901333333334	631.3041333333333	563.4676666666667	615.9403333333333	1498.6506000000002	634.8850666666667	1500.0076666666669	718.3155333333334	631.6892
CVD_KHM_542	683.7725333333333	925.5168000000001	700.4393333333334	819.7353333333334	1508.6762	562.4731333333334	566.1848666666666	674.5592	1506.7018	673.0924666666667	796.9476666666667	801.7000666666667	796.4306	801.4110000000001	798.1474666666667	800.9042666666667	563.9544666666667	560.0531333333334	569.9175333333334	632.7705333333333	558.3636666666667	1443.5747333333334	739.3854000000001	330.0544	551.038	639.6499333333334	632.8010666666667	564.9075333333334	1506.1860000000001	741.0578666666667	621.3909333333334	563.9474666666667	1506.7018	796.8220666666667	730.2937333333334	1508.6445333333334	633.2566666666667	1498.8870000000002	514.4016	630.7217333333334	565.0823333333334	635.1896666666667	564.2598666666668	615.3740666666667	1506.9234666666666	631.6537333333333	1509.9506000000001	711.7417333333334	631.6836666666668
CVD_KHM_543	251.61026666666666	349.75200000000007	249.9928666666667	346.5712666666667	263.53000000000003	571.1697333333334	287.46960000000007	258.1672666666667	265.735	481.4877333333334	304.53860000000003	308.98740000000004	311.2170666666667	306.68640000000005	295.75373333333334	290.5104	562.7229333333335	567.9893333333334	570.8755333333335	195.13106666666667	515.0186000000001	258.47946666666667	262.91460000000006	125.72753333333337	515.1276666666668	184.95266666666672	193.65613333333334	569.1216666666668	265.5522	260.56566666666674	196.693	572.9418666666668	265.5522	290.45160000000004	270.29240000000004	261.5984666666667	202.76633333333334	262.48693333333335	144.6532666666667	194.47546666666668	565.7465333333334	195.13106666666667	559.9164666666667	179.23960000000002	264.19440000000003	193.47333333333333	265.5522	277.35380000000004	207.65893333333335
CVD_KHM_544	646.7148000000001	559.8478666666667	479.56113333333343	539.0256666666667	564.7796666666667	1500.5154666666667	657.7934	649.2234666666667	559.057	842.8127333333334	608.0154666666667	610.5486000000001	600.8455333333334	598.8518666666668	609.8498666666667	612.3454	1508.2514666666668	1510.8474	1510.8474	523.0971999999999	1422.5607333333335	509.9416666666667	502.6964000000001	365.74013333333335	1417.5722666666668	517.3547333333333	522.2592666666667	1510.8474	563.8783333333333	490.30180000000007	510.6453333333333	1507.0976	560.1416666666667	611.2445333333334	539.407	565.2014666666668	511.89373333333333	555.9760000000001	445.33040000000005	526.6076	1504.3089333333335	522.6842	1503.6775333333335	487.6231333333334	565.7697333333334	520.0055333333333	560.5856	537.4944	521.6751333333334
CVD_KHM_545	690.9266	920.8598666666667	700.4703333333333	815.8929333333334	1507.5912	561.0088666666668	568.8158	681.7132666666666	1513.0204	679.8198000000001	793.3007333333334	804.4647333333334	797.3416666666667	802.4160666666667	798.5833333333334	809.6642666666667	555.4222000000001	556.9679333333333	567.0837333333334	641.8724	553.2517333333334	1446.2041333333334	751.7234666666667	336.2767333333333	547.9528	648.1952	641.9029333333334	556.6304666666667	1511.5884	746.2595333333334	630.4928	558.5858666666668	1513.0204	806.5466666666667	730.7076666666667	1505.6323333333335	642.9277333333333	1509.2174	530.2591333333334	639.8236	561.8322000000001	647.1371333333334	561.7438666666667	622.9550666666667	1505.9124666666667	644.1704000000001	1513.0204	721.3774666666667	640.7855333333334
CVD_KHM_546	691.2791333333333	929.6279333333334	708.6933333333334	825.1145333333334	1508.6762	564.5733333333334	569.8969333333333	682.0658	1511.0926000000002	679.7995333333334	802.9462	811.1304666666667	806.8910666666667	809.4094	811.0162	816.33	560.6076	564.1845333333334	572.0177333333334	645.3138	557.8679333333333	1451.7834666666668	755.2270000000001	339.5828666666667	560.154	648.208	645.3443333333333	561.8158666666667	1511.0926000000002	747.0781333333334	628.9496	563.2020666666667	1511.0926000000002	810.3196	743.1274666666667	1506.2015333333334	645.7999333333333	1500.029	534.3386	643.265	567.1825333333334	642.7483333333333	568.3912666666668	622.9327333333333	1504.4804666666666	639.2124	1509.8278	729.5600666666667	644.2269333333334
CVD_KHM_547	643.7294666666667	563.0345333333333	479.8485333333334	535.0716000000001	569.2379333333334	1502.4259333333334	667.4330666666667	641.6632666666667	561.2258666666667	853.4725333333334	599.0158666666667	609.9442	607.7348000000001	596.8576	607.8556000000001	616.0103333333334	1499.4509333333335	1505.4346	1505.4346	518.6344	1421.3283333333334	514.9492666666667	498.6102000000001	372.2003333333334	1418.9358000000002	513.1057333333333	525.6931333333333	1502.0785333333333	569.9825333333334	491.7402666666668	517.0081333333333	1501.5948666666668	560.6646000000001	614.7749333333334	557.8902	564.0440000000001	509.07686666666666	568.8138	449.4609333333334	530.7381333333333	1510.5925333333334	513.6465333333333	1506.6442666666667	490.81553333333335	573.7394666666668	514.1484	565.2696000000001	534.7176666666668	528.0379333333334
CVD_KHM_548	731.7982	972.0625333333334	708.8982666666667	731.5523333333334	808.4508666666667	612.8014000000001	523.5327333333333	732.8417333333333	812.3741333333334	718.5936666666668	1507.1958	1511.0325333333335	1509.2943333333335	1507.8794666666668	1509.7183333333335	1513.5896	609.5730666666667	611.0446666666668	608.1643333333334	591.6383333333333	615.6796666666668	762.0966000000001	1135.3559333333333	338.71293333333335	613.8883333333334	585.6641333333333	597.7579999999999	610.7813333333335	810.3151333333334	1131.1794666666667	594.9255333333333	596.5280666666667	813.4949333333334	1512.2601333333334	777.4257333333334	804.4234	588.4132666666667	809.3893333333334	448.78293333333335	599.0448	606.3006666666668	592.1645333333333	604.9856666666667	570.8990666666666	800.0372000000001	593.5905333333334	807.3895333333334	751.3006666666666	598.1387333333333
CVD_KHM_549	501.8192	842.4907333333334	531.9266666666667	632.2545333333334	693.509	452.10426666666666	417.18966666666665	501.8192	680.4752666666667	650.7205333333334	850.0351333333334	861.4792666666667	845.1572666666668	863.7234000000001	860.8849333333334	848.6268000000001	444.4414	442.11740000000003	452.3522666666667	487.5332	458.379	605.4708666666667	738.9476000000001	324.0149333333334	450.14566666666667	473.1346666666667	496.6542	448.9354	683.0834000000001	733.8575333333334	484.2959333333333	435.62420000000003	690.1371333333334	861.2676000000001	643.4508666666668	680.4215333333334	473.84873333333337	688.9592666666667	339.72040000000004	496.6542	448.8738666666667	487.0544666666667	444.36240000000004	460.4132666666667	679.6068	491.2414	686.0428	632.3200666666667	481.11920000000003
CVD_KHM_550	653.6702666666667	898.5141333333335	671.1146666666667	801.8515333333335	1449.7268000000001	555.9649333333334	558.057	644.6862666666667	1459.4924666666668	669.4727333333335	784.9102666666668	793.7806666666668	788.1719333333334	795.5422000000001	793.7806666666668	797.0756000000001	548.7946000000001	553.5590666666668	554.6929333333335	613.1152000000001	551.3480000000001	1338.4383333333335	728.1380000000001	320.8792	556.5578	621.667	620.6073333333334	553.2886000000001	1462.6818666666668	723.1461333333334	606.9890666666668	540.2759333333335	1460.7766000000001	799.5990666666668	710.523	1449.5599333333334	616.1704000000001	1451.9053333333334	497.55493333333334	618.528	559.2273333333334	610.6883333333334	560.3506000000001	592.6942666666667	1459.867866666667	616.3556000000001	1457.5654000000002	696.0204	622.6931333333334
CVD_KHM_551	578.5328666666667	737.6357333333334	476.2087333333334	662.6158	615.3228666666668	1094.2286000000001	553.6674666666668	589.952	609.4488000000001	890.8222666666667	638.3036000000001	635.3509333333334	637.8010666666668	623.6107333333334	633.6600666666667	631.2371333333334	1099.6736666666668	1096.7669333333336	1096.5205333333333	472.33173333333343	1041.2953333333335	538.5223333333334	501.97873333333337	320.1467333333334	1042.5667333333333	457.4063333333334	470.39666666666676	1099.3238000000001	614.2701333333334	503.22253333333333	463.74246666666676	1089.2892666666667	614.2181333333334	632.8535333333334	554.5616000000001	599.9466000000001	445.81680000000006	606.5236000000001	376.82340000000005	466.13513333333344	1089.5856666666668	472.4625333333334	1094.0590666666667	442.87833333333344	610.2060666666667	469.8274666666668	611.1332000000001	555.2635333333334	465.95106666666675
CVD_KHM_552	611.1706666666666	1273.5541333333333	277.99013333333335	894.2590666666667	869.9034666666666	533.9146666666667	517.4957333333333	601.8207333333334	878.6599333333334	855.1850000000001	1005.2203333333334	1009.4206666666668	1000.3144666666667	1004.6993333333335	1003.5403333333334	999.2008000000001	531.6742666666667	530.3688666666667	537.3942666666667	651.0750666666667	539.5654000000001	806.5625333333334	660.0534666666667	417.6536666666667	538.4210666666667	642.2594666666666	645.3454666666667	531.5682	876.9808666666667	646.0156000000001	640.3916666666667	515.0536000000001	874.4891333333334	1010.5575333333334	990.5534	871.6345333333334	647.5129333333334	879.6504666666667	512.8278	650.4052	535.1940000000001	648.5316666666668	530.1442000000001	625.7496000000001	870.2763333333334	648.7387333333334	881.203	993.4576666666667	650.3294666666667
CVD_KHM_553	691.4958	925.5026	698.8550666666667	816.4621333333334	1504.9116000000001	560.5342	569.8969333333333	682.2824666666667	1513.5896	674.0374	799.3349333333333	807.3912666666666	800.5958	805.6702	802.4066666666666	812.5908000000001	553.0999333333334	550.7103333333334	560.8261333333334	642.4416	557.7641333333333	1439.5931333333335	754.9776	337.0108666666667	553.0344	648.7644	642.4721333333333	554.3082	1512.1576	744.0486666666667	631.062	551.7590666666667	1513.5896	807.1158666666666	730.7432666666667	1506.2015333333334	642.9277333333333	1509.7866000000001	532.4988000000001	640.3928000000001	555.7395333333334	647.7063333333333	554.9170666666668	622.9550666666667	1505.9124666666667	644.1704000000001	1513.5896	722.4802666666667	641.3547333333335
CVD_KHM_554	689.0565333333333	919.5119333333334	699.6720666666668	815.1973333333334	1506.1764	560.6533333333334	568.8158	682.1682	1512.3248	680.5160000000001	793.1864666666667	804.9196666666667	797.2274	802.3018000000001	799.0382666666667	810.3477333333334	556.6876000000001	558.2333333333333	568.3491333333334	640.3622666666666	554.0622000000001	1442.0370666666668	751.6092000000001	336.2767333333333	549.3324666666667	648.7644	640.3928000000001	557.8958666666667	1510.8928	746.8911333333334	633.0894666666667	559.2820666666668	1512.3248	807.1872666666667	735.1352	1508.1855333333335	642.9277333333333	1507.3473333333334	530.2591333333334	642.4721333333333	562.5284	645.6270000000001	562.4400666666668	622.9550666666667	1504.6476666666667	642.0910666666667	1512.3248	721.9466666666667	639.2754000000001
CVD_KHM_555	691.2791333333333	925.4402	701.1070666666667	821.0320666666668	1504.9062666666669	566.7084000000001	568.266	686.6406666666667	1510.3354666666667	680.6302666666668	801.8812	808.7070666666667	805.9403333333333	810.2401333333333	806.9766000000001	813.9066	562.7426666666668	564.2884	574.1528000000001	642.2249333333333	563.4584000000001	1446.5966	754.9776	335.3799333333333	558.7286666666668	648.5477333333333	646.8303333333333	567.2366666666667	1508.9034666666666	744.0897333333334	630.8453333333333	563.4936666666667	1510.3354666666667	811.6858000000001	734.95	1506.2015333333334	642.7110666666667	1501.7111333333335	532.4624666666667	640.1761333333334	568.7018666666668	652.0645333333333	568.4951333333333	622.9327333333333	1505.9124666666667	648.5286	1513.5896	722.6136666666667	641.1380666666668
CVD_KHM_556	617.4693333333333	754.7891333333333	272.8256	613.2036	597.7492000000001	662.5027333333334	356.8790666666667	609.6215333333333	600.5793333333334	553.6707333333333	554.5540666666667	551.5823333333334	549.3286666666667	558.1364666666667	556.3615333333333	554.302	668.1638666666668	661.3954000000001	661.9345333333334	570.0945333333334	618.6248	541.8606000000001	414.4803333333333	468.2630666666667	624.0944666666667	566.9230666666667	575.8034000000001	664.2285333333334	600.3626666666668	408.1154	565.6658000000001	657.1320666666667	596.9135333333334	553.6795333333333	596.325	598.5168666666667	567.8594666666668	596.5349333333334	482.80093333333343	571.2285333333334	648.3145333333334	568.3497333333335	660.0884000000001	557.9338000000001	596.6968666666667	574.6314666666667	594.8920666666667	596.3407333333334	570.2605333333335
CVD_KHM_557	641.0694	565.2498	478.7076666666668	534.9046666666667	565.5622666666667	1498.8800666666668	662.0536000000001	639.0032	557.9354666666667	852.1608666666667	596.4199333333333	605.6382000000001	606.8489333333334	594.2616666666668	603.5496	611.7043333333334	1503.7245333333335	1503.8708000000001	1501.1286	519.8525333333333	1423.5435333333335	514.0284	497.3490000000001	372.71720000000005	1415.3899333333334	508.79973333333334	521.3871333333333	1503.7245333333335	566.6921333333335	490.03020000000015	514.3480666666667	1498.4379333333334	559.0201333333334	610.4689333333334	554.9896000000001	565.8104000000001	505.34006666666664	567.1693333333334	448.2225333333334	526.4321333333334	1505.6146666666668	514.8646666666667	1505.7584000000002	496.78560000000004	575.8787333333335	510.4116	561.9792000000001	537.3494000000001	525.3778666666667
CVD_KHM_558	561.1214666666667	799.0693333333334	599.3329333333334	677.4834666666667	1259.8920666666668	489.06780000000003	485.76113333333336	558.7964666666667	1260.2833333333333	562.1526000000001	672.9656666666667	683.5456	682.2918	686.2608	676.8196	694.7520000000001	489.02113333333335	488.7762	498.02993333333336	574.2947333333333	484.33733333333333	1106.0790666666667	616.107	277.46953333333335	471.66426666666666	577.8166	578.9986	490.2294	1264.6318666666666	604.9412000000001	567.032	481.22093333333333	1265.4633333333334	697.7316000000001	641.3620000000001	1264.1928	559.4378	1263.102	455.85553333333337	574.892	488.42306666666667	578.3001333333333	491.1060666666667	531.1933333333334	1265.2250000000001	569.2812	1262.1793333333333	615.1778	577.0185333333334
CVD_KHM_559	640.2921333333334	568.2577333333334	476.56626666666676	536.2416000000001	567.3911333333334	1500.5901333333334	663.2062000000001	642.8008000000001	557.7331333333334	852.1327333333334	602.8737333333333	604.9150666666667	607.8730666666668	596.9958666666668	607.9938666666667	610.9812000000001	1505.4346	1505.5808666666667	1502.8386666666668	518.3428	1429.2311333333334	499.8255333333334	501.3444000000001	370.6024666666667	1421.703	510.45073333333335	524.4522666666667	1505.4346	566.4898000000001	488.9498000000001	512.8383333333334	1500.3709333333334	558.8178	609.3885333333334	551.1062666666668	563.7425333333334	503.2611333333333	566.9670000000001	444.09326666666675	524.9224	1500.9361333333334	517.9860666666667	1504.0953333333334	498.85446666666667	568.3812	512.9075333333334	559.9113333333335	535.8234000000001	523.9432666666667
CVD_KHM_560	645.3754	562.8301333333334	479.56113333333343	542.961	572.9538000000001	1500.5154666666667	660.3893333333334	647.8840666666667	563.2958000000001	849.344	600.085	602.1263333333334	605.0843333333335	594.2071333333334	605.2051333333334	608.1924666666667	1510.8474	1510.8474	1513.5896	525.6931333333333	1423.9927333333335	510.8947333333334	504.33926666666673	370.56940000000003	1420.1682	516.0724666666666	524.8552	1510.8474	572.0524666666668	491.94466666666676	513.2412666666667	1507.0976	564.3804666666667	606.5998000000001	542.0488	564.2484000000001	514.4896666666666	564.1501333333334	447.9263333333334	525.3253333333333	1504.3089333333335	525.2801333333333	1503.6775333333335	490.21906666666666	573.9438666666667	518.7232666666666	565.474	538.4474666666667	524.2710666666667
CVD_KHM_561	685.0267333333334	898.7582666666667	782.9776666666668	906.7349333333334	1022.0102666666668	620.6404000000001	559.4535333333333	680.4296	1018.2610000000001	698.1855333333334	844.5304	848.4143333333334	849.8534000000001	848.7284000000001	852.3482	852.3458	612.8331333333334	617.8796666666667	629.6490666666667	627.5075333333333	614.4385333333333	937.5932	842.9796666666667	315.0987333333333	606.2210666666667	624.6539333333333	625.092	621.7542666666668	1028.0381333333335	825.6695333333334	619.9284666666667	617.4872	1017.8142	846.3354	656.6057999999999	1015.3230000000001	622.3395333333333	1014.2592000000001	490.5228666666667	623.0126666666667	619.9691333333334	630.2195333333334	622.4271333333334	600.4916666666668	1014.0010666666667	624.8067333333333	1020.2140666666668	651.6688666666666	630.0582
CVD_KHM_562	709.2042	625.1062666666668	549.4490000000001	587.3932	618.9762000000001	1373.9527333333335	698.8082	708.1744	616.8088	954.7248666666667	665.3687333333335	670.9477333333334	672.0672666666668	660.8938666666668	672.1204	676.9409333333334	1376.8002000000001	1375.6516666666669	1383.1032	554.1243333333333	1398.1594	560.8983333333333	570.2294666666668	364.1068	1398.3262666666667	549.1655333333333	567.1092666666666	1382.5422666666668	620.9608000000001	553.3998666666668	556.0274	1369.5024666666668	613.1068666666667	674.1458666666667	552.3626666666668	621.6967333333334	548.6655333333333	626.1569333333334	477.33333333333337	568.6905333333333	1374.2385333333334	556.1056	1382.5448666666668	528.1710666666667	622.8522	555.5645333333333	621.2359333333334	557.4791333333334	563.6643333333334
CVD_KHM_563	644.9702666666667	560.0365333333334	474.5319333333334	532.1241333333334	558.2602	1505.9282666666668	663.1366666666668	643.354	554.5687333333334	852.2892	602.0076	604.5407333333334	603.7212000000001	596.9689333333334	603.8420000000001	606.3375333333333	1502.8386666666668	1505.4346	1508.1768000000002	515.7502666666667	1428.8025333333335	505.99980000000005	497.6672000000001	359.41380000000004	1424.978	514.7168666666666	525.7379333333333	1505.4346	559.3900666666667	485.2726000000001	512.918	1507.1542000000002	555.6534	605.2366666666667	542.4376666666667	563.5816000000001	509.48199999999997	559.8672666666668	440.2154666666667	525.0020666666667	1509.7217333333333	514.1312666666666	1506.6442666666667	495.36053333333336	561.2814666666667	513.5902	556.0973333333334	535.9728666666667	531.2950000000001
CVD_KHM_564	288.9051333333333	540.4136	180.4544	452.59406666666666	385.9068	445.7128666666666	349.9392666666667	279.674	389.96039999999994	418.68146666666655	403.32186666666666	410.2778	412.21846666666664	410.27566666666667	406.5675333333333	413.2928	435.246	434.7291333333333	435.246	282.69079999999997	410.02059999999994	334.74853333333334	308.5545333333333	673.2990666666667	405.0575333333333	275.57699999999994	279.9026666666666	432.8564666666667	392.8513333333333	302.77593333333334	282.5765333333333	431.8193333333333	393.68059999999997	412.6703333333333	388.81	395.6534	282.0578	390.772	214.16599999999997	279.78839999999997	422.50399999999996	282.69079999999997	434.7291333333333	272.3233333333333	392.41459999999995	279.9026666666666	391.8061333333333	389.0980666666666	270.92186666666663
CVD_KHM_565	753.2025333333333	606.5668000000001	354.2982	570.0383333333333	542.7655333333333	625.7804666666667	490.30920000000003	751.7565999999999	543.4074666666667	540.5125333333333	523.3967333333333	529.7936	525.1312	529.1996666666666	529.1562	534.7106666666666	607.39	630.0486666666667	626.9494000000001	1281.3421333333333	627.414	492.2276	424.8126	298.41186666666675	625.7460666666667	1260.9850666666666	1292.4686000000002	616.0504000000001	541.2432	421.3580666666667	1295.0943333333335	607.3982000000001	545.0534	529.5354	503.9420666666667	539.1802	1278.8839333333333	543.0004	1043.5405333333333	1290.1679333333334	620.7053333333333	1288.7281333333335	629.3952666666667	1268.8201333333334	542.9052666666666	1288.1843333333334	545.5324	514.0790666666667	1277.7431333333334
[truncated: 98 more columns]
