# Supplementary material for: Strong positive selection biases identity-by-descent-based inferences of recent demography and population structure in Plasmodium falciparum
Source: Nat Commun. 2024 Mar 20;15:2499. doi: 10.1038/s41467-024-46659-0 (PMC10954658; doi:10.1038/s41467-024-46659-0)
Supplement: Supplementary file 6 — Source Data File [file 41467_2024_46659_MOESM6_ESM.zip › Supplementary_Figure10/suppl_fig10b_pursat_2007.csv]

	PH0002-C	PH0003-C	PH0004-C	PH0005-C	PH0006-C	PH0007-C	PH0009-C	PH0010-C	PH0011-C	PH0012-C	PH0013-C	PH0015-C	PH0016-C	PH0017-C	PH0018-C	PH0020-C	PH0023-C	PH0024-C	PH0027-Cx	PH0028-Cx	PH0031-Cx	PH0042-C
PH0002-C	0.0	60.83753333333333	40.34013333333333	46.793000000000006	64.45893333333336	963.7470000000001	42.2907333333333	48.97993333333335	97.27240000000005	29.102733333333344	63.94953333333329	392.66546666666665	57.07066666666668	71.50006666666667	284.30333333333334	26.938333333333315	108.18886666666674	62.02966666666668	51.115800000000014	52.446533333333385	65.62333333333335	67.12446666666669
PH0003-C	60.83753333333333	0.0	54.811133333333345	36.09393333333334	23.349400000000003	44.64806666666665	6.8057333333333325	32.267133333333334	37.027733333333344	49.91866666666667	33.52579999999999	30.504066666666667	50.07506666666667	65.90006666666666	35.053333333333335	69.35993333333333	12.952199999999998	70.98213333333334	30.69826666666667	24.8502	36.09393333333334	32.15060000000004
PH0004-C	40.34013333333333	54.811133333333345	0.0	19.74359999999998	27.73666666666663	62.6506	4.164599999999986	58.60346666666668	75.8464	42.72419999999996	68.69146666666664	41.05740000000001	117.15913333333336	85.01273333333333	68.66606666666671	34.037333333333315	52.243000000000016	21.165866666666645	21.257399999999976	70.1764	19.74359999999998	55.40306666666665
PH0005-C	46.793000000000006	36.09393333333334	19.74359999999998	0.0	1220.5852	38.82773333333334	47.20266666666667	39.45386666666667	68.73793333333334	105.91773333333333	33.143733333333344	131.20933333333332	68.88793333333332	137.50293333333335	77.03366666666665	47.76340000000002	86.3356666666667	481.6598	1310.8297333333335	69.96699999999998	1496.3340666666668	50.159800000000004
PH0006-C	64.45893333333336	23.349400000000003	27.73666666666663	1220.5852	0.0	45.671133333333344	29.75546666666667	27.558866666666663	46.46140000000001	150.00513333333336	33.69646666666668	101.13933333333334	61.115266666666635	149.7748	72.38199999999998	22.31673333333333	72.51533333333336	563.6050666666666	1172.1532666666667	65.25519999999997	1209.7454	45.66826666666669
PH0007-C	963.7470000000001	44.64806666666665	62.6506	38.82773333333334	45.671133333333344	0.0	8.423933333333313	62.6332	88.99333333333337	43.28420000000001	62.97046666666664	618.7175333333333	82.67460000000003	73.74673333333337	442.6916	52.39446666666663	150.10473333333337	46.4308666666667	55.38226666666668	34.758533333333354	40.908666666666676	85.06680000000004
PH0009-C	42.2907333333333	6.8057333333333325	4.164599999999986	47.20266666666667	29.75546666666667	8.423933333333313	0.0	2.027466666666669	3.200800000000001	2.552733333333336	2.0923333333333343	7.14906666666667	0.0	3.2490000000000006	0.0	4.39006666666665	7.333200000000005	26.47126666666668	30.59073333333334	0.0	47.20266666666667	0.0
PH0010-C	48.97993333333335	32.267133333333334	58.60346666666668	39.45386666666667	27.558866666666663	62.6332	2.027466666666669	0.0	47.63366666666666	38.62286666666668	145.69406666666669	41.28913333333334	75.56853333333335	65.99306666666669	43.765666666666654	39.69033333333335	51.33766666666666	33.970866666666666	35.17320000000001	43.1250666666667	39.42686666666667	31.424999999999986
PH0011-C	97.27240000000005	37.027733333333344	75.8464	68.73793333333334	46.46140000000001	88.99333333333337	3.200800000000001	47.63366666666666	0.0	65.1228	73.17133333333334	84.78573333333335	93.34693333333335	65.18160000000003	68.56900000000003	21.553133333333317	48.66846666666668	41.87666666666667	43.994666666666674	44.76860000000003	68.73793333333334	33.63826666666664
PH0012-C	29.102733333333344	49.91866666666667	42.72419999999996	105.91773333333333	150.00513333333336	43.28420000000001	2.552733333333336	38.62286666666668	65.1228	0.0	30.43493333333334	89.0358	45.98153333333334	70.54266666666666	53.38446666666667	52.9264	80.92273333333331	155.26193333333336	131.09120000000004	38.13440000000001	106.98033333333333	47.467066666666696
PH0013-C	63.94953333333329	33.52579999999999	68.69146666666664	33.143733333333344	33.69646666666668	62.97046666666664	2.0923333333333343	145.69406666666669	73.17133333333334	30.43493333333334	0.0	34.01559999999999	33.663200000000046	47.37266666666667	45.654000000000025	38.25793333333333	46.32166666666665	41.941333333333354	43.02306666666669	58.78106666666669	33.143733333333344	55.30040000000001
PH0015-C	392.66546666666665	30.504066666666667	41.05740000000001	131.20933333333332	101.13933333333334	618.7175333333333	7.14906666666667	41.28913333333334	84.78573333333335	89.0358	34.01559999999999	0.0	40.77080000000003	42.36426666666672	164.29886666666667	36.05279999999999	115.28133333333338	194.10973333333334	103.60140000000001	50.589133333333365	128.89306666666667	76.04213333333331
PH0016-C	57.07066666666668	50.07506666666667	117.15913333333336	68.88793333333332	61.115266666666635	82.67460000000003	0.0	75.56853333333335	93.34693333333335	45.98153333333334	33.663200000000046	40.77080000000003	0.0	85.96860000000002	712.2753333333334	96.5258	54.01840000000003	54.14366666666667	69.21186666666664	87.8552666666667	75.92439999999998	38.15926666666667
PH0017-C	71.50006666666667	65.90006666666666	85.01273333333333	137.50293333333335	149.7748	73.74673333333337	3.2490000000000006	65.99306666666669	65.18160000000003	70.54266666666666	47.37266666666667	42.36426666666672	85.96860000000002	0.0	68.06646666666666	48.30293333333337	71.61880000000001	47.87953333333333	176.60133333333334	99.48493333333334	130.19166666666666	127.29360000000004
PH0018-C	284.30333333333334	35.053333333333335	68.66606666666671	77.03366666666665	72.38199999999998	442.6916	0.0	43.765666666666654	68.56900000000003	53.38446666666667	45.654000000000025	164.29886666666667	712.2753333333334	68.06646666666666	0.0	58.41973333333334	324.4818666666667	36.70986666666666	74.92439999999998	56.48446666666666	83.10553333333331	67.68926666666668
PH0020-C	26.938333333333315	69.35993333333333	34.037333333333315	47.76340000000002	22.31673333333333	52.39446666666663	4.39006666666665	39.69033333333335	21.553133333333317	52.9264	38.25793333333333	36.05279999999999	96.5258	48.30293333333337	58.41973333333334	0.0	28.367466666666683	23.48433333333334	40.83440000000001	49.81806666666667	52.58900000000001	51.56606666666666
PH0023-C	108.18886666666674	12.952199999999998	52.243000000000016	86.3356666666667	72.51533333333336	150.10473333333337	7.333200000000005	51.33766666666666	48.66846666666668	80.92273333333331	46.32166666666665	115.28133333333338	54.01840000000003	71.61880000000001	324.4818666666667	28.367466666666683	0.0	64.429	58.171600000000026	75.14133333333336	89.75940000000001	143.10193333333336
PH0024-C	62.02966666666668	70.98213333333334	21.165866666666645	481.6598	563.6050666666666	46.4308666666667	26.47126666666668	33.970866666666666	41.87666666666667	155.26193333333336	41.941333333333354	194.10973333333334	54.14366666666667	47.87953333333333	36.70986666666666	23.48433333333334	64.429	0.0	511.5982666666667	59.867066666666666	488.4015333333333	55.13080000000002
PH0027-Cx	51.115800000000014	30.69826666666667	21.257399999999976	1310.8297333333335	1172.1532666666667	55.38226666666668	30.59073333333334	35.17320000000001	43.994666666666674	131.09120000000004	43.02306666666669	103.60140000000001	69.21186666666664	176.60133333333334	74.92439999999998	40.83440000000001	58.171600000000026	511.5982666666667	0.0	62.175199999999975	1320.2624	44.60760000000002
PH0028-Cx	52.446533333333385	24.8502	70.1764	69.96699999999998	65.25519999999997	34.758533333333354	0.0	43.1250666666667	44.76860000000003	38.13440000000001	58.78106666666669	50.589133333333365	87.8552666666667	99.48493333333334	56.48446666666666	49.81806666666667	75.14133333333336	59.867066666666666	62.175199999999975	0.0	66.31459999999998	102.89146666666666
PH0031-Cx	65.62333333333335	36.09393333333334	19.74359999999998	1496.3340666666668	1209.7454	40.908666666666676	47.20266666666667	39.42686666666667	68.73793333333334	106.98033333333333	33.143733333333344	128.89306666666667	75.92439999999998	130.19166666666666	83.10553333333331	52.58900000000001	89.75940000000001	488.4015333333333	1320.2624	66.31459999999998	0.0	46.507400000000004
PH0042-C	67.12446666666669	32.15060000000004	55.40306666666665	50.159800000000004	45.66826666666669	85.06680000000004	0.0	31.424999999999986	33.63826666666664	47.467066666666696	55.30040000000001	76.04213333333331	38.15926666666667	127.29360000000004	67.68926666666668	51.56606666666666	143.10193333333336	55.13080000000002	44.60760000000002	102.89146666666666	46.507400000000004	0.0
