# Supplementary material for: Strong positive selection biases identity-by-descent-based inferences of recent demography and population structure in Plasmodium falciparum
Source: Nat Commun. 2024 Mar 20;15:2499. doi: 10.1038/s41467-024-46659-0 (PMC10954658; doi:10.1038/s41467-024-46659-0)
Supplement: Supplementary file 6 — Source Data File [file 41467_2024_46659_MOESM6_ESM.zip › Supplementary_Figure10/suppl_fig10b_pursat_2009.csv]

	PH0047-Cx	PH0051-Cx	PH0055-C	PH0057-C	PH0058-C	PH0059-C	PH0060-C	PH0064-C	PH0065-C	PH0494-CW	PH0495-C	PH0495-CW	PH0496-C	PH0496-CW	PH0497-C	PH0497-CW	PH0498-C	PH0498-CW	PH0500-CW	PH0501-CW
PH0047-Cx	0.0	24.23280000000003	10.392599999999987	16.057533333333353	60.848200000000006	101.81560000000002	36.46326666666666	67.57780000000002	41.58000000000001	109.47693333333335	7.4483999999999995	7.4483999999999995	39.32006666666666	39.11973333333333	57.0938	57.0938	53.31046666666667	51.713933333333344	48.132866666666686	13.988933333333321
PH0051-Cx	24.23280000000003	0.0	35.30853333333335	1087.7978666666668	52.770000000000024	34.10546666666667	64.21906666666666	33.3448	499.6663333333334	34.10546666666667	728.9447333333334	728.9033333333334	40.47053333333333	40.47053333333333	57.766000000000034	57.766000000000034	31.453066666666665	31.453066666666665	46.28706666666669	35.30853333333335
PH0055-C	10.392599999999987	35.30853333333335	0.0	169.6618666666667	26.34666666666668	46.025666666666666	41.12360000000004	29.269000000000013	24.35400000000002	40.391933333333334	648.5160666666667	643.1797333333334	72.4314666666667	72.4314666666667	26.752999999999975	26.752999999999975	68.0146666666667	66.91320000000002	35.856200000000015	1510.8474
PH0057-C	16.057533333333353	1087.7978666666668	169.6618666666667	0.0	46.28953333333336	41.48506666666666	59.565200000000026	31.37286666666666	338.5452	41.48506666666666	837.7354	833.1600000000001	40.791333333333334	40.791333333333334	60.98240000000003	60.98240000000003	35.516866666666665	35.516866666666665	51.350733333333366	164.3316666666667
PH0058-C	60.848200000000006	52.770000000000024	26.34666666666668	46.28953333333336	0.0	49.98720000000002	4.110266666666675	72.98346666666669	64.20059999999997	49.98720000000002	21.832133333333342	21.531333333333343	39.607666666666674	39.607666666666674	34.41720000000001	34.381000000000014	20.295400000000015	20.295400000000015	20.998266666666673	26.34666666666668
PH0059-C	101.81560000000002	34.10546666666667	46.025666666666666	41.48506666666666	49.98720000000002	0.0	44.97726666666671	43.90846666666668	21.748733333333334	1508.6695333333334	28.37113333333335	22.737400000000022	22.94000000000002	26.51873333333336	70.5797333333334	70.5797333333334	24.263466666666694	22.627600000000008	59.749133333333305	40.391933333333334
PH0060-C	36.46326666666666	64.21906666666666	41.12360000000004	59.565200000000026	4.110266666666675	44.97726666666671	0.0	74.88466666666673	61.71686666666666	44.97726666666671	55.50473333333338	55.50473333333338	89.25533333333331	89.25533333333331	68.00280000000004	68.00280000000004	74.08553333333334	74.08553333333334	30.22633333333338	41.12360000000004
PH0064-C	67.57780000000002	33.3448	29.269000000000013	31.37286666666666	72.98346666666669	43.90846666666668	74.88466666666673	0.0	59.74106666666668	43.90846666666668	53.28326666666668	50.90373333333334	129.59426666666673	127.29946666666672	84.0666	83.42626666666666	152.14900000000003	157.04753333333338	74.32946666666669	29.269000000000013
PH0065-C	41.58000000000001	499.6663333333334	24.35400000000002	338.5452	64.20059999999997	21.748733333333334	61.71686666666666	59.74106666666668	0.0	21.748733333333334	152.9888666666667	154.88193333333336	67.23139999999998	67.23139999999998	50.4196666666667	50.4196666666667	69.80633333333334	72.1576	39.224933333333325	24.35400000000002
PH0494-CW	109.47693333333335	34.10546666666667	40.391933333333334	41.48506666666666	49.98720000000002	1508.6695333333334	44.97726666666671	43.90846666666668	21.748733333333334	0.0	22.737400000000022	22.737400000000022	19.699666666666694	23.278400000000033	70.5797333333334	70.5797333333334	27.50380000000002	19.387266666666683	59.749133333333305	40.391933333333334
PH0495-C	7.4483999999999995	728.9447333333334	648.5160666666667	837.7354	21.832133333333342	28.37113333333335	55.50473333333338	53.28326666666668	152.9888666666667	22.737400000000022	0.0	1512.4042000000002	51.47146666666668	51.37026666666668	51.60600000000002	48.23573333333336	46.19700000000001	46.19700000000001	26.020733333333357	636.1078666666667
PH0495-CW	7.4483999999999995	728.9033333333334	643.1797333333334	833.1600000000001	21.531333333333343	22.737400000000022	55.50473333333338	50.90373333333334	154.88193333333336	22.737400000000022	1512.4042000000002	0.0	51.47146666666668	51.37026666666668	48.816466666666685	47.53953333333335	46.19700000000001	46.19700000000001	26.379400000000025	638.4328666666668
PH0496-C	39.32006666666666	40.47053333333333	72.4314666666667	40.791333333333334	39.607666666666674	22.94000000000002	89.25533333333331	129.59426666666673	67.23139999999998	19.699666666666694	51.47146666666668	51.47146666666668	0.0	1510.2282666666667	66.95526666666662	66.95526666666662	1224.6630666666667	1221.9669333333334	61.52806666666663	72.4314666666667
PH0496-CW	39.11973333333333	40.47053333333333	72.4314666666667	40.791333333333334	39.607666666666674	26.51873333333336	89.25533333333331	127.29946666666672	67.23139999999998	23.278400000000033	51.37026666666668	51.37026666666668	1510.2282666666667	0.0	66.87179999999995	66.87179999999995	1221.3017333333332	1222.4784	61.52806666666663	72.4314666666667
PH0497-C	57.0938	57.766000000000034	26.752999999999975	60.98240000000003	34.41720000000001	70.5797333333334	68.00280000000004	84.0666	50.4196666666667	70.5797333333334	51.60600000000002	48.816466666666685	66.95526666666662	66.87179999999995	0.0	1507.0932	70.31919999999998	70.31919999999998	54.33493333333335	26.752999999999975
PH0497-CW	57.0938	57.766000000000034	26.752999999999975	60.98240000000003	34.381000000000014	70.5797333333334	68.00280000000004	83.42626666666666	50.4196666666667	70.5797333333334	48.23573333333336	47.53953333333335	66.95526666666662	66.87179999999995	1507.0932	0.0	70.31919999999998	70.31919999999998	51.194800000000015	26.752999999999975
PH0498-C	53.31046666666667	31.453066666666665	68.0146666666667	35.516866666666665	20.295400000000015	24.263466666666694	74.08553333333334	152.14900000000003	69.80633333333334	27.50380000000002	46.19700000000001	46.19700000000001	1224.6630666666667	1221.3017333333332	70.31919999999998	70.31919999999998	0.0	1512.2016	67.83373333333329	68.0146666666667
PH0498-CW	51.713933333333344	31.453066666666665	66.91320000000002	35.516866666666665	20.295400000000015	22.627600000000008	74.08553333333334	157.04753333333338	72.1576	19.387266666666683	46.19700000000001	46.19700000000001	1221.9669333333334	1222.4784	70.31919999999998	70.31919999999998	1512.2016	0.0	77.20499999999996	66.91320000000002
PH0500-CW	48.132866666666686	46.28706666666669	35.856200000000015	51.350733333333366	20.998266666666673	59.749133333333305	30.22633333333338	74.32946666666669	39.224933333333325	59.749133333333305	26.020733333333357	26.379400000000025	61.52806666666663	61.52806666666663	54.33493333333335	51.194800000000015	67.83373333333329	77.20499999999996	0.0	35.856200000000015
PH0501-CW	13.988933333333321	35.30853333333335	1510.8474	164.3316666666667	26.34666666666668	40.391933333333334	41.12360000000004	29.269000000000013	24.35400000000002	40.391933333333334	636.1078666666667	638.4328666666668	72.4314666666667	72.4314666666667	26.752999999999975	26.752999999999975	68.0146666666667	66.91320000000002	35.856200000000015	0.0
