# Supplementary material for: Strong positive selection biases identity-by-descent-based inferences of recent demography and population structure in Plasmodium falciparum
Source: Nat Commun. 2024 Mar 20;15:2499. doi: 10.1038/s41467-024-46659-0 (PMC10954658; doi:10.1038/s41467-024-46659-0)
Supplement: Supplementary file 6 — Source Data File [file 41467_2024_46659_MOESM6_ESM.zip › Supplementary_Figure10/suppl_fig10b_pursat_2010.csv]

	PH0157-C	PH0161-C	PH0163-C	PH0164-C	PH0165-C	PH0167-C	PH0169-C	PH0171-C	PH0172-C	PH0173-C	PH0191-C	PH0192-C	PH0193-C	PH0194-C	PH0196-C	PH0197-C	PH0198-C	PH0199-C	PH0200-C	PH0206-C	PH0207-C	PH0208-C	PH0209-C	PH0210-C	PH0211-C	PH0212-C	PH0213-C	PH0237-C	PH0238-C	PH0239-C	PH0240-C	PH0241-C	PH0243-C	PH0244-C	PH0245-C	PH0246-C	PH0247-C	PH0248-C	PH0249-C	PH0250-C	PH0251-C	PH0252-C	PH0253-C	PH0254-C	PH0255-C	PH0256-C	PH0257-C	PH0260-CW	PH0261-C
PH0157-C	0.0	364.83860000000004	8.105666666666664	53.58126666666667	360.2302	8.105666666666664	364.2950666666667	46.20020000000001	55.19306666666665	273.4141333333334	63.001400000000004	90.95833333333331	17.911933333333337	36.33446666666667	281.2535333333334	363.6838	148.16826666666668	52.76666666666668	363.7225333333334	188.7406666666667	98.30706666666669	361.81413333333336	37.45066666666665	1507.0200666666667	87.6578	294.3122666666667	352.1350666666667	275.9374	360.79600000000005	64.60873333333335	53.18393333333334	479.00320000000005	42.712933333333325	51.17713333333337	42.712933333333325	66.2344	42.712933333333325	25.181199999999997	42.712933333333325	109.46440000000003	361.9120666666667	61.1258	371.96926666666667	68.4142	90.95833333333331	17.911933333333337	32.63253333333334	284.0228000000001	371.61053333333336
PH0161-C	364.83860000000004	0.0	30.93606666666667	53.39086666666665	1512.4982666666667	30.93606666666667	1512.3248	107.43853333333337	37.627133333333354	825.2273333333334	41.00700000000001	68.0146666666667	8.772533333333328	6.575266666666664	226.97020000000003	377.1358	28.910000000000018	24.134866666666653	1511.0789333333335	555.6354666666667	29.269000000000013	1513.5896	39.01533333333333	358.29553333333337	71.26773333333335	1175.6136000000001	1510.4290666666668	783.4550666666668	1512.2814666666668	16.85820000000001	26.560466666666677	553.6503333333334	61.930933333333336	15.428266666666673	53.876266666666666	44.889733333333346	53.876266666666666	17.729333333333358	55.291866666666664	15.932266666666699	1508.9516666666668	58.50300000000001	386.9320000000001	46.4198	68.0146666666667	8.772533333333328	6.575266666666664	226.18393333333336	386.9320000000001
PH0163-C	8.105666666666664	30.93606666666667	0.0	31.72853333333335	30.93606666666667	1513.5896	30.93606666666667	55.68746666666669	11.69613333333334	32.69166666666666	44.225933333333366	54.90000000000002	87.19306666666668	45.69280000000002	41.377200000000016	30.320466666666658	58.95313333333336	25.581800000000012	30.93606666666667	28.181799999999996	112.95740000000002	30.93606666666667	27.36373333333336	8.105666666666664	31.83313333333332	30.28033333333334	30.93606666666667	23.477933333333333	30.93606666666667	67.37313333333331	35.634533333333366	23.169866666666664	62.597266666666684	129.85186666666664	62.597266666666684	37.035000000000025	62.597266666666684	101.99146666666667	62.597266666666684	75.68960000000003	30.93606666666667	52.099399999999996	28.297399999999993	47.8682666666667	54.90000000000002	85.08200000000001	45.69280000000002	41.67800000000001	30.320466666666658
PH0164-C	53.58126666666667	53.39086666666665	31.72853333333335	0.0	53.39086666666665	31.72853333333335	53.39086666666665	37.554599999999986	35.85926666666667	48.81386666666667	85.76446666666669	52.40759999999999	31.676133333333354	48.80653333333334	27.58773333333332	47.11813333333333	33.05153333333333	745.7966666666666	53.39086666666665	65.28006666666664	29.638733333333327	53.39086666666665	245.46660000000003	53.58126666666667	8.999399999999987	75.21366666666663	53.39086666666665	57.22019999999999	54.124999999999986	38.7328	77.58406666666667	43.33513333333333	60.5122	21.630333333333333	60.5122	118.38466666666667	60.5122	47.03900000000001	60.5122	18.832066666666666	54.124999999999986	50.21719999999998	44.520399999999995	85.76446666666669	52.40759999999999	31.676133333333354	46.37533333333334	22.898866666666663	44.520399999999995
PH0165-C	360.2302	1512.4982666666667	30.93606666666667	53.39086666666665	0.0	30.93606666666667	1511.2334666666668	107.43853333333337	30.48880000000002	811.7214666666667	41.00700000000001	68.0146666666667	8.772533333333328	6.575266666666664	220.82100000000003	377.1358	28.910000000000018	24.134866666666653	1512.4982666666667	553.5005333333334	29.269000000000013	1512.4982666666667	39.01533333333333	354.7784666666667	71.26773333333335	1189.5130000000001	1511.2334666666668	779.5126	1509.5392666666667	16.85820000000001	26.560466666666677	546.4098	49.879066666666674	15.428266666666673	41.824400000000004	43.798400000000015	41.824400000000004	17.729333333333358	49.879066666666674	15.932266666666699	1513.5896	48.22946666666668	384.08086666666674	41.00700000000001	68.0146666666667	8.772533333333328	6.575266666666664	220.03473333333335	384.08086666666674
PH0167-C	8.105666666666664	30.93606666666667	1513.5896	31.72853333333335	30.93606666666667	0.0	30.93606666666667	55.68746666666669	11.69613333333334	32.69166666666666	44.225933333333366	54.90000000000002	87.19306666666668	45.42820000000002	41.67800000000001	30.320466666666658	59.253933333333364	25.581800000000012	30.93606666666667	28.181799999999996	112.95740000000002	30.93606666666667	27.36373333333336	8.105666666666664	31.83313333333332	30.28033333333334	30.93606666666667	23.477933333333333	30.93606666666667	67.37313333333331	35.634533333333366	23.169866666666664	62.597266666666684	125.96666666666665	62.597266666666684	37.035000000000025	62.597266666666684	101.69066666666666	62.597266666666684	75.68960000000003	30.93606666666667	51.79859999999999	28.297399999999993	47.8682666666667	54.90000000000002	85.08200000000001	45.42820000000002	41.377200000000016	30.320466666666658
PH0169-C	364.2950666666667	1512.3248	30.93606666666667	53.39086666666665	1511.2334666666668	30.93606666666667	0.0	109.50333333333336	37.627133333333354	821.9836	41.00700000000001	68.0146666666667	8.772533333333328	6.575266666666664	225.2662666666667	377.1358	28.910000000000018	20.391799999999996	1512.3248	550.4651333333334	29.269000000000013	1513.5896	33.1788	360.25366666666673	64.26753333333335	1190.0906	1513.5896	779.8716666666667	1509.5846666666666	16.85820000000001	26.560466666666677	553.6503333333334	61.930933333333336	15.428266666666673	53.876266666666666	44.889733333333346	53.876266666666666	17.729333333333358	55.291866666666664	15.932266666666699	1509.5826000000002	58.50300000000001	384.08086666666674	46.4198	68.0146666666667	8.772533333333328	6.575266666666664	224.48000000000002	384.08086666666674
PH0171-C	46.20020000000001	107.43853333333337	55.68746666666669	37.554599999999986	107.43853333333337	55.68746666666669	109.50333333333336	0.0	66.05273333333334	55.63366666666666	70.76046666666667	56.761333333333326	39.40346666666668	33.87373333333334	90.94533333333334	94.35739999999998	59.34673333333335	49.91126666666666	107.43853333333337	47.4598	43.13246666666669	107.43853333333337	52.295000000000016	46.20020000000001	612.7686000000001	94.69300000000003	109.50333333333336	118.57186666666668	106.7756666666667	29.075999999999997	61.98026666666664	100.76373333333333	81.08559999999997	31.894933333333345	81.08559999999997	87.6986	81.08559999999997	52.39286666666667	81.08559999999997	65.97780000000004	106.7756666666667	88.633	97.6848	71.91113333333334	56.3732	39.40346666666668	30.783866666666675	89.50220000000002	97.6848
PH0172-C	55.19306666666665	37.627133333333354	11.69613333333334	35.85926666666667	30.48880000000002	11.69613333333334	37.627133333333354	66.05273333333334	0.0	42.04446666666667	160.04760000000007	71.71326666666668	85.23233333333332	63.5492	53.16273333333334	46.36433333333333	61.036400000000015	20.648200000000003	37.627133333333354	61.136600000000016	39.9114666666667	37.627133333333354	372.89446666666674	54.98939999999999	51.16253333333333	89.16246666666669	37.627133333333354	46.724000000000004	37.627133333333354	31.505466666666685	534.788	59.03120000000001	60.819466666666685	47.75393333333333	60.819466666666685	484.9863333333334	60.819466666666685	54.48040000000002	60.819466666666685	40.20406666666669	37.627133333333354	40.39206666666664	46.24966666666666	164.37360000000007	71.71326666666668	85.00379999999998	63.5492	50.17593333333335	46.24966666666666
PH0173-C	273.4141333333334	825.2273333333334	32.69166666666666	48.81386666666667	811.7214666666667	32.69166666666666	821.9836	55.63366666666666	42.04446666666667	0.0	75.48200000000003	64.31106666666668	18.162466666666667	203.92000000000002	130.9214	263.2502	37.19580000000002	13.590000000000002	820.8892666666668	325.3138666666667	75.77293333333333	822.3762	27.095933333333313	270.3966666666667	51.4618	650.1875333333334	817.8082666666668	452.03773333333334	819.7163333333334	24.83953333333335	78.21906666666669	332.7002	62.809533333333356	42.74006666666668	53.09066666666667	91.7112	53.09066666666667	34.50080000000001	62.809533333333356	26.077866666666704	821.0696	48.647400000000005	271.08593333333334	72.70193333333336	64.31106666666668	18.162466666666667	195.44620000000003	128.522	271.08593333333334
PH0191-C	63.001400000000004	41.00700000000001	44.225933333333366	85.76446666666669	41.00700000000001	44.225933333333366	41.00700000000001	70.76046666666667	160.04760000000007	75.48200000000003	0.0	432.58553333333333	28.642533333333333	81.05459999999998	49.767200000000024	65.74686666666666	74.71893333333334	42.23806666666663	41.00700000000001	36.41553333333336	96.41253333333333	41.00700000000001	192.9480666666667	63.001400000000004	87.96919999999996	76.79560000000001	41.00700000000001	37.19133333333333	41.00700000000001	56.47086666666668	287.0355333333334	59.33093333333332	690.363	63.794199999999975	691.1298	560.3786666666667	695.9082000000001	56.13080000000001	696.6898000000001	72.18266666666668	41.00700000000001	79.54233333333337	61.50673333333333	1510.2552666666668	430.25346666666667	26.531466666666667	85.96526666666664	49.767200000000024	63.529799999999994
PH0192-C	90.95833333333331	68.0146666666667	54.90000000000002	52.40759999999999	68.0146666666667	54.90000000000002	68.0146666666667	56.761333333333326	71.71326666666668	64.31106666666668	432.58553333333333	0.0	43.0222	84.26119999999999	42.82046666666666	28.582399999999957	31.453066666666665	28.835800000000006	68.0146666666667	56.64346666666669	152.5633333333334	68.0146666666667	25.282999999999987	90.95833333333331	50.28593333333332	51.69226666666668	68.0146666666667	42.17033333333335	68.0146666666667	93.56093333333332	62.21486666666665	49.002733333333296	550.999	142.63513333333333	548.1456666666668	86.66486666666663	550.8422	74.07333333333335	546.3176666666667	51.325066666666686	68.0146666666667	61.09573333333332	28.582399999999957	429.7464	1508.9313333333334	43.0222	81.54093333333333	42.82046666666666	28.582399999999957
PH0193-C	17.911933333333337	8.772533333333328	87.19306666666668	31.676133333333354	8.772533333333328	87.19306666666668	8.772533333333328	39.40346666666668	85.23233333333332	18.162466666666667	28.642533333333333	43.0222	0.0	83.72820000000002	18.158266666666655	15.610000000000003	33.330333333333314	21.125600000000013	8.772533333333328	128.0602	86.82786666666668	8.772533333333328	146.8718	17.911933333333337	32.62919999999998	49.20313333333332	8.772533333333328	12.581333333333333	8.772533333333328	216.71500000000003	180.4468	19.18353333333333	16.737933333333324	158.2488	16.737933333333324	21.214000000000006	16.737933333333324	54.95126666666667	16.737933333333324	76.4382	8.772533333333328	27.605600000000006	15.610000000000003	28.642533333333333	43.0222	1505.6145333333334	79.67573333333334	14.83273333333333	15.610000000000003
PH0194-C	36.33446666666667	6.575266666666664	45.69280000000002	48.80653333333334	6.575266666666664	45.42820000000002	6.575266666666664	33.87373333333334	63.5492	203.92000000000002	81.05459999999998	84.26119999999999	83.72820000000002	0.0	32.23953333333333	48.30366666666664	43.554400000000015	20.624266666666664	6.575266666666664	17.505666666666652	61.54006666666666	6.575266666666664	64.30339999999998	36.33446666666667	51.46073333333334	22.833533333333328	6.575266666666664	26.824733333333327	6.575266666666664	50.00346666666667	105.25520000000002	24.302999999999983	25.213866666666668	77.40213333333331	25.213866666666668	157.86846666666665	25.213866666666668	51.40846666666666	25.213866666666668	53.38540000000001	6.575266666666664	68.55779999999997	48.30366666666664	81.05459999999998	81.51839999999999	83.48866666666667	1505.2113333333334	26.352333333333334	48.30366666666664
PH0196-C	281.2535333333334	226.97020000000003	41.377200000000016	27.58773333333332	220.82100000000003	41.67800000000001	225.2662666666667	90.94533333333334	53.16273333333334	130.9214	49.767200000000024	42.82046666666666	18.158266666666655	32.23953333333333	0.0	246.68800000000002	319.86333333333334	38.09946666666667	226.97020000000003	91.05180000000001	32.226199999999984	226.97020000000003	37.558	281.04986666666673	61.15419999999999	153.89006666666668	228.16713333333337	352.02953333333335	226.97020000000003	122.43546666666668	83.34853333333332	368.96766666666673	60.095533333333336	22.56000000000001	62.59060000000001	76.15046666666669	62.59060000000001	134.56433333333334	60.095533333333336	150.33166666666668	226.97020000000003	58.853866666666676	244.36300000000003	55.91640000000002	45.33113333333333	22.68133333333332	36.448199999999986	1512.7226666666668	243.29213333333337
PH0197-C	363.6838	377.1358	30.320466666666658	47.11813333333333	377.1358	30.320466666666658	377.1358	94.35739999999998	46.36433333333333	263.2502	65.74686666666666	28.582399999999957	15.610000000000003	48.30366666666664	246.68800000000002	0.0	79.59780000000002	25.58106666666668	377.1358	187.08053333333336	65.96813333333334	377.1358	44.73793333333333	361.7528666666667	96.6088666666667	290.2134666666667	374.1183333333334	821.1498	377.1358	46.27020000000002	63.00686666666667	824.1618000000001	30.898133333333327	34.88806666666665	28.330666666666666	94.87626666666665	28.330666666666666	43.64346666666668	30.898133333333327	58.972266666666684	382.55160000000006	52.42133333333336	1504.6698666666668	65.74686666666666	28.582399999999957	15.610000000000003	48.30366666666664	243.94580000000002	1510.0000666666667
PH0198-C	148.16826666666668	28.910000000000018	58.95313333333336	33.05153333333333	28.910000000000018	59.253933333333364	28.910000000000018	59.34673333333335	61.036400000000015	37.19580000000002	74.71893333333334	31.453066666666665	33.330333333333314	43.554400000000015	319.86333333333334	79.59780000000002	0.0	23.895733333333318	28.910000000000018	45.63420000000003	33.3448	28.910000000000018	58.07933333333336	150.56053333333335	66.24119999999999	30.61293333333334	28.910000000000018	52.5756	28.910000000000018	711.0353333333334	71.82639999999998	84.99106666666668	80.18460000000002	40.33033333333333	76.92786666666669	87.33466666666668	80.18460000000002	592.2442000000001	76.92786666666669	1051.3374666666668	28.910000000000018	43.362733333333345	79.48313333333336	72.38480000000001	31.453066666666665	33.52966666666664	43.554400000000015	315.25866666666667	79.48313333333336
PH0199-C	52.76666666666668	24.134866666666653	25.581800000000012	745.7966666666666	24.134866666666653	25.581800000000012	20.391799999999996	49.91126666666666	20.648200000000003	13.590000000000002	42.23806666666663	28.835800000000006	21.125600000000013	20.624266666666664	38.09946666666667	25.58106666666668	23.895733333333318	0.0	23.377133333333326	43.950866666666656	27.114200000000025	24.134866666666653	397.4932	52.76666666666668	45.15659999999998	25.66379999999997	20.391799999999996	16.651933333333325	23.377133333333326	14.569599999999994	47.425199999999975	18.845599999999997	33.4672	13.599733333333326	33.4672	35.60353333333333	33.4672	30.80166666666668	33.4672	5.430266666666663	24.134866666666653	47.19659999999999	25.58106666666668	42.23806666666663	28.835800000000006	21.125600000000013	14.135866666666665	36.73613333333334	25.58106666666668
PH0200-C	363.7225333333334	1511.0789333333335	30.93606666666667	53.39086666666665	1512.4982666666667	30.93606666666667	1512.3248	107.43853333333337	37.627133333333354	820.8892666666668	41.00700000000001	68.0146666666667	8.772533333333328	6.575266666666664	226.97020000000003	377.1358	28.910000000000018	23.377133333333326	0.0	556.3914666666667	29.269000000000013	1513.5896	39.01533333333333	357.1794666666667	71.26773333333335	1190.1614	1512.3248	779.9859333333334	1512.2814666666668	16.85820000000001	26.560466666666677	561.5559333333333	61.930933333333336	15.428266666666673	53.876266666666666	44.889733333333346	53.876266666666666	17.729333333333358	55.291866666666664	15.932266666666699	1510.8474	58.50300000000001	384.08086666666674	46.4198	68.0146666666667	8.772533333333328	6.575266666666664	226.18393333333336	384.08086666666674
PH0206-C	188.7406666666667	555.6354666666667	28.181799999999996	65.28006666666664	553.5005333333334	28.181799999999996	550.4651333333334	47.4598	61.136600000000016	325.3138666666667	36.41553333333336	56.64346666666669	128.0602	17.505666666666652	91.05180000000001	187.08053333333336	45.63420000000003	43.950866666666656	556.3914666666667	0.0	28.36726666666667	551.0612666666667	50.07226666666668	185.24120000000002	30.661200000000022	452.5050666666666	553.7265333333334	332.44793333333337	556.3914666666667	64.17493333333334	48.890000000000015	226.59506666666667	58.030800000000035	58.648799999999994	49.976133333333365	38.225866666666676	49.976133333333365	29.33940000000001	58.030800000000035	34.76833333333339	556.3914666666667	47.78593333333334	187.88200000000003	47.38746666666668	54.31140000000003	127.46640000000001	14.520333333333323	91.05180000000001	189.9316666666667
PH0207-C	98.30706666666669	29.269000000000013	112.95740000000002	29.638733333333327	29.269000000000013	112.95740000000002	29.269000000000013	43.13246666666669	39.9114666666667	75.77293333333333	96.41253333333333	152.5633333333334	86.82786666666668	61.54006666666666	32.226199999999984	65.96813333333334	33.3448	27.114200000000025	29.269000000000013	28.36726666666667	0.0	29.269000000000013	33.385066666666695	98.30706666666669	62.219333333333296	29.217800000000018	29.269000000000013	38.39746666666669	29.269000000000013	87.72853333333333	47.00073333333337	59.145600000000016	98.9008	137.96293333333332	103.71366666666668	29.292666666666697	98.9008	203.9512	98.9008	31.980933333333347	29.269000000000013	54.75173333333335	64.51966666666667	96.41253333333333	153.22753333333338	85.61473333333333	61.54006666666666	32.226199999999984	65.96813333333334
PH0208-C	361.81413333333336	1513.5896	30.93606666666667	53.39086666666665	1512.4982666666667	30.93606666666667	1513.5896	107.43853333333337	37.627133333333354	822.3762	41.00700000000001	68.0146666666667	8.772533333333328	6.575266666666664	226.97020000000003	377.1358	28.910000000000018	24.134866666666653	1513.5896	551.0612666666667	29.269000000000013	0.0	39.01533333333333	358.3509333333334	71.26773333333335	1192.8042	1511.1503333333335	774.5414666666667	1508.9700666666668	16.85820000000001	26.560466666666677	553.0811333333334	61.930933333333336	15.428266666666673	53.876266666666666	44.320533333333344	53.876266666666666	17.729333333333358	55.291866666666664	15.932266666666699	1513.0204	54.1644	384.08086666666674	46.4198	68.0146666666667	8.772533333333328	6.575266666666664	226.18393333333336	384.08086666666674
PH0209-C	37.45066666666665	39.01533333333333	27.36373333333336	245.46660000000003	39.01533333333333	27.36373333333336	33.1788	52.295000000000016	372.89446666666674	27.095933333333313	192.9480666666667	25.282999999999987	146.8718	64.30339999999998	37.558	44.73793333333333	58.07933333333336	397.4932	39.01533333333333	50.07226666666668	33.385066666666695	39.01533333333333	0.0	37.45066666666665	51.96260000000001	96.36639999999998	33.1788	62.21953333333333	39.01533333333333	20.674666666666695	467.82093333333336	50.439266666666654	56.167333333333374	35.99173333333333	56.167333333333374	501.0586666666667	56.167333333333374	47.05200000000003	56.167333333333374	39.13080000000003	39.01533333333333	61.896933333333315	42.52086666666666	192.9480666666667	22.77233333333332	146.83666666666667	49.203599999999994	36.19466666666666	40.45559999999999
PH0210-C	1507.0200666666667	358.29553333333337	8.105666666666664	53.58126666666667	354.7784666666667	8.105666666666664	360.25366666666673	46.20020000000001	54.98939999999999	270.3966666666667	63.001400000000004	90.95833333333331	17.911933333333337	36.33446666666667	281.04986666666673	361.7528666666667	150.56053333333335	52.76666666666668	357.1794666666667	185.24120000000002	98.30706666666669	358.3509333333334	37.45066666666665	0.0	87.6578	286.77740000000006	354.63540000000006	271.71933333333334	354.8221333333334	64.40506666666668	52.98026666666668	477.1683333333334	43.165400000000005	51.17713333333337	42.712933333333325	64.9394	43.165400000000005	25.181199999999997	42.712933333333325	109.26073333333336	355.93820000000005	60.03446666666667	370.03833333333336	68.4142	90.95833333333331	17.911933333333337	32.63253333333334	284.25520000000006	369.67960000000005
PH0211-C	87.6578	71.26773333333335	31.83313333333332	8.999399999999987	71.26773333333335	31.83313333333332	64.26753333333335	612.7686000000001	51.16253333333333	51.4618	87.96919999999996	50.28593333333332	32.62919999999998	51.46073333333334	61.15419999999999	96.6088666666667	66.24119999999999	45.15659999999998	71.26773333333335	30.661200000000022	62.219333333333296	71.26773333333335	51.96260000000001	87.6578	0.0	84.28566666666666	64.26753333333335	35.76346666666668	71.26773333333335	30.92833333333332	52.3119333333333	96.1576666666667	74.5787333333333	28.223000000000006	74.5787333333333	90.4647333333333	74.5787333333333	47.432799999999965	74.5787333333333	35.73306666666665	71.26773333333335	75.07539999999997	95.00653333333337	87.96919999999996	50.28593333333332	32.62919999999998	48.47540000000001	61.15419999999999	94.80200000000002
PH0212-C	294.3122666666667	1175.6136000000001	30.28033333333334	75.21366666666663	1189.5130000000001	30.28033333333334	1190.0906	94.69300000000003	89.16246666666669	650.1875333333334	76.79560000000001	51.69226666666668	49.20313333333332	22.833533333333328	153.89006666666668	290.2134666666667	30.61293333333334	25.66379999999997	1190.1614	452.5050666666666	29.217800000000018	1192.8042	96.36639999999998	286.77740000000006	84.28566666666666	0.0	1186.9693333333335	602.1244	1190.3929333333333	23.110466666666674	169.21926666666667	407.6770666666667	58.476199999999984	20.03933333333334	62.49319999999998	149.028	62.49319999999998	18.192266666666686	56.30659999999999	28.948200000000014	1190.9438666666667	53.70980000000001	295.13546666666673	82.2084	51.69226666666668	46.607199999999985	14.59793333333333	153.1038	297.15853333333337
PH0213-C	352.1350666666667	1510.4290666666668	30.93606666666667	53.39086666666665	1511.2334666666668	30.93606666666667	1513.5896	109.50333333333336	37.627133333333354	817.8082666666668	41.00700000000001	68.0146666666667	8.772533333333328	6.575266666666664	228.16713333333337	374.1183333333334	28.910000000000018	20.391799999999996	1512.3248	553.7265333333334	29.269000000000013	1511.1503333333335	33.1788	354.63540000000006	64.26753333333335	1186.9693333333335	0.0	776.4871333333334	1506.0593333333334	16.85820000000001	26.560466666666677	556.7810666666667	53.876266666666666	15.428266666666673	61.930933333333336	44.320533333333344	61.930933333333336	17.729333333333358	47.237199999999994	15.932266666666699	1511.7556000000002	54.1644	381.06340000000006	46.4198	68.0146666666667	8.772533333333328	6.575266666666664	227.3808666666667	381.06340000000006
PH0237-C	275.9374	783.4550666666668	23.477933333333333	57.22019999999999	779.5126	23.477933333333333	779.8716666666667	118.57186666666668	46.724000000000004	452.03773333333334	37.19133333333333	42.17033333333335	12.581333333333333	26.824733333333327	352.02953333333335	821.1498	52.5756	16.651933333333325	779.9859333333334	332.44793333333337	38.39746666666669	774.5414666666667	62.21953333333333	271.71933333333334	35.76346666666668	602.1244	776.4871333333334	0.0	779.4167333333334	45.76073333333331	76.11693333333332	912.2153333333334	35.26266666666667	38.65739999999998	42.10733333333333	116.8306	42.10733333333333	32.676799999999986	35.26266666666667	36.66746666666668	777.7544666666668	73.06006666666671	810.4643333333333	37.19133333333333	44.68100000000002	12.581333333333333	26.824733333333327	351.24326666666667	807.7317333333334
PH0238-C	360.79600000000005	1512.2814666666668	30.93606666666667	54.124999999999986	1509.5392666666667	30.93606666666667	1509.5846666666666	106.7756666666667	37.627133333333354	819.7163333333334	41.00700000000001	68.0146666666667	8.772533333333328	6.575266666666664	226.97020000000003	377.1358	28.910000000000018	23.377133333333326	1512.2814666666668	556.3914666666667	29.269000000000013	1508.9700666666668	39.01533333333333	354.8221333333334	71.26773333333335	1190.3929333333333	1506.0593333333334	779.4167333333334	0.0	16.85820000000001	26.560466666666677	560.9867333333334	53.876266666666666	15.428266666666673	53.876266666666666	44.320533333333344	53.876266666666666	17.729333333333358	47.237199999999994	15.932266666666699	1509.5392666666667	54.1644	384.08086666666674	46.4198	68.0146666666667	8.772533333333328	6.575266666666664	226.18393333333336	384.08086666666674
PH0239-C	64.60873333333335	16.85820000000001	67.37313333333331	38.7328	16.85820000000001	67.37313333333331	16.85820000000001	29.075999999999997	31.505466666666685	24.83953333333335	56.47086666666668	93.56093333333332	216.71500000000003	50.00346666666667	122.43546666666668	46.27020000000002	711.0353333333334	14.569599999999994	16.85820000000001	64.17493333333334	87.72853333333333	16.85820000000001	20.674666666666695	64.40506666666668	30.92833333333332	23.110466666666674	16.85820000000001	45.76073333333331	16.85820000000001	0.0	51.685066666666664	30.557999999999996	91.76673333333336	389.5185333333334	88.51000000000002	35.971466666666686	91.76673333333336	369.8738	88.51000000000002	635.1268666666667	22.04440000000001	39.7446666666667	38.029733333333354	56.47086666666668	92.51613333333331	211.96206666666666	48.10773333333334	122.43546666666668	38.029733333333354
PH0240-C	53.18393333333334	26.560466666666677	35.634533333333366	77.58406666666667	26.560466666666677	35.634533333333366	26.560466666666677	61.98026666666664	534.788	78.21906666666669	287.0355333333334	62.21486666666665	180.4468	105.25520000000002	83.34853333333332	63.00686666666667	71.82639999999998	47.425199999999975	26.560466666666677	48.890000000000015	47.00073333333337	26.560466666666677	467.82093333333336	52.98026666666668	52.3119333333333	169.21926666666667	26.560466666666677	76.11693333333332	26.560466666666677	51.685066666666664	0.0	72.47986666666667	72.92766666666664	38.27806666666667	70.1153333333333	848.1739333333334	72.92766666666664	40.890266666666676	72.92766666666664	49.910866666666635	26.560466666666677	52.05793333333334	60.86913333333334	286.00160000000005	65.0272	185.20046666666667	98.1652666666667	83.34853333333332	62.8922
PH0241-C	479.00320000000005	553.6503333333334	23.169866666666664	43.33513333333333	546.4098	23.169866666666664	553.6503333333334	100.76373333333333	59.03120000000001	332.7002	59.33093333333332	49.002733333333296	19.18353333333333	24.302999999999983	368.96766666666673	824.1618000000001	84.99106666666668	18.845599999999997	561.5559333333333	226.59506666666667	59.145600000000016	553.0811333333334	50.439266666666654	477.1683333333334	96.1576666666667	407.6770666666667	556.7810666666667	912.2153333333334	560.9867333333334	30.557999999999996	72.47986666666667	0.0	58.14366666666667	27.905066666666677	48.87899999999999	104.28533333333333	48.87899999999999	23.768866666666668	58.14366666666667	48.362866666666704	545.0769333333334	97.96080000000003	824.6701333333333	65.48013333333331	49.002733333333296	19.18353333333333	24.302999999999983	371.1262666666667	824.6701333333333
PH0243-C	42.712933333333325	61.930933333333336	62.597266666666684	60.5122	49.879066666666674	62.597266666666684	61.930933333333336	81.08559999999997	60.819466666666685	62.809533333333356	690.363	550.999	16.737933333333324	25.213866666666668	60.095533333333336	30.898133333333327	80.18460000000002	33.4672	61.930933333333336	58.030800000000035	98.9008	61.930933333333336	56.167333333333374	43.165400000000005	74.5787333333333	58.476199999999984	53.876266666666666	35.26266666666667	53.876266666666666	91.76673333333336	72.92766666666664	58.14366666666667	0.0	90.75306666666665	1513.5896	75.2804	1513.5896	71.8360666666667	1506.0674666666666	83.1542	61.930933333333336	86.73253333333334	28.87506666666666	697.2608	549.9882	16.737933333333324	25.213866666666668	57.167400000000015	30.898133333333327
PH0244-C	51.17713333333337	15.428266666666673	129.85186666666664	21.630333333333333	15.428266666666673	125.96666666666665	15.428266666666673	31.894933333333345	47.75393333333333	42.74006666666668	63.794199999999975	142.63513333333333	158.2488	77.40213333333331	22.56000000000001	34.88806666666665	40.33033333333333	13.599733333333326	15.428266666666673	58.648799999999994	137.96293333333332	15.428266666666673	35.99173333333333	51.17713333333337	28.223000000000006	20.03933333333334	15.428266666666673	38.65739999999998	15.428266666666673	389.5185333333334	38.27806666666667	27.905066666666677	90.75306666666665	0.0	90.75306666666665	45.42853333333331	90.75306666666665	109.36239999999998	90.75306666666665	165.08213333333336	15.428266666666673	59.52540000000003	37.72246666666667	63.794199999999975	137.97686666666664	158.2488	84.34599999999998	22.56000000000001	37.72246666666667
PH0245-C	42.712933333333325	53.876266666666666	62.597266666666684	60.5122	41.824400000000004	62.597266666666684	53.876266666666666	81.08559999999997	60.819466666666685	53.09066666666667	691.1298	548.1456666666668	16.737933333333324	25.213866666666668	62.59060000000001	28.330666666666666	76.92786666666669	33.4672	53.876266666666666	49.976133333333365	103.71366666666668	53.876266666666666	56.167333333333374	42.712933333333325	74.5787333333333	62.49319999999998	61.930933333333336	42.10733333333333	53.876266666666666	88.51000000000002	70.1153333333333	48.87899999999999	1513.5896	90.75306666666665	0.0	72.46806666666666	1513.5896	69.3596666666667	1509.6542666666667	83.1542	53.876266666666666	87.94253333333334	26.3076	698.0513333333333	547.1348666666668	16.737933333333324	25.213866666666668	65.51873333333333	28.330666666666666
PH0246-C	66.2344	44.889733333333346	37.035000000000025	118.38466666666667	43.798400000000015	37.035000000000025	44.889733333333346	87.6986	484.9863333333334	91.7112	560.3786666666667	86.66486666666663	21.214000000000006	157.86846666666665	76.15046666666669	94.87626666666665	87.33466666666668	35.60353333333333	44.889733333333346	38.225866666666676	29.292666666666697	44.320533333333344	501.0586666666667	64.9394	90.4647333333333	149.028	44.320533333333344	116.8306	44.320533333333344	35.971466666666686	848.1739333333334	104.28533333333333	75.2804	45.42853333333331	72.46806666666666	0.0	75.2804	51.64886666666668	75.2804	55.227333333333334	44.320533333333344	109.98433333333335	90.52146666666665	557.6396666666667	89.47719999999997	21.214000000000006	147.1574	76.15046666666669	92.54453333333332
PH0247-C	42.712933333333325	53.876266666666666	62.597266666666684	60.5122	41.824400000000004	62.597266666666684	53.876266666666666	81.08559999999997	60.819466666666685	53.09066666666667	695.9082000000001	550.8422	16.737933333333324	25.213866666666668	62.59060000000001	28.330666666666666	80.18460000000002	33.4672	53.876266666666666	49.976133333333365	98.9008	53.876266666666666	56.167333333333374	43.165400000000005	74.5787333333333	62.49319999999998	61.930933333333336	42.10733333333333	53.876266666666666	91.76673333333336	72.92766666666664	48.87899999999999	1513.5896	90.75306666666665	1513.5896	75.2804	0.0	71.8360666666667	1506.0674666666666	83.1542	53.876266666666666	87.94253333333334	26.3076	702.7982666666667	549.8314	16.737933333333324	25.213866666666668	65.51873333333333	28.330666666666666
PH0248-C	25.181199999999997	17.729333333333358	101.99146666666667	47.03900000000001	17.729333333333358	101.69066666666666	17.729333333333358	52.39286666666667	54.48040000000002	34.50080000000001	56.13080000000001	74.07333333333335	54.95126666666667	51.40846666666666	134.56433333333334	43.64346666666668	592.2442000000001	30.80166666666668	17.729333333333358	29.33940000000001	203.9512	17.729333333333358	47.05200000000003	25.181199999999997	47.432799999999965	18.192266666666686	17.729333333333358	32.676799999999986	17.729333333333358	369.8738	40.890266666666676	23.768866666666668	71.8360666666667	109.36239999999998	69.3596666666667	51.64886666666668	71.8360666666667	0.0	69.3596666666667	362.3094666666667	17.729333333333358	55.152266666666684	43.64346666666668	56.13080000000001	70.51746666666668	54.95126666666667	51.40846666666666	137.76306666666667	45.663333333333355
PH0249-C	42.712933333333325	55.291866666666664	62.597266666666684	60.5122	49.879066666666674	62.597266666666684	55.291866666666664	81.08559999999997	60.819466666666685	62.809533333333356	696.6898000000001	546.3176666666667	16.737933333333324	25.213866666666668	60.095533333333336	30.898133333333327	76.92786666666669	33.4672	55.291866666666664	58.030800000000035	98.9008	55.291866666666664	56.167333333333374	42.712933333333325	74.5787333333333	56.30659999999999	47.237199999999994	35.26266666666667	47.237199999999994	88.51000000000002	72.92766666666664	58.14366666666667	1506.0674666666666	90.75306666666665	1509.6542666666667	75.2804	1506.0674666666666	69.3596666666667	0.0	83.1542	55.291866666666664	86.73253333333334	28.87506666666666	703.5876000000001	545.3068666666667	16.737933333333324	25.213866666666668	57.167400000000015	30.898133333333327
PH0250-C	109.46440000000003	15.932266666666699	75.68960000000003	18.832066666666666	15.932266666666699	75.68960000000003	15.932266666666699	65.97780000000004	40.20406666666669	26.077866666666704	72.18266666666668	51.325066666666686	76.4382	53.38540000000001	150.33166666666668	58.972266666666684	1051.3374666666668	5.430266666666663	15.932266666666699	34.76833333333339	31.980933333333347	15.932266666666699	39.13080000000003	109.26073333333336	35.73306666666665	28.948200000000014	15.932266666666699	36.66746666666668	15.932266666666699	635.1268666666667	49.910866666666635	48.362866666666704	83.1542	165.08213333333336	83.1542	55.227333333333334	83.1542	362.3094666666667	83.1542	0.0	15.932266666666699	36.425	58.85760000000002	69.84853333333335	51.325066666666686	76.4382	53.38540000000001	154.93633333333335	58.85760000000002
PH0251-C	361.9120666666667	1508.9516666666668	30.93606666666667	54.124999999999986	1513.5896	30.93606666666667	1509.5826000000002	106.7756666666667	37.627133333333354	821.0696	41.00700000000001	68.0146666666667	8.772533333333328	6.575266666666664	226.97020000000003	382.55160000000006	28.910000000000018	24.134866666666653	1510.8474	556.3914666666667	29.269000000000013	1513.0204	39.01533333333333	355.93820000000005	71.26773333333335	1190.9438666666667	1511.7556000000002	777.7544666666668	1509.5392666666667	22.04440000000001	26.560466666666677	545.0769333333334	61.930933333333336	15.428266666666673	53.876266666666666	44.320533333333344	53.876266666666666	17.729333333333358	55.291866666666664	15.932266666666699	0.0	54.1644	384.08086666666674	46.4198	68.0146666666667	8.772533333333328	6.575266666666664	226.18393333333336	384.08086666666674
PH0252-C	61.1258	58.50300000000001	52.099399999999996	50.21719999999998	48.22946666666668	51.79859999999999	58.50300000000001	88.633	40.39206666666664	48.647400000000005	79.54233333333337	61.09573333333332	27.605600000000006	68.55779999999997	58.853866666666676	52.42133333333336	43.362733333333345	47.19659999999999	58.50300000000001	47.78593333333334	54.75173333333335	54.1644	61.896933333333315	60.03446666666667	75.07539999999997	53.70980000000001	54.1644	73.06006666666671	54.1644	39.7446666666667	52.05793333333334	97.96080000000003	86.73253333333334	59.52540000000003	87.94253333333334	109.98433333333335	87.94253333333334	55.152266666666684	86.73253333333334	36.425	54.1644	0.0	58.11253333333336	84.95513333333336	59.80759999999997	36.06986666666667	68.55779999999997	57.49053333333334	55.94166666666669
PH0253-C	371.96926666666667	386.9320000000001	28.297399999999993	44.520399999999995	384.08086666666674	28.297399999999993	384.08086666666674	97.6848	46.24966666666666	271.08593333333334	61.50673333333333	28.582399999999957	15.610000000000003	48.30366666666664	244.36300000000003	1504.6698666666668	79.48313333333336	25.58106666666668	384.08086666666674	187.88200000000003	64.51966666666667	384.08086666666674	42.52086666666666	370.03833333333336	95.00653333333337	295.13546666666673	381.06340000000006	810.4643333333333	384.08086666666674	38.029733333333354	60.86913333333334	824.6701333333333	28.87506666666666	37.72246666666667	26.3076	90.52146666666665	26.3076	43.64346666666668	28.87506666666666	58.85760000000002	384.08086666666674	58.11253333333336	0.0	61.50673333333333	28.582399999999957	15.610000000000003	48.30366666666664	241.62080000000003	1510.0000666666667
PH0254-C	68.4142	46.4198	47.8682666666667	85.76446666666669	41.00700000000001	47.8682666666667	46.4198	71.91113333333334	164.37360000000007	72.70193333333336	1510.2552666666668	429.7464	28.642533333333333	81.05459999999998	55.91640000000002	65.74686666666666	72.38480000000001	42.23806666666663	46.4198	47.38746666666668	96.41253333333333	46.4198	192.9480666666667	68.4142	87.96919999999996	82.2084	46.4198	37.19133333333333	46.4198	56.47086666666668	286.00160000000005	65.48013333333331	697.2608	63.794199999999975	698.0513333333333	557.6396666666667	702.7982666666667	56.13080000000001	703.5876000000001	69.84853333333335	46.4198	84.95513333333336	61.50673333333333	0.0	431.6576	26.531466666666667	85.96526666666664	55.91640000000002	63.529799999999994
PH0255-C	90.95833333333331	68.0146666666667	54.90000000000002	52.40759999999999	68.0146666666667	54.90000000000002	68.0146666666667	56.3732	71.71326666666668	64.31106666666668	430.25346666666667	1508.9313333333334	43.0222	81.51839999999999	45.33113333333333	28.582399999999957	31.453066666666665	28.835800000000006	68.0146666666667	54.31140000000003	153.22753333333338	68.0146666666667	22.77233333333332	90.95833333333331	50.28593333333332	51.69226666666668	68.0146666666667	44.68100000000002	68.0146666666667	92.51613333333331	65.0272	49.002733333333296	549.9882	137.97686666666664	547.1348666666668	89.47719999999997	549.8314	70.51746666666668	545.3068666666667	51.325066666666686	68.0146666666667	59.80759999999997	28.582399999999957	431.6576	0.0	43.0222	84.26293333333332	45.33113333333333	28.582399999999957
PH0256-C	17.911933333333337	8.772533333333328	85.08200000000001	31.676133333333354	8.772533333333328	85.08200000000001	8.772533333333328	39.40346666666668	85.00379999999998	18.162466666666667	26.531466666666667	43.0222	1505.6145333333334	83.48866666666667	22.68133333333332	15.610000000000003	33.52966666666664	21.125600000000013	8.772533333333328	127.46640000000001	85.61473333333333	8.772533333333328	146.83666666666667	17.911933333333337	32.62919999999998	46.607199999999985	8.772533333333328	12.581333333333333	8.772533333333328	211.96206666666666	185.20046666666667	19.18353333333333	16.737933333333324	158.2488	16.737933333333324	21.214000000000006	16.737933333333324	54.95126666666667	16.737933333333324	76.4382	8.772533333333328	36.06986666666667	15.610000000000003	26.531466666666667	43.0222	0.0	79.43620000000001	19.355799999999995	15.610000000000003
PH0257-C	32.63253333333334	6.575266666666664	45.69280000000002	46.37533333333334	6.575266666666664	45.42820000000002	6.575266666666664	30.783866666666675	63.5492	195.44620000000003	85.96526666666664	81.54093333333333	79.67573333333334	1505.2113333333334	36.448199999999986	48.30366666666664	43.554400000000015	14.135866666666665	6.575266666666664	14.520333333333323	61.54006666666666	6.575266666666664	49.203599999999994	32.63253333333334	48.47540000000001	14.59793333333333	6.575266666666664	26.824733333333327	6.575266666666664	48.10773333333334	98.1652666666667	24.302999999999983	25.213866666666668	84.34599999999998	25.213866666666668	147.1574	25.213866666666668	51.40846666666666	25.213866666666668	53.38540000000001	6.575266666666664	68.55779999999997	48.30366666666664	85.96526666666664	84.26293333333332	79.43620000000001	0.0	31.674066666666658	48.30366666666664
PH0260-CW	284.0228000000001	226.18393333333336	41.67800000000001	22.898866666666663	220.03473333333335	41.377200000000016	224.48000000000002	89.50220000000002	50.17593333333335	128.522	49.767200000000024	42.82046666666666	14.83273333333333	26.352333333333334	1512.7226666666668	243.94580000000002	315.25866666666667	36.73613333333334	226.18393333333336	91.05180000000001	32.226199999999984	226.18393333333336	36.19466666666666	284.25520000000006	61.15419999999999	153.1038	227.3808666666667	351.24326666666667	226.18393333333336	122.43546666666668	83.34853333333332	371.1262666666667	57.167400000000015	22.56000000000001	65.51873333333333	76.15046666666669	65.51873333333333	137.76306666666667	57.167400000000015	154.93633333333335	226.18393333333336	57.49053333333334	241.62080000000003	55.91640000000002	45.33113333333333	19.355799999999995	31.674066666666658	0.0	243.29213333333337
PH0261-C	371.61053333333336	386.9320000000001	30.320466666666658	44.520399999999995	384.08086666666674	30.320466666666658	384.08086666666674	97.6848	46.24966666666666	271.08593333333334	63.529799999999994	28.582399999999957	15.610000000000003	48.30366666666664	243.29213333333337	1510.0000666666667	79.48313333333336	25.58106666666668	384.08086666666674	189.9316666666667	65.96813333333334	384.08086666666674	40.45559999999999	369.67960000000005	94.80200000000002	297.15853333333337	381.06340000000006	807.7317333333334	384.08086666666674	38.029733333333354	62.8922	824.6701333333333	30.898133333333327	37.72246666666667	28.330666666666666	92.54453333333332	28.330666666666666	45.663333333333355	30.898133333333327	58.85760000000002	384.08086666666674	55.94166666666669	1510.0000666666667	63.529799999999994	28.582399999999957	15.610000000000003	48.30366666666664	243.29213333333337	0.0
PH0262-CW	68.4142	46.4198	47.8682666666667	85.76446666666669	41.00700000000001	47.8682666666667	46.4198	71.91113333333334	164.37360000000007	72.70193333333336	1508.4431333333334	429.801	25.253933333333336	81.05459999999998	55.91640000000002	63.529799999999994	77.66380000000001	42.23806666666663	46.4198	47.38746666666668	96.41253333333333	46.4198	192.9480666666667	68.4142	87.96919999999996	82.2084	46.4198	37.19133333333333	46.4198	59.41573333333334	285.7401333333334	65.48013333333331	699.1359333333334	60.40559999999998	697.0536	560.3786666666667	703.1238000000001	56.13080000000001	702.6082666666667	72.18266666666668	46.4198	91.04393333333337	61.50673333333333	1505.826	427.4689333333333	23.14286666666667	85.96526666666664	55.91640000000002	63.529799999999994
PH0263-C	289.60780000000005	283.91820000000007	30.966533333333324	37.05073333333333	277.76900000000006	30.966533333333324	281.8388666666667	115.75766666666667	33.61946666666665	162.86580000000004	37.6494	35.95906666666662	33.099933333333325	22.832399999999968	734.1788666666667	435.75886666666673	354.0148666666667	40.79873333333333	283.91820000000007	140.43880000000007	54.492200000000025	276.5086666666667	27.881133333333317	285.46600000000007	47.447533333333354	202.03733333333338	271.5453333333334	461.03940000000006	281.0173333333334	187.77946666666665	72.67206666666665	453.18653333333344	42.914999999999964	28.09040000000001	37.491799999999955	85.50353333333331	37.491799999999955	135.4874666666667	42.914999999999964	218.27473333333336	282.53260000000006	84.09320000000001	435.75886666666673	37.6494	35.95906666666662	33.299266666666654	28.4509333333333	731.7458666666666	425.61940000000004
PH0264-C	52.76666666666668	24.134866666666653	25.581800000000012	748.3367333333333	24.134866666666653	25.581800000000012	20.391799999999996	49.91126666666666	20.648200000000003	13.590000000000002	42.23806666666663	26.681666666666672	21.125600000000013	17.7322	38.09946666666667	25.58106666666668	23.895733333333318	1511.5425333333335	23.377133333333326	43.950866666666656	27.114200000000025	24.134866666666653	397.4932	52.76666666666668	46.32139999999998	25.66379999999997	20.391799999999996	16.651933333333325	23.377133333333326	14.569599999999994	47.425199999999975	18.845599999999997	33.4672	13.599733333333326	33.4672	35.60353333333333	33.4672	29.269800000000036	33.4672	5.430266666666663	24.134866666666653	47.19659999999999	25.58106666666668	42.23806666666663	26.681666666666672	21.125600000000013	14.135866666666665	36.73613333333334	25.58106666666668
PH0265-C	297.5228	1366.0226666666667	15.329533333333337	43.179066666666664	1360.7290666666668	15.329533333333337	1359.6022	54.47066666666669	28.136600000000012	758.7286000000001	33.47746666666667	56.42253333333334	8.772533333333328	6.575266666666664	184.45433333333335	347.8406	28.32460000000001	16.858600000000003	1357.257	486.6455333333334	25.205200000000016	1366.2975333333334	29.29133333333332	294.57273333333336	30.146866666666654	1065.4726666666668	1356.6838	687.2828000000001	1354.2105333333334	19.681666666666676	21.957866666666675	449.06946666666664	42.915333333333336	12.488933333333328	40.80600000000001	36.947533333333325	42.915333333333336	19.177866666666674	38.10839999999999	15.038066666666676	1358.0300000000002	45.900666666666666	357.4552666666667	38.89026666666666	53.16053333333334	8.772533333333328	6.575266666666664	170.5290666666667	357.4552666666667
PH0266-C	361.93773333333337	1512.3248	30.93606666666667	54.124999999999986	1503.5712	30.93606666666667	1507.4047333333335	107.43853333333337	37.627133333333354	821.1955333333334	41.00700000000001	68.0146666666667	8.772533333333328	6.575266666666664	226.97020000000003	377.1358	28.910000000000018	23.377133333333326	1512.3248	548.7312666666667	29.269000000000013	1508.4081333333334	39.01533333333333	357.8339333333334	66.45526666666667	1186.1315333333334	1510.8474	774.5414666666667	1509.5846666666666	16.85820000000001	26.560466666666677	553.6503333333334	61.930933333333336	15.428266666666673	53.876266666666666	44.889733333333346	53.876266666666666	17.729333333333358	55.291866666666664	15.932266666666699	1504.6625333333334	54.7336	384.08086666666674	46.4198	68.0146666666667	8.772533333333328	6.575266666666664	226.18393333333336	384.08086666666674
PH0267-C	90.95833333333331	68.0146666666667	54.90000000000002	52.40759999999999	68.0146666666667	54.90000000000002	68.0146666666667	56.761333333333326	71.71326666666668	64.31106666666668	433.0392	1510.8474	43.0222	81.51839999999999	45.33113333333333	28.582399999999957	31.453066666666665	26.681666666666672	68.0146666666667	61.0184666666667	153.22753333333338	68.0146666666667	22.77233333333332	90.95833333333331	50.28593333333332	51.69226666666668	68.0146666666667	44.68100000000002	68.0146666666667	92.51613333333331	65.0272	49.002733333333296	552.1394	137.97686666666664	549.2860666666668	89.47719999999997	551.9826	74.07333333333335	547.4580666666667	51.325066666666686	68.0146666666667	62.27366666666665	28.582399999999957	430.28386666666665	1510.7384666666667	43.0222	78.79813333333333	45.33113333333333	28.582399999999957
PH0268-C	373.29553333333337	386.9320000000001	28.297399999999993	44.520399999999995	384.08086666666674	28.297399999999993	384.08086666666674	97.6848	46.24966666666666	271.08593333333334	61.50673333333333	28.582399999999957	15.610000000000003	48.30366666666664	241.62080000000003	1503.0239333333334	79.48313333333336	25.58106666666668	384.08086666666674	187.88200000000003	64.51966666666667	384.08086666666674	42.52086666666666	368.79420000000005	97.53093333333337	298.61580000000004	381.06340000000006	812.3900000000001	384.08086666666674	38.029733333333354	60.86913333333334	827.319	26.3076	40.644800000000004	26.3076	90.52146666666665	26.3076	43.64346666666668	26.3076	58.85760000000002	384.08086666666674	58.11253333333336	1511.9436666666668	61.50673333333333	28.582399999999957	15.610000000000003	48.30366666666664	241.62080000000003	1508.3541333333335
PH0269-CW	149.18653333333336	28.910000000000018	58.95313333333336	33.05153333333333	28.910000000000018	59.253933333333364	28.910000000000018	59.276866666666685	61.00020000000002	37.19580000000002	74.71893333333334	31.453066666666665	33.330333333333314	33.039733333333345	315.25866666666667	79.56160000000003	1501.4116000000001	22.65766666666665	28.910000000000018	45.63420000000003	33.3448	28.910000000000018	58.07933333333336	151.57880000000003	68.47293333333332	30.61293333333334	28.910000000000018	52.5756	28.910000000000018	713.2817333333334	71.79019999999998	82.28620000000001	71.76413333333335	37.62546666666667	68.50740000000002	87.29846666666668	71.76413333333335	594.1811333333334	68.50740000000002	1043.2614	28.910000000000018	43.362733333333345	79.48313333333336	72.38480000000001	31.453066666666665	33.52966666666664	36.39020000000002	315.25866666666667	81.50300000000003
PH0270-C	90.95833333333331	68.0146666666667	61.76973333333336	52.40759999999999	68.0146666666667	61.76973333333336	68.0146666666667	56.761333333333326	71.71326666666668	64.31106666666668	429.9462	1510.0056666666667	43.0222	84.26119999999999	45.33113333333333	28.582399999999957	31.453066666666665	26.681666666666672	68.0146666666667	54.31140000000003	147.66480000000004	68.0146666666667	22.77233333333332	90.95833333333331	50.28593333333332	51.69226666666668	68.0146666666667	44.68100000000002	68.0146666666667	93.56093333333332	62.21486666666665	49.002733333333296	551.4657333333333	142.63513333333333	548.6124000000001	86.66486666666663	551.3089333333334	74.07333333333335	546.7844	51.325066666666686	68.0146666666667	62.27366666666665	28.582399999999957	427.09933333333333	1509.1626	43.0222	81.54093333333333	45.33113333333333	28.582399999999957
PH0271-C	17.911933333333337	8.772533333333328	87.19306666666668	31.676133333333354	8.772533333333328	87.19306666666668	8.772533333333328	39.40346666666668	85.23233333333332	18.162466666666667	25.253933333333336	43.0222	1509.8545333333334	83.89033333333334	18.158266666666655	15.610000000000003	33.330333333333314	22.12026666666668	8.772533333333328	128.14553333333333	87.7258	8.772533333333328	146.18193333333335	17.911933333333337	32.62919999999998	49.20313333333332	8.772533333333328	12.581333333333333	8.772533333333328	216.71500000000003	178.76226666666668	19.18353333333333	16.737933333333324	158.08666666666667	16.737933333333324	21.214000000000006	16.737933333333324	54.95126666666667	16.737933333333324	78.50533333333333	8.772533333333328	27.605600000000006	15.610000000000003	25.253933333333336	43.0222	1501.6066666666668	79.83786666666668	14.83273333333333	15.610000000000003
PH0272-C	36.33446666666667	6.575266666666664	45.69280000000002	46.37533333333334	6.575266666666664	45.42820000000002	6.575266666666664	33.87373333333334	63.5492	196.2586666666667	85.96526666666664	82.10706666666665	83.70400000000001	1504.5736000000002	28.809333333333313	48.30366666666664	43.554400000000015	14.135866666666665	6.575266666666664	14.520333333333323	61.54006666666666	6.575266666666664	57.43919999999999	36.33446666666667	48.47540000000001	22.833533333333328	6.575266666666664	26.824733333333327	6.575266666666664	48.10773333333334	103.65320000000003	24.302999999999983	25.213866666666668	77.40213333333331	25.213866666666668	155.39299999999997	25.213866666666668	51.40846666666666	25.213866666666668	53.38540000000001	6.575266666666664	68.55779999999997	48.30366666666664	85.96526666666664	84.82906666666665	83.46446666666668	1498.2722666666668	22.92213333333332	48.30366666666664
PH0274-C	43.14613333333333	18.921733333333336	44.98093333333333	60.56453333333334	19.794866666666675	44.98093333333333	18.932533333333343	26.1924	39.398199999999996	12.988533333333322	94.69746666666668	142.50366666666667	76.72513333333335	33.88066666666663	24.046200000000006	42.91206666666666	27.56553333333336	33.83266666666666	22.528866666666676	768.6744000000001	73.83213333333335	21.959666666666674	12.007533333333328	45.07119999999999	34.90033333333334	26.59846666666666	18.36333333333334	28.075533333333357	21.959666666666674	80.1748	66.32926666666665	37.77773333333333	81.01560000000003	84.45733333333328	81.01560000000003	57.64499999999998	81.01560000000003	51.74040000000002	81.01560000000003	36.79653333333336	21.959666666666674	30.203000000000053	42.91206666666666	94.69746666666668	145.32753333333335	81.47880000000002	30.895333333333294	24.046200000000006	42.91206666666666
PH0275-CW	285.7790666666667	226.97020000000003	41.67800000000001	24.262199999999993	220.82100000000003	41.377200000000016	225.2662666666667	89.50220000000002	53.241200000000006	128.522	49.767200000000024	42.82046666666666	14.83273333333333	26.352333333333334	1501.8980000000001	244.32680000000002	317.6983333333333	40.857866666666666	226.97020000000003	91.05180000000001	32.226199999999984	226.97020000000003	37.558	286.0114666666667	61.15419999999999	153.89006666666668	225.84626666666668	349.70866666666666	226.97020000000003	124.87513333333335	83.42699999999999	368.85300000000007	57.167400000000015	25.644733333333342	60.095533333333336	76.22893333333336	60.095533333333336	141.9148	57.167400000000015	157.376	226.97020000000003	64.19246666666666	244.24833333333336	55.91640000000002	45.33113333333333	19.355799999999995	22.92213333333332	1504.4532666666667	243.1774666666667
PH0276-C	372.89573333333334	386.9320000000001	28.297399999999993	44.520399999999995	384.08086666666674	28.297399999999993	384.08086666666674	101.6618	46.24966666666666	274.09246666666667	61.50673333333333	28.582399999999957	15.610000000000003	48.30366666666664	245.6598666666667	1508.3541333333335	79.48313333333336	25.58106666666668	384.08086666666674	187.88200000000003	64.51966666666667	384.08086666666674	42.52086666666666	368.3944	96.21333333333337	299.6232666666667	381.06340000000006	809.8533333333334	384.08086666666674	38.14440000000002	60.86913333333334	827.2828000000001	26.3076	40.644800000000004	26.3076	90.52146666666665	26.3076	43.64346666666668	26.3076	58.85760000000002	384.08086666666674	58.11253333333336	1508.3541333333335	61.50673333333333	28.582399999999957	15.610000000000003	48.30366666666664	245.6598666666667	1511.9436666666668
PH0277-CW	149.18653333333336	28.910000000000018	58.95313333333336	33.05153333333333	28.910000000000018	58.95313333333336	28.910000000000018	59.276866666666685	61.00020000000002	37.19580000000002	74.71893333333334	31.453066666666665	33.52966666666664	42.81520000000002	313.4462666666667	79.56160000000003	1500.2359333333334	23.895733333333318	28.910000000000018	47.95046666666669	33.3448	28.910000000000018	58.07933333333336	151.57880000000003	66.24119999999999	30.61293333333334	28.910000000000018	52.5756	28.910000000000018	710.9654666666668	71.79019999999998	84.99106666666668	80.18460000000002	40.52966666666666	76.92786666666669	87.29846666666668	80.18460000000002	596.1394666666667	76.92786666666669	1045.7632666666668	28.910000000000018	43.06193333333334	79.48313333333336	72.38480000000001	31.453066666666665	33.330333333333314	42.81520000000002	313.14546666666666	79.48313333333336
PH0278-CW	282.49420000000003	270.47520000000003	30.966533333333324	38.285133333333334	264.326	30.966533333333324	268.39586666666673	115.75766666666667	33.61946666666665	152.37306666666666	37.6494	35.95906666666662	33.099933333333325	26.371199999999963	737.6904666666667	424.1568000000001	350.5606666666667	39.4354	270.47520000000003	130.42433333333338	54.492200000000025	263.0656666666667	26.517799999999983	278.35240000000005	47.447533333333354	185.83213333333336	261.58320000000003	455.93780000000004	270.47520000000003	192.9744	80.33339999999998	448.03260000000006	37.491799999999955	31.175133333333342	37.491799999999955	77.84219999999999	37.491799999999955	132.0332666666667	37.491799999999955	214.82053333333334	269.56120000000004	82.72986666666668	424.1568000000001	37.6494	35.95906666666662	33.299266666666654	30.47126666666664	744.644	414.01733333333334
PH0279-C	52.76666666666668	24.134866666666653	25.581800000000012	749.7811333333333	23.377133333333326	25.581800000000012	20.391799999999996	48.54793333333333	20.648200000000003	17.220933333333335	42.23806666666663	26.681666666666672	21.125600000000013	20.624266666666664	36.73613333333334	25.58106666666668	23.895733333333318	1513.5896	24.134866666666653	43.950866666666656	27.114200000000025	23.377133333333326	392.0804	52.76666666666668	45.15659999999998	29.294733333333305	20.391799999999996	15.288599999999994	24.134866666666653	14.569599999999994	47.425199999999975	18.845599999999997	33.4672	13.599733333333326	33.4672	35.60353333333333	33.4672	30.80166666666668	33.4672	5.430266666666663	27.76579999999999	47.19659999999999	25.58106666666668	42.23806666666663	26.681666666666672	21.125600000000013	14.135866666666665	38.09946666666667	25.58106666666668
PH0280-C	362.3833333333334	1510.6788666666666	30.93606666666667	53.39086666666665	1509.5875333333333	30.93606666666667	1510.6788666666666	107.43853333333337	37.627133333333354	822.2281333333334	41.00700000000001	68.0146666666667	8.772533333333328	6.575266666666664	227.55020000000002	377.1358	28.910000000000018	20.391799999999996	1510.6788666666666	551.6703333333334	29.269000000000013	1506.7622000000001	33.1788	358.27953333333335	64.26753333333335	1180.4950000000001	1513.5896	788.2551333333333	1510.8928	13.817800000000005	26.560466666666677	548.118	53.876266666666666	15.428266666666673	53.876266666666666	44.889733333333346	53.876266666666666	17.729333333333358	47.237199999999994	15.932266666666699	1507.9366666666667	58.50300000000001	386.9320000000001	46.4198	68.0146666666667	8.772533333333328	6.575266666666664	226.76393333333337	386.9320000000001
PH0281-CW	361.93773333333337	1513.5896	30.93606666666667	54.124999999999986	1512.4982666666667	30.93606666666667	1512.3248	107.43853333333337	37.627133333333354	825.047	41.00700000000001	68.0146666666667	8.772533333333328	6.575266666666664	226.97020000000003	377.1358	28.910000000000018	24.134866666666653	1513.5896	554.1332	29.269000000000013	1513.5896	39.01533333333333	357.8339333333334	71.26773333333335	1182.4724	1512.3248	777.3926	1512.2814666666668	16.85820000000001	26.560466666666677	553.6503333333334	61.930933333333336	15.428266666666673	53.876266666666666	44.889733333333346	53.876266666666666	17.729333333333358	55.291866666666664	15.932266666666699	1510.8474	58.50300000000001	386.9320000000001	46.4198	68.0146666666667	8.772533333333328	6.575266666666664	226.18393333333336	386.9320000000001
PH0282-C	90.95833333333331	68.0146666666667	61.76973333333336	52.40759999999999	68.0146666666667	61.76973333333336	68.0146666666667	56.761333333333326	70.64533333333335	63.138400000000004	429.8006	1506.9120666666668	43.0222	84.26119999999999	45.33113333333333	28.582399999999957	31.453066666666665	28.835800000000006	68.0146666666667	56.64346666666669	150.30313333333336	68.0146666666667	22.77233333333332	90.95833333333331	50.28593333333332	51.69226666666668	68.0146666666667	44.68100000000002	68.0146666666667	93.56093333333332	62.21486666666665	43.99666666666663	546.5752666666667	142.63513333333333	543.7219333333334	86.66486666666663	546.4184666666667	74.07333333333335	546.3176666666667	51.325066666666686	68.0146666666667	61.09573333333332	28.582399999999957	429.7648	1507.5030666666667	43.0222	81.54093333333333	45.33113333333333	28.582399999999957
PH0283-C	57.892333333333305	8.074733333333333	31.155066666666702	102.37313333333333	8.074733333333333	31.155066666666702	8.074733333333333	42.862	65.98899999999999	59.595999999999954	72.42053333333332	42.28453333333333	98.17326666666668	363.0467333333333	9.365933333333317	57.513666666666644	27.936333333333337	29.61993333333332	8.074733333333333	14.636733333333336	91.55313333333334	8.074733333333333	58.58300000000001	57.892333333333305	34.69139999999996	55.25526666666665	8.074733333333333	47.23526666666666	8.074733333333333	47.86439999999999	102.78960000000002	45.41833333333331	59.60586666666665	40.91946666666665	60.603933333333316	124.15526666666668	63.778666666666645	66.75133333333332	63.778666666666645	39.411	8.074733333333333	42.924400000000006	49.85233333333331	72.42053333333332	42.28453333333333	97.66766666666666	355.05439999999993	9.365933333333317	51.96339999999998
PH0284-C	362.4652666666667	1513.5896	30.93606666666667	54.124999999999986	1512.4982666666667	30.93606666666667	1512.3248	107.43853333333337	37.627133333333354	825.2273333333334	41.00700000000001	68.0146666666667	8.772533333333328	6.575266666666664	226.97020000000003	377.1358	28.910000000000018	24.134866666666653	1513.5896	553.9124	29.269000000000013	1508.4081333333334	39.01533333333333	355.92220000000003	71.26773333333335	1184.02	1512.3248	777.5068666666667	1512.2814666666668	16.85820000000001	26.560466666666677	553.6503333333334	61.930933333333336	15.428266666666673	53.876266666666666	44.889733333333346	53.876266666666666	17.729333333333358	55.291866666666664	15.932266666666699	1510.8474	58.50300000000001	386.9320000000001	46.4198	68.0146666666667	8.772533333333328	6.575266666666664	226.18393333333336	386.9320000000001
PH0285-C	359.4534666666667	1513.5896	30.93606666666667	54.124999999999986	1512.4982666666667	30.93606666666667	1512.3248	107.43853333333337	37.627133333333354	823.8740666666667	41.00700000000001	68.0146666666667	8.772533333333328	6.575266666666664	226.97020000000003	377.1358	28.910000000000018	24.134866666666653	1513.5896	553.9124	29.269000000000013	1508.2594000000001	39.01533333333333	352.91040000000004	71.26773333333335	1186.1062	1502.6064666666668	777.5068666666667	1512.2814666666668	16.85820000000001	26.560466666666677	561.5559333333333	53.876266666666666	15.428266666666673	53.876266666666666	44.889733333333346	53.876266666666666	17.729333333333358	47.237199999999994	15.932266666666699	1510.8474	58.50300000000001	386.9320000000001	46.4198	68.0146666666667	8.772533333333328	6.575266666666664	226.18393333333336	386.9320000000001
PH0287-C	63.001400000000004	41.00700000000001	47.8682666666667	85.76446666666669	41.00700000000001	47.8682666666667	41.00700000000001	71.91113333333334	160.69466666666673	72.70193333333336	1510.2552666666668	427.5339333333333	28.642533333333333	81.05459999999998	49.767200000000024	63.529799999999994	74.71893333333334	42.23806666666663	41.00700000000001	34.43866666666669	96.41253333333333	41.00700000000001	192.9480666666667	63.001400000000004	87.96919999999996	76.79560000000001	41.00700000000001	37.19133333333333	41.00700000000001	56.47086666666668	283.1892666666667	59.33093333333332	681.4195333333333	63.794199999999975	682.1863333333333	557.6396666666667	686.9647333333334	56.13080000000001	687.7463333333334	74.51473333333334	41.00700000000001	82.74333333333337	61.50673333333333	1511.0789333333335	434.10926666666666	26.531466666666667	85.96526666666664	49.767200000000024	63.529799999999994
PH0288-C	90.95833333333331	66.91320000000002	61.76973333333336	48.384466666666654	66.91320000000002	61.76973333333336	66.91320000000002	56.761333333333326	71.71326666666668	64.31106666666668	434.171	1513.5330000000001	43.0222	84.7768	45.33113333333333	28.582399999999957	31.453066666666665	26.681666666666672	66.91320000000002	56.64346666666669	153.22753333333338	66.91320000000002	22.77233333333332	90.95833333333331	50.28593333333332	48.43666666666668	66.91320000000002	43.47100000000001	66.91320000000002	93.56093333333332	62.041866666666664	47.79273333333329	554.3554	142.63513333333333	551.5020666666668	89.47719999999997	554.1986	70.51746666666668	549.6740666666667	51.325066666666686	66.91320000000002	59.413733333333326	28.582399999999957	435.5751333333333	1511.3818	43.0222	86.36479999999999	45.33113333333333	28.582399999999957
PH0289-C	17.911933333333337	8.772533333333328	85.08200000000001	31.676133333333354	8.772533333333328	85.08200000000001	8.772533333333328	35.95746666666668	85.23233333333332	18.162466666666667	26.531466666666667	43.0222	1512.4341333333334	83.89033333333334	19.355799999999995	15.610000000000003	33.52966666666664	22.12026666666668	8.772533333333328	132.22006666666667	85.53066666666668	8.772533333333328	147.86646666666667	17.911933333333337	32.62919999999998	46.607199999999985	8.772533333333328	9.610466666666667	8.772533333333328	212.2016	180.4468	16.212666666666664	16.737933333333324	158.08666666666667	16.737933333333324	21.214000000000006	16.737933333333324	54.867200000000004	16.737933333333324	76.4382	8.772533333333328	38.81466666666667	15.610000000000003	32.0906	43.0222	1509.7701333333334	79.83786666666668	22.68133333333332	15.610000000000003
PH0290-C	17.911933333333337	8.772533333333328	87.19306666666668	31.676133333333354	8.772533333333328	87.19306666666668	8.772533333333328	39.40346666666668	85.23233333333332	18.162466666666667	28.642533333333333	43.0222	1513.5896	83.72820000000002	18.158266666666655	15.610000000000003	33.330333333333314	22.12026666666668	8.772533333333328	132.22006666666667	87.7258	8.772533333333328	147.86646666666667	17.911933333333337	32.62919999999998	46.607199999999985	8.772533333333328	12.581333333333333	8.772533333333328	216.71500000000003	178.74993333333333	19.18353333333333	16.737933333333324	158.2488	16.737933333333324	21.214000000000006	16.737933333333324	54.95126666666667	16.737933333333324	76.4382	8.772533333333328	27.605600000000006	15.610000000000003	34.20166666666667	43.0222	1508.8686666666667	79.67573333333334	14.83273333333333	15.610000000000003
PH0291-C	29.92139999999999	6.575266666666664	45.69280000000002	46.37533333333334	6.575266666666664	45.42820000000002	6.575266666666664	38.63193333333334	64.98406666666668	203.92000000000002	88.04513333333331	86.93093333333333	83.72820000000002	1505.2768	30.88906666666665	48.30366666666664	43.554400000000015	20.624266666666664	6.575266666666664	17.505666666666652	62.97493333333334	6.575266666666664	65.73826666666666	29.92139999999999	50.02586666666666	22.833533333333328	6.575266666666664	26.824733333333327	6.575266666666664	48.10773333333334	110.22466666666669	24.302999999999983	26.190800000000003	77.40213333333331	26.190800000000003	161.40273333333334	26.190800000000003	51.40846666666666	26.190800000000003	53.38540000000001	6.575266666666664	69.99266666666665	48.30366666666664	88.04513333333331	86.93093333333333	83.48866666666667	1506.3608666666667	25.001866666666658	48.30366666666664
PH0293-CW	34.901799999999994	19.794866666666675	45.851	51.41706666666666	16.187733333333334	44.83	12.5914	23.563933333333317	32.84819999999999	7.023933333333318	89.60913333333336	127.6692	68.03286666666668	27.239266666666616	14.10013333333334	37.13913333333333	23.130733333333357	31.166866666666657	16.187733333333334	730.2866	68.25486666666669	16.187733333333334	12.007533333333328	39.560866666666655	33.48280000000001	24.43366666666666	12.5914	25.810333333333354	16.187733333333334	80.0664	55.49426666666665	42.2184	84.55633333333334	73.48486666666663	83.97613333333335	49.500066666666655	84.55633333333334	47.448133333333345	83.97613333333335	36.110866666666695	16.187733333333334	25.816533333333368	34.36706666666666	89.60913333333336	127.2012	68.03286666666668	24.253933333333286	14.10013333333334	37.13913333333333
PH0295-C	364.8458	381.19906666666674	29.089466666666656	37.24733333333333	381.19906666666674	29.089466666666656	381.19906666666674	102.64786666666666	41.65999999999999	265.3245333333333	53.76813333333332	28.582399999999957	15.610000000000003	48.30366666666664	224.39466666666667	1492.4008666666668	64.67980000000001	25.58106666666668	381.19906666666674	182.86260000000004	64.97726666666668	381.19906666666674	34.20433333333333	362.9148666666667	92.43760000000003	298.38880000000006	378.18160000000006	815.7526666666668	381.19906666666674	36.45773333333335	53.544933333333326	815.251	28.466199999999983	37.72246666666667	25.898733333333322	80.12779999999998	25.898733333333322	43.64346666666668	28.466199999999983	47.78200000000001	381.19906666666674	48.37246666666669	1484.1458666666667	53.76813333333332	28.582399999999957	15.610000000000003	48.30366666666664	223.08446666666669	1483.8866666666668
PH0296-C	147.43026666666668	28.910000000000018	59.253933333333364	33.05153333333333	28.910000000000018	58.95313333333336	28.910000000000018	59.34673333333335	58.01340000000002	37.19580000000002	74.71893333333334	31.453066666666665	33.330333333333314	42.81520000000002	315.25866666666667	79.56160000000003	1508.9849333333334	21.137333333333324	28.910000000000018	45.63420000000003	33.3448	28.910000000000018	58.07933333333336	149.82253333333335	66.24119999999999	30.61293333333334	28.910000000000018	51.09000000000001	28.910000000000018	711.0353333333334	71.79019999999998	83.2348	80.18460000000002	40.33033333333333	76.92786666666669	87.29846666666668	80.18460000000002	596.1164000000001	76.92786666666669	1047.3362000000002	28.910000000000018	43.362733333333345	79.48313333333336	72.38480000000001	31.453066666666665	33.52966666666664	44.98293333333335	315.25866666666667	81.50300000000003
PH0297-C	298.6994000000001	282.53260000000006	32.98959999999999	37.05073333333333	276.38340000000005	32.98959999999999	280.45326666666676	110.61520000000002	33.61946666666665	162.86580000000004	49.086800000000004	35.95906666666662	33.099933333333325	22.832399999999968	727.5122000000001	434.5647333333334	350.5606666666667	40.79873333333333	282.53260000000006	138.78660000000008	55.94066666666669	275.1230666666667	27.881133333333317	294.5576000000001	48.56060000000002	202.67480000000003	270.1597333333334	464.5143333333334	279.6317333333334	187.77946666666665	74.69513333333332	456.66146666666674	39.79559999999998	28.09040000000001	34.37239999999997	82.87913333333331	34.37239999999997	132.0332666666667	39.79559999999998	214.82053333333334	283.91820000000007	75.97353333333335	434.5647333333334	49.086800000000004	35.95906666666662	33.299266666666654	28.4509333333333	725.0792	424.42526666666674
PH0298-C	45.10533333333335	24.134866666666653	24.008200000000013	748.06	24.134866666666653	24.008200000000013	21.149533333333324	49.91126666666666	20.285066666666665	13.590000000000002	41.3653333333333	28.835800000000006	21.125600000000013	15.517333333333333	40.857866666666666	25.58106666666668	21.137333333333324	1501.7621333333334	24.134866666666653	42.145666666666656	27.114200000000025	24.134866666666653	396.44686666666666	45.10533333333335	46.32139999999998	25.66379999999997	21.149533333333324	16.651933333333325	24.134866666666653	11.132333333333335	41.15779999999998	18.845599999999997	33.4672	13.599733333333326	33.4672	35.240399999999994	33.4672	29.269800000000036	33.4672	5.430266666666663	24.134866666666653	40.51220000000001	25.58106666666668	41.3653333333333	28.835800000000006	21.125600000000013	11.921	39.49453333333334	25.58106666666668
PH0299-CW	359.41740000000004	1509.1311333333333	30.93606666666667	54.124999999999986	1512.4982666666667	30.93606666666667	1512.3248	109.50333333333336	37.627133333333354	826.3216666666667	41.00700000000001	68.0146666666667	8.772533333333328	6.575266666666664	225.2662666666667	377.1358	28.910000000000018	24.134866666666653	1513.5896	559.4634000000001	29.269000000000013	1511.1503333333335	39.01533333333333	352.87433333333337	71.26773333333335	1189.0037333333335	1510.3770000000002	782.8370666666667	1509.5392666666667	16.85820000000001	26.560466666666677	561.5559333333333	61.930933333333336	15.428266666666673	53.876266666666666	44.889733333333346	53.876266666666666	17.729333333333358	55.291866666666664	15.932266666666699	1511.6418	54.7336	386.9320000000001	46.4198	68.0146666666667	8.772533333333328	6.575266666666664	224.48000000000002	386.9320000000001
PH0300-C	362.4812666666667	1511.6938666666667	30.93606666666667	54.124999999999986	1512.4982666666667	30.93606666666667	1512.3248	109.50333333333336	37.627133333333354	824.7880666666667	41.00700000000001	68.0146666666667	8.772533333333328	6.575266666666664	225.2662666666667	377.1358	28.910000000000018	24.134866666666653	1508.6695333333334	553.9124	29.269000000000013	1513.5896	39.01533333333333	355.93820000000005	71.26773333333335	1184.2104666666667	1510.6788666666666	777.5068666666667	1507.3614	13.817800000000005	26.560466666666677	553.6503333333334	53.876266666666666	15.428266666666673	53.876266666666666	44.889733333333346	53.876266666666666	17.729333333333358	47.237199999999994	15.932266666666699	1510.8474	58.50300000000001	386.9320000000001	46.4198	68.0146666666667	8.772533333333328	6.575266666666664	224.48000000000002	386.9320000000001
PH0301-C	90.95833333333331	68.0146666666667	54.90000000000002	48.384466666666654	68.0146666666667	54.90000000000002	68.0146666666667	56.3732	71.71326666666668	64.31106666666668	431.79086666666666	1510.0660666666668	43.0222	77.47119999999998	45.33113333333333	28.582399999999957	31.453066666666665	26.681666666666672	68.0146666666667	54.31140000000003	147.66480000000004	68.0146666666667	22.77233333333332	90.95833333333331	43.77126666666665	49.53813333333335	68.0146666666667	44.68100000000002	68.0146666666667	96.2363333333333	62.041866666666664	49.002733333333296	547.408	135.35313333333332	544.5546666666668	89.47719999999997	548.5160000000001	65.89960000000002	542.7266666666667	44.920133333333354	68.0146666666667	59.381666666666646	28.582399999999957	431.8693333333333	1502.5566666666668	43.0222	79.05919999999999	45.33113333333333	28.582399999999957
PH0303-CW	90.85713333333331	66.91320000000002	61.76973333333336	52.40759999999999	66.91320000000002	61.76973333333336	66.91320000000002	56.3732	71.71326666666668	64.31106666666668	432.35993333333334	1508.8537333333334	43.0222	84.26119999999999	45.33113333333333	33.08519999999996	31.453066666666665	26.681666666666672	66.91320000000002	48.63773333333336	153.22753333333338	66.91320000000002	22.77233333333332	90.85713333333331	50.28593333333332	50.590800000000016	66.91320000000002	44.59753333333335	66.91320000000002	98.54346666666666	65.0272	48.91926666666663	549.7399333333334	142.63513333333333	546.8866	89.47719999999997	550.8938666666667	74.07333333333335	545.0586000000001	51.325066666666686	76.67333333333336	61.09573333333332	33.08519999999996	429.71886666666666	1502.8888666666667	43.0222	81.54093333333333	45.33113333333333	33.08519999999996
PH0304-C	75.7863333333333	33.88013333333333	37.327800000000025	82.39653333333337	32.07446666666668	37.327800000000025	37.48726666666667	77.84906666666667	183.56606666666673	70.60253333333335	1308.2860666666668	386.35746666666665	28.642533333333333	96.46026666666663	66.68846666666668	75.78146666666665	56.07133333333334	32.6565333333333	37.48726666666667	56.66820000000001	100.31306666666669	37.48726666666667	180.48853333333338	75.7863333333333	85.09346666666664	74.43119999999999	37.48726666666667	42.49186666666667	37.48726666666667	45.07040000000001	314.33066666666673	76.32746666666662	524.6172666666666	61.579866666666646	525.3947333333333	653.4923333333334	525.1832	46.45353333333334	529.3247333333334	56.892000000000024	37.48726666666667	93.21300000000002	75.58746666666664	1311.6204	384.0254	26.531466666666667	99.31139999999996	66.68846666666668	73.56439999999998
PH0305-C	10.415733333333336	3.222133333333332	4.006599999999999	0.0	3.222133333333332	4.006599999999999	3.222133333333332	8.636600000000001	5.3081333333333305	3.222133333333332	12.291399999999996	2.7257999999999996	17.079066666666666	9.521333333333331	10.475200000000012	0.0	0.0	13.97046666666666	3.222133333333332	5.542333333333325	5.581533333333333	3.222133333333332	7.813866666666662	10.415733333333336	6.947533333333329	3.222133333333332	3.222133333333332	5.442199999999996	3.222133333333332	0.0	16.157000000000004	5.442199999999996	6.5999333333333325	2.4652666666666683	6.5999333333333325	4.75119999999999	6.5999333333333325	9.383066666666664	6.5999333333333325	0.0	3.222133333333332	9.612533333333346	0.0	17.85053333333333	2.7257999999999996	19.820933333333333	9.521333333333331	10.475200000000012	0.0
PH0306-C	149.18653333333336	28.910000000000018	59.253933333333364	33.05153333333333	28.910000000000018	58.95313333333336	28.910000000000018	62.63820000000002	61.00020000000002	37.19580000000002	74.71893333333334	31.453066666666665	33.330333333333314	42.81520000000002	311.13	76.3612666666667	1510.2981333333335	23.895733333333318	28.910000000000018	45.63420000000003	33.3448	28.910000000000018	58.07933333333336	151.57880000000003	66.24119999999999	30.61293333333334	28.910000000000018	52.5756	28.910000000000018	709.6384	71.79019999999998	84.99106666666668	80.18460000000002	40.33033333333333	76.92786666666669	87.29846666666668	80.18460000000002	588.1155333333334	76.92786666666669	1059.2336	37.20020000000002	43.362733333333345	76.28280000000004	72.38480000000001	31.453066666666665	33.52966666666664	42.81520000000002	315.73466666666667	74.26293333333336
PH0307-C	193.92620000000002	776.0778	39.214066666666696	88.69386666666665	778.3178	39.4786666666667	776.6669333333334	73.63200000000002	59.57393333333334	517.9636	59.423666666666634	86.99660000000003	23.950466666666678	263.3530666666667	131.7458666666667	231.23293333333334	48.8596	27.919999999999995	776.6669333333334	305.8287333333334	60.49673333333334	775.0785333333334	32.39106666666667	192.63620000000003	65.05533333333331	575.5336666666667	765.4798666666667	426.5221333333334	771.4930666666668	32.76813333333334	75.48853333333338	294.6594666666667	45.81386666666666	26.916399999999996	45.81386666666666	149.7454	45.81386666666666	34.40126666666667	45.81386666666666	24.43646666666668	775.7652	64.96439999999998	233.07873333333333	59.423666666666634	88.35560000000004	23.950466666666678	264.85113333333334	130.95960000000002	233.07873333333333
PH0308-CW	267.3736666666667	29.914199999999994	26.212866666666685	29.970133333333315	29.914199999999994	26.212866666666685	29.914199999999994	57.03693333333335	41.39666666666663	40.13519999999999	40.975133333333375	42.45466666666665	27.36706666666666	31.655933333333323	300.4194666666667	79.89040000000001	461.11120000000005	44.748266666666666	29.914199999999994	31.569400000000016	30.921333333333347	24.583999999999996	37.684933333333355	267.3736666666667	72.5046	22.674599999999998	24.583999999999996	84.58786666666666	29.914199999999994	285.64026666666666	38.50479999999998	54.92060000000001	53.88960000000007	82.24533333333335	53.88960000000007	72.26839999999996	53.88960000000007	218.55913333333336	53.88960000000007	285.9980666666667	29.914199999999994	53.38080000000001	85.90433333333334	40.975133333333375	42.45466666666665	27.566399999999987	31.655933333333323	297.41400000000004	83.16533333333334
PH0321-C	13.125066666666669	20.30859999999999	803.114	125.47646666666671	20.30859999999999	803.3786	20.30859999999999	32.996266666666685	88.75953333333335	173.85940000000002	86.03160000000003	61.24139999999999	172.39933333333335	387.51206666666667	22.951400000000017	40.53866666666664	56.33640000000001	26.708533333333346	20.30859999999999	37.04613333333334	52.22846666666668	20.30859999999999	97.68153333333335	13.125066666666669	49.24366666666664	30.13266666666666	20.30859999999999	40.75219999999998	20.30859999999999	58.82219999999997	131.01520000000005	23.427533333333336	74.48986666666667	119.26639999999999	74.48986666666667	172.2548666666667	74.48986666666667	47.149733333333316	74.48986666666667	70.30086666666668	20.30859999999999	65.52933333333331	37.460933333333315	86.03160000000003	61.24139999999999	172.39933333333335	387.3573333333334	23.252200000000016	40.53866666666664
PH0322-C	85.89086666666667	71.26773333333335	27.127733333333317	8.999399999999987	71.26773333333335	27.127733333333317	64.26753333333335	616.7196000000001	51.16253333333333	54.94886666666666	86.47099999999996	50.28593333333332	32.62919999999998	51.46073333333334	64.32266666666666	92.97140000000003	72.27839999999998	44.485599999999984	71.26773333333335	30.661200000000022	61.106266666666635	71.26773333333335	51.96260000000001	85.89086666666667	1497.4264666666668	82.78746666666666	64.26753333333335	34.65040000000001	71.26773333333335	30.92833333333332	50.8137333333333	96.1576666666667	73.0805333333333	28.223000000000006	73.0805333333333	85.98119999999997	73.0805333333333	47.432799999999965	73.0805333333333	41.77026666666665	71.26773333333335	80.06066666666665	98.64400000000003	86.47099999999996	50.28593333333332	32.62919999999998	48.47540000000001	64.32266666666666	96.21333333333337
PH0323-C	267.3736666666667	29.914199999999994	26.212866666666685	27.94466666666665	29.914199999999994	26.212866666666685	29.914199999999994	57.07680000000002	41.39666666666663	44.73986666666666	40.975133333333375	42.45466666666665	29.703999999999986	31.655933333333323	301.12393333333335	85.90433333333334	454.9118666666667	43.367	29.914199999999994	31.569400000000016	30.921333333333347	24.583999999999996	37.684933333333355	267.3736666666667	72.5046	22.674599999999998	24.583999999999996	83.10226666666667	29.914199999999994	280.6863333333334	38.50479999999998	57.354200000000006	53.88960000000007	82.44466666666668	53.88960000000007	72.26839999999996	53.88960000000007	213.45880000000005	53.88960000000007	281.04413333333343	29.914199999999994	53.38080000000001	77.99873333333335	40.975133333333375	42.45466666666665	29.504666666666658	31.655933333333323	296.3009333333334	75.25973333333334
PH0324-C	242.20000000000005	964.8432	31.008133333333333	78.6279333333333	963.4912	31.008133333333333	965.7659333333334	58.37253333333335	56.144466666666666	549.9948	33.93520000000001	43.71493333333335	134.05113333333333	41.5312	154.00500000000002	276.31300000000005	31.01126666666667	34.36159999999999	970.6270666666667	424.2044	25.177066666666683	966.4615333333334	41.47886666666666	238.12953333333337	23.035933333333325	770.1690666666667	966.7073333333334	479.0658	966.2390666666668	33.38986666666667	88.38993333333332	303.8720666666667	21.201800000000006	30.51053333333332	25.2188	107.38193333333334	25.2188	47.56353333333333	25.2188	14.360266666666696	966.4615333333334	21.991933333333336	276.31300000000005	33.93520000000001	43.71493333333335	140.49233333333336	41.330866666666665	150.63473333333337	272.94273333333336
PH0325-C	232.59473333333335	997.0784000000001	54.84433333333334	43.965199999999996	990.5742666666667	54.84433333333334	997.0784000000001	99.25473333333335	95.5146666666667	474.37913333333336	52.11733333333335	83.9200666666667	502.9720666666667	31.422666666666665	105.765	262.78786666666673	34.51633333333334	21.846266666666665	997.0784000000001	475.2182666666667	38.35093333333334	998.6308	78.47580000000002	228.49093333333337	42.24006666666668	745.6066666666667	989.4170666666668	455.2260666666667	996.5092000000001	102.83193333333332	81.35800000000002	335.89813333333336	64.59893333333335	106.39333333333333	58.78906666666666	58.475333333333346	58.78906666666666	28.083200000000012	64.59893333333335	17.686133333333352	996.5092000000001	55.52266666666667	264.7483333333334	57.53013333333334	83.9200666666667	498.3172	27.776666666666664	104.97873333333334	264.7483333333334
PH0326-C	28.833666666666616	15.147666666666666	32.421133333333316	37.48306666666666	9.250266666666676	32.421133333333316	15.147666666666666	36.19326666666666	36.37206666666663	37.89113333333333	87.06126666666665	156.6926666666667	18.386533333333333	88.46533333333332	4.697800000000001	49.76366666666662	14.153666666666645	13.683066666666676	15.147666666666666	37.46146666666668	123.32560000000002	15.147666666666666	35.250000000000014	28.833666666666616	37.66686666666666	16.94966666666667	15.147666666666666	41.51753333333333	15.147666666666666	58.21006666666668	43.934266666666666	24.422066666666634	29.636466666666664	55.49460000000002	34.449333333333335	32.92413333333333	29.636466666666664	28.511066666666643	29.636466666666664	36.903599999999976	15.147666666666666	39.1891333333333	47.58879999999996	92.95866666666664	158.31980000000001	18.386533333333333	88.46533333333332	4.697800000000001	49.76366666666662
PH0327-C	86.69560000000001	20.409799999999997	21.891999999999996	36.74753333333332	20.409799999999997	19.67493333333333	20.409799999999997	39.3492	39.42786666666669	39.212666666666685	96.55226666666672	70.04173333333331	39.48439999999998	58.99666666666667	154.82100000000003	62.471866666666706	421.03106666666673	19.200533333333325	20.409799999999997	70.8824	69.46966666666668	20.409799999999997	48.567133333333345	86.49193333333335	50.90653333333329	47.778066666666675	20.409799999999997	45.24520000000002	20.409799999999997	260.67713333333336	65.86913333333337	71.90906666666666	91.51506666666673	49.06686666666666	94.30926666666673	65.50120000000005	94.25406666666672	199.0844666666667	94.30926666666673	243.8163333333334	20.409799999999997	52.917933333333366	64.79686666666672	96.55226666666672	70.04173333333331	39.28506666666665	56.695066666666676	157.78980000000004	61.70600000000004
PH0328-C	296.85606666666666	1237.8474666666666	32.36506666666667	108.70293333333332	1235.2411333333334	32.36506666666667	1241.5698666666667	99.9334	57.209266666666664	699.0508	63.11286666666666	76.57933333333335	3.377133333333333	12.102599999999999	186.60166666666672	326.1754666666667	23.313000000000017	19.62886666666666	1240.1716666666666	493.46586666666667	35.40413333333335	1231.1206000000002	83.26459999999999	296.39633333333336	66.46073333333334	961.9604	1216.3987333333334	706.6458666666667	1237.7963333333335	12.042133333333336	69.881	479.1456	51.58613333333332	15.428266666666673	54.658333333333324	133.6867333333333	54.658333333333324	13.727200000000018	49.12599999999998	15.110333333333363	1236.2363333333333	54.527533333333324	335.9716666666667	63.11286666666666	76.57933333333335	3.377133333333333	12.102599999999999	185.81540000000004	335.9716666666667
PH0329-C	231.5826	1002.9059333333333	25.195533333333344	62.282000000000004	991.5936	25.195533333333344	1002.5654666666667	98.51420000000003	270.42560000000003	549.7390666666668	116.51700000000004	53.951866666666675	56.87626666666666	40.060466666666656	180.6906666666667	308.90673333333336	36.0526666666667	46.11553333333333	1002.5654666666667	354.33000000000004	61.25700000000006	998.2708666666667	275.31539999999995	228.23013333333336	53.120600000000024	843.1142	993.6321333333334	566.2818666666667	996.5288	45.0604666666667	398.92606666666666	413.48820000000006	73.02720000000001	34.25080000000001	64.97253333333333	385.2239333333333	64.97253333333333	36.402933333333394	73.02720000000001	22.716666666666693	999.8232666666667	68.23240000000001	318.5882666666667	123.65533333333337	53.653733333333335	56.87626666666666	33.569799999999994	180.6906666666667	318.5882666666667
PH0332-C	43.07886666666666	17.815866666666658	38.05493333333334	35.083066666666674	17.815866666666658	38.05493333333334	17.815866666666658	35.719200000000015	27.436466666666675	31.80653333333332	89.38673333333332	176.7810666666667	30.26760000000001	111.01993333333331	17.002333333333336	61.57726666666666	28.636000000000013	39.6896	17.815866666666658	51.68013333333333	59.390266666666676	17.815866666666658	55.497	42.539	18.89286666666667	17.815866666666658	17.275999999999996	46.66493333333332	17.815866666666658	53.7502	38.48433333333333	45.48746666666666	35.864666666666665	70.3311333333333	35.864666666666665	36.933866666666674	35.864666666666665	86.47373333333334	35.864666666666665	75.6754	17.815866666666658	56.011600000000016	61.57726666666666	91.73333333333332	170.34013333333337	30.26760000000001	108.68579999999997	13.091466666666669	58.48019999999999
PH0334-C	65.29846666666667	26.521999999999995	24.732666666666667	25.113333333333323	26.521999999999995	24.431866666666664	26.521999999999995	174.21339999999998	82.97586666666666	34.516933333333334	87.57593333333334	31.012933333333322	28.733199999999997	47.47173333333332	93.63599999999998	43.060199999999995	61.403199999999984	22.790266666666668	26.521999999999995	13.162999999999982	35.541599999999995	26.521999999999995	57.876333333333335	65.29846666666667	454.85166666666663	29.706399999999995	26.521999999999995	37.72233333333333	26.521999999999995	23.189933333333325	128.63599999999997	56.322800000000015	37.96333333333335	35.252733333333325	35.50320000000001	178.2902	35.50320000000001	50.12346666666667	35.50320000000001	47.51646666666667	26.521999999999995	60.32166666666666	43.060199999999995	88.4646	31.012933333333322	26.301999999999992	41.58319999999998	96.31439999999998	43.060199999999995
PH0335-C	292.7769333333334	1201.5421333333334	30.28033333333334	78.84459999999997	1199.5086666666666	30.28033333333334	1198.5711333333334	86.45753333333336	89.16246666666669	647.9053333333334	76.79560000000001	51.69226666666668	45.15066666666665	22.833533333333328	156.74360000000001	293.7166666666667	30.61293333333334	29.6049333333333	1199.8886666666667	451.7224	29.217800000000018	1199.5403333333334	108.38526666666667	288.6731333333334	79.26459999999999	1492.3752000000002	1188.2826666666667	607.8788666666667	1199.6571333333334	23.110466666666674	174.29680000000002	408.2462666666667	58.476199999999984	20.03933333333334	62.49319999999998	149.65793333333335	62.49319999999998	18.192266666666686	56.30659999999999	28.948200000000014	1202.0308666666667	57.90993333333334	301.48980000000006	82.2084	51.69226666666668	42.55473333333332	13.881866666666667	155.95733333333334	303.5128666666667
PH0337-C	51.71406666666668	22.554333333333346	28.353466666666662	79.22113333333328	22.554333333333346	28.353466666666662	22.554333333333346	43.12653333333334	195.08400000000003	33.999533333333346	100.04713333333339	30.412266666666635	105.34906666666667	105.19793333333332	50.90433333333333	31.750533333333326	56.129599999999996	44.86073333333333	22.554333333333346	49.51300000000002	41.09599999999998	22.554333333333346	300.21400000000006	51.71406666666668	60.40706666666664	25.322066666666675	22.554333333333346	62.44673333333334	22.554333333333346	70.44613333333331	201.49960000000004	51.177733333333336	52.16626666666669	31.15726666666668	56.33513333333336	307.9082000000001	52.16626666666669	65.947	52.16626666666669	68.84066666666666	22.554333333333346	529.6172	31.750533333333326	100.04713333333339	30.412266666666635	105.34906666666667	103.45233333333331	49.541	31.750533333333326
PH0338-C	121.7248	22.090533333333354	47.25033333333339	47.34846666666668	22.090533333333354	47.25033333333339	22.090533333333354	55.827666666666666	69.13400000000001	11.299400000000013	57.8608	53.290066666666675	30.896466666666655	58.33	208.11573333333334	86.28486666666669	997.3066666666667	21.68913333333333	22.090533333333354	50.66966666666669	22.773400000000002	22.090533333333354	59.080533333333356	121.7248	74.80639999999997	27.619666666666653	22.090533333333354	73.72833333333334	22.090533333333354	350.5930666666667	59.80139999999999	78.04320000000003	67.96213333333336	40.779066666666665	69.5596	85.43500000000002	66.18913333333334	308.06893333333335	60.69300000000002	726.1014000000001	22.090533333333354	69.82553333333333	90.95446666666669	57.8608	53.290066666666675	28.289666666666655	58.33	210.35513333333333	92.40293333333335
PH0454-C	184.99440000000004	765.4346	34.51720000000002	88.69386666666665	765.7788666666668	34.78180000000002	764.128	66.5018	59.57393333333334	506.3084	54.06613333333331	83.65980000000003	23.950466666666678	260.5742	127.7102666666667	227.82886666666667	47.2876	16.64353333333333	764.0873333333334	292.22513333333336	53.071466666666666	762.9089333333334	26.55453333333334	183.70440000000002	52.492399999999975	561.5661333333334	752.9409333333334	419.59173333333337	758.9541333333334	31.196133333333336	69.96913333333337	295.0910666666667	43.29120000000001	22.219533333333324	42.493533333333346	142.20526666666666	43.29120000000001	26.976	43.29120000000001	22.864466666666676	763.2262666666668	64.42899999999999	229.67466666666667	54.06613333333331	83.65980000000003	23.950466666666678	262.0722666666667	126.92400000000004	229.67466666666667
PH0455-C	121.14613333333335	106.05546666666669	10.55286666666666	56.68633333333334	97.03553333333335	10.55286666666666	102.44833333333335	119.49086666666668	207.17593333333338	99.33793333333337	306.6725333333334	110.81353333333334	49.84793333333331	50.33286666666667	233.85773333333333	114.43520000000001	376.01593333333335	18.061666666666657	102.44833333333335	87.02560000000003	39.679000000000016	102.44833333333335	164.01646666666664	121.58220000000003	73.73913333333334	80.6204	102.44833333333335	143.62986666666666	107.47533333333334	209.6050666666667	224.74666666666667	169.2376	105.75626666666668	50.540466666666674	108.68439999999998	422.28113333333334	108.68439999999998	212.5364666666667	106.66153333333334	265.2096666666667	101.75140000000002	53.91093333333334	116.07786666666667	306.6725333333334	110.81353333333334	50.04726666666664	50.33286666666667	233.85773333333333	116.07786666666667
PH0456-C	90.95833333333331	66.91320000000002	54.90000000000002	52.40759999999999	66.91320000000002	54.90000000000002	66.91320000000002	56.761333333333326	71.71326666666668	64.31106666666668	427.3224	1513.5896	43.0222	79.92206666666665	45.33113333333333	28.582399999999957	31.453066666666665	28.835800000000006	66.91320000000002	54.31140000000003	153.22753333333338	66.91320000000002	22.77233333333332	90.95833333333331	50.28593333333332	50.590800000000016	66.91320000000002	44.68100000000002	66.91320000000002	97.28113333333332	65.0272	49.002733333333296	551.9559333333334	137.50433333333334	547.8735333333334	89.47719999999997	553.1742666666667	65.89960000000002	547.2746000000001	44.920133333333354	66.91320000000002	62.27366666666665	28.582399999999957	427.304	1511.4384	43.0222	77.20179999999999	45.33113333333333	28.582399999999957
PH0457-CW	353.4184	9.946666666666664	11.715666666666678	61.93946666666664	9.946666666666664	11.715666666666678	9.946666666666664	64.57320000000001	41.943533333333306	67.41206666666668	33.834066666666715	48.231399999999994	27.901333333333334	47.74079999999998	357.9974666666667	86.84186666666669	108.93373333333338	41.283	9.946666666666664	12.730733333333344	33.121333333333354	9.946666666666664	37.37893333333335	353.4184	68.6606	2.707066666666666	9.946666666666664	53.77446666666665	9.946666666666664	67.19446666666671	41.25866666666667	63.701400000000014	51.74246666666673	77.62713333333335	51.74246666666673	62.52959999999998	51.74246666666673	76.3450666666667	51.74246666666673	78.3503333333334	9.946666666666664	54.12706666666666	82.62293333333334	38.861066666666716	48.231399999999994	27.901333333333334	47.74079999999998	360.2018666666667	86.84186666666669
PH0458-CW	361.3652	1512.2814666666668	30.93606666666667	54.124999999999986	1511.1901333333335	30.93606666666667	1511.0166666666667	107.43853333333337	37.627133333333354	826.6742666666668	41.00700000000001	68.0146666666667	8.772533333333328	6.575266666666664	226.97020000000003	377.1358	28.910000000000018	24.134866666666653	1512.2814666666668	553.9124	29.269000000000013	1507.1000000000001	39.01533333333333	354.8221333333334	71.26773333333335	1185.8127333333334	1511.0166666666667	778.1248666666668	1513.5896	16.85820000000001	26.560466666666677	561.5559333333333	61.930933333333336	15.428266666666673	53.876266666666666	44.889733333333346	53.876266666666666	17.729333333333358	55.291866666666664	15.932266666666699	1509.5392666666667	54.7336	386.9320000000001	46.4198	68.0146666666667	8.772533333333328	6.575266666666664	235.27553333333336	386.9320000000001
PH0460-C	360.56953333333337	1511.6938666666667	30.93606666666667	54.124999999999986	1512.4982666666667	30.93606666666667	1512.3248	107.43853333333337	37.627133333333354	821.0696	41.00700000000001	68.0146666666667	8.772533333333328	6.575266666666664	226.97020000000003	377.1358	28.910000000000018	24.134866666666653	1513.5896	556.3914666666667	29.269000000000013	1508.4081333333334	39.01533333333333	354.0264666666667	71.26773333333335	1185.755	1512.3248	779.9859333333334	1512.2814666666668	16.85820000000001	26.560466666666677	553.6503333333334	61.930933333333336	15.428266666666673	53.876266666666666	44.889733333333346	53.876266666666666	17.729333333333358	55.291866666666664	15.932266666666699	1510.8474	58.50300000000001	384.08086666666674	46.4198	68.0146666666667	8.772533333333328	6.575266666666664	226.18393333333336	384.08086666666674
PH0462-C	16.193733333333338	44.955133333333336	31.213466666666676	304.737	39.675466666666665	31.213466666666676	41.53373333333333	33.686800000000005	12.738333333333324	40.43660000000001	45.9766	36.66213333333332	22.197333333333344	70.86599999999999	39.88806666666666	11.857533333333329	19.416066666666673	428.54653333333334	44.51906666666666	46.5372	18.90293333333333	44.51906666666666	190.52040000000002	15.671600000000003	18.09346666666666	62.75739999999997	41.969800000000006	24.784266666666642	45.088266666666655	29.46526666666668	19.399266666666648	23.240066666666646	30.94159999999999	16.399933333333323	30.94159999999999	60.550933333333305	30.94159999999999	28.162066666666682	30.94159999999999	21.571533333333335	49.15526666666667	410.29820000000007	11.857533333333329	51.38939999999999	36.66213333333332	22.197333333333344	64.10693333333332	41.25139999999999	12.293600000000005
PH0463-C	359.9426666666667	1513.5896	30.93606666666667	54.124999999999986	1509.7560666666668	30.93606666666667	1510.8928	108.8404666666667	37.627133333333354	825.0150666666668	41.00700000000001	66.91320000000002	8.772533333333328	6.575266666666664	225.2662666666667	377.1358	28.910000000000018	24.134866666666653	1513.5896	553.9124	29.269000000000013	1508.4081333333334	39.01533333333333	353.96880000000004	71.26773333333335	1192.9374666666668	1509.5826000000002	777.5068666666667	1511.7122666666667	16.85820000000001	26.560466666666677	560.9867333333334	61.930933333333336	15.428266666666673	53.876266666666666	44.320533333333344	53.876266666666666	17.729333333333358	55.291866666666664	15.932266666666699	1510.2782000000002	54.1644	386.9320000000001	46.4198	66.91320000000002	8.772533333333328	6.575266666666664	224.48000000000002	386.9320000000001
PH0464-CW	52.90653333333331	16.283866666666675	26.79926666666669	117.4458	15.847799999999998	26.79926666666669	15.847799999999998	38.7426	126.53113333333333	75.85346666666663	77.39859999999997	40.03026666666668	52.847799999999985	415.3827333333333	5.393466666666654	47.24906666666666	41.68966666666667	15.26926666666666	15.847799999999998	15.201133333333335	105.95693333333331	15.847799999999998	78.80259999999998	52.90653333333331	31.81399999999998	48.27973333333331	16.283866666666675	43.756866666666674	15.847799999999998	44.04420000000001	169.90633333333335	44.978666666666655	46.66946666666669	36.50013333333332	45.590400000000024	185.30446666666668	46.66946666666669	55.830600000000004	46.66946666666669	42.0026	16.283866666666675	42.922066666666666	47.24906666666666	77.39859999999997	40.03026666666668	52.22793333333332	411.6803333333333	5.393466666666654	49.7962
PH0466-C	18.451333333333345	17.85913333333333	17.697733333333343	496.35060000000004	17.85913333333333	17.697733333333343	14.116066666666669	66.3298	39.400800000000004	11.997066666666662	49.3734	34.51753333333334	32.54133333333334	54.29080000000002	48.86246666666668	23.96313333333333	24.282000000000004	893.4898666666668	17.85913333333333	32.056466666666665	26.540133333333358	17.85913333333333	422.297	18.451333333333345	37.86119999999998	36.77153333333333	14.116066666666669	23.546399999999995	17.85913333333333	18.378200000000028	44.217866666666666	17.8716	55.799800000000005	19.385533333333335	55.799800000000005	48.70273333333334	55.799800000000005	36.61426666666667	55.799800000000005	17.146800000000013	17.85913333333333	37.29773333333331	23.96313333333333	49.3734	37.028200000000005	32.54133333333334	50.694466666666685	41.61193333333335	23.96313333333333
PH0467-CW	289.60780000000005	283.0900666666667	32.98959999999999	37.05073333333333	276.94086666666675	32.98959999999999	281.0107333333334	110.61520000000002	33.61946666666665	162.86580000000004	41.284666666666666	35.95906666666662	33.099933333333325	22.832399999999968	732.1743333333334	433.4987333333334	350.5606666666667	40.79873333333333	283.0900666666667	139.34406666666672	55.94066666666669	275.6805333333334	27.881133333333317	285.46600000000007	48.56060000000002	203.2322666666667	270.71720000000005	465.07180000000005	280.1892	187.77946666666665	82.35646666666665	458.04706666666675	39.79559999999998	28.09040000000001	34.37239999999997	82.87913333333331	34.37239999999997	132.0332666666667	39.79559999999998	214.82053333333334	281.70446666666675	80.86766666666668	433.4987333333334	41.284666666666666	35.95906666666662	33.299266666666654	28.4509333333333	737.1313333333334	424.79126666666673
PH0468-C	83.26073333333335	33.61880000000001	46.175733333333355	56.11986666666668	33.61880000000001	46.175733333333355	33.61880000000001	45.44873333333335	122.97233333333338	70.0574	136.13113333333334	124.04206666666667	28.790533333333343	59.47453333333333	59.92193333333333	41.15679999999999	56.863533333333336	52.47740000000002	33.61880000000001	26.431800000000003	75.75753333333334	33.61880000000001	104.00286666666672	83.05706666666667	57.810866666666655	17.26713333333334	33.61880000000001	42.828400000000016	33.61880000000001	56.524666666666675	223.67313333333337	57.87306666666667	117.51893333333341	52.233666666666686	119.9909333333334	252.9238666666667	117.51893333333341	98.72846666666669	115.04253333333341	41.888400000000004	33.61880000000001	77.57673333333341	38.82506666666666	131.1516666666667	120.40386666666667	28.790533333333343	59.47453333333333	60.358000000000004	38.82506666666666
PH0470-C	188.19406666666669	680.6675333333334	33.937799999999974	74.25666666666663	679.6611333333334	30.052599999999973	685.0739333333333	71.46793333333335	71.70226666666669	341.86406666666676	85.10866666666666	187.89066666666668	318.88826666666665	63.91353333333331	109.51773333333334	122.31313333333334	14.238066666666679	41.92893333333333	682.5632666666668	248.02393333333336	58.680600000000005	676.3760666666667	99.94773333333333	185.17660000000004	78.83206666666666	609.7254	674.8236666666668	270.17080000000004	688.3280666666667	79.68206666666669	59.3298	195.80160000000006	124.68866666666666	109.07533333333329	124.68866666666666	68.34773333333331	124.68866666666666	29.083733333333356	120.26493333333333	6.188200000000023	685.3837333333335	38.15753333333332	122.31313333333334	90.52146666666665	187.89066666666668	315.55926666666664	62.74873333333331	107.28833333333336	122.31313333333334
PH0471-C	262.9330666666667	242.6362666666667	31.764266666666657	35.98073333333332	233.8047333333334	31.764266666666657	238.25000000000003	104.55966666666666	60.393199999999986	137.23026666666667	40.52986666666667	36.23306666666665	19.62739999999998	20.982333333333315	1255.7716	257.3791333333334	200.98039999999997	45.47506666666665	239.95393333333337	111.30073333333337	26.04706666666665	239.95393333333337	34.133333333333304	262.72940000000006	58.534600000000005	173.6174666666667	238.0314666666667	381.40580000000006	237.0530666666667	76.46	85.75073333333332	371.2838000000001	54.9214	19.720866666666666	46.570066666666676	70.13333333333333	46.570066666666676	69.82139999999998	54.9214	92.49093333333332	239.95393333333337	53.080866666666665	254.08073333333337	46.679066666666664	38.74373333333332	19.62739999999998	20.982333333333315	1256.2128	251.5367333333334
PH0473-C	29.399333333333303	19.500133333333334	57.057533333333325	14.052133333333334	21.610066666666665	57.057533333333325	21.610066666666665	26.728199999999994	27.380133333333347	54.85786666666668	63.16299999999998	190.53206666666665	26.583799999999997	44.11093333333335	14.417000000000005	33.86246666666665	36.7752	13.833533333333353	21.610066666666665	12.978533333333317	34.38393333333334	21.610066666666665	26.115733333333342	28.907066666666637	47.373866666666636	33.47813333333333	19.500133333333334	12.015666666666664	21.610066666666665	40.56606666666668	66.50406666666665	11.484799999999971	76.61666666666666	34.4958	78.86153333333334	73.18766666666664	79.9254	199.57173333333336	79.9254	31.657466666666657	19.500133333333334	51.506733333333365	31.69159999999998	63.16299999999998	194.62759999999997	29.364866666666657	43.544800000000016	14.417000000000005	33.86246666666665
PH0474-CW	255.9453333333334	243.92646666666673	33.10879999999999	35.417466666666655	237.77726666666672	33.10879999999999	243.92646666666673	110.0666	51.36406666666666	136.99553333333336	43.345933333333335	36.23306666666665	22.079866666666632	38.570133333333324	1176.573	253.5620000000001	195.9253333333333	49.25026666666666	243.92646666666673	104.20046666666671	26.04706666666665	243.92646666666673	34.13539999999997	255.74166666666673	54.729200000000006	189.82266666666672	243.92646666666673	414.6321333333334	243.92646666666673	80.48179999999999	105.24946666666665	358.81653333333344	51.38733333333332	19.720866666666666	48.4592	91.67526666666666	48.4592	51.33639999999997	51.38733333333332	101.45093333333331	243.92646666666673	42.80866666666667	250.26360000000008	43.345933333333335	38.74373333333332	22.079866666666632	44.12926666666666	1179.3320666666668	255.5720000000001
PH0475-C	272.14973333333336	226.97020000000003	39.666399999999996	24.262199999999993	220.82100000000003	39.3656	225.2662666666667	89.50220000000002	46.50033333333332	130.74106666666665	45.93946666666667	42.82046666666666	14.83273333333333	26.352333333333334	1507.5158666666666	241.89146666666667	314.1276	45.07680000000002	226.97020000000003	91.05180000000001	32.226199999999984	226.97020000000003	35.93606666666664	272.38213333333334	56.975999999999985	153.89006666666668	225.2662666666667	350.1734666666667	229.8710666666667	111.76806666666667	79.52079999999997	363.038	56.07006666666669	20.455400000000004	58.99820000000001	68.08139999999997	58.99820000000001	138.3392	56.07006666666669	149.43446666666668	226.97020000000003	53.390733333333316	239.56646666666668	52.08866666666666	45.33113333333333	19.355799999999995	30.560999999999993	1505.5890666666667	238.3706666666667
PH0476-C	90.95833333333331	68.0146666666667	61.76973333333336	52.40759999999999	68.0146666666667	61.76973333333336	68.0146666666667	56.761333333333326	71.71326666666668	64.31106666666668	429.87906666666663	1513.5896	43.0222	81.51839999999999	45.33113333333333	28.582399999999957	31.453066666666665	28.835800000000006	68.0146666666667	56.64346666666669	152.5633333333334	68.0146666666667	22.77233333333332	90.95833333333331	50.28593333333332	51.69226666666668	68.0146666666667	44.68100000000002	68.0146666666667	93.56093333333332	65.0272	49.002733333333296	546.3943333333334	142.63513333333333	543.541	89.47719999999997	546.2375333333334	74.07333333333335	541.7130000000001	51.325066666666686	68.0146666666667	61.09573333333332	28.582399999999957	429.75173333333333	1510.1302666666668	43.0222	84.26293333333332	45.33113333333333	28.582399999999957
PH0477-C	90.95833333333331	68.0146666666667	54.90000000000002	48.384466666666654	68.0146666666667	54.90000000000002	68.0146666666667	56.761333333333326	71.71326666666668	64.31106666666668	426.23133333333334	1506.9120666666668	43.0222	82.36813333333332	45.33113333333333	28.582399999999957	31.453066666666665	28.835800000000006	68.0146666666667	54.31140000000003	155.28773333333336	68.0146666666667	22.77233333333332	90.95833333333331	50.28593333333332	51.69226666666668	68.0146666666667	43.47100000000001	68.0146666666667	97.28113333333332	65.0272	47.79273333333329	552.3203333333333	137.50433333333334	549.4670000000001	89.47719999999997	552.1635333333334	65.89960000000002	552.0627333333334	44.920133333333354	68.0146666666667	63.48366666666666	28.582399999999957	426.09866666666665	1507.5030666666667	43.0222	79.64786666666666	45.33113333333333	28.582399999999957
PH0479-CW	355.66966666666667	1496.4412	30.93606666666667	53.39086666666665	1500.6845333333333	30.93606666666667	1504.2219333333335	100.40580000000001	35.25453333333335	805.9431333333334	37.670200000000015	68.0146666666667	8.772533333333328	6.575266666666664	215.36920000000003	377.1358	27.338000000000015	24.134866666666653	1498.7304666666666	543.315	29.269000000000013	1500.3052666666667	39.01533333333333	351.5658666666667	70.82273333333336	1173.3059333333333	1503.9200666666668	775.7776000000001	1498.3350666666668	12.245800000000003	24.18786666666667	550.4513333333334	53.876266666666666	15.428266666666673	53.876266666666666	42.51713333333334	53.876266666666666	17.729333333333358	47.237199999999994	14.360266666666696	1499.8327333333334	53.3158	384.08086666666674	43.083000000000006	64.7526666666667	8.772533333333328	6.575266666666664	214.58293333333336	384.08086666666674
PH0480-C	42.27426666666666	16.187733333333334	48.929933333333324	57.73253333333333	19.794866666666675	48.929933333333324	16.19853333333334	33.755266666666664	37.0628	7.023933333333318	95.07973333333335	139.64326666666668	55.81100000000002	39.154199999999946	25.568133333333343	41.63573333333332	29.087466666666696	34.07519999999999	19.794866666666675	694.5887333333334	64.55653333333336	19.794866666666675	15.01506666666666	46.93333333333332	50.29693333333334	23.848133333333326	16.19853333333334	35.068400000000025	19.794866666666675	89.77519999999998	62.354	45.07406666666667	84.69500000000004	89.96426666666665	84.69500000000004	64.65579999999999	84.69500000000004	62.624	84.69500000000004	45.47753333333335	19.794866666666675	46.929733333333374	43.80659999999998	95.07973333333335	136.17686666666668	51.057333333333354	36.16886666666662	25.568133333333343	41.63573333333332
PH0481-C	367.3916	381.9474000000001	28.297399999999993	44.520399999999995	379.09626666666674	28.297399999999993	379.09626666666674	97.6848	46.32813333333333	266.10133333333334	61.50673333333333	28.582399999999957	15.610000000000003	48.30366666666664	243.32606666666666	1507.4142666666667	79.33700000000003	25.58106666666668	379.09626666666674	187.88200000000003	64.51966666666667	379.09626666666674	42.52086666666666	365.46066666666667	96.21333333333337	290.15086666666673	376.07880000000006	814.8379333333334	379.09626666666674	38.14440000000002	60.9476	825.6945333333333	28.87506666666666	37.72246666666667	26.3076	90.59993333333333	26.3076	43.64346666666668	28.87506666666666	58.711466666666695	379.09626666666674	58.11253333333336	1507.3358	61.50673333333333	28.582399999999957	15.610000000000003	48.30366666666664	240.58386666666667	1508.1831333333334
PH0482-C	361.2576	1506.7738000000002	30.93606666666667	53.39086666666665	1512.4982666666667	30.93606666666667	1512.3248	106.7756666666667	37.627133333333354	823.9207333333334	41.00700000000001	68.0146666666667	8.772533333333328	6.575266666666664	226.97020000000003	377.1358	28.910000000000018	24.134866666666653	1513.5896	559.2426	29.269000000000013	1513.5896	39.01533333333333	355.2837333333334	71.26773333333335	1178.9216666666666	1512.3248	782.8370666666667	1508.0988	16.85820000000001	26.560466666666677	560.9867333333334	61.930933333333336	15.428266666666673	53.876266666666666	44.320533333333344	53.876266666666666	17.729333333333358	55.291866666666664	15.932266666666699	1510.2782000000002	57.933800000000005	386.9320000000001	46.4198	68.0146666666667	8.772533333333328	6.575266666666664	226.18393333333336	386.9320000000001
PH0483-CW	45.068933333333305	8.471133333333318	28.280066666666677	122.84446666666665	8.471133333333318	28.280066666666677	8.471133333333318	38.97053333333332	92.8714	74.91406666666661	77.36353333333332	47.30566666666668	74.25413333333333	417.93653333333333	13.385533333333324	49.21073333333332	22.344466666666676	15.177933333333307	8.471133333333318	12.55799999999999	88.30939999999998	8.471133333333318	59.77419999999998	49.459733333333304	34.53893333333328	52.4643333333333	8.471133333333318	54.63220000000001	8.471133333333318	28.654933333333343	139.96193333333332	44.38353333333331	60.96960000000001	22.90666666666666	64.52573333333333	150.4240666666667	67.713	40.584599999999995	67.713	25.89833333333334	8.471133333333318	49.23446666666668	41.54939999999999	77.36353333333332	47.30566666666668	74.25413333333333	415.14106666666663	13.385533333333324	43.66046666666666
PH0493-C	90.95833333333331	66.91320000000002	54.90000000000002	48.384466666666654	66.91320000000002	54.90000000000002	66.91320000000002	56.761333333333326	71.71326666666668	64.31106666666668	429.054	1510.3354666666667	43.0222	77.76793333333332	45.33113333333333	28.582399999999957	31.453066666666665	26.681666666666672	66.91320000000002	54.31140000000003	147.66480000000004	66.91320000000002	22.77233333333332	90.95833333333331	50.28593333333332	48.43666666666668	66.91320000000002	43.47100000000001	66.91320000000002	97.28113333333332	62.041866666666664	47.79273333333329	553.3310666666667	137.50433333333334	550.4777333333334	89.47719999999997	553.1742666666667	65.89960000000002	548.6497333333334	44.920133333333354	66.91320000000002	60.591666666666654	28.582399999999957	429.0182	1508.1842666666666	43.0222	79.35593333333333	45.33113333333333	28.582399999999957
PH0493-CW	81.09106666666665	68.0146666666667	51.66533333333336	48.384466666666654	68.0146666666667	51.66533333333336	68.0146666666667	56.3732	71.71326666666668	64.31106666666668	438.52393333333333	1497.0309333333335	38.81033333333333	81.51839999999999	45.33113333333333	28.582399999999957	31.453066666666665	28.835800000000006	68.0146666666667	54.31140000000003	147.20613333333336	68.0146666666667	22.77233333333332	81.09106666666665	50.28593333333332	51.69226666666668	68.0146666666667	44.68100000000002	68.0146666666667	93.56093333333332	65.0272	49.002733333333296	546.9874666666667	139.87846666666664	544.1341333333334	89.47719999999997	548.0954666666667	74.07333333333335	542.3061333333334	51.325066666666686	68.0146666666667	61.61826666666666	28.582399999999957	438.6024	1489.4942666666668	38.81033333333333	78.79813333333333	45.33113333333333	28.582399999999957
PH0499-C	86.69560000000001	20.409799999999997	21.891999999999996	36.74753333333332	20.409799999999997	19.67493333333333	20.409799999999997	39.3492	39.42786666666669	39.212666666666685	96.55226666666672	70.04173333333331	39.28506666666665	58.99666666666667	154.82100000000003	62.471866666666706	421.03106666666673	19.200533333333325	20.409799999999997	70.8824	69.46966666666668	20.409799999999997	48.567133333333345	86.49193333333335	48.39586666666663	47.778066666666675	20.409799999999997	45.24520000000002	20.409799999999997	260.67713333333336	65.86913333333337	71.90906666666666	91.51506666666673	48.867533333333334	94.30926666666673	65.50120000000005	94.25406666666672	198.03233333333336	94.30926666666673	243.8163333333334	20.409799999999997	52.917933333333366	64.79686666666672	96.55226666666672	70.04173333333331	39.48439999999998	56.695066666666676	157.78980000000004	61.70600000000004
PH0499-CW	86.57020000000001	20.409799999999997	21.891999999999996	36.74753333333332	20.409799999999997	19.67493333333333	20.409799999999997	39.3492	39.42786666666669	39.212666666666685	96.55226666666672	66.75026666666665	39.28506666666665	58.99666666666667	154.82100000000003	62.34646666666671	421.03106666666673	19.200533333333325	20.409799999999997	70.8824	69.46966666666668	20.409799999999997	48.567133333333345	86.36653333333335	48.39586666666663	47.778066666666675	20.409799999999997	45.24520000000002	20.409799999999997	260.67713333333336	63.84926666666669	71.6898	88.22360000000005	48.867533333333334	91.01780000000005	65.50120000000005	90.96260000000005	198.03233333333336	91.01780000000005	243.8163333333334	20.409799999999997	53.96273333333337	64.6714666666667	96.55226666666672	66.75026666666665	39.48439999999998	56.695066666666676	157.78980000000004	61.58060000000004
[truncated: 84 more columns]
