# Supplementary material for: Strong positive selection biases identity-by-descent-based inferences of recent demography and population structure in Plasmodium falciparum
Source: Nat Commun. 2024 Mar 20;15:2499. doi: 10.1038/s41467-024-46659-0 (PMC10954658; doi:10.1038/s41467-024-46659-0)
Supplement: Supplementary file 6 — Source Data File [file 41467_2024_46659_MOESM6_ESM.zip › Supplementary_Figure10/suppl_fig10b_pursat_2011.csv]

	PH0331-C	PH0484-C	PH0485-C	PH0486-C	PH0487-C	PH0488-C	PH0489-C	PH0490-C	PH0526-C	PH0527-C	PH0528-C	PH0529-C	PH0530-C	PH0531-C	PH0532-C	PH0533-C	PH0534-C	PH0535-C	PH0537-C	PH0538-C	PH0539-C	PH0540-C	PH0541-C	PH0542-C	PH0543-C	PH0544-C	PH0545-C	PH0548-C	PH0550-C	PH0551-C	PH0552-C	PH0553-C	PH0554-C	PH0555-C	PH0556-C	PH0558-C	PH0559-C	PH0560-C	PH0561-C	PH0562-C	PH0563-C	PH0565-C	PH0566-C	PH0567-C	PH0569-C	PH0570-C	PH0571-C	PH0572-C	PH0573-C
PH0331-C	0.0	33.967066666666675	113.0504	277.3016666666667	99.16360000000005	48.96333333333331	87.6583333333333	76.6506	305.32253333333335	379.39066666666673	57.34866666666667	240.0816	103.78833333333336	62.73126666666664	121.88753333333335	400.1272666666667	215.12726666666669	121.88753333333335	121.88753333333335	61.544200000000025	415.9454666666667	418.365	257.0949333333333	393.05333333333334	235.16953333333333	240.0816	237.00613333333337	60.6686	229.9708666666667	302.17353333333335	407.46366666666665	57.34866666666667	57.34866666666667	241.84080000000003	214.13719999999998	208.22440000000003	57.34866666666667	255.59633333333335	204.94313333333338	251.92866666666666	298.7118	380.4142666666667	257.6641333333333	917.8268	75.7698666666667	921.8626666666668	238.82993333333334	406.12933333333336	221.13413333333332
PH0484-C	33.967066666666675	0.0	60.98926666666667	34.05266666666666	35.296	87.45506666666667	24.10153333333333	553.2555333333333	92.57779999999997	49.2992	60.96393333333337	34.37239999999997	75.26246666666667	727.8485333333334	82.19900000000001	47.237199999999994	57.9542	82.19900000000001	82.19900000000001	52.54113333333334	61.930933333333336	61.930933333333336	92.0766666666667	53.2154	70.179	37.772533333333314	30.38193333333331	27.364866666666675	36.20446666666665	73.01433333333334	55.291866666666664	58.62666666666671	57.336000000000034	38.865666666666655	71.58953333333335	77.22773333333333	57.336000000000034	51.88646666666667	66.98873333333334	80.02480000000003	48.36613333333333	60.61686666666666	92.0766666666667	29.836800000000014	52.81413333333335	37.300133333333335	99.55386666666669	55.291866666666664	359.8063333333333
PH0485-C	113.0504	60.98926666666667	0.0	239.06593333333336	60.122666666666646	86.62746666666666	67.3894	63.271800000000006	99.94386666666671	152.56193333333337	75.07106666666665	115.11153333333337	65.23939999999999	74.14160000000003	54.35053333333331	152.56193333333337	83.36666666666667	54.35053333333331	54.35053333333331	100.12566666666669	152.56193333333337	152.56193333333337	212.20700000000005	123.77933333333337	134.40733333333333	107.99793333333335	219.0146666666667	50.08713333333335	112.89440000000003	122.0744666666667	152.56193333333337	75.07106666666665	75.07106666666665	230.43986666666672	198.74806666666672	136.76933333333335	75.07106666666665	71.25466666666668	136.76933333333335	212.20700000000005	91.55553333333334	381.95213333333334	212.22033333333337	135.729	84.44139999999999	132.54933333333335	138.87346666666664	154.25320000000002	53.35473333333335
PH0486-C	277.3016666666667	34.05266666666666	239.06593333333336	0.0	43.862533333333374	21.98600000000002	64.02406666666664	44.68100000000002	375.57906666666673	666.51	183.46546666666666	455.70920000000007	55.53506666666665	44.61593333333333	52.5756	769.061	415.00520000000006	52.5756	52.5756	171.67433333333335	780.2998000000001	786.3598000000001	575.9777333333334	688.9174666666668	523.9833333333333	453.92580000000004	382.11386666666664	28.70413333333333	461.3759333333334	586.2148000000001	785.6763333333334	182.017	183.46546666666666	382.8414666666667	474.6176666666667	465.33673333333337	183.46546666666666	659.7752666666667	468.4105333333334	576.5469333333334	519.2990666666667	1152.8785333333335	576.5469333333334	290.82413333333335	231.45006666666666	272.7155333333333	390.2868	777.272	282.88706666666667
PH0487-C	99.16360000000005	35.296	60.122666666666646	43.862533333333374	0.0	46.28960000000001	49.54486666666669	62.97033333333333	28.133000000000017	28.010266666666674	59.12340000000002	67.57086666666669	442.2404666666667	72.19193333333331	490.4140666666667	21.313600000000015	114.03540000000004	500.0728666666667	492.41153333333335	100.46380000000002	21.313600000000015	21.313600000000015	21.789199999999994	27.182066666666692	171.5257333333334	67.57086666666669	40.4418666666667	55.131000000000014	58.32686666666669	38.55253333333335	21.313600000000015	60.928933333333354	60.066666666666684	43.07753333333338	16.498666666666665	31.990466666666677	65.68046666666669	28.32406666666668	35.554000000000016	21.789199999999994	21.733733333333344	49.825133333333355	21.789199999999994	93.12486666666672	116.55166666666668	97.84586666666671	18.992666666666665	24.35400000000002	67.96659999999999
PH0488-C	48.96333333333331	87.45506666666667	86.62746666666666	21.98600000000002	46.28960000000001	0.0	57.36533333333336	137.65633333333335	21.376266666666666	25.805600000000005	42.17100000000001	17.27213333333333	34.65366666666665	67.11273333333332	29.688133333333326	26.402733333333344	23.807933333333338	33.45379999999999	33.45379999999999	36.709199999999996	26.402733333333344	26.402733333333344	62.40166666666665	26.402733333333344	64.34979999999999	17.27213333333333	39.12346666666665	33.59446666666667	16.165999999999997	16.361666666666675	26.402733333333344	42.17100000000001	42.17100000000001	39.12346666666665	60.22446666666667	32.44500000000001	42.17100000000001	22.273000000000017	32.44500000000001	62.40166666666665	29.52620000000001	45.714800000000004	62.40166666666665	53.06966666666666	27.415733333333364	58.34446666666666	49.41733333333336	26.402733333333344	58.70113333333333
PH0489-C	87.6583333333333	24.10153333333333	67.3894	64.02406666666664	49.54486666666669	57.36533333333336	0.0	48.87639999999998	129.4766	39.6838	49.25579999999999	41.450199999999974	29.223599999999998	46.97846666666665	23.952733333333327	38.745266666666666	53.24406666666664	26.400599999999997	26.400599999999997	44.888666666666666	38.745266666666666	38.745266666666666	37.91026666666667	86.50306666666668	74.04286666666667	41.450199999999974	55.703133333333334	25.615066666666664	41.97833333333331	38.26506666666666	39.31446666666666	46.579799999999985	49.25579999999999	53.68533333333333	26.88993333333335	27.41993333333332	46.579799999999985	55.74593333333331	24.02493333333333	28.767333333333344	56.64066666666666	39.90559999999997	40.202000000000005	32.4478	33.84266666666667	32.4478	103.91806666666666	38.745266666666666	43.99293333333331
PH0490-C	76.6506	553.2555333333333	63.271800000000006	44.68100000000002	62.97033333333333	137.65633333333335	48.87639999999998	0.0	75.83160000000004	49.56873333333334	45.65340000000002	35.95906666666662	28.13073333333334	474.8812	31.453066666666665	57.66293333333335	37.74493333333332	31.453066666666665	31.453066666666665	46.06246666666663	66.91320000000002	62.849400000000024	81.45373333333333	53.44366666666668	33.13013333333334	35.95906666666662	51.30846666666667	57.819866666666684	35.95906666666662	66.0686666666667	66.91320000000002	43.27146666666668	45.65340000000002	51.30846666666667	43.52213333333332	66.58246666666668	43.27146666666668	55.132933333333355	66.58246666666668	79.35199999999999	76.72400000000002	53.91859999999999	81.45373333333333	81.60146666666665	88.13180000000001	90.95833333333331	90.037	61.761466666666685	326.77026666666666
PH0526-C	305.32253333333335	92.57779999999997	99.94386666666671	375.57906666666673	28.133000000000017	21.376266666666666	129.4766	75.83160000000004	0.0	830.3229333333334	78.23060000000001	174.87413333333333	71.74046666666666	120.26120000000002	70.114	887.0628666666668	137.32153333333335	70.114	70.114	97.45900000000003	890.7054666666668	887.5477333333334	645.2059333333334	860.3178	447.0302666666667	177.775	460.97440000000006	50.35220000000001	177.18286666666668	707.9650666666666	896.2898	78.23060000000001	78.23060000000001	455.60460000000006	472.7558666666667	409.86013333333335	78.23060000000001	595.7576	409.15246666666667	632.4595333333334	611.5596666666668	334.9893333333334	647.3939333333334	238.76306666666673	175.01540000000006	240.64746666666673	556.7077333333334	874.0432000000001	483.6825333333334
PH0527-C	379.39066666666673	49.2992	152.56193333333337	666.51	28.010266666666674	25.805600000000005	39.6838	49.56873333333334	830.3229333333334	0.0	86.17226666666664	242.44480000000007	31.99300000000001	44.9086	28.910000000000018	1321.5592000000001	231.22093333333336	28.910000000000018	28.910000000000018	108.42913333333338	1328.2593333333334	1328.7653333333335	951.1032	1228.4480666666668	610.1460666666667	234.75120000000004	609.5216666666668	32.27953333333335	241.86480000000006	968.2378000000001	1321.3616666666667	86.17226666666664	86.17226666666664	606.3540666666668	794.5879333333334	675.745	80.33573333333331	860.4040666666667	678.1437333333334	951.2725333333334	934.1735333333334	575.8354666666668	951.6203333333334	317.9988666666667	268.11153333333334	308.7404666666667	895.8536666666668	1312.2102	576.1434666666668
PH0528-C	57.34866666666667	60.96393333333337	75.07106666666665	183.46546666666666	59.12340000000002	42.17100000000001	49.25579999999999	45.65340000000002	78.23060000000001	86.17226666666664	0.0	105.4244	68.30366666666669	67.16106666666667	62.23253333333335	94.8001333333333	82.48960000000002	68.47546666666669	68.47546666666669	321.87373333333335	94.8001333333333	94.8001333333333	62.86106666666666	83.45133333333331	116.7877333333333	99.80893333333334	99.46206666666664	21.08119999999999	99.80893333333334	82.47420000000001	94.8001333333333	1502.6987333333334	1511.8311333333334	93.31393333333332	49.407466666666664	68.47379999999997	1500.3610666666668	115.87213333333332	68.47379999999997	62.86106666666666	78.20713333333333	181.13053333333335	62.86106666666666	68.04866666666665	47.950666666666706	68.04866666666665	55.16873333333336	94.8001333333333	39.18986666666666
PH0529-C	240.0816	34.37239999999997	115.11153333333337	455.70920000000007	67.57086666666669	17.27213333333333	41.450199999999974	35.95906666666662	174.87413333333333	242.44480000000007	105.4244	0.0	342.9096666666667	53.14366666666667	355.7843333333334	273.60780000000005	760.9728666666667	361.48033333333336	359.73646666666673	88.53733333333335	272.25860000000006	272.25860000000006	186.74673333333334	248.5259333333334	234.51286666666667	1511.9436666666668	153.45340000000004	33.88066666666666	1503.1736666666668	205.35713333333337	273.60780000000005	96.90353333333334	103.7432	154.9889333333334	193.3294666666667	232.30640000000005	103.7432	543.0636000000001	230.33240000000006	180.59753333333336	149.1217333333334	506.9753333333334	186.74673333333334	280.56366666666673	91.23259999999996	281.37926666666675	172.5592	256.9235333333334	118.48293333333334
PH0530-C	103.78833333333336	75.26246666666667	65.23939999999999	55.53506666666665	442.2404666666667	34.65366666666665	29.223599999999998	28.13073333333334	71.74046666666666	31.99300000000001	68.30366666666669	342.9096666666667	0.0	68.90633333333336	1358.2629333333334	31.99300000000001	211.74213333333333	1371.2544666666668	1363.5931333333333	51.178666666666686	29.134600000000006	31.99300000000001	22.431400000000004	37.61946666666667	482.08820000000003	339.4554666666667	52.3638	41.31333333333334	346.94613333333336	22.165933333333342	31.99300000000001	71.65606666666669	61.56746666666669	58.86439999999999	34.9286	46.137733333333344	65.57173333333336	40.98026666666667	46.137733333333344	22.431400000000004	47.968133333333334	69.83146666666664	22.431400000000004	120.25926666666669	119.59353333333337	115.34860000000003	4.092800000000011	31.99300000000001	72.62286666666665
PH0531-C	62.73126666666664	727.8485333333334	74.14160000000003	44.61593333333333	72.19193333333331	67.11273333333332	46.97846666666665	474.8812	120.26120000000002	44.9086	67.16106666666667	53.14366666666667	68.90633333333336	0.0	74.46126666666669	42.5074	66.11026666666669	74.46126666666669	74.46126666666669	46.09646666666666	49.14646666666667	49.14646666666667	53.68060000000004	45.85106666666667	65.86306666666665	51.1206	60.62686666666666	69.38459999999998	49.23459999999999	68.11393333333334	42.5074	66.048	56.63420000000001	65.33233333333332	32.36913333333334	82.73673333333333	55.98920000000001	38.80466666666667	77.32393333333334	41.62873333333338	51.511733333333325	70.02186666666665	53.68060000000004	78.92106666666669	70.257	72.87613333333334	58.797000000000004	42.5074	745.7031333333333
PH0532-C	121.88753333333335	82.19900000000001	54.35053333333331	52.5756	490.4140666666667	29.688133333333326	23.952733333333327	31.453066666666665	70.114	28.910000000000018	62.23253333333335	355.7843333333334	1358.2629333333334	74.46126666666669	0.0	28.910000000000018	228.798	1506.6686666666667	1506.6686666666667	57.311733333333336	28.910000000000018	28.910000000000018	10.341933333333333	34.536466666666676	534.2302000000001	352.3301333333334	58.02553333333334	51.7304	358.01093333333336	26.651933333333346	28.910000000000018	65.58493333333335	54.10940000000001	65.23413333333333	31.217466666666674	59.35133333333335	59.50060000000002	34.33533333333334	59.35133333333335	10.341933333333333	38.29353333333334	75.07473333333334	10.341933333333333	143.53673333333336	102.81866666666669	138.6260666666667	6.350866666666679	28.910000000000018	60.36939999999999
PH0533-C	400.1272666666667	47.237199999999994	152.56193333333337	769.061	21.313600000000015	26.402733333333344	38.745266666666666	57.66293333333335	887.0628666666668	1321.5592000000001	94.8001333333333	273.60780000000005	31.99300000000001	42.5074	28.910000000000018	0.0	259.89133333333336	28.910000000000018	28.910000000000018	120.38940000000005	1512.1576	1510.4290666666668	1083.8304	1389.1292	732.144	266.49420000000003	691.4734000000001	32.27953333333335	273.60780000000005	1091.5773333333334	1505.9282666666668	94.8001333333333	94.8001333333333	682.0227333333335	894.7341333333334	764.3286	88.96359999999999	992.5848666666667	763.5907333333334	1085.8504	1042.6044000000002	663.0350666666667	1081.8826000000001	338.93713333333335	293.51613333333336	338.0144	831.8651333333335	1500.8314	648.9297333333334
PH0534-C	215.12726666666669	57.9542	83.36666666666667	415.00520000000006	114.03540000000004	23.807933333333338	53.24406666666664	37.74493333333332	137.32153333333335	231.22093333333336	82.48960000000002	760.9728666666667	211.74213333333333	66.11026666666669	228.798	259.89133333333336	0.0	235.71893333333333	235.71893333333333	92.78660000000002	259.89133333333336	259.89133333333336	193.3400666666667	246.37080000000003	165.65293333333332	770.3075333333335	154.0439333333333	33.2144	758.9722666666668	188.02413333333337	259.89133333333336	85.83266666666668	90.61273333333335	151.938	163.4298	171.13393333333335	90.61273333333335	579.7492000000001	164.98473333333334	187.1908666666667	175.88426666666672	383.7953333333334	193.3400666666667	251.7538666666668	104.55560000000003	251.56126666666677	143.36966666666666	257.8296	155.73606666666666
PH0535-C	121.88753333333335	82.19900000000001	54.35053333333331	52.5756	500.0728666666667	33.45379999999999	26.400599999999997	31.453066666666665	70.114	28.910000000000018	68.47546666666669	361.48033333333336	1371.2544666666668	74.46126666666669	1506.6686666666667	28.910000000000018	235.71893333333333	0.0	1511.9436666666668	57.311733333333336	28.910000000000018	28.910000000000018	10.341933333333333	34.536466666666676	547.2158000000001	360.34240000000005	58.73353333333334	56.33506666666667	364.93186666666674	26.651933333333346	28.910000000000018	71.8278666666667	56.34806666666668	64.52613333333333	31.217466666666674	59.35133333333335	61.739266666666694	34.33533333333334	59.35133333333335	10.341933333333333	38.25733333333335	75.07473333333334	10.341933333333333	143.98760000000001	102.81866666666669	139.07693333333336	6.350866666666679	28.910000000000018	62.88853333333332
PH0537-C	121.88753333333335	82.19900000000001	54.35053333333331	52.5756	492.41153333333335	33.45379999999999	26.400599999999997	31.453066666666665	70.114	28.910000000000018	68.47546666666669	359.73646666666673	1363.5931333333333	74.46126666666669	1506.6686666666667	28.910000000000018	235.71893333333333	1511.9436666666668	0.0	57.311733333333336	28.910000000000018	28.910000000000018	10.341933333333333	34.536466666666676	539.5544666666667	358.59853333333336	58.02553333333334	56.33506666666667	363.18800000000005	26.651933333333346	28.910000000000018	71.8278666666667	56.34806666666668	65.23413333333333	31.217466666666674	59.35133333333335	61.739266666666694	34.33533333333334	59.35133333333335	10.341933333333333	38.25733333333335	75.07473333333334	10.341933333333333	143.53673333333336	102.81866666666669	138.6260666666667	6.350866666666679	28.910000000000018	62.88853333333332
PH0538-C	61.544200000000025	52.54113333333334	100.12566666666669	171.67433333333335	100.46380000000002	36.709199999999996	44.888666666666666	46.06246666666663	97.45900000000003	108.42913333333338	321.87373333333335	88.53733333333335	51.178666666666686	46.09646666666666	57.311733333333336	120.38940000000005	92.78660000000002	57.311733333333336	57.311733333333336	0.0	125.71960000000004	121.65580000000006	117.69466666666672	96.2836666666667	123.42813333333336	93.86753333333334	97.11013333333335	41.871466666666656	84.48040000000002	90.14293333333336	125.15040000000005	323.6682666666667	313.32120000000003	103.82493333333335	81.47973333333337	110.10566666666669	311.61333333333334	107.73673333333338	110.10566666666669	118.26386666666671	92.03493333333336	177.1697333333334	118.26386666666671	82.82513333333335	57.222066666666635	83.09093333333335	64.1258666666667	118.49966666666671	45.08646666666669
PH0539-C	415.9454666666667	61.930933333333336	152.56193333333337	780.2998000000001	21.313600000000015	26.402733333333344	38.745266666666666	66.91320000000002	890.7054666666668	1328.2593333333334	94.8001333333333	272.25860000000006	29.134600000000006	49.14646666666667	28.910000000000018	1512.1576	259.89133333333336	28.910000000000018	28.910000000000018	125.71960000000004	0.0	1508.9516666666668	1094.1973333333333	1389.5426666666667	730.0863333333334	273.3760666666667	679.1571333333334	32.27953333333335	280.4896666666667	1087.6794666666667	1510.2098	94.8001333333333	94.8001333333333	682.2928666666668	897.1904666666667	769.5770666666667	88.96359999999999	995.4610666666667	761.9950000000001	1081.3517333333334	1052.4389333333334	668.6200000000001	1092.2495333333334	350.13800000000003	293.51613333333336	351.7103333333334	832.2083333333335	1490.9978666666668	652.3751333333333
PH0540-C	418.365	61.930933333333336	152.56193333333337	786.3598000000001	21.313600000000015	26.402733333333344	38.745266666666666	62.849400000000024	887.5477333333334	1328.7653333333335	94.8001333333333	272.25860000000006	31.99300000000001	49.14646666666667	28.910000000000018	1510.4290666666668	259.89133333333336	28.910000000000018	28.910000000000018	121.65580000000006	1508.9516666666668	0.0	1090.6108666666667	1386.3367333333335	737.3144666666667	273.3760666666667	687.8630666666668	32.27953333333335	280.4896666666667	1098.9186	1511.6418	94.8001333333333	94.8001333333333	692.3090000000001	900.4997333333333	769.1104	88.96359999999999	1002.3122666666667	770.1275333333334	1086.8490000000002	1043.3315333333335	667.0713333333334	1090.5588	350.879	291.0054666666667	349.9562666666667	839.2229333333335	1494.9124666666667	658.0155333333333
PH0541-C	257.0949333333333	92.0766666666667	212.20700000000005	575.9777333333334	21.789199999999994	62.40166666666665	37.91026666666667	81.45373333333333	645.2059333333334	951.1032	62.86106666666666	186.74673333333334	22.431400000000004	53.68060000000004	10.341933333333333	1083.8304	193.3400666666667	10.341933333333333	10.341933333333333	117.69466666666672	1094.1973333333333	1090.6108666666667	0.0	982.1248666666668	525.4716	187.8642	572.7218666666668	34.46293333333335	194.97780000000003	784.9465333333334	1081.0248	62.86106666666666	62.86106666666666	569.8676666666668	1135.991	497.46500000000003	57.02453333333334	744.0889333333334	494.8095333333334	1513.5896	766.0374666666667	498.16493333333335	1510.9272	225.29533333333336	297.3097333333334	225.7704666666667	584.4354000000001	1089.4769333333334	444.08833333333337
PH0542-C	393.05333333333334	53.2154	123.77933333333337	688.9174666666668	27.182066666666692	26.402733333333344	86.50306666666668	53.44366666666668	860.3178	1228.4480666666668	83.45133333333331	248.5259333333334	37.61946666666667	45.85106666666667	34.536466666666676	1389.1292	246.37080000000003	34.536466666666676	34.536466666666676	96.2836666666667	1389.5426666666667	1386.3367333333335	982.1248666666668	0.0	636.2841333333333	241.41233333333338	600.6444666666667	44.59286666666668	248.5259333333334	1023.0905333333335	1387.5948666666668	83.45133333333331	83.45133333333331	603.7802	814.3134666666667	686.2264666666667	77.61479999999999	914.3433333333334	680.6919333333334	978.7764666666667	997.9307333333334	598.6	980.5905333333334	289.75300000000004	269.84633333333335	297.17373333333336	836.8738000000002	1379.7694666666669	632.6704
PH0543-C	235.16953333333333	70.179	134.40733333333333	523.9833333333333	171.5257333333334	64.34979999999999	74.04286666666667	33.13013333333334	447.0302666666667	610.1460666666667	116.7877333333333	234.51286666666667	482.08820000000003	65.86306666666665	534.2302000000001	732.144	165.65293333333332	547.2158000000001	539.5544666666667	123.42813333333336	730.0863333333334	737.3144666666667	525.4716	636.2841333333333	0.0	228.26706666666666	394.73986666666667	48.77039999999999	237.21713333333332	552.7013333333333	733.0770666666667	115.05899999999997	120.99446666666664	401.87833333333333	435.37833333333333	445.13093333333336	122.62426666666664	497.2492	450.9048666666667	519.4896	527.1190666666666	458.08246666666673	524.9024000000001	291.58320000000003	190.47473333333335	292.2914	401.2746666666667	721.7858666666666	273.4226
PH0544-C	240.0816	37.772533333333314	107.99793333333335	453.92580000000004	67.57086666666669	17.27213333333333	41.450199999999974	35.95906666666662	177.775	234.75120000000004	99.80893333333334	1511.9436666666668	339.4554666666667	51.1206	352.3301333333334	266.49420000000003	770.3075333333335	360.34240000000005	358.59853333333336	93.86753333333334	273.3760666666667	273.3760666666667	187.8642	241.41233333333338	228.26706666666666	0.0	141.538	33.88066666666666	1507.4155333333333	206.80560000000003	274.7252666666667	103.1632	101.71473333333334	148.49673333333337	184.0594	231.24686666666668	96.32353333333333	550.0397333333334	226.25900000000001	181.715	142.00813333333338	497.4324000000001	187.8642	273.4500666666667	94.13346666666664	274.26566666666673	175.46006666666668	247.38060000000004	121.38380000000001
PH0545-C	237.00613333333337	30.38193333333331	219.0146666666667	382.11386666666664	40.4418666666667	39.12346666666665	55.703133333333334	51.30846666666667	460.97440000000006	609.5216666666668	99.46206666666664	153.45340000000004	52.3638	60.62686666666666	58.02553333333334	691.4734000000001	154.0439333333333	58.73353333333334	58.02553333333334	97.11013333333335	679.1571333333334	687.8630666666668	572.7218666666668	600.6444666666667	394.73986666666667	141.538	0.0	60.86160000000007	153.45340000000004	503.8054000000001	687.9803333333334	100.68626666666665	100.68626666666665	1489.8996666666667	458.8816666666667	385.95733333333334	93.31393333333332	492.3937333333334	389.5708	575.2325333333334	473.96713333333344	350.4926666666667	572.6738	164.34206666666668	209.41606666666664	165.49686666666668	362.1019333333334	696.3452000000001	277.67546666666675
PH0548-C	60.6686	27.364866666666675	50.08713333333335	28.70413333333333	55.131000000000014	33.59446666666667	25.615066666666664	57.819866666666684	50.35220000000001	32.27953333333335	21.08119999999999	33.88066666666666	41.31333333333334	69.38459999999998	51.7304	32.27953333333335	33.2144	56.33506666666667	56.33506666666667	41.871466666666656	32.27953333333335	32.27953333333335	34.46293333333335	44.59286666666668	48.77039999999999	33.88066666666666	60.86160000000007	0.0	33.88066666666666	34.36053333333335	32.27953333333335	22.194266666666653	21.08119999999999	62.93840000000005	27.35853333333335	570.2853333333335	21.08119999999999	35.951133333333345	564.3528000000001	34.46293333333335	210.18393333333333	37.02606666666668	34.46293333333335	41.21166666666666	46.018333333333366	45.23906666666666	32.09100000000001	25.717733333333342	67.74066666666667
PH0550-C	229.9708666666667	36.20446666666665	112.89440000000003	461.3759333333334	58.32686666666669	16.165999999999997	41.97833333333331	35.95906666666662	177.18286666666668	241.86480000000006	99.80893333333334	1503.1736666666668	346.94613333333336	49.23459999999999	358.01093333333336	273.60780000000005	758.9722666666668	364.93186666666674	363.18800000000005	84.48040000000002	280.4896666666667	280.4896666666667	194.97780000000003	248.5259333333334	237.21713333333332	1507.4155333333333	153.45340000000004	33.88066666666666	0.0	206.80560000000003	281.8388666666667	103.1632	101.71473333333334	160.41213333333337	197.64520000000005	238.3604666666667	96.32353333333333	540.2266000000001	233.37260000000003	188.82860000000002	149.1217333333334	504.9318000000001	194.97780000000003	283.14606666666674	94.25373333333332	282.2437333333334	175.46006666666668	254.49420000000006	121.12313333333334
PH0551-C	302.17353333333335	73.01433333333334	122.0744666666667	586.2148000000001	38.55253333333335	16.361666666666675	38.26506666666666	66.0686666666667	707.9650666666666	968.2378000000001	82.47420000000001	205.35713333333337	22.165933333333342	68.11393333333334	26.651933333333346	1091.5773333333334	188.02413333333337	26.651933333333346	26.651933333333346	90.14293333333336	1087.6794666666667	1098.9186	784.9465333333334	1023.0905333333335	552.7013333333333	206.80560000000003	503.8054000000001	34.36053333333335	206.80560000000003	0.0	1091.0081333333335	79.563	82.47420000000001	509.49206666666674	634.1582666666667	552.4284000000001	79.563	721.8204666666668	547.4162000000001	787.4088	785.7494	493.0180666666667	787.5768	221.85860000000005	217.46120000000002	220.03013333333337	582.7142000000001	1083.5075333333334	457.09260000000006
PH0552-C	407.46366666666665	55.291866666666664	152.56193333333337	785.6763333333334	21.313600000000015	26.402733333333344	39.31446666666666	66.91320000000002	896.2898	1321.3616666666667	94.8001333333333	273.60780000000005	31.99300000000001	42.5074	28.910000000000018	1505.9282666666668	259.89133333333336	28.910000000000018	28.910000000000018	125.15040000000005	1510.2098	1511.6418	1081.0248	1387.5948666666668	733.0770666666667	274.7252666666667	687.9803333333334	32.27953333333335	281.8388666666667	1091.0081333333335	0.0	94.8001333333333	94.8001333333333	682.0227333333335	894.7341333333334	762.3808	88.96359999999999	1001.3851333333333	763.2163333333334	1083.0448000000001	1041.9268000000002	667.7548	1082.9726	350.25773333333336	293.51613333333336	349.33500000000004	832.0787333333334	1497.1553333333334	649.0440000000001
PH0553-C	57.34866666666667	58.62666666666671	75.07106666666665	182.017	60.928933333333354	42.17100000000001	46.579799999999985	43.27146666666668	78.23060000000001	86.17226666666664	1502.6987333333334	96.90353333333334	71.65606666666669	66.048	65.58493333333335	94.8001333333333	85.83266666666668	71.8278666666667	71.8278666666667	323.6682666666667	94.8001333333333	94.8001333333333	62.86106666666666	83.45133333333331	115.05899999999997	103.1632	100.68626666666665	22.194266666666653	103.1632	79.563	94.8001333333333	0.0	1506.2704666666668	92.08973333333331	49.407466666666664	69.58686666666662	1510.7190666666668	114.64793333333331	69.58686666666662	62.86106666666666	78.20713333333333	174.83753333333334	62.86106666666666	68.04866666666665	50.27380000000004	68.04866666666665	55.16873333333336	94.8001333333333	39.18986666666666
PH0554-C	57.34866666666667	57.336000000000034	75.07106666666665	183.46546666666666	60.066666666666684	42.17100000000001	49.25579999999999	45.65340000000002	78.23060000000001	86.17226666666664	1511.8311333333334	103.7432	61.56746666666669	56.63420000000001	54.10940000000001	94.8001333333333	90.61273333333335	56.34806666666668	56.34806666666668	313.32120000000003	94.8001333333333	94.8001333333333	62.86106666666666	83.45133333333331	120.99446666666664	101.71473333333334	100.68626666666665	21.08119999999999	101.71473333333334	82.47420000000001	94.8001333333333	1506.2704666666668	0.0	92.08973333333331	49.407466666666664	68.35906666666664	1498.7679333333333	114.64793333333331	68.35906666666664	62.86106666666666	78.20713333333333	176.286	62.86106666666666	78.57066666666665	47.950666666666706	78.57066666666665	55.16873333333336	94.8001333333333	30.07846666666666
PH0555-C	241.84080000000003	38.865666666666655	230.43986666666672	382.8414666666667	43.07753333333338	39.12346666666665	53.68533333333333	51.30846666666667	455.60460000000006	606.3540666666668	93.31393333333332	154.9889333333334	58.86439999999999	65.33233333333332	65.23413333333333	682.0227333333335	151.938	64.52613333333333	65.23413333333333	103.82493333333335	682.2928666666668	692.3090000000001	569.8676666666668	603.7802	401.87833333333333	148.49673333333337	1489.8996666666667	62.93840000000005	160.41213333333337	509.49206666666674	682.0227333333335	92.08973333333331	92.08973333333331	0.0	472.2205333333334	393.9672666666667	99.46206666666664	495.0965333333334	399.81260000000003	570.2517333333334	481.7014000000001	355.8386666666667	567.7410666666667	164.8320666666667	209.2912	165.98686666666669	364.6162000000001	679.9748000000001	287.3085333333334
PH0556-C	214.13719999999998	71.58953333333335	198.74806666666672	474.6176666666667	16.498666666666665	60.22446666666667	26.88993333333335	43.52213333333332	472.7558666666667	794.5879333333334	49.407466666666664	193.3294666666667	34.9286	32.36913333333334	31.217466666666674	894.7341333333334	163.4298	31.217466666666674	31.217466666666674	81.47973333333337	897.1904666666667	900.4997333333333	1135.991	814.3134666666667	435.37833333333333	184.0594	458.8816666666667	27.35853333333335	197.64520000000005	634.1582666666667	894.7341333333334	49.407466666666664	49.407466666666664	472.2205333333334	0.0	475.50000000000006	43.57093333333334	569.3709333333334	470.6126666666667	1136.0668666666668	611.8995333333334	420.77993333333336	1139.9082666666666	203.46653333333336	250.5628	197.91806666666668	479.55960000000005	894.0399333333334	393.4138666666667
PH0558-C	208.22440000000003	77.22773333333333	136.76933333333335	465.33673333333337	31.990466666666677	32.44500000000001	27.41993333333332	66.58246666666668	409.86013333333335	675.745	68.47379999999997	232.30640000000005	46.137733333333344	82.73673333333333	59.35133333333335	764.3286	171.13393333333335	59.35133333333335	59.35133333333335	110.10566666666669	769.5770666666667	769.1104	497.46500000000003	686.2264666666667	445.13093333333336	231.24686666666668	385.95733333333334	570.2853333333335	238.3604666666667	552.4284000000001	762.3808	69.58686666666662	68.35906666666664	393.9672666666667	475.50000000000006	0.0	62.63726666666663	464.6807333333334	1501.9549333333334	492.7312666666667	570.5228666666667	445.7828666666667	495.51720000000006	245.83633333333336	138.81560000000002	249.16520000000003	424.009	748.7593333333334	249.5615333333334
PH0559-C	57.34866666666667	57.336000000000034	75.07106666666665	183.46546666666666	65.68046666666669	42.17100000000001	46.579799999999985	43.27146666666668	78.23060000000001	80.33573333333331	1500.3610666666668	103.7432	65.57173333333336	55.98920000000001	59.50060000000002	88.96359999999999	90.61273333333335	61.739266666666694	61.739266666666694	311.61333333333334	88.96359999999999	88.96359999999999	57.02453333333334	77.61479999999999	122.62426666666664	96.32353333333333	93.31393333333332	21.08119999999999	96.32353333333333	79.563	88.96359999999999	1510.7190666666668	1498.7679333333333	99.46206666666664	43.57093333333334	62.63726666666663	0.0	114.64793333333331	62.63726666666663	57.02453333333334	74.88973333333333	176.286	57.02453333333334	78.57066666666665	47.950666666666706	78.57066666666665	49.33220000000003	88.96359999999999	30.07846666666666
PH0560-C	255.59633333333335	51.88646666666667	71.25466666666668	659.7752666666667	28.32406666666668	22.273000000000017	55.74593333333331	55.132933333333355	595.7576	860.4040666666667	115.87213333333332	543.0636000000001	40.98026666666667	38.80466666666667	34.33533333333334	992.5848666666667	579.7492000000001	34.33533333333334	34.33533333333334	107.73673333333338	995.4610666666667	1002.3122666666667	744.0889333333334	914.3433333333334	497.2492	550.0397333333334	492.3937333333334	35.951133333333345	540.2266000000001	721.8204666666668	1001.3851333333333	114.64793333333331	114.64793333333331	495.0965333333334	569.3709333333334	464.6807333333334	114.64793333333331	0.0	476.00000000000006	738.6778	653.5502	549.0631333333334	743.5197333333334	220.12613333333337	201.29853333333332	215.28586666666672	505.9974666666667	991.5055333333333	453.21160000000003
PH0561-C	204.94313333333338	66.98873333333334	136.76933333333335	468.4105333333334	35.554000000000016	32.44500000000001	24.02493333333333	66.58246666666668	409.15246666666667	678.1437333333334	68.47379999999997	230.33240000000006	46.137733333333344	77.32393333333334	59.35133333333335	763.5907333333334	164.98473333333334	59.35133333333335	59.35133333333335	110.10566666666669	761.9950000000001	770.1275333333334	494.8095333333334	680.6919333333334	450.9048666666667	226.25900000000001	389.5708	564.3528000000001	233.37260000000003	547.4162000000001	763.2163333333334	69.58686666666662	68.35906666666664	399.81260000000003	470.6126666666667	1501.9549333333334	62.63726666666663	476.00000000000006	0.0	497.38433333333336	560.68	445.9272666666667	496.75733333333335	250.17506666666668	134.03046666666668	249.11313333333337	438.3156	749.8230666666667	250.7228666666667
PH0562-C	251.92866666666666	80.02480000000003	212.20700000000005	576.5469333333334	21.789199999999994	62.40166666666665	28.767333333333344	79.35199999999999	632.4595333333334	951.2725333333334	62.86106666666666	180.59753333333336	22.431400000000004	41.62873333333338	10.341933333333333	1085.8504	187.1908666666667	10.341933333333333	10.341933333333333	118.26386666666671	1081.3517333333334	1086.8490000000002	1513.5896	978.7764666666667	519.4896	181.715	575.2325333333334	34.46293333333335	188.82860000000002	787.4088	1083.0448000000001	62.86106666666666	62.86106666666666	570.2517333333334	1136.0668666666668	492.7312666666667	57.02453333333334	738.6778	497.38433333333336	0.0	757.8674666666667	497.5957333333333	1506.0795333333333	235.66453333333334	294.7990666666667	228.83113333333336	588.1265333333334	1091.1677333333334	451.06260000000003
PH0563-C	298.7118	48.36613333333333	91.55553333333334	519.2990666666667	21.733733333333344	29.52620000000001	56.64066666666666	76.72400000000002	611.5596666666668	934.1735333333334	78.20713333333333	149.1217333333334	47.968133333333334	51.511733333333325	38.29353333333334	1042.6044000000002	175.88426666666672	38.25733333333335	38.25733333333335	92.03493333333336	1052.4389333333334	1043.3315333333335	766.0374666666667	997.9307333333334	527.1190666666666	142.00813333333338	473.96713333333344	210.18393333333333	149.1217333333334	785.7494	1041.9268000000002	78.20713333333333	78.20713333333333	481.7014000000001	611.8995333333334	570.5228666666667	74.88973333333333	653.5502	560.68	757.8674666666667	0.0	428.2332	763.5204666666667	256.3772	212.81333333333336	259.6981333333334	587.6171333333334	1029.2173333333335	620.3057333333334
PH0565-C	380.4142666666667	60.61686666666666	381.95213333333334	1152.8785333333335	49.825133333333355	45.714800000000004	39.90559999999997	53.91859999999999	334.9893333333334	575.8354666666668	181.13053333333335	506.9753333333334	69.83146666666664	70.02186666666665	75.07473333333334	663.0350666666667	383.7953333333334	75.07473333333334	75.07473333333334	177.1697333333334	668.6200000000001	667.0713333333334	498.16493333333335	598.6	458.08246666666673	497.4324000000001	350.4926666666667	37.02606666666668	504.9318000000001	493.0180666666667	667.7548	174.83753333333334	176.286	355.8386666666667	420.77993333333336	445.7828666666667	176.286	549.0631333333334	445.9272666666667	497.5957333333333	428.2332	0.0	497.5957333333333	412.6804000000001	194.10313333333332	403.66286666666673	333.7254666666667	672.4324	240.79680000000005
PH0566-C	257.6641333333333	92.0766666666667	212.22033333333337	576.5469333333334	21.789199999999994	62.40166666666665	40.202000000000005	81.45373333333333	647.3939333333334	951.6203333333334	62.86106666666666	186.74673333333334	22.431400000000004	53.68060000000004	10.341933333333333	1081.8826000000001	193.3400666666667	10.341933333333333	10.341933333333333	118.26386666666671	1092.2495333333334	1090.5588	1510.9272	980.5905333333334	524.9024000000001	187.8642	572.6738	34.46293333333335	194.97780000000003	787.5768	1082.9726	62.86106666666666	62.86106666666666	567.7410666666667	1139.9082666666666	495.51720000000006	57.02453333333334	743.5197333333334	496.75733333333335	1506.0795333333333	763.5204666666667	497.5957333333333	0.0	225.8124666666667	297.3097333333334	226.28760000000003	586.1787333333334	1088.0983333333334	444.08833333333337
PH0567-C	917.8268	29.836800000000014	135.729	290.82413333333335	93.12486666666672	53.06966666666666	32.4478	81.60146666666665	238.76306666666673	317.9988666666667	68.04866666666665	280.56366666666673	120.25926666666669	78.92106666666669	143.53673333333336	338.93713333333335	251.7538666666668	143.98760000000001	143.53673333333336	82.82513333333335	350.13800000000003	350.879	225.29533333333336	289.75300000000004	291.58320000000003	273.4500666666667	164.34206666666668	41.21166666666666	283.14606666666674	221.85860000000005	350.25773333333336	68.04866666666665	78.57066666666665	164.8320666666667	203.46653333333336	245.83633333333336	78.57066666666665	220.12613333333337	250.17506666666668	235.66453333333334	256.3772	412.6804000000001	225.8124666666667	0.0	49.14526666666667	1497.4744666666668	176.01613333333336	351.6935333333334	147.1690666666667
PH0569-C	75.7698666666667	52.81413333333335	84.44139999999999	231.45006666666666	116.55166666666668	27.415733333333364	33.84266666666667	88.13180000000001	175.01540000000006	268.11153333333334	47.950666666666706	91.23259999999996	119.59353333333337	70.257	102.81866666666669	293.51613333333336	104.55560000000003	102.81866666666669	102.81866666666669	57.222066666666635	293.51613333333336	291.0054666666667	297.3097333333334	269.84633333333335	190.47473333333335	94.13346666666664	209.41606666666664	46.018333333333366	94.25373333333332	217.46120000000002	293.51613333333336	50.27380000000004	47.950666666666706	209.2912	250.5628	138.81560000000002	47.950666666666706	201.29853333333332	134.03046666666668	294.7990666666667	212.81333333333336	194.10313333333332	297.3097333333334	49.14526666666667	0.0	49.14526666666667	184.39826666666667	289.60380000000004	198.4138666666667
PH0570-C	921.8626666666668	37.300133333333335	132.54933333333335	272.7155333333333	97.84586666666671	58.34446666666666	32.4478	90.95833333333331	240.64746666666673	308.7404666666667	68.04866666666665	281.37926666666675	115.34860000000003	72.87613333333334	138.6260666666667	338.0144	251.56126666666677	139.07693333333336	138.6260666666667	83.09093333333335	351.7103333333334	349.9562666666667	225.7704666666667	297.17373333333336	292.2914	274.26566666666673	165.49686666666668	45.23906666666666	282.2437333333334	220.03013333333337	349.33500000000004	68.04866666666665	78.57066666666665	165.98686666666669	197.91806666666668	249.16520000000003	78.57066666666665	215.28586666666672	249.11313333333337	228.83113333333336	259.6981333333334	403.66286666666673	226.28760000000003	1497.4744666666668	49.14526666666667	0.0	175.05280000000002	346.45380000000006	144.64206666666672
PH0571-C	238.82993333333334	99.55386666666669	138.87346666666664	390.2868	18.992666666666665	49.41733333333336	103.91806666666666	90.037	556.7077333333334	895.8536666666668	55.16873333333336	172.5592	4.092800000000011	58.797000000000004	6.350866666666679	831.8651333333335	143.36966666666666	6.350866666666679	6.350866666666679	64.1258666666667	832.2083333333335	839.2229333333335	584.4354000000001	836.8738000000002	401.2746666666667	175.46006666666668	362.1019333333334	32.09100000000001	175.46006666666668	582.7142000000001	832.0787333333334	55.16873333333336	55.16873333333336	364.6162000000001	479.55960000000005	424.009	49.33220000000003	505.9974666666667	438.3156	588.1265333333334	587.6171333333334	333.7254666666667	586.1787333333334	176.01613333333336	184.39826666666667	175.05280000000002	0.0	829.7035333333334	402.6572666666667
PH0572-C	406.12933333333336	55.291866666666664	154.25320000000002	777.272	24.35400000000002	26.402733333333344	38.745266666666666	61.761466666666685	874.0432000000001	1312.2102	94.8001333333333	256.9235333333334	31.99300000000001	42.5074	28.910000000000018	1500.8314	257.8296	28.910000000000018	28.910000000000018	118.49966666666671	1490.9978666666668	1494.9124666666667	1089.4769333333334	1379.7694666666669	721.7858666666666	247.38060000000004	696.3452000000001	25.717733333333342	254.49420000000006	1083.5075333333334	1497.1553333333334	94.8001333333333	94.8001333333333	679.9748000000001	894.0399333333334	748.7593333333334	88.96359999999999	991.5055333333333	749.8230666666667	1091.1677333333334	1029.2173333333335	672.4324	1088.0983333333334	351.6935333333334	289.60380000000004	346.45380000000006	829.7035333333334	0.0	646.0453333333334
PH0573-C	221.13413333333332	359.8063333333333	53.35473333333335	282.88706666666667	67.96659999999999	58.70113333333333	43.99293333333331	326.77026666666666	483.6825333333334	576.1434666666668	39.18986666666666	118.48293333333334	72.62286666666665	745.7031333333333	60.36939999999999	648.9297333333334	155.73606666666666	62.88853333333332	62.88853333333332	45.08646666666669	652.3751333333333	658.0155333333333	444.08833333333337	632.6704	273.4226	121.38380000000001	277.67546666666675	67.74066666666667	121.12313333333334	457.09260000000006	649.0440000000001	39.18986666666666	30.07846666666666	287.3085333333334	393.4138666666667	249.5615333333334	30.07846666666666	453.21160000000003	250.7228666666667	451.06260000000003	620.3057333333334	240.79680000000005	444.08833333333337	147.1690666666667	198.4138666666667	144.64206666666672	402.6572666666667	646.0453333333334	0.0
PH0575-C	231.11293333333333	362.88893333333334	60.54206666666669	282.40700000000004	65.80833333333332	59.60326666666667	49.4057333333333	320.92026666666663	493.6234000000001	585.5253333333334	39.18986666666666	129.40793333333335	86.78659999999999	751.0721333333333	64.97806666666666	655.3479333333333	171.3518	64.97806666666666	64.97806666666666	45.08646666666669	660.325	669.8366666666667	456.39653333333337	642.1817333333333	284.9368	130.57319999999999	292.2666666666667	77.28866666666667	127.25986666666667	476.29600000000005	656.9938666666667	39.18986666666666	30.07846666666666	298.21606666666673	408.0166666666667	257.92040000000003	30.07846666666666	454.9415333333333	252.23693333333338	448.3011333333334	630.7844	238.99580000000003	456.39653333333337	148.10040000000004	198.9759333333334	150.98620000000005	408.2794666666667	650.1570666666667	1504.8392000000001
PH0576-C	57.70153333333334	67.6344	60.38373333333334	33.90986666666667	58.342733333333335	114.69573333333332	56.575133333333326	229.85253333333338	61.04593333333338	38.80026666666669	51.26613333333333	49.35386666666665	19.579066666666673	52.67706666666666	9.1954	50.35653333333336	28.427533333333344	9.1954	9.1954	45.225866666666654	52.11433333333336	48.05053333333336	72.42839999999998	44.91006666666668	42.468800000000016	47.17899999999998	57.19686666666669	61.589733333333356	46.57446666666665	47.50233333333336	52.11433333333336	49.03433333333332	49.03433333333332	55.0754666666667	34.122666666666646	65.66346666666666	49.03433333333332	19.994600000000013	65.66346666666666	72.42839999999998	60.740666666666705	32.14819999999999	72.42839999999998	51.407933333333325	49.44353333333335	51.407933333333325	61.62873333333332	52.11433333333336	67.33266666666668
PH0577-C	33.090199999999996	86.39086666666665	133.61273333333335	23.150466666666688	48.08306666666667	55.856000000000016	17.61373333333333	152.6824	12.782599999999992	10.87306666666667	38.55360000000002	44.615399999999994	31.11353333333336	73.92899999999999	25.82186666666669	11.484066666666674	35.09853333333335	35.41520000000003	28.914600000000032	30.18226666666667	11.484066666666674	7.876933333333334	20.242600000000007	11.484066666666674	25.068666666666672	46.786266666666656	51.46866666666668	47.10599999999998	46.30746666666665	20.98806666666667	11.484066666666674	39.666666666666686	38.55360000000002	49.73486666666666	32.476866666666666	22.163533333333323	35.56826666666669	6.037666666666684	22.163533333333323	20.242600000000007	18.1184	40.91506666666666	20.242600000000007	39.387599999999985	42.74379999999998	42.57753333333332	14.292866666666665	11.484066666666674	35.655466666666655
PH0578-C	405.5787333333334	56.518133333333346	152.56193333333337	780.3461333333335	24.877133333333354	26.402733333333344	35.91946666666667	66.91320000000002	878.2530666666668	1322.2817333333335	94.8001333333333	267.45860000000005	31.99300000000001	43.73366666666668	28.910000000000018	1510.7390666666668	253.74213333333338	28.910000000000018	28.910000000000018	119.82020000000006	1500.3355333333334	1498.9340666666667	1090.0328666666667	1371.8943333333334	730.2828666666667	263.2458666666667	689.5921333333334	32.27953333333335	270.3594666666667	1080.5265333333334	1503.6469333333334	94.8001333333333	94.8001333333333	678.2013333333334	889.0541333333334	761.9798666666668	88.96359999999999	996.2864666666667	770.1275333333334	1094.3394	1031.8389333333334	667.7548	1089.4636666666668	359.4508	291.0054666666667	350.0556	832.1671333333335	1504.6693333333335	655.8996000000001
PH0579-C	121.88753333333335	76.58433333333335	54.35053333333331	51.09000000000001	494.2236666666667	31.117399999999993	23.952733333333327	31.099066666666666	70.114	28.910000000000018	60.2536666666667	353.8898666666667	1360.2942666666668	61.851800000000026	1497.0126666666667	28.910000000000018	236.39793333333333	1502.2876666666666	1503.9336	55.41866666666667	28.910000000000018	28.910000000000018	10.341933333333333	34.536466666666676	541.4878666666667	352.7519333333334	58.02553333333334	56.33506666666667	360.24260000000004	26.651933333333346	28.910000000000018	63.606066666666706	62.985600000000034	65.23413333333333	31.217466666666674	59.35133333333335	66.9898666666667	34.33533333333334	59.35133333333335	10.341933333333333	38.29353333333334	73.58913333333334	10.341933333333333	142.2078666666667	100.6058666666667	137.29720000000003	6.350866666666679	28.910000000000018	48.81786666666668
PH0581-C	30.204066666666655	51.42686666666666	157.90460000000002	21.8774666666667	63.18340000000001	27.522333333333336	20.67226666666668	102.21093333333332	30.369000000000014	35.99680000000001	53.23813333333335	24.672466666666654	32.9592	95.85346666666666	27.772666666666662	25.809666666666683	7.0319999999999965	24.05099999999999	24.05099999999999	52.08286666666667	25.809666666666683	25.809666666666683	72.77700000000003	25.809666666666683	23.585333333333352	24.672466666666654	122.02166666666666	22.987133333333365	24.672466666666654	23.396733333333334	25.809666666666683	53.23813333333335	53.23813333333335	131.8972	79.29893333333335	24.570800000000016	53.23813333333335	21.124266666666678	24.570800000000016	72.77700000000003	28.64220000000002	22.847066666666663	74.25440000000003	61.00613333333335	85.53446666666666	67.13666666666667	59.40093333333333	25.809666666666683	44.52593333333333
PH0582-C	61.50886666666666	59.44659999999999	90.28966666666668	26.535666666666643	59.663399999999996	52.725866666666676	107.99966666666668	55.94480000000001	239.10740000000004	17.777866666666682	31.53673333333333	10.327999999999989	57.18966666666667	77.32399999999998	52.37253333333334	7.420200000000008	22.7986	52.37253333333334	52.37253333333334	21.590066666666672	9.907133333333348	9.907133333333348	40.24626666666667	62.141600000000025	32.7124	10.327999999999989	92.93840000000003	651.5242000000001	10.327999999999989	24.240866666666687	9.907133333333348	31.53673333333333	31.53673333333333	90.31080000000003	39.79379999999999	307.60393333333343	31.53673333333333	16.943200000000004	313.6394000000001	40.24626666666667	140.2486	25.765733333333323	40.24626666666667	36.30439999999998	38.982600000000026	40.33179999999998	97.05486666666668	2.48693333333334	78.21126666666669
PH0584-C	383.4260666666667	58.74913333333333	384.923	1157.9882	49.825133333333355	44.504799999999996	39.90559999999997	52.70859999999998	334.9893333333334	575.9497333333334	179.68206666666666	501.64513333333343	69.83146666666664	67.99879999999999	75.07473333333334	667.1856	381.09046666666677	75.07473333333334	75.07473333333334	182.4999333333334	676.5238	672.4015333333334	500.5242666666667	598.7142666666667	456.634	502.7626000000001	359.6374666666667	37.02606666666668	510.2620000000001	494.46653333333336	673.085	176.286	174.83753333333334	364.9834666666667	417.8090666666667	448.2422	174.83753333333334	554.3933333333334	445.9272666666667	499.9550666666667	437.0772	1508.6840666666667	499.9550666666667	411.96400000000006	192.8931333333333	396.9852666666667	335.02273333333335	667.2164666666667	240.9110666666667
PH0676-C	227.89993333333334	62.43206666666668	134.40733333333333	524.0976	165.7690666666667	64.34979999999999	68.63006666666668	33.13013333333334	447.33813333333336	612.0313333333334	120.38559999999995	230.443	473.9974	58.11613333333334	531.4696	727.0950666666666	159.50373333333334	541.4472000000001	536.1080666666667	123.42813333333336	724.6735333333334	732.0159333333334	520.0588	630.8713333333334	1511.1503333333335	224.19719999999998	402.4716666666667	49.35013333333332	233.14726666666667	551.1008	727.6642666666667	118.65686666666663	120.38559999999995	394.37506666666667	429.9655333333334	437.7307333333333	114.54906666666663	506.8849333333333	452.1977333333333	519.4896	515.8830666666667	459.2569333333334	519.4896	291.58320000000003	183.64540000000002	289.6315333333333	413.07666666666665	716.2588000000001	271.08846666666665
PH0677-C	254.15893333333332	40.65926666666666	82.56413333333334	512.6260666666667	121.14866666666667	27.812733333333327	56.85386666666665	59.311400000000006	348.74313333333333	476.0494666666667	107.47520000000003	544.7757333333334	246.1182	57.824800000000025	253.12146666666666	546.4560666666667	956.8366666666667	254.66633333333334	255.43773333333334	90.67346666666667	550.6118000000001	550.6118000000001	428.98513333333335	539.7990666666667	374.17220000000003	555.8143333333334	277.26220000000006	110.04153333333335	552.6654000000001	437.81460000000004	555.3822	110.82760000000005	104.7432666666667	278.0363333333334	295.16066666666666	299.3321333333334	93.51553333333337	638.2074666666667	307.17060000000004	424.39026666666666	488.14106666666675	458.23786666666666	428.98513333333335	211.804	136.61939999999998	208.04813333333334	341.39840000000004	546.4560666666667	312.5948666666667
PH0678-C	277.41220000000004	69.76546666666667	93.75566666666666	519.2244666666667	46.75540000000001	30.41433333333334	85.56453333333333	53.63293333333333	776.8641333333334	862.9751333333334	67.29613333333333	179.82913333333335	36.0536	72.3264	37.34200000000001	967.8359333333334	177.29306666666668	37.34200000000001	37.34200000000001	75.81533333333337	969.2679333333334	969.0364000000001	709.0724	993.0758666666667	528.3986	182.73000000000002	465.70680000000004	47.01153333333335	182.73000000000002	693.1678666666668	968.4051333333334	67.29613333333333	67.29613333333333	459.1730666666667	535.8122666666667	512.8181333333333	61.45960000000001	626.7628666666667	520.7321333333333	713.3677333333334	705.743	501.7882000000001	708.5032	251.0390666666667	271.6306	262.5146666666667	582.4022	962.8818666666667	471.5406666666667
PH0679-C	46.508666666666684	74.09133333333335	85.38333333333335	20.77893333333335	63.212066666666665	30.969600000000014	23.263666666666687	84.71213333333334	39.727133333333335	38.15726666666668	53.738599999999984	34.05273333333333	12.711199999999998	88.50233333333333	12.711199999999998	42.22106666666668	17.58346666666666	12.711199999999998	16.43286666666667	63.58066666666666	42.22106666666668	38.15726666666668	57.15486666666668	53.31333333333334	31.773200000000003	35.50119999999999	95.07206666666669	40.772733333333335	34.73619999999999	52.00513333333333	42.22106666666668	55.467333333333315	53.738599999999984	96.22393333333335	57.55573333333335	45.53099999999999	53.738599999999984	32.54080000000001	40.1182	55.27246666666669	50.07853333333335	38.98166666666669	59.89706666666668	72.94840000000003	74.727	73.39273333333337	26.007333333333342	34.229000000000006	38.43013333333333
PH0680-C	227.89993333333334	63.65313333333335	134.40733333333333	525.504	168.0912666666667	64.34979999999999	68.63006666666668	33.13013333333334	450.9082666666667	612.0313333333334	120.4545333333333	228.00733333333335	477.7986	61.387600000000006	535.2708	728.4578	157.10473333333334	542.9262000000001	535.2648666666668	123.42813333333336	728.3073333333334	728.2832666666667	523.6926	634.5051333333333	1510.3354666666667	225.64566666666667	402.4716666666667	50.57793333333332	234.59573333333333	554.4188	731.4123333333333	122.18326666666664	122.18326666666664	394.37506666666667	427.35446666666667	443.5434666666667	114.61799999999997	506.44393333333335	458.0104666666667	519.3704	519.5664666666667	456.19300000000004	523.1234000000001	291.58320000000003	187.80526666666668	293.46586666666667	413.07666666666665	715.6324666666667	281.6650666666667
PH0681-C	73.9074	14.606733333333352	15.203266666666673	78.14713333333336	35.184666666666686	17.533533333333338	27.292733333333327	22.798466666666677	73.75786666666667	103.34980000000002	16.24993333333334	175.91053333333335	22.75120000000001	19.23146666666667	15.331800000000008	110.00433333333334	160.0572	15.331800000000008	15.331800000000008	21.627999999999993	115.33453333333334	116.43733333333334	77.23893333333334	105.51393333333334	59.421733333333336	173.63406666666668	100.18626666666668	201.93146666666667	176.0906	78.79600000000002	115.33453333333334	16.24993333333334	16.24993333333334	104.35353333333333	53.129	120.16673333333334	16.24993333333334	218.4238666666667	125.12886666666668	74.72826666666667	199.33173333333337	71.13666666666668	77.23893333333334	45.12373333333334	49.263600000000004	45.12373333333334	94.82986666666667	111.22733333333335	37.76586666666668
PH0682-C	417.5642666666667	53.876266666666666	152.56193333333337	780.2582666666667	21.313600000000015	26.402733333333344	39.31446666666666	76.67333333333336	881.4918666666667	1322.943266666667	94.8001333333333	272.2820666666667	31.99300000000001	49.14646666666667	28.910000000000018	1512.8294666666668	255.9062666666667	28.910000000000018	28.910000000000018	125.15040000000005	1512.1576	1508.9516666666668	1090.9788666666668	1390.5612	735.6946666666666	269.9186666666667	682.0082666666667	32.27953333333335	277.0322666666667	1095.8928	1513.5896	94.8001333333333	94.8001333333333	685.1440000000001	902.774	768.2639333333334	88.96359999999999	999.7490666666667	765.2038666666667	1087.217	1046.6580666666666	663.7499333333334	1089.0310666666667	353.97560000000004	293.51613333333336	353.0528666666667	837.9330666666667	1496.6638666666668	656.7053333333333
PH0684-C	920.6132000000001	37.300133333333335	132.54933333333335	287.00846666666666	97.84586666666671	56.26459999999999	31.8028	90.95833333333331	245.10880000000006	313.20973333333336	68.04866666666665	286.1976000000001	118.61886666666669	62.99400000000001	146.05280000000005	334.0208	244.29673333333344	146.5036666666667	146.05280000000005	83.09093333333335	353.11740000000003	348.4019333333334	228.73600000000002	291.21900000000005	293.1453333333334	279.08400000000006	165.7214666666667	45.23906666666666	284.32306666666676	214.20566666666673	345.4455333333334	68.04866666666665	78.57066666666665	166.2114666666667	198.38633333333334	243.6822666666667	78.57066666666665	222.2358666666667	248.12513333333337	223.27580000000003	254.31633333333338	401.24800000000005	234.5916666666667	1492.7667333333334	49.14526666666667	1509.6521333333335	171.0358666666667	348.47420000000005	137.42900000000003
PH0685-C	175.46386666666666	86.31233333333334	84.80099999999997	277.52473333333336	272.5666666666667	33.16393333333333	32.07086666666666	29.724266666666665	161.86633333333333	150.0848	99.53873333333334	610.2992666666667	927.7942	93.59500000000001	1044.6801333333335	192.2350666666667	381.43826666666666	1048.8704666666667	1048.5490666666667	90.80826666666668	197.5652666666667	197.5652666666667	111.05160000000002	167.8792666666667	537.4654	622.8504	159.59440000000004	37.48106666666668	621.4848000000001	129.20113333333336	197.5652666666667	96.85473333333336	85.37920000000001	169.46893333333338	124.30293333333336	203.64153333333334	90.77040000000002	208.98533333333336	198.65366666666668	104.90240000000003	132.63413333333335	297.117	111.05160000000002	156.34333333333336	128.84213333333338	153.6266666666667	80.71453333333335	191.18953333333337	151.10153333333335
PH0686-C	383.7756666666667	46.394066666666674	151.89360000000005	642.0067333333334	30.503933333333336	21.514133333333348	34.27100000000001	48.516066666666674	809.2116666666668	1395.6357333333335	90.61893333333333	216.3982000000001	23.25166666666668	51.35473333333334	20.168666666666685	1273.2565333333334	222.39066666666673	20.168666666666685	20.168666666666685	102.19066666666671	1277.4358000000002	1276.2564000000002	919.4548000000001	1218.7491333333335	603.9391333333333	209.28460000000007	589.7422000000001	27.60746666666668	216.3982000000001	968.7464666666667	1272.0043333333335	90.61893333333333	90.61893333333333	592.7820666666668	765.6974666666667	638.1176	84.7824	834.3235333333334	639.7513333333334	916.2241333333334	889.1650000000001	568.7885333333334	918.0762000000001	332.6403333333334	252.45780000000002	325.6940000000001	863.8093333333334	1258.4046666666668	547.5654666666668
PH0687-C	99.239	75.26246666666667	65.23939999999999	55.53506666666665	438.685	38.41933333333331	29.223599999999998	28.13073333333334	71.74046666666666	31.99300000000001	66.06500000000001	342.9096666666667	1513.5896	68.90633333333336	1356.2818666666667	31.99300000000001	210.25833333333333	1371.5896666666667	1363.9283333333333	51.178666666666686	29.134600000000006	31.99300000000001	22.431400000000004	37.61946666666667	478.83406666666673	339.4554666666667	52.3638	41.31333333333334	346.94613333333336	22.165933333333342	31.99300000000001	73.9922666666667	63.90366666666669	58.86439999999999	34.9286	46.137733333333344	67.90793333333335	40.98026666666667	46.137733333333344	22.431400000000004	47.968133333333334	69.83146666666664	22.431400000000004	117.66333333333336	119.59353333333337	112.7526666666667	4.092800000000011	31.99300000000001	72.62286666666665
PH0689-C	827.6804666666667	37.02879999999999	150.16433333333336	313.62926666666664	87.39533333333337	44.29866666666665	35.11626666666667	85.06299999999999	356.0731333333334	533.8778000000001	65.89926666666665	248.6498666666667	119.99153333333336	75.15513333333332	126.35560000000001	554.2444	159.39366666666672	126.80646666666667	126.35560000000001	76.30040000000004	560.5529333333334	568.6255333333334	374.7357333333333	508.4425333333334	317.43986666666666	248.6498666666667	214.3475333333334	60.612066666666664	245.97340000000003	405.38326666666677	565.565	65.89926666666665	55.37726666666664	214.3475333333334	346.4184	351.4843333333334	55.37726666666664	410.61726666666675	346.4865333333334	370.6120666666667	438.1797333333334	417.82306666666665	380.48726666666664	1259.1566666666668	74.40579999999997	1266.9626	299.66333333333336	562.3734000000001	284.89306666666675
PH0691-Cx	574.3469333333334	44.445466666666654	103.51186666666668	485.06906666666663	63.34833333333337	23.069000000000006	22.934799999999992	90.82300000000001	405.12300000000005	722.3515333333335	65.36073333333334	277.90746666666666	68.14240000000004	54.804266666666656	66.42433333333337	768.9071333333334	261.73106666666666	66.42433333333337	66.42433333333337	83.08513333333337	787.2929333333334	782.3169333333334	558.2104	718.2738	381.9191333333333	280.80833333333334	350.07613333333336	59.52613333333334	275.97373333333337	550.7089333333334	784.4378666666667	65.36073333333334	75.88273333333333	350.64993333333337	438.3216666666667	451.9576	75.88273333333333	586.7734	460.7633333333334	555.8582666666667	635.3779333333333	489.58633333333336	558.7275333333334	948.4674666666667	161.04933333333332	950.7839333333334	373.1091333333334	780.6450666666667	386.41560000000004
PH0692-C	408.8566666666667	55.291866666666664	150.4994666666667	780.3769333333335	21.313600000000015	16.35180000000001	38.745266666666666	66.91320000000002	873.9192	1311.6297333333334	88.96359999999999	271.5453333333334	31.99300000000001	42.5074	28.910000000000018	1511.4016000000001	259.89133333333336	28.910000000000018	28.910000000000018	125.71960000000004	1512.1576	1505.4988666666668	1085.2310666666667	1388.7866666666669	724.7301333333334	272.66280000000006	684.2276	27.60746666666668	279.7764000000001	1084.0261333333335	1501.7924666666668	88.96359999999999	88.96359999999999	676.5072666666667	884.3784	748.0399333333334	94.8001333333333	990.4326666666667	750.4890666666668	1085.0630666666668	1041.0460666666668	664.1681333333335	1083.2832666666668	354.8663333333334	293.51613333333336	350.84693333333337	830.2354000000001	1503.7134666666668	648.9297333333334
PH0694-C	417.12073333333336	61.930933333333336	152.56193333333337	785.7906	21.313600000000015	26.402733333333344	39.31446666666666	66.91320000000002	880.3636666666667	1327.1605333333334	88.96359999999999	275.6871333333334	31.99300000000001	49.14646666666667	28.910000000000018	1513.5896	259.89133333333336	28.910000000000018	28.910000000000018	125.15040000000005	1510.8474	1511.6938666666667	1093.5248666666666	1387.8190000000002	737.9979333333333	276.80460000000005	689.7000666666668	32.27953333333335	283.91820000000007	1084.6076666666668	1505.9282666666668	88.96359999999999	88.96359999999999	681.1633333333334	895.1126666666667	771.0061333333334	94.8001333333333	999.5092000000001	770.1275333333334	1089.7630000000001	1031.9916666666668	667.6405333333335	1091.5770666666667	356.98740000000004	291.0054666666667	350.0410666666667	828.7544000000001	1504.0968	641.8826
PH0695-C	369.72080000000005	46.437599999999996	147.235	703.7857333333334	60.22406666666669	18.76100000000001	17.387133333333324	58.764400000000016	783.9169333333334	1229.7018	106.67333333333332	248.98600000000008	23.25166666666668	81.52433333333335	17.910600000000017	1291.1861333333334	230.88100000000003	17.910600000000017	17.910600000000017	124.14260000000003	1303.9970666666668	1307.6946666666668	959.9112666666667	1195.5215333333335	658.4729333333333	236.08793333333338	600.1298666666668	45.51626666666668	243.2015333333334	988.5652666666667	1295.1377333333335	105.56026666666665	106.67333333333332	609.0082000000001	810.0452666666667	658.0308	112.50986666666665	869.1923333333334	655.4408000000001	959.9486	887.5641333333334	619.2607333333334	957.3942666666667	297.8543333333334	285.5282	294.9734666666667	734.1445333333334	1277.9282666666668	547.5964000000001
PH0696-C	115.62000000000002	76.346	54.35053333333331	52.5756	497.5622	33.21126666666666	26.400599999999997	31.453066666666665	68.87593333333334	28.910000000000018	68.47546666666669	361.48033333333336	1372.0352666666668	80.3142666666667	1503.4224666666667	28.910000000000018	235.71893333333333	1510.3434	1510.3434	57.311733333333336	28.910000000000018	28.910000000000018	10.341933333333333	33.29840000000001	549.538	360.34240000000005	58.73353333333334	56.33506666666667	364.93186666666674	26.651933333333346	28.910000000000018	71.8278666666667	56.34806666666668	64.52613333333333	31.217466666666674	59.35133333333335	61.739266666666694	34.33533333333334	59.35133333333335	10.341933333333333	38.25733333333335	75.07473333333334	10.341933333333333	143.53673333333336	107.5338666666667	138.6260666666667	6.350866666666679	28.910000000000018	62.88853333333332
PH0697-C	173.52866666666662	48.76260000000001	123.92706666666672	420.49340000000007	31.139000000000024	19.452800000000018	73.89413333333334	59.20513333333335	400.79953333333333	511.44273333333336	138.77286666666672	460.6838	80.08313333333334	45.69773333333333	70.154	526.4024666666667	332.7871333333334	70.154	70.154	111.55833333333338	532.0790666666667	533.8767333333334	399.0572666666667	537.7111333333334	341.3058666666667	457.2296	315.3192	24.906066666666682	457.20746666666673	450.51373333333333	534.256	138.77286666666672	133.38166666666672	313.15720000000005	306.65473333333335	309.5084666666667	138.77286666666672	537.3200666666667	319.6100666666667	396.5466	395.2379333333334	422.78186666666676	399.0052	202.17480000000006	187.19199999999995	198.52380000000005	321.34233333333333	530.1648666666667	193.71086666666667
PH0698-C	10.354933333333321	28.025600000000004	50.53833333333332	32.86793333333333	62.037466666666646	69.86779999999999	25.728133333333332	93.9320666666667	20.593666666666678	15.911733333333336	27.012466666666654	16.526933333333325	40.83413333333332	60.8052	21.53893333333331	2.1148000000000025	20.63586666666665	22.037999999999982	21.53893333333331	32.93913333333328	2.1148000000000025	2.1148000000000025	12.680599999999993	12.586933333333338	17.89013333333333	16.526933333333325	15.503199999999996	4.689133333333338	16.526933333333325	17.400400000000005	2.1148000000000025	27.012466666666654	27.012466666666654	19.565466666666683	17.202066666666646	14.866333333333344	29.035666666666657	0.0	14.866333333333344	12.680599999999993	23.919866666666678	34.869266666666654	12.680599999999993	17.884933333333308	27.235333333333315	17.884933333333308	167.00560000000002	2.1148000000000025	49.31633333333333
PH0700-C	116.9768666666667	82.19900000000001	51.49939999999997	52.5756	492.3072666666667	33.45379999999999	26.400599999999997	35.19606666666666	70.114	28.910000000000018	68.47546666666669	351.0922666666667	1362.1522	74.46126666666669	1500.5402666666666	28.910000000000018	227.17373333333333	1501.2106	1502.8565333333333	57.28540000000001	28.910000000000018	28.910000000000018	10.341933333333333	34.536466666666676	537.1892666666668	347.6380666666667	58.02553333333334	51.53606666666667	355.1287333333334	26.651933333333346	28.910000000000018	71.8278666666667	56.34806666666668	65.23413333333333	31.217466666666674	59.35133333333335	61.739266666666694	34.33533333333334	59.35133333333335	10.341933333333333	38.29353333333334	75.07473333333334	10.341933333333333	133.57700000000003	107.5338666666667	138.6260666666667	6.350866666666679	28.910000000000018	60.36939999999999
PH0701-C	278.4056666666667	63.57466666666667	137.0046666666667	460.8124000000001	59.56980000000002	18.06986666666666	42.547866666666664	70.7588	686.8423333333334	903.0707333333335	65.69313333333332	190.4146	56.182066666666685	75.2844	53.099066666666694	985.9050666666668	188.6876666666667	53.099066666666694	53.099066666666694	129.24906666666672	975.2152666666668	977.8504000000001	636.8188000000001	895.1316666666668	450.2787333333334	193.31546666666668	446.3464000000001	45.68573333333335	193.31546666666668	691.6434000000002	981.5440666666668	65.69313333333332	65.69313333333332	460.7237333333334	492.9906000000001	494.0408000000001	68.67846666666665	629.8923333333333	504.20426666666674	648.6336000000001	718.3151333333334	387.0591333333334	639.0284666666668	264.44860000000006	186.32180000000005	259.2634666666667	602.2437333333335	957.7157333333334	523.4439333333333
PH0702-C	358.7886666666667	53.425000000000004	186.16073333333335	619.2001333333334	24.522200000000012	26.402733333333344	47.914399999999986	72.67333333333337	816.3008666666667	1083.1002666666668	104.41546666666665	198.23300000000003	27.700266666666664	39.2374	34.44433333333334	1257.6661333333334	142.5598666666667	34.44433333333334	34.44433333333334	142.52353333333338	1256.0798	1256.1887333333334	910.472	1134.884	688.8376000000001	199.35046666666668	619.71	34.88633333333335	206.4640666666667	911.2480666666668	1259.5001333333335	104.41546666666665	104.41546666666665	614.9375333333334	749.2811333333334	653.9655333333334	101.43013333333332	820.0885333333333	647.2384666666668	903.9529333333334	856.4332	544.6680666666667	909.9028000000001	305.4184	242.64593333333335	305.8746666666667	719.2876666666667	1242.265	570.0336666666667
PH0703-C	174.16306666666668	55.03246666666669	92.34086666666664	287.10953333333333	84.13160000000002	29.954266666666655	54.59633333333334	52.99666666666667	521.1232	483.6757333333333	802.2030666666667	151.5758666666667	40.462200000000024	95.44720000000001	50.842866666666694	542.4563333333333	133.93420000000003	50.842866666666694	50.842866666666694	275.0438666666667	542.6702666666666	537.4291333333333	348.96366666666665	505.66586666666666	378.3909333333333	150.9958666666667	300.4720666666667	38.3294	150.9958666666667	401.96600000000007	544.1022666666667	805.8460666666666	809.5582666666667	287.76160000000004	250.745	304.11186666666663	813.6869333333333	340.2318666666667	305.56646666666666	351.8546	404.5494	310.13	348.96366666666665	209.31500000000003	109.83193333333332	211.024	331.40200000000004	532.5504666666667	267.36313333333334
PH0705-C	353.6936666666667	45.370333333333335	177.58380000000002	609.0567333333333	21.234866666666683	26.402733333333344	43.45	70.12013333333336	804.0904	1072.9797333333333	99.50093333333332	191.1194	24.412933333333335	38.76226666666667	31.15700000000001	1254.0992666666668	129.563	31.15700000000001	31.15700000000001	134.82026666666667	1252.6326666666666	1255.3640666666668	904.7225333333333	1128.7212000000002	693.1275333333333	196.4496	603.5294666666667	30.04786666666668	196.4496	906.4182000000001	1254.7948666666668	99.50093333333332	99.50093333333332	606.4292	744.1008666666667	648.7046	99.50093333333332	803.9864666666667	644.2997333333334	899.3418666666666	843.4752000000001	543.9511333333334	905.2917333333334	303.1691333333334	244.65766666666667	303.62540000000007	709.9637333333334	1238.6981333333333	561.0869333333334
PH0706-C	202.96980000000002	77.22773333333333	136.4844	476.7502	31.990466666666677	32.44500000000001	26.944799999999987	63.18166666666668	405.83333333333337	677.1428000000001	62.63726666666663	226.40926666666672	46.137733333333344	82.2616	59.35133333333335	774.4628	165.23680000000002	59.35133333333335	59.35133333333335	105.92633333333336	778.6237333333335	784.5748000000001	507.0723333333334	690.6977333333334	452.74086666666665	225.34973333333335	380.63020000000006	565.5347333333334	232.46333333333337	555.1884666666667	777.8452000000001	63.7503333333333	62.63726666666663	393.5065333333334	471.19680000000005	1504.0394000000001	68.47379999999997	475.4516666666667	1509.9070666666667	502.33860000000004	569.7583333333333	445.4084666666667	505.1245333333334	248.9232666666667	139.29073333333335	247.8613333333334	437.77573333333333	754.2842	249.08640000000003
PH0708-C	554.6824	37.60326666666668	144.1650666666667	359.07553333333334	69.54873333333337	35.4614	28.225266666666673	89.20133333333331	193.1772666666667	232.02040000000002	76.32599999999998	888.9268666666668	250.93706666666674	72.25226666666669	252.3023333333334	293.1470666666667	419.9882000000001	252.75320000000005	250.55846666666673	86.96893333333335	285.32773333333336	287.6392	190.3268666666667	236.3812	229.61546666666672	885.2674666666668	155.92646666666667	49.272066666666674	885.6247333333334	178.09126666666674	292.5778666666667	83.16566666666665	81.71719999999999	156.41646666666668	194.27260000000004	243.80213333333336	76.32599999999998	381.4988000000001	248.19293333333334	190.89606666666668	215.74933333333337	434.13606666666675	190.89606666666668	857.9738666666668	91.25493333333331	857.2827333333335	123.10540000000003	289.71853333333337	143.73046666666667
PH0709-C	333.6066	39.23446666666666	141.4650666666667	613.0776000000001	37.54880000000003	34.59220000000002	80.70153333333333	53.61580000000002	724.9355333333333	1077.6806000000001	97.57039999999999	204.74486666666672	32.80813333333334	30.911666666666665	20.71866666666667	1215.9862	190.76206666666667	20.71866666666667	20.71866666666667	98.55660000000003	1224.0054	1221.9570666666666	845.4722	1303.6754	606.5742666666667	197.6312666666667	564.8682	45.75146666666667	204.74486666666672	872.9785333333334	1215.3649333333333	97.57039999999999	97.57039999999999	564.3904666666667	700.8220666666667	608.8145333333334	103.40693333333333	803.6872666666666	611.9372000000001	850.6458	899.9344666666667	532.7476666666668	846.7145333333333	273.8399333333334	284.4046	280.1058666666667	718.1679333333334	1217.6051333333335	543.8952666666667
PH0712-C	237.49786666666665	66.43833333333333	134.40733333333333	522.9937333333334	165.76013333333339	64.34979999999999	73.47366666666666	33.13013333333334	452.52633333333335	617.7887333333333	120.8955333333333	231.06906666666669	476.3226	62.12239999999999	543.7872666666667	732.9667333333333	163.33666666666667	539.1339333333334	546.7952666666667	123.99733333333337	730.4309333333333	737.7733333333333	524.9024000000001	636.6287333333333	1512.2144666666668	226.39113333333333	402.2470666666667	50.57793333333332	236.37026666666668	556.8582	732.3975333333333	122.62426666666664	122.62426666666664	394.15046666666666	432.75893333333335	444.2566	115.05899999999997	499.94193333333334	447.898	520.0588	520.7266666666667	455.9544666666667	525.4716	295.0538666666667	190.47473333333335	292.39840000000004	407.72906666666665	722.1304666666666	270.5704
PH0715-C	262.5967333333333	92.0766666666667	207.24080000000004	573.1734	21.789199999999994	62.40166666666665	37.34106666666667	78.32426666666666	644.5551333333334	947.8830666666668	59.89019999999999	186.74673333333334	22.431400000000004	53.68060000000004	10.341933333333333	1087.7024000000001	192.93740000000003	10.341933333333333	10.341933333333333	118.26386666666671	1081.3242666666667	1086.8215333333335	1506.7006666666666	978.3355333333334	524.9024000000001	187.8642	572.3942000000001	34.46293333333335	194.97780000000003	789.528	1086.2754	59.89019999999999	59.89019999999999	562.0916666666667	1136.6724	503.97513333333336	54.05366666666667	740.7058666666668	503.26746666666673	1503.8314	760.9676666666667	494.62486666666666	1506.6798000000001	231.36780000000002	296.9070666666667	225.81933333333336	586.5980000000001	1093.9248666666667	445.494
PH0716-C	926.5036666666667	37.300133333333335	132.0342	270.4346	95.95280000000004	56.26459999999999	31.28066666666667	90.95833333333331	246.3353333333334	312.6038666666667	78.57066666666665	281.37926666666675	123.97946666666668	74.51646666666667	147.25693333333336	335.2850000000001	235.6912000000001	147.70780000000002	147.25693333333336	88.3340666666667	345.47280000000006	347.22686666666675	228.26593333333338	294.93500000000006	287.73213333333337	274.26566666666673	160.40753333333336	45.23906666666666	282.2437333333334	215.26946666666674	347.17480000000006	78.57066666666665	68.04866666666665	160.89753333333337	197.62426666666667	250.42860000000005	68.04866666666665	214.38340000000005	250.37653333333338	222.23653333333337	257.28120000000007	387.9218666666667	228.2138666666667	1495.5114	49.14526666666667	1505.0839333333333	173.5942666666667	350.23866666666675	145.17633333333336
PH0717-C	33.088799999999964	33.60860000000002	64.68966666666668	20.010533333333342	64.61933333333332	84.19053333333338	63.41420000000001	27.690066666666684	61.35346666666667	31.738999999999997	43.33840000000002	32.90293333333331	54.21426666666667	50.793599999999984	51.6394	14.444933333333331	25.903133333333308	51.6394	51.6394	42.63479999999998	14.444933333333331	14.444933333333331	29.67626666666662	26.417800000000003	26.76666666666665	32.90293333333331	37.537600000000005	25.595933333333345	36.437599999999975	10.097799999999992	14.444933333333331	43.33840000000002	43.33840000000002	40.18173333333335	62.60119999999996	25.680666666666674	43.33840000000002	6.659533333333329	25.680666666666674	27.329399999999957	57.09933333333334	28.51146666666665	29.67626666666662	49.722733333333316	27.014466666666667	49.722733333333316	268.3674666666667	14.444933333333331	58.91706666666667
PH0718-C	227.02073333333337	28.339800000000032	55.20306666666667	57.102399999999975	73.08453333333335	45.67386666666667	56.283	30.604000000000017	18.58039999999999	25.5546	73.4974	262.6200666666667	106.53080000000001	52.94713333333338	121.90493333333335	18.9878	307.98686666666674	121.90493333333335	121.90493333333335	45.45779999999996	18.9878	18.9878	28.083600000000025	24.61426666666666	36.33666666666665	262.6200666666667	39.19586666666667	59.61386666666667	255.0184666666667	33.37666666666666	18.9878	71.446	71.446	39.19586666666667	31.95560000000004	38.028999999999996	71.446	140.6442	38.028999999999996	28.083600000000025	46.89106666666667	73.60926666666666	28.083600000000025	336.2290666666667	21.85073333333333	335.11220000000003	33.15193333333333	18.9878	29.026599999999995
PH0719-C	57.34866666666667	60.94973333333338	78.04193333333332	183.46546666666666	60.928933333333354	43.19966666666667	46.579799999999985	44.44340000000001	78.23060000000001	86.17226666666664	1495.5410000000002	105.98186666666669	66.06500000000001	66.51606666666667	64.47120000000002	94.8001333333333	84.72826666666668	62.23253333333335	62.23253333333335	321.9858666666667	94.8001333333333	94.8001333333333	59.89019999999999	83.45133333333331	114.54906666666663	103.95340000000002	97.71539999999999	21.08119999999999	103.95340000000002	82.47420000000001	94.8001333333333	1507.7426	1498.8773333333334	89.11886666666665	46.4366	68.47379999999997	1498.8382000000001	114.64793333333331	68.47379999999997	59.89019999999999	78.20713333333333	176.286	59.89019999999999	68.04866666666665	46.7406666666667	68.04866666666665	54.5058666666667	94.8001333333333	39.18986666666666
PH0722-C	57.34866666666667	59.73973333333337	75.07106666666665	190.1386	61.98186666666669	42.17100000000001	44.42826666666666	43.27146666666668	78.23060000000001	92.84539999999998	1509.6526000000001	103.7432	68.30366666666669	66.51606666666667	62.23253333333335	101.47326666666665	82.48960000000002	68.47546666666669	68.47546666666669	319.5396	101.47326666666665	94.8001333333333	69.5342	90.12446666666665	116.7877333333333	96.32353333333333	100.68626666666665	21.08119999999999	96.32353333333333	83.40186666666668	101.47326666666665	1491.0499333333335	1507.8941333333335	92.08973333333331	56.080600000000004	75.1469333333333	1497.4474666666667	114.64793333333331	75.1469333333333	69.5342	78.20713333333333	182.95913333333334	69.5342	74.72179999999997	47.950666666666706	68.04866666666665	61.84186666666669	101.47326666666665	39.18986666666666
PH0723-C	408.5117333333334	49.879066666666674	152.56193333333337	777.4950000000001	21.313600000000015	26.402733333333344	33.90166666666667	66.91320000000002	868.8724666666667	1319.1518666666668	94.8001333333333	267.45860000000005	31.99300000000001	37.09460000000001	28.910000000000018	1509.5826000000002	253.74213333333338	28.910000000000018	28.910000000000018	119.82020000000006	1509.5826000000002	1508.9970666666668	1078.9944	1377.8872666666668	717.0113333333334	263.2458666666667	683.5910666666667	32.27953333333335	270.3594666666667	1089.3584	1509.5826000000002	94.8001333333333	94.8001333333333	688.037	891.7742000000001	760.2260000000001	88.96359999999999	989.6460000000001	762.7041333333334	1091.8400000000001	1043.3809333333334	667.7029333333334	1077.0466000000001	355.1027333333334	289.2376666666667	349.3870666666667	834.2092000000001	1492.7692666666667	663.3140666666667
PH0725-C	29.3021333333333	24.92840000000001	65.01426666666667	8.320333333333338	57.28566666666665	80.55033333333338	59.245333333333335	27.690066666666684	60.01246666666667	29.2352	41.176400000000015	23.62493333333332	58.80073333333333	50.793599999999984	46.48426666666667	12.06113333333333	22.132066666666653	46.48426666666667	46.48426666666667	44.93739999999996	15.438266666666664	15.438266666666664	26.57999999999995	24.034000000000002	24.612533333333317	23.62493333333332	35.26780000000001	25.595933333333345	27.159599999999987	11.091133333333325	15.438266666666664	41.176400000000015	41.176400000000015	35.75780000000002	56.5233333333333	25.680666666666674	41.176400000000015	4.275733333333328	29.057800000000007	24.233133333333285	58.09266666666667	22.25579999999998	26.57999999999995	49.722733333333316	35.48946666666667	49.722733333333316	247.38473333333337	15.438266666666664	56.53326666666666
[truncated: 44 more columns]
