# Supplementary material for: Strong positive selection biases identity-by-descent-based inferences of recent demography and population structure in Plasmodium falciparum
Source: Nat Commun. 2024 Mar 20;15:2499. doi: 10.1038/s41467-024-46659-0 (PMC10954658; doi:10.1038/s41467-024-46659-0)
Supplement: Supplementary file 6 — Source Data File [file 41467_2024_46659_MOESM6_ESM.zip › Supplementary_Figure10/suppl_fig10b_pursat_2012.csv]

	PH0859-Cx	PH0860-Cx	PH0861-Cx	PH0862-Cx	PH0864-Cx	PH0917-Cx	PH0919-C	PH0920-Cx	PH0945-C	PH0947-C	PH0951-C	PH0952-CW	PH0959-Cx	PH0960-Cx	PH0961-Cx	PH0962-C	PH0963-C	PH0964-Cx	PH0965-Cx	PH0966-Cx	PH1008-C	PH1010-C	PH1011-C	PH1015-C	PH1016-C	PH1017-C	PH1023-C	PH1025-C	PH1026-C	PH1027-C	PH1085-C	PH1086-C	PH1089-C	PH1090-C	PH1091-C	PH1323-C	PH1324-C	PH1325-C	PH1326-C	PH1327-C	PH1328-C	PH1329-C	PH1330-C	PH1331-C	PH1332-C	PH1333-C	PH1334-C	PH1335-C	PH1336-C
PH0859-Cx	0.0	420.81946666666664	166.6482	121.95413333333332	343.1273333333333	40.0808	16.348733333333342	334.7631333333333	4.578400000000002	354.14099999999996	212.1894	252.49493333333336	115.58579999999996	259.0430666666667	212.1894	254.8310666666667	889.9392	45.57120000000003	251.74020000000002	893.6017333333334	307.3901333333334	223.7478666666667	348.32966666666664	55.50406666666668	397.29999999999995	215.24	184.293	254.8310666666667	343.0957333333333	16.348733333333342	16.348733333333342	42.24200000000002	137.68106666666665	247.16973333333334	352.0095333333333	307.3901333333334	212.1894	315.6328	343.0957333333333	892.0698000000001	325.04613333333333	343.0957333333333	313.2438	217.3052	348.5553333333333	296.1311333333333	206.9554666666667	348.32966666666664	348.32966666666664
PH0860-Cx	420.81946666666664	0.0	528.4554	25.494266666666668	680.6089333333334	53.39653333333335	25.20553333333333	790.2526	7.253733333333329	606.0159333333334	495.85693333333336	681.3442000000001	326.3681333333334	822.8219333333334	486.8778666666667	742.5356	688.3531333333333	29.54153333333333	739.9975333333334	695.7880666666666	622.3388666666667	497.4528666666667	1010.816	242.14680000000004	831.9120666666668	381.93100000000004	345.5126000000001	740.7346666666667	1014.5867333333333	28.582666666666665	28.582666666666665	25.13833333333333	92.41960000000002	736.6029333333335	1003.0987333333333	622.2442666666667	490.17080000000004	792.5980000000001	1009.6354666666666	703.2591333333334	862.9344666666667	1009.8226666666667	621.9490666666667	498.9301333333334	602.5422666666667	689.9670666666667	494.76560000000006	1016.4622666666667	1011.321
PH0861-Cx	166.6482	528.4554	0.0	64.12206666666665	342.0644666666667	12.548733333333338	905.6631333333335	340.6232666666667	10.13086666666667	298.1563333333333	212.30673333333334	435.5328	184.03920000000005	405.00113333333337	213.54953333333336	497.07753333333335	344.6252666666667	43.30493333333332	490.81526666666673	345.4306	220.21546666666669	211.3234666666667	534.6720666666668	178.46900000000002	426.55493333333334	272.7748	151.53813333333338	497.07753333333335	532.4602000000001	900.8985333333335	913.3078	41.07606666666666	50.93719999999999	491.44540000000006	527.8677333333334	222.86593333333334	206.23080000000002	440.9314	523.9088	349.2562666666667	528.9588666666667	523.9088	220.21546666666669	284.6847333333334	290.1323333333333	370.5294666666667	211.21540000000002	530.0407333333334	525.2833333333334
PH0862-Cx	121.95413333333332	25.494266666666668	64.12206666666665	0.0	182.48686666666666	47.63713333333335	92.03633333333333	14.694399999999996	0.0	42.78073333333333	72.73573333333331	19.844200000000004	42.51073333333336	9.139266666666671	70.80399999999997	33.28126666666669	45.63479999999999	62.90753333333331	31.13626666666667	49.87959999999999	21.101599999999976	64.76773333333333	23.89713333333335	45.80953333333333	93.07893333333334	83.81346666666664	67.32126666666667	33.28126666666669	23.89713333333335	93.13513333333333	93.13513333333333	189.0048	170.2473333333333	31.50713333333335	23.89713333333335	21.101599999999976	67.26786666666666	75.50166666666667	23.89713333333335	49.87959999999999	16.221600000000024	23.89713333333335	21.101599999999976	152.9836666666667	42.78073333333333	53.28373333333334	74.22466666666665	23.89713333333335	23.89713333333335
PH0864-Cx	343.1273333333333	680.6089333333334	342.0644666666667	182.48686666666666	0.0	48.03206666666668	76.40013333333334	486.6170000000001	0.0	417.0011333333333	432.6762000000001	428.6410666666667	287.66873333333336	504.7748666666667	425.99366666666674	535.4087333333333	360.77320000000003	33.55606666666665	526.347	365.9014666666667	431.7812666666667	423.34006666666676	654.8646000000001	224.72433333333333	526.4506000000001	423.0664000000001	314.7251333333334	531.9957333333333	636.7905333333334	79.68166666666669	79.63253333333336	29.442533333333337	84.22933333333334	534.4094666666667	640.2575333333334	431.23353333333336	422.20320000000004	762.7596666666667	637.5171333333334	363.6308	596.6380666666668	632.1002000000001	437.11146666666673	330.3110666666667	419.3564666666667	630.5517333333333	428.66326666666674	636.1756666666668	643.6202000000001
PH0917-Cx	40.0808	53.39653333333335	12.548733333333338	47.63713333333335	48.03206666666668	0.0	25.123866666666665	13.857200000000006	7.098333333333322	50.760066666666674	188.97293333333334	126.05186666666668	57.36173333333333	34.56533333333334	189.88153333333335	60.5826	58.22480000000003	39.029999999999994	58.23060000000001	54.43473333333336	46.848533333333336	184.6226	67.89960000000002	60.36693333333336	34.112533333333346	247.47593333333333	42.006266666666676	63.776399999999995	58.179400000000015	25.123866666666665	25.123866666666665	114.05859999999998	52.99440000000001	63.776399999999995	69.91740000000001	46.848533333333336	186.24133333333333	71.01466666666667	67.89960000000002	56.4782666666667	47.38440000000001	61.94006666666668	46.848533333333336	55.158133333333375	50.760066666666674	75.64373333333334	188.39260000000002	67.89960000000002	67.89960000000002
PH0919-C	16.348733333333342	25.20553333333333	905.6631333333335	92.03633333333333	76.40013333333334	25.123866666666665	0.0	13.37659999999999	5.451733333333337	7.937866666666665	66.11273333333335	10.671066666666661	31.41933333333334	18.982800000000005	63.011800000000015	53.93106666666668	2.1148000000000025	24.157733333333315	51.286400000000015	2.1148000000000025	26.69373333333334	63.42373333333335	28.564733333333336	32.094999999999985	14.18993333333333	86.21766666666669	19.425400000000003	53.93106666666668	28.564733333333336	1498.3932	1490.703	36.520666666666656	78.25439999999999	53.93106666666668	26.449933333333334	26.69373333333334	63.011800000000015	42.7656	28.564733333333336	2.1148000000000025	47.76126666666667	28.564733333333336	32.85073333333334	86.89313333333334	15.958599999999976	55.21026666666664	62.234400000000015	28.564733333333336	28.564733333333336
PH0920-Cx	334.7631333333333	790.2526	340.6232666666667	14.694399999999996	486.6170000000001	13.857200000000006	13.37659999999999	0.0	4.288066666666666	567.3190666666667	354.0726666666667	569.6988666666667	362.2748666666668	741.6828	351.74766666666665	616.1738666666666	638.613	43.11440000000002	612.5512666666666	638.613	662.3886	352.8898	885.8801333333333	212.3600666666667	744.1349333333334	265.36406666666664	305.67646666666667	619.5461333333334	879.7771333333334	13.37659999999999	13.37659999999999	29.75500000000001	235.23353333333338	619.0235333333334	876.8510666666667	651.6087333333334	354.0726666666667	606.6286	882.5828	644.7383333333333	698.1742666666667	883.9005333333333	666.7947333333334	507.1686666666667	564.7274666666667	569.1911333333333	351.74766666666665	878.8047333333334	877.2140666666667
PH0945-C	4.578400000000002	7.253733333333329	10.13086666666667	0.0	0.0	7.098333333333322	5.451733333333337	4.288066666666666	0.0	6.751666666666665	0.0	4.2074	4.019266666666667	0.0	0.0	16.226199999999984	7.253733333333329	0.0	8.971399999999996	7.253733333333329	2.1148000000000025	0.0	9.479399999999991	0.0	0.0	3.7622666666666618	4.886733333333325	16.226199999999984	9.479399999999991	10.026600000000009	5.451733333333337	2.0198666666666725	0.0	16.226199999999984	9.479399999999991	2.1148000000000025	0.0	7.253733333333329	9.479399999999991	7.253733333333329	16.226199999999984	9.479399999999991	3.3248000000000104	2.173266666666663	6.751666666666665	11.8262	0.0	9.479399999999991	9.479399999999991
PH0947-C	354.14099999999996	606.0159333333334	298.1563333333333	42.78073333333333	417.0011333333333	50.760066666666674	7.937866666666665	567.3190666666667	6.751666666666665	0.0	256.84413333333333	426.2248000000001	346.5648	539.1767333333333	254.55866666666665	503.24440000000004	485.072	68.17586666666668	496.2733333333333	494.8952	376.4544	260.7937333333333	686.3530000000001	557.8534000000001	574.8514	219.8556	229.16453333333337	499.83140000000003	667.9264666666667	7.937866666666665	7.937866666666665	83.02813333333336	81.44526666666663	499.92853333333335	688.835	374.2171333333333	255.75279999999998	527.5951333333334	683.6122666666668	497.5498666666667	623.9452666666667	680.7514666666667	382.10880000000003	371.2694666666667	1500.4858000000002	537.9802666666667	255.75279999999998	681.8204000000001	684.1814666666667
PH0951-C	212.1894	495.85693333333336	212.30673333333334	72.73573333333331	432.6762000000001	188.97293333333334	66.11273333333335	354.0726666666667	0.0	256.84413333333333	0.0	313.66153333333335	214.0499333333333	338.4927333333334	1508.5224	372.5396666666667	366.23553333333336	69.78699999999999	360.42173333333335	369.21313333333336	333.0742666666667	1499.0573333333334	474.72833333333335	155.0398	364.80686666666674	824.8400000000001	131.889	369.00353333333334	463.3198666666667	63.011800000000015	63.011800000000015	65.27506666666666	100.91060000000003	375.8537333333333	465.96686666666665	335.18313333333333	1510.5923333333335	361.1880666666667	466.72633333333334	373.5548	323.2714666666667	469.16560000000004	335.0973333333333	345.31680000000006	257.2223333333333	319.20253333333335	1510.5923333333335	476.1070666666667	467.4512666666667
PH0952-CW	252.49493333333336	681.3442000000001	435.5328	19.844200000000004	428.6410666666667	126.05186666666668	10.671066666666661	569.6988666666667	4.2074	426.2248000000001	313.66153333333335	0.0	266.81453333333343	552.6212666666667	310.1424	602.3372666666667	492.3421333333334	59.5202666666667	601.7868	495.26293333333336	422.7714000000001	313.3586666666667	677.5564666666667	177.85333333333338	582.0325333333334	249.53466666666668	240.11473333333333	608.9851333333334	672.0213333333334	14.048199999999994	14.048199999999994	43.785266666666686	73.04660000000004	611.778	676.7591333333334	427.7560000000001	308.67693333333335	574.4103333333334	674.3978000000001	492.2990666666667	657.7186	672.6204	422.7714000000001	490.5084666666668	428.39920000000006	481.26500000000004	311.33653333333336	676.5792666666667	680.0154666666667
PH0959-Cx	115.58579999999996	326.3681333333334	184.03920000000005	42.51073333333336	287.66873333333336	57.36173333333333	31.41933333333334	362.2748666666668	4.019266666666667	346.5648	214.0499333333333	266.81453333333343	0.0	249.50853333333333	212.65666666666667	221.14613333333338	201.13980000000006	85.0262666666667	221.6682666666667	201.30900000000005	453.66113333333334	208.39219999999997	331.2884	513.7788	221.88920000000002	202.24806666666666	122.44253333333339	221.14613333333338	317.1925333333334	39.027800000000006	39.027800000000006	97.31073333333336	55.27573333333333	226.3973333333334	330.02360000000004	453.66113333333334	214.98166666666665	288.31013333333334	322.38786666666675	196.89060000000006	252.69560000000007	323.65266666666673	453.66113333333334	189.9571333333334	345.8678	267.80120000000005	202.99786666666668	324.8846666666667	317.42333333333335
PH0960-Cx	259.0430666666667	822.8219333333334	405.00113333333337	9.139266666666671	504.7748666666667	34.56533333333334	18.982800000000005	741.6828	0.0	539.1767333333333	338.4927333333334	552.6212666666667	249.50853333333333	0.0	334.92580000000004	784.565	687.8851333333333	27.398533333333326	783.7997333333334	678.8925333333334	521.2342666666667	346.4396666666667	1319.7974000000002	211.31066666666666	740.8306	218.80966666666666	281.64746666666673	774.8882666666667	1308.4578666666669	22.359933333333338	22.359933333333338	9.946533333333331	53.80886666666667	765.8707333333334	1319.5091333333335	539.2006666666667	337.3738	686.2216000000001	1315.9806666666668	674.5855333333334	838.6826000000001	1320.4327333333335	529.5683333333334	503.50800000000004	532.1473333333333	593.4403333333333	345.12960000000004	1310.9088666666669	1320.299066666667
PH0961-Cx	212.1894	486.8778666666667	213.54953333333336	70.80399999999997	425.99366666666674	189.88153333333335	63.011800000000015	351.74766666666665	0.0	254.55866666666665	1508.5224	310.1424	212.65666666666667	334.92580000000004	0.0	370.0659333333333	362.8192	68.2888	357.42586666666665	365.7968	336.34013333333337	1504.1245333333334	465.982	153.9484666666667	372.1650000000001	822.7746000000002	129.74300000000002	366.5298	458.95040000000006	66.11273333333335	66.11273333333335	69.27453333333332	100.91060000000003	371.19733333333335	459.5455333333333	332.06873333333334	1510.5923333333335	354.19753333333335	460.305	370.13846666666666	320.2756	460.41926666666666	334.3170666666667	343.869	256.5974	308.92246666666665	1508.2673333333335	469.11653333333334	458.0214666666667
PH0962-C	254.8310666666667	742.5356	497.07753333333335	33.28126666666669	535.4087333333333	60.5826	53.93106666666668	616.1738666666666	16.226199999999984	503.24440000000004	372.5396666666667	602.3372666666667	221.14613333333338	784.565	370.0659333333333	0.0	577.1576	34.425	1513.5896	573.464	445.3090666666667	357.6304	924.6267333333334	183.98073333333338	735.6746	333.5788	288.35940000000005	1513.5896	928.2022666666668	59.81693333333334	59.81693333333334	36.36166666666667	60.91386666666668	1510.6025333333334	924.5504666666668	437.4426	360.28726666666665	692.3364	916.2942666666668	574.8308	1324.3738666666668	920.0436666666668	445.3090666666667	477.0013333333334	488.3136	661.6216666666667	368.808	919.8698	922.7858666666667
PH0963-C	889.9392	688.3531333333333	344.6252666666667	45.63479999999999	360.77320000000003	58.22480000000003	2.1148000000000025	638.613	7.253733333333329	485.072	366.23553333333336	492.3421333333334	201.13980000000006	687.8851333333333	362.8192	577.1576	0.0	57.4040666666667	579.1565333333333	1507.1434000000002	503.5810666666667	352.88613333333336	800.0476666666667	201.7174	709.2125333333333	285.69733333333335	300.72	575.0478666666667	810.1951333333334	5.4919333333333356	5.4919333333333356	38.3252666666667	126.76313333333337	573.6816666666667	811.3558	507.61733333333336	365.1442	615.6068	803.9841333333334	1511.0174666666667	704.8554666666666	803.3794	507.61733333333336	478.6234666666667	468.95779999999996	543.8616000000001	362.8192	798.7174666666667	792.0215333333334
PH0964-Cx	45.57120000000003	29.54153333333333	43.30493333333332	62.90753333333331	33.55606666666665	39.029999999999994	24.157733333333315	43.11440000000002	0.0	68.17586666666668	69.78699999999999	59.5202666666667	85.0262666666667	27.398533333333326	68.2888	34.425	57.4040666666667	0.0	34.425	64.4042666666667	34.65040000000001	57.649133333333324	61.24686666666666	85.89086666666667	49.03986666666667	76.4821333333333	43.28526666666665	34.425	61.24686666666666	24.157733333333315	24.157733333333315	910.4491333333334	17.51559999999999	34.425	51.6892	35.76346666666668	71.39726666666667	59.55786666666667	53.66853333333333	57.4040666666667	45.18693333333333	60.668733333333336	35.76346666666668	66.22199999999998	65.36006666666667	54.28766666666668	69.78699999999999	54.24666666666667	31.307466666666652
PH0965-Cx	251.74020000000002	739.9975333333334	490.81526666666673	31.13626666666667	526.347	58.23060000000001	51.286400000000015	612.5512666666666	8.971399999999996	496.2733333333333	360.42173333333335	601.7868	221.6682666666667	783.7997333333334	357.42586666666665	1513.5896	579.1565333333333	34.425	0.0	574.0309333333333	445.8312	348.5264666666667	929.0904	184.2338666666667	739.6444666666666	326.5278666666666	287.8133333333334	1505.4584	929.7943333333334	54.66353333333335	54.66353333333335	36.36166666666667	58.10073333333335	1507.7876666666668	928.2581333333334	441.2896666666667	351.18333333333334	690.5828666666667	924.5987333333334	576.0372	1321.0114666666668	919.6685333333334	445.8312	476.0759333333334	484.9756	661.4834666666667	356.16793333333334	924.6116666666668	919.0993333333334
PH0966-Cx	893.6017333333334	695.7880666666666	345.4306	49.87959999999999	365.9014666666667	54.43473333333336	2.1148000000000025	638.613	7.253733333333329	494.8952	369.21313333333336	495.26293333333336	201.30900000000005	678.8925333333334	365.7968	573.464	1507.1434000000002	64.4042666666667	574.0309333333333	0.0	507.61733333333336	355.86373333333336	805.4334	211.61700000000002	711.6781333333333	285.69733333333335	300.72	572.9499333333333	812.8386666666667	5.4919333333333356	5.4919333333333356	38.3252666666667	126.76313333333337	567.8354666666667	804.5380666666666	507.61733333333336	368.1218	613.3891333333333	807.9378666666667	1511.6404666666667	701.8268	808.7651333333333	507.61733333333336	478.2036	481.004	549.8808666666667	365.7968	795.4583333333334	797.4072666666667
PH1008-C	307.3901333333334	622.3388666666667	220.21546666666669	21.101599999999976	431.7812666666667	46.848533333333336	26.69373333333334	662.3886	2.1148000000000025	376.4544	333.0742666666667	422.7714000000001	453.66113333333334	521.2342666666667	336.34013333333337	445.3090666666667	503.5810666666667	34.65040000000001	445.8312	507.61733333333336	0.0	331.9368666666667	655.3826	275.95193333333333	586.8726666666666	244.25280000000004	236.75373333333337	445.3090666666667	649.1562666666667	26.69373333333334	26.69373333333334	22.189666666666678	143.36553333333333	446.40040000000005	644.7245333333334	1513.5896	334.00600000000003	484.36686666666674	655.2683333333334	507.61733333333336	554.9140000000001	655.3826	1513.5896	445.9799333333334	376.6006666666667	366.3466	331.98293333333334	652.6286666666667	647.2106
PH1010-C	223.7478666666667	497.4528666666667	211.3234666666667	64.76773333333333	423.34006666666676	184.6226	63.42373333333335	352.8898	0.0	260.7937333333333	1499.0573333333334	313.3586666666667	208.39219999999997	346.4396666666667	1504.1245333333334	357.6304	352.88613333333336	57.649133333333324	348.5264666666667	355.86373333333336	331.9368666666667	0.0	464.8295333333333	155.1816666666667	378.0264	830.5367333333335	136.21046666666666	361.1665333333333	459.09220000000005	63.42373333333335	63.42373333333335	52.94906666666665	98.02440000000001	358.7618	458.39306666666664	334.0457333333334	1499.5748666666668	355.2189333333333	459.15253333333334	360.807	311.3762	459.2668	333.9599333333333	325.58080000000007	259.13053333333335	305.1798	1498.8022666666668	467.96406666666667	456.86899999999997
PH1011-C	348.32966666666664	1010.816	534.6720666666668	23.89713333333335	654.8646000000001	67.89960000000002	28.564733333333336	885.8801333333333	9.479399999999991	686.3530000000001	474.72833333333335	677.5564666666667	331.2884	1319.7974000000002	465.982	924.6267333333334	800.0476666666667	61.24686666666666	929.0904	805.4334	655.3826	464.8295333333333	0.0	295.2635333333334	936.4401333333334	311.05473333333333	387.0402000000001	920.7397333333334	1509.3481333333334	31.94186666666667	31.94186666666667	33.71440000000001	88.3806666666667	915.2652	1500.8890000000001	647.5161333333334	469.2216	880.2711333333334	1513.5896	805.1777333333333	1012.0132666666668	1513.5896	655.3826	617.5466000000001	678.4289333333334	734.3435333333334	471.88120000000004	1510.3106666666667	1510.8474
PH1015-C	55.50406666666668	242.14680000000004	178.46900000000002	45.80953333333333	224.72433333333333	60.36693333333336	32.094999999999985	212.3600666666667	0.0	557.8534000000001	155.0398	177.85333333333338	513.7788	211.31066666666666	153.9484666666667	183.98073333333338	201.7174	85.89086666666667	184.2338666666667	211.61700000000002	275.95193333333333	155.1816666666667	295.2635333333334	0.0	229.3684666666667	161.2454	79.28700000000003	181.35440000000003	283.8543333333334	37.21553333333332	37.21553333333332	137.9202	164.64886666666675	184.26400000000004	299.18553333333335	275.95193333333333	153.9484666666667	291.5817333333334	294.2780000000001	207.57533333333333	275.94066666666674	291.39500000000004	275.95193333333333	231.31386666666668	562.7275333333333	259.85746666666665	150.9366666666667	297.85900000000004	297.9732666666667
PH1016-C	397.29999999999995	831.9120666666668	426.55493333333334	93.07893333333334	526.4506000000001	34.112533333333346	14.18993333333333	744.1349333333334	0.0	574.8514	364.80686666666674	582.0325333333334	221.88920000000002	740.8306	372.1650000000001	735.6746	709.2125333333333	49.03986666666667	739.6444666666666	711.6781333333333	586.8726666666666	378.0264	936.4401333333334	229.3684666666667	0.0	332.43453333333343	301.80820000000006	738.0793333333334	927.1590000000001	17.567066666666662	17.567066666666662	62.866600000000005	150.54713333333336	739.3546666666667	934.9892000000001	586.089	364.84626666666674	661.8562000000001	936.9534000000001	715.6669333333334	829.4542666666667	928.9659333333334	586.8726666666666	562.3866666666668	583.7250666666666	594.8729333333333	369.83086666666674	933.2051333333334	931.8267333333334
PH1017-C	215.24	381.93100000000004	272.7748	83.81346666666664	423.0664000000001	247.47593333333333	86.21766666666669	265.36406666666664	3.7622666666666618	219.8556	824.8400000000001	249.53466666666668	202.24806666666666	218.80966666666666	822.7746000000002	333.5788	285.69733333333335	76.4821333333333	326.5278666666666	285.69733333333335	244.25280000000004	830.5367333333335	311.05473333333333	161.2454	332.43453333333343	0.0	125.38646666666668	333.5788	308.1992	88.77233333333335	86.50466666666668	62.3277333333333	126.05193333333332	337.92426666666665	307.3184	238.7204666666667	820.9317333333335	369.18713333333335	308.54406666666665	287.3432666666667	307.69666666666666	308.54406666666665	251.43240000000003	201.74026666666668	216.4372	366.1958666666667	820.9317333333335	309.1132666666666	307.46733333333333
PH1023-C	184.293	345.5126000000001	151.53813333333338	67.32126666666667	314.7251333333334	42.006266666666676	19.425400000000003	305.67646666666667	4.886733333333325	229.16453333333337	131.889	240.11473333333333	122.44253333333339	281.64746666666673	129.74300000000002	288.35940000000005	300.72	43.28526666666665	287.8133333333334	300.72	236.75373333333337	136.21046666666666	387.0402000000001	79.28700000000003	301.80820000000006	125.38646666666668	0.0	288.13793333333336	379.1926666666667	19.425400000000003	19.425400000000003	15.514066666666668	31.843133333333313	293.61060000000003	383.4901333333334	236.97520000000003	130.7976666666667	308.73073333333343	387.0402000000001	300.72	334.95220000000006	387.0402000000001	236.97520000000003	149.47713333333337	227.3746666666667	248.62726666666674	130.7976666666667	383.3010666666667	383.3010666666667
PH1025-C	254.8310666666667	740.7346666666667	497.07753333333335	33.28126666666669	531.9957333333333	63.776399999999995	53.93106666666668	619.5461333333334	16.226199999999984	499.83140000000003	369.00353333333334	608.9851333333334	221.14613333333338	774.8882666666667	366.5298	1513.5896	575.0478666666667	34.425	1505.4584	572.9499333333333	445.3090666666667	361.1665333333333	920.7397333333334	181.35440000000003	738.0793333333334	333.5788	288.13793333333336	0.0	924.5684666666667	59.81693333333334	59.81693333333334	35.67446666666667	60.91386666666668	1502.0522666666668	921.6022	437.4426	363.8234	693.5614	921.8628666666667	573.5242000000001	1321.7381333333333	920.7715333333334	445.3090666666667	477.0013333333334	493.9146	654.5447333333334	365.27186666666665	925.6916000000001	921.3257333333335
PH1026-C	343.0957333333333	1014.5867333333333	532.4602000000001	23.89713333333335	636.7905333333334	58.179400000000015	28.564733333333336	879.7771333333334	9.479399999999991	667.9264666666667	463.3198666666667	672.0213333333334	317.1925333333334	1308.4578666666669	458.95040000000006	928.2022666666668	810.1951333333334	61.24686666666666	929.7943333333334	812.8386666666667	649.1562666666667	459.09220000000005	1509.3481333333334	283.8543333333334	927.1590000000001	308.1992	379.1926666666667	924.5684666666667	0.0	28.564733333333336	28.564733333333336	33.71440000000001	88.3806666666667	918.8750666666667	1507.7175333333334	641.2898	462.19000000000005	873.1052666666667	1513.5896	815.3252	1003.7328666666667	1512.1576	649.1562666666667	612.4590000000001	670.9912666666667	733.4706666666667	464.8496	1507.9259333333334	1510.2782000000002
PH1027-C	16.348733333333342	28.582666666666665	900.8985333333335	93.13513333333333	79.68166666666669	25.123866666666665	1498.3932	13.37659999999999	10.026600000000009	7.937866666666665	63.011800000000015	14.048199999999994	39.027800000000006	22.359933333333338	66.11273333333335	59.81693333333334	5.4919333333333356	24.157733333333315	54.66353333333335	5.4919333333333356	26.69373333333334	63.42373333333335	31.94186666666667	37.21553333333332	17.567066666666662	88.77233333333335	19.425400000000003	59.81693333333334	28.564733333333336	0.0	1497.107	36.520666666666656	78.25439999999999	59.81693333333334	29.827066666666667	26.69373333333334	66.11273333333335	46.14273333333333	31.94186666666667	5.4919333333333356	51.138400000000004	31.94186666666667	32.85073333333334	92.28066666666668	15.958599999999976	56.139199999999974	65.33533333333335	31.94186666666667	31.94186666666667
PH1085-C	16.348733333333342	28.582666666666665	913.3078	93.13513333333333	79.63253333333336	25.123866666666665	1490.703	13.37659999999999	5.451733333333337	7.937866666666665	63.011800000000015	14.048199999999994	39.027800000000006	22.359933333333338	66.11273333333335	59.81693333333334	5.4919333333333356	24.157733333333315	54.66353333333335	5.4919333333333356	26.69373333333334	63.42373333333335	31.94186666666667	37.21553333333332	17.567066666666662	86.50466666666668	19.425400000000003	59.81693333333334	28.564733333333336	1497.107	0.0	36.520666666666656	72.24359999999999	59.81693333333334	29.827066666666667	26.69373333333334	66.11273333333335	46.14273333333333	31.94186666666667	5.4919333333333356	51.138400000000004	31.94186666666667	32.85073333333334	92.28066666666668	15.958599999999976	56.139199999999974	65.33533333333335	31.94186666666667	31.94186666666667
PH1086-C	42.24200000000002	25.13833333333333	41.07606666666666	189.0048	29.442533333333337	114.05859999999998	36.520666666666656	29.75500000000001	2.0198666666666725	83.02813333333336	65.27506666666666	43.785266666666686	97.31073333333336	9.946533333333331	69.27453333333332	36.36166666666667	38.3252666666667	910.4491333333334	36.36166666666667	38.3252666666667	22.189666666666678	52.94906666666665	33.71440000000001	137.9202	62.866600000000005	62.3277333333333	15.514066666666668	35.67446666666667	33.71440000000001	36.520666666666656	36.520666666666656	0.0	89.12053333333333	35.67446666666667	28.72980000000001	28.287333333333343	69.27453333333332	41.16240000000002	28.151666666666678	38.3252666666667	30.7618	28.151666666666678	23.302733333333343	49.495999999999974	89.33286666666669	42.68866666666669	65.27506666666666	33.71440000000001	16.419000000000004
PH1089-C	137.68106666666665	92.41960000000002	50.93719999999999	170.2473333333333	84.22933333333334	52.99440000000001	78.25439999999999	235.23353333333338	0.0	81.44526666666663	100.91060000000003	73.04660000000004	55.27573333333333	53.80886666666667	100.91060000000003	60.91386666666668	126.76313333333337	17.51559999999999	58.10073333333335	126.76313333333337	143.36553333333333	98.02440000000001	88.3806666666667	164.64886666666675	150.54713333333336	126.05193333333332	31.843133333333313	60.91386666666668	88.3806666666667	78.25439999999999	72.24359999999999	89.12053333333333	0.0	60.91386666666668	82.56840000000003	140.46466666666666	100.91060000000003	128.3228	88.3806666666667	129.66400000000004	72.47413333333336	88.3806666666667	145.81373333333332	76.38540000000002	75.8745333333333	138.99933333333337	100.91060000000003	88.3806666666667	85.47980000000003
PH1090-C	247.16973333333334	736.6029333333335	491.44540000000006	31.50713333333335	534.4094666666667	63.776399999999995	53.93106666666668	619.0235333333334	16.226199999999984	499.92853333333335	375.8537333333333	611.778	226.3973333333334	765.8707333333334	371.19733333333335	1510.6025333333334	573.6816666666667	34.425	1507.7876666666668	567.8354666666667	446.40040000000005	358.7618	915.2652	184.26400000000004	739.3546666666667	337.92426666666665	293.61060000000003	1502.0522666666668	918.8750666666667	59.81693333333334	59.81693333333334	35.67446666666667	60.91386666666668	0.0	921.7148666666668	438.5339333333334	361.4186666666667	698.6672000000001	912.7407333333334	572.9505333333334	1306.1823333333334	909.9985333333334	446.40040000000005	478.41900000000004	500.8478666666667	656.8444000000001	369.9394	914.4817333333334	910.5677333333334
PH1091-C	352.0095333333333	1003.0987333333333	527.8677333333334	23.89713333333335	640.2575333333334	69.91740000000001	26.449933333333334	876.8510666666667	9.479399999999991	688.835	465.96686666666665	676.7591333333334	330.02360000000004	1319.5091333333335	459.5455333333333	924.5504666666668	811.3558	51.6892	928.2581333333334	804.5380666666666	644.7245333333334	458.39306666666664	1500.8890000000001	299.18553333333335	934.9892000000001	307.3184	383.4901333333334	921.6022	1507.7175333333334	29.827066666666667	29.827066666666667	28.72980000000001	82.56840000000003	921.7148666666668	0.0	647.9227333333333	461.6346	889.6780000000001	1505.4632000000001	814.6967333333333	1007.1537333333334	1505.8356666666668	652.7050666666667	607.595	678.9505333333334	732.5031333333334	465.4447333333333	1502.9031333333335	1508.9160000000002
PH1323-C	307.3901333333334	622.2442666666667	222.86593333333334	21.101599999999976	431.23353333333336	46.848533333333336	26.69373333333334	651.6087333333334	2.1148000000000025	374.2171333333333	335.18313333333333	427.7560000000001	453.66113333333334	539.2006666666667	332.06873333333334	437.4426	507.61733333333336	35.76346666666668	441.2896666666667	507.61733333333336	1513.5896	334.0457333333334	647.5161333333334	275.95193333333333	586.089	238.7204666666667	236.97520000000003	437.4426	641.2898	26.69373333333334	26.69373333333334	28.287333333333343	140.46466666666666	438.5339333333334	647.9227333333333	0.0	327.08413333333334	483.81913333333335	647.4018666666667	507.61733333333336	558.1122	647.5161333333334	1513.5896	438.1134666666667	371.0683333333334	371.87893333333335	334.09180000000003	644.7622	650.4088
PH1324-C	212.1894	490.17080000000004	206.23080000000002	67.26786666666666	422.20320000000004	186.24133333333333	63.011800000000015	354.0726666666667	0.0	255.75279999999998	1510.5923333333335	308.67693333333335	214.98166666666665	337.3738	1510.5923333333335	360.28726666666665	365.1442	71.39726666666667	351.18333333333334	368.1218	334.00600000000003	1499.5748666666668	469.2216	153.9484666666667	364.84626666666674	820.9317333333335	130.7976666666667	363.8234	462.19000000000005	66.11273333333335	66.11273333333335	69.27453333333332	100.91060000000003	361.4186666666667	461.6346	327.08413333333334	0.0	360.09673333333336	468.64346666666665	372.4634666666667	318.85606666666666	468.64346666666665	331.98293333333334	347.77060000000006	257.79153333333335	318.1112	1513.5896	471.2056	466.35993333333334
PH1325-C	315.6328	792.5980000000001	440.9314	75.50166666666667	762.7596666666667	71.01466666666667	42.7656	606.6286	7.253733333333329	527.5951333333334	361.1880666666667	574.4103333333334	288.31013333333334	686.2216000000001	354.19753333333335	692.3364	615.6068	59.55786666666667	690.5828666666667	613.3891333333333	484.36686666666674	355.2189333333333	880.2711333333334	291.5817333333334	661.8562000000001	369.18713333333335	308.73073333333343	693.5614	873.1052666666667	46.14273333333333	46.14273333333333	41.16240000000002	128.3228	698.6672000000001	889.6780000000001	483.81913333333335	360.09673333333336	0.0	882.7467333333334	623.5239333333334	795.9804000000001	881.4365333333334	489.69706666666673	561.5886666666668	544.9544666666668	1037.2968666666668	360.09673333333336	888.1903333333335	874.0488666666668
PH1326-C	343.0957333333333	1009.6354666666666	523.9088	23.89713333333335	637.5171333333334	67.89960000000002	28.564733333333336	882.5828	9.479399999999991	683.6122666666668	466.72633333333334	674.3978000000001	322.38786666666675	1315.9806666666668	460.305	916.2942666666668	803.9841333333334	53.66853333333333	924.5987333333334	807.9378666666667	655.2683333333334	459.15253333333334	1513.5896	294.2780000000001	936.9534000000001	308.54406666666665	387.0402000000001	921.8628666666667	1513.5896	31.94186666666667	31.94186666666667	28.151666666666678	88.3806666666667	912.7407333333334	1505.4632000000001	647.4018666666667	468.64346666666665	882.7467333333334	0.0	809.7158000000001	1010.0582666666668	1511.7740666666668	655.2683333333334	608.3148000000001	680.1610000000001	735.7905333333334	466.2042	1511.5754666666667	1510.1368
PH1327-C	892.0698000000001	703.2591333333334	349.2562666666667	49.87959999999999	363.6308	56.4782666666667	2.1148000000000025	644.7383333333333	7.253733333333329	497.5498666666667	373.5548	492.2990666666667	196.89060000000006	674.5855333333334	370.13846666666666	574.8308	1511.0174666666667	57.4040666666667	576.0372	1511.6404666666667	507.61733333333336	360.807	805.1777333333333	207.57533333333333	715.6669333333334	287.3432666666667	300.72	573.5242000000001	815.3252	5.4919333333333356	5.4919333333333356	38.3252666666667	129.66400000000004	572.9505333333334	814.6967333333333	507.61733333333336	372.4634666666667	623.5239333333334	809.7158000000001	0.0	701.3562666666667	809.1110666666667	507.61733333333336	473.9024	481.53206666666665	552.5346000000001	370.13846666666666	795.4499333333333	797.7532
PH1328-C	325.04613333333333	862.9344666666667	528.9588666666667	16.221600000000024	596.6380666666668	47.38440000000001	47.76126666666667	698.1742666666667	16.226199999999984	623.9452666666667	323.2714666666667	657.7186	252.69560000000007	838.6826000000001	320.2756	1324.3738666666668	704.8554666666666	45.18693333333333	1321.0114666666668	701.8268	554.9140000000001	311.3762	1012.0132666666668	275.94066666666674	829.4542666666667	307.69666666666666	334.95220000000006	1321.7381333333333	1003.7328666666667	51.138400000000004	51.138400000000004	30.7618	72.47413333333336	1306.1823333333334	1007.1537333333334	558.1122	318.85606666666666	795.9804000000001	1010.0582666666668	701.3562666666667	0.0	1005.0094666666668	554.9140000000001	590.4472666666667	613.2882666666667	750.2586666666667	323.84066666666666	1010.2317333333334	1008.6112666666668
PH1329-C	343.0957333333333	1009.8226666666667	523.9088	23.89713333333335	632.1002000000001	61.94006666666668	28.564733333333336	883.9005333333333	9.479399999999991	680.7514666666667	469.16560000000004	672.6204	323.65266666666673	1320.4327333333335	460.41926666666666	920.0436666666668	803.3794	60.668733333333336	919.6685333333334	808.7651333333333	655.3826	459.2668	1513.5896	291.39500000000004	928.9659333333334	308.54406666666665	387.0402000000001	920.7715333333334	1512.1576	31.94186666666667	31.94186666666667	28.151666666666678	88.3806666666667	909.9985333333334	1505.8356666666668	647.5161333333334	468.64346666666665	881.4365333333334	1511.7740666666668	809.1110666666667	1005.0094666666668	0.0	655.3826	612.2164	680.1610000000001	737.0553333333334	466.31846666666667	1509.7414666666668	1510.2782000000002
PH1330-C	313.2438	621.9490666666667	220.21546666666669	21.101599999999976	437.11146666666673	46.848533333333336	32.85073333333334	666.7947333333334	3.3248000000000104	382.10880000000003	335.0973333333333	422.7714000000001	453.66113333333334	529.5683333333334	334.3170666666667	445.3090666666667	507.61733333333336	35.76346666666668	445.8312	507.61733333333336	1513.5896	333.9599333333333	655.3826	275.95193333333333	586.8726666666666	251.43240000000003	236.97520000000003	445.3090666666667	649.1562666666667	32.85073333333334	32.85073333333334	23.302733333333343	145.81373333333332	446.40040000000005	652.7050666666667	1513.5896	331.98293333333334	489.69706666666673	655.2683333333334	507.61733333333336	554.9140000000001	655.3826	0.0	445.9799333333334	378.96000000000004	371.6768	334.00600000000003	652.6286666666667	647.2106
PH1331-C	217.3052	498.9301333333334	284.6847333333334	152.9836666666667	330.3110666666667	55.158133333333375	86.89313333333334	507.1686666666667	2.173266666666663	371.2694666666667	345.31680000000006	490.5084666666668	189.9571333333334	503.50800000000004	343.869	477.0013333333334	478.6234666666667	66.22199999999998	476.0759333333334	478.2036	445.9799333333334	325.58080000000007	617.5466000000001	231.31386666666668	562.3866666666668	201.74026666666668	149.47713333333337	477.0013333333334	612.4590000000001	92.28066666666668	92.28066666666668	49.495999999999974	76.38540000000002	478.41900000000004	607.595	438.1134666666667	347.77060000000006	561.5886666666668	608.3148000000001	473.9024	590.4472666666667	612.2164	445.9799333333334	0.0	367.30780000000004	478.90180000000004	342.3800666666667	615.5456666666668	611.7980000000001
PH1332-C	348.5553333333333	602.5422666666667	290.1323333333333	42.78073333333333	419.3564666666667	50.760066666666674	15.958599999999976	564.7274666666667	6.751666666666665	1500.4858000000002	257.2223333333333	428.39920000000006	345.8678	532.1473333333333	256.5974	488.3136	468.95779999999996	65.36006666666667	484.9756	481.004	376.6006666666667	259.13053333333335	678.4289333333334	562.7275333333333	583.7250666666666	216.4372	227.3746666666667	493.9146	670.9912666666667	15.958599999999976	15.958599999999976	89.33286666666669	75.8745333333333	500.8478666666667	678.9505333333334	371.0683333333334	257.79153333333335	544.9544666666668	680.1610000000001	481.53206666666665	613.2882666666667	680.1610000000001	378.96000000000004	367.30780000000004	0.0	530.9360666666668	257.79153333333335	679.5918	677.0378000000001
PH1333-C	296.1311333333333	689.9670666666667	370.5294666666667	53.28373333333334	630.5517333333333	75.64373333333334	55.21026666666664	569.1911333333333	11.8262	537.9802666666667	319.20253333333335	481.26500000000004	267.80120000000005	593.4403333333333	308.92246666666665	661.6216666666667	543.8616000000001	54.28766666666668	661.4834666666667	549.8808666666667	366.3466	305.1798	734.3435333333334	259.85746666666665	594.8729333333333	366.1958666666667	248.62726666666674	654.5447333333334	733.4706666666667	56.139199999999974	56.139199999999974	42.68866666666669	138.99933333333337	656.8444000000001	732.5031333333334	371.87893333333335	318.1112	1037.2968666666668	735.7905333333334	552.5346000000001	750.2586666666667	737.0553333333334	371.6768	478.90180000000004	530.9360666666668	0.0	314.82166666666666	729.373	729.123
PH1334-C	206.9554666666667	494.76560000000006	211.21540000000002	74.22466666666665	428.66326666666674	188.39260000000002	62.234400000000015	351.74766666666665	0.0	255.75279999999998	1510.5923333333335	311.33653333333336	202.99786666666668	345.12960000000004	1508.2673333333335	368.808	362.8192	69.78699999999999	356.16793333333334	365.7968	331.98293333333334	1498.8022666666668	471.88120000000004	150.9366666666667	369.83086666666674	820.9317333333335	130.7976666666667	365.27186666666665	464.8496	65.33533333333335	65.33533333333335	65.27506666666666	100.91060000000003	369.9394	465.4447333333333	334.09180000000003	1513.5896	360.09673333333336	466.2042	370.13846666666666	323.84066666666666	466.31846666666667	334.00600000000003	342.3800666666667	257.79153333333335	314.82166666666666	0.0	475.01573333333334	464.03493333333336
PH1335-C	348.32966666666664	1016.4622666666667	530.0407333333334	23.89713333333335	636.1756666666668	67.89960000000002	28.564733333333336	878.8047333333334	9.479399999999991	681.8204000000001	476.1070666666667	676.5792666666667	324.8846666666667	1310.9088666666669	469.11653333333334	919.8698	798.7174666666667	54.24666666666667	924.6116666666668	795.4583333333334	652.6286666666667	467.96406666666667	1510.3106666666667	297.85900000000004	933.2051333333334	309.1132666666666	383.3010666666667	925.6916000000001	1507.9259333333334	31.94186666666667	31.94186666666667	33.71440000000001	88.3806666666667	914.4817333333334	1502.9031333333335	644.7622	471.2056	888.1903333333335	1511.5754666666667	795.4499333333333	1010.2317333333334	1509.7414666666668	652.6286666666667	615.5456666666668	679.5918	729.373	475.01573333333334	0.0	1507.5684666666668
PH1336-C	348.32966666666664	1011.321	525.2833333333334	23.89713333333335	643.6202000000001	67.89960000000002	28.564733333333336	877.2140666666667	9.479399999999991	684.1814666666667	467.4512666666667	680.0154666666667	317.42333333333335	1320.299066666667	458.0214666666667	922.7858666666667	792.0215333333334	31.307466666666652	919.0993333333334	797.4072666666667	647.2106	456.86899999999997	1510.8474	297.9732666666667	931.8267333333334	307.46733333333333	383.3010666666667	921.3257333333335	1510.2782000000002	31.94186666666667	31.94186666666667	16.419000000000004	85.47980000000003	910.5677333333334	1508.9160000000002	650.4088	466.35993333333334	874.0488666666668	1510.1368	797.7532	1008.6112666666668	1510.2782000000002	647.2106	611.7980000000001	677.0378000000001	729.123	464.03493333333336	1507.5684666666668	0.0
PH1344-C	351.6578666666666	604.8472666666667	293.5587333333333	42.78073333333333	421.5812	50.760066666666674	15.958599999999976	563.9464	6.751666666666665	1507.3647333333333	267.84659999999997	432.1718000000001	348.4637333333334	527.7308	267.22166666666664	496.1152	486.79446666666666	68.60040000000001	491.01026666666667	496.71406666666667	378.2162666666667	258.3276	674.8343333333333	560.9779333333333	576.5442666666667	211.0244	232.0694666666667	499.9492666666667	667.0452	15.958599999999976	15.958599999999976	89.33286666666669	69.72533333333331	506.58840000000004	674.3332666666668	375.97900000000004	268.4158	544.2043333333335	680.0630666666667	498.76713333333333	622.3484666666667	680.0630666666667	375.2454	374.51360000000005	1506.1566	534.1076666666668	268.4158	679.4938666666667	679.0728
PH1345-C	217.3052	499.55233333333337	284.6847333333334	152.9836666666667	330.3110666666667	55.158133333333375	89.2094	507.1686666666667	2.173266666666663	369.38100000000003	345.939	490.5084666666668	187.4464666666667	503.8443333333334	344.49120000000005	477.6235333333334	479.2456666666667	66.22199999999998	476.6981333333334	478.8258	445.9799333333334	326.20300000000003	618.1688	230.33813333333333	563.0088666666668	201.74026666666668	149.47713333333337	477.6235333333334	613.0812000000001	94.59693333333334	94.59693333333334	49.495999999999974	76.38540000000002	479.04120000000006	608.2172	438.1134666666667	348.3928	563.0532000000001	608.9370000000001	474.5246	591.0694666666667	612.8386	445.9799333333334	1509.6258666666668	365.4193333333334	479.524	343.0022666666667	616.1678666666668	612.4202
PH1347-C	365.10560000000004	853.3826000000001	446.7209333333334	112.8146	510.59806666666674	61.351933333333335	5.647000000000006	774.0252666666667	2.173266666666663	572.7284	383.0258666666667	601.6372666666667	298.2247333333334	788.8104666666668	383.0258666666667	688.7408	711.4756666666667	42.42840000000001	688.8023333333334	703.3026	577.4589333333334	369.5142	915.2236666666668	367.9954	780.1652000000001	311.9818666666667	264.92760000000004	688.7408	907.4681333333334	5.647000000000006	5.647000000000006	130.18100000000004	111.14253333333338	681.9762666666667	915.4836666666667	575.1248	383.0258666666667	713.0542	920.3622666666668	719.4766000000001	815.7847333333334	912.9891333333334	572.1287333333335	600.4512666666667	566.3335333333333	576.8164666666667	383.0258666666667	918.0246666666667	914.5254666666667
PH1356-C	316.2146666666667	617.2596666666667	220.21546666666669	21.101599999999976	434.1750666666667	46.848533333333336	32.85073333333334	669.7478000000001	2.1148000000000025	382.1432666666667	326.0992	422.6571333333334	456.14279999999997	535.3890000000001	325.31893333333335	443.1016666666667	510.09900000000005	35.76346666666668	443.6238	510.09900000000005	1509.7288666666668	324.96180000000004	652.3319333333334	275.8376666666667	583.4385333333333	245.9000666666667	236.75373333333337	443.1016666666667	646.1056000000001	32.85073333333334	32.85073333333334	23.302733333333343	142.91286666666664	444.19300000000004	652.9152	1508.2968666666668	322.9848	486.7606666666667	652.3319333333334	510.09900000000005	563.0422666666667	652.3319333333334	1507.7147333333335	443.04353333333336	376.3985333333334	379.6908	325.0078666666667	649.8065333333334	655.2246
PH1357-C	206.9554666666667	490.4503333333334	211.21540000000002	67.26786666666666	421.90466666666674	189.88153333333335	63.011800000000015	352.80786666666665	0.0	255.75279999999998	1503.6294	313.66153333333335	204.90666666666667	345.12960000000004	1510.5923333333335	360.5668	365.1442	68.2888	351.4628666666667	368.1218	334.00600000000003	1498.2692666666667	469.5011333333333	150.9366666666667	369.83086666666674	821.9842000000001	127.63980000000002	364.10293333333334	462.4695333333334	66.11273333333335	66.11273333333335	69.27453333333332	100.91060000000003	361.6982	463.17893333333336	332.06873333333334	1513.5896	355.3916666666667	462.6736	372.4634666666667	319.1356	463.9384	331.98293333333334	343.869	257.79153333333335	310.00233333333335	1513.5896	471.48513333333335	461.6548666666667
PH1358-C	322.46873333333326	794.1504000000001	440.1675333333333	75.50166666666667	767.2789333333334	71.01466666666667	42.7656	605.0762	7.253733333333329	526.1326666666668	364.9082666666667	579.9651333333334	295.9458666666667	682.4130666666667	357.91773333333333	688.5960000000001	608.2586666666667	62.5432	691.2184666666668	617.6732666666667	487.1025333333334	358.93913333333336	886.7432666666667	298.25933333333336	658.2586000000001	367.6347333333334	314.56726666666674	694.1970000000001	873.5002666666668	46.14273333333333	46.14273333333333	41.16240000000002	126.7208	694.9268000000001	876.8622	486.55480000000006	363.81693333333334	1512.0900666666666	880.7846666666668	616.135	797.3152000000001	877.2864666666668	492.4327333333334	561.5886666666668	536.1604000000001	1037.2968666666668	363.81693333333334	878.4851333333335	876.1450000000001
PH1359-C	348.32966666666664	1017.2811333333334	530.2768666666667	23.89713333333335	649.8242666666667	67.89960000000002	28.564733333333336	882.5828	9.479399999999991	681.5354	471.0081333333334	678.5023333333334	330.02360000000004	1316.8954666666668	462.14753333333334	918.4822666666668	793.6143333333333	61.24686666666666	920.9787333333334	801.3571333333333	655.2683333333334	460.9950666666667	1513.5896	295.51973333333336	936.8027333333334	308.54406666666665	387.0402000000001	921.8628666666667	1507.6382666666668	31.94186666666667	31.94186666666667	33.71440000000001	88.3806666666667	911.3087333333334	1503.5858	647.4018666666667	465.5014	883.9049333333334	1510.8928	801.7030666666667	1010.3014666666668	1513.5896	655.2683333333334	614.3860000000001	683.9682666666666	732.558	468.04673333333335	1510.3106666666667	1510.8474
PH1360-C	897.8605333333334	705.8457333333333	348.07500000000005	49.87959999999999	371.76193333333333	56.4782666666667	2.1148000000000025	639.0032	7.253733333333329	493.58326666666665	371.0252666666667	497.12100000000004	202.87620000000004	678.0702666666667	367.60893333333337	576.4208666666667	1509.1658666666667	64.4042666666667	577.6272666666666	1512.0312000000001	507.61733333333336	357.6758666666667	811.6833333333334	215.9956	717.1228666666667	284.8326	300.72	575.1142666666667	802.0428	5.4919333333333356	5.4919333333333356	38.3252666666667	129.66400000000004	573.7480666666667	811.8852666666667	507.61733333333336	369.93393333333336	618.0641333333333	803.2102	1513.5122000000001	710.2839333333334	802.6054666666666	507.61733333333336	477.46380000000005	484.89706666666666	553.0390666666667	367.60893333333337	806.3752666666667	808.6785333333333
PH1362-C	348.32966666666664	1008.5760666666667	527.4666666666667	23.89713333333335	638.4919333333335	67.89960000000002	28.564733333333336	882.5802	9.479399999999991	681.3926666666667	472.9836	671.7199333333334	326.1494666666667	1308.2588666666668	463.6680666666667	922.5543333333334	800.6168666666667	53.66853333333333	925.1082000000001	806.0026	652.7429333333333	462.5156	1513.5896	297.9732666666667	938.0320666666668	311.6239333333333	383.3010666666667	923.2822000000001	1510.2782000000002	31.94186666666667	31.94186666666667	28.151666666666678	88.3806666666667	912.2006000000001	1500.8890000000001	644.8764666666667	471.89226666666667	880.4396	1513.5896	805.7469333333333	1006.9784000000001	1513.0204	652.7429333333333	618.2876000000001	679.5978	731.1382000000001	469.5672666666667	1510.3106666666667	1510.8474
PH1363-C	313.7664666666667	621.9490666666667	220.21546666666669	21.101599999999976	431.7812666666667	46.848533333333336	32.85073333333334	662.3886	2.1148000000000025	375.3867333333333	331.37713333333335	422.7714000000001	453.66113333333334	523.075	330.5968666666667	441.2728	504.42033333333336	35.76346666666668	441.79493333333335	507.61733333333336	1513.5896	330.23973333333333	655.3826	272.28613333333334	594.5747333333334	251.43240000000003	233.83560000000003	441.2728	637.6450000000001	32.85073333333334	32.85073333333334	23.302733333333343	143.36553333333333	446.40040000000005	640.6882666666667	1513.5896	328.26273333333336	484.36686666666674	651.2320666666667	507.61733333333336	554.9140000000001	651.3463333333334	1513.5896	445.9799333333334	380.2664666666667	366.3466	330.2858	648.5924	643.1743333333334
PH1364-C	217.3052	498.9301333333334	284.6847333333334	151.09060000000002	330.3110666666667	52.77406666666672	86.89313333333334	507.1686666666667	2.173266666666663	371.2694666666667	345.31680000000006	492.9622666666668	189.9571333333334	499.60640000000006	343.869	477.0013333333334	478.6234666666667	66.22199999999998	476.0759333333334	476.38620000000003	445.9799333333334	325.58080000000007	617.5466000000001	231.31386666666668	562.3866666666668	201.74026666666668	147.96940000000004	477.0013333333334	612.4590000000001	92.28066666666668	92.28066666666668	49.495999999999974	76.38540000000002	478.41900000000004	607.595	438.1134666666667	343.869	561.5886666666668	608.3148000000001	473.9024	590.4472666666667	612.2164	445.9799333333334	1513.5896	367.30780000000004	478.90180000000004	346.2816666666667	615.5456666666668	611.7980000000001
PH1365-C	351.67426666666665	604.5508	298.49699999999996	38.23553333333333	418.5164	50.760066666666674	15.958599999999976	554.1193333333333	6.751666666666665	1504.5321333333334	259.04446666666666	423.7240666666668	342.2771333333333	539.7519333333333	256.75899999999996	498.2966	481.96933333333334	68.60040000000001	495.7015333333333	491.88893333333334	373.87480000000005	248.46653333333333	681.5395333333333	564.3982666666667	578.8157333333334	211.72773333333333	223.50826666666669	497.0716	673.7504	15.958599999999976	15.958599999999976	87.43800000000002	69.72533333333331	492.75033333333334	679.9591333333334	371.63753333333335	257.9531333333333	532.2613333333334	680.1022666666667	496.67019999999997	624.2230000000001	680.1022666666667	376.2341333333334	364.9504666666667	1513.4792666666667	533.0225333333334	257.9531333333333	680.6714666666667	678.7902666666666
PH1366-C	297.2541333333333	693.9636666666667	370.1824	53.28373333333334	631.6627333333333	75.55753333333334	52.76206666666664	566.5799999999999	11.8262	535.3348000000001	322.97520000000003	472.1566666666667	274.8677333333334	579.8438666666667	314.35566666666665	659.4059333333333	543.0204666666666	54.28766666666668	658.7456	546.6826666666667	362.183	310.613	731.7616	265.96586666666667	597.1713333333333	370.3856666666667	248.05806666666672	649.3726666666666	737.6366	58.587399999999974	58.818733333333306	42.68866666666669	144.12466666666668	652.9681333333333	729.9212	356.65066666666667	323.5444	1035.3743333333334	727.5848666666667	549.3364	741.0002666666667	728.8496666666667	367.5132	476.0506666666667	533.2218666666668	1505.8924000000002	320.25486666666666	731.1662666666667	729.6514666666667
PH1367-C	217.3544666666667	485.3711333333334	205.42400000000004	70.68853333333333	428.4140666666667	188.39260000000002	62.234400000000015	351.17179999999996	0.0	254.2232	1502.8435333333334	314.88573333333335	212.9586	349.83993333333336	1506.2478	359.85746666666665	370.37573333333336	69.78699999999999	350.75353333333334	373.35333333333335	319.7873333333333	1496.7827333333335	463.9688	153.9484666666667	364.29853333333335	816.9528666666669	127.63980000000002	363.3936	456.9372	65.33533333333335	65.33533333333335	70.77273333333333	98.00973333333336	360.98886666666664	467.44646666666665	338.99060000000003	1505.5755333333334	349.8593333333333	458.4060666666667	367.23193333333336	324.66793333333334	458.4060666666667	325.12213333333335	337.3978	252.56	318.93846666666667	1505.5755333333334	465.9528	467.1872
PH1368-C	348.32966666666664	1018.2438	529.4715333333334	23.89713333333335	646.2288000000001	61.94006666666668	28.564733333333336	882.5828	9.479399999999991	680.7514666666667	472.28906666666666	670.6047333333333	330.02360000000004	1312.2436666666667	465.8677333333333	920.0436666666668	795.9714	61.24686666666666	920.9787333333334	801.3571333333333	655.2683333333334	477.71973333333335	1510.1368	294.2925333333334	930.2761333333334	308.54406666666665	387.0402000000001	920.7715333333334	1508.3212666666668	31.94186666666667	31.94186666666667	33.71440000000001	88.3806666666667	911.3087333333334	1508.9160000000002	647.4018666666667	467.9568	891.9294666666667	1510.8928	801.7030666666667	1005.0094666666668	1512.3248	655.2683333333334	609.0558000000001	680.1610000000001	735.7905333333334	471.7669333333333	1511.0062666666668	1510.2782000000002
PH1369-C	343.0957333333333	1012.4936666666667	532.4602000000001	23.89713333333335	633.2088000000001	67.89960000000002	28.564733333333336	878.9837333333334	9.479399999999991	683.3114666666667	472.4448	675.4664666666667	316.6797333333334	1327.2999333333335	463.5842	918.8049333333335	804.2894666666667	54.24666666666667	925.6774	809.6752	646.6414	462.43173333333334	1513.5896	294.3922666666667	935.5214000000001	309.4088	382.73186666666675	924.3735333333334	1510.8474	31.94186666666667	31.94186666666667	33.71440000000001	85.47980000000003	913.8194000000001	1506.728	649.8396	466.93806666666666	885.4331333333334	1510.8928	809.4195333333333	1007.5476000000001	1513.5896	646.6414	609.0558000000001	679.8602000000001	733.9422666666668	469.59766666666667	1510.3106666666667	1508.6594
PH1377-C	349.3431333333333	598.3184666666667	298.71959999999996	42.78073333333333	424.5322	50.760066666666674	15.958599999999976	555.2899333333334	6.751666666666665	1503.4160000000002	256.37326666666667	432.69386666666674	345.13280000000003	524.9545333333333	255.74833333333333	500.0250666666667	479.31393333333335	68.60040000000001	496.94513333333333	484.58506666666665	376.9714	252.86866666666668	677.3703333333334	570.5735333333333	576.6582000000001	212.6668	231.22040000000004	505.88413333333335	668.7762	15.958599999999976	15.958599999999976	91.54733333333334	69.72533333333331	509.7803333333334	676.0107333333334	374.7341333333334	256.94246666666663	537.9426000000001	683.2006666666667	487.23973333333333	618.3558	681.3194666666667	377.29560000000004	362.5712666666667	1512.3631333333333	522.9352666666667	256.94246666666663	682.6314666666667	680.4434666666667
PH1378-C	217.3052	499.55233333333337	284.6847333333334	152.9836666666667	330.3110666666667	55.158133333333375	89.2094	500.6358	2.173266666666663	368.0042	345.939	486.60686666666675	186.0555333333334	498.69360000000006	344.49120000000005	475.4505333333334	474.6030666666667	66.22199999999998	477.4391333333334	472.36580000000004	445.23893333333336	326.20300000000003	615.0082000000001	231.31386666666668	562.2678666666668	201.74026666666668	149.47713333333337	475.4505333333334	609.9206	94.59693333333334	94.59693333333334	49.495999999999974	76.38540000000002	478.3002000000001	607.4762000000001	437.3724666666667	344.49120000000005	562.3122000000001	609.6780000000001	469.882	590.3284666666667	609.6780000000001	445.23893333333336	1509.6258666666668	364.0425333333334	474.88140000000004	343.0022666666667	615.4268666666667	610.2472
PH1381-C	254.8310666666667	738.3796666666667	497.07753333333335	33.28126666666669	535.4087333333333	60.334933333333325	53.93106666666668	618.2359333333334	16.226199999999984	497.3906	365.2833333333333	605.7624666666667	221.14613333333338	777.8364666666668	362.8096	1511.4384	570.2109333333333	34.425	1511.4384	574.2601333333333	445.3090666666667	357.4463333333333	921.9862	180.4036666666667	743.0553333333334	333.5788	288.13793333333336	1513.5896	919.8803333333334	59.81693333333334	59.81693333333334	35.67446666666667	60.91386666666668	1502.6064666666666	921.5214666666667	437.4426	360.1032	685.4937333333334	915.8417333333334	573.7896	1325.1511333333333	913.9049333333335	445.3090666666667	470.7480666666667	494.16740000000004	656.9129333333334	361.5516666666667	917.4031333333335	913.9049333333335
[truncated: 19 more columns]
