# Supplementary material for: Strong positive selection biases identity-by-descent-based inferences of recent demography and population structure in Plasmodium falciparum
Source: Nat Commun. 2024 Mar 20;15:2499. doi: 10.1038/s41467-024-46659-0 (PMC10954658; doi:10.1038/s41467-024-46659-0)
Supplement: Supplementary file 6 — Source Data File [file 41467_2024_46659_MOESM6_ESM.zip › Supplementary_Figure10/suppl_fig10b_pursat_2013.csv]

	PH1183-C	PH1186-C	PH1187-C	PH1188-C	PH1189-C	PH1190-C	PH1191-C	PH1192-C	PH1195-C	PH1197-C	PH1198-C	PH1200-C	PH1201-C	PH1202-C	PH1203-C	PH1206-C	PH1207-C	PH1208-C	PH1209-C	PH1211-C	PH1212-C	PH1216-C	PH1217-C	PH1218-C	PH1219-C	PH1220-C	PH1223-C	PH1224-C	PH1229-C	PH1232-C	PH1234-C	PH1236-C	PH1237-C	PH1239-C	PH1245-C	PH1248-C	PH1251-C	PH1252-C	PH1253-C	PH1256-C	PH1259-C	PH1263-C	PH1265-C	PH1337-C	PH1338-C	PH1339-C	PH1340-C	PH1342-C	PH1343-C
PH1183-C	0.0	735.8994666666667	283.4302666666667	741.6608666666667	564.7014	865.4580000000001	233.3544666666667	753.5572666666668	27.972866666666672	305.74013333333335	499.0493333333334	421.28686666666664	220.49593333333334	748.9743333333334	1505.2066666666667	988.7194000000001	248.23333333333335	983.8700666666667	733.9231333333333	145.53473333333335	983.0436666666667	974.7588666666668	461.5697333333334	401.15020000000004	558.0004	398.55346666666674	408.9226	414.0192	578.6152666666667	745.0108000000001	738.7037333333335	279.7205333333334	865.8511333333335	578.2788	262.4970666666667	409.38373333333334	484.469	481.8387333333333	267.81773333333336	567.5525333333334	511.82506666666666	739.6043333333334	1504.5909333333334	867.7191333333335	579.0959333333335	414.0192	557.7501333333333	991.3854666666667	569.4962
PH1186-C	735.8994666666667	0.0	389.0459333333334	619.3414666666667	575.152	828.8872000000001	210.96486666666672	1508.4081333333334	211.9232666666667	143.5922666666667	480.60540000000003	467.1125333333334	327.61506666666673	1513.5896	741.2564666666667	947.6584000000001	233.45960000000005	543.8148666666667	701.5832666666668	112.92706666666669	553.9678	552.3280666666667	471.22720000000004	313.4558666666667	447.02193333333344	411.8674666666667	416.1474666666667	423.9542666666667	703.7504	1504.7884666666669	1512.7958	386.5977333333334	840.9822000000001	670.2017333333334	230.2056666666667	421.88633333333337	415.11973333333344	415.11973333333344	232.48653333333337	573.6005333333334	484.3420666666667	1508.4608	743.1996000000001	829.4632666666668	637.6389333333334	427.88960000000003	589.8500666666667	537.5504	661.1720666666668
PH1187-C	283.4302666666667	389.0459333333334	0.0	353.1204	250.2504	383.38126666666676	83.68780000000007	389.64846666666676	156.55	81.833	247.8926	297.0013333333334	214.26746666666668	387.9244666666667	283.4302666666667	421.3294000000001	348.4898666666666	305.5631333333333	356.78600000000006	131.89446666666663	306.22386666666665	302.7803333333333	245.45333333333335	106.51686666666667	182.9737333333333	241.05873333333335	292.8862666666667	296.646	373.9573333333334	376.2188666666667	379.9439333333334	1510.962	383.5437333333334	353.9768666666667	106.90833333333332	293.3944666666667	174.18580000000006	174.18580000000006	105.92226666666664	253.0798666666667	247.62826666666666	385.6407333333334	282.3022	383.23480000000006	328.10200000000003	296.646	302.35760000000005	309.01686666666666	342.9482666666667
PH1188-C	741.6608666666667	619.3414666666667	353.1204	0.0	557.4477333333334	1005.2864666666668	156.43553333333335	630.1854000000001	50.084266666666664	382.1319333333334	478.76820000000004	427.29346666666675	307.29693333333336	626.5300666666667	742.2726666666667	867.6940000000001	188.04766666666666	488.4573333333334	676.4235333333334	208.18153333333336	490.55000000000007	476.1878666666667	335.4462666666667	369.2911333333334	371.2503333333334	358.15953333333334	374.3979333333334	376.04080000000005	571.9607333333335	629.6056666666667	628.3221333333335	347.70760000000007	1010.8650000000001	548.6821333333334	317.41060000000004	370.93120000000005	446.2235333333334	445.6543333333334	327.42833333333334	552.6331333333334	476.4900666666667	629.6056666666667	741.1446000000001	1010.6748666666667	511.7243333333334	376.04080000000005	505.2807333333334	489.0149333333334	555.2962666666667
PH1189-C	564.7014	575.152	250.2504	557.4477333333334	0.0	606.6139333333333	116.02540000000002	569.2924	34.4922	221.48680000000004	400.8026666666667	326.31946666666664	475.99653333333345	575.2913333333333	565.9662000000001	655.8326000000001	254.91520000000003	425.96733333333333	658.7742000000001	104.91980000000001	442.1862	430.41873333333336	362.05600000000004	303.97013333333337	362.98173333333335	684.7244666666668	342.05920000000003	347.2295333333334	570.9518666666668	567.6796666666667	572.5905333333334	250.2504	607.7254	590.5527333333334	195.04853333333335	339.4994666666667	440.3285333333334	439.75933333333336	195.04853333333335	1508.1409333333334	390.5896666666667	563.075	565.9662000000001	607.495	549.9576000000001	347.2295333333334	415.2814666666667	423.1616666666667	604.2631333333334
PH1190-C	865.4580000000001	828.8872000000001	383.38126666666676	1005.2864666666668	606.6139333333333	0.0	202.62780000000004	846.9504000000002	90.74340000000001	232.52533333333335	505.112	581.5348666666667	280.1455333333334	841.3586000000001	873.2332000000001	1111.6238	258.0108666666667	588.9065333333334	788.3387333333334	173.38500000000002	596.4668	591.9254666666667	461.80026666666674	442.38953333333336	613.5550000000001	436.59633333333335	448.6761333333334	452.574	704.6632666666668	844.9978666666668	838.4054666666668	381.92820000000006	1510.5042666666668	653.5692000000001	237.0734666666667	447.93780000000004	582.7206666666667	586.0737333333334	235.62040000000002	611.4953333333334	515.9692	840.4558000000002	869.1182000000001	1513.5896	640.1017333333334	456.17160000000007	640.3938	587.3758666666668	664.8644
PH1191-C	233.3544666666667	210.96486666666672	83.68780000000007	156.43553333333335	116.02540000000002	202.62780000000004	0.0	211.3438666666667	5.693200000000008	95.13426666666673	96.43013333333334	117.42746666666667	12.856533333333338	219.77733333333336	230.3436666666667	257.4196	46.51313333333336	157.56566666666666	167.5708	51.878133333333345	148.3238	150.6628	55.310200000000016	44.45866666666669	134.6122	103.95526666666667	130.08620000000002	130.08620000000002	67.01340000000002	211.60360000000003	211.60360000000003	83.68780000000007	200.90860000000004	74.94273333333335	51.2894666666667	129.98740000000004	101.86126666666671	101.86126666666671	51.2894666666667	120.93606666666668	99.71700000000001	211.60360000000003	234.55640000000005	201.27366666666668	149.49900000000005	130.08620000000002	149.17733333333334	150.92253333333332	65.77466666666666
PH1192-C	753.5572666666668	1508.4081333333334	389.64846666666676	630.1854000000001	569.2924	846.9504000000002	211.3438666666667	0.0	214.23953333333338	145.38433333333336	491.16620000000006	468.22293333333334	329.93086666666676	1511.1503333333335	754.1690666666668	956.3653333333334	233.45960000000005	553.3748666666667	709.198	112.92706666666669	568.4164666666667	566.0044	475.83186666666677	311.0222666666667	446.44220000000007	412.25320000000005	427.0733333333334	437.40020000000004	712.2829333333334	1508.4387333333334	1511.1503333333335	387.2002666666667	856.4979333333334	671.2441333333334	226.52213333333336	437.40020000000004	425.64700000000005	425.64700000000005	232.2722666666667	569.2012000000001	498.8044666666667	1504.6499333333334	754.9527333333334	856.2144666666668	638.8512666666668	433.4648666666667	602.7750000000001	551.5275333333334	669.5903333333334
PH1195-C	27.972866666666672	211.9232666666667	156.55	50.084266666666664	34.4922	90.74340000000001	5.693200000000008	214.23953333333338	0.0	23.810266666666656	62.6732	36.54126666666669	136.76686666666671	211.9232666666667	27.999266666666674	68.0768	118.784	100.23080000000003	58.811466666666675	45.608666666666664	91.54093333333336	91.53453333333337	25.668466666666667	26.46626666666667	52.28486666666669	23.104733333333332	124.7864	117.08033333333333	84.25080000000001	216.76780000000005	216.19860000000006	156.32486666666665	91.26833333333335	64.10253333333335	75.02833333333331	116.621	45.94546666666667	45.94546666666667	69.75386666666665	34.4922	62.6732	216.19860000000006	27.97926666666667	96.57993333333334	84.58813333333333	116.621	61.67346666666664	90.44480000000003	76.07513333333334
PH1197-C	305.74013333333335	143.5922666666667	81.833	382.1319333333334	221.48680000000004	232.52533333333335	95.13426666666673	145.38433333333336	23.810266666666656	0.0	221.17346666666668	216.56640000000002	57.92853333333335	143.5922666666667	300.48466666666667	274.98673333333335	143.05293333333333	180.87199999999999	277.6442	195.9668666666667	180.87199999999999	176.49426666666665	195.80093333333332	178.96413333333336	167.52693333333335	170.79553333333337	190.9646666666667	194.03473333333335	184.8776666666667	148.38733333333334	145.38433333333336	81.833	217.95746666666668	187.3896666666667	238.10406666666668	200.44306666666668	154.894	155.19400000000002	237.22760000000002	221.48680000000004	221.17346666666668	145.38433333333336	296.8364666666667	236.17353333333335	220.91920000000002	202.3836	203.96726666666666	180.87199999999999	177.23873333333336
PH1198-C	499.0493333333334	480.60540000000003	247.8926	478.76820000000004	400.8026666666667	505.112	96.43013333333334	491.16620000000006	62.6732	221.17346666666668	0.0	383.77746666666667	176.61180000000002	486.93840000000006	499.70753333333334	624.8511333333333	135.8612	408.9750000000001	463.2463333333333	281.3034666666666	411.7728666666667	410.9224666666667	269.81780000000003	302.6584	317.45273333333336	269.8132	239.777	235.00053333333332	439.89000000000004	491.16620000000006	486.93840000000006	246.55693333333332	517.1300666666667	434.48940000000005	344.9236666666667	237.07326666666665	230.42033333333336	236.09360000000004	348.4314	397.2806	1508.9023333333334	490.3197333333334	496.33160000000004	507.68553333333335	331.76320000000004	240.56326666666666	365.0945333333334	415.4039333333334	426.9243333333334
PH1200-C	421.28686666666664	467.1125333333334	297.0013333333334	427.29346666666675	326.31946666666664	581.5348666666667	117.42746666666667	468.22293333333334	36.54126666666669	216.56640000000002	383.77746666666667	0.0	112.3374	464.57800000000003	421.28686666666664	599.1607333333334	208.64773333333338	263.444	822.9812000000001	298.57266666666663	263.7803333333333	264.1442	256.86033333333336	263.5919333333334	337.9506666666666	216.51746666666668	726.6418	725.1058666666667	423.36740000000003	476.8101333333334	476.0097333333334	297.0013333333334	582.1102666666668	385.5824	223.53499999999997	720.6989333333333	279.6394	279.07020000000006	226.24046666666663	328.5986	390.46406666666667	472.2054666666667	420.1588	582.5196000000001	299.9884666666667	730.9795333333334	562.4616000000001	263.4031333333333	374.68073333333336
PH1201-C	220.49593333333334	327.61506666666673	214.26746666666668	307.29693333333336	475.99653333333345	280.1455333333334	12.856533333333338	329.93086666666676	136.76686666666671	57.92853333333335	176.61180000000002	112.3374	0.0	324.2522000000001	218.22673333333336	289.92013333333335	130.9082666666667	531.2232666666667	339.30780000000004	61.43713333333335	530.6540666666667	530.6540666666667	172.12140000000005	84.4856	160.34493333333333	223.72800000000007	186.87826666666666	175.12153333333333	655.4046000000001	324.12520000000006	320.83920000000006	214.1848666666667	269.1448666666667	687.1337333333335	87.79520000000001	184.44979999999998	187.57753333333335	191.13700000000003	87.49613333333335	477.01946666666674	172.18093333333337	332.9761333333334	220.49593333333334	283.98506666666674	261.1158666666667	187.66453333333334	165.00826666666669	527.0946	687.5380666666667
PH1202-C	748.9743333333334	1513.5896	387.9244666666667	626.5300666666667	575.2913333333333	841.3586000000001	219.77733333333336	1511.1503333333335	211.9232666666667	143.5922666666667	486.93840000000006	464.57800000000003	324.2522000000001	0.0	754.9163333333335	956.2764666666668	233.45960000000005	545.5697333333334	712.0246000000001	112.92706666666669	561.2129333333334	560.0656666666667	469.74160000000006	313.8348666666667	447.02193333333344	412.1595333333334	429.1256666666667	438.2930666666667	708.6994000000001	1508.3244666666667	1513.5896	385.47626666666673	853.0114666666668	665.3388666666667	224.87546666666668	438.2930666666667	423.8549333333334	423.8549333333334	227.45713333333336	575.1401333333334	490.6750666666667	1509.2546	756.8594666666668	847.7165333333335	631.215	434.35773333333333	600.2535333333334	544.9872	666.0068
PH1203-C	1505.2066666666667	741.2564666666667	283.4302666666667	742.2726666666667	565.9662000000001	873.2332000000001	230.3436666666667	754.1690666666668	27.999266666666674	300.48466666666667	499.70753333333334	421.28686666666664	218.22673333333336	754.9163333333335	0.0	989.3312000000001	248.23333333333335	977.0731333333333	736.9077333333333	142.17213333333336	982.8298000000001	979.6583333333334	461.5697333333334	401.15020000000004	554.3666	398.55346666666674	407.89866666666666	412.9952666666667	576.1738666666668	748.8775333333334	744.0607333333335	279.7205333333334	870.0967333333334	571.7095333333334	267.8272666666667	408.3598	485.3574	486.84926666666667	273.14793333333336	568.8173333333334	507.85106666666667	745.5463333333335	1512.2549333333334	876.7179333333335	579.0959333333335	412.9952666666667	557.7501333333333	985.3018000000001	564.6700000000001
PH1206-C	988.7194000000001	947.6584000000001	421.3294000000001	867.6940000000001	655.8326000000001	1111.6238	257.4196	956.3653333333334	68.0768	274.98673333333335	624.8511333333333	599.1607333333334	289.92013333333335	956.2764666666668	989.3312000000001	0.0	274.2655333333334	664.3383333333334	980.2852	150.71759999999998	679.3428000000001	674.8996666666668	477.2421333333334	459.6938	668.7813333333334	589.0804666666667	529.8642000000001	533.3179333333334	810.9670000000001	954.5427333333334	952.7639333333334	414.1910666666667	1118.3106666666667	774.7016000000001	280.1120666666667	531.0356	555.1060666666667	555.6752666666667	286.52666666666664	652.7641333333333	624.5115333333333	954.7220666666667	990.6946	1115.9678000000001	730.4943333333334	533.2846000000001	733.1565333333334	672.3098666666667	769.8588666666667
PH1207-C	248.23333333333335	233.45960000000005	348.4898666666666	188.04766666666666	254.91520000000003	258.0108666666667	46.51313333333336	233.45960000000005	118.784	143.05293333333333	135.8612	208.64773333333338	130.9082666666667	233.45960000000005	248.23333333333335	274.2655333333334	0.0	171.94913333333332	241.93400000000003	130.064	175.6804	169.0204	166.23879999999997	105.06153333333337	176.6904	141.34300000000002	250.5662666666667	249.93393333333336	151.2854	233.45960000000005	233.45960000000005	348.4898666666666	256.62193333333335	118.0198	88.67326666666665	240.56160000000003	183.90306666666675	183.90306666666675	95.34379999999999	255.36880000000002	135.59686666666667	233.45960000000005	248.23333333333335	258.0108666666667	175.30813333333336	250.34993333333335	216.33500000000006	175.93959999999998	126.40306666666667
PH1208-C	983.8700666666667	543.8148666666667	305.5631333333333	488.4573333333334	425.96733333333333	588.9065333333334	157.56566666666666	553.3748666666667	100.23080000000003	180.87199999999999	408.9750000000001	263.444	531.2232666666667	545.5697333333334	977.0731333333333	664.3383333333334	171.94913333333332	0.0	545.6137333333334	133.54693333333333	1503.451	1503.3628666666668	357.94353333333333	217.18099999999998	398.99993333333333	299.5271333333334	252.6628	246.4742	701.0586666666667	550.825	548.6356666666667	303.1777333333333	576.0476	683.4260666666667	209.1672	246.0934	244.09166666666667	247.65113333333332	219.1664	426.26813333333337	411.74340000000007	555.7191333333334	975.4871333333333	581.8398000000001	454.25000000000006	250.8852666666667	412.10113333333334	1507.1475333333333	689.1487333333333
PH1209-C	733.9231333333333	701.5832666666668	356.78600000000006	676.4235333333334	658.7742000000001	788.3387333333334	167.5708	709.198	58.811466666666675	277.6442	463.2463333333333	822.9812000000001	339.30780000000004	712.0246000000001	736.9077333333333	980.2852	241.93400000000003	545.6137333333334	0.0	193.29986666666662	555.5170666666667	546.9794666666667	459.5150666666667	343.7427333333334	507.86126666666667	470.2240000000001	522.0808666666667	519.7124	703.4762000000001	709.4680000000001	698.7208	351.6740000000001	776.0142000000001	659.1312666666666	286.5949333333333	521.2968000000001	404.9974000000001	406.61620000000005	291.98446666666666	658.0581333333333	470.23373333333336	704.4616666666667	737.4745333333334	786.9008666666667	638.4068	517.85	631.7758	550.0118	662.1092
PH1211-C	145.53473333333335	112.92706666666669	131.89446666666663	208.18153333333336	104.91980000000001	173.38500000000002	51.878133333333345	112.92706666666669	45.608666666666664	195.9668666666667	281.3034666666666	298.57266666666663	61.43713333333335	112.92706666666669	142.17213333333336	150.71759999999998	130.064	133.54693333333333	193.29986666666662	0.0	132.7892	133.90393333333333	88.43953333333336	70.58413333333334	148.03446666666667	36.018333333333345	126.03086666666668	124.02793333333335	97.77660000000002	112.37333333333336	112.92706666666669	131.60099999999997	173.38500000000002	84.1022666666667	652.5305333333333	125.55573333333335	101.54233333333335	101.54233333333335	658.1690666666667	104.91980000000001	282.0612	112.92706666666669	145.53473333333335	171.13713333333337	75.94753333333337	126.03086666666668	105.25033333333334	133.90393333333333	84.40846666666668
PH1212-C	983.0436666666667	553.9678	306.22386666666665	490.55000000000007	442.1862	596.4668	148.3238	568.4164666666667	91.54093333333336	180.87199999999999	411.7728666666667	263.7803333333333	530.6540666666667	561.2129333333334	982.8298000000001	679.3428000000001	175.6804	1503.451	555.5170666666667	132.7892	0.0	1502.0052	354.18926666666664	217.18099999999998	428.97746666666666	312.33720000000005	259.9320666666667	260.65093333333334	700.4427333333333	558.1458	557.3212	307.6148	589.0978	688.9815333333333	209.468	259.3898	251.14246666666662	257.90139999999997	218.8656	444.73653333333334	415.77473333333336	567.0389333333334	979.7238000000001	598.2036	458.94906666666674	265.02866666666665	408.97433333333333	1508.4941333333334	696.4258
PH1216-C	974.7588666666668	552.3280666666667	302.7803333333333	476.1878666666667	430.41873333333336	591.9254666666667	150.6628	566.0044	91.53453333333337	176.49426666666665	410.9224666666667	264.1442	530.6540666666667	560.0656666666667	979.6583333333334	674.8996666666668	169.0204	1503.3628666666668	546.9794666666667	133.90393333333333	1502.0052	0.0	351.0079333333333	221.3895333333333	422.2616	310.6433333333334	256.61553333333336	266.0898666666667	701.5663333333334	556.9985333333334	554.9091333333333	304.17126666666667	585.4913333333334	685.5006000000001	208.51553333333334	254.5856	241.7271333333333	248.61299999999997	209.15766666666667	430.1179333333334	422.5303333333334	565.8916666666667	975.9543333333334	590.8014666666667	457.25520000000006	261.7121333333333	413.1838666666667	1508.9018	688.7939333333334
PH1217-C	461.5697333333334	471.22720000000004	245.45333333333335	335.4462666666667	362.05600000000004	461.80026666666674	55.310200000000016	475.83186666666677	25.668466666666667	195.80093333333332	269.81780000000003	256.86033333333336	172.12140000000005	469.74160000000006	461.5697333333334	477.2421333333334	166.23879999999997	357.94353333333333	459.5150666666667	88.43953333333336	354.18926666666664	351.0079333333333	0.0	245.42093333333332	262.25533333333334	208.62	217.05100000000004	221.3965333333334	375.0218666666667	465.91260000000005	474.34626666666674	245.25400000000002	464.16080000000005	364.1232666666667	156.46553333333338	217.96473333333338	251.39466666666667	251.9524	156.46553333333338	364.28800000000007	273.10466666666673	471.02786666666674	457.77040000000005	467.701	480.37386666666674	221.3965333333334	635.0220000000002	355.58619999999996	364.4476666666667
PH1218-C	401.15020000000004	313.4558666666667	106.51686666666667	369.2911333333334	303.97013333333337	442.38953333333336	44.45866666666669	311.0222666666667	26.46626666666667	178.96413333333336	302.6584	263.5919333333334	84.4856	313.8348666666667	401.15020000000004	459.6938	105.06153333333337	217.18099999999998	343.7427333333334	70.58413333333334	217.18099999999998	221.3895333333333	245.42093333333332	0.0	184.45213333333334	201.2504666666667	193.90766666666667	193.90766666666667	307.1422666666667	316.09693333333337	311.54733333333337	104.23006666666667	439.24326666666667	298.93513333333334	171.53220000000002	192.99753333333334	327.86546666666675	327.86546666666675	171.53220000000002	301.74440000000004	304.5541333333333	314.3181333333334	395.8994666666667	442.38953333333336	215.70580000000004	193.90766666666667	270.13520000000005	217.18099999999998	304.8888
PH1219-C	558.0004	447.02193333333344	182.9737333333333	371.2503333333334	362.98173333333335	613.5550000000001	134.6122	446.44220000000007	52.28486666666669	167.52693333333335	317.45273333333336	337.9506666666666	160.34493333333333	447.02193333333344	554.3666	668.7813333333334	176.6904	398.99993333333333	507.86126666666667	148.03446666666667	428.97746666666666	422.2616	262.25533333333334	184.45213333333334	0.0	314.3706666666667	278.22926666666666	288.18240000000003	363.23573333333337	430.3323333333334	441.48960000000005	182.9737333333333	613.5719333333334	344.8871333333334	165.11766666666665	283.90000000000003	276.783	276.2138	162.8014	371.7871333333334	319.99573333333336	443.3853333333334	555.9068666666667	612.5776666666667	365.63913333333335	284.81013333333334	364.79626666666667	410.865	335.7532666666667
PH1220-C	398.55346666666674	411.8674666666667	241.05873333333335	358.15953333333334	684.7244666666668	436.59633333333335	103.95526666666667	412.25320000000005	23.104733333333332	170.79553333333337	269.8132	216.51746666666668	223.72800000000007	412.1595333333334	398.55346666666674	589.0804666666667	141.34300000000002	299.5271333333334	470.2240000000001	36.018333333333345	312.33720000000005	310.6433333333334	208.62	201.2504666666667	314.3706666666667	0.0	230.37846666666667	233.8322	295.89300000000003	408.06093333333337	401.3959333333334	243.4724	435.83166666666665	306.5793333333334	81.11786666666669	229.57180000000002	285.1812666666667	285.75046666666674	92.58773333333335	687.5825333333335	275.12193333333335	405.58286666666675	395.7309333333334	438.0494	832.5327333333335	233.8322	305.9956	304.4074666666667	301.2404
PH1223-C	408.9226	416.1474666666667	292.8862666666667	374.3979333333334	342.05920000000003	448.6761333333334	130.08620000000002	427.0733333333334	124.7864	190.9646666666667	239.777	726.6418	186.87826666666666	429.1256666666667	407.89866666666666	529.8642000000001	250.5662666666667	252.6628	522.0808666666667	126.03086666666668	259.9320666666667	256.61553333333336	217.05100000000004	193.90766666666667	278.22926666666666	230.37846666666667	0.0	1504.7449333333334	348.87053333333336	427.1421333333334	434.73973333333333	292.8862666666667	458.3174	336.8044	166.09966666666665	1504.3861333333334	251.16899999999998	251.92673333333332	158.84073333333333	343.2990666666667	242.02486666666664	431.2676	408.1776	448.6761333333334	323.5306666666667	1509.3496	721.2861333333334	255.65413333333333	342.19533333333334
PH1224-C	414.0192	423.9542666666667	296.646	376.04080000000005	347.2295333333334	452.574	130.08620000000002	437.40020000000004	117.08033333333333	194.03473333333335	235.00053333333332	725.1058666666667	175.12153333333333	438.2930666666667	412.9952666666667	533.3179333333334	249.93393333333336	246.4742	519.7124	124.02793333333335	260.65093333333334	266.0898666666667	221.3965333333334	193.90766666666667	288.18240000000003	233.8322	1504.7449333333334	0.0	349.5337333333334	428.45500000000004	436.05260000000004	296.646	451.8162666666667	341.03753333333333	160.5369333333333	1502.7755333333334	248.7302	249.48793333333333	153.278	352.10126666666673	237.24839999999998	432.58046666666667	413.2742	452.574	325.4484666666667	1508.9849333333334	729.6298	254.0508	335.1820666666667
PH1229-C	578.6152666666667	703.7504	373.9573333333334	571.9607333333335	570.9518666666668	704.6632666666668	67.01340000000002	712.2829333333334	84.25080000000001	184.8776666666667	439.89000000000004	423.36740000000003	655.4046000000001	708.6994000000001	576.1738666666668	810.9670000000001	151.2854	701.0586666666667	703.4762000000001	97.77660000000002	700.4427333333333	701.5663333333334	375.0218666666667	307.1422666666667	363.23573333333337	295.89300000000003	348.87053333333336	349.5337333333334	0.0	709.5516	706.1887333333334	373.9573333333334	704.9047333333334	1418.6919333333335	197.31233333333336	344.26886666666667	324.0651333333334	324.63433333333336	200.31673333333336	566.6435333333334	443.60960000000006	709.5516	576.3448666666667	704.1504666666667	446.7019333333334	347.44960000000003	450.81746666666675	696.6194	1431.98
PH1232-C	745.0108000000001	1504.7884666666669	376.2188666666667	629.6056666666667	567.6796666666667	844.9978666666668	211.60360000000003	1508.4387333333334	216.76780000000005	148.38733333333334	491.16620000000006	476.8101333333334	324.12520000000006	1508.3244666666667	748.8775333333334	954.5427333333334	233.45960000000005	550.825	709.4680000000001	112.37333333333336	558.1458	556.9985333333334	465.91260000000005	316.09693333333337	430.3323333333334	408.06093333333337	427.1421333333334	428.45500000000004	709.5516	0.0	1508.3244666666667	373.7706666666667	854.5454000000002	668.0328000000001	219.9184666666667	428.45500000000004	426.8842000000001	426.8842000000001	222.50013333333334	566.4290000000001	494.9028666666667	1508.8680000000002	750.8206666666667	851.3558000000002	645.1626666666667	424.5196666666667	603.1920666666667	553.9204666666667	668.9521333333333
PH1234-C	738.7037333333335	1512.7958	379.9439333333334	628.3221333333335	572.5905333333334	838.4054666666668	211.60360000000003	1511.1503333333335	216.19860000000006	145.38433333333336	486.93840000000006	476.0097333333334	320.83920000000006	1513.5896	744.0607333333335	952.7639333333334	233.45960000000005	548.6356666666667	698.7208	112.92706666666669	557.3212	554.9091333333333	474.34626666666674	311.54733333333337	441.48960000000005	401.3959333333334	434.73973333333333	436.05260000000004	706.1887333333334	1508.3244666666667	0.0	379.9439333333334	852.6982000000002	662.4336666666667	230.2056666666667	433.60440000000006	428.1576666666667	428.1576666666667	232.78733333333335	571.3398666666667	490.6750666666667	1504.0807333333335	746.0038666666668	844.7634000000002	635.4290666666668	432.1172666666667	608.4216000000001	551.8310666666667	668.5174666666667
PH1236-C	279.7205333333334	386.5977333333334	1510.962	347.70760000000007	250.2504	381.92820000000006	83.68780000000007	387.2002666666667	156.32486666666665	81.833	246.55693333333332	297.0013333333334	214.1848666666667	385.47626666666673	279.7205333333334	414.1910666666667	348.4898666666666	303.1777333333333	351.6740000000001	131.60099999999997	307.6148	304.17126666666667	245.25400000000002	104.23006666666667	182.9737333333333	243.4724	292.8862666666667	296.646	373.9573333333334	373.7706666666667	379.9439333333334	0.0	382.0906666666667	343.2338666666667	113.05753333333331	298.8072666666667	174.18580000000006	174.18580000000006	106.22306666666665	253.38066666666668	246.2926	383.1925333333334	278.59246666666667	384.6878666666667	328.7966666666667	296.646	296.94480000000004	306.63146666666665	342.9482666666667
PH1237-C	865.8511333333335	840.9822000000001	383.5437333333334	1010.8650000000001	607.7254	1510.5042666666668	200.90860000000004	856.4979333333334	91.26833333333335	217.95746666666668	517.1300666666667	582.1102666666668	269.1448666666667	853.0114666666668	870.0967333333334	1118.3106666666667	256.62193333333335	576.0476	776.0142000000001	173.38500000000002	589.0978	585.4913333333334	464.16080000000005	439.24326666666667	613.5719333333334	435.83166666666665	458.3174	451.8162666666667	704.9047333333334	854.5454000000002	852.6982000000002	382.0906666666667	0.0	660.5028666666668	230.27120000000002	444.37960000000004	580.6038000000001	581.1730000000001	228.81813333333335	603.9901333333333	520.2928	851.8990666666668	868.3690000000001	1508.8583333333333	626.3435333333334	451.8162666666667	641.4917333333334	582.0629333333334	663.7604666666667
PH1239-C	578.2788	670.2017333333334	353.9768666666667	548.6821333333334	590.5527333333334	653.5692000000001	74.94273333333335	671.2441333333334	64.10253333333335	187.3896666666667	434.48940000000005	385.5824	687.1337333333335	665.3388666666667	571.7095333333334	774.7016000000001	118.0198	683.4260666666667	659.1312666666666	84.1022666666667	688.9815333333333	685.5006000000001	364.1232666666667	298.93513333333334	344.8871333333334	306.5793333333334	336.8044	341.03753333333333	1418.6919333333335	668.0328000000001	662.4336666666667	343.2338666666667	660.5028666666668	0.0	168.75453333333337	334.57433333333336	324.8006666666667	325.3698666666667	177.90813333333338	586.2444	440.21486666666675	672.7424666666667	575.3606000000001	655.3089333333335	439.0160000000001	351.25260000000003	473.9861333333334	689.3091333333334	1469.1090666666666
PH1245-C	262.4970666666667	230.2056666666667	106.90833333333332	317.41060000000004	195.04853333333335	237.0734666666667	51.2894666666667	226.52213333333336	75.02833333333331	238.10406666666668	344.9236666666667	223.53499999999997	87.79520000000001	224.87546666666668	267.8272666666667	280.1120666666667	88.67326666666665	209.1672	286.5949333333333	652.5305333333333	209.468	208.51553333333334	156.46553333333338	171.53220000000002	165.11766666666665	81.11786666666669	166.09966666666665	160.5369333333333	197.31233333333336	219.9184666666667	230.2056666666667	113.05753333333331	230.27120000000002	168.75453333333337	0.0	173.49906666666666	153.42346666666668	155.19513333333336	1504.8432	195.04853333333335	337.26233333333334	228.04393333333337	266.0556	235.62040000000002	142.55120000000002	166.09966666666665	203.2527333333333	203.83700000000002	157.20793333333336
PH1248-C	409.38373333333334	421.88633333333337	293.3944666666667	370.93120000000005	339.4994666666667	447.93780000000004	129.98740000000004	437.40020000000004	116.621	200.44306666666668	237.07326666666665	720.6989333333333	184.44979999999998	438.2930666666667	408.3598	531.0356	240.56160000000003	246.0934	521.2968000000001	125.55573333333335	259.3898	254.5856	217.96473333333338	192.99753333333334	283.90000000000003	229.57180000000002	1504.3861333333334	1502.7755333333334	344.26886666666667	428.45500000000004	433.60440000000006	298.8072666666667	444.37960000000004	334.57433333333336	173.49906666666666	0.0	250.93413333333334	251.69186666666667	158.3656	341.06820000000005	239.3211333333333	432.58046666666667	408.63873333333333	447.93780000000004	322.74333333333334	1507.3802	721.7969333333333	253.67000000000002	339.0298
PH1251-C	484.469	415.11973333333344	174.18580000000006	446.2235333333334	440.3285333333334	582.7206666666667	101.86126666666671	425.64700000000005	45.94546666666667	154.894	230.42033333333336	279.6394	187.57753333333335	423.8549333333334	485.3574	555.1060666666667	183.90306666666675	244.09166666666667	404.9974000000001	101.54233333333335	251.14246666666662	241.7271333333333	251.39466666666667	327.86546666666675	276.783	285.1812666666667	251.16899999999998	248.7302	324.0651333333334	426.8842000000001	428.1576666666667	174.18580000000006	580.6038000000001	324.8006666666667	153.42346666666668	250.93413333333334	0.0	1510.2480666666668	150.18820000000005	435.0826	233.08920000000003	428.1576666666667	482.8928	582.1638666666668	344.3184666666667	256.6483333333333	342.7772666666667	239.13966666666664	327.7032666666667
PH1252-C	481.8387333333333	415.11973333333344	174.18580000000006	445.6543333333334	439.75933333333336	586.0737333333334	101.86126666666671	425.64700000000005	45.94546666666667	155.19400000000002	236.09360000000004	279.07020000000006	191.13700000000003	423.8549333333334	486.84926666666667	555.6752666666667	183.90306666666675	247.65113333333332	406.61620000000005	101.54233333333335	257.90139999999997	248.61299999999997	251.9524	327.86546666666675	276.2138	285.75046666666674	251.92673333333332	249.48793333333333	324.63433333333336	426.8842000000001	428.1576666666667	174.18580000000006	581.1730000000001	325.3698666666667	155.19513333333336	251.69186666666667	1510.2480666666668	0.0	151.9598666666667	434.51340000000005	236.29766666666671	428.1576666666667	484.51160000000004	585.5169333333334	344.3184666666667	256.6483333333333	343.33500000000004	240.6315333333333	328.27246666666673
PH1253-C	267.81773333333336	232.48653333333337	105.92226666666664	327.42833333333334	195.04853333333335	235.62040000000002	51.2894666666667	232.2722666666667	69.75386666666665	237.22760000000002	348.4314	226.24046666666663	87.49613333333335	227.45713333333336	273.14793333333336	286.52666666666664	95.34379999999999	219.1664	291.98446666666666	658.1690666666667	218.8656	209.15766666666667	156.46553333333338	171.53220000000002	162.8014	92.58773333333335	158.84073333333333	153.278	200.31673333333336	222.50013333333334	232.78733333333335	106.22306666666665	228.81813333333335	177.90813333333338	1504.8432	158.3656	150.18820000000005	151.9598666666667	0.0	195.04853333333335	356.3935333333334	227.45713333333336	271.3762666666667	237.0734666666667	147.8718666666667	158.84073333333333	204.01786666666663	213.8362	159.4536666666667
PH1256-C	567.5525333333334	573.6005333333334	253.0798666666667	552.6331333333334	1508.1409333333334	611.4953333333334	120.93606666666668	569.2012000000001	34.4922	221.48680000000004	397.2806	328.5986	477.01946666666674	575.1401333333334	568.8173333333334	652.7641333333333	255.36880000000002	426.26813333333337	658.0581333333333	104.91980000000001	444.73653333333334	430.1179333333334	364.28800000000007	301.74440000000004	371.7871333333334	687.5825333333335	343.2990666666667	352.10126666666673	566.6435333333334	566.4290000000001	571.3398666666667	253.38066666666668	603.9901333333333	586.2444	195.04853333333335	341.06820000000005	435.0826	434.51340000000005	195.04853333333335	0.0	387.0676	561.8243333333334	568.8173333333334	615.2825333333334	559.8284000000001	352.10126666666673	420.23533333333336	425.1084	598.7752
PH1259-C	511.82506666666666	484.3420666666667	247.62826666666666	476.4900666666667	390.5896666666667	515.9692	99.71700000000001	498.8044666666667	62.6732	221.17346666666668	1508.9023333333334	390.46406666666667	172.18093333333337	490.6750666666667	507.85106666666667	624.5115333333333	135.59686666666667	411.74340000000007	470.23373333333336	282.0612	415.77473333333336	422.5303333333334	273.10466666666673	304.5541333333333	319.99573333333336	275.12193333333335	242.02486666666664	237.24839999999998	443.60960000000006	494.9028666666667	490.6750666666667	246.2926	520.2928	440.21486666666675	337.26233333333334	239.3211333333333	233.08920000000003	236.29766666666671	356.3935333333334	387.0676	0.0	492.1606666666667	508.97086666666667	516.9531333333333	338.34813333333335	242.81113333333332	362.84666666666675	419.13740000000007	436.4412666666667
PH1263-C	739.6043333333334	1508.4608	385.6407333333334	629.6056666666667	563.075	840.4558000000002	211.60360000000003	1504.6499333333334	216.19860000000006	145.38433333333336	490.3197333333334	472.2054666666667	332.9761333333334	1509.2546	745.5463333333335	954.7220666666667	233.45960000000005	555.7191333333334	704.4616666666667	112.92706666666669	567.0389333333334	565.8916666666667	471.02786666666674	314.3181333333334	443.3853333333334	405.58286666666675	431.2676	432.58046666666667	709.5516	1508.8680000000002	1504.0807333333335	383.1925333333334	851.8990666666668	672.7424666666667	228.04393333333337	432.58046666666667	428.1576666666667	428.1576666666667	227.45713333333336	561.8243333333334	492.1606666666667	0.0	747.4894666666668	849.7198666666668	645.1626666666667	428.6451333333333	608.3073333333334	563.4152	671.7660666666667
PH1265-C	1504.5909333333334	743.1996000000001	282.3022	741.1446000000001	565.9662000000001	869.1182000000001	234.55640000000005	754.9527333333334	27.97926666666667	296.8364666666667	496.33160000000004	420.1588	220.49593333333334	756.8594666666668	1512.2549333333334	990.6946	248.23333333333335	975.4871333333333	737.4745333333334	145.53473333333335	979.7238000000001	975.9543333333334	457.77040000000005	395.8994666666667	555.9068666666667	395.7309333333334	408.1776	413.2742	576.3448666666667	750.8206666666667	746.0038666666668	278.59246666666667	868.3690000000001	575.3606000000001	266.0556	408.63873333333333	482.8928	484.51160000000004	271.3762666666667	568.8173333333334	508.97086666666667	747.4894666666668	0.0	872.6029333333335	576.2734000000002	413.2742	554.7825333333334	985.6187333333335	565.8618666666667
PH1337-C	867.7191333333335	829.4632666666668	383.23480000000006	1010.6748666666667	607.495	1513.5896	201.27366666666668	856.2144666666668	96.57993333333334	236.17353333333335	507.68553333333335	582.5196000000001	283.98506666666674	847.7165333333335	876.7179333333335	1115.9678000000001	258.0108666666667	581.8398000000001	786.9008666666667	171.13713333333337	598.2036	590.8014666666667	467.701	442.38953333333336	612.5776666666667	438.0494	448.6761333333334	452.574	704.1504666666667	851.3558000000002	844.7634000000002	384.6878666666667	1508.8583333333333	655.3089333333335	235.62040000000002	447.93780000000004	582.1638666666668	585.5169333333334	237.0734666666667	615.2825333333334	516.9531333333333	849.7198666666668	872.6029333333335	0.0	642.3601333333335	452.574	641.2748666666668	589.7142666666667	667.9904
PH1338-C	579.0959333333335	637.6389333333334	328.10200000000003	511.7243333333334	549.9576000000001	640.1017333333334	149.49900000000005	638.8512666666668	84.58813333333333	220.91920000000002	331.76320000000004	299.9884666666667	261.1158666666667	631.215	579.0959333333335	730.4943333333334	175.30813333333336	454.25000000000006	638.4068	75.94753333333337	458.94906666666674	457.25520000000006	480.37386666666674	215.70580000000004	365.63913333333335	832.5327333333335	323.5306666666667	325.4484666666667	446.7019333333334	645.1626666666667	635.4290666666668	328.7966666666667	626.3435333333334	439.0160000000001	142.55120000000002	322.74333333333334	344.3184666666667	344.3184666666667	147.8718666666667	559.8284000000001	338.34813333333335	645.1626666666667	576.2734000000002	642.3601333333335	0.0	325.4484666666667	521.3194666666667	451.3892000000001	439.83993333333336
PH1339-C	414.0192	427.88960000000003	296.646	376.04080000000005	347.2295333333334	456.17160000000007	130.08620000000002	433.4648666666667	116.621	202.3836	240.56326666666666	730.9795333333334	187.66453333333334	434.35773333333333	412.9952666666667	533.2846000000001	250.34993333333335	250.8852666666667	517.85	126.03086666666668	265.02866666666665	261.7121333333333	221.3965333333334	193.90766666666667	284.81013333333334	233.8322	1509.3496	1508.9849333333334	347.44960000000003	424.5196666666667	432.1172666666667	296.646	451.8162666666667	351.25260000000003	166.09966666666665	1507.3802	256.6483333333333	256.6483333333333	158.84073333333333	352.10126666666673	242.81113333333332	428.6451333333333	413.2742	452.574	325.4484666666667	0.0	721.4584666666667	258.42853333333335	345.39713333333333
PH1340-C	557.7501333333333	589.8500666666667	302.35760000000005	505.2807333333334	415.2814666666667	640.3938	149.17733333333334	602.7750000000001	61.67346666666664	203.96726666666666	365.0945333333334	562.4616000000001	165.00826666666669	600.2535333333334	557.7501333333333	733.1565333333334	216.33500000000006	412.10113333333334	631.7758	105.25033333333334	408.97433333333333	413.1838666666667	635.0220000000002	270.13520000000005	364.79626666666667	305.9956	721.2861333333334	729.6298	450.81746666666675	603.1920666666667	608.4216000000001	296.94480000000004	641.4917333333334	473.9861333333334	203.2527333333333	721.7969333333333	342.7772666666667	343.33500000000004	204.01786666666663	420.23533333333336	362.84666666666675	608.3073333333334	554.7825333333334	641.2748666666668	521.3194666666667	721.4584666666667	0.0	412.88306666666665	462.3792000000001
PH1342-C	991.3854666666667	537.5504	309.01686666666666	489.0149333333334	423.1616666666667	587.3758666666668	150.92253333333332	551.5275333333334	90.44480000000003	180.87199999999999	415.4039333333334	263.4031333333333	527.0946	544.9872	985.3018000000001	672.3098666666667	175.93959999999998	1507.1475333333333	550.0118	133.90393333333333	1508.4941333333334	1508.9018	355.58619999999996	217.18099999999998	410.865	304.4074666666667	255.65413333333333	254.0508	696.6194	553.9204666666667	551.8310666666667	306.63146666666665	582.0629333333334	689.3091333333334	203.83700000000002	253.67000000000002	239.13966666666664	240.6315333333333	213.8362	425.1084	419.13740000000007	563.4152	985.6187333333335	589.7142666666667	451.3892000000001	258.42853333333335	412.88306666666665	0.0	692.6024666666667
PH1343-C	569.4962	661.1720666666668	342.9482666666667	555.2962666666667	604.2631333333334	664.8644	65.77466666666666	669.5903333333334	76.07513333333334	177.23873333333336	426.9243333333334	374.68073333333336	687.5380666666667	666.0068	564.6700000000001	769.8588666666667	126.40306666666667	689.1487333333333	662.1092	84.40846666666668	696.4258	688.7939333333334	364.4476666666667	304.8888	335.7532666666667	301.2404	342.19533333333334	335.1820666666667	1431.98	668.9521333333333	668.5174666666667	342.9482666666667	663.7604666666667	1469.1090666666666	157.20793333333336	339.0298	327.7032666666667	328.27246666666673	159.4536666666667	598.7752	436.4412666666667	671.7660666666667	565.8618666666667	667.9904	439.83993333333336	345.39713333333333	462.3792000000001	692.6024666666667	0.0
PH1346-C	214.8870666666667	327.61506666666673	219.59766666666667	307.29693333333336	475.99653333333345	266.63106666666675	12.856533333333338	329.93086666666676	137.79080000000005	57.92853333333335	176.61180000000002	112.3374	1507.9552	327.59186666666676	220.49593333333334	284.3112666666667	130.9082666666667	531.2232666666667	339.30780000000004	61.43713333333335	530.6540666666667	530.6540666666667	172.12140000000005	90.09446666666666	165.95379999999997	226.57266666666672	173.38326666666669	186.71253333333334	655.4046000000001	324.0936666666667	320.80766666666676	208.8546666666667	255.63040000000007	692.4639333333334	87.79520000000001	170.9548	185.61700000000002	189.1764666666667	87.49613333333335	477.01946666666674	172.18093333333337	324.1705333333334	214.8870666666667	270.47060000000005	263.9605333333334	174.16953333333333	159.3994	527.0946	687.5380666666667
PH1370-C	864.8462000000001	838.5056000000002	384.6878666666667	1010.2742000000001	608.9480666666667	1510.7279333333333	201.9036666666667	853.2556000000001	90.74340000000001	225.37220000000002	510.6672666666667	586.4549333333334	283.98506666666674	846.2318000000001	871.5832666666668	1111.1132	258.0108666666667	588.9022	788.3387333333334	176.37660000000002	600.6848	595.5444	466.2479333333334	442.38953333333336	614.5993333333333	436.54946666666666	449.4338666666667	451.8162666666667	710.8171333333335	851.3030666666668	848.0238666666668	383.23480000000006	1507.3028000000002	659.7282666666667	237.0734666666667	447.93780000000004	585.0548000000001	586.1461333333334	235.62040000000002	613.8294666666667	518.5740666666667	845.3290000000001	869.73	1510.7279333333333	637.1940666666668	455.4138666666667	642.7279333333333	591.5938666666667	671.0703333333335
PH1371-C	579.0298666666669	643.1712666666667	328.0920666666667	511.65826666666675	555.2955333333334	642.1622666666667	147.60080000000005	644.3836000000001	84.58813333333333	224.50133333333335	331.69713333333334	294.7056	261.1158666666667	636.7473333333335	581.1564666666668	730.4282666666668	179.0100666666667	450.7302000000001	642.1087333333334	75.94753333333337	461.0096000000001	457.1891333333334	482.4874000000001	215.63973333333337	368.4550666666667	831.9018000000001	321.2084666666667	316.5649333333334	446.63586666666674	639.6303333333334	629.8967333333334	328.78673333333336	626.2774666666668	438.94000000000005	142.55120000000002	313.8598	344.3085333333334	344.3085333333334	147.8718666666667	563.5204000000001	338.2820666666667	639.6303333333334	576.2073333333335	644.4206666666668	1512.7734	316.5649333333334	519.6735333333334	453.4497333333334	439.7639333333334
PH1372-C	412.9952666666667	417.398	296.646	376.04080000000005	345.4569333333334	452.574	127.0102666666667	430.8439333333334	120.36753333333333	195.3176666666667	232.50466666666665	730.3887333333333	188.161	431.7368	414.0192	532.2940000000001	249.23686666666669	252.1502	518.6884666666667	127.14393333333334	264.0047333333333	260.6882	220.37260000000006	194.9316	280.8546	233.52900000000002	1510.0611333333334	1508.9849333333334	345.49800000000005	432.96340000000004	440.56100000000004	296.646	451.8162666666667	349.301	164.4524	1507.3802	251.95526666666666	252.713	153.02586666666667	349.2556666666667	234.7525333333333	439.1367333333334	412.2502666666667	452.574	313.1435333333334	1513.5896	728.6058666666667	257.4046	343.44553333333334
PH1373-C	557.1801333333334	589.2148000000001	300.23166666666674	503.4556	415.1022666666667	638.9407333333334	139.23906666666664	602.4405333333334	61.67346666666664	205.2224	366.0488666666667	560.7654666666667	163.66173333333333	599.9190666666667	557.1801333333334	730.2702666666668	216.33500000000006	413.65413333333333	635.3472	105.25033333333334	412.2479333333333	416.4574666666667	631.5885333333334	271.3903333333334	364.12593333333336	304.1704666666667	714.8232666666667	726.6206666666667	459.00486666666677	591.7929333333334	597.0224666666668	295.1196666666667	640.0386666666667	464.1569333333334	201.81486666666663	718.7878000000001	340.46100000000007	341.0187333333334	204.89626666666663	418.41020000000003	364.1018000000001	596.9082000000001	554.2125333333333	642.7279333333333	513.8709333333334	718.4493333333334	1504.0968666666668	416.75826666666666	467.1871333333334
PH1374-C	402.52473333333336	404.8050666666667	292.9292666666667	358.4287333333334	328.807	454.2891333333334	131.6206666666667	411.2819333333333	120.78559999999999	190.87000000000003	231.81799999999998	714.8297333333334	175.9896	407.3868	403.5486666666667	509.84420000000006	236.18900000000002	241.24366666666668	515.6646000000001	126.03086666666668	253.06486666666666	247.88853333333333	220.66806666666673	193.16973333333334	275.01573333333334	225.63193333333334	1503.8194	1501.4972666666667	334.10020000000003	411.84113333333335	416.99053333333336	299.98800000000006	449.9338	334.1668666666667	172.42133333333334	1504.7846666666667	243.7088666666667	244.46660000000003	159.44459999999998	336.9447333333334	234.06586666666664	418.0144666666667	397.7212	450.6915333333334	304.6874666666667	1507.4779333333333	715.0615333333334	246.46473333333333	333.2273333333334
PH1375-C	995.5965333333334	554.2332666666667	304.9397333333333	485.3811333333334	429.4630666666667	593.6831333333333	156.94946666666667	567.0898	91.56093333333337	180.87199999999999	412.9192666666667	266.03246666666666	522.11	557.2529333333333	987.2934666666667	664.3790666666667	171.94913333333332	1505.2292666666667	553.3106666666666	132.4138	1505.6740666666667	1510.7720666666667	361.59846666666664	222.7105333333333	403.88873333333333	301.5466666666667	253.33193333333332	254.0508	688.5902	554.1858	554.0282	306.63146666666665	580.1858	678.8506	205.60866666666666	253.67000000000002	250.00293333333332	249.43373333333332	215.60786666666667	432.615	416.72146666666674	557.1801333333334	989.0944666666667	590.2396666666667	454.4493333333334	258.4618666666667	417.1594	1506.6906000000001	695.7014
PH1376-C	569.5642666666668	663.9278	348.6880666666667	542.0893333333335	601.8346666666667	659.4952666666667	68.25766666666668	672.4603333333333	76.07513333333334	189.9116666666667	427.4486666666667	381.25980000000004	683.0015333333334	668.7625333333334	568.0489333333334	759.8252000000001	126.40306666666667	691.379	661.9592	84.40846666666668	695.1603333333334	689.8858	366.93913333333336	308.97013333333337	349.98113333333333	303.11340000000007	337.4721333333333	349.0336666666667	1438.9151333333334	666.8008000000001	666.2518666666667	348.6880666666667	659.0515333333334	1469.6309333333334	164.02820000000003	334.3066	325.76180000000005	325.1926	171.66513333333336	596.3467333333334	432.49480000000005	669.729	568.3042666666668	662.6212666666668	442.2821333333334	339.74626666666666	464.17320000000007	694.8327333333334	1506.1285333333335
PH1379-C	220.49593333333334	327.61506666666673	219.59766666666667	307.29693333333336	475.99653333333345	280.1455333333334	12.856533333333338	327.9034000000001	137.79080000000005	57.92853333333335	173.87546666666668	112.3374	1507.1914666666667	327.59186666666676	214.8870666666667	291.9994666666667	130.9082666666667	531.2232666666667	339.30780000000004	61.43713333333335	530.6540666666667	530.6540666666667	172.12140000000005	84.4856	160.34493333333333	226.57266666666672	185.92626666666666	174.16953333333333	653.3771333333334	322.0662000000001	320.80766666666676	208.8546666666667	269.1448666666667	692.4639333333334	87.79520000000001	183.49779999999998	184.97713333333337	188.53660000000002	87.49613333333335	477.01946666666674	169.44460000000004	326.1980000000001	220.49593333333334	283.98506666666674	263.9605333333334	186.71253333333334	165.00826666666669	527.0946	687.5380666666667
PH1380-C	988.7311333333334	557.9902666666667	299.5269333333333	479.6675333333334	437.1028	599.0605333333334	152.29913333333332	564.7572666666667	94.5462666666667	180.87199999999999	402.09460000000007	268.0412	520.8258666666667	559.4535333333333	982.9576666666667	663.6330666666668	171.94913333333332	1494.8400666666666	551.7938	133.90393333333333	1506.6202666666668	1502.6971333333333	358.0011333333333	225.41946666666666	403.30286666666666	299.9424666666667	253.33193333333332	254.0508	698.0688666666667	559.0912666666667	553.662	302.25353333333334	593.3648666666667	678.054	211.23966666666666	253.67000000000002	246.94126666666665	252.56179999999998	220.63726666666668	439.65313333333336	411.05680000000007	556.8793333333333	989.9818	595.0154666666667	450.4625333333334	262.3638666666667	412.80126666666666	1498.6818666666668	694.6022666666667
PH1390-C	992.9723333333334	543.0568666666667	309.01686666666666	485.3811333333334	425.7576	590.7888666666666	155.395	553.7403333333334	94.5198666666667	180.87199999999999	414.0796	268.3564	524.467	551.2660000000001	991.0965333333334	671.2542000000001	175.93959999999998	1504.8688666666667	552.6077333333333	133.90393333333333	1511.9026666666668	1509.461	357.7442	220.8148	404.91966666666667	304.4074666666667	255.65413333333333	254.0508	690.5788	560.1992666666667	557.642	306.63146666666665	587.8332666666668	688.2534666666667	203.83700000000002	253.67000000000002	239.13966666666664	240.6315333333333	213.8362	427.70433333333335	421.4468666666667	569.6940000000001	993.0028666666667	593.1272666666667	452.3938666666667	258.42853333333335	416.07373333333334	1511.9281333333333	687.7414666666667
PH1400-C	194.2442	327.6671333333334	242.9006666666667	285.69053333333335	476.03206666666676	260.72446666666673	12.856533333333338	327.59026666666676	156.4382	61.66153333333336	174.5216666666667	123.17846666666668	1402.9950666666668	331.0300000000001	195.13440000000003	262.22106666666673	103.90033333333335	515.7094666666667	312.1132	61.89766666666668	515.1402666666667	515.1402666666667	176.02340000000007	92.54173333333334	165.65453333333332	227.7903333333334	196.95306666666667	194.72753333333335	668.1538	324.1457333333334	325.13726666666673	232.1576666666667	249.72380000000004	703.7292666666667	74.73093333333334	194.52460000000002	171.4546666666667	175.01413333333335	77.8762	480.3038000000001	169.0252	328.12460000000004	194.2442	264.564	243.03753333333339	197.73933333333335	168.9356666666667	511.58080000000007	702.7054
[truncated: 12 more columns]
