# Supplementary material for: Strong positive selection biases identity-by-descent-based inferences of recent demography and population structure in Plasmodium falciparum
Source: Nat Commun. 2024 Mar 20;15:2499. doi: 10.1038/s41467-024-46659-0 (PMC10954658; doi:10.1038/s41467-024-46659-0)
Supplement: Supplementary file 6 — Source Data File [file 41467_2024_46659_MOESM6_ESM.zip › Supplementary_Figure10/suppl_fig10b_pursat_2014.csv]

	PH1391-C	PH1393-C	PH1394-C	PH1395-C	PH1396-C	PH1397-C	PH1398-C	PH1399-C	PH1402-C	PH1407-C	PH1411-C	PH1419-C	PH1422-C	PH1439-C	PH1443-C	PH1449-C	PH1453-C	PH1454-C	PH1463-C	PH1477-C	PH1480-C	PH1482-C	PH1484-C	PH1486-C	PH1487-C	PH1488-C	PH1669-CW2	PH1670-CW2	PH1671-CW2	PH1674-CW2	PH1675-CW2	PH1676-CW2	PH1677-CW2	PH1692-CW
PH1391-C	0.0	177.80720000000002	1389.5458	4.57393333333334	358.9760666666667	375.62746666666675	399.9530666666667	326.8026666666667	330.93666666666667	396.33320000000003	558.2025333333333	471.9636000000001	691.9128000000001	542.8634000000001	556.9004000000001	586.7079333333334	172.06660000000002	394.64340000000004	554.7899333333335	467.5501333333334	155.55253333333334	229.6448666666667	467.7292666666668	404.4938	419.10060000000004	323.5538666666667	556.4793333333334	263.2345333333334	493.1088666666667	432.5096666666667	374.65253333333334	344.983	313.396	385.86046666666675
PH1393-C	177.80720000000002	0.0	170.1746666666667	33.13860000000001	233.2454666666667	156.82046666666668	482.92366666666663	128.92046666666667	121.30526666666663	347.27053333333333	285.5891333333334	169.2302	176.02093333333332	286.22380000000004	286.7166666666667	142.13726666666668	1450.1668000000002	236.56066666666666	287.9215333333334	162.2028	219.22313333333335	949.5559333333333	166.72466666666668	351.60040000000004	230.57406666666665	126.90053333333334	286.7687333333334	105.84553333333335	202.421	321.57466666666664	151.79366666666664	188.7124	123.77273333333333	207.4002
PH1394-C	1389.5458	170.1746666666667	0.0	6.779466666666675	356.2846666666667	384.4909333333334	420.64466666666664	312.5522	321.687	417.40653333333336	561.4530666666667	457.58260000000007	610.5405333333333	554.8554666666668	560.1509333333335	549.8706666666667	166.36193333333335	392.74986666666666	558.0404666666667	444.6943333333334	128.05066666666667	209.32400000000004	446.0118666666667	425.7798666666667	417.2070666666667	314.7350666666667	559.7298666666668	258.5714666666667	470.9413333333334	425.9375333333333	358.249	363.98900000000003	304.54513333333335	384.0110666666667
PH1395-C	4.57393333333334	33.13860000000001	6.779466666666675	0.0	16.767666666666663	6.689466666666654	14.361000000000018	19.292533333333335	18.37100000000001	16.064333333333348	0.0	3.5429999999999993	26.099666666666657	0.0	0.0	17.25113333333334	33.13860000000001	6.802800000000005	0.0	20.905466666666683	17.34913333333335	31.76220000000001	13.621200000000009	19.482266666666685	6.802800000000005	17.212799999999998	0.0	11.466866666666661	5.245999999999995	10.046399999999991	2.4544666666666615	38.53613333333334	17.212799999999998	0.0
PH1396-C	358.9760666666667	233.2454666666667	356.2846666666667	16.767666666666663	0.0	651.6956000000001	427.61400000000003	499.31706666666673	421.46113333333335	533.5302	638.5548666666667	718.7262666666667	346.1864000000001	640.0665333333334	636.9474666666667	310.17466666666667	252.54673333333335	1118.4937333333332	635.4054666666667	715.1148666666667	223.05293333333333	233.47746666666666	734.1686000000001	567.3484000000001	1132.3417333333334	505.5290666666667	649.4577333333334	453.8174000000001	794.494	271.41433333333333	288.3396666666667	596.6602666666666	497.8040666666667	963.2050666666668
PH1397-C	375.62746666666675	156.82046666666668	384.4909333333334	6.689466666666654	651.6956000000001	0.0	350.69280000000003	948.4258000000001	478.1072666666667	441.8266	552.2226666666667	798.5297333333334	680.9599333333334	551.1097333333333	557.4538666666667	590.5693333333335	154.52406666666667	599.222	551.0068666666667	797.9152000000001	221.21800000000002	195.81453333333332	805.9614666666668	460.5652666666667	595.9587333333334	952.4626666666668	558.2905333333334	855.3546666666668	515.4716666666667	333.33320000000003	332.90253333333334	490.7068	941.8680666666668	995.3961333333334
PH1398-C	399.9530666666667	482.92366666666663	420.64466666666664	14.361000000000018	427.61400000000003	350.69280000000003	0.0	159.6598666666667	197.7296	1052.1106666666667	611.4726666666667	348.78313333333335	270.49753333333337	618.7876666666667	611.8778	275.21440000000007	469.4842666666667	459.0424666666667	606.6844666666667	333.2164	281.9726666666668	456.2495333333334	340.08726666666666	1068.4740000000002	473.49886666666674	165.26873333333333	614.3688000000001	136.6174666666667	419.1295333333333	697.0094666666668	340.50306666666665	351.11893333333336	157.6336666666667	423.5837333333334
PH1399-C	326.8026666666667	128.92046666666667	312.5522	19.292533333333335	499.31706666666673	948.4258000000001	159.6598666666667	0.0	410.68993333333333	233.10180000000003	263.4163333333334	646.4300666666668	1010.311	260.9056666666667	276.93080000000003	688.6851333333334	115.72026666666666	428.0812	256.02806666666675	676.8220666666667	192.14580000000004	106.34166666666667	688.9383333333335	254.35266666666672	400.8315333333333	1504.8904	263.4163333333334	1428.1709333333336	314.98199999999997	108.86253333333333	116.65886666666665	264.14793333333336	1499.3634666666667	620.6836000000001
PH1402-C	330.93666666666667	121.30526666666663	321.687	18.37100000000001	421.46113333333335	478.1072666666667	197.7296	410.68993333333333	0.0	311.65079999999995	422.48826666666673	593.9426000000001	380.9748	425.68526666666673	422.48826666666673	285.06199999999995	122.1471333333333	393.5487333333333	412.0606	626.6658	199.0237333333333	194.72706666666664	624.8903333333334	323.9934	399.56566666666663	413.9046666666667	422.48826666666673	356.7718666666667	632.9287333333333	572.1660666666667	807.4946666666667	342.8590666666667	405.6942	459.6784
PH1407-C	396.33320000000003	347.27053333333333	417.40653333333336	16.064333333333348	533.5302	441.8266	1052.1106666666667	233.10180000000003	311.65079999999995	0.0	771.8425333333334	447.9588666666667	315.28620000000006	771.8842666666667	770.9653333333333	325.89393333333334	351.14113333333336	544.6996666666668	772.7460000000001	448.45573333333334	248.6239333333333	333.3561333333334	459.6607333333334	1491.6452666666667	570.5123333333333	227.49293333333338	773.3492000000001	218.52220000000003	513.4765333333334	547.7482666666666	382.8992	456.7114666666667	226.55453333333338	545.37
PH1411-C	558.2025333333333	285.5891333333334	561.4530666666667	0.0	638.5548666666667	552.2226666666667	611.4726666666667	263.4163333333334	422.48826666666673	771.8425333333334	0.0	669.9252000000001	337.75333333333333	1508.3689333333334	1506.4211333333333	409.34580000000005	285.36913333333337	677.9040666666667	1502.9244	661.3269333333334	311.3833333333333	287.4186	676.4088666666668	795.513	689.9825333333334	280.1455333333334	1511.5285333333334	211.35593333333338	672.186	494.7229333333334	578.6592	546.9604	269.8114666666667	658.6775333333334
PH1419-C	471.9636000000001	169.2302	457.58260000000007	3.5429999999999993	718.7262666666667	798.5297333333334	348.78313333333335	646.4300666666668	593.9426000000001	447.9588666666667	669.9252000000001	0.0	550.8007333333334	674.2778666666668	676.0237333333334	453.15933333333345	161.18040000000002	661.5666666666667	671.8408666666668	1422.3069333333333	182.8480666666667	201.75533333333334	1419.8477333333335	467.52633333333335	646.0889333333334	653.2095333333334	670.6496666666668	607.0532666666668	579.7912666666667	344.0356666666667	395.44886666666673	416.3893333333334	641.9082666666668	741.6049333333334
PH1422-C	691.9128000000001	176.02093333333332	610.5405333333333	26.099666666666657	346.1864000000001	680.9599333333334	270.49753333333337	1010.311	380.9748	315.28620000000006	337.75333333333333	550.8007333333334	0.0	324.0441333333334	341.39113333333336	728.1007333333334	159.84473333333332	325.35260000000005	333.3264666666667	582.4720000000001	197.22500000000002	152.74706666666668	581.4510666666667	340.6668666666667	323.19300000000004	1014.1589333333334	335.56533333333334	929.4723333333334	359.2117333333333	186.07646666666665	210.83853333333332	236.56426666666673	1012.0507333333335	477.9299333333334
PH1439-C	542.8634000000001	286.22380000000004	554.8554666666668	0.0	640.0665333333334	551.1097333333333	618.7876666666667	260.9056666666667	425.68526666666673	771.8842666666667	1508.3689333333334	674.2778666666668	324.0441333333334	0.0	1513.5896	405.6256000000001	280.46040000000005	677.9040666666667	1508.5933333333335	668.0080666666668	309.63120000000004	285.0647333333334	676.7386666666667	798.0085333333334	689.9825333333334	277.6348666666667	1507.9478666666669	208.3275333333334	671.4282666666667	493.5472666666667	575.2910666666667	554.7665333333334	264.86753333333337	656.3236666666668
PH1443-C	556.9004000000001	286.7166666666667	560.1509333333335	0.0	636.9474666666667	557.4538666666667	611.8778	276.93080000000003	422.48826666666673	770.9653333333333	1506.4211333333333	676.0237333333334	341.39113333333336	1513.5896	0.0	407.2986666666667	286.4966666666667	673.2473333333334	1502.9884000000002	668.5204000000001	310.646	280.40453333333335	683.5502666666667	793.4326666666667	685.3258000000001	266.63106666666675	1506.0000666666667	216.4865333333334	666.8236	498.16120000000006	581.5787333333334	547.9398000000001	272.9870666666667	657.7888
PH1449-C	586.7079333333334	142.13726666666668	549.8706666666667	17.25113333333334	310.17466666666667	590.5693333333335	275.21440000000007	688.6851333333334	285.06199999999995	325.89393333333334	409.34580000000005	453.15933333333345	728.1007333333334	405.6256000000001	407.2986666666667	0.0	135.80633333333336	334.15673333333336	415.2122666666667	446.9276000000001	104.45173333333331	185.69786666666667	447.6434666666667	343.42406666666665	338.4327333333334	677.0132666666667	409.34580000000005	616.4705333333334	313.9286666666667	263.72093333333333	235.67233333333334	292.1552	676.2288666666667	421.72080000000005
PH1453-C	172.06660000000002	1450.1668000000002	166.36193333333335	33.13860000000001	252.54673333333335	154.52406666666667	469.4842666666667	115.72026666666666	122.1471333333333	351.14113333333336	285.36913333333337	161.18040000000002	159.84473333333332	280.46040000000005	286.4966666666667	135.80633333333336	0.0	254.24133333333333	279.2873333333334	154.15300000000002	211.3785333333334	945.7754666666666	158.67486666666667	359.18	248.25473333333332	113.70033333333333	288.6753333333334	96.45746666666668	201.95499999999998	307.46673333333337	140.77019999999996	183.6136	106.28206666666667	224.53606666666667
PH1454-C	394.64340000000004	236.56066666666666	392.74986666666666	6.802800000000005	1118.4937333333332	599.222	459.0424666666667	428.0812	393.5487333333333	544.6996666666668	677.9040666666667	661.5666666666667	325.35260000000005	677.9040666666667	673.2473333333334	334.15673333333336	254.24133333333333	0.0	668.5957333333333	623.5629333333334	251.7204	303.67560000000003	633.3058	575.1114000000001	1452.8212666666668	430.87553333333335	677.9040666666667	369.76553333333334	1010.5016	380.6712	365.0736	813.5919333333334	427.7112666666667	1080.0527333333334
PH1463-C	554.7899333333335	287.9215333333334	558.0404666666667	0.0	635.4054666666667	551.0068666666667	606.6844666666667	256.02806666666675	412.0606	772.7460000000001	1502.9244	671.8408666666668	333.3264666666667	1508.5933333333335	1502.9884000000002	415.2122666666667	279.2873333333334	668.5957333333333	0.0	664.3375333333335	290.1118666666667	287.22060000000005	680.4424666666667	794.8105333333334	683.4717333333334	272.75726666666674	1502.5033333333333	206.36846666666673	675.3739333333333	492.4885333333334	573.2687333333333	537.7611333333334	260.6140666666667	658.4862
PH1477-C	467.5501333333334	162.2028	444.6943333333334	20.905466666666683	715.1148666666667	797.9152000000001	333.2164	676.8220666666667	626.6658	448.45573333333334	661.3269333333334	1422.3069333333333	582.4720000000001	668.0080666666668	668.5204000000001	446.9276000000001	154.15300000000002	623.5629333333334	664.3375333333335	0.0	197.75913333333335	198.1378	1488.5294000000001	463.6519333333334	621.8288666666667	683.6015333333335	663.1463333333334	621.5158000000001	556.0156000000001	311.21753333333334	373.4304666666667	397.7395333333334	666.7471333333334	746.0018000000001
PH1480-C	155.55253333333334	219.22313333333335	128.05066666666667	17.34913333333335	223.05293333333333	221.21800000000002	281.9726666666668	192.14580000000004	199.0237333333333	248.6239333333333	311.3833333333333	182.8480666666667	197.22500000000002	309.63120000000004	310.646	104.45173333333331	211.3785333333334	251.7204	290.1118666666667	197.75913333333335	0.0	211.75086666666675	203.4186666666667	244.9467333333333	260.0713333333333	192.14580000000004	313.11	160.2962666666667	212.64613333333332	223.5974666666667	186.19546666666668	225.5904	188.60720000000003	237.53386666666665
PH1482-C	229.6448666666667	949.5559333333333	209.32400000000004	31.76220000000001	233.47746666666666	195.81453333333332	456.2495333333334	106.34166666666667	194.72706666666664	333.3561333333334	287.4186	201.75533333333334	152.74706666666668	285.0647333333334	280.40453333333335	185.69786666666667	945.7754666666666	303.67560000000003	287.22060000000005	198.1378	211.75086666666675	0.0	199.04193333333333	342.0212000000001	303.1578	104.32173333333334	287.4186	75.5570666666667	218.41753333333332	398.96900000000005	236.90233333333333	226.9172	106.34166666666667	281.39753333333334
PH1484-C	467.7292666666668	166.72466666666668	446.0118666666667	13.621200000000009	734.1686000000001	805.9614666666668	340.08726666666666	688.9383333333335	624.8903333333334	459.6607333333334	676.4088666666668	1419.8477333333335	581.4510666666667	676.7386666666667	683.5502666666667	447.6434666666667	158.67486666666667	633.3058	680.4424666666667	1488.5294000000001	203.4186666666667	199.04193333333333	0.0	478.52273333333335	628.995	695.7178000000001	678.2282666666667	633.0580000000001	568.2263333333333	322.1964666666667	385.8174666666667	407.85973333333334	676.8359333333334	744.8837333333335
PH1486-C	404.4938	351.60040000000004	425.7798666666667	19.482266666666685	567.3484000000001	460.5652666666667	1068.4740000000002	254.35266666666672	323.9934	1491.6452666666667	795.513	467.52633333333335	340.6668666666667	798.0085333333334	793.4326666666667	343.42406666666665	359.18	575.1114000000001	794.8105333333334	463.6519333333334	244.9467333333333	342.0212000000001	478.52273333333335	0.0	602.138	248.74380000000005	796.9152666666668	215.27733333333333	545.9528666666666	578.3488	401.5333333333333	453.38306666666665	244.52853333333337	563.2959333333333
PH1487-C	419.10060000000004	230.57406666666665	417.2070666666667	6.802800000000005	1132.3417333333334	595.9587333333334	473.49886666666674	400.8315333333333	399.56566666666663	570.5123333333333	689.9825333333334	646.0889333333334	323.19300000000004	689.9825333333334	685.3258000000001	338.4327333333334	248.25473333333332	1452.8212666666668	683.4717333333334	621.8288666666667	260.0713333333333	303.1578	628.995	602.138	0.0	400.8315333333333	689.9825333333334	352.28180000000003	1044.6161333333334	401.74913333333336	386.15153333333336	831.8783333333333	403.51253333333335	1132.6433333333334
PH1488-C	323.5538666666667	126.90053333333334	314.7350666666667	17.212799999999998	505.5290666666667	952.4626666666668	165.26873333333333	1504.8904	413.9046666666667	227.49293333333338	280.1455333333334	653.2095333333334	1014.1589333333334	277.6348666666667	266.63106666666675	677.0132666666667	113.70033333333333	430.87553333333335	272.75726666666674	683.6015333333335	192.14580000000004	104.32173333333334	695.7178000000001	248.74380000000005	400.8315333333333	0.0	280.1455333333334	1434.1918666666668	314.98199999999997	108.86253333333333	116.65886666666665	264.14793333333336	1498.1259333333335	625.7562666666668
PH1669-CW2	556.4793333333334	286.7687333333334	559.7298666666668	0.0	649.4577333333334	558.2905333333334	614.3688000000001	263.4163333333334	422.48826666666673	773.3492000000001	1511.5285333333334	670.6496666666668	335.56533333333334	1507.9478666666669	1506.0000666666667	409.34580000000005	288.6753333333334	677.9040666666667	1502.5033333333333	663.1463333333334	313.11	287.4186	678.2282666666667	796.9152666666668	689.9825333333334	280.1455333333334	0.0	211.35593333333338	672.186	495.4823333333334	581.5802666666667	546.9604	267.37820000000005	657.8617333333334
PH1670-CW2	263.2345333333334	105.84553333333335	258.5714666666667	11.466866666666661	453.8174000000001	855.3546666666668	136.6174666666667	1428.1709333333336	356.7718666666667	218.52220000000003	211.35593333333338	607.0532666666668	929.4723333333334	208.3275333333334	216.4865333333334	616.4705333333334	96.45746666666668	369.76553333333334	206.36846666666673	621.5158000000001	160.2962666666667	75.5570666666667	633.0580000000001	215.27733333333333	352.28180000000003	1434.1918666666668	211.35593333333338	0.0	260.91453333333334	86.52106666666668	78.60253333333335	216.30113333333338	1431.7083333333335	566.9120666666668
PH1671-CW2	493.1088666666667	202.421	470.9413333333334	5.245999999999995	794.494	515.4716666666667	419.1295333333333	314.98199999999997	632.9287333333333	513.4765333333334	672.186	579.7912666666667	359.2117333333333	671.4282666666667	666.8236	313.9286666666667	201.95499999999998	1010.5016	675.3739333333333	556.0156000000001	212.64613333333332	218.41753333333332	568.2263333333333	545.9528666666666	1044.6161333333334	314.98199999999997	672.186	260.91453333333334	0.0	566.9560666666667	734.0282000000001	651.9521333333334	299.7876	799.3306666666667
PH1674-CW2	432.5096666666667	321.57466666666664	425.9375333333333	10.046399999999991	271.41433333333333	333.33320000000003	697.0094666666668	108.86253333333333	572.1660666666667	547.7482666666666	494.7229333333334	344.0356666666667	186.07646666666665	493.5472666666667	498.16120000000006	263.72093333333333	307.46673333333337	380.6712	492.4885333333334	311.21753333333334	223.5974666666667	398.96900000000005	322.1964666666667	578.3488	401.74913333333336	108.86253333333333	495.4823333333334	86.52106666666668	566.9560666666667	0.0	1014.758	339.7950666666667	105.74633333333333	356.26413333333335
PH1675-CW2	374.65253333333334	151.79366666666664	358.249	2.4544666666666615	288.3396666666667	332.90253333333334	340.50306666666665	116.65886666666665	807.4946666666667	382.8992	578.6592	395.44886666666673	210.83853333333332	575.2910666666667	581.5787333333334	235.67233333333334	140.77019999999996	365.0736	573.2687333333333	373.4304666666667	186.19546666666668	236.90233333333333	385.8174666666667	401.5333333333333	386.15153333333336	116.65886666666665	581.5802666666667	78.60253333333335	734.0282000000001	1014.758	0.0	347.09080000000006	112.92393333333332	408.64573333333334
PH1676-CW2	344.983	188.7124	363.98900000000003	38.53613333333334	596.6602666666666	490.7068	351.11893333333336	264.14793333333336	342.8590666666667	456.7114666666667	546.9604	416.3893333333334	236.56426666666673	554.7665333333334	547.9398000000001	292.1552	183.6136	813.5919333333334	537.7611333333334	397.7395333333334	225.5904	226.9172	407.85973333333334	453.38306666666665	831.8783333333333	264.14793333333336	546.9604	216.30113333333338	651.9521333333334	339.7950666666667	347.09080000000006	0.0	271.84786666666673	670.1030666666667
PH1677-CW2	313.396	123.77273333333333	304.54513333333335	17.212799999999998	497.8040666666667	941.8680666666668	157.6336666666667	1499.3634666666667	405.6942	226.55453333333338	269.8114666666667	641.9082666666668	1012.0507333333335	264.86753333333337	272.9870666666667	676.2288666666667	106.28206666666667	427.7112666666667	260.6140666666667	666.7471333333334	188.60720000000003	106.34166666666667	676.8359333333334	244.52853333333337	403.51253333333335	1498.1259333333335	267.37820000000005	1431.7083333333335	299.7876	105.74633333333333	112.92393333333332	271.84786666666673	0.0	623.0593333333334
PH1692-CW	385.86046666666675	207.4002	384.0110666666667	0.0	963.2050666666668	995.3961333333334	423.5837333333334	620.6836000000001	459.6784	545.37	658.6775333333334	741.6049333333334	477.9299333333334	656.3236666666668	657.7888	421.72080000000005	224.53606666666667	1080.0527333333334	658.4862	746.0018000000001	237.53386666666665	281.39753333333334	744.8837333333335	563.2959333333333	1132.6433333333334	625.7562666666668	657.8617333333334	566.9120666666668	799.3306666666667	356.26413333333335	408.64573333333334	670.1030666666667	623.0593333333334	0.0
