# Supplementary material for: Strong positive selection biases identity-by-descent-based inferences of recent demography and population structure in Plasmodium falciparum
Source: Nat Commun. 2024 Mar 20;15:2499. doi: 10.1038/s41467-024-46659-0 (PMC10954658; doi:10.1038/s41467-024-46659-0)
Supplement: Supplementary file 6 — Source Data File [file 41467_2024_46659_MOESM6_ESM.zip › Supplementary_Figure11/suppl_fig11_b_ibd_informap_res.csv]

N0	s	Correction	Population	C1	C2	C3	C4	C5
10000	0.0	orig	0	170	0	0	0	0
10000	0.0	orig	1	1	105	2	0	0
10000	0.0	orig	2	0	0	147	0	0
10000	0.0	orig	3	0	0	1	101	1
10000	0.0	orig	4	0	0	0	0	162
3000	0.0	orig	0	200	0	0	0	0
3000	0.0	orig	1	0	200	0	0	0
3000	0.0	orig	2	0	0	198	0	0
3000	0.0	orig	3	0	0	0	200	0
3000	0.0	orig	4	0	0	0	0	200
1000	0.0	orig	0	200	0	0	0	0
1000	0.0	orig	1	0	200	0	0	0
1000	0.0	orig	2	0	0	200	0	0
1000	0.0	orig	3	0	0	0	200	0
1000	0.0	orig	4	0	0	0	0	200
300	0.0	orig	0	200	0	0	0	0
300	0.0	orig	1	0	200	0	0	0
300	0.0	orig	2	0	0	200	0	0
300	0.0	orig	3	0	0	0	200	0
300	0.0	orig	4	0	0	0	0	200
10000	0.3	orig	0	200	0	0	0	0
10000	0.3	orig	1	200	0	0	0	0
10000	0.3	orig	2	200	0	0	0	0
10000	0.3	orig	3	129	0	0	0	0
10000	0.3	orig	4	4	15	14	11	10
10000	0.3	rmpeaks	0	199	0	0	0	0
10000	0.3	rmpeaks	1	2	167	0	0	0
10000	0.3	rmpeaks	2	0	2	23	0	0
10000	0.3	rmpeaks	3	0	0	0	16	0
10000	0.3	rmpeaks	4	0	0	0	0	144
3000	0.3	orig	0	200	0	0	0	0
3000	0.3	orig	1	200	0	0	0	0
3000	0.3	orig	2	200	0	0	0	0
3000	0.3	orig	3	200	0	0	0	0
3000	0.3	orig	4	0	131	8	6	6
3000	0.3	rmpeaks	0	200	0	0	0	0
3000	0.3	rmpeaks	1	0	200	0	0	0
3000	0.3	rmpeaks	2	0	0	200	0	0
3000	0.3	rmpeaks	3	0	0	0	200	0
3000	0.3	rmpeaks	4	0	0	0	0	198
1000	0.3	orig	0	200	0	0	0	0
1000	0.3	orig	1	200	0	0	0	0
1000	0.3	orig	2	200	0	0	0	0
1000	0.3	orig	3	0	200	0	0	0
1000	0.3	orig	4	0	0	200	0	0
1000	0.3	rmpeaks	0	200	0	0	0	0
1000	0.3	rmpeaks	1	0	200	0	0	0
1000	0.3	rmpeaks	2	0	0	200	0	0
1000	0.3	rmpeaks	3	0	0	0	200	0
1000	0.3	rmpeaks	4	0	0	0	0	200
300	0.3	orig	0	200	0	0	0	0
300	0.3	orig	1	0	200	0	0	0
300	0.3	orig	2	0	0	200	0	0
300	0.3	orig	3	0	0	0	200	0
300	0.3	orig	4	0	0	0	0	200
300	0.3	rmpeaks	0	200	0	0	0	0
300	0.3	rmpeaks	1	0	200	0	0	0
300	0.3	rmpeaks	2	0	0	200	0	0
300	0.3	rmpeaks	3	0	0	0	200	0
300	0.3	rmpeaks	4	0	0	0	0	200
