# Supplementary material for: Strong positive selection biases identity-by-descent-based inferences of recent demography and population structure in Plasmodium falciparum
Source: Nat Commun. 2024 Mar 20;15:2499. doi: 10.1038/s41467-024-46659-0 (PMC10954658; doi:10.1038/s41467-024-46659-0)
Supplement: Supplementary file 6 — Source Data File [file 41467_2024_46659_MOESM6_ESM.zip › Supplementary_Figure11/suppl_fig11a_ibd_coverage.csv]

N0	s	Chromosome	Start	End	Coverage	GwStart	InbreedingPotential
10000	0.0	1	1	2	137	1	0.0005039318059925435
10000	0.0	1	1501	1502	147	1501	0.0005039318059925435
10000	0.0	1	3001	3002	158	3001	0.0005039318059925435
10000	0.0	1	4501	4502	163	4501	0.0005039318059925435
10000	0.0	1	6001	6002	169	6001	0.0005039318059925435
10000	0.0	1	7501	7502	170	7501	0.0005039318059925435
10000	0.0	1	9001	9002	179	9001	0.0005039318059925435
10000	0.0	1	10501	10502	184	10501	0.0005039318059925435
10000	0.0	1	12001	12002	190	12001	0.0005039318059925435
10000	0.0	1	13501	13502	205	13501	0.0005039318059925435
10000	0.0	1	15001	15002	212	15001	0.0005039318059925435
10000	0.0	1	16501	16502	216	16501	0.0005039318059925435
10000	0.0	1	18001	18002	216	18001	0.0005039318059925435
10000	0.0	1	19501	19502	225	19501	0.0005039318059925435
10000	0.0	1	21001	21002	233	21001	0.0005039318059925435
10000	0.0	1	22501	22502	238	22501	0.0005039318059925435
10000	0.0	1	24001	24002	243	24001	0.0005039318059925435
10000	0.0	1	25501	25502	252	25501	0.0005039318059925435
10000	0.0	1	27001	27002	261	27001	0.0005039318059925435
10000	0.0	1	28501	28502	264	28501	0.0005039318059925435
10000	0.0	1	30001	30002	271	30001	0.0005039318059925435
10000	0.0	1	31501	31502	269	31501	0.0005039318059925435
10000	0.0	1	33001	33002	260	33001	0.0005039318059925435
10000	0.0	1	34501	34502	262	34501	0.0005039318059925435
10000	0.0	1	36001	36002	267	36001	0.0005039318059925435
10000	0.0	1	37501	37502	269	37501	0.0005039318059925435
10000	0.0	1	39001	39002	273	39001	0.0005039318059925435
10000	0.0	1	40501	40502	276	40501	0.0005039318059925435
10000	0.0	1	42001	42002	281	42001	0.0005039318059925435
10000	0.0	1	43501	43502	279	43501	0.0005039318059925435
10000	0.0	1	45001	45002	278	45001	0.0005039318059925435
10000	0.0	1	46501	46502	282	46501	0.0005039318059925435
10000	0.0	1	48001	48002	281	48001	0.0005039318059925435
10000	0.0	1	49501	49502	283	49501	0.0005039318059925435
10000	0.0	1	51001	51002	269	51001	0.0005039318059925435
10000	0.0	1	52501	52502	264	52501	0.0005039318059925435
10000	0.0	1	54001	54002	265	54001	0.0005039318059925435
10000	0.0	1	55501	55502	261	55501	0.0005039318059925435
10000	0.0	1	57001	57002	260	57001	0.0005039318059925435
10000	0.0	1	58501	58502	266	58501	0.0005039318059925435
10000	0.0	1	60001	60002	263	60001	0.0005039318059925435
10000	0.0	1	61501	61502	269	61501	0.0005039318059925435
10000	0.0	1	63001	63002	277	63001	0.0005039318059925435
10000	0.0	1	64501	64502	276	64501	0.0005039318059925435
10000	0.0	1	66001	66002	275	66001	0.0005039318059925435
10000	0.0	1	67501	67502	274	67501	0.0005039318059925435
10000	0.0	1	69001	69002	278	69001	0.0005039318059925435
10000	0.0	1	70501	70502	270	70501	0.0005039318059925435
10000	0.0	1	72001	72002	270	72001	0.0005039318059925435
10000	0.0	1	73501	73502	271	73501	0.0005039318059925435
10000	0.0	1	75001	75002	268	75001	0.0005039318059925435
10000	0.0	1	76501	76502	271	76501	0.0005039318059925435
10000	0.0	1	78001	78002	271	78001	0.0005039318059925435
10000	0.0	1	79501	79502	271	79501	0.0005039318059925435
10000	0.0	1	81001	81002	273	81001	0.0005039318059925435
10000	0.0	1	82501	82502	266	82501	0.0005039318059925435
10000	0.0	1	84001	84002	262	84001	0.0005039318059925435
10000	0.0	1	85501	85502	255	85501	0.0005039318059925435
10000	0.0	1	87001	87002	252	87001	0.0005039318059925435
10000	0.0	1	88501	88502	247	88501	0.0005039318059925435
10000	0.0	1	90001	90002	250	90001	0.0005039318059925435
10000	0.0	1	91501	91502	247	91501	0.0005039318059925435
10000	0.0	1	93001	93002	246	93001	0.0005039318059925435
10000	0.0	1	94501	94502	243	94501	0.0005039318059925435
10000	0.0	1	96001	96002	244	96001	0.0005039318059925435
10000	0.0	1	97501	97502	247	97501	0.0005039318059925435
10000	0.0	1	99001	99002	251	99001	0.0005039318059925435
10000	0.0	1	100501	100502	256	100501	0.0005039318059925435
10000	0.0	1	102001	102002	261	102001	0.0005039318059925435
10000	0.0	1	103501	103502	250	103501	0.0005039318059925435
10000	0.0	1	105001	105002	252	105001	0.0005039318059925435
10000	0.0	1	106501	106502	252	106501	0.0005039318059925435
10000	0.0	1	108001	108002	248	108001	0.0005039318059925435
10000	0.0	1	109501	109502	248	109501	0.0005039318059925435
10000	0.0	1	111001	111002	248	111001	0.0005039318059925435
10000	0.0	1	112501	112502	258	112501	0.0005039318059925435
10000	0.0	1	114001	114002	265	114001	0.0005039318059925435
10000	0.0	1	115501	115502	269	115501	0.0005039318059925435
10000	0.0	1	117001	117002	268	117001	0.0005039318059925435
10000	0.0	1	118501	118502	272	118501	0.0005039318059925435
10000	0.0	1	120001	120002	268	120001	0.0005039318059925435
10000	0.0	1	121501	121502	272	121501	0.0005039318059925435
10000	0.0	1	123001	123002	269	123001	0.0005039318059925435
10000	0.0	1	124501	124502	273	124501	0.0005039318059925435
10000	0.0	1	126001	126002	269	126001	0.0005039318059925435
10000	0.0	1	127501	127502	275	127501	0.0005039318059925435
10000	0.0	1	129001	129002	276	129001	0.0005039318059925435
10000	0.0	1	130501	130502	272	130501	0.0005039318059925435
10000	0.0	1	132001	132002	266	132001	0.0005039318059925435
10000	0.0	1	133501	133502	267	133501	0.0005039318059925435
10000	0.0	1	135001	135002	272	135001	0.0005039318059925435
10000	0.0	1	136501	136502	267	136501	0.0005039318059925435
10000	0.0	1	138001	138002	264	138001	0.0005039318059925435
10000	0.0	1	139501	139502	258	139501	0.0005039318059925435
10000	0.0	1	141001	141002	262	141001	0.0005039318059925435
10000	0.0	1	142501	142502	269	142501	0.0005039318059925435
10000	0.0	1	144001	144002	261	144001	0.0005039318059925435
10000	0.0	1	145501	145502	258	145501	0.0005039318059925435
10000	0.0	1	147001	147002	264	147001	0.0005039318059925435
10000	0.0	1	148501	148502	263	148501	0.0005039318059925435
10000	0.0	1	150001	150002	255	150001	0.0005039318059925435
10000	0.0	1	151501	151502	262	151501	0.0005039318059925435
10000	0.0	1	153001	153002	272	153001	0.0005039318059925435
10000	0.0	1	154501	154502	277	154501	0.0005039318059925435
10000	0.0	1	156001	156002	275	156001	0.0005039318059925435
10000	0.0	1	157501	157502	274	157501	0.0005039318059925435
10000	0.0	1	159001	159002	279	159001	0.0005039318059925435
10000	0.0	1	160501	160502	274	160501	0.0005039318059925435
10000	0.0	1	162001	162002	269	162001	0.0005039318059925435
10000	0.0	1	163501	163502	267	163501	0.0005039318059925435
10000	0.0	1	165001	165002	252	165001	0.0005039318059925435
10000	0.0	1	166501	166502	255	166501	0.0005039318059925435
10000	0.0	1	168001	168002	261	168001	0.0005039318059925435
10000	0.0	1	169501	169502	261	169501	0.0005039318059925435
10000	0.0	1	171001	171002	258	171001	0.0005039318059925435
10000	0.0	1	172501	172502	260	172501	0.0005039318059925435
10000	0.0	1	174001	174002	259	174001	0.0005039318059925435
10000	0.0	1	175501	175502	253	175501	0.0005039318059925435
10000	0.0	1	177001	177002	254	177001	0.0005039318059925435
10000	0.0	1	178501	178502	254	178501	0.0005039318059925435
10000	0.0	1	180001	180002	253	180001	0.0005039318059925435
10000	0.0	1	181501	181502	255	181501	0.0005039318059925435
10000	0.0	1	183001	183002	254	183001	0.0005039318059925435
10000	0.0	1	184501	184502	253	184501	0.0005039318059925435
10000	0.0	1	186001	186002	255	186001	0.0005039318059925435
10000	0.0	1	187501	187502	250	187501	0.0005039318059925435
10000	0.0	1	189001	189002	254	189001	0.0005039318059925435
10000	0.0	1	190501	190502	255	190501	0.0005039318059925435
10000	0.0	1	192001	192002	254	192001	0.0005039318059925435
10000	0.0	1	193501	193502	251	193501	0.0005039318059925435
10000	0.0	1	195001	195002	239	195001	0.0005039318059925435
10000	0.0	1	196501	196502	238	196501	0.0005039318059925435
10000	0.0	1	198001	198002	237	198001	0.0005039318059925435
10000	0.0	1	199501	199502	240	199501	0.0005039318059925435
10000	0.0	1	201001	201002	238	201001	0.0005039318059925435
10000	0.0	1	202501	202502	239	202501	0.0005039318059925435
10000	0.0	1	204001	204002	237	204001	0.0005039318059925435
10000	0.0	1	205501	205502	237	205501	0.0005039318059925435
10000	0.0	1	207001	207002	238	207001	0.0005039318059925435
10000	0.0	1	208501	208502	240	208501	0.0005039318059925435
10000	0.0	1	210001	210002	242	210001	0.0005039318059925435
10000	0.0	1	211501	211502	243	211501	0.0005039318059925435
10000	0.0	1	213001	213002	242	213001	0.0005039318059925435
10000	0.0	1	214501	214502	243	214501	0.0005039318059925435
10000	0.0	1	216001	216002	240	216001	0.0005039318059925435
10000	0.0	1	217501	217502	244	217501	0.0005039318059925435
10000	0.0	1	219001	219002	249	219001	0.0005039318059925435
10000	0.0	1	220501	220502	251	220501	0.0005039318059925435
10000	0.0	1	222001	222002	248	222001	0.0005039318059925435
10000	0.0	1	223501	223502	245	223501	0.0005039318059925435
10000	0.0	1	225001	225002	244	225001	0.0005039318059925435
10000	0.0	1	226501	226502	248	226501	0.0005039318059925435
10000	0.0	1	228001	228002	246	228001	0.0005039318059925435
10000	0.0	1	229501	229502	255	229501	0.0005039318059925435
10000	0.0	1	231001	231002	258	231001	0.0005039318059925435
10000	0.0	1	232501	232502	262	232501	0.0005039318059925435
10000	0.0	1	234001	234002	257	234001	0.0005039318059925435
10000	0.0	1	235501	235502	263	235501	0.0005039318059925435
10000	0.0	1	237001	237002	258	237001	0.0005039318059925435
10000	0.0	1	238501	238502	259	238501	0.0005039318059925435
10000	0.0	1	240001	240002	261	240001	0.0005039318059925435
10000	0.0	1	241501	241502	259	241501	0.0005039318059925435
10000	0.0	1	243001	243002	263	243001	0.0005039318059925435
10000	0.0	1	244501	244502	264	244501	0.0005039318059925435
10000	0.0	1	246001	246002	263	246001	0.0005039318059925435
10000	0.0	1	247501	247502	269	247501	0.0005039318059925435
10000	0.0	1	249001	249002	269	249001	0.0005039318059925435
10000	0.0	1	250501	250502	272	250501	0.0005039318059925435
10000	0.0	1	252001	252002	272	252001	0.0005039318059925435
10000	0.0	1	253501	253502	269	253501	0.0005039318059925435
10000	0.0	1	255001	255002	271	255001	0.0005039318059925435
10000	0.0	1	256501	256502	270	256501	0.0005039318059925435
10000	0.0	1	258001	258002	267	258001	0.0005039318059925435
10000	0.0	1	259501	259502	266	259501	0.0005039318059925435
10000	0.0	1	261001	261002	270	261001	0.0005039318059925435
10000	0.0	1	262501	262502	270	262501	0.0005039318059925435
10000	0.0	1	264001	264002	271	264001	0.0005039318059925435
10000	0.0	1	265501	265502	272	265501	0.0005039318059925435
10000	0.0	1	267001	267002	266	267001	0.0005039318059925435
10000	0.0	1	268501	268502	268	268501	0.0005039318059925435
10000	0.0	1	270001	270002	270	270001	0.0005039318059925435
10000	0.0	1	271501	271502	270	271501	0.0005039318059925435
10000	0.0	1	273001	273002	267	273001	0.0005039318059925435
10000	0.0	1	274501	274502	264	274501	0.0005039318059925435
10000	0.0	1	276001	276002	262	276001	0.0005039318059925435
10000	0.0	1	277501	277502	254	277501	0.0005039318059925435
10000	0.0	1	279001	279002	255	279001	0.0005039318059925435
10000	0.0	1	280501	280502	254	280501	0.0005039318059925435
10000	0.0	1	282001	282002	249	282001	0.0005039318059925435
10000	0.0	1	283501	283502	250	283501	0.0005039318059925435
10000	0.0	1	285001	285002	247	285001	0.0005039318059925435
10000	0.0	1	286501	286502	243	286501	0.0005039318059925435
10000	0.0	1	288001	288002	240	288001	0.0005039318059925435
10000	0.0	1	289501	289502	242	289501	0.0005039318059925435
10000	0.0	1	291001	291002	242	291001	0.0005039318059925435
10000	0.0	1	292501	292502	239	292501	0.0005039318059925435
10000	0.0	1	294001	294002	245	294001	0.0005039318059925435
10000	0.0	1	295501	295502	245	295501	0.0005039318059925435
10000	0.0	1	297001	297002	249	297001	0.0005039318059925435
10000	0.0	1	298501	298502	248	298501	0.0005039318059925435
10000	0.0	1	300001	300002	248	300001	0.0005039318059925435
10000	0.0	1	301501	301502	248	301501	0.0005039318059925435
10000	0.0	1	303001	303002	246	303001	0.0005039318059925435
10000	0.0	1	304501	304502	241	304501	0.0005039318059925435
10000	0.0	1	306001	306002	248	306001	0.0005039318059925435
10000	0.0	1	307501	307502	243	307501	0.0005039318059925435
10000	0.0	1	309001	309002	243	309001	0.0005039318059925435
10000	0.0	1	310501	310502	247	310501	0.0005039318059925435
10000	0.0	1	312001	312002	242	312001	0.0005039318059925435
10000	0.0	1	313501	313502	236	313501	0.0005039318059925435
10000	0.0	1	315001	315002	238	315001	0.0005039318059925435
10000	0.0	1	316501	316502	245	316501	0.0005039318059925435
10000	0.0	1	318001	318002	254	318001	0.0005039318059925435
10000	0.0	1	319501	319502	249	319501	0.0005039318059925435
10000	0.0	1	321001	321002	257	321001	0.0005039318059925435
10000	0.0	1	322501	322502	257	322501	0.0005039318059925435
10000	0.0	1	324001	324002	259	324001	0.0005039318059925435
10000	0.0	1	325501	325502	263	325501	0.0005039318059925435
10000	0.0	1	327001	327002	270	327001	0.0005039318059925435
10000	0.0	1	328501	328502	266	328501	0.0005039318059925435
10000	0.0	1	330001	330002	264	330001	0.0005039318059925435
10000	0.0	1	331501	331502	269	331501	0.0005039318059925435
10000	0.0	1	333001	333002	272	333001	0.0005039318059925435
10000	0.0	1	334501	334502	266	334501	0.0005039318059925435
10000	0.0	1	336001	336002	264	336001	0.0005039318059925435
10000	0.0	1	337501	337502	254	337501	0.0005039318059925435
10000	0.0	1	339001	339002	252	339001	0.0005039318059925435
10000	0.0	1	340501	340502	249	340501	0.0005039318059925435
10000	0.0	1	342001	342002	241	342001	0.0005039318059925435
10000	0.0	1	343501	343502	242	343501	0.0005039318059925435
10000	0.0	1	345001	345002	240	345001	0.0005039318059925435
10000	0.0	1	346501	346502	240	346501	0.0005039318059925435
10000	0.0	1	348001	348002	247	348001	0.0005039318059925435
10000	0.0	1	349501	349502	250	349501	0.0005039318059925435
10000	0.0	1	351001	351002	248	351001	0.0005039318059925435
10000	0.0	1	352501	352502	251	352501	0.0005039318059925435
10000	0.0	1	354001	354002	251	354001	0.0005039318059925435
10000	0.0	1	355501	355502	253	355501	0.0005039318059925435
10000	0.0	1	357001	357002	250	357001	0.0005039318059925435
10000	0.0	1	358501	358502	255	358501	0.0005039318059925435
10000	0.0	1	360001	360002	252	360001	0.0005039318059925435
10000	0.0	1	361501	361502	254	361501	0.0005039318059925435
10000	0.0	1	363001	363002	250	363001	0.0005039318059925435
10000	0.0	1	364501	364502	250	364501	0.0005039318059925435
10000	0.0	1	366001	366002	247	366001	0.0005039318059925435
10000	0.0	1	367501	367502	250	367501	0.0005039318059925435
10000	0.0	1	369001	369002	256	369001	0.0005039318059925435
10000	0.0	1	370501	370502	258	370501	0.0005039318059925435
10000	0.0	1	372001	372002	258	372001	0.0005039318059925435
10000	0.0	1	373501	373502	267	373501	0.0005039318059925435
10000	0.0	1	375001	375002	270	375001	0.0005039318059925435
10000	0.0	1	376501	376502	272	376501	0.0005039318059925435
10000	0.0	1	378001	378002	275	378001	0.0005039318059925435
10000	0.0	1	379501	379502	279	379501	0.0005039318059925435
10000	0.0	1	381001	381002	289	381001	0.0005039318059925435
10000	0.0	1	382501	382502	293	382501	0.0005039318059925435
10000	0.0	1	384001	384002	293	384001	0.0005039318059925435
10000	0.0	1	385501	385502	289	385501	0.0005039318059925435
10000	0.0	1	387001	387002	285	387001	0.0005039318059925435
10000	0.0	1	388501	388502	282	388501	0.0005039318059925435
10000	0.0	1	390001	390002	282	390001	0.0005039318059925435
10000	0.0	1	391501	391502	281	391501	0.0005039318059925435
10000	0.0	1	393001	393002	275	393001	0.0005039318059925435
10000	0.0	1	394501	394502	284	394501	0.0005039318059925435
10000	0.0	1	396001	396002	281	396001	0.0005039318059925435
10000	0.0	1	397501	397502	281	397501	0.0005039318059925435
10000	0.0	1	399001	399002	286	399001	0.0005039318059925435
10000	0.0	1	400501	400502	298	400501	0.0005039318059925435
10000	0.0	1	402001	402002	300	402001	0.0005039318059925435
10000	0.0	1	403501	403502	300	403501	0.0005039318059925435
10000	0.0	1	405001	405002	306	405001	0.0005039318059925435
10000	0.0	1	406501	406502	305	406501	0.0005039318059925435
10000	0.0	1	408001	408002	303	408001	0.0005039318059925435
10000	0.0	1	409501	409502	319	409501	0.0005039318059925435
10000	0.0	1	411001	411002	312	411001	0.0005039318059925435
10000	0.0	1	412501	412502	314	412501	0.0005039318059925435
10000	0.0	1	414001	414002	314	414001	0.0005039318059925435
10000	0.0	1	415501	415502	305	415501	0.0005039318059925435
10000	0.0	1	417001	417002	302	417001	0.0005039318059925435
10000	0.0	1	418501	418502	307	418501	0.0005039318059925435
10000	0.0	1	420001	420002	312	420001	0.0005039318059925435
10000	0.0	1	421501	421502	319	421501	0.0005039318059925435
10000	0.0	1	423001	423002	315	423001	0.0005039318059925435
10000	0.0	1	424501	424502	328	424501	0.0005039318059925435
10000	0.0	1	426001	426002	333	426001	0.0005039318059925435
10000	0.0	1	427501	427502	326	427501	0.0005039318059925435
10000	0.0	1	429001	429002	327	429001	0.0005039318059925435
10000	0.0	1	430501	430502	330	430501	0.0005039318059925435
10000	0.0	1	432001	432002	324	432001	0.0005039318059925435
10000	0.0	1	433501	433502	317	433501	0.0005039318059925435
10000	0.0	1	435001	435002	320	435001	0.0005039318059925435
10000	0.0	1	436501	436502	317	436501	0.0005039318059925435
10000	0.0	1	438001	438002	313	438001	0.0005039318059925435
10000	0.0	1	439501	439502	318	439501	0.0005039318059925435
10000	0.0	1	441001	441002	314	441001	0.0005039318059925435
10000	0.0	1	442501	442502	310	442501	0.0005039318059925435
10000	0.0	1	444001	444002	306	444001	0.0005039318059925435
10000	0.0	1	445501	445502	296	445501	0.0005039318059925435
10000	0.0	1	447001	447002	300	447001	0.0005039318059925435
10000	0.0	1	448501	448502	291	448501	0.0005039318059925435
10000	0.0	1	450001	450002	293	450001	0.0005039318059925435
10000	0.0	1	451501	451502	290	451501	0.0005039318059925435
10000	0.0	1	453001	453002	283	453001	0.0005039318059925435
10000	0.0	1	454501	454502	280	454501	0.0005039318059925435
10000	0.0	1	456001	456002	280	456001	0.0005039318059925435
10000	0.0	1	457501	457502	271	457501	0.0005039318059925435
10000	0.0	1	459001	459002	270	459001	0.0005039318059925435
10000	0.0	1	460501	460502	265	460501	0.0005039318059925435
10000	0.0	1	462001	462002	265	462001	0.0005039318059925435
10000	0.0	1	463501	463502	269	463501	0.0005039318059925435
10000	0.0	1	465001	465002	261	465001	0.0005039318059925435
10000	0.0	1	466501	466502	263	466501	0.0005039318059925435
10000	0.0	1	468001	468002	258	468001	0.0005039318059925435
10000	0.0	1	469501	469502	254	469501	0.0005039318059925435
10000	0.0	1	471001	471002	248	471001	0.0005039318059925435
10000	0.0	1	472501	472502	246	472501	0.0005039318059925435
10000	0.0	1	474001	474002	241	474001	0.0005039318059925435
10000	0.0	1	475501	475502	239	475501	0.0005039318059925435
10000	0.0	1	477001	477002	246	477001	0.0005039318059925435
10000	0.0	1	478501	478502	240	478501	0.0005039318059925435
10000	0.0	1	480001	480002	245	480001	0.0005039318059925435
10000	0.0	1	481501	481502	251	481501	0.0005039318059925435
10000	0.0	1	483001	483002	250	483001	0.0005039318059925435
10000	0.0	1	484501	484502	249	484501	0.0005039318059925435
10000	0.0	1	486001	486002	242	486001	0.0005039318059925435
10000	0.0	1	487501	487502	237	487501	0.0005039318059925435
10000	0.0	1	489001	489002	229	489001	0.0005039318059925435
10000	0.0	1	490501	490502	231	490501	0.0005039318059925435
10000	0.0	1	492001	492002	229	492001	0.0005039318059925435
10000	0.0	1	493501	493502	228	493501	0.0005039318059925435
10000	0.0	1	495001	495002	235	495001	0.0005039318059925435
10000	0.0	1	496501	496502	233	496501	0.0005039318059925435
10000	0.0	1	498001	498002	226	498001	0.0005039318059925435
10000	0.0	1	499501	499502	228	499501	0.0005039318059925435
10000	0.0	1	501001	501002	228	501001	0.0005039318059925435
10000	0.0	1	502501	502502	228	502501	0.0005039318059925435
10000	0.0	1	504001	504002	233	504001	0.0005039318059925435
10000	0.0	1	505501	505502	243	505501	0.0005039318059925435
10000	0.0	1	507001	507002	243	507001	0.0005039318059925435
10000	0.0	1	508501	508502	244	508501	0.0005039318059925435
10000	0.0	1	510001	510002	244	510001	0.0005039318059925435
10000	0.0	1	511501	511502	243	511501	0.0005039318059925435
10000	0.0	1	513001	513002	251	513001	0.0005039318059925435
10000	0.0	1	514501	514502	244	514501	0.0005039318059925435
10000	0.0	1	516001	516002	244	516001	0.0005039318059925435
10000	0.0	1	517501	517502	251	517501	0.0005039318059925435
10000	0.0	1	519001	519002	254	519001	0.0005039318059925435
10000	0.0	1	520501	520502	250	520501	0.0005039318059925435
10000	0.0	1	522001	522002	251	522001	0.0005039318059925435
10000	0.0	1	523501	523502	251	523501	0.0005039318059925435
10000	0.0	1	525001	525002	249	525001	0.0005039318059925435
10000	0.0	1	526501	526502	247	526501	0.0005039318059925435
10000	0.0	1	528001	528002	253	528001	0.0005039318059925435
10000	0.0	1	529501	529502	252	529501	0.0005039318059925435
10000	0.0	1	531001	531002	249	531001	0.0005039318059925435
10000	0.0	1	532501	532502	238	532501	0.0005039318059925435
10000	0.0	1	534001	534002	241	534001	0.0005039318059925435
10000	0.0	1	535501	535502	242	535501	0.0005039318059925435
10000	0.0	1	537001	537002	234	537001	0.0005039318059925435
10000	0.0	1	538501	538502	232	538501	0.0005039318059925435
10000	0.0	1	540001	540002	234	540001	0.0005039318059925435
10000	0.0	1	541501	541502	238	541501	0.0005039318059925435
10000	0.0	1	543001	543002	239	543001	0.0005039318059925435
10000	0.0	1	544501	544502	245	544501	0.0005039318059925435
10000	0.0	1	546001	546002	244	546001	0.0005039318059925435
10000	0.0	1	547501	547502	249	547501	0.0005039318059925435
10000	0.0	1	549001	549002	245	549001	0.0005039318059925435
10000	0.0	1	550501	550502	243	550501	0.0005039318059925435
10000	0.0	1	552001	552002	245	552001	0.0005039318059925435
10000	0.0	1	553501	553502	249	553501	0.0005039318059925435
10000	0.0	1	555001	555002	249	555001	0.0005039318059925435
10000	0.0	1	556501	556502	246	556501	0.0005039318059925435
10000	0.0	1	558001	558002	249	558001	0.0005039318059925435
10000	0.0	1	559501	559502	253	559501	0.0005039318059925435
10000	0.0	1	561001	561002	254	561001	0.0005039318059925435
10000	0.0	1	562501	562502	253	562501	0.0005039318059925435
10000	0.0	1	564001	564002	247	564001	0.0005039318059925435
10000	0.0	1	565501	565502	258	565501	0.0005039318059925435
10000	0.0	1	567001	567002	257	567001	0.0005039318059925435
10000	0.0	1	568501	568502	260	568501	0.0005039318059925435
10000	0.0	1	570001	570002	258	570001	0.0005039318059925435
10000	0.0	1	571501	571502	263	571501	0.0005039318059925435
10000	0.0	1	573001	573002	263	573001	0.0005039318059925435
10000	0.0	1	574501	574502	263	574501	0.0005039318059925435
10000	0.0	1	576001	576002	266	576001	0.0005039318059925435
10000	0.0	1	577501	577502	256	577501	0.0005039318059925435
10000	0.0	1	579001	579002	258	579001	0.0005039318059925435
10000	0.0	1	580501	580502	257	580501	0.0005039318059925435
10000	0.0	1	582001	582002	255	582001	0.0005039318059925435
10000	0.0	1	583501	583502	256	583501	0.0005039318059925435
10000	0.0	1	585001	585002	255	585001	0.0005039318059925435
10000	0.0	1	586501	586502	248	586501	0.0005039318059925435
10000	0.0	1	588001	588002	254	588001	0.0005039318059925435
10000	0.0	1	589501	589502	263	589501	0.0005039318059925435
10000	0.0	1	591001	591002	263	591001	0.0005039318059925435
10000	0.0	1	592501	592502	265	592501	0.0005039318059925435
10000	0.0	1	594001	594002	268	594001	0.0005039318059925435
10000	0.0	1	595501	595502	264	595501	0.0005039318059925435
10000	0.0	1	597001	597002	259	597001	0.0005039318059925435
10000	0.0	1	598501	598502	258	598501	0.0005039318059925435
10000	0.0	1	600001	600002	246	600001	0.0005039318059925435
10000	0.0	1	601501	601502	238	601501	0.0005039318059925435
10000	0.0	1	603001	603002	231	603001	0.0005039318059925435
10000	0.0	1	604501	604502	225	604501	0.0005039318059925435
10000	0.0	1	606001	606002	222	606001	0.0005039318059925435
10000	0.0	1	607501	607502	216	607501	0.0005039318059925435
10000	0.0	1	609001	609002	226	609001	0.0005039318059925435
10000	0.0	1	610501	610502	223	610501	0.0005039318059925435
10000	0.0	1	612001	612002	228	612001	0.0005039318059925435
10000	0.0	1	613501	613502	221	613501	0.0005039318059925435
10000	0.0	1	615001	615002	221	615001	0.0005039318059925435
10000	0.0	1	616501	616502	224	616501	0.0005039318059925435
10000	0.0	1	618001	618002	234	618001	0.0005039318059925435
10000	0.0	1	619501	619502	234	619501	0.0005039318059925435
10000	0.0	1	621001	621002	227	621001	0.0005039318059925435
10000	0.0	1	622501	622502	230	622501	0.0005039318059925435
10000	0.0	1	624001	624002	237	624001	0.0005039318059925435
10000	0.0	1	625501	625502	234	625501	0.0005039318059925435
10000	0.0	1	627001	627002	235	627001	0.0005039318059925435
10000	0.0	1	628501	628502	234	628501	0.0005039318059925435
10000	0.0	1	630001	630002	235	630001	0.0005039318059925435
10000	0.0	1	631501	631502	236	631501	0.0005039318059925435
10000	0.0	1	633001	633002	244	633001	0.0005039318059925435
10000	0.0	1	634501	634502	240	634501	0.0005039318059925435
10000	0.0	1	636001	636002	241	636001	0.0005039318059925435
10000	0.0	1	637501	637502	246	637501	0.0005039318059925435
10000	0.0	1	639001	639002	238	639001	0.0005039318059925435
10000	0.0	1	640501	640502	241	640501	0.0005039318059925435
10000	0.0	1	642001	642002	242	642001	0.0005039318059925435
10000	0.0	1	643501	643502	249	643501	0.0005039318059925435
10000	0.0	1	645001	645002	264	645001	0.0005039318059925435
10000	0.0	1	646501	646502	264	646501	0.0005039318059925435
10000	0.0	1	648001	648002	266	648001	0.0005039318059925435
10000	0.0	1	649501	649502	253	649501	0.0005039318059925435
10000	0.0	1	651001	651002	246	651001	0.0005039318059925435
10000	0.0	1	652501	652502	248	652501	0.0005039318059925435
10000	0.0	1	654001	654002	252	654001	0.0005039318059925435
10000	0.0	1	655501	655502	250	655501	0.0005039318059925435
10000	0.0	1	657001	657002	244	657001	0.0005039318059925435
10000	0.0	1	658501	658502	242	658501	0.0005039318059925435
10000	0.0	1	660001	660002	240	660001	0.0005039318059925435
10000	0.0	1	661501	661502	240	661501	0.0005039318059925435
10000	0.0	1	663001	663002	241	663001	0.0005039318059925435
10000	0.0	1	664501	664502	240	664501	0.0005039318059925435
10000	0.0	1	666001	666002	237	666001	0.0005039318059925435
10000	0.0	1	667501	667502	229	667501	0.0005039318059925435
10000	0.0	1	669001	669002	230	669001	0.0005039318059925435
10000	0.0	1	670501	670502	226	670501	0.0005039318059925435
10000	0.0	1	672001	672002	232	672001	0.0005039318059925435
10000	0.0	1	673501	673502	236	673501	0.0005039318059925435
10000	0.0	1	675001	675002	238	675001	0.0005039318059925435
10000	0.0	1	676501	676502	235	676501	0.0005039318059925435
10000	0.0	1	678001	678002	236	678001	0.0005039318059925435
10000	0.0	1	679501	679502	240	679501	0.0005039318059925435
10000	0.0	1	681001	681002	235	681001	0.0005039318059925435
10000	0.0	1	682501	682502	236	682501	0.0005039318059925435
10000	0.0	1	684001	684002	238	684001	0.0005039318059925435
10000	0.0	1	685501	685502	239	685501	0.0005039318059925435
10000	0.0	1	687001	687002	240	687001	0.0005039318059925435
10000	0.0	1	688501	688502	238	688501	0.0005039318059925435
10000	0.0	1	690001	690002	236	690001	0.0005039318059925435
10000	0.0	1	691501	691502	235	691501	0.0005039318059925435
10000	0.0	1	693001	693002	231	693001	0.0005039318059925435
10000	0.0	1	694501	694502	232	694501	0.0005039318059925435
10000	0.0	1	696001	696002	237	696001	0.0005039318059925435
10000	0.0	1	697501	697502	225	697501	0.0005039318059925435
10000	0.0	1	699001	699002	233	699001	0.0005039318059925435
10000	0.0	1	700501	700502	234	700501	0.0005039318059925435
10000	0.0	1	702001	702002	232	702001	0.0005039318059925435
10000	0.0	1	703501	703502	231	703501	0.0005039318059925435
10000	0.0	1	705001	705002	229	705001	0.0005039318059925435
10000	0.0	1	706501	706502	230	706501	0.0005039318059925435
10000	0.0	1	708001	708002	232	708001	0.0005039318059925435
10000	0.0	1	709501	709502	236	709501	0.0005039318059925435
10000	0.0	1	711001	711002	234	711001	0.0005039318059925435
10000	0.0	1	712501	712502	238	712501	0.0005039318059925435
10000	0.0	1	714001	714002	243	714001	0.0005039318059925435
10000	0.0	1	715501	715502	245	715501	0.0005039318059925435
10000	0.0	1	717001	717002	249	717001	0.0005039318059925435
10000	0.0	1	718501	718502	250	718501	0.0005039318059925435
10000	0.0	1	720001	720002	250	720001	0.0005039318059925435
10000	0.0	1	721501	721502	251	721501	0.0005039318059925435
10000	0.0	1	723001	723002	251	723001	0.0005039318059925435
10000	0.0	1	724501	724502	248	724501	0.0005039318059925435
10000	0.0	1	726001	726002	249	726001	0.0005039318059925435
10000	0.0	1	727501	727502	250	727501	0.0005039318059925435
10000	0.0	1	729001	729002	245	729001	0.0005039318059925435
10000	0.0	1	730501	730502	243	730501	0.0005039318059925435
10000	0.0	1	732001	732002	246	732001	0.0005039318059925435
10000	0.0	1	733501	733502	246	733501	0.0005039318059925435
10000	0.0	1	735001	735002	255	735001	0.0005039318059925435
10000	0.0	1	736501	736502	254	736501	0.0005039318059925435
10000	0.0	1	738001	738002	254	738001	0.0005039318059925435
10000	0.0	1	739501	739502	247	739501	0.0005039318059925435
10000	0.0	1	741001	741002	242	741001	0.0005039318059925435
10000	0.0	1	742501	742502	244	742501	0.0005039318059925435
10000	0.0	1	744001	744002	243	744001	0.0005039318059925435
10000	0.0	1	745501	745502	243	745501	0.0005039318059925435
10000	0.0	1	747001	747002	242	747001	0.0005039318059925435
10000	0.0	1	748501	748502	235	748501	0.0005039318059925435
10000	0.0	1	750001	750002	234	750001	0.0005039318059925435
10000	0.0	1	751501	751502	240	751501	0.0005039318059925435
10000	0.0	1	753001	753002	246	753001	0.0005039318059925435
10000	0.0	1	754501	754502	251	754501	0.0005039318059925435
10000	0.0	1	756001	756002	255	756001	0.0005039318059925435
10000	0.0	1	757501	757502	255	757501	0.0005039318059925435
10000	0.0	1	759001	759002	258	759001	0.0005039318059925435
10000	0.0	1	760501	760502	256	760501	0.0005039318059925435
10000	0.0	1	762001	762002	261	762001	0.0005039318059925435
10000	0.0	1	763501	763502	259	763501	0.0005039318059925435
10000	0.0	1	765001	765002	261	765001	0.0005039318059925435
10000	0.0	1	766501	766502	259	766501	0.0005039318059925435
10000	0.0	1	768001	768002	258	768001	0.0005039318059925435
10000	0.0	1	769501	769502	261	769501	0.0005039318059925435
10000	0.0	1	771001	771002	266	771001	0.0005039318059925435
10000	0.0	1	772501	772502	270	772501	0.0005039318059925435
10000	0.0	1	774001	774002	273	774001	0.0005039318059925435
10000	0.0	1	775501	775502	273	775501	0.0005039318059925435
10000	0.0	1	777001	777002	265	777001	0.0005039318059925435
10000	0.0	1	778501	778502	266	778501	0.0005039318059925435
10000	0.0	1	780001	780002	267	780001	0.0005039318059925435
10000	0.0	1	781501	781502	266	781501	0.0005039318059925435
10000	0.0	1	783001	783002	258	783001	0.0005039318059925435
10000	0.0	1	784501	784502	257	784501	0.0005039318059925435
10000	0.0	1	786001	786002	256	786001	0.0005039318059925435
10000	0.0	1	787501	787502	251	787501	0.0005039318059925435
10000	0.0	1	789001	789002	250	789001	0.0005039318059925435
10000	0.0	1	790501	790502	255	790501	0.0005039318059925435
10000	0.0	1	792001	792002	251	792001	0.0005039318059925435
10000	0.0	1	793501	793502	245	793501	0.0005039318059925435
10000	0.0	1	795001	795002	242	795001	0.0005039318059925435
10000	0.0	1	796501	796502	247	796501	0.0005039318059925435
10000	0.0	1	798001	798002	241	798001	0.0005039318059925435
10000	0.0	1	799501	799502	236	799501	0.0005039318059925435
10000	0.0	1	801001	801002	239	801001	0.0005039318059925435
10000	0.0	1	802501	802502	247	802501	0.0005039318059925435
10000	0.0	1	804001	804002	241	804001	0.0005039318059925435
10000	0.0	1	805501	805502	242	805501	0.0005039318059925435
10000	0.0	1	807001	807002	246	807001	0.0005039318059925435
10000	0.0	1	808501	808502	246	808501	0.0005039318059925435
10000	0.0	1	810001	810002	247	810001	0.0005039318059925435
10000	0.0	1	811501	811502	247	811501	0.0005039318059925435
10000	0.0	1	813001	813002	256	813001	0.0005039318059925435
10000	0.0	1	814501	814502	254	814501	0.0005039318059925435
10000	0.0	1	816001	816002	252	816001	0.0005039318059925435
10000	0.0	1	817501	817502	259	817501	0.0005039318059925435
10000	0.0	1	819001	819002	262	819001	0.0005039318059925435
10000	0.0	1	820501	820502	259	820501	0.0005039318059925435
10000	0.0	1	822001	822002	255	822001	0.0005039318059925435
10000	0.0	1	823501	823502	255	823501	0.0005039318059925435
10000	0.0	1	825001	825002	260	825001	0.0005039318059925435
10000	0.0	1	826501	826502	259	826501	0.0005039318059925435
10000	0.0	1	828001	828002	257	828001	0.0005039318059925435
10000	0.0	1	829501	829502	265	829501	0.0005039318059925435
10000	0.0	1	831001	831002	262	831001	0.0005039318059925435
10000	0.0	1	832501	832502	255	832501	0.0005039318059925435
10000	0.0	1	834001	834002	250	834001	0.0005039318059925435
10000	0.0	1	835501	835502	254	835501	0.0005039318059925435
10000	0.0	1	837001	837002	255	837001	0.0005039318059925435
10000	0.0	1	838501	838502	249	838501	0.0005039318059925435
10000	0.0	1	840001	840002	240	840001	0.0005039318059925435
10000	0.0	1	841501	841502	236	841501	0.0005039318059925435
10000	0.0	1	843001	843002	238	843001	0.0005039318059925435
10000	0.0	1	844501	844502	241	844501	0.0005039318059925435
10000	0.0	1	846001	846002	244	846001	0.0005039318059925435
10000	0.0	1	847501	847502	245	847501	0.0005039318059925435
10000	0.0	1	849001	849002	247	849001	0.0005039318059925435
10000	0.0	1	850501	850502	249	850501	0.0005039318059925435
10000	0.0	1	852001	852002	246	852001	0.0005039318059925435
10000	0.0	1	853501	853502	244	853501	0.0005039318059925435
10000	0.0	1	855001	855002	250	855001	0.0005039318059925435
10000	0.0	1	856501	856502	246	856501	0.0005039318059925435
10000	0.0	1	858001	858002	244	858001	0.0005039318059925435
10000	0.0	1	859501	859502	246	859501	0.0005039318059925435
10000	0.0	1	861001	861002	245	861001	0.0005039318059925435
10000	0.0	1	862501	862502	243	862501	0.0005039318059925435
10000	0.0	1	864001	864002	240	864001	0.0005039318059925435
10000	0.0	1	865501	865502	240	865501	0.0005039318059925435
10000	0.0	1	867001	867002	232	867001	0.0005039318059925435
10000	0.0	1	868501	868502	229	868501	0.0005039318059925435
10000	0.0	1	870001	870002	228	870001	0.0005039318059925435
10000	0.0	1	871501	871502	240	871501	0.0005039318059925435
10000	0.0	1	873001	873002	241	873001	0.0005039318059925435
10000	0.0	1	874501	874502	245	874501	0.0005039318059925435
10000	0.0	1	876001	876002	251	876001	0.0005039318059925435
10000	0.0	1	877501	877502	253	877501	0.0005039318059925435
10000	0.0	1	879001	879002	254	879001	0.0005039318059925435
10000	0.0	1	880501	880502	257	880501	0.0005039318059925435
10000	0.0	1	882001	882002	260	882001	0.0005039318059925435
10000	0.0	1	883501	883502	257	883501	0.0005039318059925435
10000	0.0	1	885001	885002	257	885001	0.0005039318059925435
10000	0.0	1	886501	886502	254	886501	0.0005039318059925435
10000	0.0	1	888001	888002	257	888001	0.0005039318059925435
10000	0.0	1	889501	889502	254	889501	0.0005039318059925435
10000	0.0	1	891001	891002	253	891001	0.0005039318059925435
10000	0.0	1	892501	892502	260	892501	0.0005039318059925435
10000	0.0	1	894001	894002	264	894001	0.0005039318059925435
10000	0.0	1	895501	895502	268	895501	0.0005039318059925435
10000	0.0	1	897001	897002	267	897001	0.0005039318059925435
10000	0.0	1	898501	898502	266	898501	0.0005039318059925435
10000	0.0	1	900001	900002	258	900001	0.0005039318059925435
10000	0.0	1	901501	901502	250	901501	0.0005039318059925435
10000	0.0	1	903001	903002	248	903001	0.0005039318059925435
10000	0.0	1	904501	904502	241	904501	0.0005039318059925435
10000	0.0	1	906001	906002	245	906001	0.0005039318059925435
10000	0.0	1	907501	907502	243	907501	0.0005039318059925435
10000	0.0	1	909001	909002	240	909001	0.0005039318059925435
10000	0.0	1	910501	910502	232	910501	0.0005039318059925435
10000	0.0	1	912001	912002	230	912001	0.0005039318059925435
10000	0.0	1	913501	913502	237	913501	0.0005039318059925435
10000	0.0	1	915001	915002	233	915001	0.0005039318059925435
10000	0.0	1	916501	916502	233	916501	0.0005039318059925435
10000	0.0	1	918001	918002	229	918001	0.0005039318059925435
10000	0.0	1	919501	919502	228	919501	0.0005039318059925435
10000	0.0	1	921001	921002	228	921001	0.0005039318059925435
10000	0.0	1	922501	922502	245	922501	0.0005039318059925435
10000	0.0	1	924001	924002	242	924001	0.0005039318059925435
10000	0.0	1	925501	925502	245	925501	0.0005039318059925435
10000	0.0	1	927001	927002	249	927001	0.0005039318059925435
10000	0.0	1	928501	928502	251	928501	0.0005039318059925435
10000	0.0	1	930001	930002	260	930001	0.0005039318059925435
10000	0.0	1	931501	931502	250	931501	0.0005039318059925435
10000	0.0	1	933001	933002	262	933001	0.0005039318059925435
10000	0.0	1	934501	934502	257	934501	0.0005039318059925435
10000	0.0	1	936001	936002	262	936001	0.0005039318059925435
10000	0.0	1	937501	937502	262	937501	0.0005039318059925435
10000	0.0	1	939001	939002	268	939001	0.0005039318059925435
10000	0.0	1	940501	940502	274	940501	0.0005039318059925435
10000	0.0	1	942001	942002	275	942001	0.0005039318059925435
10000	0.0	1	943501	943502	274	943501	0.0005039318059925435
10000	0.0	1	945001	945002	278	945001	0.0005039318059925435
10000	0.0	1	946501	946502	279	946501	0.0005039318059925435
10000	0.0	1	948001	948002	280	948001	0.0005039318059925435
10000	0.0	1	949501	949502	288	949501	0.0005039318059925435
10000	0.0	1	951001	951002	286	951001	0.0005039318059925435
10000	0.0	1	952501	952502	295	952501	0.0005039318059925435
10000	0.0	1	954001	954002	294	954001	0.0005039318059925435
10000	0.0	1	955501	955502	298	955501	0.0005039318059925435
10000	0.0	1	957001	957002	310	957001	0.0005039318059925435
10000	0.0	1	958501	958502	301	958501	0.0005039318059925435
10000	0.0	1	960001	960002	301	960001	0.0005039318059925435
10000	0.0	1	961501	961502	300	961501	0.0005039318059925435
10000	0.0	1	963001	963002	300	963001	0.0005039318059925435
10000	0.0	1	964501	964502	302	964501	0.0005039318059925435
10000	0.0	1	966001	966002	301	966001	0.0005039318059925435
10000	0.0	1	967501	967502	299	967501	0.0005039318059925435
10000	0.0	1	969001	969002	298	969001	0.0005039318059925435
10000	0.0	1	970501	970502	294	970501	0.0005039318059925435
10000	0.0	1	972001	972002	295	972001	0.0005039318059925435
10000	0.0	1	973501	973502	295	973501	0.0005039318059925435
10000	0.0	1	975001	975002	295	975001	0.0005039318059925435
10000	0.0	1	976501	976502	286	976501	0.0005039318059925435
10000	0.0	1	978001	978002	287	978001	0.0005039318059925435
10000	0.0	1	979501	979502	279	979501	0.0005039318059925435
10000	0.0	1	981001	981002	274	981001	0.0005039318059925435
10000	0.0	1	982501	982502	274	982501	0.0005039318059925435
10000	0.0	1	984001	984002	274	984001	0.0005039318059925435
10000	0.0	1	985501	985502	274	985501	0.0005039318059925435
10000	0.0	1	987001	987002	273	987001	0.0005039318059925435
10000	0.0	1	988501	988502	276	988501	0.0005039318059925435
10000	0.0	1	990001	990002	286	990001	0.0005039318059925435
10000	0.0	1	991501	991502	288	991501	0.0005039318059925435
10000	0.0	1	993001	993002	285	993001	0.0005039318059925435
10000	0.0	1	994501	994502	281	994501	0.0005039318059925435
10000	0.0	1	996001	996002	278	996001	0.0005039318059925435
10000	0.0	1	997501	997502	274	997501	0.0005039318059925435
10000	0.0	1	999001	999002	271	999001	0.0005039318059925435
10000	0.0	1	1000501	1000502	270	1000501	0.0005039318059925435
10000	0.0	1	1002001	1002002	270	1002001	0.0005039318059925435
10000	0.0	1	1003501	1003502	263	1003501	0.0005039318059925435
10000	0.0	1	1005001	1005002	254	1005001	0.0005039318059925435
10000	0.0	1	1006501	1006502	254	1006501	0.0005039318059925435
10000	0.0	1	1008001	1008002	252	1008001	0.0005039318059925435
10000	0.0	1	1009501	1009502	254	1009501	0.0005039318059925435
10000	0.0	1	1011001	1011002	253	1011001	0.0005039318059925435
10000	0.0	1	1012501	1012502	258	1012501	0.0005039318059925435
10000	0.0	1	1014001	1014002	255	1014001	0.0005039318059925435
10000	0.0	1	1015501	1015502	253	1015501	0.0005039318059925435
10000	0.0	1	1017001	1017002	256	1017001	0.0005039318059925435
10000	0.0	1	1018501	1018502	257	1018501	0.0005039318059925435
10000	0.0	1	1020001	1020002	257	1020001	0.0005039318059925435
10000	0.0	1	1021501	1021502	246	1021501	0.0005039318059925435
10000	0.0	1	1023001	1023002	253	1023001	0.0005039318059925435
10000	0.0	1	1024501	1024502	251	1024501	0.0005039318059925435
10000	0.0	1	1026001	1026002	264	1026001	0.0005039318059925435
10000	0.0	1	1027501	1027502	262	1027501	0.0005039318059925435
10000	0.0	1	1029001	1029002	260	1029001	0.0005039318059925435
10000	0.0	1	1030501	1030502	264	1030501	0.0005039318059925435
10000	0.0	1	1032001	1032002	264	1032001	0.0005039318059925435
10000	0.0	1	1033501	1033502	265	1033501	0.0005039318059925435
10000	0.0	1	1035001	1035002	259	1035001	0.0005039318059925435
10000	0.0	1	1036501	1036502	253	1036501	0.0005039318059925435
10000	0.0	1	1038001	1038002	256	1038001	0.0005039318059925435
10000	0.0	1	1039501	1039502	257	1039501	0.0005039318059925435
10000	0.0	1	1041001	1041002	269	1041001	0.0005039318059925435
10000	0.0	1	1042501	1042502	271	1042501	0.0005039318059925435
10000	0.0	1	1044001	1044002	275	1044001	0.0005039318059925435
10000	0.0	1	1045501	1045502	280	1045501	0.0005039318059925435
10000	0.0	1	1047001	1047002	279	1047001	0.0005039318059925435
10000	0.0	1	1048501	1048502	278	1048501	0.0005039318059925435
10000	0.0	1	1050001	1050002	282	1050001	0.0005039318059925435
10000	0.0	1	1051501	1051502	283	1051501	0.0005039318059925435
10000	0.0	1	1053001	1053002	290	1053001	0.0005039318059925435
10000	0.0	1	1054501	1054502	289	1054501	0.0005039318059925435
10000	0.0	1	1056001	1056002	290	1056001	0.0005039318059925435
10000	0.0	1	1057501	1057502	286	1057501	0.0005039318059925435
10000	0.0	1	1059001	1059002	283	1059001	0.0005039318059925435
10000	0.0	1	1060501	1060502	282	1060501	0.0005039318059925435
10000	0.0	1	1062001	1062002	279	1062001	0.0005039318059925435
10000	0.0	1	1063501	1063502	275	1063501	0.0005039318059925435
10000	0.0	1	1065001	1065002	273	1065001	0.0005039318059925435
10000	0.0	1	1066501	1066502	270	1066501	0.0005039318059925435
10000	0.0	1	1068001	1068002	270	1068001	0.0005039318059925435
10000	0.0	1	1069501	1069502	270	1069501	0.0005039318059925435
10000	0.0	1	1071001	1071002	262	1071001	0.0005039318059925435
10000	0.0	1	1072501	1072502	253	1072501	0.0005039318059925435
10000	0.0	1	1074001	1074002	255	1074001	0.0005039318059925435
10000	0.0	1	1075501	1075502	255	1075501	0.0005039318059925435
10000	0.0	1	1077001	1077002	252	1077001	0.0005039318059925435
10000	0.0	1	1078501	1078502	249	1078501	0.0005039318059925435
10000	0.0	1	1080001	1080002	251	1080001	0.0005039318059925435
10000	0.0	1	1081501	1081502	244	1081501	0.0005039318059925435
10000	0.0	1	1083001	1083002	236	1083001	0.0005039318059925435
10000	0.0	1	1084501	1084502	231	1084501	0.0005039318059925435
10000	0.0	1	1086001	1086002	231	1086001	0.0005039318059925435
10000	0.0	1	1087501	1087502	226	1087501	0.0005039318059925435
10000	0.0	1	1089001	1089002	226	1089001	0.0005039318059925435
10000	0.0	1	1090501	1090502	221	1090501	0.0005039318059925435
10000	0.0	1	1092001	1092002	230	1092001	0.0005039318059925435
10000	0.0	1	1093501	1093502	245	1093501	0.0005039318059925435
10000	0.0	1	1095001	1095002	248	1095001	0.0005039318059925435
10000	0.0	1	1096501	1096502	253	1096501	0.0005039318059925435
10000	0.0	1	1098001	1098002	254	1098001	0.0005039318059925435
10000	0.0	1	1099501	1099502	256	1099501	0.0005039318059925435
10000	0.0	1	1101001	1101002	257	1101001	0.0005039318059925435
10000	0.0	1	1102501	1102502	265	1102501	0.0005039318059925435
10000	0.0	1	1104001	1104002	265	1104001	0.0005039318059925435
10000	0.0	1	1105501	1105502	267	1105501	0.0005039318059925435
10000	0.0	1	1107001	1107002	268	1107001	0.0005039318059925435
10000	0.0	1	1108501	1108502	272	1108501	0.0005039318059925435
10000	0.0	1	1110001	1110002	275	1110001	0.0005039318059925435
10000	0.0	1	1111501	1111502	277	1111501	0.0005039318059925435
10000	0.0	1	1113001	1113002	278	1113001	0.0005039318059925435
10000	0.0	1	1114501	1114502	283	1114501	0.0005039318059925435
10000	0.0	1	1116001	1116002	282	1116001	0.0005039318059925435
10000	0.0	1	1117501	1117502	285	1117501	0.0005039318059925435
10000	0.0	1	1119001	1119002	288	1119001	0.0005039318059925435
10000	0.0	1	1120501	1120502	280	1120501	0.0005039318059925435
10000	0.0	1	1122001	1122002	287	1122001	0.0005039318059925435
10000	0.0	1	1123501	1123502	287	1123501	0.0005039318059925435
10000	0.0	1	1125001	1125002	282	1125001	0.0005039318059925435
10000	0.0	1	1126501	1126502	282	1126501	0.0005039318059925435
10000	0.0	1	1128001	1128002	282	1128001	0.0005039318059925435
10000	0.0	1	1129501	1129502	284	1129501	0.0005039318059925435
10000	0.0	1	1131001	1131002	284	1131001	0.0005039318059925435
10000	0.0	1	1132501	1132502	283	1132501	0.0005039318059925435
10000	0.0	1	1134001	1134002	280	1134001	0.0005039318059925435
10000	0.0	1	1135501	1135502	279	1135501	0.0005039318059925435
10000	0.0	1	1137001	1137002	281	1137001	0.0005039318059925435
10000	0.0	1	1138501	1138502	278	1138501	0.0005039318059925435
10000	0.0	1	1140001	1140002	286	1140001	0.0005039318059925435
10000	0.0	1	1141501	1141502	285	1141501	0.0005039318059925435
10000	0.0	1	1143001	1143002	287	1143001	0.0005039318059925435
10000	0.0	1	1144501	1144502	277	1144501	0.0005039318059925435
10000	0.0	1	1146001	1146002	275	1146001	0.0005039318059925435
10000	0.0	1	1147501	1147502	274	1147501	0.0005039318059925435
10000	0.0	1	1149001	1149002	276	1149001	0.0005039318059925435
10000	0.0	1	1150501	1150502	282	1150501	0.0005039318059925435
10000	0.0	1	1152001	1152002	276	1152001	0.0005039318059925435
10000	0.0	1	1153501	1153502	276	1153501	0.0005039318059925435
10000	0.0	1	1155001	1155002	275	1155001	0.0005039318059925435
10000	0.0	1	1156501	1156502	271	1156501	0.0005039318059925435
10000	0.0	1	1158001	1158002	275	1158001	0.0005039318059925435
10000	0.0	1	1159501	1159502	265	1159501	0.0005039318059925435
10000	0.0	1	1161001	1161002	263	1161001	0.0005039318059925435
10000	0.0	1	1162501	1162502	261	1162501	0.0005039318059925435
10000	0.0	1	1164001	1164002	258	1164001	0.0005039318059925435
10000	0.0	1	1165501	1165502	256	1165501	0.0005039318059925435
10000	0.0	1	1167001	1167002	251	1167001	0.0005039318059925435
10000	0.0	1	1168501	1168502	249	1168501	0.0005039318059925435
10000	0.0	1	1170001	1170002	257	1170001	0.0005039318059925435
10000	0.0	1	1171501	1171502	255	1171501	0.0005039318059925435
10000	0.0	1	1173001	1173002	247	1173001	0.0005039318059925435
10000	0.0	1	1174501	1174502	248	1174501	0.0005039318059925435
10000	0.0	1	1176001	1176002	250	1176001	0.0005039318059925435
10000	0.0	1	1177501	1177502	253	1177501	0.0005039318059925435
10000	0.0	1	1179001	1179002	260	1179001	0.0005039318059925435
10000	0.0	1	1180501	1180502	255	1180501	0.0005039318059925435
10000	0.0	1	1182001	1182002	260	1182001	0.0005039318059925435
10000	0.0	1	1183501	1183502	252	1183501	0.0005039318059925435
10000	0.0	1	1185001	1185002	252	1185001	0.0005039318059925435
10000	0.0	1	1186501	1186502	259	1186501	0.0005039318059925435
10000	0.0	1	1188001	1188002	255	1188001	0.0005039318059925435
10000	0.0	1	1189501	1189502	253	1189501	0.0005039318059925435
10000	0.0	1	1191001	1191002	252	1191001	0.0005039318059925435
10000	0.0	1	1192501	1192502	259	1192501	0.0005039318059925435
10000	0.0	1	1194001	1194002	261	1194001	0.0005039318059925435
10000	0.0	1	1195501	1195502	262	1195501	0.0005039318059925435
10000	0.0	1	1197001	1197002	259	1197001	0.0005039318059925435
10000	0.0	1	1198501	1198502	268	1198501	0.0005039318059925435
10000	0.0	1	1200001	1200002	266	1200001	0.0005039318059925435
10000	0.0	1	1201501	1201502	276	1201501	0.0005039318059925435
10000	0.0	1	1203001	1203002	284	1203001	0.0005039318059925435
10000	0.0	1	1204501	1204502	286	1204501	0.0005039318059925435
10000	0.0	1	1206001	1206002	289	1206001	0.0005039318059925435
10000	0.0	1	1207501	1207502	290	1207501	0.0005039318059925435
10000	0.0	1	1209001	1209002	285	1209001	0.0005039318059925435
10000	0.0	1	1210501	1210502	288	1210501	0.0005039318059925435
10000	0.0	1	1212001	1212002	286	1212001	0.0005039318059925435
10000	0.0	1	1213501	1213502	289	1213501	0.0005039318059925435
10000	0.0	1	1215001	1215002	290	1215001	0.0005039318059925435
10000	0.0	1	1216501	1216502	290	1216501	0.0005039318059925435
10000	0.0	1	1218001	1218002	289	1218001	0.0005039318059925435
10000	0.0	1	1219501	1219502	283	1219501	0.0005039318059925435
10000	0.0	1	1221001	1221002	281	1221001	0.0005039318059925435
10000	0.0	1	1222501	1222502	278	1222501	0.0005039318059925435
10000	0.0	1	1224001	1224002	278	1224001	0.0005039318059925435
10000	0.0	1	1225501	1225502	273	1225501	0.0005039318059925435
10000	0.0	1	1227001	1227002	281	1227001	0.0005039318059925435
10000	0.0	1	1228501	1228502	280	1228501	0.0005039318059925435
10000	0.0	1	1230001	1230002	287	1230001	0.0005039318059925435
10000	0.0	1	1231501	1231502	295	1231501	0.0005039318059925435
10000	0.0	1	1233001	1233002	301	1233001	0.0005039318059925435
10000	0.0	1	1234501	1234502	300	1234501	0.0005039318059925435
10000	0.0	1	1236001	1236002	301	1236001	0.0005039318059925435
10000	0.0	1	1237501	1237502	293	1237501	0.0005039318059925435
10000	0.0	1	1239001	1239002	292	1239001	0.0005039318059925435
10000	0.0	1	1240501	1240502	286	1240501	0.0005039318059925435
10000	0.0	1	1242001	1242002	283	1242001	0.0005039318059925435
10000	0.0	1	1243501	1243502	273	1243501	0.0005039318059925435
10000	0.0	1	1245001	1245002	272	1245001	0.0005039318059925435
10000	0.0	1	1246501	1246502	275	1246501	0.0005039318059925435
10000	0.0	1	1248001	1248002	276	1248001	0.0005039318059925435
10000	0.0	1	1249501	1249502	273	1249501	0.0005039318059925435
10000	0.0	1	1251001	1251002	274	1251001	0.0005039318059925435
10000	0.0	1	1252501	1252502	278	1252501	0.0005039318059925435
10000	0.0	1	1254001	1254002	269	1254001	0.0005039318059925435
10000	0.0	1	1255501	1255502	269	1255501	0.0005039318059925435
10000	0.0	1	1257001	1257002	271	1257001	0.0005039318059925435
10000	0.0	1	1258501	1258502	264	1258501	0.0005039318059925435
10000	0.0	1	1260001	1260002	266	1260001	0.0005039318059925435
10000	0.0	1	1261501	1261502	269	1261501	0.0005039318059925435
10000	0.0	1	1263001	1263002	271	1263001	0.0005039318059925435
10000	0.0	1	1264501	1264502	265	1264501	0.0005039318059925435
10000	0.0	1	1266001	1266002	257	1266001	0.0005039318059925435
10000	0.0	1	1267501	1267502	257	1267501	0.0005039318059925435
10000	0.0	1	1269001	1269002	249	1269001	0.0005039318059925435
10000	0.0	1	1270501	1270502	247	1270501	0.0005039318059925435
10000	0.0	1	1272001	1272002	252	1272001	0.0005039318059925435
10000	0.0	1	1273501	1273502	257	1273501	0.0005039318059925435
10000	0.0	1	1275001	1275002	259	1275001	0.0005039318059925435
10000	0.0	1	1276501	1276502	250	1276501	0.0005039318059925435
10000	0.0	1	1278001	1278002	251	1278001	0.0005039318059925435
10000	0.0	1	1279501	1279502	255	1279501	0.0005039318059925435
10000	0.0	1	1281001	1281002	259	1281001	0.0005039318059925435
10000	0.0	1	1282501	1282502	264	1282501	0.0005039318059925435
10000	0.0	1	1284001	1284002	259	1284001	0.0005039318059925435
10000	0.0	1	1285501	1285502	261	1285501	0.0005039318059925435
10000	0.0	1	1287001	1287002	272	1287001	0.0005039318059925435
10000	0.0	1	1288501	1288502	269	1288501	0.0005039318059925435
10000	0.0	1	1290001	1290002	271	1290001	0.0005039318059925435
10000	0.0	1	1291501	1291502	272	1291501	0.0005039318059925435
10000	0.0	1	1293001	1293002	275	1293001	0.0005039318059925435
10000	0.0	1	1294501	1294502	273	1294501	0.0005039318059925435
10000	0.0	1	1296001	1296002	268	1296001	0.0005039318059925435
10000	0.0	1	1297501	1297502	270	1297501	0.0005039318059925435
10000	0.0	1	1299001	1299002	265	1299001	0.0005039318059925435
10000	0.0	1	1300501	1300502	267	1300501	0.0005039318059925435
10000	0.0	1	1302001	1302002	269	1302001	0.0005039318059925435
10000	0.0	1	1303501	1303502	268	1303501	0.0005039318059925435
10000	0.0	1	1305001	1305002	265	1305001	0.0005039318059925435
10000	0.0	1	1306501	1306502	272	1306501	0.0005039318059925435
10000	0.0	1	1308001	1308002	277	1308001	0.0005039318059925435
10000	0.0	1	1309501	1309502	282	1309501	0.0005039318059925435
10000	0.0	1	1311001	1311002	282	1311001	0.0005039318059925435
10000	0.0	1	1312501	1312502	276	1312501	0.0005039318059925435
10000	0.0	1	1314001	1314002	278	1314001	0.0005039318059925435
10000	0.0	1	1315501	1315502	278	1315501	0.0005039318059925435
10000	0.0	1	1317001	1317002	278	1317001	0.0005039318059925435
10000	0.0	1	1318501	1318502	271	1318501	0.0005039318059925435
10000	0.0	1	1320001	1320002	268	1320001	0.0005039318059925435
10000	0.0	1	1321501	1321502	271	1321501	0.0005039318059925435
10000	0.0	1	1323001	1323002	266	1323001	0.0005039318059925435
10000	0.0	1	1324501	1324502	264	1324501	0.0005039318059925435
10000	0.0	1	1326001	1326002	267	1326001	0.0005039318059925435
10000	0.0	1	1327501	1327502	270	1327501	0.0005039318059925435
10000	0.0	1	1329001	1329002	274	1329001	0.0005039318059925435
10000	0.0	1	1330501	1330502	280	1330501	0.0005039318059925435
10000	0.0	1	1332001	1332002	273	1332001	0.0005039318059925435
10000	0.0	1	1333501	1333502	281	1333501	0.0005039318059925435
10000	0.0	1	1335001	1335002	276	1335001	0.0005039318059925435
10000	0.0	1	1336501	1336502	275	1336501	0.0005039318059925435
10000	0.0	1	1338001	1338002	280	1338001	0.0005039318059925435
10000	0.0	1	1339501	1339502	275	1339501	0.0005039318059925435
10000	0.0	1	1341001	1341002	267	1341001	0.0005039318059925435
10000	0.0	1	1342501	1342502	279	1342501	0.0005039318059925435
10000	0.0	1	1344001	1344002	266	1344001	0.0005039318059925435
10000	0.0	1	1345501	1345502	262	1345501	0.0005039318059925435
10000	0.0	1	1347001	1347002	257	1347001	0.0005039318059925435
10000	0.0	1	1348501	1348502	255	1348501	0.0005039318059925435
10000	0.0	1	1350001	1350002	256	1350001	0.0005039318059925435
10000	0.0	1	1351501	1351502	254	1351501	0.0005039318059925435
10000	0.0	1	1353001	1353002	252	1353001	0.0005039318059925435
10000	0.0	1	1354501	1354502	253	1354501	0.0005039318059925435
10000	0.0	1	1356001	1356002	250	1356001	0.0005039318059925435
10000	0.0	1	1357501	1357502	258	1357501	0.0005039318059925435
10000	0.0	1	1359001	1359002	259	1359001	0.0005039318059925435
10000	0.0	1	1360501	1360502	271	1360501	0.0005039318059925435
10000	0.0	1	1362001	1362002	270	1362001	0.0005039318059925435
10000	0.0	1	1363501	1363502	265	1363501	0.0005039318059925435
10000	0.0	1	1365001	1365002	266	1365001	0.0005039318059925435
10000	0.0	1	1366501	1366502	270	1366501	0.0005039318059925435
10000	0.0	1	1368001	1368002	269	1368001	0.0005039318059925435
10000	0.0	1	1369501	1369502	261	1369501	0.0005039318059925435
10000	0.0	1	1371001	1371002	267	1371001	0.0005039318059925435
10000	0.0	1	1372501	1372502	267	1372501	0.0005039318059925435
10000	0.0	1	1374001	1374002	263	1374001	0.0005039318059925435
10000	0.0	1	1375501	1375502	260	1375501	0.0005039318059925435
10000	0.0	1	1377001	1377002	261	1377001	0.0005039318059925435
10000	0.0	1	1378501	1378502	254	1378501	0.0005039318059925435
10000	0.0	1	1380001	1380002	249	1380001	0.0005039318059925435
10000	0.0	1	1381501	1381502	254	1381501	0.0005039318059925435
10000	0.0	1	1383001	1383002	259	1383001	0.0005039318059925435
10000	0.0	1	1384501	1384502	259	1384501	0.0005039318059925435
10000	0.0	1	1386001	1386002	261	1386001	0.0005039318059925435
10000	0.0	1	1387501	1387502	261	1387501	0.0005039318059925435
10000	0.0	1	1389001	1389002	253	1389001	0.0005039318059925435
10000	0.0	1	1390501	1390502	249	1390501	0.0005039318059925435
10000	0.0	1	1392001	1392002	257	1392001	0.0005039318059925435
10000	0.0	1	1393501	1393502	253	1393501	0.0005039318059925435
10000	0.0	1	1395001	1395002	258	1395001	0.0005039318059925435
10000	0.0	1	1396501	1396502	255	1396501	0.0005039318059925435
10000	0.0	1	1398001	1398002	258	1398001	0.0005039318059925435
10000	0.0	1	1399501	1399502	254	1399501	0.0005039318059925435
10000	0.0	1	1401001	1401002	245	1401001	0.0005039318059925435
10000	0.0	1	1402501	1402502	255	1402501	0.0005039318059925435
10000	0.0	1	1404001	1404002	251	1404001	0.0005039318059925435
10000	0.0	1	1405501	1405502	261	1405501	0.0005039318059925435
10000	0.0	1	1407001	1407002	270	1407001	0.0005039318059925435
10000	0.0	1	1408501	1408502	269	1408501	0.0005039318059925435
10000	0.0	1	1410001	1410002	274	1410001	0.0005039318059925435
10000	0.0	1	1411501	1411502	270	1411501	0.0005039318059925435
10000	0.0	1	1413001	1413002	275	1413001	0.0005039318059925435
10000	0.0	1	1414501	1414502	277	1414501	0.0005039318059925435
10000	0.0	1	1416001	1416002	280	1416001	0.0005039318059925435
10000	0.0	1	1417501	1417502	278	1417501	0.0005039318059925435
10000	0.0	1	1419001	1419002	284	1419001	0.0005039318059925435
10000	0.0	1	1420501	1420502	278	1420501	0.0005039318059925435
10000	0.0	1	1422001	1422002	271	1422001	0.0005039318059925435
10000	0.0	1	1423501	1423502	281	1423501	0.0005039318059925435
10000	0.0	1	1425001	1425002	285	1425001	0.0005039318059925435
10000	0.0	1	1426501	1426502	289	1426501	0.0005039318059925435
10000	0.0	1	1428001	1428002	280	1428001	0.0005039318059925435
10000	0.0	1	1429501	1429502	284	1429501	0.0005039318059925435
10000	0.0	1	1431001	1431002	278	1431001	0.0005039318059925435
10000	0.0	1	1432501	1432502	273	1432501	0.0005039318059925435
10000	0.0	1	1434001	1434002	269	1434001	0.0005039318059925435
10000	0.0	1	1435501	1435502	274	1435501	0.0005039318059925435
10000	0.0	1	1437001	1437002	272	1437001	0.0005039318059925435
10000	0.0	1	1438501	1438502	273	1438501	0.0005039318059925435
10000	0.0	1	1440001	1440002	271	1440001	0.0005039318059925435
10000	0.0	1	1441501	1441502	273	1441501	0.0005039318059925435
10000	0.0	1	1443001	1443002	277	1443001	0.0005039318059925435
10000	0.0	1	1444501	1444502	278	1444501	0.0005039318059925435
10000	0.0	1	1446001	1446002	267	1446001	0.0005039318059925435
10000	0.0	1	1447501	1447502	264	1447501	0.0005039318059925435
10000	0.0	1	1449001	1449002	266	1449001	0.0005039318059925435
10000	0.0	1	1450501	1450502	270	1450501	0.0005039318059925435
10000	0.0	1	1452001	1452002	273	1452001	0.0005039318059925435
10000	0.0	1	1453501	1453502	272	1453501	0.0005039318059925435
10000	0.0	1	1455001	1455002	268	1455001	0.0005039318059925435
10000	0.0	1	1456501	1456502	260	1456501	0.0005039318059925435
10000	0.0	1	1458001	1458002	251	1458001	0.0005039318059925435
10000	0.0	1	1459501	1459502	258	1459501	0.0005039318059925435
10000	0.0	1	1461001	1461002	260	1461001	0.0005039318059925435
10000	0.0	1	1462501	1462502	256	1462501	0.0005039318059925435
10000	0.0	1	1464001	1464002	251	1464001	0.0005039318059925435
10000	0.0	1	1465501	1465502	245	1465501	0.0005039318059925435
10000	0.0	1	1467001	1467002	244	1467001	0.0005039318059925435
10000	0.0	1	1468501	1468502	244	1468501	0.0005039318059925435
10000	0.0	1	1470001	1470002	240	1470001	0.0005039318059925435
10000	0.0	1	1471501	1471502	233	1471501	0.0005039318059925435
10000	0.0	1	1473001	1473002	222	1473001	0.0005039318059925435
10000	0.0	1	1474501	1474502	219	1474501	0.0005039318059925435
10000	0.0	1	1476001	1476002	208	1476001	0.0005039318059925435
10000	0.0	1	1477501	1477502	205	1477501	0.0005039318059925435
10000	0.0	1	1479001	1479002	197	1479001	0.0005039318059925435
10000	0.0	1	1480501	1480502	189	1480501	0.0005039318059925435
10000	0.0	1	1482001	1482002	186	1482001	0.0005039318059925435
10000	0.0	1	1483501	1483502	183	1483501	0.0005039318059925435
10000	0.0	1	1485001	1485002	175	1485001	0.0005039318059925435
10000	0.0	1	1486501	1486502	172	1486501	0.0005039318059925435
10000	0.0	1	1488001	1488002	166	1488001	0.0005039318059925435
10000	0.0	1	1489501	1489502	152	1489501	0.0005039318059925435
10000	0.0	1	1491001	1491002	146	1491001	0.0005039318059925435
10000	0.0	1	1492501	1492502	141	1492501	0.0005039318059925435
10000	0.0	1	1494001	1494002	139	1494001	0.0005039318059925435
10000	0.0	1	1495501	1495502	135	1495501	0.0005039318059925435
10000	0.0	1	1497001	1497002	128	1497001	0.0005039318059925435
10000	0.0	1	1498501	1498502	118	1498501	0.0005039318059925435
10000	0.0	2	1	2	133	1500001	0.0005039318059925435
10000	0.0	2	1501	1502	141	1501501	0.0005039318059925435
10000	0.0	2	3001	3002	150	1503001	0.0005039318059925435
10000	0.0	2	4501	4502	155	1504501	0.0005039318059925435
10000	0.0	2	6001	6002	159	1506001	0.0005039318059925435
10000	0.0	2	7501	7502	162	1507501	0.0005039318059925435
10000	0.0	2	9001	9002	165	1509001	0.0005039318059925435
10000	0.0	2	10501	10502	171	1510501	0.0005039318059925435
10000	0.0	2	12001	12002	178	1512001	0.0005039318059925435
10000	0.0	2	13501	13502	182	1513501	0.0005039318059925435
10000	0.0	2	15001	15002	184	1515001	0.0005039318059925435
10000	0.0	2	16501	16502	193	1516501	0.0005039318059925435
10000	0.0	2	18001	18002	199	1518001	0.0005039318059925435
10000	0.0	2	19501	19502	200	1519501	0.0005039318059925435
10000	0.0	2	21001	21002	206	1521001	0.0005039318059925435
10000	0.0	2	22501	22502	214	1522501	0.0005039318059925435
10000	0.0	2	24001	24002	222	1524001	0.0005039318059925435
10000	0.0	2	25501	25502	236	1525501	0.0005039318059925435
10000	0.0	2	27001	27002	251	1527001	0.0005039318059925435
10000	0.0	2	28501	28502	264	1528501	0.0005039318059925435
10000	0.0	2	30001	30002	269	1530001	0.0005039318059925435
10000	0.0	2	31501	31502	270	1531501	0.0005039318059925435
10000	0.0	2	33001	33002	274	1533001	0.0005039318059925435
10000	0.0	2	34501	34502	270	1534501	0.0005039318059925435
10000	0.0	2	36001	36002	271	1536001	0.0005039318059925435
10000	0.0	2	37501	37502	270	1537501	0.0005039318059925435
10000	0.0	2	39001	39002	266	1539001	0.0005039318059925435
10000	0.0	2	40501	40502	276	1540501	0.0005039318059925435
10000	0.0	2	42001	42002	277	1542001	0.0005039318059925435
10000	0.0	2	43501	43502	286	1543501	0.0005039318059925435
10000	0.0	2	45001	45002	288	1545001	0.0005039318059925435
10000	0.0	2	46501	46502	293	1546501	0.0005039318059925435
10000	0.0	2	48001	48002	288	1548001	0.0005039318059925435
10000	0.0	2	49501	49502	292	1549501	0.0005039318059925435
10000	0.0	2	51001	51002	293	1551001	0.0005039318059925435
10000	0.0	2	52501	52502	291	1552501	0.0005039318059925435
10000	0.0	2	54001	54002	297	1554001	0.0005039318059925435
10000	0.0	2	55501	55502	301	1555501	0.0005039318059925435
10000	0.0	2	57001	57002	298	1557001	0.0005039318059925435
10000	0.0	2	58501	58502	291	1558501	0.0005039318059925435
10000	0.0	2	60001	60002	282	1560001	0.0005039318059925435
10000	0.0	2	61501	61502	281	1561501	0.0005039318059925435
10000	0.0	2	63001	63002	284	1563001	0.0005039318059925435
10000	0.0	2	64501	64502	285	1564501	0.0005039318059925435
10000	0.0	2	66001	66002	288	1566001	0.0005039318059925435
10000	0.0	2	67501	67502	286	1567501	0.0005039318059925435
10000	0.0	2	69001	69002	277	1569001	0.0005039318059925435
10000	0.0	2	70501	70502	277	1570501	0.0005039318059925435
10000	0.0	2	72001	72002	276	1572001	0.0005039318059925435
10000	0.0	2	73501	73502	280	1573501	0.0005039318059925435
10000	0.0	2	75001	75002	277	1575001	0.0005039318059925435
10000	0.0	2	76501	76502	272	1576501	0.0005039318059925435
10000	0.0	2	78001	78002	279	1578001	0.0005039318059925435
10000	0.0	2	79501	79502	279	1579501	0.0005039318059925435
10000	0.0	2	81001	81002	274	1581001	0.0005039318059925435
10000	0.0	2	82501	82502	270	1582501	0.0005039318059925435
10000	0.0	2	84001	84002	265	1584001	0.0005039318059925435
10000	0.0	2	85501	85502	263	1585501	0.0005039318059925435
10000	0.0	2	87001	87002	255	1587001	0.0005039318059925435
10000	0.0	2	88501	88502	242	1588501	0.0005039318059925435
10000	0.0	2	90001	90002	244	1590001	0.0005039318059925435
10000	0.0	2	91501	91502	245	1591501	0.0005039318059925435
10000	0.0	2	93001	93002	240	1593001	0.0005039318059925435
10000	0.0	2	94501	94502	239	1594501	0.0005039318059925435
10000	0.0	2	96001	96002	244	1596001	0.0005039318059925435
10000	0.0	2	97501	97502	246	1597501	0.0005039318059925435
10000	0.0	2	99001	99002	256	1599001	0.0005039318059925435
10000	0.0	2	100501	100502	251	1600501	0.0005039318059925435
10000	0.0	2	102001	102002	251	1602001	0.0005039318059925435
10000	0.0	2	103501	103502	253	1603501	0.0005039318059925435
10000	0.0	2	105001	105002	256	1605001	0.0005039318059925435
10000	0.0	2	106501	106502	267	1606501	0.0005039318059925435
10000	0.0	2	108001	108002	260	1608001	0.0005039318059925435
10000	0.0	2	109501	109502	253	1609501	0.0005039318059925435
10000	0.0	2	111001	111002	239	1611001	0.0005039318059925435
10000	0.0	2	112501	112502	240	1612501	0.0005039318059925435
10000	0.0	2	114001	114002	245	1614001	0.0005039318059925435
10000	0.0	2	115501	115502	242	1615501	0.0005039318059925435
10000	0.0	2	117001	117002	248	1617001	0.0005039318059925435
10000	0.0	2	118501	118502	252	1618501	0.0005039318059925435
10000	0.0	2	120001	120002	243	1620001	0.0005039318059925435
10000	0.0	2	121501	121502	242	1621501	0.0005039318059925435
10000	0.0	2	123001	123002	241	1623001	0.0005039318059925435
10000	0.0	2	124501	124502	245	1624501	0.0005039318059925435
10000	0.0	2	126001	126002	239	1626001	0.0005039318059925435
10000	0.0	2	127501	127502	240	1627501	0.0005039318059925435
10000	0.0	2	129001	129002	240	1629001	0.0005039318059925435
10000	0.0	2	130501	130502	241	1630501	0.0005039318059925435
10000	0.0	2	132001	132002	241	1632001	0.0005039318059925435
10000	0.0	2	133501	133502	241	1633501	0.0005039318059925435
10000	0.0	2	135001	135002	246	1635001	0.0005039318059925435
10000	0.0	2	136501	136502	246	1636501	0.0005039318059925435
10000	0.0	2	138001	138002	240	1638001	0.0005039318059925435
10000	0.0	2	139501	139502	241	1639501	0.0005039318059925435
10000	0.0	2	141001	141002	241	1641001	0.0005039318059925435
10000	0.0	2	142501	142502	241	1642501	0.0005039318059925435
10000	0.0	2	144001	144002	242	1644001	0.0005039318059925435
10000	0.0	2	145501	145502	243	1645501	0.0005039318059925435
10000	0.0	2	147001	147002	248	1647001	0.0005039318059925435
10000	0.0	2	148501	148502	251	1648501	0.0005039318059925435
10000	0.0	2	150001	150002	254	1650001	0.0005039318059925435
10000	0.0	2	151501	151502	255	1651501	0.0005039318059925435
10000	0.0	2	153001	153002	258	1653001	0.0005039318059925435
10000	0.0	2	154501	154502	258	1654501	0.0005039318059925435
10000	0.0	2	156001	156002	257	1656001	0.0005039318059925435
10000	0.0	2	157501	157502	262	1657501	0.0005039318059925435
10000	0.0	2	159001	159002	262	1659001	0.0005039318059925435
10000	0.0	2	160501	160502	256	1660501	0.0005039318059925435
10000	0.0	2	162001	162002	256	1662001	0.0005039318059925435
10000	0.0	2	163501	163502	255	1663501	0.0005039318059925435
10000	0.0	2	165001	165002	249	1665001	0.0005039318059925435
10000	0.0	2	166501	166502	253	1666501	0.0005039318059925435
10000	0.0	2	168001	168002	247	1668001	0.0005039318059925435
10000	0.0	2	169501	169502	239	1669501	0.0005039318059925435
10000	0.0	2	171001	171002	237	1671001	0.0005039318059925435
10000	0.0	2	172501	172502	243	1672501	0.0005039318059925435
10000	0.0	2	174001	174002	239	1674001	0.0005039318059925435
10000	0.0	2	175501	175502	239	1675501	0.0005039318059925435
10000	0.0	2	177001	177002	245	1677001	0.0005039318059925435
10000	0.0	2	178501	178502	244	1678501	0.0005039318059925435
10000	0.0	2	180001	180002	254	1680001	0.0005039318059925435
10000	0.0	2	181501	181502	254	1681501	0.0005039318059925435
10000	0.0	2	183001	183002	257	1683001	0.0005039318059925435
10000	0.0	2	184501	184502	262	1684501	0.0005039318059925435
10000	0.0	2	186001	186002	259	1686001	0.0005039318059925435
10000	0.0	2	187501	187502	260	1687501	0.0005039318059925435
10000	0.0	2	189001	189002	259	1689001	0.0005039318059925435
10000	0.0	2	190501	190502	261	1690501	0.0005039318059925435
10000	0.0	2	192001	192002	271	1692001	0.0005039318059925435
10000	0.0	2	193501	193502	273	1693501	0.0005039318059925435
10000	0.0	2	195001	195002	275	1695001	0.0005039318059925435
10000	0.0	2	196501	196502	272	1696501	0.0005039318059925435
10000	0.0	2	198001	198002	273	1698001	0.0005039318059925435
10000	0.0	2	199501	199502	276	1699501	0.0005039318059925435
10000	0.0	2	201001	201002	282	1701001	0.0005039318059925435
10000	0.0	2	202501	202502	285	1702501	0.0005039318059925435
10000	0.0	2	204001	204002	287	1704001	0.0005039318059925435
10000	0.0	2	205501	205502	289	1705501	0.0005039318059925435
10000	0.0	2	207001	207002	296	1707001	0.0005039318059925435
10000	0.0	2	208501	208502	298	1708501	0.0005039318059925435
10000	0.0	2	210001	210002	298	1710001	0.0005039318059925435
10000	0.0	2	211501	211502	295	1711501	0.0005039318059925435
10000	0.0	2	213001	213002	291	1713001	0.0005039318059925435
10000	0.0	2	214501	214502	293	1714501	0.0005039318059925435
10000	0.0	2	216001	216002	293	1716001	0.0005039318059925435
10000	0.0	2	217501	217502	290	1717501	0.0005039318059925435
10000	0.0	2	219001	219002	289	1719001	0.0005039318059925435
10000	0.0	2	220501	220502	292	1720501	0.0005039318059925435
10000	0.0	2	222001	222002	286	1722001	0.0005039318059925435
10000	0.0	2	223501	223502	272	1723501	0.0005039318059925435
10000	0.0	2	225001	225002	278	1725001	0.0005039318059925435
10000	0.0	2	226501	226502	277	1726501	0.0005039318059925435
10000	0.0	2	228001	228002	277	1728001	0.0005039318059925435
10000	0.0	2	229501	229502	280	1729501	0.0005039318059925435
10000	0.0	2	231001	231002	278	1731001	0.0005039318059925435
10000	0.0	2	232501	232502	277	1732501	0.0005039318059925435
10000	0.0	2	234001	234002	276	1734001	0.0005039318059925435
10000	0.0	2	235501	235502	271	1735501	0.0005039318059925435
10000	0.0	2	237001	237002	273	1737001	0.0005039318059925435
10000	0.0	2	238501	238502	272	1738501	0.0005039318059925435
10000	0.0	2	240001	240002	268	1740001	0.0005039318059925435
10000	0.0	2	241501	241502	265	1741501	0.0005039318059925435
10000	0.0	2	243001	243002	258	1743001	0.0005039318059925435
10000	0.0	2	244501	244502	260	1744501	0.0005039318059925435
10000	0.0	2	246001	246002	254	1746001	0.0005039318059925435
10000	0.0	2	247501	247502	251	1747501	0.0005039318059925435
10000	0.0	2	249001	249002	246	1749001	0.0005039318059925435
10000	0.0	2	250501	250502	253	1750501	0.0005039318059925435
10000	0.0	2	252001	252002	255	1752001	0.0005039318059925435
10000	0.0	2	253501	253502	259	1753501	0.0005039318059925435
10000	0.0	2	255001	255002	261	1755001	0.0005039318059925435
10000	0.0	2	256501	256502	260	1756501	0.0005039318059925435
10000	0.0	2	258001	258002	262	1758001	0.0005039318059925435
10000	0.0	2	259501	259502	264	1759501	0.0005039318059925435
10000	0.0	2	261001	261002	271	1761001	0.0005039318059925435
10000	0.0	2	262501	262502	262	1762501	0.0005039318059925435
10000	0.0	2	264001	264002	264	1764001	0.0005039318059925435
10000	0.0	2	265501	265502	273	1765501	0.0005039318059925435
10000	0.0	2	267001	267002	271	1767001	0.0005039318059925435
10000	0.0	2	268501	268502	280	1768501	0.0005039318059925435
10000	0.0	2	270001	270002	281	1770001	0.0005039318059925435
10000	0.0	2	271501	271502	284	1771501	0.0005039318059925435
10000	0.0	2	273001	273002	281	1773001	0.0005039318059925435
10000	0.0	2	274501	274502	291	1774501	0.0005039318059925435
10000	0.0	2	276001	276002	287	1776001	0.0005039318059925435
10000	0.0	2	277501	277502	285	1777501	0.0005039318059925435
10000	0.0	2	279001	279002	284	1779001	0.0005039318059925435
10000	0.0	2	280501	280502	289	1780501	0.0005039318059925435
10000	0.0	2	282001	282002	291	1782001	0.0005039318059925435
10000	0.0	2	283501	283502	288	1783501	0.0005039318059925435
10000	0.0	2	285001	285002	287	1785001	0.0005039318059925435
10000	0.0	2	286501	286502	287	1786501	0.0005039318059925435
10000	0.0	2	288001	288002	279	1788001	0.0005039318059925435
10000	0.0	2	289501	289502	277	1789501	0.0005039318059925435
10000	0.0	2	291001	291002	269	1791001	0.0005039318059925435
10000	0.0	2	292501	292502	268	1792501	0.0005039318059925435
10000	0.0	2	294001	294002	265	1794001	0.0005039318059925435
10000	0.0	2	295501	295502	262	1795501	0.0005039318059925435
10000	0.0	2	297001	297002	257	1797001	0.0005039318059925435
10000	0.0	2	298501	298502	266	1798501	0.0005039318059925435
10000	0.0	2	300001	300002	267	1800001	0.0005039318059925435
10000	0.0	2	301501	301502	261	1801501	0.0005039318059925435
10000	0.0	2	303001	303002	262	1803001	0.0005039318059925435
10000	0.0	2	304501	304502	257	1804501	0.0005039318059925435
10000	0.0	2	306001	306002	259	1806001	0.0005039318059925435
10000	0.0	2	307501	307502	257	1807501	0.0005039318059925435
10000	0.0	2	309001	309002	257	1809001	0.0005039318059925435
10000	0.0	2	310501	310502	259	1810501	0.0005039318059925435
10000	0.0	2	312001	312002	263	1812001	0.0005039318059925435
10000	0.0	2	313501	313502	267	1813501	0.0005039318059925435
10000	0.0	2	315001	315002	260	1815001	0.0005039318059925435
10000	0.0	2	316501	316502	255	1816501	0.0005039318059925435
10000	0.0	2	318001	318002	249	1818001	0.0005039318059925435
10000	0.0	2	319501	319502	257	1819501	0.0005039318059925435
10000	0.0	2	321001	321002	267	1821001	0.0005039318059925435
10000	0.0	2	322501	322502	265	1822501	0.0005039318059925435
10000	0.0	2	324001	324002	267	1824001	0.0005039318059925435
10000	0.0	2	325501	325502	260	1825501	0.0005039318059925435
10000	0.0	2	327001	327002	262	1827001	0.0005039318059925435
10000	0.0	2	328501	328502	262	1828501	0.0005039318059925435
10000	0.0	2	330001	330002	270	1830001	0.0005039318059925435
10000	0.0	2	331501	331502	272	1831501	0.0005039318059925435
10000	0.0	2	333001	333002	273	1833001	0.0005039318059925435
10000	0.0	2	334501	334502	270	1834501	0.0005039318059925435
10000	0.0	2	336001	336002	275	1836001	0.0005039318059925435
10000	0.0	2	337501	337502	275	1837501	0.0005039318059925435
10000	0.0	2	339001	339002	277	1839001	0.0005039318059925435
10000	0.0	2	340501	340502	274	1840501	0.0005039318059925435
10000	0.0	2	342001	342002	277	1842001	0.0005039318059925435
10000	0.0	2	343501	343502	284	1843501	0.0005039318059925435
10000	0.0	2	345001	345002	281	1845001	0.0005039318059925435
10000	0.0	2	346501	346502	279	1846501	0.0005039318059925435
10000	0.0	2	348001	348002	272	1848001	0.0005039318059925435
10000	0.0	2	349501	349502	274	1849501	0.0005039318059925435
10000	0.0	2	351001	351002	275	1851001	0.0005039318059925435
10000	0.0	2	352501	352502	270	1852501	0.0005039318059925435
10000	0.0	2	354001	354002	266	1854001	0.0005039318059925435
10000	0.0	2	355501	355502	266	1855501	0.0005039318059925435
10000	0.0	2	357001	357002	271	1857001	0.0005039318059925435
10000	0.0	2	358501	358502	270	1858501	0.0005039318059925435
10000	0.0	2	360001	360002	273	1860001	0.0005039318059925435
10000	0.0	2	361501	361502	271	1861501	0.0005039318059925435
10000	0.0	2	363001	363002	276	1863001	0.0005039318059925435
10000	0.0	2	364501	364502	276	1864501	0.0005039318059925435
10000	0.0	2	366001	366002	281	1866001	0.0005039318059925435
10000	0.0	2	367501	367502	282	1867501	0.0005039318059925435
10000	0.0	2	369001	369002	281	1869001	0.0005039318059925435
10000	0.0	2	370501	370502	289	1870501	0.0005039318059925435
10000	0.0	2	372001	372002	296	1872001	0.0005039318059925435
10000	0.0	2	373501	373502	292	1873501	0.0005039318059925435
10000	0.0	2	375001	375002	286	1875001	0.0005039318059925435
10000	0.0	2	376501	376502	293	1876501	0.0005039318059925435
10000	0.0	2	378001	378002	294	1878001	0.0005039318059925435
10000	0.0	2	379501	379502	301	1879501	0.0005039318059925435
10000	0.0	2	381001	381002	294	1881001	0.0005039318059925435
10000	0.0	2	382501	382502	299	1882501	0.0005039318059925435
10000	0.0	2	384001	384002	306	1884001	0.0005039318059925435
10000	0.0	2	385501	385502	306	1885501	0.0005039318059925435
10000	0.0	2	387001	387002	307	1887001	0.0005039318059925435
10000	0.0	2	388501	388502	309	1888501	0.0005039318059925435
10000	0.0	2	390001	390002	304	1890001	0.0005039318059925435
10000	0.0	2	391501	391502	310	1891501	0.0005039318059925435
10000	0.0	2	393001	393002	311	1893001	0.0005039318059925435
10000	0.0	2	394501	394502	312	1894501	0.0005039318059925435
10000	0.0	2	396001	396002	314	1896001	0.0005039318059925435
10000	0.0	2	397501	397502	304	1897501	0.0005039318059925435
10000	0.0	2	399001	399002	297	1899001	0.0005039318059925435
10000	0.0	2	400501	400502	289	1900501	0.0005039318059925435
10000	0.0	2	402001	402002	283	1902001	0.0005039318059925435
10000	0.0	2	403501	403502	281	1903501	0.0005039318059925435
10000	0.0	2	405001	405002	275	1905001	0.0005039318059925435
10000	0.0	2	406501	406502	279	1906501	0.0005039318059925435
10000	0.0	2	408001	408002	280	1908001	0.0005039318059925435
10000	0.0	2	409501	409502	272	1909501	0.0005039318059925435
10000	0.0	2	411001	411002	276	1911001	0.0005039318059925435
10000	0.0	2	412501	412502	266	1912501	0.0005039318059925435
10000	0.0	2	414001	414002	267	1914001	0.0005039318059925435
10000	0.0	2	415501	415502	264	1915501	0.0005039318059925435
10000	0.0	2	417001	417002	265	1917001	0.0005039318059925435
10000	0.0	2	418501	418502	262	1918501	0.0005039318059925435
10000	0.0	2	420001	420002	254	1920001	0.0005039318059925435
10000	0.0	2	421501	421502	254	1921501	0.0005039318059925435
10000	0.0	2	423001	423002	250	1923001	0.0005039318059925435
10000	0.0	2	424501	424502	243	1924501	0.0005039318059925435
10000	0.0	2	426001	426002	243	1926001	0.0005039318059925435
10000	0.0	2	427501	427502	243	1927501	0.0005039318059925435
10000	0.0	2	429001	429002	245	1929001	0.0005039318059925435
10000	0.0	2	430501	430502	247	1930501	0.0005039318059925435
10000	0.0	2	432001	432002	251	1932001	0.0005039318059925435
10000	0.0	2	433501	433502	258	1933501	0.0005039318059925435
10000	0.0	2	435001	435002	255	1935001	0.0005039318059925435
10000	0.0	2	436501	436502	256	1936501	0.0005039318059925435
10000	0.0	2	438001	438002	262	1938001	0.0005039318059925435
10000	0.0	2	439501	439502	262	1939501	0.0005039318059925435
10000	0.0	2	441001	441002	261	1941001	0.0005039318059925435
10000	0.0	2	442501	442502	260	1942501	0.0005039318059925435
10000	0.0	2	444001	444002	261	1944001	0.0005039318059925435
10000	0.0	2	445501	445502	266	1945501	0.0005039318059925435
10000	0.0	2	447001	447002	272	1947001	0.0005039318059925435
10000	0.0	2	448501	448502	274	1948501	0.0005039318059925435
10000	0.0	2	450001	450002	279	1950001	0.0005039318059925435
10000	0.0	2	451501	451502	277	1951501	0.0005039318059925435
10000	0.0	2	453001	453002	279	1953001	0.0005039318059925435
10000	0.0	2	454501	454502	277	1954501	0.0005039318059925435
10000	0.0	2	456001	456002	277	1956001	0.0005039318059925435
10000	0.0	2	457501	457502	277	1957501	0.0005039318059925435
10000	0.0	2	459001	459002	277	1959001	0.0005039318059925435
10000	0.0	2	460501	460502	272	1960501	0.0005039318059925435
10000	0.0	2	462001	462002	269	1962001	0.0005039318059925435
10000	0.0	2	463501	463502	269	1963501	0.0005039318059925435
10000	0.0	2	465001	465002	271	1965001	0.0005039318059925435
10000	0.0	2	466501	466502	263	1966501	0.0005039318059925435
10000	0.0	2	468001	468002	263	1968001	0.0005039318059925435
10000	0.0	2	469501	469502	263	1969501	0.0005039318059925435
10000	0.0	2	471001	471002	266	1971001	0.0005039318059925435
10000	0.0	2	472501	472502	266	1972501	0.0005039318059925435
10000	0.0	2	474001	474002	265	1974001	0.0005039318059925435
10000	0.0	2	475501	475502	261	1975501	0.0005039318059925435
10000	0.0	2	477001	477002	259	1977001	0.0005039318059925435
10000	0.0	2	478501	478502	257	1978501	0.0005039318059925435
10000	0.0	2	480001	480002	255	1980001	0.0005039318059925435
10000	0.0	2	481501	481502	252	1981501	0.0005039318059925435
10000	0.0	2	483001	483002	253	1983001	0.0005039318059925435
10000	0.0	2	484501	484502	251	1984501	0.0005039318059925435
10000	0.0	2	486001	486002	255	1986001	0.0005039318059925435
10000	0.0	2	487501	487502	262	1987501	0.0005039318059925435
10000	0.0	2	489001	489002	266	1989001	0.0005039318059925435
10000	0.0	2	490501	490502	267	1990501	0.0005039318059925435
10000	0.0	2	492001	492002	261	1992001	0.0005039318059925435
10000	0.0	2	493501	493502	272	1993501	0.0005039318059925435
10000	0.0	2	495001	495002	282	1995001	0.0005039318059925435
10000	0.0	2	496501	496502	272	1996501	0.0005039318059925435
10000	0.0	2	498001	498002	275	1998001	0.0005039318059925435
10000	0.0	2	499501	499502	281	1999501	0.0005039318059925435
10000	0.0	2	501001	501002	285	2001001	0.0005039318059925435
10000	0.0	2	502501	502502	286	2002501	0.0005039318059925435
10000	0.0	2	504001	504002	285	2004001	0.0005039318059925435
10000	0.0	2	505501	505502	284	2005501	0.0005039318059925435
10000	0.0	2	507001	507002	284	2007001	0.0005039318059925435
10000	0.0	2	508501	508502	287	2008501	0.0005039318059925435
10000	0.0	2	510001	510002	285	2010001	0.0005039318059925435
10000	0.0	2	511501	511502	286	2011501	0.0005039318059925435
10000	0.0	2	513001	513002	291	2013001	0.0005039318059925435
10000	0.0	2	514501	514502	292	2014501	0.0005039318059925435
10000	0.0	2	516001	516002	289	2016001	0.0005039318059925435
10000	0.0	2	517501	517502	289	2017501	0.0005039318059925435
10000	0.0	2	519001	519002	289	2019001	0.0005039318059925435
10000	0.0	2	520501	520502	282	2020501	0.0005039318059925435
10000	0.0	2	522001	522002	282	2022001	0.0005039318059925435
10000	0.0	2	523501	523502	287	2023501	0.0005039318059925435
10000	0.0	2	525001	525002	298	2025001	0.0005039318059925435
10000	0.0	2	526501	526502	287	2026501	0.0005039318059925435
10000	0.0	2	528001	528002	286	2028001	0.0005039318059925435
10000	0.0	2	529501	529502	286	2029501	0.0005039318059925435
10000	0.0	2	531001	531002	284	2031001	0.0005039318059925435
10000	0.0	2	532501	532502	288	2032501	0.0005039318059925435
10000	0.0	2	534001	534002	282	2034001	0.0005039318059925435
10000	0.0	2	535501	535502	285	2035501	0.0005039318059925435
10000	0.0	2	537001	537002	289	2037001	0.0005039318059925435
10000	0.0	2	538501	538502	300	2038501	0.0005039318059925435
10000	0.0	2	540001	540002	302	2040001	0.0005039318059925435
10000	0.0	2	541501	541502	313	2041501	0.0005039318059925435
10000	0.0	2	543001	543002	317	2043001	0.0005039318059925435
10000	0.0	2	544501	544502	308	2044501	0.0005039318059925435
10000	0.0	2	546001	546002	311	2046001	0.0005039318059925435
10000	0.0	2	547501	547502	304	2047501	0.0005039318059925435
10000	0.0	2	549001	549002	302	2049001	0.0005039318059925435
10000	0.0	2	550501	550502	303	2050501	0.0005039318059925435
10000	0.0	2	552001	552002	310	2052001	0.0005039318059925435
10000	0.0	2	553501	553502	312	2053501	0.0005039318059925435
10000	0.0	2	555001	555002	313	2055001	0.0005039318059925435
10000	0.0	2	556501	556502	313	2056501	0.0005039318059925435
10000	0.0	2	558001	558002	311	2058001	0.0005039318059925435
10000	0.0	2	559501	559502	314	2059501	0.0005039318059925435
10000	0.0	2	561001	561002	316	2061001	0.0005039318059925435
10000	0.0	2	562501	562502	314	2062501	0.0005039318059925435
10000	0.0	2	564001	564002	320	2064001	0.0005039318059925435
10000	0.0	2	565501	565502	326	2065501	0.0005039318059925435
10000	0.0	2	567001	567002	329	2067001	0.0005039318059925435
10000	0.0	2	568501	568502	328	2068501	0.0005039318059925435
10000	0.0	2	570001	570002	336	2070001	0.0005039318059925435
10000	0.0	2	571501	571502	341	2071501	0.0005039318059925435
10000	0.0	2	573001	573002	335	2073001	0.0005039318059925435
10000	0.0	2	574501	574502	332	2074501	0.0005039318059925435
10000	0.0	2	576001	576002	342	2076001	0.0005039318059925435
10000	0.0	2	577501	577502	334	2077501	0.0005039318059925435
10000	0.0	2	579001	579002	337	2079001	0.0005039318059925435
10000	0.0	2	580501	580502	341	2080501	0.0005039318059925435
10000	0.0	2	582001	582002	344	2082001	0.0005039318059925435
10000	0.0	2	583501	583502	337	2083501	0.0005039318059925435
10000	0.0	2	585001	585002	340	2085001	0.0005039318059925435
10000	0.0	2	586501	586502	339	2086501	0.0005039318059925435
10000	0.0	2	588001	588002	344	2088001	0.0005039318059925435
10000	0.0	2	589501	589502	345	2089501	0.0005039318059925435
10000	0.0	2	591001	591002	345	2091001	0.0005039318059925435
10000	0.0	2	592501	592502	349	2092501	0.0005039318059925435
10000	0.0	2	594001	594002	348	2094001	0.0005039318059925435
10000	0.0	2	595501	595502	350	2095501	0.0005039318059925435
10000	0.0	2	597001	597002	351	2097001	0.0005039318059925435
10000	0.0	2	598501	598502	344	2098501	0.0005039318059925435
10000	0.0	2	600001	600002	344	2100001	0.0005039318059925435
10000	0.0	2	601501	601502	353	2101501	0.0005039318059925435
10000	0.0	2	603001	603002	349	2103001	0.0005039318059925435
10000	0.0	2	604501	604502	350	2104501	0.0005039318059925435
10000	0.0	2	606001	606002	336	2106001	0.0005039318059925435
10000	0.0	2	607501	607502	332	2107501	0.0005039318059925435
10000	0.0	2	609001	609002	323	2109001	0.0005039318059925435
10000	0.0	2	610501	610502	317	2110501	0.0005039318059925435
10000	0.0	2	612001	612002	327	2112001	0.0005039318059925435
10000	0.0	2	613501	613502	325	2113501	0.0005039318059925435
10000	0.0	2	615001	615002	315	2115001	0.0005039318059925435
10000	0.0	2	616501	616502	304	2116501	0.0005039318059925435
10000	0.0	2	618001	618002	301	2118001	0.0005039318059925435
10000	0.0	2	619501	619502	300	2119501	0.0005039318059925435
10000	0.0	2	621001	621002	296	2121001	0.0005039318059925435
10000	0.0	2	622501	622502	284	2122501	0.0005039318059925435
10000	0.0	2	624001	624002	288	2124001	0.0005039318059925435
10000	0.0	2	625501	625502	286	2125501	0.0005039318059925435
10000	0.0	2	627001	627002	281	2127001	0.0005039318059925435
10000	0.0	2	628501	628502	281	2128501	0.0005039318059925435
10000	0.0	2	630001	630002	281	2130001	0.0005039318059925435
10000	0.0	2	631501	631502	283	2131501	0.0005039318059925435
10000	0.0	2	633001	633002	283	2133001	0.0005039318059925435
10000	0.0	2	634501	634502	280	2134501	0.0005039318059925435
10000	0.0	2	636001	636002	274	2136001	0.0005039318059925435
10000	0.0	2	637501	637502	276	2137501	0.0005039318059925435
10000	0.0	2	639001	639002	277	2139001	0.0005039318059925435
10000	0.0	2	640501	640502	277	2140501	0.0005039318059925435
10000	0.0	2	642001	642002	275	2142001	0.0005039318059925435
10000	0.0	2	643501	643502	273	2143501	0.0005039318059925435
10000	0.0	2	645001	645002	271	2145001	0.0005039318059925435
10000	0.0	2	646501	646502	271	2146501	0.0005039318059925435
10000	0.0	2	648001	648002	260	2148001	0.0005039318059925435
10000	0.0	2	649501	649502	264	2149501	0.0005039318059925435
10000	0.0	2	651001	651002	258	2151001	0.0005039318059925435
10000	0.0	2	652501	652502	258	2152501	0.0005039318059925435
10000	0.0	2	654001	654002	259	2154001	0.0005039318059925435
10000	0.0	2	655501	655502	256	2155501	0.0005039318059925435
10000	0.0	2	657001	657002	261	2157001	0.0005039318059925435
10000	0.0	2	658501	658502	265	2158501	0.0005039318059925435
10000	0.0	2	660001	660002	270	2160001	0.0005039318059925435
10000	0.0	2	661501	661502	267	2161501	0.0005039318059925435
10000	0.0	2	663001	663002	271	2163001	0.0005039318059925435
10000	0.0	2	664501	664502	268	2164501	0.0005039318059925435
10000	0.0	2	666001	666002	267	2166001	0.0005039318059925435
10000	0.0	2	667501	667502	264	2167501	0.0005039318059925435
10000	0.0	2	669001	669002	272	2169001	0.0005039318059925435
10000	0.0	2	670501	670502	264	2170501	0.0005039318059925435
10000	0.0	2	672001	672002	264	2172001	0.0005039318059925435
10000	0.0	2	673501	673502	269	2173501	0.0005039318059925435
10000	0.0	2	675001	675002	272	2175001	0.0005039318059925435
10000	0.0	2	676501	676502	274	2176501	0.0005039318059925435
10000	0.0	2	678001	678002	278	2178001	0.0005039318059925435
10000	0.0	2	679501	679502	285	2179501	0.0005039318059925435
10000	0.0	2	681001	681002	289	2181001	0.0005039318059925435
10000	0.0	2	682501	682502	295	2182501	0.0005039318059925435
10000	0.0	2	684001	684002	293	2184001	0.0005039318059925435
10000	0.0	2	685501	685502	297	2185501	0.0005039318059925435
10000	0.0	2	687001	687002	305	2187001	0.0005039318059925435
10000	0.0	2	688501	688502	308	2188501	0.0005039318059925435
10000	0.0	2	690001	690002	308	2190001	0.0005039318059925435
10000	0.0	2	691501	691502	314	2191501	0.0005039318059925435
10000	0.0	2	693001	693002	313	2193001	0.0005039318059925435
10000	0.0	2	694501	694502	311	2194501	0.0005039318059925435
10000	0.0	2	696001	696002	312	2196001	0.0005039318059925435
10000	0.0	2	697501	697502	307	2197501	0.0005039318059925435
10000	0.0	2	699001	699002	310	2199001	0.0005039318059925435
10000	0.0	2	700501	700502	321	2200501	0.0005039318059925435
10000	0.0	2	702001	702002	313	2202001	0.0005039318059925435
10000	0.0	2	703501	703502	310	2203501	0.0005039318059925435
10000	0.0	2	705001	705002	308	2205001	0.0005039318059925435
10000	0.0	2	706501	706502	302	2206501	0.0005039318059925435
10000	0.0	2	708001	708002	306	2208001	0.0005039318059925435
10000	0.0	2	709501	709502	310	2209501	0.0005039318059925435
10000	0.0	2	711001	711002	312	2211001	0.0005039318059925435
10000	0.0	2	712501	712502	309	2212501	0.0005039318059925435
10000	0.0	2	714001	714002	307	2214001	0.0005039318059925435
10000	0.0	2	715501	715502	301	2215501	0.0005039318059925435
10000	0.0	2	717001	717002	305	2217001	0.0005039318059925435
10000	0.0	2	718501	718502	305	2218501	0.0005039318059925435
10000	0.0	2	720001	720002	293	2220001	0.0005039318059925435
10000	0.0	2	721501	721502	296	2221501	0.0005039318059925435
10000	0.0	2	723001	723002	299	2223001	0.0005039318059925435
10000	0.0	2	724501	724502	295	2224501	0.0005039318059925435
10000	0.0	2	726001	726002	301	2226001	0.0005039318059925435
10000	0.0	2	727501	727502	295	2227501	0.0005039318059925435
10000	0.0	2	729001	729002	294	2229001	0.0005039318059925435
10000	0.0	2	730501	730502	298	2230501	0.0005039318059925435
10000	0.0	2	732001	732002	298	2232001	0.0005039318059925435
10000	0.0	2	733501	733502	296	2233501	0.0005039318059925435
10000	0.0	2	735001	735002	302	2235001	0.0005039318059925435
10000	0.0	2	736501	736502	296	2236501	0.0005039318059925435
10000	0.0	2	738001	738002	299	2238001	0.0005039318059925435
10000	0.0	2	739501	739502	297	2239501	0.0005039318059925435
10000	0.0	2	741001	741002	299	2241001	0.0005039318059925435
10000	0.0	2	742501	742502	304	2242501	0.0005039318059925435
10000	0.0	2	744001	744002	301	2244001	0.0005039318059925435
10000	0.0	2	745501	745502	301	2245501	0.0005039318059925435
10000	0.0	2	747001	747002	306	2247001	0.0005039318059925435
10000	0.0	2	748501	748502	311	2248501	0.0005039318059925435
10000	0.0	2	750001	750002	311	2250001	0.0005039318059925435
10000	0.0	2	751501	751502	303	2251501	0.0005039318059925435
10000	0.0	2	753001	753002	294	2253001	0.0005039318059925435
10000	0.0	2	754501	754502	289	2254501	0.0005039318059925435
10000	0.0	2	756001	756002	287	2256001	0.0005039318059925435
10000	0.0	2	757501	757502	287	2257501	0.0005039318059925435
10000	0.0	2	759001	759002	283	2259001	0.0005039318059925435
10000	0.0	2	760501	760502	278	2260501	0.0005039318059925435
10000	0.0	2	762001	762002	269	2262001	0.0005039318059925435
10000	0.0	2	763501	763502	275	2263501	0.0005039318059925435
10000	0.0	2	765001	765002	279	2265001	0.0005039318059925435
10000	0.0	2	766501	766502	266	2266501	0.0005039318059925435
10000	0.0	2	768001	768002	269	2268001	0.0005039318059925435
10000	0.0	2	769501	769502	264	2269501	0.0005039318059925435
10000	0.0	2	771001	771002	257	2271001	0.0005039318059925435
10000	0.0	2	772501	772502	254	2272501	0.0005039318059925435
10000	0.0	2	774001	774002	252	2274001	0.0005039318059925435
10000	0.0	2	775501	775502	255	2275501	0.0005039318059925435
10000	0.0	2	777001	777002	252	2277001	0.0005039318059925435
10000	0.0	2	778501	778502	240	2278501	0.0005039318059925435
10000	0.0	2	780001	780002	232	2280001	0.0005039318059925435
10000	0.0	2	781501	781502	236	2281501	0.0005039318059925435
10000	0.0	2	783001	783002	239	2283001	0.0005039318059925435
10000	0.0	2	784501	784502	242	2284501	0.0005039318059925435
10000	0.0	2	786001	786002	244	2286001	0.0005039318059925435
10000	0.0	2	787501	787502	251	2287501	0.0005039318059925435
10000	0.0	2	789001	789002	258	2289001	0.0005039318059925435
10000	0.0	2	790501	790502	261	2290501	0.0005039318059925435
10000	0.0	2	792001	792002	254	2292001	0.0005039318059925435
10000	0.0	2	793501	793502	254	2293501	0.0005039318059925435
10000	0.0	2	795001	795002	255	2295001	0.0005039318059925435
10000	0.0	2	796501	796502	258	2296501	0.0005039318059925435
10000	0.0	2	798001	798002	261	2298001	0.0005039318059925435
10000	0.0	2	799501	799502	262	2299501	0.0005039318059925435
10000	0.0	2	801001	801002	263	2301001	0.0005039318059925435
10000	0.0	2	802501	802502	271	2302501	0.0005039318059925435
10000	0.0	2	804001	804002	269	2304001	0.0005039318059925435
10000	0.0	2	805501	805502	269	2305501	0.0005039318059925435
10000	0.0	2	807001	807002	268	2307001	0.0005039318059925435
10000	0.0	2	808501	808502	276	2308501	0.0005039318059925435
10000	0.0	2	810001	810002	277	2310001	0.0005039318059925435
10000	0.0	2	811501	811502	274	2311501	0.0005039318059925435
10000	0.0	2	813001	813002	268	2313001	0.0005039318059925435
10000	0.0	2	814501	814502	269	2314501	0.0005039318059925435
10000	0.0	2	816001	816002	267	2316001	0.0005039318059925435
10000	0.0	2	817501	817502	265	2317501	0.0005039318059925435
10000	0.0	2	819001	819002	270	2319001	0.0005039318059925435
10000	0.0	2	820501	820502	268	2320501	0.0005039318059925435
10000	0.0	2	822001	822002	273	2322001	0.0005039318059925435
10000	0.0	2	823501	823502	275	2323501	0.0005039318059925435
10000	0.0	2	825001	825002	269	2325001	0.0005039318059925435
10000	0.0	2	826501	826502	257	2326501	0.0005039318059925435
10000	0.0	2	828001	828002	262	2328001	0.0005039318059925435
10000	0.0	2	829501	829502	264	2329501	0.0005039318059925435
10000	0.0	2	831001	831002	265	2331001	0.0005039318059925435
10000	0.0	2	832501	832502	267	2332501	0.0005039318059925435
10000	0.0	2	834001	834002	269	2334001	0.0005039318059925435
10000	0.0	2	835501	835502	262	2335501	0.0005039318059925435
10000	0.0	2	837001	837002	268	2337001	0.0005039318059925435
10000	0.0	2	838501	838502	264	2338501	0.0005039318059925435
10000	0.0	2	840001	840002	259	2340001	0.0005039318059925435
10000	0.0	2	841501	841502	257	2341501	0.0005039318059925435
10000	0.0	2	843001	843002	257	2343001	0.0005039318059925435
10000	0.0	2	844501	844502	248	2344501	0.0005039318059925435
10000	0.0	2	846001	846002	249	2346001	0.0005039318059925435
10000	0.0	2	847501	847502	254	2347501	0.0005039318059925435
10000	0.0	2	849001	849002	248	2349001	0.0005039318059925435
10000	0.0	2	850501	850502	249	2350501	0.0005039318059925435
10000	0.0	2	852001	852002	247	2352001	0.0005039318059925435
10000	0.0	2	853501	853502	253	2353501	0.0005039318059925435
10000	0.0	2	855001	855002	249	2355001	0.0005039318059925435
10000	0.0	2	856501	856502	251	2356501	0.0005039318059925435
10000	0.0	2	858001	858002	256	2358001	0.0005039318059925435
10000	0.0	2	859501	859502	258	2359501	0.0005039318059925435
10000	0.0	2	861001	861002	261	2361001	0.0005039318059925435
10000	0.0	2	862501	862502	262	2362501	0.0005039318059925435
10000	0.0	2	864001	864002	269	2364001	0.0005039318059925435
10000	0.0	2	865501	865502	267	2365501	0.0005039318059925435
10000	0.0	2	867001	867002	265	2367001	0.0005039318059925435
10000	0.0	2	868501	868502	268	2368501	0.0005039318059925435
10000	0.0	2	870001	870002	266	2370001	0.0005039318059925435
10000	0.0	2	871501	871502	256	2371501	0.0005039318059925435
10000	0.0	2	873001	873002	262	2373001	0.0005039318059925435
10000	0.0	2	874501	874502	262	2374501	0.0005039318059925435
10000	0.0	2	876001	876002	271	2376001	0.0005039318059925435
10000	0.0	2	877501	877502	269	2377501	0.0005039318059925435
10000	0.0	2	879001	879002	264	2379001	0.0005039318059925435
10000	0.0	2	880501	880502	253	2380501	0.0005039318059925435
10000	0.0	2	882001	882002	260	2382001	0.0005039318059925435
10000	0.0	2	883501	883502	258	2383501	0.0005039318059925435
10000	0.0	2	885001	885002	255	2385001	0.0005039318059925435
10000	0.0	2	886501	886502	259	2386501	0.0005039318059925435
10000	0.0	2	888001	888002	256	2388001	0.0005039318059925435
10000	0.0	2	889501	889502	258	2389501	0.0005039318059925435
10000	0.0	2	891001	891002	254	2391001	0.0005039318059925435
10000	0.0	2	892501	892502	258	2392501	0.0005039318059925435
10000	0.0	2	894001	894002	258	2394001	0.0005039318059925435
10000	0.0	2	895501	895502	263	2395501	0.0005039318059925435
10000	0.0	2	897001	897002	265	2397001	0.0005039318059925435
10000	0.0	2	898501	898502	257	2398501	0.0005039318059925435
10000	0.0	2	900001	900002	258	2400001	0.0005039318059925435
10000	0.0	2	901501	901502	251	2401501	0.0005039318059925435
10000	0.0	2	903001	903002	246	2403001	0.0005039318059925435
10000	0.0	2	904501	904502	247	2404501	0.0005039318059925435
10000	0.0	2	906001	906002	243	2406001	0.0005039318059925435
10000	0.0	2	907501	907502	238	2407501	0.0005039318059925435
10000	0.0	2	909001	909002	239	2409001	0.0005039318059925435
10000	0.0	2	910501	910502	235	2410501	0.0005039318059925435
10000	0.0	2	912001	912002	231	2412001	0.0005039318059925435
10000	0.0	2	913501	913502	233	2413501	0.0005039318059925435
10000	0.0	2	915001	915002	231	2415001	0.0005039318059925435
10000	0.0	2	916501	916502	229	2416501	0.0005039318059925435
10000	0.0	2	918001	918002	233	2418001	0.0005039318059925435
10000	0.0	2	919501	919502	232	2419501	0.0005039318059925435
10000	0.0	2	921001	921002	238	2421001	0.0005039318059925435
10000	0.0	2	922501	922502	236	2422501	0.0005039318059925435
10000	0.0	2	924001	924002	237	2424001	0.0005039318059925435
10000	0.0	2	925501	925502	239	2425501	0.0005039318059925435
10000	0.0	2	927001	927002	240	2427001	0.0005039318059925435
10000	0.0	2	928501	928502	237	2428501	0.0005039318059925435
10000	0.0	2	930001	930002	242	2430001	0.0005039318059925435
10000	0.0	2	931501	931502	248	2431501	0.0005039318059925435
10000	0.0	2	933001	933002	241	2433001	0.0005039318059925435
10000	0.0	2	934501	934502	232	2434501	0.0005039318059925435
10000	0.0	2	936001	936002	231	2436001	0.0005039318059925435
10000	0.0	2	937501	937502	229	2437501	0.0005039318059925435
10000	0.0	2	939001	939002	228	2439001	0.0005039318059925435
10000	0.0	2	940501	940502	229	2440501	0.0005039318059925435
10000	0.0	2	942001	942002	231	2442001	0.0005039318059925435
10000	0.0	2	943501	943502	226	2443501	0.0005039318059925435
10000	0.0	2	945001	945002	230	2445001	0.0005039318059925435
10000	0.0	2	946501	946502	232	2446501	0.0005039318059925435
10000	0.0	2	948001	948002	232	2448001	0.0005039318059925435
10000	0.0	2	949501	949502	231	2449501	0.0005039318059925435
10000	0.0	2	951001	951002	230	2451001	0.0005039318059925435
10000	0.0	2	952501	952502	236	2452501	0.0005039318059925435
10000	0.0	2	954001	954002	235	2454001	0.0005039318059925435
10000	0.0	2	955501	955502	238	2455501	0.0005039318059925435
10000	0.0	2	957001	957002	248	2457001	0.0005039318059925435
10000	0.0	2	958501	958502	248	2458501	0.0005039318059925435
10000	0.0	2	960001	960002	248	2460001	0.0005039318059925435
10000	0.0	2	961501	961502	241	2461501	0.0005039318059925435
10000	0.0	2	963001	963002	245	2463001	0.0005039318059925435
10000	0.0	2	964501	964502	246	2464501	0.0005039318059925435
10000	0.0	2	966001	966002	249	2466001	0.0005039318059925435
10000	0.0	2	967501	967502	247	2467501	0.0005039318059925435
10000	0.0	2	969001	969002	245	2469001	0.0005039318059925435
10000	0.0	2	970501	970502	245	2470501	0.0005039318059925435
10000	0.0	2	972001	972002	248	2472001	0.0005039318059925435
10000	0.0	2	973501	973502	252	2473501	0.0005039318059925435
10000	0.0	2	975001	975002	254	2475001	0.0005039318059925435
10000	0.0	2	976501	976502	254	2476501	0.0005039318059925435
10000	0.0	2	978001	978002	255	2478001	0.0005039318059925435
10000	0.0	2	979501	979502	256	2479501	0.0005039318059925435
10000	0.0	2	981001	981002	257	2481001	0.0005039318059925435
10000	0.0	2	982501	982502	243	2482501	0.0005039318059925435
10000	0.0	2	984001	984002	242	2484001	0.0005039318059925435
10000	0.0	2	985501	985502	240	2485501	0.0005039318059925435
10000	0.0	2	987001	987002	244	2487001	0.0005039318059925435
10000	0.0	2	988501	988502	252	2488501	0.0005039318059925435
10000	0.0	2	990001	990002	250	2490001	0.0005039318059925435
10000	0.0	2	991501	991502	253	2491501	0.0005039318059925435
10000	0.0	2	993001	993002	250	2493001	0.0005039318059925435
10000	0.0	2	994501	994502	250	2494501	0.0005039318059925435
10000	0.0	2	996001	996002	250	2496001	0.0005039318059925435
10000	0.0	2	997501	997502	244	2497501	0.0005039318059925435
10000	0.0	2	999001	999002	255	2499001	0.0005039318059925435
10000	0.0	2	1000501	1000502	254	2500501	0.0005039318059925435
10000	0.0	2	1002001	1002002	254	2502001	0.0005039318059925435
10000	0.0	2	1003501	1003502	253	2503501	0.0005039318059925435
10000	0.0	2	1005001	1005002	265	2505001	0.0005039318059925435
10000	0.0	2	1006501	1006502	269	2506501	0.0005039318059925435
10000	0.0	2	1008001	1008002	281	2508001	0.0005039318059925435
10000	0.0	2	1009501	1009502	282	2509501	0.0005039318059925435
10000	0.0	2	1011001	1011002	282	2511001	0.0005039318059925435
10000	0.0	2	1012501	1012502	281	2512501	0.0005039318059925435
10000	0.0	2	1014001	1014002	274	2514001	0.0005039318059925435
10000	0.0	2	1015501	1015502	271	2515501	0.0005039318059925435
10000	0.0	2	1017001	1017002	276	2517001	0.0005039318059925435
10000	0.0	2	1018501	1018502	271	2518501	0.0005039318059925435
10000	0.0	2	1020001	1020002	266	2520001	0.0005039318059925435
10000	0.0	2	1021501	1021502	266	2521501	0.0005039318059925435
10000	0.0	2	1023001	1023002	260	2523001	0.0005039318059925435
10000	0.0	2	1024501	1024502	260	2524501	0.0005039318059925435
10000	0.0	2	1026001	1026002	259	2526001	0.0005039318059925435
10000	0.0	2	1027501	1027502	255	2527501	0.0005039318059925435
10000	0.0	2	1029001	1029002	254	2529001	0.0005039318059925435
10000	0.0	2	1030501	1030502	251	2530501	0.0005039318059925435
10000	0.0	2	1032001	1032002	255	2532001	0.0005039318059925435
10000	0.0	2	1033501	1033502	252	2533501	0.0005039318059925435
10000	0.0	2	1035001	1035002	253	2535001	0.0005039318059925435
10000	0.0	2	1036501	1036502	256	2536501	0.0005039318059925435
10000	0.0	2	1038001	1038002	259	2538001	0.0005039318059925435
10000	0.0	2	1039501	1039502	260	2539501	0.0005039318059925435
10000	0.0	2	1041001	1041002	256	2541001	0.0005039318059925435
10000	0.0	2	1042501	1042502	258	2542501	0.0005039318059925435
10000	0.0	2	1044001	1044002	259	2544001	0.0005039318059925435
10000	0.0	2	1045501	1045502	271	2545501	0.0005039318059925435
10000	0.0	2	1047001	1047002	267	2547001	0.0005039318059925435
10000	0.0	2	1048501	1048502	261	2548501	0.0005039318059925435
10000	0.0	2	1050001	1050002	248	2550001	0.0005039318059925435
10000	0.0	2	1051501	1051502	256	2551501	0.0005039318059925435
10000	0.0	2	1053001	1053002	259	2553001	0.0005039318059925435
10000	0.0	2	1054501	1054502	266	2554501	0.0005039318059925435
10000	0.0	2	1056001	1056002	257	2556001	0.0005039318059925435
10000	0.0	2	1057501	1057502	254	2557501	0.0005039318059925435
10000	0.0	2	1059001	1059002	256	2559001	0.0005039318059925435
10000	0.0	2	1060501	1060502	252	2560501	0.0005039318059925435
10000	0.0	2	1062001	1062002	253	2562001	0.0005039318059925435
10000	0.0	2	1063501	1063502	251	2563501	0.0005039318059925435
10000	0.0	2	1065001	1065002	252	2565001	0.0005039318059925435
10000	0.0	2	1066501	1066502	254	2566501	0.0005039318059925435
10000	0.0	2	1068001	1068002	256	2568001	0.0005039318059925435
10000	0.0	2	1069501	1069502	259	2569501	0.0005039318059925435
10000	0.0	2	1071001	1071002	270	2571001	0.0005039318059925435
10000	0.0	2	1072501	1072502	269	2572501	0.0005039318059925435
10000	0.0	2	1074001	1074002	266	2574001	0.0005039318059925435
10000	0.0	2	1075501	1075502	264	2575501	0.0005039318059925435
10000	0.0	2	1077001	1077002	259	2577001	0.0005039318059925435
10000	0.0	2	1078501	1078502	256	2578501	0.0005039318059925435
10000	0.0	2	1080001	1080002	251	2580001	0.0005039318059925435
10000	0.0	2	1081501	1081502	254	2581501	0.0005039318059925435
10000	0.0	2	1083001	1083002	249	2583001	0.0005039318059925435
10000	0.0	2	1084501	1084502	257	2584501	0.0005039318059925435
10000	0.0	2	1086001	1086002	253	2586001	0.0005039318059925435
10000	0.0	2	1087501	1087502	256	2587501	0.0005039318059925435
10000	0.0	2	1089001	1089002	259	2589001	0.0005039318059925435
10000	0.0	2	1090501	1090502	257	2590501	0.0005039318059925435
10000	0.0	2	1092001	1092002	254	2592001	0.0005039318059925435
10000	0.0	2	1093501	1093502	256	2593501	0.0005039318059925435
10000	0.0	2	1095001	1095002	261	2595001	0.0005039318059925435
10000	0.0	2	1096501	1096502	262	2596501	0.0005039318059925435
10000	0.0	2	1098001	1098002	261	2598001	0.0005039318059925435
10000	0.0	2	1099501	1099502	261	2599501	0.0005039318059925435
10000	0.0	2	1101001	1101002	260	2601001	0.0005039318059925435
10000	0.0	2	1102501	1102502	262	2602501	0.0005039318059925435
10000	0.0	2	1104001	1104002	264	2604001	0.0005039318059925435
10000	0.0	2	1105501	1105502	259	2605501	0.0005039318059925435
10000	0.0	2	1107001	1107002	257	2607001	0.0005039318059925435
10000	0.0	2	1108501	1108502	263	2608501	0.0005039318059925435
10000	0.0	2	1110001	1110002	261	2610001	0.0005039318059925435
10000	0.0	2	1111501	1111502	262	2611501	0.0005039318059925435
10000	0.0	2	1113001	1113002	265	2613001	0.0005039318059925435
10000	0.0	2	1114501	1114502	270	2614501	0.0005039318059925435
10000	0.0	2	1116001	1116002	273	2616001	0.0005039318059925435
10000	0.0	2	1117501	1117502	271	2617501	0.0005039318059925435
10000	0.0	2	1119001	1119002	267	2619001	0.0005039318059925435
10000	0.0	2	1120501	1120502	271	2620501	0.0005039318059925435
10000	0.0	2	1122001	1122002	279	2622001	0.0005039318059925435
10000	0.0	2	1123501	1123502	277	2623501	0.0005039318059925435
10000	0.0	2	1125001	1125002	280	2625001	0.0005039318059925435
10000	0.0	2	1126501	1126502	277	2626501	0.0005039318059925435
10000	0.0	2	1128001	1128002	282	2628001	0.0005039318059925435
10000	0.0	2	1129501	1129502	280	2629501	0.0005039318059925435
10000	0.0	2	1131001	1131002	275	2631001	0.0005039318059925435
10000	0.0	2	1132501	1132502	269	2632501	0.0005039318059925435
10000	0.0	2	1134001	1134002	269	2634001	0.0005039318059925435
10000	0.0	2	1135501	1135502	260	2635501	0.0005039318059925435
10000	0.0	2	1137001	1137002	262	2637001	0.0005039318059925435
10000	0.0	2	1138501	1138502	260	2638501	0.0005039318059925435
10000	0.0	2	1140001	1140002	260	2640001	0.0005039318059925435
10000	0.0	2	1141501	1141502	264	2641501	0.0005039318059925435
10000	0.0	2	1143001	1143002	270	2643001	0.0005039318059925435
10000	0.0	2	1144501	1144502	269	2644501	0.0005039318059925435
10000	0.0	2	1146001	1146002	264	2646001	0.0005039318059925435
10000	0.0	2	1147501	1147502	267	2647501	0.0005039318059925435
10000	0.0	2	1149001	1149002	268	2649001	0.0005039318059925435
10000	0.0	2	1150501	1150502	267	2650501	0.0005039318059925435
10000	0.0	2	1152001	1152002	275	2652001	0.0005039318059925435
10000	0.0	2	1153501	1153502	277	2653501	0.0005039318059925435
10000	0.0	2	1155001	1155002	269	2655001	0.0005039318059925435
10000	0.0	2	1156501	1156502	276	2656501	0.0005039318059925435
10000	0.0	2	1158001	1158002	279	2658001	0.0005039318059925435
10000	0.0	2	1159501	1159502	287	2659501	0.0005039318059925435
10000	0.0	2	1161001	1161002	290	2661001	0.0005039318059925435
10000	0.0	2	1162501	1162502	286	2662501	0.0005039318059925435
10000	0.0	2	1164001	1164002	286	2664001	0.0005039318059925435
10000	0.0	2	1165501	1165502	287	2665501	0.0005039318059925435
10000	0.0	2	1167001	1167002	279	2667001	0.0005039318059925435
10000	0.0	2	1168501	1168502	284	2668501	0.0005039318059925435
10000	0.0	2	1170001	1170002	288	2670001	0.0005039318059925435
10000	0.0	2	1171501	1171502	288	2671501	0.0005039318059925435
10000	0.0	2	1173001	1173002	282	2673001	0.0005039318059925435
10000	0.0	2	1174501	1174502	286	2674501	0.0005039318059925435
10000	0.0	2	1176001	1176002	294	2676001	0.0005039318059925435
10000	0.0	2	1177501	1177502	296	2677501	0.0005039318059925435
10000	0.0	2	1179001	1179002	292	2679001	0.0005039318059925435
10000	0.0	2	1180501	1180502	291	2680501	0.0005039318059925435
10000	0.0	2	1182001	1182002	290	2682001	0.0005039318059925435
10000	0.0	2	1183501	1183502	292	2683501	0.0005039318059925435
10000	0.0	2	1185001	1185002	291	2685001	0.0005039318059925435
10000	0.0	2	1186501	1186502	287	2686501	0.0005039318059925435
10000	0.0	2	1188001	1188002	292	2688001	0.0005039318059925435
10000	0.0	2	1189501	1189502	286	2689501	0.0005039318059925435
10000	0.0	2	1191001	1191002	287	2691001	0.0005039318059925435
10000	0.0	2	1192501	1192502	286	2692501	0.0005039318059925435
10000	0.0	2	1194001	1194002	282	2694001	0.0005039318059925435
10000	0.0	2	1195501	1195502	279	2695501	0.0005039318059925435
10000	0.0	2	1197001	1197002	286	2697001	0.0005039318059925435
10000	0.0	2	1198501	1198502	284	2698501	0.0005039318059925435
10000	0.0	2	1200001	1200002	268	2700001	0.0005039318059925435
10000	0.0	2	1201501	1201502	275	2701501	0.0005039318059925435
10000	0.0	2	1203001	1203002	271	2703001	0.0005039318059925435
10000	0.0	2	1204501	1204502	273	2704501	0.0005039318059925435
10000	0.0	2	1206001	1206002	279	2706001	0.0005039318059925435
10000	0.0	2	1207501	1207502	274	2707501	0.0005039318059925435
10000	0.0	2	1209001	1209002	274	2709001	0.0005039318059925435
10000	0.0	2	1210501	1210502	273	2710501	0.0005039318059925435
10000	0.0	2	1212001	1212002	270	2712001	0.0005039318059925435
10000	0.0	2	1213501	1213502	272	2713501	0.0005039318059925435
10000	0.0	2	1215001	1215002	281	2715001	0.0005039318059925435
10000	0.0	2	1216501	1216502	276	2716501	0.0005039318059925435
10000	0.0	2	1218001	1218002	279	2718001	0.0005039318059925435
10000	0.0	2	1219501	1219502	276	2719501	0.0005039318059925435
10000	0.0	2	1221001	1221002	278	2721001	0.0005039318059925435
10000	0.0	2	1222501	1222502	279	2722501	0.0005039318059925435
10000	0.0	2	1224001	1224002	293	2724001	0.0005039318059925435
10000	0.0	2	1225501	1225502	303	2725501	0.0005039318059925435
10000	0.0	2	1227001	1227002	305	2727001	0.0005039318059925435
10000	0.0	2	1228501	1228502	309	2728501	0.0005039318059925435
10000	0.0	2	1230001	1230002	312	2730001	0.0005039318059925435
10000	0.0	2	1231501	1231502	312	2731501	0.0005039318059925435
10000	0.0	2	1233001	1233002	312	2733001	0.0005039318059925435
10000	0.0	2	1234501	1234502	315	2734501	0.0005039318059925435
10000	0.0	2	1236001	1236002	322	2736001	0.0005039318059925435
10000	0.0	2	1237501	1237502	316	2737501	0.0005039318059925435
10000	0.0	2	1239001	1239002	306	2739001	0.0005039318059925435
10000	0.0	2	1240501	1240502	300	2740501	0.0005039318059925435
10000	0.0	2	1242001	1242002	297	2742001	0.0005039318059925435
10000	0.0	2	1243501	1243502	299	2743501	0.0005039318059925435
10000	0.0	2	1245001	1245002	301	2745001	0.0005039318059925435
10000	0.0	2	1246501	1246502	300	2746501	0.0005039318059925435
10000	0.0	2	1248001	1248002	295	2748001	0.0005039318059925435
10000	0.0	2	1249501	1249502	293	2749501	0.0005039318059925435
10000	0.0	2	1251001	1251002	288	2751001	0.0005039318059925435
10000	0.0	2	1252501	1252502	285	2752501	0.0005039318059925435
10000	0.0	2	1254001	1254002	297	2754001	0.0005039318059925435
10000	0.0	2	1255501	1255502	287	2755501	0.0005039318059925435
10000	0.0	2	1257001	1257002	274	2757001	0.0005039318059925435
10000	0.0	2	1258501	1258502	270	2758501	0.0005039318059925435
10000	0.0	2	1260001	1260002	268	2760001	0.0005039318059925435
10000	0.0	2	1261501	1261502	269	2761501	0.0005039318059925435
10000	0.0	2	1263001	1263002	263	2763001	0.0005039318059925435
10000	0.0	2	1264501	1264502	258	2764501	0.0005039318059925435
10000	0.0	2	1266001	1266002	250	2766001	0.0005039318059925435
10000	0.0	2	1267501	1267502	256	2767501	0.0005039318059925435
10000	0.0	2	1269001	1269002	257	2769001	0.0005039318059925435
10000	0.0	2	1270501	1270502	260	2770501	0.0005039318059925435
10000	0.0	2	1272001	1272002	256	2772001	0.0005039318059925435
10000	0.0	2	1273501	1273502	263	2773501	0.0005039318059925435
10000	0.0	2	1275001	1275002	262	2775001	0.0005039318059925435
10000	0.0	2	1276501	1276502	263	2776501	0.0005039318059925435
10000	0.0	2	1278001	1278002	254	2778001	0.0005039318059925435
10000	0.0	2	1279501	1279502	260	2779501	0.0005039318059925435
10000	0.0	2	1281001	1281002	261	2781001	0.0005039318059925435
10000	0.0	2	1282501	1282502	258	2782501	0.0005039318059925435
10000	0.0	2	1284001	1284002	255	2784001	0.0005039318059925435
10000	0.0	2	1285501	1285502	247	2785501	0.0005039318059925435
10000	0.0	2	1287001	1287002	249	2787001	0.0005039318059925435
10000	0.0	2	1288501	1288502	246	2788501	0.0005039318059925435
10000	0.0	2	1290001	1290002	244	2790001	0.0005039318059925435
10000	0.0	2	1291501	1291502	247	2791501	0.0005039318059925435
10000	0.0	2	1293001	1293002	243	2793001	0.0005039318059925435
10000	0.0	2	1294501	1294502	237	2794501	0.0005039318059925435
10000	0.0	2	1296001	1296002	249	2796001	0.0005039318059925435
10000	0.0	2	1297501	1297502	248	2797501	0.0005039318059925435
10000	0.0	2	1299001	1299002	241	2799001	0.0005039318059925435
10000	0.0	2	1300501	1300502	246	2800501	0.0005039318059925435
10000	0.0	2	1302001	1302002	249	2802001	0.0005039318059925435
10000	0.0	2	1303501	1303502	246	2803501	0.0005039318059925435
10000	0.0	2	1305001	1305002	241	2805001	0.0005039318059925435
10000	0.0	2	1306501	1306502	241	2806501	0.0005039318059925435
10000	0.0	2	1308001	1308002	244	2808001	0.0005039318059925435
10000	0.0	2	1309501	1309502	245	2809501	0.0005039318059925435
10000	0.0	2	1311001	1311002	241	2811001	0.0005039318059925435
10000	0.0	2	1312501	1312502	237	2812501	0.0005039318059925435
10000	0.0	2	1314001	1314002	238	2814001	0.0005039318059925435
10000	0.0	2	1315501	1315502	241	2815501	0.0005039318059925435
10000	0.0	2	1317001	1317002	244	2817001	0.0005039318059925435
10000	0.0	2	1318501	1318502	241	2818501	0.0005039318059925435
10000	0.0	2	1320001	1320002	241	2820001	0.0005039318059925435
10000	0.0	2	1321501	1321502	237	2821501	0.0005039318059925435
10000	0.0	2	1323001	1323002	240	2823001	0.0005039318059925435
10000	0.0	2	1324501	1324502	243	2824501	0.0005039318059925435
10000	0.0	2	1326001	1326002	240	2826001	0.0005039318059925435
10000	0.0	2	1327501	1327502	240	2827501	0.0005039318059925435
10000	0.0	2	1329001	1329002	245	2829001	0.0005039318059925435
10000	0.0	2	1330501	1330502	255	2830501	0.0005039318059925435
10000	0.0	2	1332001	1332002	261	2832001	0.0005039318059925435
10000	0.0	2	1333501	1333502	265	2833501	0.0005039318059925435
10000	0.0	2	1335001	1335002	264	2835001	0.0005039318059925435
10000	0.0	2	1336501	1336502	268	2836501	0.0005039318059925435
10000	0.0	2	1338001	1338002	261	2838001	0.0005039318059925435
10000	0.0	2	1339501	1339502	265	2839501	0.0005039318059925435
10000	0.0	2	1341001	1341002	278	2841001	0.0005039318059925435
10000	0.0	2	1342501	1342502	286	2842501	0.0005039318059925435
10000	0.0	2	1344001	1344002	285	2844001	0.0005039318059925435
10000	0.0	2	1345501	1345502	279	2845501	0.0005039318059925435
10000	0.0	2	1347001	1347002	280	2847001	0.0005039318059925435
10000	0.0	2	1348501	1348502	281	2848501	0.0005039318059925435
10000	0.0	2	1350001	1350002	286	2850001	0.0005039318059925435
10000	0.0	2	1351501	1351502	290	2851501	0.0005039318059925435
10000	0.0	2	1353001	1353002	292	2853001	0.0005039318059925435
10000	0.0	2	1354501	1354502	296	2854501	0.0005039318059925435
10000	0.0	2	1356001	1356002	295	2856001	0.0005039318059925435
10000	0.0	2	1357501	1357502	300	2857501	0.0005039318059925435
10000	0.0	2	1359001	1359002	303	2859001	0.0005039318059925435
10000	0.0	2	1360501	1360502	298	2860501	0.0005039318059925435
10000	0.0	2	1362001	1362002	297	2862001	0.0005039318059925435
10000	0.0	2	1363501	1363502	295	2863501	0.0005039318059925435
10000	0.0	2	1365001	1365002	292	2865001	0.0005039318059925435
10000	0.0	2	1366501	1366502	287	2866501	0.0005039318059925435
10000	0.0	2	1368001	1368002	295	2868001	0.0005039318059925435
10000	0.0	2	1369501	1369502	281	2869501	0.0005039318059925435
10000	0.0	2	1371001	1371002	273	2871001	0.0005039318059925435
10000	0.0	2	1372501	1372502	280	2872501	0.0005039318059925435
10000	0.0	2	1374001	1374002	285	2874001	0.0005039318059925435
10000	0.0	2	1375501	1375502	295	2875501	0.0005039318059925435
10000	0.0	2	1377001	1377002	294	2877001	0.0005039318059925435
10000	0.0	2	1378501	1378502	284	2878501	0.0005039318059925435
10000	0.0	2	1380001	1380002	285	2880001	0.0005039318059925435
10000	0.0	2	1381501	1381502	286	2881501	0.0005039318059925435
10000	0.0	2	1383001	1383002	292	2883001	0.0005039318059925435
10000	0.0	2	1384501	1384502	297	2884501	0.0005039318059925435
10000	0.0	2	1386001	1386002	282	2886001	0.0005039318059925435
10000	0.0	2	1387501	1387502	286	2887501	0.0005039318059925435
10000	0.0	2	1389001	1389002	291	2889001	0.0005039318059925435
10000	0.0	2	1390501	1390502	285	2890501	0.0005039318059925435
10000	0.0	2	1392001	1392002	288	2892001	0.0005039318059925435
10000	0.0	2	1393501	1393502	287	2893501	0.0005039318059925435
10000	0.0	2	1395001	1395002	298	2895001	0.0005039318059925435
10000	0.0	2	1396501	1396502	306	2896501	0.0005039318059925435
10000	0.0	2	1398001	1398002	306	2898001	0.0005039318059925435
10000	0.0	2	1399501	1399502	304	2899501	0.0005039318059925435
10000	0.0	2	1401001	1401002	301	2901001	0.0005039318059925435
10000	0.0	2	1402501	1402502	299	2902501	0.0005039318059925435
10000	0.0	2	1404001	1404002	296	2904001	0.0005039318059925435
10000	0.0	2	1405501	1405502	293	2905501	0.0005039318059925435
10000	0.0	2	1407001	1407002	292	2907001	0.0005039318059925435
10000	0.0	2	1408501	1408502	285	2908501	0.0005039318059925435
10000	0.0	2	1410001	1410002	287	2910001	0.0005039318059925435
10000	0.0	2	1411501	1411502	295	2911501	0.0005039318059925435
10000	0.0	2	1413001	1413002	291	2913001	0.0005039318059925435
10000	0.0	2	1414501	1414502	290	2914501	0.0005039318059925435
10000	0.0	2	1416001	1416002	287	2916001	0.0005039318059925435
10000	0.0	2	1417501	1417502	287	2917501	0.0005039318059925435
10000	0.0	2	1419001	1419002	291	2919001	0.0005039318059925435
10000	0.0	2	1420501	1420502	286	2920501	0.0005039318059925435
10000	0.0	2	1422001	1422002	282	2922001	0.0005039318059925435
10000	0.0	2	1423501	1423502	268	2923501	0.0005039318059925435
10000	0.0	2	1425001	1425002	274	2925001	0.0005039318059925435
10000	0.0	2	1426501	1426502	270	2926501	0.0005039318059925435
10000	0.0	2	1428001	1428002	275	2928001	0.0005039318059925435
10000	0.0	2	1429501	1429502	280	2929501	0.0005039318059925435
10000	0.0	2	1431001	1431002	285	2931001	0.0005039318059925435
10000	0.0	2	1432501	1432502	288	2932501	0.0005039318059925435
10000	0.0	2	1434001	1434002	296	2934001	0.0005039318059925435
10000	0.0	2	1435501	1435502	292	2935501	0.0005039318059925435
10000	0.0	2	1437001	1437002	295	2937001	0.0005039318059925435
10000	0.0	2	1438501	1438502	292	2938501	0.0005039318059925435
10000	0.0	2	1440001	1440002	287	2940001	0.0005039318059925435
10000	0.0	2	1441501	1441502	286	2941501	0.0005039318059925435
10000	0.0	2	1443001	1443002	283	2943001	0.0005039318059925435
10000	0.0	2	1444501	1444502	280	2944501	0.0005039318059925435
10000	0.0	2	1446001	1446002	281	2946001	0.0005039318059925435
10000	0.0	2	1447501	1447502	278	2947501	0.0005039318059925435
10000	0.0	2	1449001	1449002	276	2949001	0.0005039318059925435
10000	0.0	2	1450501	1450502	281	2950501	0.0005039318059925435
10000	0.0	2	1452001	1452002	269	2952001	0.0005039318059925435
10000	0.0	2	1453501	1453502	265	2953501	0.0005039318059925435
10000	0.0	2	1455001	1455002	266	2955001	0.0005039318059925435
10000	0.0	2	1456501	1456502	264	2956501	0.0005039318059925435
10000	0.0	2	1458001	1458002	268	2958001	0.0005039318059925435
10000	0.0	2	1459501	1459502	261	2959501	0.0005039318059925435
10000	0.0	2	1461001	1461002	255	2961001	0.0005039318059925435
10000	0.0	2	1462501	1462502	250	2962501	0.0005039318059925435
10000	0.0	2	1464001	1464002	248	2964001	0.0005039318059925435
10000	0.0	2	1465501	1465502	251	2965501	0.0005039318059925435
10000	0.0	2	1467001	1467002	255	2967001	0.0005039318059925435
10000	0.0	2	1468501	1468502	262	2968501	0.0005039318059925435
10000	0.0	2	1470001	1470002	262	2970001	0.0005039318059925435
10000	0.0	2	1471501	1471502	257	2971501	0.0005039318059925435
10000	0.0	2	1473001	1473002	256	2973001	0.0005039318059925435
10000	0.0	2	1474501	1474502	251	2974501	0.0005039318059925435
10000	0.0	2	1476001	1476002	249	2976001	0.0005039318059925435
10000	0.0	2	1477501	1477502	238	2977501	0.0005039318059925435
10000	0.0	2	1479001	1479002	222	2979001	0.0005039318059925435
10000	0.0	2	1480501	1480502	217	2980501	0.0005039318059925435
10000	0.0	2	1482001	1482002	213	2982001	0.0005039318059925435
10000	0.0	2	1483501	1483502	207	2983501	0.0005039318059925435
10000	0.0	2	1485001	1485002	199	2985001	0.0005039318059925435
10000	0.0	2	1486501	1486502	191	2986501	0.0005039318059925435
10000	0.0	2	1488001	1488002	185	2988001	0.0005039318059925435
10000	0.0	2	1489501	1489502	183	2989501	0.0005039318059925435
10000	0.0	2	1491001	1491002	176	2991001	0.0005039318059925435
10000	0.0	2	1492501	1492502	174	2992501	0.0005039318059925435
10000	0.0	2	1494001	1494002	170	2994001	0.0005039318059925435
10000	0.0	2	1495501	1495502	158	2995501	0.0005039318059925435
10000	0.0	2	1497001	1497002	154	2997001	0.0005039318059925435
[truncated: 110,001 more rows]
