# Supplementary material for: Strong positive selection biases identity-by-descent-based inferences of recent demography and population structure in Plasmodium falciparum
Source: Nat Commun. 2024 Mar 20;15:2499. doi: 10.1038/s41467-024-46659-0 (PMC10954658; doi:10.1038/s41467-024-46659-0)
Supplement: Supplementary file 6 — Source Data File [file 41467_2024_46659_MOESM6_ESM.zip › Supplementary_Figure11/suppl_fig11a_ibd_peaks.csv]

N0	s	Chromosome	Start	End	Median	Thres	GwChromStart	GwStart	GwEnd	NumHits	PeakImpactIndex	PeakWidth	PeakHeight
10000	0.3	1	291001	720002	290.0	2115.4742502797076	0	291001	720002	92	0.34127019325472147	28.600066666666667	0.07211611611611611
10000	0.3	2	286501	753002	295.0	2872.353931923352	1500000	1786501	2253002	101	0.4013561479230485	31.100066666666667	0.08316116116116117
10000	0.3	3	303001	715502	269.0	849.8901323571306	3000000	3303001	3715502	33	0.10557106346934055	27.500066666666665	0.022962962962962963
10000	0.3	4	298501	718502	283.0	4608.6049590498515	4500000	4798501	5218502	130	0.6635265454962727	28.000066666666665	0.13251451451451451
10000	0.3	5	277501	636002	278.0	1216.3679976733517	6000000	6277501	6636002	75	0.20581351823669614	23.900066666666667	0.044116116116116114
10000	0.3	6	309001	708002	293.5	3352.011094301503	7500000	7809001	8208002	104	0.6110385960956705	26.600066666666667	0.13315515515515516
10000	0.3	7	268501	637502	276.0	1295.8253635507203	9000000	9268501	9637502	40	0.12153659502127166	24.600066666666667	0.021009009009009007
10000	0.3	8	376501	628502	269.0	393.90225974788166	10500000	10876501	11128502	18	0.020967136431711587	16.800066666666666	0.004338338338338338
10000	0.3	9	313501	751502	285.0	2694.9570078026745	12000000	12313501	12751502	99	0.45354659122943414	29.200066666666668	0.09428028028028028
10000	0.3	10	301501	693002	282.0	2442.30926224273	13500000	13801501	14193002	133	0.4747063869754278	26.100066666666667	0.10224624624624624
10000	0.3	11	154501	741002	274.0	1649.1513952248793	15000000	15154501	15741002	53	0.19252148036991784	39.10006666666666	0.038206206206206204
10000	0.3	12	333001	846002	287.0	3704.598339619386	16500000	16833001	17346002	128	0.5757736266278902	34.200066666666665	0.11554154154154155
10000	0.3	13	58501	667502	282.0	1496.885150274021	18000000	18058501	18667502	103	0.3593964683776606	40.60006666666666	0.0838038038038038
10000	0.3	14	297001	745502	276.0	1520.92785060521	19500000	19797001	20245502	43	0.20464249604490656	29.900066666666667	0.0393973973973974
3000	0.3	1	307501	750002	751.0	4227.610315976171	0	307501	750002	112	0.22764864319715392	29.500066666666665	0.12444644644644645
3000	0.3	2	313501	642002	743.0	1321.966475463781	1500000	1813501	2142002	34	0.02660635937889019	21.900066666666667	0.013237237237237237
3000	0.3	3	174001	631502	779.0	3668.5894265395327	3000000	3174001	3631502	89	0.18884555909429004	30.500066666666665	0.10419419419419419
3000	0.3	4	307501	745502	781.0	4305.395736057818	4500000	4807501	5245502	105	0.24626406166607206	29.200066666666668	0.13645445445445445
3000	0.3	5	274501	657002	767.0	3112.321562645202	6000000	6274501	6657002	102	0.16203659531917305	25.500066666666665	0.09716116116116116
3000	0.3	6	276001	679502	715.0	1874.7491457652866	7500000	7776001	8179502	56	0.058187820574567194	26.900066666666667	0.028818818818818818
3000	0.3	7	186001	682502	766.0	3120.8914363713393	9000000	9186001	9682502	121	0.21317596872437777	33.10006666666666	0.13052252252252253
3000	0.3	8	330001	714002	737.0	6954.743687020864	10500000	10830001	11214002	135	0.32147900743075186	25.600066666666667	0.1581141141141141
3000	0.3	9	297001	663002	772.0	3345.9219577150434	12000000	12297001	12663002	105	0.17343137950463455	24.400066666666667	0.10298698698698698
3000	0.3	10	198001	763502	748.0	6550.009514645185	13500000	13698001	14263502	145	0.303843587418038	37.700066666666665	0.150012012012012
3000	0.3	11	330001	726002	744.0	1693.6857817026578	15000000	15330001	15726002	71	0.0815930588865509	26.400066666666667	0.049437437437437434
3000	0.3	12	319501	625502	755.0	1525.8010776622505	16500000	16819501	17125502	47	0.06197351714265754	20.400066666666667	0.037995995995996
3000	0.3	13	214501	687002	767.0	2803.1307691755783	18000000	18214501	18687002	98	0.16806106345628047	31.500066666666665	0.10575575575575576
3000	0.3	14	268501	721502	738.0	2658.6240416278442	19500000	19768501	20221502	103	0.14256853633665173	30.200066666666668	0.08085285285285285
1000	0.3	1	235501	793502	1946.0	5767.130109055213	0	235501	793502	111	0.09028702765065759	37.200066666666665	0.10496896896896897
1000	0.3	2	385501	781502	1933.0	7168.957140166258	1500000	1885501	2281502	96	0.07203759620155097	26.400066666666667	0.07225625625625626
1000	0.3	3	193501	660002	1971.0	7243.70703265468	3000000	3193501	3660002	108	0.1383512289317801	31.100066666666667	0.18902902902902902
1000	0.3	4	297001	843002	1918.0	6755.4328897261585	4500000	4797001	5343002	103	0.10872172354792697	36.40006666666667	0.13976376376376376
1000	0.3	5	243001	726002	1987.0	5466.952399597254	6000000	6243001	6726002	109	0.07110479161072077	32.200066666666665	0.09078678678678678
1000	0.3	6	303001	766502	1845.0	7665.632191467858	7500000	7803001	8266502	109	0.12719884055134842	30.900066666666667	0.1503903903903904
1000	0.3	7	312001	745502	1825.0	6908.597778615744	9000000	9312001	9745502	111	0.11428509035225624	28.900066666666667	0.15388988988988989
1000	0.3	8	369001	675002	1960.0	4302.510205921045	10500000	10869001	11175002	79	0.06162034334844484	20.400066666666667	0.089991991991992
1000	0.3	9	310501	918002	1819.5	7912.6032336028875	12000000	12310501	12918002	132	0.1459627858526281	40.50006666666667	0.18722922922922922
1000	0.3	10	291001	739502	1858.5	4482.035191420815	13500000	13791001	14239502	100	0.06605603450705168	29.900066666666667	0.09235035035035034
1000	0.3	11	240001	727502	1860.0	5513.606941060412	15000000	15240001	15727502	86	0.09499568443581503	32.50006666666667	0.13462262262262262
1000	0.3	12	232501	649502	1894.0	3687.2652888479183	16500000	16732501	17149502	88	0.0469231925802284	27.800066666666666	0.06403203203203203
1000	0.3	13	304501	669002	1904.0	4610.28969804442	18000000	18304501	18669002	85	0.06463503731612051	24.300066666666666	0.08503703703703704
1000	0.3	14	291001	771002	1958.0	6842.842357960148	19500000	19791001	20271002	130	0.15828740073774789	32.00006666666667	0.21646646646646647
300	0.3	1	129001	703502	5152.5	10954.885798234367	0	129001	703502	106	0.0318978960743739	38.300066666666666	0.08698498498498498
300	0.3	2	294001	673502	5208.5	7916.218203923414	1500000	1794001	2173502	63	0.024739495261292987	25.300066666666666	0.10286286286286286
300	0.3	3	394501	637502	5436.5	8625.246403385268	3000000	3394501	3637502	74	0.024356271609584923	16.200066666666668	0.08846446446446446
300	0.3	4	273001	736502	5432.0	23070.129642580032	4500000	4773001	5236502	138	0.08682443938816217	30.900066666666667	0.19984984984984985
300	0.3	5	337501	652502	5202.5	10731.03730842894	6000000	6337501	6652502	112	0.037965749897845805	21.000066666666665	0.1379019019019019
300	0.3	7	127501	673502	5070.5	11804.139636643682	9000000	9127501	9673502	104	0.04303617840771321	36.40006666666667	0.13734734734734735
300	0.3	8	358501	706502	5153.5	7698.330830021174	10500000	10858501	11206502	60	0.019000371495669452	23.200066666666668	0.07186386386386387
300	0.3	9	370501	705002	5306.5	9979.776923629386	12000000	12370501	12705002	108	0.03231452101726362	22.300066666666666	0.10376976976976977
300	0.3	10	297001	717002	5497.5	11392.08263435421	13500000	13797001	14217002	88	0.04346669422651904	28.000066666666665	0.1538998998998999
300	0.3	11	283501	835502	5270.5	12872.828786667706	15000000	15283501	15835502	140	0.046566537407194956	36.800066666666666	0.13025625625625625
300	0.3	12	100501	612002	5351.5	8574.163552859656	16500000	16600501	17112002	92	0.02661649340371219	34.10006666666666	0.09016216216216216
300	0.3	13	306001	615002	5313.5	7782.774403524036	18000000	18306001	18615002	66	0.029768481462758817	20.600066666666667	0.13783183183183184
300	0.3	14	321001	682502	5274.5	17120.4222125433	19500000	19821001	20182502	126	0.06395849605075116	24.100066666666667	0.18366366366366366
