# Supplementary material for: Strong positive selection biases identity-by-descent-based inferences of recent demography and population structure in Plasmodium falciparum
Source: Nat Commun. 2024 Mar 20;15:2499. doi: 10.1038/s41467-024-46659-0 (PMC10954658; doi:10.1038/s41467-024-46659-0)
Supplement: Supplementary file 6 — Source Data File [file 41467_2024_46659_MOESM6_ESM.zip › Supplementary_Figure12/suppl_fig12a_ibd_coverage.csv]

N0	s	Chromosome	Start	End	Coverage	GwStart	InbreedingPotential
500	0.0	1	1	2	7330	1	0.02769858336394284
500	0.0	1	1501	1502	7728	1501	0.02769858336394284
500	0.0	1	3001	3002	7763	3001	0.02769858336394284
500	0.0	1	4501	4502	8219	4501	0.02769858336394284
500	0.0	1	6001	6002	8234	6001	0.02769858336394284
500	0.0	1	7501	7502	8370	7501	0.02769858336394284
500	0.0	1	9001	9002	9514	9001	0.02769858336394284
500	0.0	1	10501	10502	9526	10501	0.02769858336394284
500	0.0	1	12001	12002	9582	12001	0.02769858336394284
500	0.0	1	13501	13502	9588	13501	0.02769858336394284
500	0.0	1	15001	15002	9847	15001	0.02769858336394284
500	0.0	1	16501	16502	10074	16501	0.02769858336394284
500	0.0	1	18001	18002	10751	18001	0.02769858336394284
500	0.0	1	19501	19502	11617	19501	0.02769858336394284
500	0.0	1	21001	21002	12239	21001	0.02769858336394284
500	0.0	1	22501	22502	12358	22501	0.02769858336394284
500	0.0	1	24001	24002	12765	24001	0.02769858336394284
500	0.0	1	25501	25502	13284	25501	0.02769858336394284
500	0.0	1	27001	27002	13870	27001	0.02769858336394284
500	0.0	1	28501	28502	14113	28501	0.02769858336394284
500	0.0	1	30001	30002	14573	30001	0.02769858336394284
500	0.0	1	31501	31502	14520	31501	0.02769858336394284
500	0.0	1	33001	33002	14647	33001	0.02769858336394284
500	0.0	1	34501	34502	14950	34501	0.02769858336394284
500	0.0	1	36001	36002	15185	36001	0.02769858336394284
500	0.0	1	37501	37502	15344	37501	0.02769858336394284
500	0.0	1	39001	39002	15977	39001	0.02769858336394284
500	0.0	1	40501	40502	15603	40501	0.02769858336394284
500	0.0	1	42001	42002	14956	42001	0.02769858336394284
500	0.0	1	43501	43502	15082	43501	0.02769858336394284
500	0.0	1	45001	45002	16797	45001	0.02769858336394284
500	0.0	1	46501	46502	16825	46501	0.02769858336394284
500	0.0	1	48001	48002	16743	48001	0.02769858336394284
500	0.0	1	49501	49502	16668	49501	0.02769858336394284
500	0.0	1	51001	51002	16319	51001	0.02769858336394284
500	0.0	1	52501	52502	16409	52501	0.02769858336394284
500	0.0	1	54001	54002	16228	54001	0.02769858336394284
500	0.0	1	55501	55502	16007	55501	0.02769858336394284
500	0.0	1	57001	57002	16050	57001	0.02769858336394284
500	0.0	1	58501	58502	15758	58501	0.02769858336394284
500	0.0	1	60001	60002	15597	60001	0.02769858336394284
500	0.0	1	61501	61502	15654	61501	0.02769858336394284
500	0.0	1	63001	63002	15310	63001	0.02769858336394284
500	0.0	1	64501	64502	15040	64501	0.02769858336394284
500	0.0	1	66001	66002	14897	66001	0.02769858336394284
500	0.0	1	67501	67502	14709	67501	0.02769858336394284
500	0.0	1	69001	69002	14460	69001	0.02769858336394284
500	0.0	1	70501	70502	14235	70501	0.02769858336394284
500	0.0	1	72001	72002	14488	72001	0.02769858336394284
500	0.0	1	73501	73502	14907	73501	0.02769858336394284
500	0.0	1	75001	75002	15137	75001	0.02769858336394284
500	0.0	1	76501	76502	14878	76501	0.02769858336394284
500	0.0	1	78001	78002	14718	78001	0.02769858336394284
500	0.0	1	79501	79502	14575	79501	0.02769858336394284
500	0.0	1	81001	81002	14332	81001	0.02769858336394284
500	0.0	1	82501	82502	14345	82501	0.02769858336394284
500	0.0	1	84001	84002	14368	84001	0.02769858336394284
500	0.0	1	85501	85502	14446	85501	0.02769858336394284
500	0.0	1	87001	87002	14686	87001	0.02769858336394284
500	0.0	1	88501	88502	14531	88501	0.02769858336394284
500	0.0	1	90001	90002	13249	90001	0.02769858336394284
500	0.0	1	91501	91502	13035	91501	0.02769858336394284
500	0.0	1	93001	93002	13246	93001	0.02769858336394284
500	0.0	1	94501	94502	13287	94501	0.02769858336394284
500	0.0	1	96001	96002	13438	96001	0.02769858336394284
500	0.0	1	97501	97502	13520	97501	0.02769858336394284
500	0.0	1	99001	99002	13292	99001	0.02769858336394284
500	0.0	1	100501	100502	15432	100501	0.02769858336394284
500	0.0	1	102001	102002	16037	102001	0.02769858336394284
500	0.0	1	103501	103502	17038	103501	0.02769858336394284
500	0.0	1	105001	105002	17612	105001	0.02769858336394284
500	0.0	1	106501	106502	18071	106501	0.02769858336394284
500	0.0	1	108001	108002	17999	108001	0.02769858336394284
500	0.0	1	109501	109502	18080	109501	0.02769858336394284
500	0.0	1	111001	111002	18102	111001	0.02769858336394284
500	0.0	1	112501	112502	18413	112501	0.02769858336394284
500	0.0	1	114001	114002	18533	114001	0.02769858336394284
500	0.0	1	115501	115502	18466	115501	0.02769858336394284
500	0.0	1	117001	117002	18211	117001	0.02769858336394284
500	0.0	1	118501	118502	18354	118501	0.02769858336394284
500	0.0	1	120001	120002	17977	120001	0.02769858336394284
500	0.0	1	121501	121502	17944	121501	0.02769858336394284
500	0.0	1	123001	123002	18002	123001	0.02769858336394284
500	0.0	1	124501	124502	17846	124501	0.02769858336394284
500	0.0	1	126001	126002	17613	126001	0.02769858336394284
500	0.0	1	127501	127502	17773	127501	0.02769858336394284
500	0.0	1	129001	129002	17781	129001	0.02769858336394284
500	0.0	1	130501	130502	17702	130501	0.02769858336394284
500	0.0	1	132001	132002	17700	132001	0.02769858336394284
500	0.0	1	133501	133502	17282	133501	0.02769858336394284
500	0.0	1	135001	135002	16946	135001	0.02769858336394284
500	0.0	1	136501	136502	16427	136501	0.02769858336394284
500	0.0	1	138001	138002	16317	138001	0.02769858336394284
500	0.0	1	139501	139502	16562	139501	0.02769858336394284
500	0.0	1	141001	141002	16410	141001	0.02769858336394284
500	0.0	1	142501	142502	16109	142501	0.02769858336394284
500	0.0	1	144001	144002	16058	144001	0.02769858336394284
500	0.0	1	145501	145502	15629	145501	0.02769858336394284
500	0.0	1	147001	147002	15391	147001	0.02769858336394284
500	0.0	1	148501	148502	14542	148501	0.02769858336394284
500	0.0	1	150001	150002	14281	150001	0.02769858336394284
500	0.0	1	151501	151502	14207	151501	0.02769858336394284
500	0.0	1	153001	153002	13583	153001	0.02769858336394284
500	0.0	1	154501	154502	13374	154501	0.02769858336394284
500	0.0	1	156001	156002	13321	156001	0.02769858336394284
500	0.0	1	157501	157502	13123	157501	0.02769858336394284
500	0.0	1	159001	159002	13317	159001	0.02769858336394284
500	0.0	1	160501	160502	12877	160501	0.02769858336394284
500	0.0	1	162001	162002	12559	162001	0.02769858336394284
500	0.0	1	163501	163502	12851	163501	0.02769858336394284
500	0.0	1	165001	165002	12701	165001	0.02769858336394284
500	0.0	1	166501	166502	13155	166501	0.02769858336394284
500	0.0	1	168001	168002	13169	168001	0.02769858336394284
500	0.0	1	169501	169502	12408	169501	0.02769858336394284
500	0.0	1	171001	171002	11871	171001	0.02769858336394284
500	0.0	1	172501	172502	11405	172501	0.02769858336394284
500	0.0	1	174001	174002	11818	174001	0.02769858336394284
500	0.0	1	175501	175502	11462	175501	0.02769858336394284
500	0.0	1	177001	177002	11434	177001	0.02769858336394284
500	0.0	1	178501	178502	11710	178501	0.02769858336394284
500	0.0	1	180001	180002	11183	180001	0.02769858336394284
500	0.0	1	181501	181502	11097	181501	0.02769858336394284
500	0.0	1	183001	183002	11374	183001	0.02769858336394284
500	0.0	1	184501	184502	11308	184501	0.02769858336394284
500	0.0	1	186001	186002	11406	186001	0.02769858336394284
500	0.0	1	187501	187502	11399	187501	0.02769858336394284
500	0.0	1	189001	189002	11434	189001	0.02769858336394284
500	0.0	1	190501	190502	11863	190501	0.02769858336394284
500	0.0	1	192001	192002	11898	192001	0.02769858336394284
500	0.0	1	193501	193502	12274	193501	0.02769858336394284
500	0.0	1	195001	195002	12220	195001	0.02769858336394284
500	0.0	1	196501	196502	12192	196501	0.02769858336394284
500	0.0	1	198001	198002	12581	198001	0.02769858336394284
500	0.0	1	199501	199502	12794	199501	0.02769858336394284
500	0.0	1	201001	201002	12517	201001	0.02769858336394284
500	0.0	1	202501	202502	12378	202501	0.02769858336394284
500	0.0	1	204001	204002	12577	204001	0.02769858336394284
500	0.0	1	205501	205502	12574	205501	0.02769858336394284
500	0.0	1	207001	207002	12605	207001	0.02769858336394284
500	0.0	1	208501	208502	12530	208501	0.02769858336394284
500	0.0	1	210001	210002	12460	210001	0.02769858336394284
500	0.0	1	211501	211502	12709	211501	0.02769858336394284
500	0.0	1	213001	213002	12028	213001	0.02769858336394284
500	0.0	1	214501	214502	12377	214501	0.02769858336394284
500	0.0	1	216001	216002	12722	216001	0.02769858336394284
500	0.0	1	217501	217502	12357	217501	0.02769858336394284
500	0.0	1	219001	219002	12186	219001	0.02769858336394284
500	0.0	1	220501	220502	12771	220501	0.02769858336394284
500	0.0	1	222001	222002	12697	222001	0.02769858336394284
500	0.0	1	223501	223502	12584	223501	0.02769858336394284
500	0.0	1	225001	225002	12544	225001	0.02769858336394284
500	0.0	1	226501	226502	12414	226501	0.02769858336394284
500	0.0	1	228001	228002	12952	228001	0.02769858336394284
500	0.0	1	229501	229502	13005	229501	0.02769858336394284
500	0.0	1	231001	231002	12230	231001	0.02769858336394284
500	0.0	1	232501	232502	11890	232501	0.02769858336394284
500	0.0	1	234001	234002	11975	234001	0.02769858336394284
500	0.0	1	235501	235502	11912	235501	0.02769858336394284
500	0.0	1	237001	237002	11872	237001	0.02769858336394284
500	0.0	1	238501	238502	11890	238501	0.02769858336394284
500	0.0	1	240001	240002	11428	240001	0.02769858336394284
500	0.0	1	241501	241502	11610	241501	0.02769858336394284
500	0.0	1	243001	243002	11613	243001	0.02769858336394284
500	0.0	1	244501	244502	12097	244501	0.02769858336394284
500	0.0	1	246001	246002	12119	246001	0.02769858336394284
500	0.0	1	247501	247502	12562	247501	0.02769858336394284
500	0.0	1	249001	249002	12738	249001	0.02769858336394284
500	0.0	1	250501	250502	12589	250501	0.02769858336394284
500	0.0	1	252001	252002	12688	252001	0.02769858336394284
500	0.0	1	253501	253502	12750	253501	0.02769858336394284
500	0.0	1	255001	255002	11790	255001	0.02769858336394284
500	0.0	1	256501	256502	12124	256501	0.02769858336394284
500	0.0	1	258001	258002	11948	258001	0.02769858336394284
500	0.0	1	259501	259502	11986	259501	0.02769858336394284
500	0.0	1	261001	261002	13108	261001	0.02769858336394284
500	0.0	1	262501	262502	12976	262501	0.02769858336394284
500	0.0	1	264001	264002	13324	264001	0.02769858336394284
500	0.0	1	265501	265502	13359	265501	0.02769858336394284
500	0.0	1	267001	267002	13323	267001	0.02769858336394284
500	0.0	1	268501	268502	13321	268501	0.02769858336394284
500	0.0	1	270001	270002	14091	270001	0.02769858336394284
500	0.0	1	271501	271502	14056	271501	0.02769858336394284
500	0.0	1	273001	273002	14061	273001	0.02769858336394284
500	0.0	1	274501	274502	14055	274501	0.02769858336394284
500	0.0	1	276001	276002	14219	276001	0.02769858336394284
500	0.0	1	277501	277502	13937	277501	0.02769858336394284
500	0.0	1	279001	279002	13968	279001	0.02769858336394284
500	0.0	1	280501	280502	13661	280501	0.02769858336394284
500	0.0	1	282001	282002	13633	282001	0.02769858336394284
500	0.0	1	283501	283502	13627	283501	0.02769858336394284
500	0.0	1	285001	285002	13931	285001	0.02769858336394284
500	0.0	1	286501	286502	13905	286501	0.02769858336394284
500	0.0	1	288001	288002	14619	288001	0.02769858336394284
500	0.0	1	289501	289502	14535	289501	0.02769858336394284
500	0.0	1	291001	291002	15125	291001	0.02769858336394284
500	0.0	1	292501	292502	14678	292501	0.02769858336394284
500	0.0	1	294001	294002	15936	294001	0.02769858336394284
500	0.0	1	295501	295502	15883	295501	0.02769858336394284
500	0.0	1	297001	297002	15861	297001	0.02769858336394284
500	0.0	1	298501	298502	15935	298501	0.02769858336394284
500	0.0	1	300001	300002	15688	300001	0.02769858336394284
500	0.0	1	301501	301502	15756	301501	0.02769858336394284
500	0.0	1	303001	303002	15805	303001	0.02769858336394284
500	0.0	1	304501	304502	15906	304501	0.02769858336394284
500	0.0	1	306001	306002	16206	306001	0.02769858336394284
500	0.0	1	307501	307502	16169	307501	0.02769858336394284
500	0.0	1	309001	309002	16379	309001	0.02769858336394284
500	0.0	1	310501	310502	16143	310501	0.02769858336394284
500	0.0	1	312001	312002	15538	312001	0.02769858336394284
500	0.0	1	313501	313502	15549	313501	0.02769858336394284
500	0.0	1	315001	315002	15045	315001	0.02769858336394284
500	0.0	1	316501	316502	15070	316501	0.02769858336394284
500	0.0	1	318001	318002	15160	318001	0.02769858336394284
500	0.0	1	319501	319502	15179	319501	0.02769858336394284
500	0.0	1	321001	321002	15179	321001	0.02769858336394284
500	0.0	1	322501	322502	14888	322501	0.02769858336394284
500	0.0	1	324001	324002	14889	324001	0.02769858336394284
500	0.0	1	325501	325502	13280	325501	0.02769858336394284
500	0.0	1	327001	327002	13397	327001	0.02769858336394284
500	0.0	1	328501	328502	13491	328501	0.02769858336394284
500	0.0	1	330001	330002	12654	330001	0.02769858336394284
500	0.0	1	331501	331502	12602	331501	0.02769858336394284
500	0.0	1	333001	333002	13407	333001	0.02769858336394284
500	0.0	1	334501	334502	13325	334501	0.02769858336394284
500	0.0	1	336001	336002	13837	336001	0.02769858336394284
500	0.0	1	337501	337502	14027	337501	0.02769858336394284
500	0.0	1	339001	339002	13807	339001	0.02769858336394284
500	0.0	1	340501	340502	13783	340501	0.02769858336394284
500	0.0	1	342001	342002	13985	342001	0.02769858336394284
500	0.0	1	343501	343502	13350	343501	0.02769858336394284
500	0.0	1	345001	345002	13971	345001	0.02769858336394284
500	0.0	1	346501	346502	13786	346501	0.02769858336394284
500	0.0	1	348001	348002	13760	348001	0.02769858336394284
500	0.0	1	349501	349502	13804	349501	0.02769858336394284
500	0.0	1	351001	351002	13848	351001	0.02769858336394284
500	0.0	1	352501	352502	14096	352501	0.02769858336394284
500	0.0	1	354001	354002	13962	354001	0.02769858336394284
500	0.0	1	355501	355502	16185	355501	0.02769858336394284
500	0.0	1	357001	357002	16465	357001	0.02769858336394284
500	0.0	1	358501	358502	18971	358501	0.02769858336394284
500	0.0	1	360001	360002	19008	360001	0.02769858336394284
500	0.0	1	361501	361502	19372	361501	0.02769858336394284
500	0.0	1	363001	363002	19444	363001	0.02769858336394284
500	0.0	1	364501	364502	19428	364501	0.02769858336394284
500	0.0	1	366001	366002	19432	366001	0.02769858336394284
500	0.0	1	367501	367502	18709	367501	0.02769858336394284
500	0.0	1	369001	369002	19153	369001	0.02769858336394284
500	0.0	1	370501	370502	19023	370501	0.02769858336394284
500	0.0	1	372001	372002	18641	372001	0.02769858336394284
500	0.0	1	373501	373502	18396	373501	0.02769858336394284
500	0.0	1	375001	375002	18283	375001	0.02769858336394284
500	0.0	1	376501	376502	18111	376501	0.02769858336394284
500	0.0	1	378001	378002	17602	378001	0.02769858336394284
500	0.0	1	379501	379502	18022	379501	0.02769858336394284
500	0.0	1	381001	381002	18138	381001	0.02769858336394284
500	0.0	1	382501	382502	18544	382501	0.02769858336394284
500	0.0	1	384001	384002	18644	384001	0.02769858336394284
500	0.0	1	385501	385502	15689	385501	0.02769858336394284
500	0.0	1	387001	387002	16608	387001	0.02769858336394284
500	0.0	1	388501	388502	16727	388501	0.02769858336394284
500	0.0	1	390001	390002	17423	390001	0.02769858336394284
500	0.0	1	391501	391502	17371	391501	0.02769858336394284
500	0.0	1	393001	393002	17306	393001	0.02769858336394284
500	0.0	1	394501	394502	15385	394501	0.02769858336394284
500	0.0	1	396001	396002	15640	396001	0.02769858336394284
500	0.0	1	397501	397502	15756	397501	0.02769858336394284
500	0.0	1	399001	399002	15567	399001	0.02769858336394284
500	0.0	1	400501	400502	15332	400501	0.02769858336394284
500	0.0	1	402001	402002	15336	402001	0.02769858336394284
500	0.0	1	403501	403502	15503	403501	0.02769858336394284
500	0.0	1	405001	405002	16107	405001	0.02769858336394284
500	0.0	1	406501	406502	16059	406501	0.02769858336394284
500	0.0	1	408001	408002	16864	408001	0.02769858336394284
500	0.0	1	409501	409502	16905	409501	0.02769858336394284
500	0.0	1	411001	411002	17005	411001	0.02769858336394284
500	0.0	1	412501	412502	16965	412501	0.02769858336394284
500	0.0	1	414001	414002	17388	414001	0.02769858336394284
500	0.0	1	415501	415502	16853	415501	0.02769858336394284
500	0.0	1	417001	417002	16834	417001	0.02769858336394284
500	0.0	1	418501	418502	16489	418501	0.02769858336394284
500	0.0	1	420001	420002	16502	420001	0.02769858336394284
500	0.0	1	421501	421502	15971	421501	0.02769858336394284
500	0.0	1	423001	423002	15729	423001	0.02769858336394284
500	0.0	1	424501	424502	14506	424501	0.02769858336394284
500	0.0	1	426001	426002	14833	426001	0.02769858336394284
500	0.0	1	427501	427502	15623	427501	0.02769858336394284
500	0.0	1	429001	429002	15614	429001	0.02769858336394284
500	0.0	1	430501	430502	15368	430501	0.02769858336394284
500	0.0	1	432001	432002	15353	432001	0.02769858336394284
500	0.0	1	433501	433502	15461	433501	0.02769858336394284
500	0.0	1	435001	435002	14935	435001	0.02769858336394284
500	0.0	1	436501	436502	15181	436501	0.02769858336394284
500	0.0	1	438001	438002	15139	438001	0.02769858336394284
500	0.0	1	439501	439502	15134	439501	0.02769858336394284
500	0.0	1	441001	441002	15068	441001	0.02769858336394284
500	0.0	1	442501	442502	14794	442501	0.02769858336394284
500	0.0	1	444001	444002	14329	444001	0.02769858336394284
500	0.0	1	445501	445502	14574	445501	0.02769858336394284
500	0.0	1	447001	447002	14932	447001	0.02769858336394284
500	0.0	1	448501	448502	15073	448501	0.02769858336394284
500	0.0	1	450001	450002	14468	450001	0.02769858336394284
500	0.0	1	451501	451502	14674	451501	0.02769858336394284
500	0.0	1	453001	453002	14715	453001	0.02769858336394284
500	0.0	1	454501	454502	15506	454501	0.02769858336394284
500	0.0	1	456001	456002	15614	456001	0.02769858336394284
500	0.0	1	457501	457502	15817	457501	0.02769858336394284
500	0.0	1	459001	459002	15617	459001	0.02769858336394284
500	0.0	1	460501	460502	16348	460501	0.02769858336394284
500	0.0	1	462001	462002	16163	462001	0.02769858336394284
500	0.0	1	463501	463502	15261	463501	0.02769858336394284
500	0.0	1	465001	465002	15407	465001	0.02769858336394284
500	0.0	1	466501	466502	15342	466501	0.02769858336394284
500	0.0	1	468001	468002	15357	468001	0.02769858336394284
500	0.0	1	469501	469502	15193	469501	0.02769858336394284
500	0.0	1	471001	471002	15095	471001	0.02769858336394284
500	0.0	1	472501	472502	15123	472501	0.02769858336394284
500	0.0	1	474001	474002	14713	474001	0.02769858336394284
500	0.0	1	475501	475502	15657	475501	0.02769858336394284
500	0.0	1	477001	477002	15603	477001	0.02769858336394284
500	0.0	1	478501	478502	15645	478501	0.02769858336394284
500	0.0	1	480001	480002	15642	480001	0.02769858336394284
500	0.0	1	481501	481502	15375	481501	0.02769858336394284
500	0.0	1	483001	483002	15244	483001	0.02769858336394284
500	0.0	1	484501	484502	14992	484501	0.02769858336394284
500	0.0	1	486001	486002	15016	486001	0.02769858336394284
500	0.0	1	487501	487502	15331	487501	0.02769858336394284
500	0.0	1	489001	489002	15370	489001	0.02769858336394284
500	0.0	1	490501	490502	15335	490501	0.02769858336394284
500	0.0	1	492001	492002	14373	492001	0.02769858336394284
500	0.0	1	493501	493502	15837	493501	0.02769858336394284
500	0.0	1	495001	495002	15443	495001	0.02769858336394284
500	0.0	1	496501	496502	14856	496501	0.02769858336394284
500	0.0	1	498001	498002	14191	498001	0.02769858336394284
500	0.0	1	499501	499502	14233	499501	0.02769858336394284
500	0.0	1	501001	501002	14299	501001	0.02769858336394284
500	0.0	1	502501	502502	14276	502501	0.02769858336394284
500	0.0	1	504001	504002	14339	504001	0.02769858336394284
500	0.0	1	505501	505502	14808	505501	0.02769858336394284
500	0.0	1	507001	507002	14781	507001	0.02769858336394284
500	0.0	1	508501	508502	14872	508501	0.02769858336394284
500	0.0	1	510001	510002	14702	510001	0.02769858336394284
500	0.0	1	511501	511502	14568	511501	0.02769858336394284
500	0.0	1	513001	513002	14617	513001	0.02769858336394284
500	0.0	1	514501	514502	14680	514501	0.02769858336394284
500	0.0	1	516001	516002	14847	516001	0.02769858336394284
500	0.0	1	517501	517502	14009	517501	0.02769858336394284
500	0.0	1	519001	519002	14038	519001	0.02769858336394284
500	0.0	1	520501	520502	13883	520501	0.02769858336394284
500	0.0	1	522001	522002	13922	522001	0.02769858336394284
500	0.0	1	523501	523502	14058	523501	0.02769858336394284
500	0.0	1	525001	525002	13182	525001	0.02769858336394284
500	0.0	1	526501	526502	13236	526501	0.02769858336394284
500	0.0	1	528001	528002	13250	528001	0.02769858336394284
500	0.0	1	529501	529502	12601	529501	0.02769858336394284
500	0.0	1	531001	531002	12970	531001	0.02769858336394284
500	0.0	1	532501	532502	13086	532501	0.02769858336394284
500	0.0	1	534001	534002	12882	534001	0.02769858336394284
500	0.0	1	535501	535502	12829	535501	0.02769858336394284
500	0.0	1	537001	537002	13766	537001	0.02769858336394284
500	0.0	1	538501	538502	13688	538501	0.02769858336394284
500	0.0	1	540001	540002	13781	540001	0.02769858336394284
500	0.0	1	541501	541502	13821	541501	0.02769858336394284
500	0.0	1	543001	543002	13646	543001	0.02769858336394284
500	0.0	1	544501	544502	14258	544501	0.02769858336394284
500	0.0	1	546001	546002	14008	546001	0.02769858336394284
500	0.0	1	547501	547502	14053	547501	0.02769858336394284
500	0.0	1	549001	549002	13793	549001	0.02769858336394284
500	0.0	1	550501	550502	13341	550501	0.02769858336394284
500	0.0	1	552001	552002	13238	552001	0.02769858336394284
500	0.0	1	553501	553502	13051	553501	0.02769858336394284
500	0.0	1	555001	555002	13118	555001	0.02769858336394284
500	0.0	1	556501	556502	12897	556501	0.02769858336394284
500	0.0	1	558001	558002	12902	558001	0.02769858336394284
500	0.0	1	559501	559502	12948	559501	0.02769858336394284
500	0.0	1	561001	561002	12950	561001	0.02769858336394284
500	0.0	1	562501	562502	12600	562501	0.02769858336394284
500	0.0	1	564001	564002	12703	564001	0.02769858336394284
500	0.0	1	565501	565502	12716	565501	0.02769858336394284
500	0.0	1	567001	567002	12392	567001	0.02769858336394284
500	0.0	1	568501	568502	12181	568501	0.02769858336394284
500	0.0	1	570001	570002	12254	570001	0.02769858336394284
500	0.0	1	571501	571502	11573	571501	0.02769858336394284
500	0.0	1	573001	573002	11568	573001	0.02769858336394284
500	0.0	1	574501	574502	11611	574501	0.02769858336394284
500	0.0	1	576001	576002	11731	576001	0.02769858336394284
500	0.0	1	577501	577502	11957	577501	0.02769858336394284
500	0.0	1	579001	579002	11603	579001	0.02769858336394284
500	0.0	1	580501	580502	11700	580501	0.02769858336394284
500	0.0	1	582001	582002	11664	582001	0.02769858336394284
500	0.0	1	583501	583502	11726	583501	0.02769858336394284
500	0.0	1	585001	585002	12229	585001	0.02769858336394284
500	0.0	1	586501	586502	12473	586501	0.02769858336394284
500	0.0	1	588001	588002	12421	588001	0.02769858336394284
500	0.0	1	589501	589502	12763	589501	0.02769858336394284
500	0.0	1	591001	591002	12831	591001	0.02769858336394284
500	0.0	1	592501	592502	12773	592501	0.02769858336394284
500	0.0	1	594001	594002	12631	594001	0.02769858336394284
500	0.0	1	595501	595502	12608	595501	0.02769858336394284
500	0.0	1	597001	597002	12148	597001	0.02769858336394284
500	0.0	1	598501	598502	12504	598501	0.02769858336394284
500	0.0	1	600001	600002	12478	600001	0.02769858336394284
500	0.0	1	601501	601502	12208	601501	0.02769858336394284
500	0.0	1	603001	603002	12281	603001	0.02769858336394284
500	0.0	1	604501	604502	12057	604501	0.02769858336394284
500	0.0	1	606001	606002	11942	606001	0.02769858336394284
500	0.0	1	607501	607502	11875	607501	0.02769858336394284
500	0.0	1	609001	609002	12400	609001	0.02769858336394284
500	0.0	1	610501	610502	12559	610501	0.02769858336394284
500	0.0	1	612001	612002	12633	612001	0.02769858336394284
500	0.0	1	613501	613502	12698	613501	0.02769858336394284
500	0.0	1	615001	615002	12844	615001	0.02769858336394284
500	0.0	1	616501	616502	12443	616501	0.02769858336394284
500	0.0	1	618001	618002	12442	618001	0.02769858336394284
500	0.0	1	619501	619502	13027	619501	0.02769858336394284
500	0.0	1	621001	621002	13156	621001	0.02769858336394284
500	0.0	1	622501	622502	13138	622501	0.02769858336394284
500	0.0	1	624001	624002	13453	624001	0.02769858336394284
500	0.0	1	625501	625502	13629	625501	0.02769858336394284
500	0.0	1	627001	627002	13799	627001	0.02769858336394284
500	0.0	1	628501	628502	13641	628501	0.02769858336394284
500	0.0	1	630001	630002	13557	630001	0.02769858336394284
500	0.0	1	631501	631502	13497	631501	0.02769858336394284
500	0.0	1	633001	633002	13477	633001	0.02769858336394284
500	0.0	1	634501	634502	13585	634501	0.02769858336394284
500	0.0	1	636001	636002	13639	636001	0.02769858336394284
500	0.0	1	637501	637502	13577	637501	0.02769858336394284
500	0.0	1	639001	639002	13652	639001	0.02769858336394284
500	0.0	1	640501	640502	13399	640501	0.02769858336394284
500	0.0	1	642001	642002	13273	642001	0.02769858336394284
500	0.0	1	643501	643502	13254	643501	0.02769858336394284
500	0.0	1	645001	645002	13380	645001	0.02769858336394284
500	0.0	1	646501	646502	13407	646501	0.02769858336394284
500	0.0	1	648001	648002	13831	648001	0.02769858336394284
500	0.0	1	649501	649502	14177	649501	0.02769858336394284
500	0.0	1	651001	651002	13976	651001	0.02769858336394284
500	0.0	1	652501	652502	14051	652501	0.02769858336394284
500	0.0	1	654001	654002	14406	654001	0.02769858336394284
500	0.0	1	655501	655502	14412	655501	0.02769858336394284
500	0.0	1	657001	657002	14041	657001	0.02769858336394284
500	0.0	1	658501	658502	13992	658501	0.02769858336394284
500	0.0	1	660001	660002	13979	660001	0.02769858336394284
500	0.0	1	661501	661502	14055	661501	0.02769858336394284
500	0.0	1	663001	663002	14543	663001	0.02769858336394284
500	0.0	1	664501	664502	14536	664501	0.02769858336394284
500	0.0	1	666001	666002	14307	666001	0.02769858336394284
500	0.0	1	667501	667502	14714	667501	0.02769858336394284
500	0.0	1	669001	669002	14688	669001	0.02769858336394284
500	0.0	1	670501	670502	14468	670501	0.02769858336394284
500	0.0	1	672001	672002	14492	672001	0.02769858336394284
500	0.0	1	673501	673502	14913	673501	0.02769858336394284
500	0.0	1	675001	675002	14434	675001	0.02769858336394284
500	0.0	1	676501	676502	14159	676501	0.02769858336394284
500	0.0	1	678001	678002	14176	678001	0.02769858336394284
500	0.0	1	679501	679502	14205	679501	0.02769858336394284
500	0.0	1	681001	681002	13871	681001	0.02769858336394284
500	0.0	1	682501	682502	14393	682501	0.02769858336394284
500	0.0	1	684001	684002	14441	684001	0.02769858336394284
500	0.0	1	685501	685502	16118	685501	0.02769858336394284
500	0.0	1	687001	687002	15920	687001	0.02769858336394284
500	0.0	1	688501	688502	16919	688501	0.02769858336394284
500	0.0	1	690001	690002	16812	690001	0.02769858336394284
500	0.0	1	691501	691502	16851	691501	0.02769858336394284
500	0.0	1	693001	693002	17471	693001	0.02769858336394284
500	0.0	1	694501	694502	17532	694501	0.02769858336394284
500	0.0	1	696001	696002	17471	696001	0.02769858336394284
500	0.0	1	697501	697502	17534	697501	0.02769858336394284
500	0.0	1	699001	699002	16743	699001	0.02769858336394284
500	0.0	1	700501	700502	16642	700501	0.02769858336394284
500	0.0	1	702001	702002	17348	702001	0.02769858336394284
500	0.0	1	703501	703502	17333	703501	0.02769858336394284
500	0.0	1	705001	705002	17561	705001	0.02769858336394284
500	0.0	1	706501	706502	17886	706501	0.02769858336394284
500	0.0	1	708001	708002	18976	708001	0.02769858336394284
500	0.0	1	709501	709502	19314	709501	0.02769858336394284
500	0.0	1	711001	711002	19009	711001	0.02769858336394284
500	0.0	1	712501	712502	18989	712501	0.02769858336394284
500	0.0	1	714001	714002	19080	714001	0.02769858336394284
500	0.0	1	715501	715502	19059	715501	0.02769858336394284
500	0.0	1	717001	717002	17317	717001	0.02769858336394284
500	0.0	1	718501	718502	17387	718501	0.02769858336394284
500	0.0	1	720001	720002	17931	720001	0.02769858336394284
500	0.0	1	721501	721502	18009	721501	0.02769858336394284
500	0.0	1	723001	723002	18184	723001	0.02769858336394284
500	0.0	1	724501	724502	17622	724501	0.02769858336394284
500	0.0	1	726001	726002	17439	726001	0.02769858336394284
500	0.0	1	727501	727502	17479	727501	0.02769858336394284
500	0.0	1	729001	729002	17467	729001	0.02769858336394284
500	0.0	1	730501	730502	17483	730501	0.02769858336394284
500	0.0	1	732001	732002	17245	732001	0.02769858336394284
500	0.0	1	733501	733502	17469	733501	0.02769858336394284
500	0.0	1	735001	735002	16456	735001	0.02769858336394284
500	0.0	1	736501	736502	16492	736501	0.02769858336394284
500	0.0	1	738001	738002	16555	738001	0.02769858336394284
500	0.0	1	739501	739502	16354	739501	0.02769858336394284
500	0.0	1	741001	741002	15372	741001	0.02769858336394284
500	0.0	1	742501	742502	15661	742501	0.02769858336394284
500	0.0	1	744001	744002	15891	744001	0.02769858336394284
500	0.0	1	745501	745502	15824	745501	0.02769858336394284
500	0.0	1	747001	747002	15781	747001	0.02769858336394284
500	0.0	1	748501	748502	15611	748501	0.02769858336394284
500	0.0	1	750001	750002	15173	750001	0.02769858336394284
500	0.0	1	751501	751502	15347	751501	0.02769858336394284
500	0.0	1	753001	753002	15452	753001	0.02769858336394284
500	0.0	1	754501	754502	16031	754501	0.02769858336394284
500	0.0	1	756001	756002	15042	756001	0.02769858336394284
500	0.0	1	757501	757502	14787	757501	0.02769858336394284
500	0.0	1	759001	759002	14681	759001	0.02769858336394284
500	0.0	1	760501	760502	15370	760501	0.02769858336394284
500	0.0	1	762001	762002	15262	762001	0.02769858336394284
500	0.0	1	763501	763502	15253	763501	0.02769858336394284
500	0.0	1	765001	765002	15225	765001	0.02769858336394284
500	0.0	1	766501	766502	15022	766501	0.02769858336394284
500	0.0	1	768001	768002	14966	768001	0.02769858336394284
500	0.0	1	769501	769502	14938	769501	0.02769858336394284
500	0.0	1	771001	771002	14958	771001	0.02769858336394284
500	0.0	1	772501	772502	14885	772501	0.02769858336394284
500	0.0	1	774001	774002	15333	774001	0.02769858336394284
500	0.0	1	775501	775502	15082	775501	0.02769858336394284
500	0.0	1	777001	777002	15305	777001	0.02769858336394284
500	0.0	1	778501	778502	15305	778501	0.02769858336394284
500	0.0	1	780001	780002	14925	780001	0.02769858336394284
500	0.0	1	781501	781502	14663	781501	0.02769858336394284
500	0.0	1	783001	783002	13807	783001	0.02769858336394284
500	0.0	1	784501	784502	13518	784501	0.02769858336394284
500	0.0	1	786001	786002	13148	786001	0.02769858336394284
500	0.0	1	787501	787502	13110	787501	0.02769858336394284
500	0.0	1	789001	789002	12730	789001	0.02769858336394284
500	0.0	1	790501	790502	12748	790501	0.02769858336394284
500	0.0	1	792001	792002	12311	792001	0.02769858336394284
500	0.0	1	793501	793502	12134	793501	0.02769858336394284
500	0.0	1	795001	795002	12374	795001	0.02769858336394284
500	0.0	1	796501	796502	11994	796501	0.02769858336394284
500	0.0	1	798001	798002	12130	798001	0.02769858336394284
500	0.0	1	799501	799502	12159	799501	0.02769858336394284
500	0.0	1	801001	801002	12372	801001	0.02769858336394284
500	0.0	1	802501	802502	12118	802501	0.02769858336394284
500	0.0	1	804001	804002	11770	804001	0.02769858336394284
500	0.0	1	805501	805502	11244	805501	0.02769858336394284
500	0.0	1	807001	807002	11344	807001	0.02769858336394284
500	0.0	1	808501	808502	11582	808501	0.02769858336394284
500	0.0	1	810001	810002	11562	810001	0.02769858336394284
500	0.0	1	811501	811502	12227	811501	0.02769858336394284
500	0.0	1	813001	813002	12400	813001	0.02769858336394284
500	0.0	1	814501	814502	12425	814501	0.02769858336394284
500	0.0	1	816001	816002	12423	816001	0.02769858336394284
500	0.0	1	817501	817502	12231	817501	0.02769858336394284
500	0.0	1	819001	819002	12424	819001	0.02769858336394284
500	0.0	1	820501	820502	12510	820501	0.02769858336394284
500	0.0	1	822001	822002	12524	822001	0.02769858336394284
500	0.0	1	823501	823502	12534	823501	0.02769858336394284
500	0.0	1	825001	825002	13814	825001	0.02769858336394284
500	0.0	1	826501	826502	13750	826501	0.02769858336394284
500	0.0	1	828001	828002	14352	828001	0.02769858336394284
500	0.0	1	829501	829502	14515	829501	0.02769858336394284
500	0.0	1	831001	831002	14558	831001	0.02769858336394284
500	0.0	1	832501	832502	14279	832501	0.02769858336394284
500	0.0	1	834001	834002	14420	834001	0.02769858336394284
500	0.0	1	835501	835502	15097	835501	0.02769858336394284
500	0.0	1	837001	837002	15135	837001	0.02769858336394284
500	0.0	1	838501	838502	15036	838501	0.02769858336394284
500	0.0	1	840001	840002	14602	840001	0.02769858336394284
500	0.0	1	841501	841502	14921	841501	0.02769858336394284
500	0.0	1	843001	843002	15056	843001	0.02769858336394284
500	0.0	1	844501	844502	14982	844501	0.02769858336394284
500	0.0	1	846001	846002	14854	846001	0.02769858336394284
500	0.0	1	847501	847502	14860	847501	0.02769858336394284
500	0.0	1	849001	849002	14854	849001	0.02769858336394284
500	0.0	1	850501	850502	14758	850501	0.02769858336394284
500	0.0	1	852001	852002	15217	852001	0.02769858336394284
500	0.0	1	853501	853502	16104	853501	0.02769858336394284
500	0.0	1	855001	855002	16249	855001	0.02769858336394284
500	0.0	1	856501	856502	16059	856501	0.02769858336394284
500	0.0	1	858001	858002	15057	858001	0.02769858336394284
500	0.0	1	859501	859502	15630	859501	0.02769858336394284
500	0.0	1	861001	861002	15692	861001	0.02769858336394284
500	0.0	1	862501	862502	15553	862501	0.02769858336394284
500	0.0	1	864001	864002	15552	864001	0.02769858336394284
500	0.0	1	865501	865502	15971	865501	0.02769858336394284
500	0.0	1	867001	867002	15183	867001	0.02769858336394284
500	0.0	1	868501	868502	15164	868501	0.02769858336394284
500	0.0	1	870001	870002	15462	870001	0.02769858336394284
500	0.0	1	871501	871502	15707	871501	0.02769858336394284
500	0.0	1	873001	873002	16718	873001	0.02769858336394284
500	0.0	1	874501	874502	16139	874501	0.02769858336394284
500	0.0	1	876001	876002	16535	876001	0.02769858336394284
500	0.0	1	877501	877502	16554	877501	0.02769858336394284
500	0.0	1	879001	879002	16710	879001	0.02769858336394284
500	0.0	1	880501	880502	16929	880501	0.02769858336394284
500	0.0	1	882001	882002	17541	882001	0.02769858336394284
500	0.0	1	883501	883502	17651	883501	0.02769858336394284
500	0.0	1	885001	885002	18438	885001	0.02769858336394284
500	0.0	1	886501	886502	18070	886501	0.02769858336394284
500	0.0	1	888001	888002	18082	888001	0.02769858336394284
500	0.0	1	889501	889502	18263	889501	0.02769858336394284
500	0.0	1	891001	891002	18082	891001	0.02769858336394284
500	0.0	1	892501	892502	19877	892501	0.02769858336394284
500	0.0	1	894001	894002	20152	894001	0.02769858336394284
500	0.0	1	895501	895502	20358	895501	0.02769858336394284
500	0.0	1	897001	897002	20402	897001	0.02769858336394284
500	0.0	1	898501	898502	20517	898501	0.02769858336394284
500	0.0	1	900001	900002	20536	900001	0.02769858336394284
500	0.0	1	901501	901502	21371	901501	0.02769858336394284
500	0.0	1	903001	903002	21863	903001	0.02769858336394284
500	0.0	1	904501	904502	22009	904501	0.02769858336394284
500	0.0	1	906001	906002	21695	906001	0.02769858336394284
500	0.0	1	907501	907502	21772	907501	0.02769858336394284
500	0.0	1	909001	909002	22158	909001	0.02769858336394284
500	0.0	1	910501	910502	22154	910501	0.02769858336394284
500	0.0	1	912001	912002	20426	912001	0.02769858336394284
500	0.0	1	913501	913502	20391	913501	0.02769858336394284
500	0.0	1	915001	915002	19511	915001	0.02769858336394284
500	0.0	1	916501	916502	19515	916501	0.02769858336394284
500	0.0	1	918001	918002	19411	918001	0.02769858336394284
500	0.0	1	919501	919502	19420	919501	0.02769858336394284
500	0.0	1	921001	921002	19309	921001	0.02769858336394284
500	0.0	1	922501	922502	19380	922501	0.02769858336394284
500	0.0	1	924001	924002	19410	924001	0.02769858336394284
500	0.0	1	925501	925502	19764	925501	0.02769858336394284
500	0.0	1	927001	927002	17988	927001	0.02769858336394284
500	0.0	1	928501	928502	17659	928501	0.02769858336394284
500	0.0	1	930001	930002	17794	930001	0.02769858336394284
500	0.0	1	931501	931502	17845	931501	0.02769858336394284
500	0.0	1	933001	933002	17881	933001	0.02769858336394284
500	0.0	1	934501	934502	17842	934501	0.02769858336394284
500	0.0	1	936001	936002	17612	936001	0.02769858336394284
500	0.0	1	937501	937502	17511	937501	0.02769858336394284
500	0.0	1	939001	939002	17626	939001	0.02769858336394284
500	0.0	1	940501	940502	17240	940501	0.02769858336394284
500	0.0	1	942001	942002	16764	942001	0.02769858336394284
500	0.0	1	943501	943502	15947	943501	0.02769858336394284
500	0.0	1	945001	945002	15743	945001	0.02769858336394284
500	0.0	1	946501	946502	15875	946501	0.02769858336394284
500	0.0	1	948001	948002	15778	948001	0.02769858336394284
500	0.0	1	949501	949502	15614	949501	0.02769858336394284
500	0.0	1	951001	951002	15539	951001	0.02769858336394284
500	0.0	1	952501	952502	15149	952501	0.02769858336394284
500	0.0	1	954001	954002	14830	954001	0.02769858336394284
500	0.0	1	955501	955502	14712	955501	0.02769858336394284
500	0.0	1	957001	957002	14268	957001	0.02769858336394284
500	0.0	1	958501	958502	14283	958501	0.02769858336394284
500	0.0	1	960001	960002	14678	960001	0.02769858336394284
500	0.0	1	961501	961502	13602	961501	0.02769858336394284
500	0.0	1	963001	963002	13260	963001	0.02769858336394284
500	0.0	1	964501	964502	13050	964501	0.02769858336394284
500	0.0	1	966001	966002	13716	966001	0.02769858336394284
500	0.0	1	967501	967502	13716	967501	0.02769858336394284
500	0.0	1	969001	969002	13726	969001	0.02769858336394284
500	0.0	1	970501	970502	13343	970501	0.02769858336394284
500	0.0	1	972001	972002	13969	972001	0.02769858336394284
500	0.0	1	973501	973502	14143	973501	0.02769858336394284
500	0.0	1	975001	975002	14174	975001	0.02769858336394284
500	0.0	1	976501	976502	14340	976501	0.02769858336394284
500	0.0	1	978001	978002	14452	978001	0.02769858336394284
500	0.0	1	979501	979502	14722	979501	0.02769858336394284
500	0.0	1	981001	981002	14668	981001	0.02769858336394284
500	0.0	1	982501	982502	14605	982501	0.02769858336394284
500	0.0	1	984001	984002	14504	984001	0.02769858336394284
500	0.0	1	985501	985502	15000	985501	0.02769858336394284
500	0.0	1	987001	987002	15111	987001	0.02769858336394284
500	0.0	1	988501	988502	15292	988501	0.02769858336394284
500	0.0	1	990001	990002	15449	990001	0.02769858336394284
500	0.0	1	991501	991502	14912	991501	0.02769858336394284
500	0.0	1	993001	993002	15024	993001	0.02769858336394284
500	0.0	1	994501	994502	15064	994501	0.02769858336394284
500	0.0	1	996001	996002	15216	996001	0.02769858336394284
500	0.0	1	997501	997502	15374	997501	0.02769858336394284
500	0.0	1	999001	999002	15354	999001	0.02769858336394284
500	0.0	1	1000501	1000502	15232	1000501	0.02769858336394284
500	0.0	1	1002001	1002002	14986	1002001	0.02769858336394284
500	0.0	1	1003501	1003502	15496	1003501	0.02769858336394284
500	0.0	1	1005001	1005002	14607	1005001	0.02769858336394284
500	0.0	1	1006501	1006502	14926	1006501	0.02769858336394284
500	0.0	1	1008001	1008002	15089	1008001	0.02769858336394284
500	0.0	1	1009501	1009502	15142	1009501	0.02769858336394284
500	0.0	1	1011001	1011002	15115	1011001	0.02769858336394284
500	0.0	1	1012501	1012502	15076	1012501	0.02769858336394284
500	0.0	1	1014001	1014002	15019	1014001	0.02769858336394284
500	0.0	1	1015501	1015502	14700	1015501	0.02769858336394284
500	0.0	1	1017001	1017002	14807	1017001	0.02769858336394284
500	0.0	1	1018501	1018502	14536	1018501	0.02769858336394284
500	0.0	1	1020001	1020002	14528	1020001	0.02769858336394284
500	0.0	1	1021501	1021502	16315	1021501	0.02769858336394284
500	0.0	1	1023001	1023002	16155	1023001	0.02769858336394284
500	0.0	1	1024501	1024502	16097	1024501	0.02769858336394284
500	0.0	1	1026001	1026002	16113	1026001	0.02769858336394284
500	0.0	1	1027501	1027502	15934	1027501	0.02769858336394284
500	0.0	1	1029001	1029002	15462	1029001	0.02769858336394284
500	0.0	1	1030501	1030502	15652	1030501	0.02769858336394284
500	0.0	1	1032001	1032002	15827	1032001	0.02769858336394284
500	0.0	1	1033501	1033502	15835	1033501	0.02769858336394284
500	0.0	1	1035001	1035002	15651	1035001	0.02769858336394284
500	0.0	1	1036501	1036502	16166	1036501	0.02769858336394284
500	0.0	1	1038001	1038002	16512	1038001	0.02769858336394284
500	0.0	1	1039501	1039502	16949	1039501	0.02769858336394284
500	0.0	1	1041001	1041002	16869	1041001	0.02769858336394284
500	0.0	1	1042501	1042502	16708	1042501	0.02769858336394284
500	0.0	1	1044001	1044002	16637	1044001	0.02769858336394284
500	0.0	1	1045501	1045502	16451	1045501	0.02769858336394284
500	0.0	1	1047001	1047002	18962	1047001	0.02769858336394284
500	0.0	1	1048501	1048502	19769	1048501	0.02769858336394284
500	0.0	1	1050001	1050002	20433	1050001	0.02769858336394284
500	0.0	1	1051501	1051502	20464	1051501	0.02769858336394284
500	0.0	1	1053001	1053002	20446	1053001	0.02769858336394284
500	0.0	1	1054501	1054502	20023	1054501	0.02769858336394284
500	0.0	1	1056001	1056002	19809	1056001	0.02769858336394284
500	0.0	1	1057501	1057502	20439	1057501	0.02769858336394284
500	0.0	1	1059001	1059002	19957	1059001	0.02769858336394284
500	0.0	1	1060501	1060502	19332	1060501	0.02769858336394284
500	0.0	1	1062001	1062002	19575	1062001	0.02769858336394284
500	0.0	1	1063501	1063502	19597	1063501	0.02769858336394284
500	0.0	1	1065001	1065002	19487	1065001	0.02769858336394284
500	0.0	1	1066501	1066502	19728	1066501	0.02769858336394284
500	0.0	1	1068001	1068002	19382	1068001	0.02769858336394284
500	0.0	1	1069501	1069502	19222	1069501	0.02769858336394284
500	0.0	1	1071001	1071002	19622	1071001	0.02769858336394284
500	0.0	1	1072501	1072502	19605	1072501	0.02769858336394284
500	0.0	1	1074001	1074002	19739	1074001	0.02769858336394284
500	0.0	1	1075501	1075502	20087	1075501	0.02769858336394284
500	0.0	1	1077001	1077002	20063	1077001	0.02769858336394284
500	0.0	1	1078501	1078502	19794	1078501	0.02769858336394284
500	0.0	1	1080001	1080002	20020	1080001	0.02769858336394284
500	0.0	1	1081501	1081502	20010	1081501	0.02769858336394284
500	0.0	1	1083001	1083002	19112	1083001	0.02769858336394284
500	0.0	1	1084501	1084502	18707	1084501	0.02769858336394284
500	0.0	1	1086001	1086002	18566	1086001	0.02769858336394284
500	0.0	1	1087501	1087502	18958	1087501	0.02769858336394284
500	0.0	1	1089001	1089002	19144	1089001	0.02769858336394284
500	0.0	1	1090501	1090502	19488	1090501	0.02769858336394284
500	0.0	1	1092001	1092002	19781	1092001	0.02769858336394284
500	0.0	1	1093501	1093502	19551	1093501	0.02769858336394284
500	0.0	1	1095001	1095002	19521	1095001	0.02769858336394284
500	0.0	1	1096501	1096502	18276	1096501	0.02769858336394284
500	0.0	1	1098001	1098002	19017	1098001	0.02769858336394284
500	0.0	1	1099501	1099502	18778	1099501	0.02769858336394284
500	0.0	1	1101001	1101002	18783	1101001	0.02769858336394284
500	0.0	1	1102501	1102502	17833	1102501	0.02769858336394284
500	0.0	1	1104001	1104002	18089	1104001	0.02769858336394284
500	0.0	1	1105501	1105502	18246	1105501	0.02769858336394284
500	0.0	1	1107001	1107002	18720	1107001	0.02769858336394284
500	0.0	1	1108501	1108502	18767	1108501	0.02769858336394284
500	0.0	1	1110001	1110002	18681	1110001	0.02769858336394284
500	0.0	1	1111501	1111502	19162	1111501	0.02769858336394284
500	0.0	1	1113001	1113002	19215	1113001	0.02769858336394284
500	0.0	1	1114501	1114502	18967	1114501	0.02769858336394284
500	0.0	1	1116001	1116002	18866	1116001	0.02769858336394284
500	0.0	1	1117501	1117502	19247	1117501	0.02769858336394284
500	0.0	1	1119001	1119002	19277	1119001	0.02769858336394284
500	0.0	1	1120501	1120502	18749	1120501	0.02769858336394284
500	0.0	1	1122001	1122002	18970	1122001	0.02769858336394284
500	0.0	1	1123501	1123502	20351	1123501	0.02769858336394284
500	0.0	1	1125001	1125002	20007	1125001	0.02769858336394284
500	0.0	1	1126501	1126502	20286	1126501	0.02769858336394284
500	0.0	1	1128001	1128002	20587	1128001	0.02769858336394284
500	0.0	1	1129501	1129502	18504	1129501	0.02769858336394284
500	0.0	1	1131001	1131002	17502	1131001	0.02769858336394284
500	0.0	1	1132501	1132502	17129	1132501	0.02769858336394284
500	0.0	1	1134001	1134002	17218	1134001	0.02769858336394284
500	0.0	1	1135501	1135502	17182	1135501	0.02769858336394284
500	0.0	1	1137001	1137002	17136	1137001	0.02769858336394284
500	0.0	1	1138501	1138502	17105	1138501	0.02769858336394284
500	0.0	1	1140001	1140002	17130	1140001	0.02769858336394284
500	0.0	1	1141501	1141502	17145	1141501	0.02769858336394284
500	0.0	1	1143001	1143002	16708	1143001	0.02769858336394284
500	0.0	1	1144501	1144502	17347	1144501	0.02769858336394284
500	0.0	1	1146001	1146002	17139	1146001	0.02769858336394284
500	0.0	1	1147501	1147502	16017	1147501	0.02769858336394284
500	0.0	1	1149001	1149002	16213	1149001	0.02769858336394284
500	0.0	1	1150501	1150502	16033	1150501	0.02769858336394284
500	0.0	1	1152001	1152002	15795	1152001	0.02769858336394284
500	0.0	1	1153501	1153502	15732	1153501	0.02769858336394284
500	0.0	1	1155001	1155002	15132	1155001	0.02769858336394284
500	0.0	1	1156501	1156502	14726	1156501	0.02769858336394284
500	0.0	1	1158001	1158002	14720	1158001	0.02769858336394284
500	0.0	1	1159501	1159502	15980	1159501	0.02769858336394284
500	0.0	1	1161001	1161002	16185	1161001	0.02769858336394284
500	0.0	1	1162501	1162502	15259	1162501	0.02769858336394284
500	0.0	1	1164001	1164002	15223	1164001	0.02769858336394284
500	0.0	1	1165501	1165502	15085	1165501	0.02769858336394284
500	0.0	1	1167001	1167002	15095	1167001	0.02769858336394284
500	0.0	1	1168501	1168502	14755	1168501	0.02769858336394284
500	0.0	1	1170001	1170002	14638	1170001	0.02769858336394284
500	0.0	1	1171501	1171502	14581	1171501	0.02769858336394284
500	0.0	1	1173001	1173002	14732	1173001	0.02769858336394284
500	0.0	1	1174501	1174502	14563	1174501	0.02769858336394284
500	0.0	1	1176001	1176002	14331	1176001	0.02769858336394284
500	0.0	1	1177501	1177502	14374	1177501	0.02769858336394284
500	0.0	1	1179001	1179002	14682	1179001	0.02769858336394284
500	0.0	1	1180501	1180502	14816	1180501	0.02769858336394284
500	0.0	1	1182001	1182002	14798	1182001	0.02769858336394284
500	0.0	1	1183501	1183502	14909	1183501	0.02769858336394284
500	0.0	1	1185001	1185002	14943	1185001	0.02769858336394284
500	0.0	1	1186501	1186502	14806	1186501	0.02769858336394284
500	0.0	1	1188001	1188002	14796	1188001	0.02769858336394284
500	0.0	1	1189501	1189502	14847	1189501	0.02769858336394284
500	0.0	1	1191001	1191002	14778	1191001	0.02769858336394284
500	0.0	1	1192501	1192502	14838	1192501	0.02769858336394284
500	0.0	1	1194001	1194002	16234	1194001	0.02769858336394284
500	0.0	1	1195501	1195502	15905	1195501	0.02769858336394284
500	0.0	1	1197001	1197002	15814	1197001	0.02769858336394284
500	0.0	1	1198501	1198502	15821	1198501	0.02769858336394284
500	0.0	1	1200001	1200002	15540	1200001	0.02769858336394284
500	0.0	1	1201501	1201502	16803	1201501	0.02769858336394284
500	0.0	1	1203001	1203002	16358	1203001	0.02769858336394284
500	0.0	1	1204501	1204502	16219	1204501	0.02769858336394284
500	0.0	1	1206001	1206002	16293	1206001	0.02769858336394284
500	0.0	1	1207501	1207502	16343	1207501	0.02769858336394284
500	0.0	1	1209001	1209002	16154	1209001	0.02769858336394284
500	0.0	1	1210501	1210502	15983	1210501	0.02769858336394284
500	0.0	1	1212001	1212002	17848	1212001	0.02769858336394284
500	0.0	1	1213501	1213502	17800	1213501	0.02769858336394284
500	0.0	1	1215001	1215002	17814	1215001	0.02769858336394284
500	0.0	1	1216501	1216502	17706	1216501	0.02769858336394284
500	0.0	1	1218001	1218002	17971	1218001	0.02769858336394284
500	0.0	1	1219501	1219502	17692	1219501	0.02769858336394284
500	0.0	1	1221001	1221002	17784	1221001	0.02769858336394284
500	0.0	1	1222501	1222502	17793	1222501	0.02769858336394284
500	0.0	1	1224001	1224002	17770	1224001	0.02769858336394284
500	0.0	1	1225501	1225502	17746	1225501	0.02769858336394284
500	0.0	1	1227001	1227002	16371	1227001	0.02769858336394284
500	0.0	1	1228501	1228502	16364	1228501	0.02769858336394284
500	0.0	1	1230001	1230002	16532	1230001	0.02769858336394284
500	0.0	1	1231501	1231502	16317	1231501	0.02769858336394284
500	0.0	1	1233001	1233002	15935	1233001	0.02769858336394284
500	0.0	1	1234501	1234502	16002	1234501	0.02769858336394284
500	0.0	1	1236001	1236002	16059	1236001	0.02769858336394284
500	0.0	1	1237501	1237502	15939	1237501	0.02769858336394284
500	0.0	1	1239001	1239002	15934	1239001	0.02769858336394284
500	0.0	1	1240501	1240502	15975	1240501	0.02769858336394284
500	0.0	1	1242001	1242002	15574	1242001	0.02769858336394284
500	0.0	1	1243501	1243502	14042	1243501	0.02769858336394284
500	0.0	1	1245001	1245002	13194	1245001	0.02769858336394284
500	0.0	1	1246501	1246502	13326	1246501	0.02769858336394284
500	0.0	1	1248001	1248002	13191	1248001	0.02769858336394284
500	0.0	1	1249501	1249502	13385	1249501	0.02769858336394284
500	0.0	1	1251001	1251002	13328	1251001	0.02769858336394284
500	0.0	1	1252501	1252502	13702	1252501	0.02769858336394284
500	0.0	1	1254001	1254002	13634	1254001	0.02769858336394284
500	0.0	1	1255501	1255502	13683	1255501	0.02769858336394284
500	0.0	1	1257001	1257002	13323	1257001	0.02769858336394284
500	0.0	1	1258501	1258502	12706	1258501	0.02769858336394284
500	0.0	1	1260001	1260002	12904	1260001	0.02769858336394284
500	0.0	1	1261501	1261502	13120	1261501	0.02769858336394284
500	0.0	1	1263001	1263002	13153	1263001	0.02769858336394284
500	0.0	1	1264501	1264502	13436	1264501	0.02769858336394284
500	0.0	1	1266001	1266002	13217	1266001	0.02769858336394284
500	0.0	1	1267501	1267502	13185	1267501	0.02769858336394284
500	0.0	1	1269001	1269002	13212	1269001	0.02769858336394284
500	0.0	1	1270501	1270502	13113	1270501	0.02769858336394284
500	0.0	1	1272001	1272002	12849	1272001	0.02769858336394284
500	0.0	1	1273501	1273502	13162	1273501	0.02769858336394284
500	0.0	1	1275001	1275002	13011	1275001	0.02769858336394284
500	0.0	1	1276501	1276502	12886	1276501	0.02769858336394284
500	0.0	1	1278001	1278002	12932	1278001	0.02769858336394284
500	0.0	1	1279501	1279502	12900	1279501	0.02769858336394284
500	0.0	1	1281001	1281002	12915	1281001	0.02769858336394284
500	0.0	1	1282501	1282502	13162	1282501	0.02769858336394284
500	0.0	1	1284001	1284002	13072	1284001	0.02769858336394284
500	0.0	1	1285501	1285502	12773	1285501	0.02769858336394284
500	0.0	1	1287001	1287002	13174	1287001	0.02769858336394284
500	0.0	1	1288501	1288502	12965	1288501	0.02769858336394284
500	0.0	1	1290001	1290002	12719	1290001	0.02769858336394284
500	0.0	1	1291501	1291502	13288	1291501	0.02769858336394284
500	0.0	1	1293001	1293002	13198	1293001	0.02769858336394284
500	0.0	1	1294501	1294502	13455	1294501	0.02769858336394284
500	0.0	1	1296001	1296002	13449	1296001	0.02769858336394284
500	0.0	1	1297501	1297502	13253	1297501	0.02769858336394284
500	0.0	1	1299001	1299002	13939	1299001	0.02769858336394284
500	0.0	1	1300501	1300502	14128	1300501	0.02769858336394284
500	0.0	1	1302001	1302002	14356	1302001	0.02769858336394284
500	0.0	1	1303501	1303502	14033	1303501	0.02769858336394284
500	0.0	1	1305001	1305002	14397	1305001	0.02769858336394284
500	0.0	1	1306501	1306502	13762	1306501	0.02769858336394284
500	0.0	1	1308001	1308002	13881	1308001	0.02769858336394284
500	0.0	1	1309501	1309502	13996	1309501	0.02769858336394284
500	0.0	1	1311001	1311002	13877	1311001	0.02769858336394284
500	0.0	1	1312501	1312502	13966	1312501	0.02769858336394284
500	0.0	1	1314001	1314002	14159	1314001	0.02769858336394284
500	0.0	1	1315501	1315502	14424	1315501	0.02769858336394284
500	0.0	1	1317001	1317002	14749	1317001	0.02769858336394284
500	0.0	1	1318501	1318502	14985	1318501	0.02769858336394284
500	0.0	1	1320001	1320002	15282	1320001	0.02769858336394284
500	0.0	1	1321501	1321502	15566	1321501	0.02769858336394284
500	0.0	1	1323001	1323002	15780	1323001	0.02769858336394284
500	0.0	1	1324501	1324502	15616	1324501	0.02769858336394284
500	0.0	1	1326001	1326002	15761	1326001	0.02769858336394284
500	0.0	1	1327501	1327502	15674	1327501	0.02769858336394284
500	0.0	1	1329001	1329002	15555	1329001	0.02769858336394284
500	0.0	1	1330501	1330502	16040	1330501	0.02769858336394284
500	0.0	1	1332001	1332002	16568	1332001	0.02769858336394284
500	0.0	1	1333501	1333502	16530	1333501	0.02769858336394284
500	0.0	1	1335001	1335002	16642	1335001	0.02769858336394284
500	0.0	1	1336501	1336502	16200	1336501	0.02769858336394284
500	0.0	1	1338001	1338002	16124	1338001	0.02769858336394284
500	0.0	1	1339501	1339502	16178	1339501	0.02769858336394284
500	0.0	1	1341001	1341002	15788	1341001	0.02769858336394284
500	0.0	1	1342501	1342502	15523	1342501	0.02769858336394284
500	0.0	1	1344001	1344002	15523	1344001	0.02769858336394284
500	0.0	1	1345501	1345502	15235	1345501	0.02769858336394284
500	0.0	1	1347001	1347002	15289	1347001	0.02769858336394284
500	0.0	1	1348501	1348502	15276	1348501	0.02769858336394284
500	0.0	1	1350001	1350002	15251	1350001	0.02769858336394284
500	0.0	1	1351501	1351502	15162	1351501	0.02769858336394284
500	0.0	1	1353001	1353002	15259	1353001	0.02769858336394284
500	0.0	1	1354501	1354502	15243	1354501	0.02769858336394284
500	0.0	1	1356001	1356002	14620	1356001	0.02769858336394284
500	0.0	1	1357501	1357502	14662	1357501	0.02769858336394284
500	0.0	1	1359001	1359002	14755	1359001	0.02769858336394284
500	0.0	1	1360501	1360502	14538	1360501	0.02769858336394284
500	0.0	1	1362001	1362002	14444	1362001	0.02769858336394284
500	0.0	1	1363501	1363502	13921	1363501	0.02769858336394284
500	0.0	1	1365001	1365002	13920	1365001	0.02769858336394284
500	0.0	1	1366501	1366502	13684	1366501	0.02769858336394284
500	0.0	1	1368001	1368002	12931	1368001	0.02769858336394284
500	0.0	1	1369501	1369502	13064	1369501	0.02769858336394284
500	0.0	1	1371001	1371002	13055	1371001	0.02769858336394284
500	0.0	1	1372501	1372502	12909	1372501	0.02769858336394284
500	0.0	1	1374001	1374002	12913	1374001	0.02769858336394284
500	0.0	1	1375501	1375502	13043	1375501	0.02769858336394284
500	0.0	1	1377001	1377002	12676	1377001	0.02769858336394284
500	0.0	1	1378501	1378502	13046	1378501	0.02769858336394284
500	0.0	1	1380001	1380002	13120	1380001	0.02769858336394284
500	0.0	1	1381501	1381502	13559	1381501	0.02769858336394284
500	0.0	1	1383001	1383002	13381	1383001	0.02769858336394284
500	0.0	1	1384501	1384502	13307	1384501	0.02769858336394284
500	0.0	1	1386001	1386002	13492	1386001	0.02769858336394284
500	0.0	1	1387501	1387502	13651	1387501	0.02769858336394284
500	0.0	1	1389001	1389002	13216	1389001	0.02769858336394284
500	0.0	1	1390501	1390502	13379	1390501	0.02769858336394284
500	0.0	1	1392001	1392002	13640	1392001	0.02769858336394284
500	0.0	1	1393501	1393502	14006	1393501	0.02769858336394284
500	0.0	1	1395001	1395002	14504	1395001	0.02769858336394284
500	0.0	1	1396501	1396502	14276	1396501	0.02769858336394284
500	0.0	1	1398001	1398002	14222	1398001	0.02769858336394284
500	0.0	1	1399501	1399502	14359	1399501	0.02769858336394284
500	0.0	1	1401001	1401002	14811	1401001	0.02769858336394284
500	0.0	1	1402501	1402502	15148	1402501	0.02769858336394284
500	0.0	1	1404001	1404002	14865	1404001	0.02769858336394284
500	0.0	1	1405501	1405502	14702	1405501	0.02769858336394284
500	0.0	1	1407001	1407002	14593	1407001	0.02769858336394284
500	0.0	1	1408501	1408502	14307	1408501	0.02769858336394284
500	0.0	1	1410001	1410002	14269	1410001	0.02769858336394284
500	0.0	1	1411501	1411502	14147	1411501	0.02769858336394284
500	0.0	1	1413001	1413002	14054	1413001	0.02769858336394284
500	0.0	1	1414501	1414502	14880	1414501	0.02769858336394284
500	0.0	1	1416001	1416002	17239	1416001	0.02769858336394284
500	0.0	1	1417501	1417502	18271	1417501	0.02769858336394284
500	0.0	1	1419001	1419002	18648	1419001	0.02769858336394284
500	0.0	1	1420501	1420502	18541	1420501	0.02769858336394284
500	0.0	1	1422001	1422002	18472	1422001	0.02769858336394284
500	0.0	1	1423501	1423502	18408	1423501	0.02769858336394284
500	0.0	1	1425001	1425002	17973	1425001	0.02769858336394284
500	0.0	1	1426501	1426502	17862	1426501	0.02769858336394284
500	0.0	1	1428001	1428002	17885	1428001	0.02769858336394284
500	0.0	1	1429501	1429502	17806	1429501	0.02769858336394284
500	0.0	1	1431001	1431002	17781	1431001	0.02769858336394284
500	0.0	1	1432501	1432502	17088	1432501	0.02769858336394284
500	0.0	1	1434001	1434002	17198	1434001	0.02769858336394284
500	0.0	1	1435501	1435502	17272	1435501	0.02769858336394284
500	0.0	1	1437001	1437002	17289	1437001	0.02769858336394284
500	0.0	1	1438501	1438502	17431	1438501	0.02769858336394284
500	0.0	1	1440001	1440002	17274	1440001	0.02769858336394284
500	0.0	1	1441501	1441502	17361	1441501	0.02769858336394284
500	0.0	1	1443001	1443002	17879	1443001	0.02769858336394284
500	0.0	1	1444501	1444502	18019	1444501	0.02769858336394284
500	0.0	1	1446001	1446002	17771	1446001	0.02769858336394284
500	0.0	1	1447501	1447502	16757	1447501	0.02769858336394284
500	0.0	1	1449001	1449002	16350	1449001	0.02769858336394284
500	0.0	1	1450501	1450502	16118	1450501	0.02769858336394284
500	0.0	1	1452001	1452002	15661	1452001	0.02769858336394284
500	0.0	1	1453501	1453502	14735	1453501	0.02769858336394284
500	0.0	1	1455001	1455002	14324	1455001	0.02769858336394284
500	0.0	1	1456501	1456502	12924	1456501	0.02769858336394284
500	0.0	1	1458001	1458002	12517	1458001	0.02769858336394284
500	0.0	1	1459501	1459502	12521	1459501	0.02769858336394284
500	0.0	1	1461001	1461002	12606	1461001	0.02769858336394284
500	0.0	1	1462501	1462502	12563	1462501	0.02769858336394284
500	0.0	1	1464001	1464002	13034	1464001	0.02769858336394284
500	0.0	1	1465501	1465502	12993	1465501	0.02769858336394284
500	0.0	1	1467001	1467002	12817	1467001	0.02769858336394284
500	0.0	1	1468501	1468502	12847	1468501	0.02769858336394284
500	0.0	1	1470001	1470002	12712	1470001	0.02769858336394284
500	0.0	1	1471501	1471502	12065	1471501	0.02769858336394284
500	0.0	1	1473001	1473002	11896	1473001	0.02769858336394284
500	0.0	1	1474501	1474502	11890	1474501	0.02769858336394284
500	0.0	1	1476001	1476002	11656	1476001	0.02769858336394284
500	0.0	1	1477501	1477502	11627	1477501	0.02769858336394284
500	0.0	1	1479001	1479002	11349	1479001	0.02769858336394284
500	0.0	1	1480501	1480502	10816	1480501	0.02769858336394284
500	0.0	1	1482001	1482002	10183	1482001	0.02769858336394284
500	0.0	1	1483501	1483502	9693	1483501	0.02769858336394284
500	0.0	1	1485001	1485002	9450	1485001	0.02769858336394284
500	0.0	1	1486501	1486502	8613	1486501	0.02769858336394284
500	0.0	1	1488001	1488002	8375	1488001	0.02769858336394284
500	0.0	1	1489501	1489502	8256	1489501	0.02769858336394284
500	0.0	1	1491001	1491002	8198	1491001	0.02769858336394284
500	0.0	1	1492501	1492502	8060	1492501	0.02769858336394284
500	0.0	1	1494001	1494002	7924	1494001	0.02769858336394284
500	0.0	1	1495501	1495502	7685	1495501	0.02769858336394284
500	0.0	1	1497001	1497002	7473	1497001	0.02769858336394284
500	0.0	1	1498501	1498502	7381	1498501	0.02769858336394284
500	0.0	2	1	2	7671	1500001	0.02769858336394284
500	0.0	2	1501	1502	9131	1501501	0.02769858336394284
500	0.0	2	3001	3002	9379	1503001	0.02769858336394284
500	0.0	2	4501	4502	9562	1504501	0.02769858336394284
500	0.0	2	6001	6002	9680	1506001	0.02769858336394284
500	0.0	2	7501	7502	10326	1507501	0.02769858336394284
500	0.0	2	9001	9002	10398	1509001	0.02769858336394284
500	0.0	2	10501	10502	10562	1510501	0.02769858336394284
500	0.0	2	12001	12002	10942	1512001	0.02769858336394284
500	0.0	2	13501	13502	11030	1513501	0.02769858336394284
500	0.0	2	15001	15002	11068	1515001	0.02769858336394284
500	0.0	2	16501	16502	11252	1516501	0.02769858336394284
500	0.0	2	18001	18002	11412	1518001	0.02769858336394284
500	0.0	2	19501	19502	11594	1519501	0.02769858336394284
500	0.0	2	21001	21002	11671	1521001	0.02769858336394284
500	0.0	2	22501	22502	11887	1522501	0.02769858336394284
500	0.0	2	24001	24002	12031	1524001	0.02769858336394284
500	0.0	2	25501	25502	12219	1525501	0.02769858336394284
500	0.0	2	27001	27002	12401	1527001	0.02769858336394284
500	0.0	2	28501	28502	12545	1528501	0.02769858336394284
500	0.0	2	30001	30002	12641	1530001	0.02769858336394284
500	0.0	2	31501	31502	12462	1531501	0.02769858336394284
500	0.0	2	33001	33002	12289	1533001	0.02769858336394284
500	0.0	2	34501	34502	12501	1534501	0.02769858336394284
500	0.0	2	36001	36002	12039	1536001	0.02769858336394284
500	0.0	2	37501	37502	11830	1537501	0.02769858336394284
500	0.0	2	39001	39002	10602	1539001	0.02769858336394284
500	0.0	2	40501	40502	10933	1540501	0.02769858336394284
500	0.0	2	42001	42002	11807	1542001	0.02769858336394284
500	0.0	2	43501	43502	11880	1543501	0.02769858336394284
500	0.0	2	45001	45002	11816	1545001	0.02769858336394284
500	0.0	2	46501	46502	11854	1546501	0.02769858336394284
500	0.0	2	48001	48002	11972	1548001	0.02769858336394284
500	0.0	2	49501	49502	11900	1549501	0.02769858336394284
500	0.0	2	51001	51002	11902	1551001	0.02769858336394284
500	0.0	2	52501	52502	11785	1552501	0.02769858336394284
500	0.0	2	54001	54002	12036	1554001	0.02769858336394284
500	0.0	2	55501	55502	12063	1555501	0.02769858336394284
500	0.0	2	57001	57002	12134	1557001	0.02769858336394284
500	0.0	2	58501	58502	11892	1558501	0.02769858336394284
500	0.0	2	60001	60002	12356	1560001	0.02769858336394284
500	0.0	2	61501	61502	13068	1561501	0.02769858336394284
500	0.0	2	63001	63002	13114	1563001	0.02769858336394284
500	0.0	2	64501	64502	13060	1564501	0.02769858336394284
500	0.0	2	66001	66002	13087	1566001	0.02769858336394284
500	0.0	2	67501	67502	13700	1567501	0.02769858336394284
500	0.0	2	69001	69002	14386	1569001	0.02769858336394284
500	0.0	2	70501	70502	14162	1570501	0.02769858336394284
500	0.0	2	72001	72002	13990	1572001	0.02769858336394284
500	0.0	2	73501	73502	13751	1573501	0.02769858336394284
500	0.0	2	75001	75002	13897	1575001	0.02769858336394284
500	0.0	2	76501	76502	14237	1576501	0.02769858336394284
500	0.0	2	78001	78002	14473	1578001	0.02769858336394284
500	0.0	2	79501	79502	14224	1579501	0.02769858336394284
500	0.0	2	81001	81002	14616	1581001	0.02769858336394284
500	0.0	2	82501	82502	13917	1582501	0.02769858336394284
500	0.0	2	84001	84002	13707	1584001	0.02769858336394284
500	0.0	2	85501	85502	14236	1585501	0.02769858336394284
500	0.0	2	87001	87002	14109	1587001	0.02769858336394284
500	0.0	2	88501	88502	14265	1588501	0.02769858336394284
500	0.0	2	90001	90002	14199	1590001	0.02769858336394284
500	0.0	2	91501	91502	14347	1591501	0.02769858336394284
500	0.0	2	93001	93002	14342	1593001	0.02769858336394284
500	0.0	2	94501	94502	14694	1594501	0.02769858336394284
500	0.0	2	96001	96002	14671	1596001	0.02769858336394284
500	0.0	2	97501	97502	14126	1597501	0.02769858336394284
500	0.0	2	99001	99002	14405	1599001	0.02769858336394284
500	0.0	2	100501	100502	14648	1600501	0.02769858336394284
500	0.0	2	102001	102002	14490	1602001	0.02769858336394284
500	0.0	2	103501	103502	15036	1603501	0.02769858336394284
500	0.0	2	105001	105002	15033	1605001	0.02769858336394284
500	0.0	2	106501	106502	15327	1606501	0.02769858336394284
500	0.0	2	108001	108002	14899	1608001	0.02769858336394284
500	0.0	2	109501	109502	15364	1609501	0.02769858336394284
500	0.0	2	111001	111002	15441	1611001	0.02769858336394284
500	0.0	2	112501	112502	15604	1612501	0.02769858336394284
500	0.0	2	114001	114002	15698	1614001	0.02769858336394284
500	0.0	2	115501	115502	15057	1615501	0.02769858336394284
500	0.0	2	117001	117002	15010	1617001	0.02769858336394284
500	0.0	2	118501	118502	14999	1618501	0.02769858336394284
500	0.0	2	120001	120002	14825	1620001	0.02769858336394284
500	0.0	2	121501	121502	14123	1621501	0.02769858336394284
500	0.0	2	123001	123002	13445	1623001	0.02769858336394284
500	0.0	2	124501	124502	13182	1624501	0.02769858336394284
500	0.0	2	126001	126002	13945	1626001	0.02769858336394284
500	0.0	2	127501	127502	14067	1627501	0.02769858336394284
500	0.0	2	129001	129002	13733	1629001	0.02769858336394284
500	0.0	2	130501	130502	13781	1630501	0.02769858336394284
500	0.0	2	132001	132002	14099	1632001	0.02769858336394284
500	0.0	2	133501	133502	13946	1633501	0.02769858336394284
500	0.0	2	135001	135002	14024	1635001	0.02769858336394284
500	0.0	2	136501	136502	14132	1636501	0.02769858336394284
500	0.0	2	138001	138002	13726	1638001	0.02769858336394284
500	0.0	2	139501	139502	13138	1639501	0.02769858336394284
500	0.0	2	141001	141002	12975	1641001	0.02769858336394284
500	0.0	2	142501	142502	13230	1642501	0.02769858336394284
500	0.0	2	144001	144002	13180	1644001	0.02769858336394284
500	0.0	2	145501	145502	13308	1645501	0.02769858336394284
500	0.0	2	147001	147002	13331	1647001	0.02769858336394284
500	0.0	2	148501	148502	13224	1648501	0.02769858336394284
500	0.0	2	150001	150002	13072	1650001	0.02769858336394284
500	0.0	2	151501	151502	12940	1651501	0.02769858336394284
500	0.0	2	153001	153002	11999	1653001	0.02769858336394284
500	0.0	2	154501	154502	11953	1654501	0.02769858336394284
500	0.0	2	156001	156002	11902	1656001	0.02769858336394284
500	0.0	2	157501	157502	12027	1657501	0.02769858336394284
500	0.0	2	159001	159002	12031	1659001	0.02769858336394284
500	0.0	2	160501	160502	11836	1660501	0.02769858336394284
500	0.0	2	162001	162002	11697	1662001	0.02769858336394284
500	0.0	2	163501	163502	11682	1663501	0.02769858336394284
500	0.0	2	165001	165002	11746	1665001	0.02769858336394284
500	0.0	2	166501	166502	11783	1666501	0.02769858336394284
500	0.0	2	168001	168002	11701	1668001	0.02769858336394284
500	0.0	2	169501	169502	11104	1669501	0.02769858336394284
500	0.0	2	171001	171002	11030	1671001	0.02769858336394284
500	0.0	2	172501	172502	10548	1672501	0.02769858336394284
500	0.0	2	174001	174002	10651	1674001	0.02769858336394284
500	0.0	2	175501	175502	10574	1675501	0.02769858336394284
500	0.0	2	177001	177002	10374	1677001	0.02769858336394284
500	0.0	2	178501	178502	10390	1678501	0.02769858336394284
500	0.0	2	180001	180002	10120	1680001	0.02769858336394284
500	0.0	2	181501	181502	10232	1681501	0.02769858336394284
500	0.0	2	183001	183002	11035	1683001	0.02769858336394284
500	0.0	2	184501	184502	11082	1684501	0.02769858336394284
500	0.0	2	186001	186002	10846	1686001	0.02769858336394284
500	0.0	2	187501	187502	10766	1687501	0.02769858336394284
500	0.0	2	189001	189002	10770	1689001	0.02769858336394284
500	0.0	2	190501	190502	10725	1690501	0.02769858336394284
500	0.0	2	192001	192002	10685	1692001	0.02769858336394284
500	0.0	2	193501	193502	11188	1693501	0.02769858336394284
500	0.0	2	195001	195002	11204	1695001	0.02769858336394284
500	0.0	2	196501	196502	11199	1696501	0.02769858336394284
500	0.0	2	198001	198002	11292	1698001	0.02769858336394284
500	0.0	2	199501	199502	11278	1699501	0.02769858336394284
500	0.0	2	201001	201002	11236	1701001	0.02769858336394284
500	0.0	2	202501	202502	11284	1702501	0.02769858336394284
500	0.0	2	204001	204002	11751	1704001	0.02769858336394284
500	0.0	2	205501	205502	11719	1705501	0.02769858336394284
500	0.0	2	207001	207002	12432	1707001	0.02769858336394284
500	0.0	2	208501	208502	12444	1708501	0.02769858336394284
500	0.0	2	210001	210002	13053	1710001	0.02769858336394284
500	0.0	2	211501	211502	12765	1711501	0.02769858336394284
500	0.0	2	213001	213002	12310	1713001	0.02769858336394284
500	0.0	2	214501	214502	12498	1714501	0.02769858336394284
500	0.0	2	216001	216002	12578	1716001	0.02769858336394284
500	0.0	2	217501	217502	13046	1717501	0.02769858336394284
500	0.0	2	219001	219002	13017	1719001	0.02769858336394284
500	0.0	2	220501	220502	13172	1720501	0.02769858336394284
500	0.0	2	222001	222002	13369	1722001	0.02769858336394284
500	0.0	2	223501	223502	13353	1723501	0.02769858336394284
500	0.0	2	225001	225002	13332	1725001	0.02769858336394284
500	0.0	2	226501	226502	13275	1726501	0.02769858336394284
500	0.0	2	228001	228002	13649	1728001	0.02769858336394284
500	0.0	2	229501	229502	13686	1729501	0.02769858336394284
500	0.0	2	231001	231002	13756	1731001	0.02769858336394284
500	0.0	2	232501	232502	13450	1732501	0.02769858336394284
500	0.0	2	234001	234002	13402	1734001	0.02769858336394284
500	0.0	2	235501	235502	13376	1735501	0.02769858336394284
500	0.0	2	237001	237002	13360	1737001	0.02769858336394284
500	0.0	2	238501	238502	13241	1738501	0.02769858336394284
500	0.0	2	240001	240002	13569	1740001	0.02769858336394284
500	0.0	2	241501	241502	13847	1741501	0.02769858336394284
500	0.0	2	243001	243002	13763	1743001	0.02769858336394284
500	0.0	2	244501	244502	13915	1744501	0.02769858336394284
500	0.0	2	246001	246002	13855	1746001	0.02769858336394284
500	0.0	2	247501	247502	13599	1747501	0.02769858336394284
500	0.0	2	249001	249002	13252	1749001	0.02769858336394284
500	0.0	2	250501	250502	13392	1750501	0.02769858336394284
500	0.0	2	252001	252002	13044	1752001	0.02769858336394284
500	0.0	2	253501	253502	13183	1753501	0.02769858336394284
500	0.0	2	255001	255002	13473	1755001	0.02769858336394284
500	0.0	2	256501	256502	13648	1756501	0.02769858336394284
500	0.0	2	258001	258002	13508	1758001	0.02769858336394284
500	0.0	2	259501	259502	13672	1759501	0.02769858336394284
500	0.0	2	261001	261002	14727	1761001	0.02769858336394284
500	0.0	2	262501	262502	14757	1762501	0.02769858336394284
500	0.0	2	264001	264002	14896	1764001	0.02769858336394284
500	0.0	2	265501	265502	14755	1765501	0.02769858336394284
500	0.0	2	267001	267002	14350	1767001	0.02769858336394284
500	0.0	2	268501	268502	15148	1768501	0.02769858336394284
500	0.0	2	270001	270002	15201	1770001	0.02769858336394284
500	0.0	2	271501	271502	15579	1771501	0.02769858336394284
500	0.0	2	273001	273002	15538	1773001	0.02769858336394284
500	0.0	2	274501	274502	15436	1774501	0.02769858336394284
500	0.0	2	276001	276002	15217	1776001	0.02769858336394284
500	0.0	2	277501	277502	14898	1777501	0.02769858336394284
500	0.0	2	279001	279002	14479	1779001	0.02769858336394284
500	0.0	2	280501	280502	14499	1780501	0.02769858336394284
500	0.0	2	282001	282002	14339	1782001	0.02769858336394284
500	0.0	2	283501	283502	14263	1783501	0.02769858336394284
500	0.0	2	285001	285002	14245	1785001	0.02769858336394284
500	0.0	2	286501	286502	13980	1786501	0.02769858336394284
500	0.0	2	288001	288002	14227	1788001	0.02769858336394284
500	0.0	2	289501	289502	14244	1789501	0.02769858336394284
500	0.0	2	291001	291002	14076	1791001	0.02769858336394284
500	0.0	2	292501	292502	14543	1792501	0.02769858336394284
500	0.0	2	294001	294002	14162	1794001	0.02769858336394284
500	0.0	2	295501	295502	14718	1795501	0.02769858336394284
500	0.0	2	297001	297002	14710	1797001	0.02769858336394284
500	0.0	2	298501	298502	14693	1798501	0.02769858336394284
500	0.0	2	300001	300002	13961	1800001	0.02769858336394284
500	0.0	2	301501	301502	14009	1801501	0.02769858336394284
500	0.0	2	303001	303002	13903	1803001	0.02769858336394284
500	0.0	2	304501	304502	14845	1804501	0.02769858336394284
500	0.0	2	306001	306002	14494	1806001	0.02769858336394284
500	0.0	2	307501	307502	14513	1807501	0.02769858336394284
500	0.0	2	309001	309002	14613	1809001	0.02769858336394284
500	0.0	2	310501	310502	15266	1810501	0.02769858336394284
500	0.0	2	312001	312002	15305	1812001	0.02769858336394284
500	0.0	2	313501	313502	15159	1813501	0.02769858336394284
500	0.0	2	315001	315002	15100	1815001	0.02769858336394284
500	0.0	2	316501	316502	15053	1816501	0.02769858336394284
500	0.0	2	318001	318002	14853	1818001	0.02769858336394284
500	0.0	2	319501	319502	15085	1819501	0.02769858336394284
500	0.0	2	321001	321002	14844	1821001	0.02769858336394284
500	0.0	2	322501	322502	14866	1822501	0.02769858336394284
500	0.0	2	324001	324002	14730	1824001	0.02769858336394284
500	0.0	2	325501	325502	14751	1825501	0.02769858336394284
500	0.0	2	327001	327002	14938	1827001	0.02769858336394284
500	0.0	2	328501	328502	14580	1828501	0.02769858336394284
500	0.0	2	330001	330002	14975	1830001	0.02769858336394284
500	0.0	2	331501	331502	14485	1831501	0.02769858336394284
500	0.0	2	333001	333002	14815	1833001	0.02769858336394284
500	0.0	2	334501	334502	14798	1834501	0.02769858336394284
500	0.0	2	336001	336002	14844	1836001	0.02769858336394284
500	0.0	2	337501	337502	15154	1837501	0.02769858336394284
500	0.0	2	339001	339002	15264	1839001	0.02769858336394284
500	0.0	2	340501	340502	15421	1840501	0.02769858336394284
500	0.0	2	342001	342002	15248	1842001	0.02769858336394284
500	0.0	2	343501	343502	15112	1843501	0.02769858336394284
500	0.0	2	345001	345002	15899	1845001	0.02769858336394284
500	0.0	2	346501	346502	15820	1846501	0.02769858336394284
500	0.0	2	348001	348002	16062	1848001	0.02769858336394284
500	0.0	2	349501	349502	16041	1849501	0.02769858336394284
500	0.0	2	351001	351002	16015	1851001	0.02769858336394284
500	0.0	2	352501	352502	16280	1852501	0.02769858336394284
500	0.0	2	354001	354002	15728	1854001	0.02769858336394284
500	0.0	2	355501	355502	15664	1855501	0.02769858336394284
500	0.0	2	357001	357002	15641	1857001	0.02769858336394284
500	0.0	2	358501	358502	15646	1858501	0.02769858336394284
500	0.0	2	360001	360002	15412	1860001	0.02769858336394284
500	0.0	2	361501	361502	15489	1861501	0.02769858336394284
500	0.0	2	363001	363002	14545	1863001	0.02769858336394284
500	0.0	2	364501	364502	14539	1864501	0.02769858336394284
500	0.0	2	366001	366002	14535	1866001	0.02769858336394284
500	0.0	2	367501	367502	14308	1867501	0.02769858336394284
500	0.0	2	369001	369002	14187	1869001	0.02769858336394284
500	0.0	2	370501	370502	14251	1870501	0.02769858336394284
500	0.0	2	372001	372002	14699	1872001	0.02769858336394284
500	0.0	2	373501	373502	14374	1873501	0.02769858336394284
500	0.0	2	375001	375002	13476	1875001	0.02769858336394284
500	0.0	2	376501	376502	13435	1876501	0.02769858336394284
500	0.0	2	378001	378002	13403	1878001	0.02769858336394284
500	0.0	2	379501	379502	13925	1879501	0.02769858336394284
500	0.0	2	381001	381002	13925	1881001	0.02769858336394284
500	0.0	2	382501	382502	14083	1882501	0.02769858336394284
500	0.0	2	384001	384002	13700	1884001	0.02769858336394284
500	0.0	2	385501	385502	13610	1885501	0.02769858336394284
500	0.0	2	387001	387002	13302	1887001	0.02769858336394284
500	0.0	2	388501	388502	12725	1888501	0.02769858336394284
500	0.0	2	390001	390002	12731	1890001	0.02769858336394284
500	0.0	2	391501	391502	12537	1891501	0.02769858336394284
500	0.0	2	393001	393002	12695	1893001	0.02769858336394284
500	0.0	2	394501	394502	12779	1894501	0.02769858336394284
500	0.0	2	396001	396002	12477	1896001	0.02769858336394284
500	0.0	2	397501	397502	12025	1897501	0.02769858336394284
500	0.0	2	399001	399002	12576	1899001	0.02769858336394284
500	0.0	2	400501	400502	12585	1900501	0.02769858336394284
500	0.0	2	402001	402002	12665	1902001	0.02769858336394284
500	0.0	2	403501	403502	12103	1903501	0.02769858336394284
500	0.0	2	405001	405002	12064	1905001	0.02769858336394284
500	0.0	2	406501	406502	11510	1906501	0.02769858336394284
500	0.0	2	408001	408002	11610	1908001	0.02769858336394284
500	0.0	2	409501	409502	11690	1909501	0.02769858336394284
500	0.0	2	411001	411002	11762	1911001	0.02769858336394284
500	0.0	2	412501	412502	11689	1912501	0.02769858336394284
500	0.0	2	414001	414002	11728	1914001	0.02769858336394284
500	0.0	2	415501	415502	11631	1915501	0.02769858336394284
500	0.0	2	417001	417002	11805	1917001	0.02769858336394284
500	0.0	2	418501	418502	11819	1918501	0.02769858336394284
500	0.0	2	420001	420002	11793	1920001	0.02769858336394284
500	0.0	2	421501	421502	12179	1921501	0.02769858336394284
500	0.0	2	423001	423002	12343	1923001	0.02769858336394284
500	0.0	2	424501	424502	12585	1924501	0.02769858336394284
500	0.0	2	426001	426002	12853	1926001	0.02769858336394284
500	0.0	2	427501	427502	13421	1927501	0.02769858336394284
500	0.0	2	429001	429002	13288	1929001	0.02769858336394284
500	0.0	2	430501	430502	13242	1930501	0.02769858336394284
500	0.0	2	432001	432002	13142	1932001	0.02769858336394284
500	0.0	2	433501	433502	13262	1933501	0.02769858336394284
500	0.0	2	435001	435002	13212	1935001	0.02769858336394284
500	0.0	2	436501	436502	13819	1936501	0.02769858336394284
500	0.0	2	438001	438002	13857	1938001	0.02769858336394284
500	0.0	2	439501	439502	13816	1939501	0.02769858336394284
500	0.0	2	441001	441002	13806	1941001	0.02769858336394284
500	0.0	2	442501	442502	14102	1942501	0.02769858336394284
500	0.0	2	444001	444002	14192	1944001	0.02769858336394284
500	0.0	2	445501	445502	14046	1945501	0.02769858336394284
500	0.0	2	447001	447002	14311	1947001	0.02769858336394284
500	0.0	2	448501	448502	14175	1948501	0.02769858336394284
500	0.0	2	450001	450002	14244	1950001	0.02769858336394284
500	0.0	2	451501	451502	14100	1951501	0.02769858336394284
500	0.0	2	453001	453002	14839	1953001	0.02769858336394284
500	0.0	2	454501	454502	14993	1954501	0.02769858336394284
500	0.0	2	456001	456002	15051	1956001	0.02769858336394284
500	0.0	2	457501	457502	14956	1957501	0.02769858336394284
500	0.0	2	459001	459002	15143	1959001	0.02769858336394284
500	0.0	2	460501	460502	14699	1960501	0.02769858336394284
500	0.0	2	462001	462002	14843	1962001	0.02769858336394284
500	0.0	2	463501	463502	15015	1963501	0.02769858336394284
500	0.0	2	465001	465002	15218	1965001	0.02769858336394284
500	0.0	2	466501	466502	16170	1966501	0.02769858336394284
500	0.0	2	468001	468002	17814	1968001	0.02769858336394284
500	0.0	2	469501	469502	17803	1969501	0.02769858336394284
500	0.0	2	471001	471002	17712	1971001	0.02769858336394284
500	0.0	2	472501	472502	17637	1972501	0.02769858336394284
500	0.0	2	474001	474002	17569	1974001	0.02769858336394284
500	0.0	2	475501	475502	17539	1975501	0.02769858336394284
500	0.0	2	477001	477002	17719	1977001	0.02769858336394284
500	0.0	2	478501	478502	17604	1978501	0.02769858336394284
500	0.0	2	480001	480002	17501	1980001	0.02769858336394284
500	0.0	2	481501	481502	17362	1981501	0.02769858336394284
500	0.0	2	483001	483002	17348	1983001	0.02769858336394284
500	0.0	2	484501	484502	17532	1984501	0.02769858336394284
500	0.0	2	486001	486002	17878	1986001	0.02769858336394284
500	0.0	2	487501	487502	17137	1987501	0.02769858336394284
500	0.0	2	489001	489002	17282	1989001	0.02769858336394284
500	0.0	2	490501	490502	16756	1990501	0.02769858336394284
500	0.0	2	492001	492002	16836	1992001	0.02769858336394284
500	0.0	2	493501	493502	16919	1993501	0.02769858336394284
500	0.0	2	495001	495002	16383	1995001	0.02769858336394284
500	0.0	2	496501	496502	16623	1996501	0.02769858336394284
500	0.0	2	498001	498002	16592	1998001	0.02769858336394284
500	0.0	2	499501	499502	16547	1999501	0.02769858336394284
500	0.0	2	501001	501002	16856	2001001	0.02769858336394284
500	0.0	2	502501	502502	16824	2002501	0.02769858336394284
500	0.0	2	504001	504002	16786	2004001	0.02769858336394284
500	0.0	2	505501	505502	16717	2005501	0.02769858336394284
500	0.0	2	507001	507002	16238	2007001	0.02769858336394284
500	0.0	2	508501	508502	16003	2008501	0.02769858336394284
500	0.0	2	510001	510002	16071	2010001	0.02769858336394284
500	0.0	2	511501	511502	16011	2011501	0.02769858336394284
500	0.0	2	513001	513002	15904	2013001	0.02769858336394284
500	0.0	2	514501	514502	15888	2014501	0.02769858336394284
500	0.0	2	516001	516002	15861	2016001	0.02769858336394284
500	0.0	2	517501	517502	15305	2017501	0.02769858336394284
500	0.0	2	519001	519002	14743	2019001	0.02769858336394284
500	0.0	2	520501	520502	14202	2020501	0.02769858336394284
500	0.0	2	522001	522002	14018	2022001	0.02769858336394284
500	0.0	2	523501	523502	13939	2023501	0.02769858336394284
500	0.0	2	525001	525002	15730	2025001	0.02769858336394284
500	0.0	2	526501	526502	15751	2026501	0.02769858336394284
500	0.0	2	528001	528002	15655	2028001	0.02769858336394284
500	0.0	2	529501	529502	14389	2029501	0.02769858336394284
500	0.0	2	531001	531002	14257	2031001	0.02769858336394284
500	0.0	2	532501	532502	14280	2032501	0.02769858336394284
500	0.0	2	534001	534002	14356	2034001	0.02769858336394284
500	0.0	2	535501	535502	14339	2035501	0.02769858336394284
500	0.0	2	537001	537002	14608	2037001	0.02769858336394284
500	0.0	2	538501	538502	14846	2038501	0.02769858336394284
500	0.0	2	540001	540002	14780	2040001	0.02769858336394284
500	0.0	2	541501	541502	14580	2041501	0.02769858336394284
500	0.0	2	543001	543002	14815	2043001	0.02769858336394284
500	0.0	2	544501	544502	15059	2044501	0.02769858336394284
500	0.0	2	546001	546002	15930	2046001	0.02769858336394284
500	0.0	2	547501	547502	16078	2047501	0.02769858336394284
500	0.0	2	549001	549002	15952	2049001	0.02769858336394284
500	0.0	2	550501	550502	15954	2050501	0.02769858336394284
500	0.0	2	552001	552002	16033	2052001	0.02769858336394284
500	0.0	2	553501	553502	15822	2053501	0.02769858336394284
500	0.0	2	555001	555002	15959	2055001	0.02769858336394284
500	0.0	2	556501	556502	14562	2056501	0.02769858336394284
500	0.0	2	558001	558002	14909	2058001	0.02769858336394284
500	0.0	2	559501	559502	14899	2059501	0.02769858336394284
500	0.0	2	561001	561002	14673	2061001	0.02769858336394284
500	0.0	2	562501	562502	14372	2062501	0.02769858336394284
500	0.0	2	564001	564002	14353	2064001	0.02769858336394284
500	0.0	2	565501	565502	14299	2065501	0.02769858336394284
500	0.0	2	567001	567002	14745	2067001	0.02769858336394284
500	0.0	2	568501	568502	14189	2068501	0.02769858336394284
500	0.0	2	570001	570002	13505	2070001	0.02769858336394284
500	0.0	2	571501	571502	13915	2071501	0.02769858336394284
500	0.0	2	573001	573002	14019	2073001	0.02769858336394284
500	0.0	2	574501	574502	13980	2074501	0.02769858336394284
500	0.0	2	576001	576002	14052	2076001	0.02769858336394284
500	0.0	2	577501	577502	13852	2077501	0.02769858336394284
500	0.0	2	579001	579002	13794	2079001	0.02769858336394284
500	0.0	2	580501	580502	13687	2080501	0.02769858336394284
500	0.0	2	582001	582002	13986	2082001	0.02769858336394284
500	0.0	2	583501	583502	13986	2083501	0.02769858336394284
500	0.0	2	585001	585002	13536	2085001	0.02769858336394284
500	0.0	2	586501	586502	13409	2086501	0.02769858336394284
500	0.0	2	588001	588002	13350	2088001	0.02769858336394284
500	0.0	2	589501	589502	12752	2089501	0.02769858336394284
500	0.0	2	591001	591002	12638	2091001	0.02769858336394284
500	0.0	2	592501	592502	12818	2092501	0.02769858336394284
500	0.0	2	594001	594002	12913	2094001	0.02769858336394284
500	0.0	2	595501	595502	13180	2095501	0.02769858336394284
500	0.0	2	597001	597002	13204	2097001	0.02769858336394284
500	0.0	2	598501	598502	14233	2098501	0.02769858336394284
500	0.0	2	600001	600002	14130	2100001	0.02769858336394284
500	0.0	2	601501	601502	14501	2101501	0.02769858336394284
500	0.0	2	603001	603002	14429	2103001	0.02769858336394284
500	0.0	2	604501	604502	14174	2104501	0.02769858336394284
500	0.0	2	606001	606002	14366	2106001	0.02769858336394284
500	0.0	2	607501	607502	14340	2107501	0.02769858336394284
500	0.0	2	609001	609002	14456	2109001	0.02769858336394284
500	0.0	2	610501	610502	14810	2110501	0.02769858336394284
500	0.0	2	612001	612002	14810	2112001	0.02769858336394284
500	0.0	2	613501	613502	14631	2113501	0.02769858336394284
500	0.0	2	615001	615002	13960	2115001	0.02769858336394284
500	0.0	2	616501	616502	13931	2116501	0.02769858336394284
500	0.0	2	618001	618002	13915	2118001	0.02769858336394284
500	0.0	2	619501	619502	13930	2119501	0.02769858336394284
500	0.0	2	621001	621002	14115	2121001	0.02769858336394284
500	0.0	2	622501	622502	13961	2122501	0.02769858336394284
500	0.0	2	624001	624002	13868	2124001	0.02769858336394284
500	0.0	2	625501	625502	14254	2125501	0.02769858336394284
500	0.0	2	627001	627002	14247	2127001	0.02769858336394284
500	0.0	2	628501	628502	14508	2128501	0.02769858336394284
500	0.0	2	630001	630002	14616	2130001	0.02769858336394284
500	0.0	2	631501	631502	14615	2131501	0.02769858336394284
500	0.0	2	633001	633002	13517	2133001	0.02769858336394284
500	0.0	2	634501	634502	13971	2134501	0.02769858336394284
500	0.0	2	636001	636002	13643	2136001	0.02769858336394284
500	0.0	2	637501	637502	13648	2137501	0.02769858336394284
500	0.0	2	639001	639002	13601	2139001	0.02769858336394284
500	0.0	2	640501	640502	13664	2140501	0.02769858336394284
500	0.0	2	642001	642002	13698	2142001	0.02769858336394284
500	0.0	2	643501	643502	13637	2143501	0.02769858336394284
500	0.0	2	645001	645002	13696	2145001	0.02769858336394284
500	0.0	2	646501	646502	13633	2146501	0.02769858336394284
500	0.0	2	648001	648002	13258	2148001	0.02769858336394284
500	0.0	2	649501	649502	13249	2149501	0.02769858336394284
500	0.0	2	651001	651002	13100	2151001	0.02769858336394284
500	0.0	2	652501	652502	13713	2152501	0.02769858336394284
500	0.0	2	654001	654002	14166	2154001	0.02769858336394284
500	0.0	2	655501	655502	14297	2155501	0.02769858336394284
500	0.0	2	657001	657002	15166	2157001	0.02769858336394284
500	0.0	2	658501	658502	15009	2158501	0.02769858336394284
500	0.0	2	660001	660002	14920	2160001	0.02769858336394284
500	0.0	2	661501	661502	14892	2161501	0.02769858336394284
500	0.0	2	663001	663002	14905	2163001	0.02769858336394284
500	0.0	2	664501	664502	14784	2164501	0.02769858336394284
500	0.0	2	666001	666002	14815	2166001	0.02769858336394284
500	0.0	2	667501	667502	15036	2167501	0.02769858336394284
500	0.0	2	669001	669002	14789	2169001	0.02769858336394284
500	0.0	2	670501	670502	14943	2170501	0.02769858336394284
500	0.0	2	672001	672002	15954	2172001	0.02769858336394284
500	0.0	2	673501	673502	16103	2173501	0.02769858336394284
500	0.0	2	675001	675002	16071	2175001	0.02769858336394284
500	0.0	2	676501	676502	16167	2176501	0.02769858336394284
500	0.0	2	678001	678002	16180	2178001	0.02769858336394284
500	0.0	2	679501	679502	16269	2179501	0.02769858336394284
500	0.0	2	681001	681002	16211	2181001	0.02769858336394284
500	0.0	2	682501	682502	16255	2182501	0.02769858336394284
500	0.0	2	684001	684002	16016	2184001	0.02769858336394284
500	0.0	2	685501	685502	15962	2185501	0.02769858336394284
500	0.0	2	687001	687002	15814	2187001	0.02769858336394284
500	0.0	2	688501	688502	15588	2188501	0.02769858336394284
500	0.0	2	690001	690002	15496	2190001	0.02769858336394284
500	0.0	2	691501	691502	15558	2191501	0.02769858336394284
500	0.0	2	693001	693002	16569	2193001	0.02769858336394284
500	0.0	2	694501	694502	16660	2194501	0.02769858336394284
500	0.0	2	696001	696002	16472	2196001	0.02769858336394284
500	0.0	2	697501	697502	16960	2197501	0.02769858336394284
500	0.0	2	699001	699002	16886	2199001	0.02769858336394284
500	0.0	2	700501	700502	16699	2200501	0.02769858336394284
500	0.0	2	702001	702002	17114	2202001	0.02769858336394284
500	0.0	2	703501	703502	17375	2203501	0.02769858336394284
500	0.0	2	705001	705002	17278	2205001	0.02769858336394284
500	0.0	2	706501	706502	17606	2206501	0.02769858336394284
500	0.0	2	708001	708002	17581	2208001	0.02769858336394284
500	0.0	2	709501	709502	17776	2209501	0.02769858336394284
500	0.0	2	711001	711002	17762	2211001	0.02769858336394284
500	0.0	2	712501	712502	17395	2212501	0.02769858336394284
500	0.0	2	714001	714002	17277	2214001	0.02769858336394284
500	0.0	2	715501	715502	17337	2215501	0.02769858336394284
500	0.0	2	717001	717002	17163	2217001	0.02769858336394284
500	0.0	2	718501	718502	16861	2218501	0.02769858336394284
500	0.0	2	720001	720002	16835	2220001	0.02769858336394284
500	0.0	2	721501	721502	15856	2221501	0.02769858336394284
500	0.0	2	723001	723002	15317	2223001	0.02769858336394284
500	0.0	2	724501	724502	15335	2224501	0.02769858336394284
500	0.0	2	726001	726002	14636	2226001	0.02769858336394284
500	0.0	2	727501	727502	14515	2227501	0.02769858336394284
500	0.0	2	729001	729002	14515	2229001	0.02769858336394284
500	0.0	2	730501	730502	14462	2230501	0.02769858336394284
500	0.0	2	732001	732002	14442	2232001	0.02769858336394284
500	0.0	2	733501	733502	13281	2233501	0.02769858336394284
500	0.0	2	735001	735002	13240	2235001	0.02769858336394284
500	0.0	2	736501	736502	13176	2236501	0.02769858336394284
500	0.0	2	738001	738002	13071	2238001	0.02769858336394284
500	0.0	2	739501	739502	12873	2239501	0.02769858336394284
500	0.0	2	741001	741002	12766	2241001	0.02769858336394284
500	0.0	2	742501	742502	12879	2242501	0.02769858336394284
500	0.0	2	744001	744002	12673	2244001	0.02769858336394284
500	0.0	2	745501	745502	11933	2245501	0.02769858336394284
500	0.0	2	747001	747002	11991	2247001	0.02769858336394284
500	0.0	2	748501	748502	12006	2248501	0.02769858336394284
500	0.0	2	750001	750002	11644	2250001	0.02769858336394284
500	0.0	2	751501	751502	11605	2251501	0.02769858336394284
500	0.0	2	753001	753002	11426	2253001	0.02769858336394284
500	0.0	2	754501	754502	11584	2254501	0.02769858336394284
500	0.0	2	756001	756002	11577	2256001	0.02769858336394284
500	0.0	2	757501	757502	11563	2257501	0.02769858336394284
500	0.0	2	759001	759002	11596	2259001	0.02769858336394284
500	0.0	2	760501	760502	12130	2260501	0.02769858336394284
500	0.0	2	762001	762002	12208	2262001	0.02769858336394284
500	0.0	2	763501	763502	12323	2263501	0.02769858336394284
500	0.0	2	765001	765002	12658	2265001	0.02769858336394284
500	0.0	2	766501	766502	12658	2266501	0.02769858336394284
500	0.0	2	768001	768002	12662	2268001	0.02769858336394284
500	0.0	2	769501	769502	12796	2269501	0.02769858336394284
500	0.0	2	771001	771002	12747	2271001	0.02769858336394284
500	0.0	2	772501	772502	12587	2272501	0.02769858336394284
500	0.0	2	774001	774002	12551	2274001	0.02769858336394284
500	0.0	2	775501	775502	12664	2275501	0.02769858336394284
500	0.0	2	777001	777002	12403	2277001	0.02769858336394284
500	0.0	2	778501	778502	12620	2278501	0.02769858336394284
500	0.0	2	780001	780002	13320	2280001	0.02769858336394284
500	0.0	2	781501	781502	13329	2281501	0.02769858336394284
500	0.0	2	783001	783002	13256	2283001	0.02769858336394284
500	0.0	2	784501	784502	13246	2284501	0.02769858336394284
500	0.0	2	786001	786002	13301	2286001	0.02769858336394284
500	0.0	2	787501	787502	13417	2287501	0.02769858336394284
500	0.0	2	789001	789002	13724	2289001	0.02769858336394284
500	0.0	2	790501	790502	14006	2290501	0.02769858336394284
500	0.0	2	792001	792002	13983	2292001	0.02769858336394284
500	0.0	2	793501	793502	14004	2293501	0.02769858336394284
500	0.0	2	795001	795002	13825	2295001	0.02769858336394284
500	0.0	2	796501	796502	13614	2296501	0.02769858336394284
500	0.0	2	798001	798002	14297	2298001	0.02769858336394284
500	0.0	2	799501	799502	14390	2299501	0.02769858336394284
500	0.0	2	801001	801002	13752	2301001	0.02769858336394284
500	0.0	2	802501	802502	13771	2302501	0.02769858336394284
500	0.0	2	804001	804002	14176	2304001	0.02769858336394284
500	0.0	2	805501	805502	14407	2305501	0.02769858336394284
500	0.0	2	807001	807002	14586	2307001	0.02769858336394284
500	0.0	2	808501	808502	14709	2308501	0.02769858336394284
500	0.0	2	810001	810002	14851	2310001	0.02769858336394284
500	0.0	2	811501	811502	15065	2311501	0.02769858336394284
500	0.0	2	813001	813002	15121	2313001	0.02769858336394284
500	0.0	2	814501	814502	14938	2314501	0.02769858336394284
500	0.0	2	816001	816002	15459	2316001	0.02769858336394284
500	0.0	2	817501	817502	15947	2317501	0.02769858336394284
500	0.0	2	819001	819002	16222	2319001	0.02769858336394284
500	0.0	2	820501	820502	16614	2320501	0.02769858336394284
500	0.0	2	822001	822002	16718	2322001	0.02769858336394284
500	0.0	2	823501	823502	16831	2323501	0.02769858336394284
500	0.0	2	825001	825002	16855	2325001	0.02769858336394284
500	0.0	2	826501	826502	17103	2326501	0.02769858336394284
500	0.0	2	828001	828002	16980	2328001	0.02769858336394284
500	0.0	2	829501	829502	17692	2329501	0.02769858336394284
500	0.0	2	831001	831002	17538	2331001	0.02769858336394284
500	0.0	2	832501	832502	17190	2332501	0.02769858336394284
500	0.0	2	834001	834002	17576	2334001	0.02769858336394284
500	0.0	2	835501	835502	17332	2335501	0.02769858336394284
500	0.0	2	837001	837002	17344	2337001	0.02769858336394284
500	0.0	2	838501	838502	17496	2338501	0.02769858336394284
500	0.0	2	840001	840002	17391	2340001	0.02769858336394284
500	0.0	2	841501	841502	17595	2341501	0.02769858336394284
500	0.0	2	843001	843002	16894	2343001	0.02769858336394284
500	0.0	2	844501	844502	16900	2344501	0.02769858336394284
500	0.0	2	846001	846002	16944	2346001	0.02769858336394284
500	0.0	2	847501	847502	16966	2347501	0.02769858336394284
500	0.0	2	849001	849002	16485	2349001	0.02769858336394284
500	0.0	2	850501	850502	16453	2350501	0.02769858336394284
500	0.0	2	852001	852002	16413	2352001	0.02769858336394284
500	0.0	2	853501	853502	16362	2353501	0.02769858336394284
500	0.0	2	855001	855002	16191	2355001	0.02769858336394284
500	0.0	2	856501	856502	15792	2356501	0.02769858336394284
500	0.0	2	858001	858002	15821	2358001	0.02769858336394284
500	0.0	2	859501	859502	15886	2359501	0.02769858336394284
500	0.0	2	861001	861002	15316	2361001	0.02769858336394284
500	0.0	2	862501	862502	14361	2362501	0.02769858336394284
500	0.0	2	864001	864002	14262	2364001	0.02769858336394284
500	0.0	2	865501	865502	14074	2365501	0.02769858336394284
500	0.0	2	867001	867002	14314	2367001	0.02769858336394284
500	0.0	2	868501	868502	13749	2368501	0.02769858336394284
500	0.0	2	870001	870002	13686	2370001	0.02769858336394284
500	0.0	2	871501	871502	13438	2371501	0.02769858336394284
500	0.0	2	873001	873002	13370	2373001	0.02769858336394284
500	0.0	2	874501	874502	14081	2374501	0.02769858336394284
500	0.0	2	876001	876002	14024	2376001	0.02769858336394284
500	0.0	2	877501	877502	13361	2377501	0.02769858336394284
500	0.0	2	879001	879002	13281	2379001	0.02769858336394284
500	0.0	2	880501	880502	13196	2380501	0.02769858336394284
500	0.0	2	882001	882002	13279	2382001	0.02769858336394284
500	0.0	2	883501	883502	13440	2383501	0.02769858336394284
500	0.0	2	885001	885002	13328	2385001	0.02769858336394284
500	0.0	2	886501	886502	13376	2386501	0.02769858336394284
500	0.0	2	888001	888002	12979	2388001	0.02769858336394284
500	0.0	2	889501	889502	12875	2389501	0.02769858336394284
500	0.0	2	891001	891002	12628	2391001	0.02769858336394284
500	0.0	2	892501	892502	13036	2392501	0.02769858336394284
500	0.0	2	894001	894002	13056	2394001	0.02769858336394284
500	0.0	2	895501	895502	12941	2395501	0.02769858336394284
500	0.0	2	897001	897002	12903	2397001	0.02769858336394284
500	0.0	2	898501	898502	13039	2398501	0.02769858336394284
500	0.0	2	900001	900002	13079	2400001	0.02769858336394284
500	0.0	2	901501	901502	13008	2401501	0.02769858336394284
500	0.0	2	903001	903002	13050	2403001	0.02769858336394284
500	0.0	2	904501	904502	13141	2404501	0.02769858336394284
500	0.0	2	906001	906002	13873	2406001	0.02769858336394284
500	0.0	2	907501	907502	13903	2407501	0.02769858336394284
500	0.0	2	909001	909002	13747	2409001	0.02769858336394284
500	0.0	2	910501	910502	13777	2410501	0.02769858336394284
500	0.0	2	912001	912002	14053	2412001	0.02769858336394284
500	0.0	2	913501	913502	14033	2413501	0.02769858336394284
500	0.0	2	915001	915002	13675	2415001	0.02769858336394284
500	0.0	2	916501	916502	13716	2416501	0.02769858336394284
500	0.0	2	918001	918002	13565	2418001	0.02769858336394284
500	0.0	2	919501	919502	13967	2419501	0.02769858336394284
500	0.0	2	921001	921002	13888	2421001	0.02769858336394284
500	0.0	2	922501	922502	13664	2422501	0.02769858336394284
500	0.0	2	924001	924002	14668	2424001	0.02769858336394284
500	0.0	2	925501	925502	14421	2425501	0.02769858336394284
500	0.0	2	927001	927002	14527	2427001	0.02769858336394284
500	0.0	2	928501	928502	14423	2428501	0.02769858336394284
500	0.0	2	930001	930002	14506	2430001	0.02769858336394284
500	0.0	2	931501	931502	14607	2431501	0.02769858336394284
500	0.0	2	933001	933002	14561	2433001	0.02769858336394284
500	0.0	2	934501	934502	14600	2434501	0.02769858336394284
500	0.0	2	936001	936002	14240	2436001	0.02769858336394284
500	0.0	2	937501	937502	14230	2437501	0.02769858336394284
500	0.0	2	939001	939002	14125	2439001	0.02769858336394284
500	0.0	2	940501	940502	14255	2440501	0.02769858336394284
500	0.0	2	942001	942002	14105	2442001	0.02769858336394284
500	0.0	2	943501	943502	13656	2443501	0.02769858336394284
500	0.0	2	945001	945002	14013	2445001	0.02769858336394284
500	0.0	2	946501	946502	13905	2446501	0.02769858336394284
500	0.0	2	948001	948002	13926	2448001	0.02769858336394284
500	0.0	2	949501	949502	14133	2449501	0.02769858336394284
500	0.0	2	951001	951002	13946	2451001	0.02769858336394284
500	0.0	2	952501	952502	13761	2452501	0.02769858336394284
500	0.0	2	954001	954002	13761	2454001	0.02769858336394284
500	0.0	2	955501	955502	14095	2455501	0.02769858336394284
500	0.0	2	957001	957002	14425	2457001	0.02769858336394284
500	0.0	2	958501	958502	14253	2458501	0.02769858336394284
500	0.0	2	960001	960002	14272	2460001	0.02769858336394284
500	0.0	2	961501	961502	14349	2461501	0.02769858336394284
500	0.0	2	963001	963002	14748	2463001	0.02769858336394284
500	0.0	2	964501	964502	14722	2464501	0.02769858336394284
500	0.0	2	966001	966002	14934	2466001	0.02769858336394284
500	0.0	2	967501	967502	15212	2467501	0.02769858336394284
500	0.0	2	969001	969002	15302	2469001	0.02769858336394284
500	0.0	2	970501	970502	15293	2470501	0.02769858336394284
500	0.0	2	972001	972002	15700	2472001	0.02769858336394284
500	0.0	2	973501	973502	15653	2473501	0.02769858336394284
500	0.0	2	975001	975002	16030	2475001	0.02769858336394284
500	0.0	2	976501	976502	15950	2476501	0.02769858336394284
500	0.0	2	978001	978002	16066	2478001	0.02769858336394284
500	0.0	2	979501	979502	16084	2479501	0.02769858336394284
500	0.0	2	981001	981002	16535	2481001	0.02769858336394284
500	0.0	2	982501	982502	16538	2482501	0.02769858336394284
500	0.0	2	984001	984002	16286	2484001	0.02769858336394284
500	0.0	2	985501	985502	16257	2485501	0.02769858336394284
500	0.0	2	987001	987002	16627	2487001	0.02769858336394284
500	0.0	2	988501	988502	16942	2488501	0.02769858336394284
500	0.0	2	990001	990002	16840	2490001	0.02769858336394284
500	0.0	2	991501	991502	16998	2491501	0.02769858336394284
500	0.0	2	993001	993002	16860	2493001	0.02769858336394284
500	0.0	2	994501	994502	16942	2494501	0.02769858336394284
500	0.0	2	996001	996002	16630	2496001	0.02769858336394284
500	0.0	2	997501	997502	15813	2497501	0.02769858336394284
500	0.0	2	999001	999002	15808	2499001	0.02769858336394284
500	0.0	2	1000501	1000502	15826	2500501	0.02769858336394284
500	0.0	2	1002001	1002002	15810	2502001	0.02769858336394284
500	0.0	2	1003501	1003502	15694	2503501	0.02769858336394284
500	0.0	2	1005001	1005002	15782	2505001	0.02769858336394284
500	0.0	2	1006501	1006502	14879	2506501	0.02769858336394284
500	0.0	2	1008001	1008002	15046	2508001	0.02769858336394284
500	0.0	2	1009501	1009502	15271	2509501	0.02769858336394284
500	0.0	2	1011001	1011002	15173	2511001	0.02769858336394284
500	0.0	2	1012501	1012502	15114	2512501	0.02769858336394284
500	0.0	2	1014001	1014002	15096	2514001	0.02769858336394284
500	0.0	2	1015501	1015502	15169	2515501	0.02769858336394284
500	0.0	2	1017001	1017002	15477	2517001	0.02769858336394284
500	0.0	2	1018501	1018502	15881	2518501	0.02769858336394284
500	0.0	2	1020001	1020002	15912	2520001	0.02769858336394284
500	0.0	2	1021501	1021502	16039	2521501	0.02769858336394284
500	0.0	2	1023001	1023002	16102	2523001	0.02769858336394284
500	0.0	2	1024501	1024502	15754	2524501	0.02769858336394284
500	0.0	2	1026001	1026002	16204	2526001	0.02769858336394284
500	0.0	2	1027501	1027502	15899	2527501	0.02769858336394284
500	0.0	2	1029001	1029002	17648	2529001	0.02769858336394284
500	0.0	2	1030501	1030502	17471	2530501	0.02769858336394284
500	0.0	2	1032001	1032002	18752	2532001	0.02769858336394284
500	0.0	2	1033501	1033502	19403	2533501	0.02769858336394284
500	0.0	2	1035001	1035002	19445	2535001	0.02769858336394284
500	0.0	2	1036501	1036502	19540	2536501	0.02769858336394284
500	0.0	2	1038001	1038002	19714	2538001	0.02769858336394284
500	0.0	2	1039501	1039502	19706	2539501	0.02769858336394284
500	0.0	2	1041001	1041002	19788	2541001	0.02769858336394284
500	0.0	2	1042501	1042502	19620	2542501	0.02769858336394284
500	0.0	2	1044001	1044002	19480	2544001	0.02769858336394284
500	0.0	2	1045501	1045502	19640	2545501	0.02769858336394284
500	0.0	2	1047001	1047002	18878	2547001	0.02769858336394284
500	0.0	2	1048501	1048502	18939	2548501	0.02769858336394284
500	0.0	2	1050001	1050002	18482	2550001	0.02769858336394284
500	0.0	2	1051501	1051502	18424	2551501	0.02769858336394284
500	0.0	2	1053001	1053002	18218	2553001	0.02769858336394284
500	0.0	2	1054501	1054502	18210	2554501	0.02769858336394284
500	0.0	2	1056001	1056002	18014	2556001	0.02769858336394284
500	0.0	2	1057501	1057502	18026	2557501	0.02769858336394284
500	0.0	2	1059001	1059002	17844	2559001	0.02769858336394284
500	0.0	2	1060501	1060502	17605	2560501	0.02769858336394284
500	0.0	2	1062001	1062002	17808	2562001	0.02769858336394284
500	0.0	2	1063501	1063502	17031	2563501	0.02769858336394284
500	0.0	2	1065001	1065002	17292	2565001	0.02769858336394284
500	0.0	2	1066501	1066502	16905	2566501	0.02769858336394284
500	0.0	2	1068001	1068002	16849	2568001	0.02769858336394284
500	0.0	2	1069501	1069502	17760	2569501	0.02769858336394284
500	0.0	2	1071001	1071002	18050	2571001	0.02769858336394284
500	0.0	2	1072501	1072502	16995	2572501	0.02769858336394284
500	0.0	2	1074001	1074002	16916	2574001	0.02769858336394284
500	0.0	2	1075501	1075502	15891	2575501	0.02769858336394284
500	0.0	2	1077001	1077002	16200	2577001	0.02769858336394284
500	0.0	2	1078501	1078502	15468	2578501	0.02769858336394284
500	0.0	2	1080001	1080002	15948	2580001	0.02769858336394284
500	0.0	2	1081501	1081502	15934	2581501	0.02769858336394284
500	0.0	2	1083001	1083002	15919	2583001	0.02769858336394284
500	0.0	2	1084501	1084502	16136	2584501	0.02769858336394284
500	0.0	2	1086001	1086002	16422	2586001	0.02769858336394284
500	0.0	2	1087501	1087502	16397	2587501	0.02769858336394284
500	0.0	2	1089001	1089002	15983	2589001	0.02769858336394284
500	0.0	2	1090501	1090502	15973	2590501	0.02769858336394284
500	0.0	2	1092001	1092002	15785	2592001	0.02769858336394284
500	0.0	2	1093501	1093502	15795	2593501	0.02769858336394284
500	0.0	2	1095001	1095002	16257	2595001	0.02769858336394284
500	0.0	2	1096501	1096502	16163	2596501	0.02769858336394284
500	0.0	2	1098001	1098002	16270	2598001	0.02769858336394284
500	0.0	2	1099501	1099502	16074	2599501	0.02769858336394284
500	0.0	2	1101001	1101002	16047	2601001	0.02769858336394284
500	0.0	2	1102501	1102502	14955	2602501	0.02769858336394284
500	0.0	2	1104001	1104002	14938	2604001	0.02769858336394284
500	0.0	2	1105501	1105502	14932	2605501	0.02769858336394284
500	0.0	2	1107001	1107002	15049	2607001	0.02769858336394284
500	0.0	2	1108501	1108502	15093	2608501	0.02769858336394284
500	0.0	2	1110001	1110002	15205	2610001	0.02769858336394284
500	0.0	2	1111501	1111502	14536	2611501	0.02769858336394284
500	0.0	2	1113001	1113002	16315	2613001	0.02769858336394284
500	0.0	2	1114501	1114502	16698	2614501	0.02769858336394284
500	0.0	2	1116001	1116002	16806	2616001	0.02769858336394284
500	0.0	2	1117501	1117502	16911	2617501	0.02769858336394284
500	0.0	2	1119001	1119002	17178	2619001	0.02769858336394284
500	0.0	2	1120501	1120502	17689	2620501	0.02769858336394284
500	0.0	2	1122001	1122002	17586	2622001	0.02769858336394284
500	0.0	2	1123501	1123502	17493	2623501	0.02769858336394284
500	0.0	2	1125001	1125002	17367	2625001	0.02769858336394284
500	0.0	2	1126501	1126502	17248	2626501	0.02769858336394284
500	0.0	2	1128001	1128002	17510	2628001	0.02769858336394284
500	0.0	2	1129501	1129502	17689	2629501	0.02769858336394284
500	0.0	2	1131001	1131002	17698	2631001	0.02769858336394284
500	0.0	2	1132501	1132502	17659	2632501	0.02769858336394284
500	0.0	2	1134001	1134002	17725	2634001	0.02769858336394284
500	0.0	2	1135501	1135502	17521	2635501	0.02769858336394284
500	0.0	2	1137001	1137002	17456	2637001	0.02769858336394284
500	0.0	2	1138501	1138502	17456	2638501	0.02769858336394284
500	0.0	2	1140001	1140002	17534	2640001	0.02769858336394284
500	0.0	2	1141501	1141502	17546	2641501	0.02769858336394284
500	0.0	2	1143001	1143002	17495	2643001	0.02769858336394284
500	0.0	2	1144501	1144502	17656	2644501	0.02769858336394284
500	0.0	2	1146001	1146002	17378	2646001	0.02769858336394284
500	0.0	2	1147501	1147502	16577	2647501	0.02769858336394284
500	0.0	2	1149001	1149002	16810	2649001	0.02769858336394284
500	0.0	2	1150501	1150502	16666	2650501	0.02769858336394284
500	0.0	2	1152001	1152002	16512	2652001	0.02769858336394284
500	0.0	2	1153501	1153502	16352	2653501	0.02769858336394284
500	0.0	2	1155001	1155002	15231	2655001	0.02769858336394284
500	0.0	2	1156501	1156502	14458	2656501	0.02769858336394284
500	0.0	2	1158001	1158002	14450	2658001	0.02769858336394284
500	0.0	2	1159501	1159502	14415	2659501	0.02769858336394284
500	0.0	2	1161001	1161002	14429	2661001	0.02769858336394284
500	0.0	2	1162501	1162502	14555	2662501	0.02769858336394284
500	0.0	2	1164001	1164002	14739	2664001	0.02769858336394284
500	0.0	2	1165501	1165502	14376	2665501	0.02769858336394284
500	0.0	2	1167001	1167002	14011	2667001	0.02769858336394284
500	0.0	2	1168501	1168502	14071	2668501	0.02769858336394284
500	0.0	2	1170001	1170002	13781	2670001	0.02769858336394284
500	0.0	2	1171501	1171502	13896	2671501	0.02769858336394284
500	0.0	2	1173001	1173002	13608	2673001	0.02769858336394284
500	0.0	2	1174501	1174502	13736	2674501	0.02769858336394284
500	0.0	2	1176001	1176002	13732	2676001	0.02769858336394284
500	0.0	2	1177501	1177502	13657	2677501	0.02769858336394284
500	0.0	2	1179001	1179002	13419	2679001	0.02769858336394284
500	0.0	2	1180501	1180502	13832	2680501	0.02769858336394284
500	0.0	2	1182001	1182002	14006	2682001	0.02769858336394284
500	0.0	2	1183501	1183502	14151	2683501	0.02769858336394284
500	0.0	2	1185001	1185002	13737	2685001	0.02769858336394284
500	0.0	2	1186501	1186502	13366	2686501	0.02769858336394284
500	0.0	2	1188001	1188002	14189	2688001	0.02769858336394284
500	0.0	2	1189501	1189502	14241	2689501	0.02769858336394284
500	0.0	2	1191001	1191002	14320	2691001	0.02769858336394284
500	0.0	2	1192501	1192502	14286	2692501	0.02769858336394284
500	0.0	2	1194001	1194002	14168	2694001	0.02769858336394284
500	0.0	2	1195501	1195502	13677	2695501	0.02769858336394284
500	0.0	2	1197001	1197002	13767	2697001	0.02769858336394284
500	0.0	2	1198501	1198502	13630	2698501	0.02769858336394284
500	0.0	2	1200001	1200002	13343	2700001	0.02769858336394284
500	0.0	2	1201501	1201502	13378	2701501	0.02769858336394284
500	0.0	2	1203001	1203002	13078	2703001	0.02769858336394284
500	0.0	2	1204501	1204502	12608	2704501	0.02769858336394284
500	0.0	2	1206001	1206002	12530	2706001	0.02769858336394284
500	0.0	2	1207501	1207502	12927	2707501	0.02769858336394284
500	0.0	2	1209001	1209002	12930	2709001	0.02769858336394284
500	0.0	2	1210501	1210502	12923	2710501	0.02769858336394284
500	0.0	2	1212001	1212002	13152	2712001	0.02769858336394284
500	0.0	2	1213501	1213502	13813	2713501	0.02769858336394284
500	0.0	2	1215001	1215002	13647	2715001	0.02769858336394284
500	0.0	2	1216501	1216502	14436	2716501	0.02769858336394284
500	0.0	2	1218001	1218002	14254	2718001	0.02769858336394284
500	0.0	2	1219501	1219502	13955	2719501	0.02769858336394284
500	0.0	2	1221001	1221002	13931	2721001	0.02769858336394284
500	0.0	2	1222501	1222502	14064	2722501	0.02769858336394284
500	0.0	2	1224001	1224002	14039	2724001	0.02769858336394284
500	0.0	2	1225501	1225502	14402	2725501	0.02769858336394284
500	0.0	2	1227001	1227002	14650	2727001	0.02769858336394284
500	0.0	2	1228501	1228502	14495	2728501	0.02769858336394284
500	0.0	2	1230001	1230002	14882	2730001	0.02769858336394284
500	0.0	2	1231501	1231502	14949	2731501	0.02769858336394284
500	0.0	2	1233001	1233002	14974	2733001	0.02769858336394284
500	0.0	2	1234501	1234502	15212	2734501	0.02769858336394284
500	0.0	2	1236001	1236002	15585	2736001	0.02769858336394284
500	0.0	2	1237501	1237502	15559	2737501	0.02769858336394284
500	0.0	2	1239001	1239002	15738	2739001	0.02769858336394284
500	0.0	2	1240501	1240502	16153	2740501	0.02769858336394284
500	0.0	2	1242001	1242002	15619	2742001	0.02769858336394284
500	0.0	2	1243501	1243502	15628	2743501	0.02769858336394284
500	0.0	2	1245001	1245002	15020	2745001	0.02769858336394284
500	0.0	2	1246501	1246502	14225	2746501	0.02769858336394284
500	0.0	2	1248001	1248002	14393	2748001	0.02769858336394284
500	0.0	2	1249501	1249502	14406	2749501	0.02769858336394284
500	0.0	2	1251001	1251002	13751	2751001	0.02769858336394284
500	0.0	2	1252501	1252502	13627	2752501	0.02769858336394284
500	0.0	2	1254001	1254002	13031	2754001	0.02769858336394284
500	0.0	2	1255501	1255502	12703	2755501	0.02769858336394284
500	0.0	2	1257001	1257002	12424	2757001	0.02769858336394284
500	0.0	2	1258501	1258502	12579	2758501	0.02769858336394284
500	0.0	2	1260001	1260002	12561	2760001	0.02769858336394284
500	0.0	2	1261501	1261502	12355	2761501	0.02769858336394284
500	0.0	2	1263001	1263002	12344	2763001	0.02769858336394284
500	0.0	2	1264501	1264502	12215	2764501	0.02769858336394284
500	0.0	2	1266001	1266002	12212	2766001	0.02769858336394284
500	0.0	2	1267501	1267502	11918	2767501	0.02769858336394284
500	0.0	2	1269001	1269002	11832	2769001	0.02769858336394284
500	0.0	2	1270501	1270502	11072	2770501	0.02769858336394284
500	0.0	2	1272001	1272002	11188	2772001	0.02769858336394284
500	0.0	2	1273501	1273502	12108	2773501	0.02769858336394284
500	0.0	2	1275001	1275002	12256	2775001	0.02769858336394284
500	0.0	2	1276501	1276502	11983	2776501	0.02769858336394284
500	0.0	2	1278001	1278002	11514	2778001	0.02769858336394284
500	0.0	2	1279501	1279502	11574	2779501	0.02769858336394284
500	0.0	2	1281001	1281002	11588	2781001	0.02769858336394284
500	0.0	2	1282501	1282502	11813	2782501	0.02769858336394284
500	0.0	2	1284001	1284002	12257	2784001	0.02769858336394284
500	0.0	2	1285501	1285502	12165	2785501	0.02769858336394284
500	0.0	2	1287001	1287002	12093	2787001	0.02769858336394284
500	0.0	2	1288501	1288502	12071	2788501	0.02769858336394284
500	0.0	2	1290001	1290002	11783	2790001	0.02769858336394284
500	0.0	2	1291501	1291502	11710	2791501	0.02769858336394284
500	0.0	2	1293001	1293002	11713	2793001	0.02769858336394284
500	0.0	2	1294501	1294502	11839	2794501	0.02769858336394284
500	0.0	2	1296001	1296002	11934	2796001	0.02769858336394284
500	0.0	2	1297501	1297502	12710	2797501	0.02769858336394284
500	0.0	2	1299001	1299002	12875	2799001	0.02769858336394284
500	0.0	2	1300501	1300502	13356	2800501	0.02769858336394284
500	0.0	2	1302001	1302002	13586	2802001	0.02769858336394284
500	0.0	2	1303501	1303502	13598	2803501	0.02769858336394284
500	0.0	2	1305001	1305002	12180	2805001	0.02769858336394284
500	0.0	2	1306501	1306502	12325	2806501	0.02769858336394284
500	0.0	2	1308001	1308002	12374	2808001	0.02769858336394284
500	0.0	2	1309501	1309502	12848	2809501	0.02769858336394284
500	0.0	2	1311001	1311002	12840	2811001	0.02769858336394284
500	0.0	2	1312501	1312502	13309	2812501	0.02769858336394284
500	0.0	2	1314001	1314002	13341	2814001	0.02769858336394284
500	0.0	2	1315501	1315502	13366	2815501	0.02769858336394284
500	0.0	2	1317001	1317002	13740	2817001	0.02769858336394284
500	0.0	2	1318501	1318502	13715	2818501	0.02769858336394284
500	0.0	2	1320001	1320002	13752	2820001	0.02769858336394284
500	0.0	2	1321501	1321502	13691	2821501	0.02769858336394284
500	0.0	2	1323001	1323002	14501	2823001	0.02769858336394284
500	0.0	2	1324501	1324502	14340	2824501	0.02769858336394284
500	0.0	2	1326001	1326002	14423	2826001	0.02769858336394284
500	0.0	2	1327501	1327502	14001	2827501	0.02769858336394284
500	0.0	2	1329001	1329002	13834	2829001	0.02769858336394284
500	0.0	2	1330501	1330502	13763	2830501	0.02769858336394284
500	0.0	2	1332001	1332002	13103	2832001	0.02769858336394284
500	0.0	2	1333501	1333502	13132	2833501	0.02769858336394284
500	0.0	2	1335001	1335002	13211	2835001	0.02769858336394284
500	0.0	2	1336501	1336502	13782	2836501	0.02769858336394284
500	0.0	2	1338001	1338002	14023	2838001	0.02769858336394284
500	0.0	2	1339501	1339502	14051	2839501	0.02769858336394284
500	0.0	2	1341001	1341002	14065	2841001	0.02769858336394284
500	0.0	2	1342501	1342502	13901	2842501	0.02769858336394284
500	0.0	2	1344001	1344002	14025	2844001	0.02769858336394284
500	0.0	2	1345501	1345502	13930	2845501	0.02769858336394284
500	0.0	2	1347001	1347002	13905	2847001	0.02769858336394284
500	0.0	2	1348501	1348502	13838	2848501	0.02769858336394284
500	0.0	2	1350001	1350002	14214	2850001	0.02769858336394284
500	0.0	2	1351501	1351502	14442	2851501	0.02769858336394284
500	0.0	2	1353001	1353002	15002	2853001	0.02769858336394284
500	0.0	2	1354501	1354502	15058	2854501	0.02769858336394284
500	0.0	2	1356001	1356002	14875	2856001	0.02769858336394284
500	0.0	2	1357501	1357502	15690	2857501	0.02769858336394284
500	0.0	2	1359001	1359002	15825	2859001	0.02769858336394284
500	0.0	2	1360501	1360502	15710	2860501	0.02769858336394284
500	0.0	2	1362001	1362002	15945	2862001	0.02769858336394284
500	0.0	2	1363501	1363502	16109	2863501	0.02769858336394284
500	0.0	2	1365001	1365002	16807	2865001	0.02769858336394284
500	0.0	2	1366501	1366502	16723	2866501	0.02769858336394284
500	0.0	2	1368001	1368002	17074	2868001	0.02769858336394284
500	0.0	2	1369501	1369502	17202	2869501	0.02769858336394284
500	0.0	2	1371001	1371002	16974	2871001	0.02769858336394284
500	0.0	2	1372501	1372502	17043	2872501	0.02769858336394284
500	0.0	2	1374001	1374002	17905	2874001	0.02769858336394284
500	0.0	2	1375501	1375502	17731	2875501	0.02769858336394284
500	0.0	2	1377001	1377002	17185	2877001	0.02769858336394284
500	0.0	2	1378501	1378502	17422	2878501	0.02769858336394284
500	0.0	2	1380001	1380002	17686	2880001	0.02769858336394284
500	0.0	2	1381501	1381502	17654	2881501	0.02769858336394284
500	0.0	2	1383001	1383002	18031	2883001	0.02769858336394284
500	0.0	2	1384501	1384502	18077	2884501	0.02769858336394284
500	0.0	2	1386001	1386002	18092	2886001	0.02769858336394284
500	0.0	2	1387501	1387502	18069	2887501	0.02769858336394284
500	0.0	2	1389001	1389002	17973	2889001	0.02769858336394284
500	0.0	2	1390501	1390502	18862	2890501	0.02769858336394284
500	0.0	2	1392001	1392002	17787	2892001	0.02769858336394284
500	0.0	2	1393501	1393502	18295	2893501	0.02769858336394284
500	0.0	2	1395001	1395002	18444	2895001	0.02769858336394284
500	0.0	2	1396501	1396502	18302	2896501	0.02769858336394284
500	0.0	2	1398001	1398002	18331	2898001	0.02769858336394284
500	0.0	2	1399501	1399502	18175	2899501	0.02769858336394284
500	0.0	2	1401001	1401002	18060	2901001	0.02769858336394284
500	0.0	2	1402501	1402502	17881	2902501	0.02769858336394284
500	0.0	2	1404001	1404002	17575	2904001	0.02769858336394284
500	0.0	2	1405501	1405502	17659	2905501	0.02769858336394284
500	0.0	2	1407001	1407002	17899	2907001	0.02769858336394284
500	0.0	2	1408501	1408502	17918	2908501	0.02769858336394284
500	0.0	2	1410001	1410002	17698	2910001	0.02769858336394284
500	0.0	2	1411501	1411502	17652	2911501	0.02769858336394284
500	0.0	2	1413001	1413002	17585	2913001	0.02769858336394284
500	0.0	2	1414501	1414502	18384	2914501	0.02769858336394284
500	0.0	2	1416001	1416002	18970	2916001	0.02769858336394284
500	0.0	2	1417501	1417502	19116	2917501	0.02769858336394284
500	0.0	2	1419001	1419002	19516	2919001	0.02769858336394284
500	0.0	2	1420501	1420502	20788	2920501	0.02769858336394284
500	0.0	2	1422001	1422002	21057	2922001	0.02769858336394284
500	0.0	2	1423501	1423502	20601	2923501	0.02769858336394284
500	0.0	2	1425001	1425002	20442	2925001	0.02769858336394284
500	0.0	2	1426501	1426502	21036	2926501	0.02769858336394284
500	0.0	2	1428001	1428002	20443	2928001	0.02769858336394284
500	0.0	2	1429501	1429502	20492	2929501	0.02769858336394284
500	0.0	2	1431001	1431002	19530	2931001	0.02769858336394284
500	0.0	2	1432501	1432502	19245	2932501	0.02769858336394284
500	0.0	2	1434001	1434002	18914	2934001	0.02769858336394284
500	0.0	2	1435501	1435502	18953	2935501	0.02769858336394284
500	0.0	2	1437001	1437002	19118	2937001	0.02769858336394284
500	0.0	2	1438501	1438502	19069	2938501	0.02769858336394284
500	0.0	2	1440001	1440002	18977	2940001	0.02769858336394284
500	0.0	2	1441501	1441502	18353	2941501	0.02769858336394284
500	0.0	2	1443001	1443002	18638	2943001	0.02769858336394284
500	0.0	2	1444501	1444502	18692	2944501	0.02769858336394284
500	0.0	2	1446001	1446002	18658	2946001	0.02769858336394284
500	0.0	2	1447501	1447502	18693	2947501	0.02769858336394284
500	0.0	2	1449001	1449002	18668	2949001	0.02769858336394284
500	0.0	2	1450501	1450502	16831	2950501	0.02769858336394284
500	0.0	2	1452001	1452002	17207	2952001	0.02769858336394284
500	0.0	2	1453501	1453502	15983	2953501	0.02769858336394284
500	0.0	2	1455001	1455002	16005	2955001	0.02769858336394284
500	0.0	2	1456501	1456502	16211	2956501	0.02769858336394284
500	0.0	2	1458001	1458002	15792	2958001	0.02769858336394284
500	0.0	2	1459501	1459502	15806	2959501	0.02769858336394284
500	0.0	2	1461001	1461002	15347	2961001	0.02769858336394284
500	0.0	2	1462501	1462502	15195	2962501	0.02769858336394284
500	0.0	2	1464001	1464002	15084	2964001	0.02769858336394284
500	0.0	2	1465501	1465502	14940	2965501	0.02769858336394284
500	0.0	2	1467001	1467002	14859	2967001	0.02769858336394284
500	0.0	2	1468501	1468502	14384	2968501	0.02769858336394284
500	0.0	2	1470001	1470002	14262	2970001	0.02769858336394284
500	0.0	2	1471501	1471502	13437	2971501	0.02769858336394284
500	0.0	2	1473001	1473002	13102	2973001	0.02769858336394284
500	0.0	2	1474501	1474502	12483	2974501	0.02769858336394284
500	0.0	2	1476001	1476002	12282	2976001	0.02769858336394284
500	0.0	2	1477501	1477502	12035	2977501	0.02769858336394284
500	0.0	2	1479001	1479002	11989	2979001	0.02769858336394284
500	0.0	2	1480501	1480502	11592	2980501	0.02769858336394284
500	0.0	2	1482001	1482002	11530	2982001	0.02769858336394284
500	0.0	2	1483501	1483502	11529	2983501	0.02769858336394284
500	0.0	2	1485001	1485002	11319	2985001	0.02769858336394284
500	0.0	2	1486501	1486502	11118	2986501	0.02769858336394284
500	0.0	2	1488001	1488002	10651	2988001	0.02769858336394284
500	0.0	2	1489501	1489502	10266	2989501	0.02769858336394284
500	0.0	2	1491001	1491002	9844	2991001	0.02769858336394284
500	0.0	2	1492501	1492502	9036	2992501	0.02769858336394284
500	0.0	2	1494001	1494002	8402	2994001	0.02769858336394284
500	0.0	2	1495501	1495502	8129	2995501	0.02769858336394284
500	0.0	2	1497001	1497002	7966	2997001	0.02769858336394284
[truncated: 110,001 more rows]
