# Supplementary material for: Strong positive selection biases identity-by-descent-based inferences of recent demography and population structure in Plasmodium falciparum
Source: Nat Commun. 2024 Mar 20;15:2499. doi: 10.1038/s41467-024-46659-0 (PMC10954658; doi:10.1038/s41467-024-46659-0)
Supplement: Supplementary file 6 — Source Data File [file 41467_2024_46659_MOESM6_ESM.zip › Supplementary_Figure12/suppl_fig12a_ibd_peaks.csv]

N0	s	Chromosome	Start	End	Median	Thres	GwChromStart	GwStart	GwEnd	PeakImpactIndex	NumHits	HighImpact	PeakWidth	PeakHeight
500	0.3	1	279001	562502	15442.5	21926.540340150983	0	279001	562502	0.014039814287111721	26	True	18.900066666666667	0.16007007007007007
500	0.3	2	397501	568502	15603.0	27074.48618168685	1500000	1897501	2068502	0.03515691349627377	80	True	11.400066666666667	0.4276796796796797
500	0.3	3	355501	693002	14707.0	25610.644289227617	3000000	3355501	3693002	0.026534983586508822	43	True	22.500066666666665	0.3034154154154154
500	0.3	4	349501	603002	15743.5	22941.70413629944	4500000	4849501	5103002	0.012395322956989916	12	True	16.900066666666667	0.1503143143143143
500	0.3	5	243001	615002	15404.0	30096.143000534088	6000000	6243001	6615002	0.024113701659684423	59	True	24.800066666666666	0.2081921921921922
500	0.3	6	363001	694502	16556.5	30321.93694824072	7500000	7863001	8194502	0.04492164727943884	92	True	22.100066666666667	0.5232732732732732
500	0.3	7	361501	649502	15275.0	25761.57343041242	9000000	9361501	9649502	0.025146555529756167	62	True	19.200066666666668	0.3033033033033033
500	0.3	8	391501	631502	14991.0	24447.038629830655	10500000	10891501	11131502	0.01989013266905158	34	True	16.000066666666665	0.24927327327327328
500	0.3	9	180001	724502	16600.0	31556.99573716259	12000000	12180001	12724502	0.03315248362970539	54	True	36.300066666666666	0.2568128128128128
500	0.3	10	376501	583502	17153.0	33869.47885436305	13500000	13876501	14083502	0.034973811771694674	60	True	13.800066666666666	0.34991791791791793
500	0.3	11	325501	592502	16594.0	33606.84453650273	15000000	15325501	15592502	0.0461130131192968	85	True	17.800066666666666	0.4373813813813814
500	0.3	12	348001	618002	14533.5	31778.23213616726	16500000	16848001	17118002	0.03398349844461377	76	True	18.000066666666665	0.3565105105105105
500	0.3	13	351001	628502	15831.5	40670.17852295797	18000000	18351001	18628502	0.04720962399401045	118	True	18.500066666666665	0.4547507507507508
500	0.3	14	154501	661502	14643.0	30073.46967459503	19500000	19654501	20161502	0.037930810958945224	91	True	33.800066666666666	0.3705245245245245
1000	0.3	1	310501	703502	8557.0	18577.881520773844	0	310501	703502	0.03608493680323255	61	True	26.200066666666668	0.17725325325325325
1000	0.3	2	346501	733502	8362.0	20164.920946507005	1500000	1846501	2233502	0.04202445630510655	60	True	25.800066666666666	0.20585985985985986
1000	0.3	3	211501	654002	8577.0	17473.539792495627	3000000	3211501	3654002	0.03178503814888461	63	True	29.500066666666665	0.17396396396396396
1000	0.3	4	330001	784502	9327.5	30729.868975840804	4500000	4830001	5284502	0.07124908778282023	169	True	30.300066666666666	0.331011011011011
1000	0.3	5	244501	723002	8888.5	19571.236977714245	6000000	6244501	6723002	0.051926690874009085	65	True	31.900066666666667	0.28875475475475476
1000	0.3	6	153001	741002	8747.5	28022.627292923695	7500000	7653001	8241002	0.0964575227740475	103	True	39.200066666666665	0.5134794794794795
1000	0.3	7	280501	711002	8236.0	17580.956418167654	9000000	9280501	9711002	0.037696846815800454	65	True	28.700066666666668	0.22412012012012011
1000	0.3	8	324001	639002	8425.0	22084.62452287928	10500000	10824001	11139002	0.07052686597641544	89	True	21.000066666666665	0.4333253253253253
1000	0.3	9	309001	690002	9009.0	15497.052190889215	12000000	12309001	12690002	0.027449517453375503	88	True	25.400066666666667	0.1573873873873874
1000	0.3	10	328501	696002	9231.5	19387.41835929479	13500000	13828501	14196002	0.06129803916506331	86	True	24.500066666666665	0.38595795795795795
1000	0.3	11	363001	582002	8640.5	12073.986288912147	15000000	15363001	15582002	0.016050475948258328	41	True	14.600066666666667	0.11244044044044044
1000	0.3	12	306001	738002	8809.0	24087.354261355275	16500000	16806001	17238002	0.06770076549027318	117	True	28.800066666666666	0.38595795795795795
1000	0.3	13	297001	624002	9174.5	18122.685330385575	18000000	18297001	18624002	0.036744167694539594	65	True	21.800066666666666	0.21245845845845845
1000	0.3	14	253501	744002	8825.5	18665.41993041362	19500000	19753501	20244002	0.045424439674597576	75	True	32.700066666666665	0.2572212212212212
3000	0.3	1	253501	693002	3547.0	15018.265266001721	0	253501	693002	0.14753981984060088	140	True	29.300066666666666	0.3212092092092092
3000	0.3	2	112501	640502	3538.5	9529.669179739109	1500000	1612501	2140502	0.1280091681615962	104	True	35.200066666666665	0.33525925925925926
3000	0.3	3	163501	709502	3396.5	11821.453984805823	3000000	3163501	3709502	0.11943846214341321	103	True	36.40006666666667	0.29588388388388387
3000	0.3	4	252001	804002	3351.5	15771.965248157932	4500000	4752001	5304002	0.10876971797337351	106	True	36.800066666666666	0.23435235235235236
3000	0.3	5	316501	643502	3435.5	9153.708786615445	6000000	6316501	6643502	0.12923511386595063	76	True	21.800066666666666	0.3616736736736737
3000	0.3	6	238501	753002	3467.0	14894.075589041757	7500000	7738501	8253002	0.11771149013770214	111	True	34.300066666666666	0.23870870870870872
3000	0.3	7	342001	631502	3469.0	9160.177625300528	9000000	9342001	9631502	0.07654288129337153	72	True	19.300066666666666	0.1938058058058058
3000	0.3	8	234001	754502	3451.5	22793.192011593434	10500000	10734001	11254502	0.2027436781387948	146	True	34.700066666666665	0.4054914914914915
3000	0.3	9	349501	646502	3440.5	10099.973454966383	12000000	12349501	12646502	0.06978947852227364	99	True	19.800066666666666	0.15691691691691692
3000	0.3	10	313501	682502	3462.5	11334.195185858138	13500000	13813501	14182502	0.11015028567907056	80	True	24.600066666666667	0.2803143143143143
3000	0.3	11	316501	762002	3828.0	15810.298890284437	15000000	15316501	15762002	0.1753000534539373	114	True	29.700066666666668	0.4250850850850851
3000	0.3	12	310501	727502	3474.5	10228.982620613437	16500000	16810501	17227502	0.07870720876531702	80	True	27.800066666666666	0.1888228228228228
3000	0.3	13	364501	688502	3392.5	9310.803446562335	18000000	18364501	18688502	0.0738852017549478	48	True	21.600066666666667	0.17684284284284285
3000	0.3	14	246001	775502	3508.5	16227.543511187116	19500000	19746001	20275502	0.16154080419806371	115	True	35.300066666666666	0.37166366366366366
10000	0.3	1	247501	726002	1315.0	6084.6607304511635	0	247501	726002	0.2061321672583562	110	True	31.900066666666667	0.20084884884884885
10000	0.3	2	291001	694502	1302.0	6431.59474963534	1500000	1791001	2194502	0.10748864485659049	95	True	26.900066666666667	0.07375975975975976
10000	0.3	3	292501	723002	1294.0	11585.008178701737	3000000	3292501	3723002	0.31437633686972194	129	True	28.700066666666668	0.28206806806806806
10000	0.3	4	276001	697502	1337.5	6687.921111650488	4500000	4776001	5197502	0.1566128679031488	64	True	28.100066666666667	0.14478678678678678
10000	0.3	5	270001	660002	1319.0	5269.358270285193	6000000	6270001	6660002	0.13293747655157234	104	True	26.000066666666665	0.12762162162162163
10000	0.3	6	268501	712502	1276.0	7634.648042771878	7500000	7768501	8212502	0.18311226954547088	122	True	29.600066666666667	0.15535135135135136
10000	0.3	7	250501	660002	1327.0	6612.320345299908	9000000	9250501	9660002	0.27740459455544425	123	True	27.300066666666666	0.2775875875875876
10000	0.3	8	294001	754502	1295.0	5521.12993004005	10500000	10794001	11254502	0.24325816908572498	99	True	30.700066666666668	0.24696296296296297
10000	0.3	9	99001	760502	1306.5	3699.798712181293	12000000	12099001	12760502	0.1667791954165975	75	True	44.10006666666666	0.18547347347347348
10000	0.3	10	267001	802502	1308.0	6117.007224808139	13500000	13767001	14302502	0.24286717564946989	108	True	35.700066666666665	0.24437237237237236
10000	0.3	11	339001	688502	1310.0	3506.5158474942714	15000000	15339001	15688502	0.09931097935812436	50	True	23.300066666666666	0.10121121121121121
10000	0.3	12	271501	672002	1272.5	5797.604407711824	16500000	16771501	17172002	0.20285828966467553	109	True	26.700066666666668	0.19902302302302302
10000	0.3	13	276001	742502	1272.0	11667.526763351027	18000000	18276001	18742502	0.3324308701169113	130	True	31.100066666666667	0.29345745745745744
10000	0.3	14	273001	711002	1326.0	9197.922141880312	19500000	19773001	20211002	0.29613392756089824	111	True	29.200066666666668	0.2796636636636637
