# Supplementary material for: Strong positive selection biases identity-by-descent-based inferences of recent demography and population structure in Plasmodium falciparum
Source: Nat Commun. 2024 Mar 20;15:2499. doi: 10.1038/s41467-024-46659-0 (PMC10954658; doi:10.1038/s41467-024-46659-0)
Supplement: Supplementary file 6 — Source Data File [file 41467_2024_46659_MOESM6_ESM.zip › Supplementary_Figure12/suppl_fig12b_popsize.csv]

N0	s	Correction	GEN	NE	L95	U95
500	0.0	Orig	0	1940.0	1720.0	2130.0
500	0.0	Orig	1	1980.0	1790.0	2140.0
500	0.0	Orig	2	2020.0	1860.0	2160.0
500	0.0	Orig	3	2060.0	1920.0	2190.0
500	0.0	Orig	4	2100.0	1990.0	2200.0
500	0.0	Orig	5	2140.0	2030.0	2240.0
500	0.0	Orig	6	2180.0	2070.0	2300.0
500	0.0	Orig	7	2220.0	2120.0	2390.0
500	0.0	Orig	8	2260.0	2150.0	2460.0
500	0.0	Orig	9	2300.0	2180.0	2510.0
500	0.0	Orig	10	2330.0	2200.0	2540.0
500	0.0	Orig	11	2360.0	2230.0	2550.0
500	0.0	Orig	12	2380.0	2270.0	2530.0
500	0.0	Orig	13	2410.0	2270.0	2530.0
500	0.0	Orig	14	2430.0	2270.0	2530.0
500	0.0	Orig	15	2460.0	2280.0	2570.0
500	0.0	Orig	16	2490.0	2280.0	2620.0
500	0.0	Orig	17	2520.0	2280.0	2660.0
500	0.0	Orig	18	2560.0	2290.0	2710.0
500	0.0	Orig	19	2600.0	2330.0	2760.0
500	0.0	Orig	20	2640.0	2370.0	2810.0
500	0.0	Orig	21	2690.0	2420.0	2860.0
500	0.0	Orig	22	2740.0	2500.0	2900.0
500	0.0	Orig	23	2790.0	2570.0	2950.0
500	0.0	Orig	24	2840.0	2640.0	3020.0
500	0.0	Orig	25	2900.0	2710.0	3070.0
500	0.0	Orig	26	2960.0	2770.0	3140.0
500	0.0	Orig	27	3020.0	2840.0	3210.0
500	0.0	Orig	28	3080.0	2880.0	3320.0
500	0.0	Orig	29	3140.0	2920.0	3420.0
500	0.0	Orig	30	3200.0	2960.0	3530.0
500	0.0	Orig	31	3260.0	3000.0	3650.0
500	0.0	Orig	32	3330.0	3050.0	3770.0
500	0.0	Orig	33	3390.0	3090.0	3890.0
500	0.0	Orig	34	3460.0	3150.0	4010.0
500	0.0	Orig	35	3520.0	3210.0	4120.0
500	0.0	Orig	36	3590.0	3270.0	4190.0
500	0.0	Orig	37	3650.0	3340.0	4260.0
500	0.0	Orig	38	3720.0	3400.0	4330.0
500	0.0	Orig	39	3790.0	3480.0	4400.0
500	0.0	Orig	40	3860.0	3520.0	4470.0
500	0.0	Orig	41	3920.0	3570.0	4540.0
500	0.0	Orig	42	3990.0	3610.0	4600.0
500	0.0	Orig	43	4060.0	3660.0	4660.0
500	0.0	Orig	44	4130.0	3710.0	4730.0
500	0.0	Orig	45	4200.0	3760.0	4800.0
500	0.0	Orig	46	4270.0	3830.0	4870.0
500	0.0	Orig	47	4340.0	3900.0	4930.0
500	0.0	Orig	48	4410.0	3970.0	4960.0
500	0.0	Orig	49	4480.0	4040.0	5020.0
500	0.0	Orig	50	4550.0	4110.0	5110.0
500	0.0	Orig	51	4620.0	4180.0	5190.0
500	0.0	Orig	52	4690.0	4210.0	5250.0
500	0.0	Orig	53	4770.0	4230.0	5310.0
500	0.0	Orig	54	4840.0	4290.0	5380.0
500	0.0	Orig	55	4910.0	4360.0	5450.0
500	0.0	Orig	56	4980.0	4430.0	5520.0
500	0.0	Orig	57	5050.0	4500.0	5580.0
500	0.0	Orig	58	5130.0	4580.0	5650.0
500	0.0	Orig	59	5200.0	4660.0	5720.0
500	0.0	Orig	60	5270.0	4730.0	5780.0
500	0.0	Orig	61	5340.0	4750.0	5840.0
500	0.0	Orig	62	5420.0	4740.0	5910.0
500	0.0	Orig	63	5490.0	4740.0	5970.0
500	0.0	Orig	64	5570.0	4730.0	6030.0
500	0.0	Orig	65	5640.0	4720.0	6090.0
500	0.0	Orig	66	5710.0	4730.0	6170.0
500	0.0	Orig	67	5790.0	4730.0	6250.0
500	0.0	Orig	68	5860.0	4740.0	6350.0
500	0.0	Orig	69	5940.0	4760.0	6420.0
500	0.0	Orig	70	6010.0	4800.0	6480.0
500	0.0	Orig	71	6090.0	4850.0	6550.0
500	0.0	Orig	72	6160.0	4870.0	6620.0
500	0.0	Orig	73	6240.0	4890.0	6690.0
500	0.0	Orig	74	6310.0	4910.0	6770.0
500	0.0	Orig	75	6390.0	4940.0	6880.0
500	0.0	Orig	76	6460.0	4990.0	7000.0
500	0.0	Orig	77	6540.0	5050.0	7120.0
500	0.0	Orig	78	6620.0	5120.0	7240.0
500	0.0	Orig	79	6690.0	5160.0	7370.0
500	0.0	Orig	80	6770.0	5180.0	7490.0
500	0.0	Orig	81	6850.0	5200.0	7620.0
500	0.0	Orig	82	6920.0	5250.0	7750.0
500	0.0	Orig	83	7000.0	5320.0	7880.0
500	0.0	Orig	84	7080.0	5390.0	8000.0
500	0.0	Orig	85	7160.0	5470.0	8130.0
500	0.0	Orig	86	7240.0	5560.0	8260.0
500	0.0	Orig	87	7310.0	5650.0	8400.0
500	0.0	Orig	88	7390.0	5740.0	8530.0
500	0.0	Orig	89	7470.0	5840.0	8660.0
500	0.0	Orig	90	7550.0	5940.0	8780.0
500	0.0	Orig	91	7630.0	6050.0	8880.0
500	0.0	Orig	92	7710.0	6170.0	8980.0
500	0.0	Orig	93	7790.0	6220.0	9090.0
500	0.0	Orig	94	7860.0	6230.0	9240.0
500	0.0	Orig	95	7940.0	6250.0	9390.0
500	0.0	Orig	96	8020.0	6250.0	9550.0
500	0.0	Orig	97	8100.0	6260.0	9710.0
500	0.0	Orig	98	8180.0	6270.0	9860.0
500	0.0	Orig	99	8260.0	6280.0	10000.0
500	0.0	Orig	100	8340.0	6300.0	10100.0
1000	0.0	Orig	0	4290.0	3880.0	4660.0
1000	0.0	Orig	1	4320.0	4010.0	4620.0
1000	0.0	Orig	2	4350.0	4130.0	4580.0
1000	0.0	Orig	3	4380.0	4230.0	4550.0
1000	0.0	Orig	4	4410.0	4270.0	4530.0
1000	0.0	Orig	5	4430.0	4300.0	4570.0
1000	0.0	Orig	6	4460.0	4320.0	4740.0
1000	0.0	Orig	7	4490.0	4310.0	4870.0
1000	0.0	Orig	8	4520.0	4340.0	4950.0
1000	0.0	Orig	9	4550.0	4340.0	4970.0
1000	0.0	Orig	10	4590.0	4380.0	4940.0
1000	0.0	Orig	11	4620.0	4410.0	4870.0
1000	0.0	Orig	12	4670.0	4420.0	4830.0
1000	0.0	Orig	13	4710.0	4420.0	4910.0
1000	0.0	Orig	14	4760.0	4320.0	5000.0
1000	0.0	Orig	15	4810.0	4220.0	5120.0
1000	0.0	Orig	16	4870.0	4120.0	5220.0
1000	0.0	Orig	17	4930.0	4060.0	5280.0
1000	0.0	Orig	18	5000.0	4050.0	5370.0
1000	0.0	Orig	19	5060.0	4110.0	5440.0
1000	0.0	Orig	20	5130.0	4240.0	5490.0
1000	0.0	Orig	21	5200.0	4460.0	5540.0
1000	0.0	Orig	22	5270.0	4680.0	5600.0
1000	0.0	Orig	23	5340.0	4920.0	5650.0
1000	0.0	Orig	24	5410.0	5100.0	5710.0
1000	0.0	Orig	25	5480.0	5240.0	5860.0
1000	0.0	Orig	26	5540.0	5310.0	6070.0
1000	0.0	Orig	27	5610.0	5390.0	6270.0
1000	0.0	Orig	28	5670.0	5460.0	6440.0
1000	0.0	Orig	29	5740.0	5480.0	6620.0
1000	0.0	Orig	30	5800.0	5500.0	6790.0
1000	0.0	Orig	31	5870.0	5530.0	6970.0
1000	0.0	Orig	32	5930.0	5560.0	7130.0
1000	0.0	Orig	33	5990.0	5600.0	7260.0
1000	0.0	Orig	34	6050.0	5650.0	7400.0
1000	0.0	Orig	35	6110.0	5700.0	7530.0
1000	0.0	Orig	36	6170.0	5760.0	7630.0
1000	0.0	Orig	37	6230.0	5820.0	7720.0
1000	0.0	Orig	38	6290.0	5870.0	7810.0
1000	0.0	Orig	39	6350.0	5900.0	7890.0
1000	0.0	Orig	40	6410.0	5910.0	7960.0
1000	0.0	Orig	41	6470.0	5930.0	8010.0
1000	0.0	Orig	42	6530.0	5950.0	8030.0
1000	0.0	Orig	43	6590.0	6030.0	8010.0
1000	0.0	Orig	44	6660.0	6110.0	7970.0
1000	0.0	Orig	45	6720.0	6180.0	7930.0
1000	0.0	Orig	46	6780.0	6220.0	7910.0
1000	0.0	Orig	47	6850.0	6270.0	7930.0
1000	0.0	Orig	48	6910.0	6320.0	7940.0
1000	0.0	Orig	49	6980.0	6370.0	7950.0
1000	0.0	Orig	50	7050.0	6430.0	7950.0
1000	0.0	Orig	51	7120.0	6490.0	7930.0
1000	0.0	Orig	52	7190.0	6550.0	7940.0
1000	0.0	Orig	53	7260.0	6610.0	7960.0
1000	0.0	Orig	54	7340.0	6670.0	8000.0
1000	0.0	Orig	55	7420.0	6710.0	8080.0
1000	0.0	Orig	56	7490.0	6750.0	8150.0
1000	0.0	Orig	57	7570.0	6800.0	8220.0
1000	0.0	Orig	58	7650.0	6850.0	8310.0
1000	0.0	Orig	59	7740.0	6910.0	8420.0
1000	0.0	Orig	60	7820.0	6910.0	8520.0
1000	0.0	Orig	61	7910.0	6960.0	8630.0
1000	0.0	Orig	62	8000.0	6980.0	8740.0
1000	0.0	Orig	63	8090.0	7000.0	8840.0
1000	0.0	Orig	64	8180.0	7010.0	8950.0
1000	0.0	Orig	65	8270.0	7000.0	9050.0
1000	0.0	Orig	66	8370.0	7000.0	9160.0
1000	0.0	Orig	67	8460.0	7020.0	9270.0
1000	0.0	Orig	68	8560.0	7040.0	9380.0
1000	0.0	Orig	69	8670.0	7070.0	9490.0
1000	0.0	Orig	70	8770.0	7100.0	9590.0
1000	0.0	Orig	71	8870.0	7150.0	9700.0
1000	0.0	Orig	72	8980.0	7210.0	9830.0
1000	0.0	Orig	73	9090.0	7270.0	9960.0
1000	0.0	Orig	74	9200.0	7350.0	10100.0
1000	0.0	Orig	75	9310.0	7440.0	10200.0
1000	0.0	Orig	76	9430.0	7550.0	10400.0
1000	0.0	Orig	77	9550.0	7660.0	10500.0
1000	0.0	Orig	78	9660.0	7760.0	10700.0
1000	0.0	Orig	79	9790.0	7860.0	10800.0
1000	0.0	Orig	80	9910.0	7970.0	10900.0
1000	0.0	Orig	81	10000.0	8080.0	11100.0
1000	0.0	Orig	82	10200.0	8210.0	11200.0
1000	0.0	Orig	83	10300.0	8350.0	11300.0
1000	0.0	Orig	84	10400.0	8500.0	11500.0
1000	0.0	Orig	85	10500.0	8630.0	11600.0
1000	0.0	Orig	86	10700.0	8750.0	11700.0
1000	0.0	Orig	87	10800.0	8870.0	11900.0
1000	0.0	Orig	88	11000.0	9000.0	12100.0
1000	0.0	Orig	89	11100.0	9130.0	12400.0
1000	0.0	Orig	90	11200.0	9270.0	12700.0
1000	0.0	Orig	91	11400.0	9430.0	13000.0
1000	0.0	Orig	92	11500.0	9590.0	13200.0
1000	0.0	Orig	93	11700.0	9750.0	13400.0
1000	0.0	Orig	94	11800.0	9920.0	13600.0
1000	0.0	Orig	95	12000.0	10100.0	13800.0
1000	0.0	Orig	96	12100.0	10300.0	14000.0
1000	0.0	Orig	97	12300.0	10400.0	14200.0
1000	0.0	Orig	98	12400.0	10600.0	14400.0
1000	0.0	Orig	99	12600.0	10700.0	14600.0
1000	0.0	Orig	100	12700.0	10900.0	14900.0
3000	0.0	Orig	0	13400.0	12200.0	14900.0
3000	0.0	Orig	1	13300.0	12300.0	14500.0
3000	0.0	Orig	2	13300.0	12500.0	14200.0
3000	0.0	Orig	3	13200.0	12600.0	13900.0
3000	0.0	Orig	4	13100.0	12600.0	13600.0
3000	0.0	Orig	5	13000.0	12700.0	13500.0
3000	0.0	Orig	6	12900.0	12500.0	13300.0
3000	0.0	Orig	7	12900.0	12300.0	13300.0
3000	0.0	Orig	8	12800.0	12200.0	13300.0
3000	0.0	Orig	9	12800.0	12100.0	13300.0
3000	0.0	Orig	10	12700.0	12100.0	13300.0
3000	0.0	Orig	11	12700.0	12200.0	13300.0
3000	0.0	Orig	12	12800.0	12100.0	13300.0
3000	0.0	Orig	13	12800.0	12100.0	13300.0
3000	0.0	Orig	14	12900.0	12100.0	13400.0
3000	0.0	Orig	15	13000.0	12100.0	13600.0
3000	0.0	Orig	16	13100.0	12500.0	13700.0
3000	0.0	Orig	17	13200.0	12600.0	13700.0
3000	0.0	Orig	18	13300.0	12800.0	13900.0
3000	0.0	Orig	19	13400.0	12900.0	14200.0
3000	0.0	Orig	20	13500.0	13000.0	14300.0
3000	0.0	Orig	21	13600.0	13100.0	14400.0
3000	0.0	Orig	22	13700.0	13200.0	14400.0
3000	0.0	Orig	23	13800.0	13300.0	14800.0
3000	0.0	Orig	24	13900.0	13400.0	15000.0
3000	0.0	Orig	25	14000.0	13500.0	15000.0
3000	0.0	Orig	26	14100.0	13600.0	15100.0
3000	0.0	Orig	27	14200.0	13700.0	15200.0
3000	0.0	Orig	28	14300.0	13800.0	15400.0
3000	0.0	Orig	29	14400.0	13900.0	15500.0
3000	0.0	Orig	30	14500.0	14000.0	15600.0
3000	0.0	Orig	31	14600.0	14100.0	15700.0
3000	0.0	Orig	32	14700.0	14200.0	15700.0
3000	0.0	Orig	33	14800.0	14300.0	15800.0
3000	0.0	Orig	34	14900.0	14400.0	15800.0
3000	0.0	Orig	35	15000.0	14500.0	15800.0
3000	0.0	Orig	36	15000.0	14600.0	15900.0
3000	0.0	Orig	37	15100.0	14700.0	15900.0
3000	0.0	Orig	38	15200.0	14800.0	16000.0
3000	0.0	Orig	39	15300.0	14900.0	16000.0
3000	0.0	Orig	40	15400.0	15000.0	16100.0
3000	0.0	Orig	41	15600.0	15100.0	16200.0
3000	0.0	Orig	42	15700.0	15200.0	16300.0
3000	0.0	Orig	43	15800.0	15300.0	16400.0
3000	0.0	Orig	44	15900.0	15400.0	16500.0
3000	0.0	Orig	45	16000.0	15500.0	16600.0
3000	0.0	Orig	46	16100.0	15600.0	16700.0
3000	0.0	Orig	47	16200.0	15700.0	16700.0
3000	0.0	Orig	48	16300.0	15900.0	16800.0
3000	0.0	Orig	49	16400.0	16000.0	16900.0
3000	0.0	Orig	50	16500.0	16100.0	17000.0
3000	0.0	Orig	51	16700.0	16200.0	17100.0
3000	0.0	Orig	52	16800.0	16300.0	17200.0
3000	0.0	Orig	53	16900.0	16400.0	17300.0
3000	0.0	Orig	54	17000.0	16500.0	17500.0
3000	0.0	Orig	55	17100.0	16600.0	17600.0
3000	0.0	Orig	56	17300.0	16700.0	17700.0
3000	0.0	Orig	57	17400.0	16900.0	17800.0
3000	0.0	Orig	58	17500.0	17000.0	17900.0
3000	0.0	Orig	59	17600.0	17200.0	18100.0
3000	0.0	Orig	60	17800.0	17400.0	18200.0
3000	0.0	Orig	61	17900.0	17500.0	18400.0
3000	0.0	Orig	62	18000.0	17600.0	18500.0
3000	0.0	Orig	63	18100.0	17700.0	18600.0
3000	0.0	Orig	64	18300.0	17900.0	18700.0
3000	0.0	Orig	65	18400.0	18000.0	18900.0
3000	0.0	Orig	66	18500.0	18100.0	19000.0
3000	0.0	Orig	67	18600.0	18200.0	19100.0
3000	0.0	Orig	68	18800.0	18400.0	19200.0
3000	0.0	Orig	69	18900.0	18500.0	19400.0
3000	0.0	Orig	70	19000.0	18600.0	19500.0
3000	0.0	Orig	71	19200.0	18800.0	19600.0
3000	0.0	Orig	72	19300.0	18900.0	19800.0
3000	0.0	Orig	73	19400.0	19000.0	19900.0
3000	0.0	Orig	74	19500.0	19100.0	20100.0
3000	0.0	Orig	75	19700.0	19200.0	20200.0
3000	0.0	Orig	76	19800.0	19300.0	20300.0
3000	0.0	Orig	77	19900.0	19300.0	20500.0
3000	0.0	Orig	78	20000.0	19400.0	20600.0
3000	0.0	Orig	79	20200.0	19500.0	20800.0
3000	0.0	Orig	80	20300.0	19500.0	20900.0
3000	0.0	Orig	81	20400.0	19600.0	21100.0
3000	0.0	Orig	82	20500.0	19700.0	21300.0
3000	0.0	Orig	83	20700.0	19700.0	21400.0
3000	0.0	Orig	84	20800.0	19800.0	21600.0
3000	0.0	Orig	85	20900.0	19900.0	21700.0
3000	0.0	Orig	86	21000.0	20000.0	21900.0
3000	0.0	Orig	87	21100.0	20000.0	22000.0
3000	0.0	Orig	88	21300.0	20100.0	22100.0
3000	0.0	Orig	89	21400.0	20300.0	22200.0
3000	0.0	Orig	90	21500.0	20400.0	22400.0
3000	0.0	Orig	91	21600.0	20500.0	22500.0
3000	0.0	Orig	92	21700.0	20600.0	22700.0
3000	0.0	Orig	93	21900.0	20700.0	22900.0
3000	0.0	Orig	94	22000.0	20800.0	23000.0
3000	0.0	Orig	95	22100.0	20900.0	23200.0
3000	0.0	Orig	96	22200.0	21000.0	23400.0
3000	0.0	Orig	97	22300.0	21000.0	23500.0
3000	0.0	Orig	98	22500.0	21100.0	23600.0
3000	0.0	Orig	99	22600.0	21100.0	23700.0
3000	0.0	Orig	100	22700.0	21200.0	23900.0
10000	0.0	Orig	0	41200.0	38500.0	44400.0
10000	0.0	Orig	1	41200.0	38900.0	43900.0
10000	0.0	Orig	2	41200.0	39200.0	43600.0
10000	0.0	Orig	3	41200.0	39500.0	43200.0
10000	0.0	Orig	4	41200.0	39800.0	42600.0
10000	0.0	Orig	5	41200.0	40000.0	42200.0
10000	0.0	Orig	6	41200.0	39900.0	42200.0
10000	0.0	Orig	7	41200.0	39800.0	42300.0
10000	0.0	Orig	8	41200.0	39700.0	42200.0
10000	0.0	Orig	9	41200.0	39800.0	42400.0
10000	0.0	Orig	10	41200.0	39900.0	42500.0
10000	0.0	Orig	11	41200.0	40000.0	42400.0
10000	0.0	Orig	12	41100.0	40100.0	42400.0
10000	0.0	Orig	13	41000.0	40000.0	42400.0
10000	0.0	Orig	14	41000.0	39900.0	42200.0
10000	0.0	Orig	15	40800.0	39800.0	42200.0
10000	0.0	Orig	16	40700.0	39500.0	42100.0
10000	0.0	Orig	17	40600.0	39400.0	42000.0
10000	0.0	Orig	18	40400.0	39300.0	41800.0
10000	0.0	Orig	19	40300.0	39100.0	41700.0
10000	0.0	Orig	20	40100.0	38900.0	41700.0
10000	0.0	Orig	21	40000.0	38600.0	41600.0
10000	0.0	Orig	22	39900.0	38400.0	41500.0
10000	0.0	Orig	23	39700.0	38200.0	41300.0
10000	0.0	Orig	24	39600.0	38100.0	41200.0
10000	0.0	Orig	25	39500.0	37900.0	41100.0
10000	0.0	Orig	26	39500.0	37800.0	40900.0
10000	0.0	Orig	27	39400.0	37800.0	40700.0
10000	0.0	Orig	28	39300.0	37700.0	40600.0
10000	0.0	Orig	29	39200.0	37700.0	40400.0
10000	0.0	Orig	30	39200.0	37700.0	40300.0
10000	0.0	Orig	31	39100.0	37700.0	40200.0
10000	0.0	Orig	32	39100.0	37800.0	40200.0
10000	0.0	Orig	33	39100.0	37800.0	40100.0
10000	0.0	Orig	34	39000.0	37900.0	40100.0
10000	0.0	Orig	35	39000.0	37900.0	40100.0
10000	0.0	Orig	36	39000.0	37900.0	40000.0
10000	0.0	Orig	37	39000.0	37900.0	40000.0
10000	0.0	Orig	38	39000.0	37800.0	39900.0
10000	0.0	Orig	39	39000.0	37800.0	39900.0
10000	0.0	Orig	40	39000.0	37800.0	40000.0
10000	0.0	Orig	41	39000.0	37900.0	40000.0
10000	0.0	Orig	42	39000.0	37900.0	40000.0
10000	0.0	Orig	43	39000.0	37900.0	40000.0
10000	0.0	Orig	44	39000.0	38000.0	40000.0
10000	0.0	Orig	45	39000.0	38000.0	40000.0
10000	0.0	Orig	46	39000.0	38000.0	40000.0
10000	0.0	Orig	47	39100.0	38000.0	40000.0
10000	0.0	Orig	48	39100.0	38100.0	40000.0
10000	0.0	Orig	49	39100.0	38100.0	40000.0
10000	0.0	Orig	50	39100.0	38000.0	40100.0
10000	0.0	Orig	51	39200.0	38000.0	40100.0
10000	0.0	Orig	52	39200.0	38000.0	40100.0
10000	0.0	Orig	53	39200.0	38000.0	40200.0
10000	0.0	Orig	54	39200.0	38000.0	40200.0
10000	0.0	Orig	55	39300.0	37900.0	40200.0
10000	0.0	Orig	56	39300.0	37900.0	40300.0
10000	0.0	Orig	57	39300.0	38000.0	40300.0
10000	0.0	Orig	58	39400.0	38000.0	40300.0
10000	0.0	Orig	59	39400.0	38000.0	40400.0
10000	0.0	Orig	60	39400.0	38100.0	40400.0
10000	0.0	Orig	61	39500.0	38100.0	40400.0
10000	0.0	Orig	62	39500.0	38100.0	40500.0
10000	0.0	Orig	63	39600.0	38200.0	40500.0
10000	0.0	Orig	64	39600.0	38200.0	40500.0
10000	0.0	Orig	65	39600.0	38200.0	40500.0
10000	0.0	Orig	66	39700.0	38300.0	40500.0
10000	0.0	Orig	67	39700.0	38300.0	40600.0
10000	0.0	Orig	68	39700.0	38300.0	40600.0
10000	0.0	Orig	69	39800.0	38400.0	40600.0
10000	0.0	Orig	70	39800.0	38400.0	40700.0
10000	0.0	Orig	71	39900.0	38400.0	40800.0
10000	0.0	Orig	72	39900.0	38500.0	40800.0
10000	0.0	Orig	73	39900.0	38500.0	40800.0
10000	0.0	Orig	74	40000.0	38600.0	40900.0
10000	0.0	Orig	75	40000.0	38600.0	40900.0
10000	0.0	Orig	76	40000.0	38700.0	41000.0
10000	0.0	Orig	77	40100.0	38700.0	41000.0
10000	0.0	Orig	78	40100.0	38800.0	41100.0
10000	0.0	Orig	79	40100.0	38800.0	41200.0
10000	0.0	Orig	80	40200.0	38900.0	41200.0
10000	0.0	Orig	81	40200.0	38900.0	41300.0
10000	0.0	Orig	82	40300.0	39000.0	41300.0
10000	0.0	Orig	83	40300.0	39000.0	41400.0
10000	0.0	Orig	84	40300.0	39100.0	41400.0
10000	0.0	Orig	85	40400.0	39200.0	41500.0
10000	0.0	Orig	86	40400.0	39200.0	41500.0
10000	0.0	Orig	87	40400.0	39300.0	41600.0
10000	0.0	Orig	88	40500.0	39400.0	41600.0
10000	0.0	Orig	89	40500.0	39400.0	41700.0
10000	0.0	Orig	90	40500.0	39500.0	41700.0
10000	0.0	Orig	91	40600.0	39600.0	41800.0
10000	0.0	Orig	92	40600.0	39600.0	41800.0
10000	0.0	Orig	93	40600.0	39600.0	41900.0
10000	0.0	Orig	94	40700.0	39600.0	41900.0
10000	0.0	Orig	95	40700.0	39600.0	41900.0
10000	0.0	Orig	96	40700.0	39600.0	42000.0
10000	0.0	Orig	97	40800.0	39600.0	42100.0
10000	0.0	Orig	98	40800.0	39600.0	42100.0
10000	0.0	Orig	99	40800.0	39600.0	42200.0
10000	0.0	Orig	100	40900.0	39600.0	42300.0
500	0.3	Orig	0	2240.0	2060.0	2420.0
500	0.3	Orig	1	2220.0	2070.0	2380.0
500	0.3	Orig	2	2210.0	2060.0	2350.0
500	0.3	Orig	3	2190.0	2070.0	2320.0
500	0.3	Orig	4	2180.0	2090.0	2300.0
500	0.3	Orig	5	2160.0	2070.0	2270.0
500	0.3	Orig	6	2140.0	2050.0	2270.0
500	0.3	Orig	7	2130.0	2040.0	2270.0
500	0.3	Orig	8	2120.0	2030.0	2260.0
500	0.3	Orig	9	2130.0	2040.0	2250.0
500	0.3	Orig	10	2140.0	2050.0	2270.0
500	0.3	Orig	11	2170.0	2070.0	2310.0
500	0.3	Orig	12	2200.0	2080.0	2330.0
500	0.3	Orig	13	2240.0	2090.0	2400.0
500	0.3	Orig	14	2270.0	2070.0	2470.0
500	0.3	Orig	15	2310.0	2060.0	2530.0
500	0.3	Orig	16	2340.0	2050.0	2590.0
500	0.3	Orig	17	2360.0	2040.0	2620.0
500	0.3	Orig	18	2380.0	2040.0	2650.0
500	0.3	Orig	19	2390.0	2030.0	2650.0
500	0.3	Orig	20	2390.0	2040.0	2660.0
500	0.3	Orig	21	2390.0	2040.0	2650.0
500	0.3	Orig	22	2390.0	2050.0	2640.0
500	0.3	Orig	23	2390.0	2080.0	2640.0
500	0.3	Orig	24	2390.0	2100.0	2650.0
500	0.3	Orig	25	2390.0	2120.0	2660.0
500	0.3	Orig	26	2400.0	2130.0	2660.0
500	0.3	Orig	27	2400.0	2150.0	2650.0
500	0.3	Orig	28	2400.0	2150.0	2610.0
500	0.3	Orig	29	2410.0	2170.0	2580.0
500	0.3	Orig	30	2410.0	2180.0	2620.0
500	0.3	Orig	31	2420.0	2200.0	2660.0
500	0.3	Orig	32	2430.0	2220.0	2690.0
500	0.3	Orig	33	2440.0	2240.0	2730.0
500	0.3	Orig	34	2460.0	2260.0	2780.0
500	0.3	Orig	35	2470.0	2270.0	2830.0
500	0.3	Orig	36	2490.0	2290.0	2880.0
500	0.3	Orig	37	2520.0	2300.0	2940.0
500	0.3	Orig	38	2540.0	2320.0	2990.0
500	0.3	Orig	39	2570.0	2340.0	3040.0
500	0.3	Orig	40	2590.0	2360.0	3090.0
500	0.3	Orig	41	2630.0	2370.0	3140.0
500	0.3	Orig	42	2660.0	2380.0	3190.0
500	0.3	Orig	43	2700.0	2400.0	3240.0
500	0.3	Orig	44	2740.0	2420.0	3290.0
500	0.3	Orig	45	2780.0	2440.0	3350.0
500	0.3	Orig	46	2820.0	2470.0	3400.0
500	0.3	Orig	47	2870.0	2500.0	3450.0
500	0.3	Orig	48	2910.0	2540.0	3510.0
500	0.3	Orig	49	2960.0	2570.0	3560.0
500	0.3	Orig	50	3020.0	2610.0	3610.0
500	0.3	Orig	51	3070.0	2660.0	3670.0
500	0.3	Orig	52	3130.0	2710.0	3720.0
500	0.3	Orig	53	3190.0	2760.0	3820.0
500	0.3	Orig	54	3250.0	2810.0	3910.0
500	0.3	Orig	55	3310.0	2870.0	4010.0
500	0.3	Orig	56	3380.0	2940.0	4100.0
500	0.3	Orig	57	3450.0	3000.0	4170.0
500	0.3	Orig	58	3520.0	3070.0	4240.0
500	0.3	Orig	59	3590.0	3140.0	4310.0
500	0.3	Orig	60	3660.0	3200.0	4450.0
500	0.3	Orig	61	3740.0	3250.0	4580.0
500	0.3	Orig	62	3820.0	3310.0	4730.0
500	0.3	Orig	63	3900.0	3370.0	4860.0
500	0.3	Orig	64	3980.0	3420.0	4970.0
500	0.3	Orig	65	4070.0	3490.0	5070.0
500	0.3	Orig	66	4150.0	3580.0	5180.0
500	0.3	Orig	67	4240.0	3680.0	5290.0
500	0.3	Orig	68	4330.0	3770.0	5410.0
500	0.3	Orig	69	4430.0	3880.0	5520.0
500	0.3	Orig	70	4520.0	3990.0	5630.0
500	0.3	Orig	71	4620.0	4090.0	5750.0
500	0.3	Orig	72	4720.0	4160.0	5860.0
500	0.3	Orig	73	4820.0	4220.0	5970.0
500	0.3	Orig	74	4930.0	4290.0	6090.0
500	0.3	Orig	75	5030.0	4360.0	6200.0
500	0.3	Orig	76	5140.0	4430.0	6310.0
500	0.3	Orig	77	5250.0	4500.0	6420.0
500	0.3	Orig	78	5370.0	4570.0	6610.0
500	0.3	Orig	79	5480.0	4640.0	6830.0
500	0.3	Orig	80	5600.0	4720.0	7060.0
500	0.3	Orig	81	5720.0	4800.0	7300.0
500	0.3	Orig	82	5840.0	4880.0	7550.0
500	0.3	Orig	83	5960.0	4960.0	7810.0
500	0.3	Orig	84	6090.0	5040.0	8080.0
500	0.3	Orig	85	6220.0	5120.0	8360.0
500	0.3	Orig	86	6350.0	5200.0	8650.0
500	0.3	Orig	87	6480.0	5250.0	8940.0
500	0.3	Orig	88	6620.0	5320.0	9240.0
500	0.3	Orig	89	6750.0	5420.0	9520.0
500	0.3	Orig	90	6890.0	5520.0	9720.0
500	0.3	Orig	91	7040.0	5620.0	9920.0
500	0.3	Orig	92	7180.0	5720.0	10100.0
500	0.3	Orig	93	7330.0	5830.0	10300.0
500	0.3	Orig	94	7480.0	5930.0	10500.0
500	0.3	Orig	95	7630.0	6040.0	10700.0
500	0.3	Orig	96	7790.0	6140.0	11000.0
500	0.3	Orig	97	7950.0	6200.0	11200.0
500	0.3	Orig	98	8110.0	6260.0	11400.0
500	0.3	Orig	99	8270.0	6320.0	11600.0
500	0.3	Orig	100	8430.0	6380.0	11800.0
500		Truth	100	2269.0
500		Truth	99	2236.0
500		Truth	98	2202.0
500		Truth	97	2170.0
500		Truth	96	2137.0
500		Truth	95	2106.0
500		Truth	94	2074.0
500		Truth	93	2043.0
500		Truth	92	2013.0
500		Truth	91	1983.0
500		Truth	90	1954.0
500		Truth	89	1925.0
500		Truth	88	1896.0
500		Truth	87	1868.0
500		Truth	86	1840.0
500		Truth	85	1813.0
500		Truth	84	1786.0
500		Truth	83	1759.0
500		Truth	82	1733.0
500		Truth	81	1707.0
500		Truth	80	1682.0
500		Truth	79	1657.0
500		Truth	78	1632.0
500		Truth	77	1608.0
500		Truth	76	1584.0
500		Truth	75	1560.0
500		Truth	74	1537.0
500		Truth	73	1514.0
500		Truth	72	1492.0
500		Truth	71	1470.0
500		Truth	70	1448.0
500		Truth	69	1426.0
500		Truth	68	1405.0
500		Truth	67	1384.0
500		Truth	66	1364.0
500		Truth	65	1343.0
500		Truth	64	1323.0
500		Truth	63	1304.0
500		Truth	62	1284.0
500		Truth	61	1265.0
500		Truth	60	1246.0
500		Truth	59	1228.0
500		Truth	58	1209.0
500		Truth	57	1191.0
500		Truth	56	1174.0
500		Truth	55	1156.0
500		Truth	54	1139.0
500		Truth	53	1122.0
500		Truth	52	1105.0
500		Truth	51	1089.0
500		Truth	50	1073.0
500		Truth	49	1057.0
500		Truth	48	1041.0
500		Truth	47	1026.0
500		Truth	46	1010.0
500		Truth	45	995.0
500		Truth	44	981.0
500		Truth	43	966.0
500		Truth	42	952.0
500		Truth	41	937.0
500		Truth	40	924.0
500		Truth	39	910.0
500		Truth	38	896.0
500		Truth	37	883.0
500		Truth	36	870.0
500		Truth	35	857.0
500		Truth	34	844.0
500		Truth	33	832.0
500		Truth	32	819.0
500		Truth	31	807.0
500		Truth	30	795.0
500		Truth	29	783.0
500		Truth	28	772.0
500		Truth	27	760.0
500		Truth	26	749.0
500		Truth	25	738.0
500		Truth	24	727.0
500		Truth	23	716.0
500		Truth	22	705.0
500		Truth	21	695.0
500		Truth	20	684.0
500		Truth	19	674.0
500		Truth	18	664.0
500		Truth	17	654.0
500		Truth	16	644.0
500		Truth	15	635.0
500		Truth	14	625.0
500		Truth	13	616.0
500		Truth	12	607.0
500		Truth	11	598.0
500		Truth	10	589.0
500		Truth	9	580.0
500		Truth	8	572.0
500		Truth	7	563.0
500		Truth	6	555.0
500		Truth	5	547.0
500		Truth	4	538.0
500		Truth	3	530.0
500		Truth	2	522.0
500		Truth	1	515.0
500		Truth	0	507.0
500	0.3	Rmpeaks	0	2340.0	2070.0	2720.0
500	0.3	Rmpeaks	1	2330.0	2090.0	2660.0
500	0.3	Rmpeaks	2	2310.0	2100.0	2610.0
500	0.3	Rmpeaks	3	2300.0	2110.0	2580.0
500	0.3	Rmpeaks	4	2280.0	2130.0	2530.0
500	0.3	Rmpeaks	5	2270.0	2130.0	2510.0
500	0.3	Rmpeaks	6	2250.0	2110.0	2530.0
500	0.3	Rmpeaks	7	2240.0	2090.0	2510.0
500	0.3	Rmpeaks	8	2230.0	2090.0	2480.0
500	0.3	Rmpeaks	9	2240.0	2110.0	2470.0
500	0.3	Rmpeaks	10	2260.0	2140.0	2460.0
500	0.3	Rmpeaks	11	2280.0	2190.0	2460.0
500	0.3	Rmpeaks	12	2320.0	2220.0	2450.0
500	0.3	Rmpeaks	13	2360.0	2230.0	2470.0
500	0.3	Rmpeaks	14	2420.0	2230.0	2560.0
500	0.3	Rmpeaks	15	2480.0	2250.0	2670.0
500	0.3	Rmpeaks	16	2540.0	2290.0	2770.0
500	0.3	Rmpeaks	17	2600.0	2350.0	2870.0
500	0.3	Rmpeaks	18	2660.0	2370.0	2950.0
500	0.3	Rmpeaks	19	2710.0	2390.0	3060.0
500	0.3	Rmpeaks	20	2760.0	2410.0	3170.0
500	0.3	Rmpeaks	21	2810.0	2440.0	3260.0
500	0.3	Rmpeaks	22	2850.0	2480.0	3330.0
500	0.3	Rmpeaks	23	2890.0	2520.0	3360.0
500	0.3	Rmpeaks	24	2940.0	2570.0	3410.0
500	0.3	Rmpeaks	25	2980.0	2610.0	3460.0
500	0.3	Rmpeaks	26	3020.0	2660.0	3520.0
500	0.3	Rmpeaks	27	3060.0	2720.0	3570.0
500	0.3	Rmpeaks	28	3100.0	2730.0	3610.0
500	0.3	Rmpeaks	29	3150.0	2740.0	3660.0
500	0.3	Rmpeaks	30	3190.0	2770.0	3730.0
500	0.3	Rmpeaks	31	3230.0	2790.0	3800.0
500	0.3	Rmpeaks	32	3280.0	2800.0	3830.0
500	0.3	Rmpeaks	33	3330.0	2820.0	3870.0
500	0.3	Rmpeaks	34	3370.0	2840.0	3900.0
500	0.3	Rmpeaks	35	3420.0	2860.0	3960.0
500	0.3	Rmpeaks	36	3470.0	2880.0	4060.0
500	0.3	Rmpeaks	37	3530.0	2910.0	4160.0
500	0.3	Rmpeaks	38	3580.0	2950.0	4250.0
500	0.3	Rmpeaks	39	3630.0	3000.0	4340.0
500	0.3	Rmpeaks	40	3690.0	3040.0	4430.0
500	0.3	Rmpeaks	41	3750.0	3100.0	4520.0
500	0.3	Rmpeaks	42	3800.0	3150.0	4600.0
500	0.3	Rmpeaks	43	3860.0	3210.0	4670.0
500	0.3	Rmpeaks	44	3920.0	3270.0	4740.0
500	0.3	Rmpeaks	45	3980.0	3340.0	4820.0
500	0.3	Rmpeaks	46	4040.0	3420.0	4910.0
500	0.3	Rmpeaks	47	4100.0	3510.0	5000.0
500	0.3	Rmpeaks	48	4160.0	3610.0	5080.0
500	0.3	Rmpeaks	49	4230.0	3690.0	5160.0
500	0.3	Rmpeaks	50	4290.0	3760.0	5240.0
500	0.3	Rmpeaks	51	4350.0	3840.0	5310.0
500	0.3	Rmpeaks	52	4420.0	3900.0	5370.0
500	0.3	Rmpeaks	53	4480.0	3970.0	5430.0
500	0.3	Rmpeaks	54	4540.0	4030.0	5500.0
500	0.3	Rmpeaks	55	4610.0	4080.0	5550.0
500	0.3	Rmpeaks	56	4670.0	4130.0	5610.0
500	0.3	Rmpeaks	57	4730.0	4180.0	5660.0
500	0.3	Rmpeaks	58	4800.0	4240.0	5700.0
500	0.3	Rmpeaks	59	4860.0	4290.0	5740.0
500	0.3	Rmpeaks	60	4920.0	4350.0	5780.0
500	0.3	Rmpeaks	61	4990.0	4400.0	5790.0
500	0.3	Rmpeaks	62	5050.0	4410.0	5850.0
500	0.3	Rmpeaks	63	5110.0	4430.0	5930.0
500	0.3	Rmpeaks	64	5180.0	4450.0	6030.0
500	0.3	Rmpeaks	65	5240.0	4470.0	6140.0
500	0.3	Rmpeaks	66	5300.0	4480.0	6240.0
500	0.3	Rmpeaks	67	5360.0	4500.0	6380.0
500	0.3	Rmpeaks	68	5420.0	4520.0	6510.0
500	0.3	Rmpeaks	69	5480.0	4540.0	6600.0
500	0.3	Rmpeaks	70	5550.0	4540.0	6690.0
500	0.3	Rmpeaks	71	5610.0	4550.0	6780.0
500	0.3	Rmpeaks	72	5670.0	4550.0	6870.0
500	0.3	Rmpeaks	73	5730.0	4560.0	7050.0
500	0.3	Rmpeaks	74	5790.0	4570.0	7240.0
500	0.3	Rmpeaks	75	5850.0	4590.0	7430.0
500	0.3	Rmpeaks	76	5910.0	4620.0	7620.0
500	0.3	Rmpeaks	77	5970.0	4640.0	7820.0
500	0.3	Rmpeaks	78	6030.0	4670.0	8020.0
500	0.3	Rmpeaks	79	6090.0	4700.0	8220.0
500	0.3	Rmpeaks	80	6140.0	4720.0	8420.0
500	0.3	Rmpeaks	81	6200.0	4750.0	8630.0
500	0.3	Rmpeaks	82	6260.0	4770.0	8850.0
500	0.3	Rmpeaks	83	6320.0	4800.0	9060.0
500	0.3	Rmpeaks	84	6380.0	4820.0	9280.0
500	0.3	Rmpeaks	85	6440.0	4850.0	9500.0
500	0.3	Rmpeaks	86	6490.0	4870.0	9730.0
500	0.3	Rmpeaks	87	6550.0	4900.0	9960.0
500	0.3	Rmpeaks	88	6610.0	4920.0	10200.0
500	0.3	Rmpeaks	89	6670.0	4950.0	10400.0
500	0.3	Rmpeaks	90	6730.0	4940.0	10700.0
500	0.3	Rmpeaks	91	6780.0	4900.0	10900.0
500	0.3	Rmpeaks	92	6840.0	4850.0	11100.0
500	0.3	Rmpeaks	93	6900.0	4810.0	11400.0
500	0.3	Rmpeaks	94	6960.0	4760.0	11600.0
500	0.3	Rmpeaks	95	7020.0	4720.0	11900.0
500	0.3	Rmpeaks	96	7070.0	4680.0	12200.0
500	0.3	Rmpeaks	97	7130.0	4650.0	12400.0
500	0.3	Rmpeaks	98	7190.0	4660.0	12700.0
500	0.3	Rmpeaks	99	7250.0	4670.0	12900.0
500	0.3	Rmpeaks	100	7310.0	4680.0	13100.0
1000	0.3	Orig	0	3810.0	3520.0	4070.0
1000	0.3	Orig	1	3850.0	3620.0	4090.0
1000	0.3	Orig	2	3900.0	3690.0	4080.0
1000	0.3	Orig	3	3950.0	3770.0	4110.0
1000	0.3	Orig	4	3990.0	3860.0	4130.0
1000	0.3	Orig	5	4030.0	3920.0	4180.0
1000	0.3	Orig	6	4080.0	3970.0	4250.0
1000	0.3	Orig	7	4120.0	3970.0	4330.0
1000	0.3	Orig	8	4200.0	3990.0	4450.0
1000	0.3	Orig	9	4310.0	4030.0	4630.0
1000	0.3	Orig	10	4450.0	4090.0	4760.0
1000	0.3	Orig	11	4560.0	4090.0	4890.0
1000	0.3	Orig	12	4640.0	4080.0	4990.0
1000	0.3	Orig	13	4690.0	4060.0	5050.0
1000	0.3	Orig	14	4700.0	4050.0	5120.0
1000	0.3	Orig	15	4680.0	4030.0	5140.0
1000	0.3	Orig	16	4620.0	4000.0	5080.0
1000	0.3	Orig	17	4500.0	3930.0	4970.0
1000	0.3	Orig	18	4350.0	3830.0	4800.0
1000	0.3	Orig	19	4210.0	3790.0	4650.0
1000	0.3	Orig	20	4090.0	3690.0	4510.0
1000	0.3	Orig	21	3970.0	3580.0	4380.0
1000	0.3	Orig	22	3860.0	3460.0	4270.0
1000	0.3	Orig	23	3770.0	3350.0	4160.0
1000	0.3	Orig	24	3690.0	3280.0	4060.0
1000	0.3	Orig	25	3620.0	3250.0	3970.0
1000	0.3	Orig	26	3570.0	3240.0	3890.0
1000	0.3	Orig	27	3520.0	3190.0	3850.0
1000	0.3	Orig	28	3480.0	3140.0	3840.0
1000	0.3	Orig	29	3440.0	3110.0	3810.0
1000	0.3	Orig	30	3420.0	3090.0	3790.0
1000	0.3	Orig	31	3400.0	3070.0	3780.0
1000	0.3	Orig	32	3390.0	3060.0	3770.0
1000	0.3	Orig	33	3400.0	3060.0	3800.0
1000	0.3	Orig	34	3410.0	3070.0	3850.0
1000	0.3	Orig	35	3430.0	3090.0	3910.0
1000	0.3	Orig	36	3460.0	3110.0	3980.0
1000	0.3	Orig	37	3480.0	3130.0	4040.0
1000	0.3	Orig	38	3520.0	3150.0	4120.0
1000	0.3	Orig	39	3550.0	3170.0	4190.0
1000	0.3	Orig	40	3600.0	3210.0	4250.0
1000	0.3	Orig	41	3650.0	3260.0	4310.0
1000	0.3	Orig	42	3710.0	3310.0	4380.0
1000	0.3	Orig	43	3770.0	3360.0	4440.0
1000	0.3	Orig	44	3840.0	3420.0	4510.0
1000	0.3	Orig	45	3910.0	3470.0	4590.0
1000	0.3	Orig	46	3980.0	3530.0	4690.0
1000	0.3	Orig	47	4060.0	3600.0	4820.0
1000	0.3	Orig	48	4140.0	3670.0	4950.0
1000	0.3	Orig	49	4230.0	3750.0	5090.0
1000	0.3	Orig	50	4320.0	3830.0	5220.0
1000	0.3	Orig	51	4420.0	3920.0	5330.0
1000	0.3	Orig	52	4520.0	4020.0	5440.0
1000	0.3	Orig	53	4620.0	4110.0	5550.0
1000	0.3	Orig	54	4730.0	4210.0	5660.0
1000	0.3	Orig	55	4830.0	4320.0	5780.0
1000	0.3	Orig	56	4950.0	4420.0	5890.0
1000	0.3	Orig	57	5060.0	4520.0	6030.0
1000	0.3	Orig	58	5190.0	4640.0	6200.0
1000	0.3	Orig	59	5310.0	4730.0	6370.0
1000	0.3	Orig	60	5440.0	4800.0	6550.0
1000	0.3	Orig	61	5570.0	4880.0	6730.0
1000	0.3	Orig	62	5700.0	4950.0	6920.0
1000	0.3	Orig	63	5840.0	5030.0	7110.0
1000	0.3	Orig	64	5980.0	5120.0	7300.0
1000	0.3	Orig	65	6130.0	5200.0	7490.0
1000	0.3	Orig	66	6280.0	5300.0	7680.0
1000	0.3	Orig	67	6430.0	5400.0	7880.0
1000	0.3	Orig	68	6590.0	5510.0	8080.0
1000	0.3	Orig	69	6750.0	5620.0	8300.0
1000	0.3	Orig	70	6910.0	5740.0	8540.0
1000	0.3	Orig	71	7070.0	5870.0	8720.0
1000	0.3	Orig	72	7240.0	5990.0	8900.0
1000	0.3	Orig	73	7420.0	6130.0	9100.0
1000	0.3	Orig	74	7600.0	6280.0	9310.0
1000	0.3	Orig	75	7780.0	6430.0	9520.0
1000	0.3	Orig	76	7960.0	6600.0	9730.0
1000	0.3	Orig	77	8150.0	6770.0	9940.0
1000	0.3	Orig	78	8340.0	6940.0	10200.0
1000	0.3	Orig	79	8540.0	7080.0	10400.0
1000	0.3	Orig	80	8740.0	7220.0	10600.0
1000	0.3	Orig	81	8940.0	7370.0	10900.0
1000	0.3	Orig	82	9150.0	7520.0	11200.0
1000	0.3	Orig	83	9370.0	7680.0	11600.0
1000	0.3	Orig	84	9580.0	7840.0	12000.0
1000	0.3	Orig	85	9800.0	8000.0	12300.0
1000	0.3	Orig	86	10000.0	8140.0	12700.0
1000	0.3	Orig	87	10300.0	8280.0	13000.0
1000	0.3	Orig	88	10500.0	8460.0	13300.0
1000	0.3	Orig	89	10700.0	8660.0	13600.0
1000	0.3	Orig	90	11000.0	8860.0	13900.0
1000	0.3	Orig	91	11200.0	9050.0	14200.0
1000	0.3	Orig	92	11500.0	9200.0	14500.0
1000	0.3	Orig	93	11700.0	9320.0	14800.0
1000	0.3	Orig	94	12000.0	9440.0	15100.0
1000	0.3	Orig	95	12200.0	9560.0	15400.0
1000	0.3	Orig	96	12500.0	9680.0	15800.0
1000	0.3	Orig	97	12800.0	9810.0	16200.0
1000	0.3	Orig	98	13100.0	9930.0	16500.0
1000	0.3	Orig	99	13400.0	10100.0	16900.0
1000	0.3	Orig	100	13600.0	10200.0	17300.0
1000		Truth	100	3198.0
1000		Truth	99	3162.0
1000		Truth	98	3126.0
1000		Truth	97	3090.0
1000		Truth	96	3054.0
1000		Truth	95	3019.0
1000		Truth	94	2985.0
1000		Truth	93	2951.0
1000		Truth	92	2917.0
1000		Truth	91	2884.0
1000		Truth	90	2851.0
1000		Truth	89	2818.0
1000		Truth	88	2786.0
1000		Truth	87	2754.0
1000		Truth	86	2722.0
1000		Truth	85	2691.0
1000		Truth	84	2660.0
1000		Truth	83	2630.0
1000		Truth	82	2600.0
1000		Truth	81	2570.0
1000		Truth	80	2540.0
1000		Truth	79	2511.0
1000		Truth	78	2483.0
1000		Truth	77	2454.0
1000		Truth	76	2426.0
1000		Truth	75	2398.0
1000		Truth	74	2371.0
1000		Truth	73	2344.0
1000		Truth	72	2317.0
1000		Truth	71	2290.0
1000		Truth	70	2264.0
1000		Truth	69	2238.0
1000		Truth	68	2213.0
1000		Truth	67	2187.0
1000		Truth	66	2162.0
1000		Truth	65	2137.0
1000		Truth	64	2113.0
1000		Truth	63	2089.0
1000		Truth	62	2065.0
1000		Truth	61	2041.0
1000		Truth	60	2018.0
1000		Truth	59	1995.0
1000		Truth	58	1972.0
1000		Truth	57	1949.0
1000		Truth	56	1927.0
1000		Truth	55	1905.0
1000		Truth	54	1883.0
1000		Truth	53	1862.0
1000		Truth	52	1840.0
1000		Truth	51	1819.0
1000		Truth	50	1798.0
1000		Truth	49	1778.0
1000		Truth	48	1757.0
1000		Truth	47	1737.0
1000		Truth	46	1717.0
1000		Truth	45	1698.0
1000		Truth	44	1678.0
1000		Truth	43	1659.0
1000		Truth	42	1640.0
1000		Truth	41	1621.0
1000		Truth	40	1603.0
1000		Truth	39	1584.0
1000		Truth	38	1566.0
1000		Truth	37	1548.0
1000		Truth	36	1531.0
1000		Truth	35	1513.0
1000		Truth	34	1496.0
1000		Truth	33	1479.0
1000		Truth	32	1462.0
1000		Truth	31	1445.0
1000		Truth	30	1428.0
1000		Truth	29	1412.0
1000		Truth	28	1396.0
1000		Truth	27	1380.0
1000		Truth	26	1364.0
1000		Truth	25	1348.0
1000		Truth	24	1333.0
1000		Truth	23	1318.0
1000		Truth	22	1303.0
1000		Truth	21	1288.0
1000		Truth	20	1273.0
1000		Truth	19	1258.0
1000		Truth	18	1244.0
1000		Truth	17	1230.0
1000		Truth	16	1216.0
1000		Truth	15	1202.0
1000		Truth	14	1188.0
1000		Truth	13	1174.0
1000		Truth	12	1161.0
1000		Truth	11	1148.0
1000		Truth	10	1135.0
1000		Truth	9	1122.0
1000		Truth	8	1109.0
1000		Truth	7	1096.0
1000		Truth	6	1083.0
1000		Truth	5	1071.0
1000		Truth	4	1059.0
1000		Truth	3	1047.0
1000		Truth	2	1035.0
1000		Truth	1	1023.0
1000		Truth	0	1011.0
1000	0.3	Rmpeaks	0	3620.0	3030.0	4390.0
1000	0.3	Rmpeaks	1	3730.0	3240.0	4410.0
1000	0.3	Rmpeaks	2	3850.0	3450.0	4430.0
1000	0.3	Rmpeaks	3	3970.0	3640.0	4450.0
1000	0.3	Rmpeaks	4	4100.0	3840.0	4470.0
1000	0.3	Rmpeaks	5	4230.0	4040.0	4490.0
1000	0.3	Rmpeaks	6	4360.0	4200.0	4640.0
1000	0.3	Rmpeaks	7	4500.0	4260.0	4880.0
1000	0.3	Rmpeaks	8	4650.0	4290.0	5050.0
1000	0.3	Rmpeaks	9	4780.0	4360.0	5210.0
1000	0.3	Rmpeaks	10	4890.0	4440.0	5350.0
1000	0.3	Rmpeaks	11	4980.0	4560.0	5440.0
1000	0.3	Rmpeaks	12	5050.0	4710.0	5460.0
1000	0.3	Rmpeaks	13	5090.0	4850.0	5500.0
1000	0.3	Rmpeaks	14	5120.0	4880.0	5590.0
1000	0.3	Rmpeaks	15	5120.0	4780.0	5700.0
1000	0.3	Rmpeaks	16	5100.0	4690.0	5750.0
1000	0.3	Rmpeaks	17	5080.0	4610.0	5740.0
1000	0.3	Rmpeaks	18	5060.0	4540.0	5730.0
1000	0.3	Rmpeaks	19	5040.0	4440.0	5770.0
1000	0.3	Rmpeaks	20	5030.0	4390.0	5760.0
1000	0.3	Rmpeaks	21	5020.0	4340.0	5760.0
1000	0.3	Rmpeaks	22	5020.0	4320.0	5810.0
1000	0.3	Rmpeaks	23	5030.0	4330.0	5840.0
1000	0.3	Rmpeaks	24	5040.0	4350.0	5830.0
1000	0.3	Rmpeaks	25	5060.0	4380.0	5810.0
1000	0.3	Rmpeaks	26	5080.0	4420.0	5780.0
1000	0.3	Rmpeaks	27	5110.0	4470.0	5750.0
1000	0.3	Rmpeaks	28	5150.0	4540.0	5740.0
1000	0.3	Rmpeaks	29	5190.0	4610.0	5770.0
1000	0.3	Rmpeaks	30	5240.0	4700.0	5810.0
1000	0.3	Rmpeaks	31	5290.0	4790.0	5840.0
1000	0.3	Rmpeaks	32	5350.0	4870.0	5890.0
1000	0.3	Rmpeaks	33	5420.0	4960.0	5930.0
1000	0.3	Rmpeaks	34	5490.0	5050.0	5980.0
1000	0.3	Rmpeaks	35	5560.0	5130.0	6030.0
1000	0.3	Rmpeaks	36	5640.0	5200.0	6080.0
1000	0.3	Rmpeaks	37	5720.0	5280.0	6180.0
1000	0.3	Rmpeaks	38	5810.0	5370.0	6290.0
1000	0.3	Rmpeaks	39	5900.0	5410.0	6380.0
1000	0.3	Rmpeaks	40	6000.0	5460.0	6530.0
1000	0.3	Rmpeaks	41	6100.0	5520.0	6710.0
1000	0.3	Rmpeaks	42	6210.0	5550.0	6860.0
1000	0.3	Rmpeaks	43	6320.0	5590.0	7000.0
1000	0.3	Rmpeaks	44	6430.0	5670.0	7150.0
1000	0.3	Rmpeaks	45	6540.0	5740.0	7300.0
1000	0.3	Rmpeaks	46	6660.0	5830.0	7470.0
1000	0.3	Rmpeaks	47	6780.0	5910.0	7650.0
1000	0.3	Rmpeaks	48	6900.0	6000.0	7830.0
1000	0.3	Rmpeaks	49	7020.0	6100.0	8020.0
1000	0.3	Rmpeaks	50	7150.0	6210.0	8210.0
1000	0.3	Rmpeaks	51	7280.0	6320.0	8400.0
1000	0.3	Rmpeaks	52	7410.0	6380.0	8580.0
1000	0.3	Rmpeaks	53	7550.0	6420.0	8770.0
1000	0.3	Rmpeaks	54	7680.0	6470.0	8960.0
1000	0.3	Rmpeaks	55	7820.0	6520.0	9150.0
1000	0.3	Rmpeaks	56	7960.0	6570.0	9330.0
1000	0.3	Rmpeaks	57	8090.0	6650.0	9520.0
1000	0.3	Rmpeaks	58	8230.0	6770.0	9710.0
1000	0.3	Rmpeaks	59	8370.0	6890.0	9890.0
1000	0.3	Rmpeaks	60	8520.0	7010.0	10100.0
1000	0.3	Rmpeaks	61	8660.0	7150.0	10300.0
1000	0.3	Rmpeaks	62	8800.0	7290.0	10400.0
1000	0.3	Rmpeaks	63	8940.0	7420.0	10600.0
1000	0.3	Rmpeaks	64	9080.0	7520.0	10800.0
1000	0.3	Rmpeaks	65	9230.0	7610.0	10900.0
1000	0.3	Rmpeaks	66	9370.0	7710.0	11100.0
1000	0.3	Rmpeaks	67	9510.0	7810.0	11200.0
1000	0.3	Rmpeaks	68	9650.0	7910.0	11400.0
1000	0.3	Rmpeaks	69	9790.0	8020.0	11500.0
1000	0.3	Rmpeaks	70	9940.0	8130.0	11700.0
1000	0.3	Rmpeaks	71	10100.0	8240.0	11900.0
1000	0.3	Rmpeaks	72	10200.0	8350.0	12000.0
1000	0.3	Rmpeaks	73	10400.0	8460.0	12200.0
1000	0.3	Rmpeaks	74	10500.0	8580.0	12400.0
1000	0.3	Rmpeaks	75	10600.0	8700.0	12700.0
1000	0.3	Rmpeaks	76	10800.0	8820.0	12900.0
1000	0.3	Rmpeaks	77	10900.0	8950.0	13100.0
1000	0.3	Rmpeaks	78	11000.0	9070.0	13200.0
1000	0.3	Rmpeaks	79	11200.0	9200.0	13300.0
1000	0.3	Rmpeaks	80	11300.0	9330.0	13400.0
1000	0.3	Rmpeaks	81	11400.0	9460.0	13500.0
1000	0.3	Rmpeaks	82	11500.0	9600.0	13700.0
1000	0.3	Rmpeaks	83	11700.0	9750.0	13900.0
1000	0.3	Rmpeaks	84	11800.0	9890.0	14100.0
1000	0.3	Rmpeaks	85	11900.0	9940.0	14300.0
1000	0.3	Rmpeaks	86	12000.0	9990.0	14500.0
1000	0.3	Rmpeaks	87	12200.0	10000.0	14600.0
1000	0.3	Rmpeaks	88	12300.0	10100.0	14800.0
1000	0.3	Rmpeaks	89	12400.0	10300.0	15000.0
1000	0.3	Rmpeaks	90	12500.0	10300.0	15200.0
1000	0.3	Rmpeaks	91	12600.0	10400.0	15300.0
1000	0.3	Rmpeaks	92	12700.0	10500.0	15500.0
1000	0.3	Rmpeaks	93	12800.0	10600.0	15600.0
1000	0.3	Rmpeaks	94	13000.0	10600.0	15800.0
1000	0.3	Rmpeaks	95	13100.0	10600.0	16000.0
1000	0.3	Rmpeaks	96	13200.0	10600.0	16200.0
1000	0.3	Rmpeaks	97	13300.0	10700.0	16400.0
1000	0.3	Rmpeaks	98	13400.0	10700.0	16600.0
1000	0.3	Rmpeaks	99	13500.0	10700.0	16800.0
1000	0.3	Rmpeaks	100	13600.0	10700.0	17100.0
3000	0.3	Orig	0	12000.0	11100.0	13200.0
3000	0.3	Orig	1	12100.0	11300.0	13000.0
3000	0.3	Orig	2	12100.0	11600.0	12700.0
3000	0.3	Orig	3	12100.0	11800.0	12600.0
3000	0.3	Orig	4	12200.0	11900.0	12500.0
3000	0.3	Orig	5	12200.0	11900.0	12600.0
3000	0.3	Orig	6	12200.0	11700.0	12800.0
3000	0.3	Orig	7	12200.0	11600.0	13100.0
3000	0.3	Orig	8	12300.0	11400.0	13300.0
3000	0.3	Orig	9	12400.0	11300.0	13600.0
3000	0.3	Orig	10	12500.0	11200.0	13800.0
3000	0.3	Orig	11	12600.0	11200.0	14000.0
3000	0.3	Orig	12	12600.0	11200.0	13800.0
3000	0.3	Orig	13	12500.0	11100.0	13700.0
3000	0.3	Orig	14	12200.0	11100.0	13300.0
3000	0.3	Orig	15	11900.0	11000.0	12700.0
3000	0.3	Orig	16	11600.0	10800.0	12300.0
3000	0.3	Orig	17	11100.0	10500.0	11800.0
3000	0.3	Orig	18	10600.0	9960.0	11300.0
3000	0.3	Orig	19	10100.0	9420.0	10900.0
3000	0.3	Orig	20	9690.0	8900.0	10600.0
3000	0.3	Orig	21	9300.0	8450.0	10400.0
3000	0.3	Orig	22	8960.0	8030.0	10100.0
3000	0.3	Orig	23	8670.0	7650.0	9920.0
3000	0.3	Orig	24	8400.0	7320.0	9710.0
3000	0.3	Orig	25	8160.0	7040.0	9520.0
3000	0.3	Orig	26	7950.0	6800.0	9330.0
3000	0.3	Orig	27	7750.0	6620.0	9160.0
3000	0.3	Orig	28	7590.0	6460.0	9020.0
3000	0.3	Orig	29	7450.0	6290.0	8930.0
3000	0.3	Orig	30	7330.0	6170.0	8760.0
3000	0.3	Orig	31	7230.0	6080.0	8590.0
3000	0.3	Orig	32	7150.0	5980.0	8480.0
3000	0.3	Orig	33	7100.0	5900.0	8390.0
3000	0.3	Orig	34	7060.0	5850.0	8320.0
3000	0.3	Orig	35	7040.0	5820.0	8270.0
3000	0.3	Orig	36	7030.0	5810.0	8230.0
3000	0.3	Orig	37	7030.0	5800.0	8200.0
3000	0.3	Orig	38	7040.0	5810.0	8200.0
3000	0.3	Orig	39	7060.0	5840.0	8290.0
3000	0.3	Orig	40	7100.0	5890.0	8390.0
3000	0.3	Orig	41	7150.0	5950.0	8510.0
3000	0.3	Orig	42	7220.0	6020.0	8640.0
3000	0.3	Orig	43	7300.0	6120.0	8770.0
3000	0.3	Orig	44	7390.0	6220.0	8910.0
3000	0.3	Orig	45	7490.0	6330.0	9050.0
3000	0.3	Orig	46	7590.0	6450.0	9130.0
3000	0.3	Orig	47	7700.0	6580.0	9290.0
3000	0.3	Orig	48	7830.0	6710.0	9480.0
3000	0.3	Orig	49	7970.0	6870.0	9680.0
3000	0.3	Orig	50	8120.0	7040.0	9890.0
3000	0.3	Orig	51	8290.0	7210.0	10100.0
3000	0.3	Orig	52	8460.0	7400.0	10300.0
3000	0.3	Orig	53	8640.0	7570.0	10500.0
3000	0.3	Orig	54	8830.0	7760.0	10700.0
3000	0.3	Orig	55	9020.0	7970.0	10900.0
3000	0.3	Orig	56	9230.0	8150.0	11200.0
3000	0.3	Orig	57	9460.0	8340.0	11400.0
3000	0.3	Orig	58	9690.0	8540.0	11600.0
3000	0.3	Orig	59	9950.0	8750.0	11900.0
3000	0.3	Orig	60	10200.0	8970.0	12100.0
3000	0.3	Orig	61	10500.0	9190.0	12400.0
3000	0.3	Orig	62	10800.0	9420.0	12700.0
3000	0.3	Orig	63	11000.0	9660.0	12900.0
3000	0.3	Orig	64	11300.0	9910.0	13200.0
3000	0.3	Orig	65	11700.0	10200.0	13500.0
3000	0.3	Orig	66	12000.0	10400.0	13800.0
3000	0.3	Orig	67	12300.0	10700.0	14100.0
3000	0.3	Orig	68	12700.0	11000.0	14500.0
3000	0.3	Orig	69	13100.0	11300.0	15000.0
3000	0.3	Orig	70	13500.0	11600.0	15600.0
3000	0.3	Orig	71	13900.0	11900.0	16000.0
3000	0.3	Orig	72	14300.0	12300.0	16500.0
3000	0.3	Orig	73	14700.0	12600.0	17100.0
3000	0.3	Orig	74	15100.0	13000.0	17800.0
3000	0.3	Orig	75	15600.0	13400.0	18500.0
3000	0.3	Orig	76	16100.0	13700.0	19200.0
3000	0.3	Orig	77	16600.0	14100.0	19900.0
3000	0.3	Orig	78	17100.0	14500.0	20600.0
3000	0.3	Orig	79	17600.0	14900.0	21400.0
3000	0.3	Orig	80	18100.0	15200.0	22100.0
3000	0.3	Orig	81	18700.0	15600.0	22900.0
3000	0.3	Orig	82	19300.0	16000.0	23700.0
3000	0.3	Orig	83	19900.0	16300.0	24500.0
3000	0.3	Orig	84	20500.0	16700.0	25400.0
3000	0.3	Orig	85	21100.0	17200.0	26300.0
3000	0.3	Orig	86	21800.0	17600.0	27200.0
3000	0.3	Orig	87	22400.0	18100.0	28100.0
3000	0.3	Orig	88	23100.0	18600.0	29000.0
3000	0.3	Orig	89	23800.0	19100.0	30000.0
3000	0.3	Orig	90	24500.0	19600.0	31000.0
3000	0.3	Orig	91	25300.0	20200.0	32000.0
3000	0.3	Orig	92	26100.0	20700.0	33200.0
3000	0.3	Orig	93	26900.0	21300.0	34400.0
3000	0.3	Orig	94	27700.0	21900.0	35700.0
3000	0.3	Orig	95	28500.0	22500.0	37000.0
3000	0.3	Orig	96	29300.0	23100.0	38500.0
3000	0.3	Orig	97	30200.0	23700.0	40200.0
3000	0.3	Orig	98	31100.0	24400.0	42000.0
3000	0.3	Orig	99	32100.0	25000.0	43800.0
3000	0.3	Orig	100	33000.0	25500.0	45800.0
3000		Truth	100	5510.0
3000		Truth	99	5477.0
3000		Truth	98	5444.0
3000		Truth	97	5411.0
3000		Truth	96	5379.0
3000		Truth	95	5346.0
3000		Truth	94	5314.0
3000		Truth	93	5282.0
3000		Truth	92	5251.0
3000		Truth	91	5219.0
3000		Truth	90	5188.0
3000		Truth	89	5157.0
3000		Truth	88	5126.0
3000		Truth	87	5095.0
3000		Truth	86	5064.0
3000		Truth	85	5034.0
3000		Truth	84	5004.0
3000		Truth	83	4974.0
3000		Truth	82	4944.0
3000		Truth	81	4914.0
3000		Truth	80	4885.0
3000		Truth	79	4855.0
3000		Truth	78	4826.0
3000		Truth	77	4797.0
3000		Truth	76	4769.0
3000		Truth	75	4740.0
3000		Truth	74	4711.0
3000		Truth	73	4683.0
3000		Truth	72	4655.0
3000		Truth	71	4627.0
3000		Truth	70	4599.0
3000		Truth	69	4572.0
3000		Truth	68	4544.0
3000		Truth	67	4517.0
3000		Truth	66	4490.0
3000		Truth	65	4463.0
3000		Truth	64	4436.0
3000		Truth	63	4410.0
3000		Truth	62	4383.0
3000		Truth	61	4357.0
3000		Truth	60	4331.0
3000		Truth	59	4305.0
3000		Truth	58	4279.0
3000		Truth	57	4253.0
3000		Truth	56	4228.0
3000		Truth	55	4202.0
3000		Truth	54	4177.0
3000		Truth	53	4152.0
3000		Truth	52	4127.0
3000		Truth	51	4102.0
3000		Truth	50	4078.0
3000		Truth	49	4053.0
3000		Truth	48	4029.0
3000		Truth	47	4005.0
3000		Truth	46	3981.0
3000		Truth	45	3957.0
3000		Truth	44	3933.0
3000		Truth	43	3909.0
3000		Truth	42	3886.0
3000		Truth	41	3863.0
3000		Truth	40	3839.0
3000		Truth	39	3816.0
3000		Truth	38	3793.0
3000		Truth	37	3771.0
3000		Truth	36	3748.0
3000		Truth	35	3725.0
3000		Truth	34	3703.0
3000		Truth	33	3681.0
3000		Truth	32	3659.0
3000		Truth	31	3637.0
3000		Truth	30	3615.0
3000		Truth	29	3593.0
3000		Truth	28	3572.0
3000		Truth	27	3550.0
3000		Truth	26	3529.0
3000		Truth	25	3508.0
3000		Truth	24	3487.0
3000		Truth	23	3466.0
3000		Truth	22	3445.0
3000		Truth	21	3424.0
3000		Truth	20	3404.0
3000		Truth	19	3383.0
3000		Truth	18	3363.0
3000		Truth	17	3343.0
3000		Truth	16	3323.0
3000		Truth	15	3303.0
3000		Truth	14	3283.0
3000		Truth	13	3263.0
3000		Truth	12	3244.0
3000		Truth	11	3224.0
3000		Truth	10	3205.0
3000		Truth	9	3186.0
3000		Truth	8	3167.0
3000		Truth	7	3148.0
3000		Truth	6	3129.0
3000		Truth	5	3110.0
3000		Truth	4	3091.0
3000		Truth	3	3073.0
3000		Truth	2	3054.0
3000		Truth	1	3036.0
3000		Truth	0	3018.0
3000	0.3	Rmpeaks	0	12900.0	11600.0	16500.0
3000	0.3	Rmpeaks	1	13000.0	11900.0	16200.0
3000	0.3	Rmpeaks	2	13200.0	12200.0	16000.0
3000	0.3	Rmpeaks	3	13300.0	12500.0	15700.0
3000	0.3	Rmpeaks	4	13500.0	12800.0	15400.0
3000	0.3	Rmpeaks	5	13600.0	13000.0	14900.0
3000	0.3	Rmpeaks	6	13800.0	13200.0	14800.0
3000	0.3	Rmpeaks	7	13900.0	13200.0	14800.0
3000	0.3	Rmpeaks	8	13900.0	13200.0	14900.0
3000	0.3	Rmpeaks	9	13900.0	13100.0	15000.0
3000	0.3	Rmpeaks	10	13800.0	12900.0	14900.0
3000	0.3	Rmpeaks	11	13600.0	12800.0	14800.0
3000	0.3	Rmpeaks	12	13400.0	12600.0	14600.0
3000	0.3	Rmpeaks	13	13100.0	12400.0	14300.0
3000	0.3	Rmpeaks	14	12900.0	12000.0	14100.0
3000	0.3	Rmpeaks	15	12600.0	11400.0	13800.0
3000	0.3	Rmpeaks	16	12400.0	11100.0	13600.0
3000	0.3	Rmpeaks	17	12300.0	10700.0	13900.0
3000	0.3	Rmpeaks	18	12200.0	10400.0	13800.0
3000	0.3	Rmpeaks	19	12200.0	10300.0	13800.0
3000	0.3	Rmpeaks	20	12200.0	10200.0	13800.0
3000	0.3	Rmpeaks	21	12300.0	10400.0	13800.0
3000	0.3	Rmpeaks	22	12400.0	10900.0	13800.0
3000	0.3	Rmpeaks	23	12500.0	11100.0	13800.0
3000	0.3	Rmpeaks	24	12700.0	11300.0	13800.0
3000	0.3	Rmpeaks	25	12800.0	11600.0	13800.0
3000	0.3	Rmpeaks	26	13000.0	11900.0	13900.0
3000	0.3	Rmpeaks	27	13100.0	12200.0	14000.0
3000	0.3	Rmpeaks	28	13300.0	12400.0	14300.0
3000	0.3	Rmpeaks	29	13400.0	12600.0	14600.0
3000	0.3	Rmpeaks	30	13600.0	12800.0	14900.0
3000	0.3	Rmpeaks	31	13800.0	12900.0	15300.0
3000	0.3	Rmpeaks	32	13900.0	13000.0	15700.0
3000	0.3	Rmpeaks	33	14100.0	13200.0	16200.0
3000	0.3	Rmpeaks	34	14200.0	13300.0	16500.0
3000	0.3	Rmpeaks	35	14400.0	13500.0	16800.0
3000	0.3	Rmpeaks	36	14500.0	13600.0	17200.0
3000	0.3	Rmpeaks	37	14600.0	13700.0	17400.0
3000	0.3	Rmpeaks	38	14800.0	13800.0	17600.0
3000	0.3	Rmpeaks	39	14900.0	13900.0	17700.0
3000	0.3	Rmpeaks	40	15000.0	14000.0	17800.0
3000	0.3	Rmpeaks	41	15200.0	14100.0	17900.0
3000	0.3	Rmpeaks	42	15300.0	14300.0	17900.0
3000	0.3	Rmpeaks	43	15400.0	14400.0	18000.0
3000	0.3	Rmpeaks	44	15500.0	14600.0	17900.0
3000	0.3	Rmpeaks	45	15600.0	14700.0	17900.0
3000	0.3	Rmpeaks	46	15700.0	14800.0	17800.0
3000	0.3	Rmpeaks	47	15900.0	14800.0	17700.0
3000	0.3	Rmpeaks	48	16000.0	14900.0	17500.0
3000	0.3	Rmpeaks	49	16100.0	15000.0	17400.0
3000	0.3	Rmpeaks	50	16200.0	15100.0	17400.0
3000	0.3	Rmpeaks	51	16300.0	15200.0	17400.0
3000	0.3	Rmpeaks	52	16400.0	15300.0	17400.0
3000	0.3	Rmpeaks	53	16500.0	15500.0	17500.0
3000	0.3	Rmpeaks	54	16700.0	15600.0	17600.0
3000	0.3	Rmpeaks	55	16800.0	15700.0	17700.0
3000	0.3	Rmpeaks	56	16900.0	15900.0	17800.0
3000	0.3	Rmpeaks	57	17000.0	16000.0	18000.0
3000	0.3	Rmpeaks	58	17200.0	15900.0	18200.0
3000	0.3	Rmpeaks	59	17300.0	15800.0	18400.0
3000	0.3	Rmpeaks	60	17400.0	15600.0	18600.0
3000	0.3	Rmpeaks	61	17500.0	15500.0	18800.0
3000	0.3	Rmpeaks	62	17700.0	15400.0	19000.0
3000	0.3	Rmpeaks	63	17800.0	15300.0	19300.0
3000	0.3	Rmpeaks	64	18000.0	15200.0	19500.0
3000	0.3	Rmpeaks	65	18100.0	15100.0	19800.0
3000	0.3	Rmpeaks	66	18300.0	15000.0	20000.0
3000	0.3	Rmpeaks	67	18400.0	14900.0	20300.0
3000	0.3	Rmpeaks	68	18600.0	14800.0	20500.0
3000	0.3	Rmpeaks	69	18700.0	14800.0	20800.0
3000	0.3	Rmpeaks	70	18900.0	14800.0	21100.0
3000	0.3	Rmpeaks	71	19100.0	14800.0	21300.0
3000	0.3	Rmpeaks	72	19200.0	14800.0	21600.0
3000	0.3	Rmpeaks	73	19400.0	14800.0	21900.0
3000	0.3	Rmpeaks	74	19600.0	14900.0	22200.0
3000	0.3	Rmpeaks	75	19800.0	14900.0	22400.0
3000	0.3	Rmpeaks	76	19900.0	15000.0	22700.0
3000	0.3	Rmpeaks	77	20100.0	15000.0	23000.0
3000	0.3	Rmpeaks	78	20300.0	15200.0	23300.0
3000	0.3	Rmpeaks	79	20500.0	15300.0	23600.0
3000	0.3	Rmpeaks	80	20700.0	15400.0	23800.0
3000	0.3	Rmpeaks	81	20900.0	15500.0	24100.0
3000	0.3	Rmpeaks	82	21100.0	15700.0	24400.0
3000	0.3	Rmpeaks	83	21300.0	15800.0	24700.0
3000	0.3	Rmpeaks	84	21500.0	16000.0	25100.0
3000	0.3	Rmpeaks	85	21800.0	16200.0	25400.0
3000	0.3	Rmpeaks	86	22000.0	16500.0	25700.0
3000	0.3	Rmpeaks	87	22200.0	16700.0	26000.0
3000	0.3	Rmpeaks	88	22400.0	17000.0	26300.0
3000	0.3	Rmpeaks	89	22700.0	17300.0	26600.0
3000	0.3	Rmpeaks	90	22900.0	17600.0	26900.0
3000	0.3	Rmpeaks	91	23100.0	17900.0	27200.0
3000	0.3	Rmpeaks	92	23400.0	18200.0	27500.0
3000	0.3	Rmpeaks	93	23600.0	18400.0	27900.0
3000	0.3	Rmpeaks	94	23800.0	18700.0	28200.0
3000	0.3	Rmpeaks	95	24100.0	18900.0	28500.0
3000	0.3	Rmpeaks	96	24300.0	19100.0	28800.0
3000	0.3	Rmpeaks	97	24600.0	19400.0	29100.0
3000	0.3	Rmpeaks	98	24900.0	19700.0	29700.0
3000	0.3	Rmpeaks	99	25100.0	19900.0	30100.0
3000	0.3	Rmpeaks	100	25400.0	20200.0	30300.0
10000	0.3	Orig	0	41100.0	35600.0	49500.0
10000	0.3	Orig	1	40700.0	36600.0	47500.0
10000	0.3	Orig	2	40200.0	37600.0	45600.0
10000	0.3	Orig	3	39800.0	37900.0	43300.0
10000	0.3	Orig	4	39300.0	37600.0	42000.0
10000	0.3	Orig	5	38900.0	36300.0	41500.0
10000	0.3	Orig	6	38400.0	35000.0	41900.0
10000	0.3	Orig	7	37900.0	33800.0	42500.0
10000	0.3	Orig	8	37600.0	32900.0	43700.0
10000	0.3	Orig	9	37400.0	31900.0	44500.0
10000	0.3	Orig	10	37100.0	31100.0	44400.0
10000	0.3	Orig	11	36600.0	30800.0	43400.0
10000	0.3	Orig	12	35700.0	30400.0	41400.0
10000	0.3	Orig	13	34500.0	30400.0	38700.0
10000	0.3	Orig	14	33000.0	30200.0	35400.0
10000	0.3	Orig	15	31400.0	29000.0	33100.0
10000	0.3	Orig	16	29600.0	27400.0	33200.0
10000	0.3	Orig	17	27800.0	24500.0	32600.0
10000	0.3	Orig	18	25900.0	22000.0	32200.0
10000	0.3	Orig	19	24200.0	19900.0	31700.0
10000	0.3	Orig	20	22800.0	18300.0	31200.0
10000	0.3	Orig	21	21600.0	16900.0	30500.0
10000	0.3	Orig	22	20500.0	15800.0	29700.0
10000	0.3	Orig	23	19600.0	14800.0	29000.0
10000	0.3	Orig	24	18900.0	14200.0	28200.0
10000	0.3	Orig	25	18200.0	13700.0	27400.0
10000	0.3	Orig	26	17700.0	13300.0	26600.0
10000	0.3	Orig	27	17200.0	12900.0	25800.0
10000	0.3	Orig	28	16800.0	12700.0	25100.0
10000	0.3	Orig	29	16500.0	12500.0	24300.0
10000	0.3	Orig	30	16200.0	12400.0	23500.0
10000	0.3	Orig	31	16000.0	12300.0	22800.0
10000	0.3	Orig	32	15800.0	12300.0	22000.0
10000	0.3	Orig	33	15800.0	12400.0	21400.0
10000	0.3	Orig	34	15700.0	12600.0	21100.0
10000	0.3	Orig	35	15700.0	12800.0	20900.0
10000	0.3	Orig	36	15700.0	13000.0	20500.0
10000	0.3	Orig	37	15800.0	13300.0	20600.0
10000	0.3	Orig	38	15900.0	13500.0	20700.0
10000	0.3	Orig	39	16000.0	13800.0	20800.0
10000	0.3	Orig	40	16100.0	14000.0	20900.0
10000	0.3	Orig	41	16300.0	14200.0	21100.0
10000	0.3	Orig	42	16500.0	14400.0	21300.0
10000	0.3	Orig	43	16700.0	14200.0	21500.0
10000	0.3	Orig	44	16900.0	14400.0	21800.0
10000	0.3	Orig	45	17100.0	14300.0	22000.0
10000	0.3	Orig	46	17400.0	14300.0	22300.0
10000	0.3	Orig	47	17700.0	14300.0	22600.0
10000	0.3	Orig	48	18000.0	14300.0	22900.0
10000	0.3	Orig	49	18300.0	14300.0	23200.0
10000	0.3	Orig	50	18600.0	14200.0	23600.0
10000	0.3	Orig	51	18900.0	14000.0	24000.0
10000	0.3	Orig	52	19300.0	13900.0	24500.0
10000	0.3	Orig	53	19600.0	13700.0	24900.0
10000	0.3	Orig	54	20000.0	13700.0	25500.0
10000	0.3	Orig	55	20400.0	13600.0	26200.0
10000	0.3	Orig	56	20800.0	13600.0	26800.0
10000	0.3	Orig	57	21200.0	13500.0	27300.0
10000	0.3	Orig	58	21600.0	13500.0	28200.0
10000	0.3	Orig	59	22000.0	13600.0	29000.0
10000	0.3	Orig	60	22500.0	13600.0	29900.0
10000	0.3	Orig	61	23000.0	13700.0	30700.0
10000	0.3	Orig	62	23400.0	13800.0	31500.0
10000	0.3	Orig	63	23900.0	13900.0	32500.0
10000	0.3	Orig	64	24400.0	14000.0	33400.0
10000	0.3	Orig	65	24900.0	14200.0	34300.0
10000	0.3	Orig	66	25400.0	14400.0	35200.0
10000	0.3	Orig	67	26000.0	14700.0	36100.0
10000	0.3	Orig	68	26500.0	15000.0	37000.0
10000	0.3	Orig	69	27100.0	15300.0	37900.0
10000	0.3	Orig	70	27700.0	15700.0	38900.0
10000	0.3	Orig	71	28200.0	16000.0	39900.0
10000	0.3	Orig	72	28800.0	16300.0	41000.0
10000	0.3	Orig	73	29500.0	16600.0	42100.0
10000	0.3	Orig	74	30100.0	17000.0	43200.0
10000	0.3	Orig	75	30800.0	17300.0	44300.0
10000	0.3	Orig	76	31400.0	17700.0	45500.0
10000	0.3	Orig	77	32100.0	18100.0	46700.0
10000	0.3	Orig	78	32800.0	18700.0	47800.0
10000	0.3	Orig	79	33500.0	19200.0	49100.0
10000	0.3	Orig	80	34300.0	19900.0	50300.0
10000	0.3	Orig	81	35000.0	20500.0	51500.0
10000	0.3	Orig	82	35800.0	21200.0	52800.0
10000	0.3	Orig	83	36600.0	22000.0	54000.0
10000	0.3	Orig	84	37400.0	22800.0	55300.0
10000	0.3	Orig	85	38200.0	23700.0	56600.0
10000	0.3	Orig	86	39100.0	24600.0	57900.0
10000	0.3	Orig	87	39900.0	25500.0	59300.0
10000	0.3	Orig	88	40800.0	26600.0	60600.0
10000	0.3	Orig	89	41800.0	27700.0	62000.0
10000	0.3	Orig	90	42700.0	28900.0	63300.0
10000	0.3	Orig	91	43700.0	30100.0	64600.0
10000	0.3	Orig	92	44600.0	31500.0	65900.0
10000	0.3	Orig	93	45600.0	32900.0	67200.0
10000	0.3	Orig	94	46700.0	34400.0	68500.0
10000	0.3	Orig	95	47700.0	36000.0	69800.0
10000	0.3	Orig	96	48800.0	37000.0	71100.0
10000	0.3	Orig	97	49900.0	38100.0	72500.0
10000	0.3	Orig	98	51000.0	39200.0	73800.0
10000	0.3	Orig	99	52200.0	40200.0	75200.0
10000	0.3	Orig	100	53400.0	41200.0	76600.0
10000		Truth	100	10000.0
10000		Truth	99	10000.0
10000		Truth	98	10000.0
10000		Truth	97	10000.0
10000		Truth	96	10000.0
10000		Truth	95	10000.0
10000		Truth	94	10000.0
10000		Truth	93	10000.0
10000		Truth	92	10000.0
10000		Truth	91	10000.0
10000		Truth	90	10000.0
10000		Truth	89	10000.0
10000		Truth	88	10000.0
10000		Truth	87	10000.0
10000		Truth	86	10000.0
10000		Truth	85	10000.0
10000		Truth	84	10000.0
10000		Truth	83	10000.0
10000		Truth	82	10000.0
10000		Truth	81	10000.0
10000		Truth	80	10000.0
10000		Truth	79	10000.0
10000		Truth	78	10000.0
10000		Truth	77	10000.0
10000		Truth	76	10000.0
10000		Truth	75	10000.0
10000		Truth	74	10000.0
10000		Truth	73	10000.0
10000		Truth	72	10000.0
10000		Truth	71	10000.0
10000		Truth	70	10000.0
10000		Truth	69	10000.0
10000		Truth	68	10000.0
10000		Truth	67	10000.0
10000		Truth	66	10000.0
10000		Truth	65	10000.0
10000		Truth	64	10000.0
10000		Truth	63	10000.0
10000		Truth	62	10000.0
10000		Truth	61	10000.0
10000		Truth	60	10000.0
10000		Truth	59	10000.0
10000		Truth	58	10000.0
10000		Truth	57	10000.0
10000		Truth	56	10000.0
10000		Truth	55	10000.0
10000		Truth	54	10000.0
10000		Truth	53	10000.0
10000		Truth	52	10000.0
10000		Truth	51	10000.0
10000		Truth	50	10000.0
10000		Truth	49	10000.0
10000		Truth	48	10000.0
10000		Truth	47	10000.0
10000		Truth	46	10000.0
10000		Truth	45	10000.0
10000		Truth	44	10000.0
10000		Truth	43	10000.0
10000		Truth	42	10000.0
10000		Truth	41	10000.0
10000		Truth	40	10000.0
10000		Truth	39	10000.0
10000		Truth	38	10000.0
10000		Truth	37	10000.0
10000		Truth	36	10000.0
10000		Truth	35	10000.0
10000		Truth	34	10000.0
10000		Truth	33	10000.0
10000		Truth	32	10000.0
10000		Truth	31	10000.0
10000		Truth	30	10000.0
10000		Truth	29	10000.0
10000		Truth	28	10000.0
10000		Truth	27	10000.0
10000		Truth	26	10000.0
10000		Truth	25	10000.0
10000		Truth	24	10000.0
10000		Truth	23	10000.0
10000		Truth	22	10000.0
10000		Truth	21	10000.0
10000		Truth	20	10000.0
10000		Truth	19	10000.0
10000		Truth	18	10000.0
10000		Truth	17	10000.0
10000		Truth	16	10000.0
10000		Truth	15	10000.0
10000		Truth	14	10000.0
10000		Truth	13	10000.0
10000		Truth	12	10000.0
10000		Truth	11	10000.0
10000		Truth	10	10000.0
10000		Truth	9	10000.0
10000		Truth	8	10000.0
10000		Truth	7	10000.0
10000		Truth	6	10000.0
10000		Truth	5	10000.0
10000		Truth	4	10000.0
10000		Truth	3	10000.0
10000		Truth	2	10000.0
10000		Truth	1	10000.0
10000		Truth	0	10000.0
10000	0.3	Rmpeaks	0	44500.0	40000.0	53200.0
10000	0.3	Rmpeaks	1	43900.0	40200.0	51200.0
10000	0.3	Rmpeaks	2	43200.0	40400.0	49200.0
10000	0.3	Rmpeaks	3	42600.0	40500.0	47300.0
10000	0.3	Rmpeaks	4	41900.0	40100.0	45500.0
10000	0.3	Rmpeaks	5	41300.0	39500.0	44100.0
10000	0.3	Rmpeaks	6	40600.0	39000.0	42600.0
10000	0.3	Rmpeaks	7	40000.0	38100.0	41900.0
10000	0.3	Rmpeaks	8	39500.0	37400.0	41500.0
10000	0.3	Rmpeaks	9	38900.0	36900.0	41200.0
10000	0.3	Rmpeaks	10	38500.0	36300.0	40700.0
10000	0.3	Rmpeaks	11	38100.0	36000.0	40100.0
10000	0.3	Rmpeaks	12	37800.0	35700.0	39700.0
10000	0.3	Rmpeaks	13	37600.0	34900.0	39400.0
10000	0.3	Rmpeaks	14	37400.0	34300.0	39000.0
10000	0.3	Rmpeaks	15	37300.0	33700.0	39300.0
10000	0.3	Rmpeaks	16	37200.0	33500.0	39900.0
10000	0.3	Rmpeaks	17	37100.0	33600.0	40500.0
10000	0.3	Rmpeaks	18	37100.0	33700.0	41000.0
10000	0.3	Rmpeaks	19	37100.0	33900.0	41400.0
10000	0.3	Rmpeaks	20	37200.0	34100.0	41700.0
10000	0.3	Rmpeaks	21	37200.0	34300.0	41700.0
10000	0.3	Rmpeaks	22	37200.0	34500.0	41400.0
10000	0.3	Rmpeaks	23	37300.0	34600.0	41100.0
10000	0.3	Rmpeaks	24	37300.0	34500.0	40800.0
10000	0.3	Rmpeaks	25	37400.0	34500.0	40400.0
10000	0.3	Rmpeaks	26	37400.0	34800.0	40000.0
10000	0.3	Rmpeaks	27	37500.0	35200.0	39600.0
10000	0.3	Rmpeaks	28	37600.0	35500.0	39200.0
10000	0.3	Rmpeaks	29	37600.0	35700.0	39100.0
10000	0.3	Rmpeaks	30	37700.0	35800.0	39100.0
10000	0.3	Rmpeaks	31	37800.0	35900.0	39100.0
10000	0.3	Rmpeaks	32	37900.0	36000.0	39100.0
10000	0.3	Rmpeaks	33	38000.0	35900.0	39200.0
10000	0.3	Rmpeaks	34	38100.0	35900.0	39100.0
10000	0.3	Rmpeaks	35	38200.0	35900.0	39100.0
10000	0.3	Rmpeaks	36	38300.0	35900.0	39300.0
10000	0.3	Rmpeaks	37	38300.0	35900.0	39300.0
10000	0.3	Rmpeaks	38	38500.0	35900.0	39500.0
10000	0.3	Rmpeaks	39	38600.0	35900.0	39700.0
10000	0.3	Rmpeaks	40	38700.0	35900.0	39900.0
10000	0.3	Rmpeaks	41	38800.0	36000.0	40100.0
10000	0.3	Rmpeaks	42	38900.0	36000.0	40300.0
10000	0.3	Rmpeaks	43	39000.0	36000.0	40500.0
10000	0.3	Rmpeaks	44	39100.0	36200.0	40700.0
10000	0.3	Rmpeaks	45	39200.0	36400.0	41000.0
10000	0.3	Rmpeaks	46	39300.0	36600.0	41300.0
10000	0.3	Rmpeaks	47	39400.0	36800.0	41500.0
10000	0.3	Rmpeaks	48	39500.0	37000.0	41800.0
10000	0.3	Rmpeaks	49	39700.0	37000.0	42000.0
10000	0.3	Rmpeaks	50	39800.0	37000.0	42300.0
10000	0.3	Rmpeaks	51	39900.0	37000.0	42500.0
10000	0.3	Rmpeaks	52	40000.0	37000.0	42700.0
10000	0.3	Rmpeaks	53	40100.0	37100.0	42900.0
10000	0.3	Rmpeaks	54	40200.0	37100.0	43100.0
10000	0.3	Rmpeaks	55	40300.0	37200.0	43300.0
10000	0.3	Rmpeaks	56	40400.0	37300.0	43400.0
10000	0.3	Rmpeaks	57	40500.0	37400.0	43600.0
10000	0.3	Rmpeaks	58	40600.0	37500.0	43800.0
10000	0.3	Rmpeaks	59	40700.0	37700.0	43900.0
10000	0.3	Rmpeaks	60	40800.0	37800.0	44000.0
10000	0.3	Rmpeaks	61	40800.0	38000.0	44100.0
10000	0.3	Rmpeaks	62	40900.0	38100.0	44300.0
10000	0.3	Rmpeaks	63	41000.0	38200.0	44400.0
10000	0.3	Rmpeaks	64	41100.0	38400.0	44500.0
10000	0.3	Rmpeaks	65	41200.0	38500.0	44600.0
10000	0.3	Rmpeaks	66	41200.0	38700.0	44600.0
10000	0.3	Rmpeaks	67	41300.0	38900.0	44700.0
10000	0.3	Rmpeaks	68	41400.0	39000.0	44800.0
10000	0.3	Rmpeaks	69	41500.0	39200.0	44800.0
10000	0.3	Rmpeaks	70	41500.0	39300.0	44900.0
10000	0.3	Rmpeaks	71	41600.0	39500.0	44900.0
10000	0.3	Rmpeaks	72	41700.0	39600.0	45000.0
10000	0.3	Rmpeaks	73	41700.0	39800.0	45000.0
10000	0.3	Rmpeaks	74	41800.0	39900.0	45000.0
10000	0.3	Rmpeaks	75	41800.0	39900.0	45000.0
10000	0.3	Rmpeaks	76	41900.0	40000.0	45000.0
10000	0.3	Rmpeaks	77	41900.0	40000.0	45000.0
10000	0.3	Rmpeaks	78	42000.0	40000.0	45000.0
10000	0.3	Rmpeaks	79	42000.0	40000.0	45000.0
10000	0.3	Rmpeaks	80	42100.0	40100.0	45000.0
10000	0.3	Rmpeaks	81	42100.0	40100.0	45000.0
10000	0.3	Rmpeaks	82	42200.0	40100.0	45100.0
10000	0.3	Rmpeaks	83	42200.0	40200.0	45200.0
10000	0.3	Rmpeaks	84	42300.0	40200.0	45300.0
10000	0.3	Rmpeaks	85	42300.0	40200.0	45400.0
10000	0.3	Rmpeaks	86	42300.0	40200.0	45500.0
10000	0.3	Rmpeaks	87	42400.0	40200.0	45600.0
10000	0.3	Rmpeaks	88	42400.0	40200.0	45700.0
10000	0.3	Rmpeaks	89	42400.0	40200.0	45800.0
10000	0.3	Rmpeaks	90	42500.0	40300.0	45900.0
10000	0.3	Rmpeaks	91	42500.0	40300.0	45900.0
10000	0.3	Rmpeaks	92	42500.0	40300.0	46100.0
10000	0.3	Rmpeaks	93	42500.0	40300.0	46200.0
10000	0.3	Rmpeaks	94	42600.0	40300.0	46400.0
10000	0.3	Rmpeaks	95	42600.0	40300.0	46500.0
10000	0.3	Rmpeaks	96	42600.0	40400.0	46600.0
10000	0.3	Rmpeaks	97	42600.0	40400.0	46700.0
10000	0.3	Rmpeaks	98	42700.0	40400.0	46800.0
10000	0.3	Rmpeaks	99	42700.0	40400.0	47000.0
10000	0.3	Rmpeaks	100	42700.0	40400.0	47100.0
