# Supplementary material for: Strong positive selection biases identity-by-descent-based inferences of recent demography and population structure in Plasmodium falciparum
Source: Nat Commun. 2024 Mar 20;15:2499. doi: 10.1038/s41467-024-46659-0 (PMC10954658; doi:10.1038/s41467-024-46659-0)
Supplement: Supplementary file 6 — Source Data File [file 41467_2024_46659_MOESM6_ESM.zip › Supplementary_Figure13/suppl_fig13_b_ibd_informap_res.csv]

delta	s	Correction	Population	C1	C2	C3	C4	C5
1000.0	0.0	orig	0	200	0	0	0	0
1000.0	0.0	orig	1	0	200	0	0	0
1000.0	0.0	orig	2	0	0	200	0	0
1000.0	0.0	orig	3	0	0	0	200	0
1000.0	0.0	orig	4	0	0	0	0	200
1.0	0.0	orig	0	200	0	0	0	0
1.0	0.0	orig	1	0	200	0	0	0
1.0	0.0	orig	2	0	0	200	0	0
1.0	0.0	orig	3	0	0	0	200	0
1.0	0.0	orig	4	0	0	0	0	200
0.1	0.0	orig	0	200	0	0	0	0
0.1	0.0	orig	1	0	200	0	0	0
0.1	0.0	orig	2	0	0	200	0	0
0.1	0.0	orig	3	0	0	0	200	0
0.1	0.0	orig	4	0	0	0	0	200
0.01	0.0	orig	0	200	0	0	0	0
0.01	0.0	orig	1	0	200	0	0	0
0.01	0.0	orig	2	0	0	200	0	0
0.01	0.0	orig	3	0	0	0	200	0
0.01	0.0	orig	4	0	0	0	0	200
0.001	0.0	orig	0	29	0	0	0	0
0.001	0.0	orig	1	0	158	0	0	0
0.001	0.0	orig	2	0	0	116	0	0
0.001	0.0	orig	3	0	0	0	164	0
0.001	0.0	orig	4	0	0	0	0	185
1000.0	0.3	orig	0	200	0	0	0	0
1000.0	0.3	orig	1	200	0	0	0	0
1000.0	0.3	orig	2	200	0	0	0	0
1000.0	0.3	orig	3	0	200	0	0	0
1000.0	0.3	orig	4	0	0	200	0	0
1000.0	0.3	rmpeaks	0	200	0	0	0	0
1000.0	0.3	rmpeaks	1	0	200	0	0	0
1000.0	0.3	rmpeaks	2	0	0	200	0	0
1000.0	0.3	rmpeaks	3	0	0	0	200	0
1000.0	0.3	rmpeaks	4	0	0	0	0	200
1.0	0.3	orig	0	200	0	0	0	0
1.0	0.3	orig	1	200	0	0	0	0
1.0	0.3	orig	2	200	0	0	0	0
1.0	0.3	orig	3	0	200	0	0	0
1.0	0.3	orig	4	0	0	200	0	0
1.0	0.3	rmpeaks	0	200	0	0	0	0
1.0	0.3	rmpeaks	1	0	200	0	0	0
1.0	0.3	rmpeaks	2	0	0	200	0	0
1.0	0.3	rmpeaks	3	0	0	0	200	0
1.0	0.3	rmpeaks	4	0	0	0	0	200
0.1	0.3	orig	0	200	0	0	0	0
0.1	0.3	orig	1	200	0	0	0	0
0.1	0.3	orig	2	200	0	0	0	0
0.1	0.3	orig	3	200	0	0	0	0
0.1	0.3	orig	4	200	0	0	0	0
0.1	0.3	rmpeaks	0	200	0	0	0	0
0.1	0.3	rmpeaks	1	0	200	0	0	0
0.1	0.3	rmpeaks	2	0	0	200	0	0
0.1	0.3	rmpeaks	3	0	0	0	200	0
0.1	0.3	rmpeaks	4	0	0	0	0	200
0.01	0.3	orig	0	200	0	0	0	0
0.01	0.3	orig	1	200	0	0	0	0
0.01	0.3	orig	2	0	200	0	0	0
0.01	0.3	orig	3	0	0	200	0	0
0.01	0.3	orig	4	0	0	0	200	0
0.01	0.3	rmpeaks	0	200	0	0	0	0
0.01	0.3	rmpeaks	1	0	200	0	0	0
0.01	0.3	rmpeaks	2	0	0	200	0	0
0.01	0.3	rmpeaks	3	0	0	0	200	0
0.01	0.3	rmpeaks	4	0	0	0	0	200
0.001	0.3	orig	0	11	0	0	0	0
0.001	0.3	orig	1	0	142	0	0	0
0.001	0.3	orig	2	0	0	174	0	0
0.001	0.3	orig	3	0	0	0	131	0
0.001	0.3	orig	4	0	0	0	0	178
0.001	0.3	rmpeaks	0	11	0	0	0	0
0.001	0.3	rmpeaks	1	0	142	0	0	0
0.001	0.3	rmpeaks	2	0	0	174	0	0
0.001	0.3	rmpeaks	3	0	0	0	131	0
0.001	0.3	rmpeaks	4	0	0	0	0	178
