# Supplementary material for: Strong positive selection biases identity-by-descent-based inferences of recent demography and population structure in Plasmodium falciparum
Source: Nat Commun. 2024 Mar 20;15:2499. doi: 10.1038/s41467-024-46659-0 (PMC10954658; doi:10.1038/s41467-024-46659-0)
Supplement: Supplementary file 6 — Source Data File [file 41467_2024_46659_MOESM6_ESM.zip › Supplementary_Figure13/suppl_fig13a_ibd_coverage.csv]

delta	s	Chromosome	Start	End	Coverage	GwStart	InbreedingPotential
1000.0	0.0	1	1	2	913	1	0.003356531349656472
1000.0	0.0	1	1501	1502	944	1501	0.003356531349656472
1000.0	0.0	1	3001	3002	1018	3001	0.003356531349656472
1000.0	0.0	1	4501	4502	1063	4501	0.003356531349656472
1000.0	0.0	1	6001	6002	1088	6001	0.003356531349656472
1000.0	0.0	1	7501	7502	1107	7501	0.003356531349656472
1000.0	0.0	1	9001	9002	1134	9001	0.003356531349656472
1000.0	0.0	1	10501	10502	1188	10501	0.003356531349656472
1000.0	0.0	1	12001	12002	1218	12001	0.003356531349656472
1000.0	0.0	1	13501	13502	1276	13501	0.003356531349656472
1000.0	0.0	1	15001	15002	1306	15001	0.003356531349656472
1000.0	0.0	1	16501	16502	1364	16501	0.003356531349656472
1000.0	0.0	1	18001	18002	1400	18001	0.003356531349656472
1000.0	0.0	1	19501	19502	1446	19501	0.003356531349656472
1000.0	0.0	1	21001	21002	1507	21001	0.003356531349656472
1000.0	0.0	1	22501	22502	1561	22501	0.003356531349656472
1000.0	0.0	1	24001	24002	1609	24001	0.003356531349656472
1000.0	0.0	1	25501	25502	1659	25501	0.003356531349656472
1000.0	0.0	1	27001	27002	1700	27001	0.003356531349656472
1000.0	0.0	1	28501	28502	1725	28501	0.003356531349656472
1000.0	0.0	1	30001	30002	1750	30001	0.003356531349656472
1000.0	0.0	1	31501	31502	1757	31501	0.003356531349656472
1000.0	0.0	1	33001	33002	1789	33001	0.003356531349656472
1000.0	0.0	1	34501	34502	1782	34501	0.003356531349656472
1000.0	0.0	1	36001	36002	1767	36001	0.003356531349656472
1000.0	0.0	1	37501	37502	1718	37501	0.003356531349656472
1000.0	0.0	1	39001	39002	1696	39001	0.003356531349656472
1000.0	0.0	1	40501	40502	1683	40501	0.003356531349656472
1000.0	0.0	1	42001	42002	1703	42001	0.003356531349656472
1000.0	0.0	1	43501	43502	1722	43501	0.003356531349656472
1000.0	0.0	1	45001	45002	1697	45001	0.003356531349656472
1000.0	0.0	1	46501	46502	1710	46501	0.003356531349656472
1000.0	0.0	1	48001	48002	1706	48001	0.003356531349656472
1000.0	0.0	1	49501	49502	1693	49501	0.003356531349656472
1000.0	0.0	1	51001	51002	1688	51001	0.003356531349656472
1000.0	0.0	1	52501	52502	1712	52501	0.003356531349656472
1000.0	0.0	1	54001	54002	1704	54001	0.003356531349656472
1000.0	0.0	1	55501	55502	1693	55501	0.003356531349656472
1000.0	0.0	1	57001	57002	1671	57001	0.003356531349656472
1000.0	0.0	1	58501	58502	1658	58501	0.003356531349656472
1000.0	0.0	1	60001	60002	1639	60001	0.003356531349656472
1000.0	0.0	1	61501	61502	1659	61501	0.003356531349656472
1000.0	0.0	1	63001	63002	1658	63001	0.003356531349656472
1000.0	0.0	1	64501	64502	1648	64501	0.003356531349656472
1000.0	0.0	1	66001	66002	1659	66001	0.003356531349656472
1000.0	0.0	1	67501	67502	1658	67501	0.003356531349656472
1000.0	0.0	1	69001	69002	1691	69001	0.003356531349656472
1000.0	0.0	1	70501	70502	1678	70501	0.003356531349656472
1000.0	0.0	1	72001	72002	1697	72001	0.003356531349656472
1000.0	0.0	1	73501	73502	1655	73501	0.003356531349656472
1000.0	0.0	1	75001	75002	1659	75001	0.003356531349656472
1000.0	0.0	1	76501	76502	1652	76501	0.003356531349656472
1000.0	0.0	1	78001	78002	1647	78001	0.003356531349656472
1000.0	0.0	1	79501	79502	1604	79501	0.003356531349656472
1000.0	0.0	1	81001	81002	1561	81001	0.003356531349656472
1000.0	0.0	1	82501	82502	1543	82501	0.003356531349656472
1000.0	0.0	1	84001	84002	1547	84001	0.003356531349656472
1000.0	0.0	1	85501	85502	1518	85501	0.003356531349656472
1000.0	0.0	1	87001	87002	1500	87001	0.003356531349656472
1000.0	0.0	1	88501	88502	1530	88501	0.003356531349656472
1000.0	0.0	1	90001	90002	1541	90001	0.003356531349656472
1000.0	0.0	1	91501	91502	1585	91501	0.003356531349656472
1000.0	0.0	1	93001	93002	1577	93001	0.003356531349656472
1000.0	0.0	1	94501	94502	1571	94501	0.003356531349656472
1000.0	0.0	1	96001	96002	1564	96001	0.003356531349656472
1000.0	0.0	1	97501	97502	1544	97501	0.003356531349656472
1000.0	0.0	1	99001	99002	1526	99001	0.003356531349656472
1000.0	0.0	1	100501	100502	1542	100501	0.003356531349656472
1000.0	0.0	1	102001	102002	1514	102001	0.003356531349656472
1000.0	0.0	1	103501	103502	1557	103501	0.003356531349656472
1000.0	0.0	1	105001	105002	1593	105001	0.003356531349656472
1000.0	0.0	1	106501	106502	1622	106501	0.003356531349656472
1000.0	0.0	1	108001	108002	1620	108001	0.003356531349656472
1000.0	0.0	1	109501	109502	1621	109501	0.003356531349656472
1000.0	0.0	1	111001	111002	1636	111001	0.003356531349656472
1000.0	0.0	1	112501	112502	1611	112501	0.003356531349656472
1000.0	0.0	1	114001	114002	1599	114001	0.003356531349656472
1000.0	0.0	1	115501	115502	1614	115501	0.003356531349656472
1000.0	0.0	1	117001	117002	1632	117001	0.003356531349656472
1000.0	0.0	1	118501	118502	1656	118501	0.003356531349656472
1000.0	0.0	1	120001	120002	1648	120001	0.003356531349656472
1000.0	0.0	1	121501	121502	1662	121501	0.003356531349656472
1000.0	0.0	1	123001	123002	1750	123001	0.003356531349656472
1000.0	0.0	1	124501	124502	1724	124501	0.003356531349656472
1000.0	0.0	1	126001	126002	1762	126001	0.003356531349656472
1000.0	0.0	1	127501	127502	1774	127501	0.003356531349656472
1000.0	0.0	1	129001	129002	1811	129001	0.003356531349656472
1000.0	0.0	1	130501	130502	1795	130501	0.003356531349656472
1000.0	0.0	1	132001	132002	1766	132001	0.003356531349656472
1000.0	0.0	1	133501	133502	1788	133501	0.003356531349656472
1000.0	0.0	1	135001	135002	1822	135001	0.003356531349656472
1000.0	0.0	1	136501	136502	1802	136501	0.003356531349656472
1000.0	0.0	1	138001	138002	1742	138001	0.003356531349656472
1000.0	0.0	1	139501	139502	1746	139501	0.003356531349656472
1000.0	0.0	1	141001	141002	1748	141001	0.003356531349656472
1000.0	0.0	1	142501	142502	1754	142501	0.003356531349656472
1000.0	0.0	1	144001	144002	1758	144001	0.003356531349656472
1000.0	0.0	1	145501	145502	1764	145501	0.003356531349656472
1000.0	0.0	1	147001	147002	1753	147001	0.003356531349656472
1000.0	0.0	1	148501	148502	1760	148501	0.003356531349656472
1000.0	0.0	1	150001	150002	1771	150001	0.003356531349656472
1000.0	0.0	1	151501	151502	1781	151501	0.003356531349656472
1000.0	0.0	1	153001	153002	1780	153001	0.003356531349656472
1000.0	0.0	1	154501	154502	1708	154501	0.003356531349656472
1000.0	0.0	1	156001	156002	1727	156001	0.003356531349656472
1000.0	0.0	1	157501	157502	1707	157501	0.003356531349656472
1000.0	0.0	1	159001	159002	1686	159001	0.003356531349656472
1000.0	0.0	1	160501	160502	1722	160501	0.003356531349656472
1000.0	0.0	1	162001	162002	1716	162001	0.003356531349656472
1000.0	0.0	1	163501	163502	1727	163501	0.003356531349656472
1000.0	0.0	1	165001	165002	1716	165001	0.003356531349656472
1000.0	0.0	1	166501	166502	1715	166501	0.003356531349656472
1000.0	0.0	1	168001	168002	1718	168001	0.003356531349656472
1000.0	0.0	1	169501	169502	1771	169501	0.003356531349656472
1000.0	0.0	1	171001	171002	1712	171001	0.003356531349656472
1000.0	0.0	1	172501	172502	1732	172501	0.003356531349656472
1000.0	0.0	1	174001	174002	1730	174001	0.003356531349656472
1000.0	0.0	1	175501	175502	1746	175501	0.003356531349656472
1000.0	0.0	1	177001	177002	1728	177001	0.003356531349656472
1000.0	0.0	1	178501	178502	1742	178501	0.003356531349656472
1000.0	0.0	1	180001	180002	1764	180001	0.003356531349656472
1000.0	0.0	1	181501	181502	1781	181501	0.003356531349656472
1000.0	0.0	1	183001	183002	1766	183001	0.003356531349656472
1000.0	0.0	1	184501	184502	1781	184501	0.003356531349656472
1000.0	0.0	1	186001	186002	1743	186001	0.003356531349656472
1000.0	0.0	1	187501	187502	1741	187501	0.003356531349656472
1000.0	0.0	1	189001	189002	1739	189001	0.003356531349656472
1000.0	0.0	1	190501	190502	1743	190501	0.003356531349656472
1000.0	0.0	1	192001	192002	1732	192001	0.003356531349656472
1000.0	0.0	1	193501	193502	1725	193501	0.003356531349656472
1000.0	0.0	1	195001	195002	1769	195001	0.003356531349656472
1000.0	0.0	1	196501	196502	1789	196501	0.003356531349656472
1000.0	0.0	1	198001	198002	1818	198001	0.003356531349656472
1000.0	0.0	1	199501	199502	1784	199501	0.003356531349656472
1000.0	0.0	1	201001	201002	1751	201001	0.003356531349656472
1000.0	0.0	1	202501	202502	1791	202501	0.003356531349656472
1000.0	0.0	1	204001	204002	1780	204001	0.003356531349656472
1000.0	0.0	1	205501	205502	1793	205501	0.003356531349656472
1000.0	0.0	1	207001	207002	1765	207001	0.003356531349656472
1000.0	0.0	1	208501	208502	1686	208501	0.003356531349656472
1000.0	0.0	1	210001	210002	1715	210001	0.003356531349656472
1000.0	0.0	1	211501	211502	1737	211501	0.003356531349656472
1000.0	0.0	1	213001	213002	1758	213001	0.003356531349656472
1000.0	0.0	1	214501	214502	1747	214501	0.003356531349656472
1000.0	0.0	1	216001	216002	1750	216001	0.003356531349656472
1000.0	0.0	1	217501	217502	1776	217501	0.003356531349656472
1000.0	0.0	1	219001	219002	1834	219001	0.003356531349656472
1000.0	0.0	1	220501	220502	1843	220501	0.003356531349656472
1000.0	0.0	1	222001	222002	1839	222001	0.003356531349656472
1000.0	0.0	1	223501	223502	1854	223501	0.003356531349656472
1000.0	0.0	1	225001	225002	1907	225001	0.003356531349656472
1000.0	0.0	1	226501	226502	1894	226501	0.003356531349656472
1000.0	0.0	1	228001	228002	1890	228001	0.003356531349656472
1000.0	0.0	1	229501	229502	1880	229501	0.003356531349656472
1000.0	0.0	1	231001	231002	1875	231001	0.003356531349656472
1000.0	0.0	1	232501	232502	1890	232501	0.003356531349656472
1000.0	0.0	1	234001	234002	1926	234001	0.003356531349656472
1000.0	0.0	1	235501	235502	1916	235501	0.003356531349656472
1000.0	0.0	1	237001	237002	1920	237001	0.003356531349656472
1000.0	0.0	1	238501	238502	1908	238501	0.003356531349656472
1000.0	0.0	1	240001	240002	1882	240001	0.003356531349656472
1000.0	0.0	1	241501	241502	1867	241501	0.003356531349656472
1000.0	0.0	1	243001	243002	1872	243001	0.003356531349656472
1000.0	0.0	1	244501	244502	1873	244501	0.003356531349656472
1000.0	0.0	1	246001	246002	1860	246001	0.003356531349656472
1000.0	0.0	1	247501	247502	1867	247501	0.003356531349656472
1000.0	0.0	1	249001	249002	1855	249001	0.003356531349656472
1000.0	0.0	1	250501	250502	1842	250501	0.003356531349656472
1000.0	0.0	1	252001	252002	1836	252001	0.003356531349656472
1000.0	0.0	1	253501	253502	1805	253501	0.003356531349656472
1000.0	0.0	1	255001	255002	1774	255001	0.003356531349656472
1000.0	0.0	1	256501	256502	1780	256501	0.003356531349656472
1000.0	0.0	1	258001	258002	1801	258001	0.003356531349656472
1000.0	0.0	1	259501	259502	1838	259501	0.003356531349656472
1000.0	0.0	1	261001	261002	1873	261001	0.003356531349656472
1000.0	0.0	1	262501	262502	1878	262501	0.003356531349656472
1000.0	0.0	1	264001	264002	1839	264001	0.003356531349656472
1000.0	0.0	1	265501	265502	1809	265501	0.003356531349656472
1000.0	0.0	1	267001	267002	1834	267001	0.003356531349656472
1000.0	0.0	1	268501	268502	1740	268501	0.003356531349656472
1000.0	0.0	1	270001	270002	1750	270001	0.003356531349656472
1000.0	0.0	1	271501	271502	1749	271501	0.003356531349656472
1000.0	0.0	1	273001	273002	1796	273001	0.003356531349656472
1000.0	0.0	1	274501	274502	1822	274501	0.003356531349656472
1000.0	0.0	1	276001	276002	1832	276001	0.003356531349656472
1000.0	0.0	1	277501	277502	1859	277501	0.003356531349656472
1000.0	0.0	1	279001	279002	1813	279001	0.003356531349656472
1000.0	0.0	1	280501	280502	1802	280501	0.003356531349656472
1000.0	0.0	1	282001	282002	1833	282001	0.003356531349656472
1000.0	0.0	1	283501	283502	1852	283501	0.003356531349656472
1000.0	0.0	1	285001	285002	1836	285001	0.003356531349656472
1000.0	0.0	1	286501	286502	1832	286501	0.003356531349656472
1000.0	0.0	1	288001	288002	1877	288001	0.003356531349656472
1000.0	0.0	1	289501	289502	1893	289501	0.003356531349656472
1000.0	0.0	1	291001	291002	1907	291001	0.003356531349656472
1000.0	0.0	1	292501	292502	1884	292501	0.003356531349656472
1000.0	0.0	1	294001	294002	1864	294001	0.003356531349656472
1000.0	0.0	1	295501	295502	1932	295501	0.003356531349656472
1000.0	0.0	1	297001	297002	1965	297001	0.003356531349656472
1000.0	0.0	1	298501	298502	1930	298501	0.003356531349656472
1000.0	0.0	1	300001	300002	1911	300001	0.003356531349656472
1000.0	0.0	1	301501	301502	1886	301501	0.003356531349656472
1000.0	0.0	1	303001	303002	1888	303001	0.003356531349656472
1000.0	0.0	1	304501	304502	1870	304501	0.003356531349656472
1000.0	0.0	1	306001	306002	1890	306001	0.003356531349656472
1000.0	0.0	1	307501	307502	1882	307501	0.003356531349656472
1000.0	0.0	1	309001	309002	1873	309001	0.003356531349656472
1000.0	0.0	1	310501	310502	1863	310501	0.003356531349656472
1000.0	0.0	1	312001	312002	1878	312001	0.003356531349656472
1000.0	0.0	1	313501	313502	1862	313501	0.003356531349656472
1000.0	0.0	1	315001	315002	1876	315001	0.003356531349656472
1000.0	0.0	1	316501	316502	1874	316501	0.003356531349656472
1000.0	0.0	1	318001	318002	1904	318001	0.003356531349656472
1000.0	0.0	1	319501	319502	1890	319501	0.003356531349656472
1000.0	0.0	1	321001	321002	1880	321001	0.003356531349656472
1000.0	0.0	1	322501	322502	1916	322501	0.003356531349656472
1000.0	0.0	1	324001	324002	1929	324001	0.003356531349656472
1000.0	0.0	1	325501	325502	1932	325501	0.003356531349656472
1000.0	0.0	1	327001	327002	1870	327001	0.003356531349656472
1000.0	0.0	1	328501	328502	1852	328501	0.003356531349656472
1000.0	0.0	1	330001	330002	1787	330001	0.003356531349656472
1000.0	0.0	1	331501	331502	1795	331501	0.003356531349656472
1000.0	0.0	1	333001	333002	1784	333001	0.003356531349656472
1000.0	0.0	1	334501	334502	1736	334501	0.003356531349656472
1000.0	0.0	1	336001	336002	1768	336001	0.003356531349656472
1000.0	0.0	1	337501	337502	1774	337501	0.003356531349656472
1000.0	0.0	1	339001	339002	1769	339001	0.003356531349656472
1000.0	0.0	1	340501	340502	1739	340501	0.003356531349656472
1000.0	0.0	1	342001	342002	1706	342001	0.003356531349656472
1000.0	0.0	1	343501	343502	1716	343501	0.003356531349656472
1000.0	0.0	1	345001	345002	1732	345001	0.003356531349656472
1000.0	0.0	1	346501	346502	1749	346501	0.003356531349656472
1000.0	0.0	1	348001	348002	1684	348001	0.003356531349656472
1000.0	0.0	1	349501	349502	1686	349501	0.003356531349656472
1000.0	0.0	1	351001	351002	1714	351001	0.003356531349656472
1000.0	0.0	1	352501	352502	1714	352501	0.003356531349656472
1000.0	0.0	1	354001	354002	1704	354001	0.003356531349656472
1000.0	0.0	1	355501	355502	1742	355501	0.003356531349656472
1000.0	0.0	1	357001	357002	1736	357001	0.003356531349656472
1000.0	0.0	1	358501	358502	1721	358501	0.003356531349656472
1000.0	0.0	1	360001	360002	1708	360001	0.003356531349656472
1000.0	0.0	1	361501	361502	1717	361501	0.003356531349656472
1000.0	0.0	1	363001	363002	1691	363001	0.003356531349656472
1000.0	0.0	1	364501	364502	1697	364501	0.003356531349656472
1000.0	0.0	1	366001	366002	1720	366001	0.003356531349656472
1000.0	0.0	1	367501	367502	1712	367501	0.003356531349656472
1000.0	0.0	1	369001	369002	1676	369001	0.003356531349656472
1000.0	0.0	1	370501	370502	1685	370501	0.003356531349656472
1000.0	0.0	1	372001	372002	1679	372001	0.003356531349656472
1000.0	0.0	1	373501	373502	1695	373501	0.003356531349656472
1000.0	0.0	1	375001	375002	1704	375001	0.003356531349656472
1000.0	0.0	1	376501	376502	1693	376501	0.003356531349656472
1000.0	0.0	1	378001	378002	1686	378001	0.003356531349656472
1000.0	0.0	1	379501	379502	1692	379501	0.003356531349656472
1000.0	0.0	1	381001	381002	1679	381001	0.003356531349656472
1000.0	0.0	1	382501	382502	1704	382501	0.003356531349656472
1000.0	0.0	1	384001	384002	1713	384001	0.003356531349656472
1000.0	0.0	1	385501	385502	1679	385501	0.003356531349656472
1000.0	0.0	1	387001	387002	1652	387001	0.003356531349656472
1000.0	0.0	1	388501	388502	1657	388501	0.003356531349656472
1000.0	0.0	1	390001	390002	1615	390001	0.003356531349656472
1000.0	0.0	1	391501	391502	1609	391501	0.003356531349656472
1000.0	0.0	1	393001	393002	1649	393001	0.003356531349656472
1000.0	0.0	1	394501	394502	1689	394501	0.003356531349656472
1000.0	0.0	1	396001	396002	1732	396001	0.003356531349656472
1000.0	0.0	1	397501	397502	1748	397501	0.003356531349656472
1000.0	0.0	1	399001	399002	1734	399001	0.003356531349656472
1000.0	0.0	1	400501	400502	1715	400501	0.003356531349656472
1000.0	0.0	1	402001	402002	1684	402001	0.003356531349656472
1000.0	0.0	1	403501	403502	1675	403501	0.003356531349656472
1000.0	0.0	1	405001	405002	1668	405001	0.003356531349656472
1000.0	0.0	1	406501	406502	1697	406501	0.003356531349656472
1000.0	0.0	1	408001	408002	1720	408001	0.003356531349656472
1000.0	0.0	1	409501	409502	1748	409501	0.003356531349656472
1000.0	0.0	1	411001	411002	1744	411001	0.003356531349656472
1000.0	0.0	1	412501	412502	1757	412501	0.003356531349656472
1000.0	0.0	1	414001	414002	1768	414001	0.003356531349656472
1000.0	0.0	1	415501	415502	1776	415501	0.003356531349656472
1000.0	0.0	1	417001	417002	1777	417001	0.003356531349656472
1000.0	0.0	1	418501	418502	1794	418501	0.003356531349656472
1000.0	0.0	1	420001	420002	1786	420001	0.003356531349656472
1000.0	0.0	1	421501	421502	1838	421501	0.003356531349656472
1000.0	0.0	1	423001	423002	1832	423001	0.003356531349656472
1000.0	0.0	1	424501	424502	1900	424501	0.003356531349656472
1000.0	0.0	1	426001	426002	1855	426001	0.003356531349656472
1000.0	0.0	1	427501	427502	1861	427501	0.003356531349656472
1000.0	0.0	1	429001	429002	1888	429001	0.003356531349656472
1000.0	0.0	1	430501	430502	1888	430501	0.003356531349656472
1000.0	0.0	1	432001	432002	1885	432001	0.003356531349656472
1000.0	0.0	1	433501	433502	1885	433501	0.003356531349656472
1000.0	0.0	1	435001	435002	1868	435001	0.003356531349656472
1000.0	0.0	1	436501	436502	1872	436501	0.003356531349656472
1000.0	0.0	1	438001	438002	1889	438001	0.003356531349656472
1000.0	0.0	1	439501	439502	1886	439501	0.003356531349656472
1000.0	0.0	1	441001	441002	1884	441001	0.003356531349656472
1000.0	0.0	1	442501	442502	1875	442501	0.003356531349656472
1000.0	0.0	1	444001	444002	1860	444001	0.003356531349656472
1000.0	0.0	1	445501	445502	1851	445501	0.003356531349656472
1000.0	0.0	1	447001	447002	1873	447001	0.003356531349656472
1000.0	0.0	1	448501	448502	1893	448501	0.003356531349656472
1000.0	0.0	1	450001	450002	1891	450001	0.003356531349656472
1000.0	0.0	1	451501	451502	1893	451501	0.003356531349656472
1000.0	0.0	1	453001	453002	1950	453001	0.003356531349656472
1000.0	0.0	1	454501	454502	1935	454501	0.003356531349656472
1000.0	0.0	1	456001	456002	1952	456001	0.003356531349656472
1000.0	0.0	1	457501	457502	1892	457501	0.003356531349656472
1000.0	0.0	1	459001	459002	1863	459001	0.003356531349656472
1000.0	0.0	1	460501	460502	1840	460501	0.003356531349656472
1000.0	0.0	1	462001	462002	1905	462001	0.003356531349656472
1000.0	0.0	1	463501	463502	1908	463501	0.003356531349656472
1000.0	0.0	1	465001	465002	1901	465001	0.003356531349656472
1000.0	0.0	1	466501	466502	1872	466501	0.003356531349656472
1000.0	0.0	1	468001	468002	1841	468001	0.003356531349656472
1000.0	0.0	1	469501	469502	1837	469501	0.003356531349656472
1000.0	0.0	1	471001	471002	1781	471001	0.003356531349656472
1000.0	0.0	1	472501	472502	1788	472501	0.003356531349656472
1000.0	0.0	1	474001	474002	1769	474001	0.003356531349656472
1000.0	0.0	1	475501	475502	1770	475501	0.003356531349656472
1000.0	0.0	1	477001	477002	1773	477001	0.003356531349656472
1000.0	0.0	1	478501	478502	1772	478501	0.003356531349656472
1000.0	0.0	1	480001	480002	1761	480001	0.003356531349656472
1000.0	0.0	1	481501	481502	1769	481501	0.003356531349656472
1000.0	0.0	1	483001	483002	1756	483001	0.003356531349656472
1000.0	0.0	1	484501	484502	1716	484501	0.003356531349656472
1000.0	0.0	1	486001	486002	1710	486001	0.003356531349656472
1000.0	0.0	1	487501	487502	1689	487501	0.003356531349656472
1000.0	0.0	1	489001	489002	1704	489001	0.003356531349656472
1000.0	0.0	1	490501	490502	1733	490501	0.003356531349656472
1000.0	0.0	1	492001	492002	1739	492001	0.003356531349656472
1000.0	0.0	1	493501	493502	1742	493501	0.003356531349656472
1000.0	0.0	1	495001	495002	1741	495001	0.003356531349656472
1000.0	0.0	1	496501	496502	1757	496501	0.003356531349656472
1000.0	0.0	1	498001	498002	1719	498001	0.003356531349656472
1000.0	0.0	1	499501	499502	1720	499501	0.003356531349656472
1000.0	0.0	1	501001	501002	1711	501001	0.003356531349656472
1000.0	0.0	1	502501	502502	1725	502501	0.003356531349656472
1000.0	0.0	1	504001	504002	1751	504001	0.003356531349656472
1000.0	0.0	1	505501	505502	1746	505501	0.003356531349656472
1000.0	0.0	1	507001	507002	1742	507001	0.003356531349656472
1000.0	0.0	1	508501	508502	1735	508501	0.003356531349656472
1000.0	0.0	1	510001	510002	1756	510001	0.003356531349656472
1000.0	0.0	1	511501	511502	1770	511501	0.003356531349656472
1000.0	0.0	1	513001	513002	1780	513001	0.003356531349656472
1000.0	0.0	1	514501	514502	1771	514501	0.003356531349656472
1000.0	0.0	1	516001	516002	1842	516001	0.003356531349656472
1000.0	0.0	1	517501	517502	1858	517501	0.003356531349656472
1000.0	0.0	1	519001	519002	1817	519001	0.003356531349656472
1000.0	0.0	1	520501	520502	1846	520501	0.003356531349656472
1000.0	0.0	1	522001	522002	1821	522001	0.003356531349656472
1000.0	0.0	1	523501	523502	1833	523501	0.003356531349656472
1000.0	0.0	1	525001	525002	1802	525001	0.003356531349656472
1000.0	0.0	1	526501	526502	1801	526501	0.003356531349656472
1000.0	0.0	1	528001	528002	1837	528001	0.003356531349656472
1000.0	0.0	1	529501	529502	1869	529501	0.003356531349656472
1000.0	0.0	1	531001	531002	1871	531001	0.003356531349656472
1000.0	0.0	1	532501	532502	1885	532501	0.003356531349656472
1000.0	0.0	1	534001	534002	1849	534001	0.003356531349656472
1000.0	0.0	1	535501	535502	1817	535501	0.003356531349656472
1000.0	0.0	1	537001	537002	1817	537001	0.003356531349656472
1000.0	0.0	1	538501	538502	1838	538501	0.003356531349656472
1000.0	0.0	1	540001	540002	1786	540001	0.003356531349656472
1000.0	0.0	1	541501	541502	1783	541501	0.003356531349656472
1000.0	0.0	1	543001	543002	1790	543001	0.003356531349656472
1000.0	0.0	1	544501	544502	1769	544501	0.003356531349656472
1000.0	0.0	1	546001	546002	1742	546001	0.003356531349656472
1000.0	0.0	1	547501	547502	1715	547501	0.003356531349656472
1000.0	0.0	1	549001	549002	1692	549001	0.003356531349656472
1000.0	0.0	1	550501	550502	1693	550501	0.003356531349656472
1000.0	0.0	1	552001	552002	1693	552001	0.003356531349656472
1000.0	0.0	1	553501	553502	1691	553501	0.003356531349656472
1000.0	0.0	1	555001	555002	1712	555001	0.003356531349656472
1000.0	0.0	1	556501	556502	1739	556501	0.003356531349656472
1000.0	0.0	1	558001	558002	1700	558001	0.003356531349656472
1000.0	0.0	1	559501	559502	1687	559501	0.003356531349656472
1000.0	0.0	1	561001	561002	1671	561001	0.003356531349656472
1000.0	0.0	1	562501	562502	1650	562501	0.003356531349656472
1000.0	0.0	1	564001	564002	1633	564001	0.003356531349656472
1000.0	0.0	1	565501	565502	1628	565501	0.003356531349656472
1000.0	0.0	1	567001	567002	1625	567001	0.003356531349656472
1000.0	0.0	1	568501	568502	1616	568501	0.003356531349656472
1000.0	0.0	1	570001	570002	1580	570001	0.003356531349656472
1000.0	0.0	1	571501	571502	1577	571501	0.003356531349656472
1000.0	0.0	1	573001	573002	1555	573001	0.003356531349656472
1000.0	0.0	1	574501	574502	1571	574501	0.003356531349656472
1000.0	0.0	1	576001	576002	1566	576001	0.003356531349656472
1000.0	0.0	1	577501	577502	1630	577501	0.003356531349656472
1000.0	0.0	1	579001	579002	1650	579001	0.003356531349656472
1000.0	0.0	1	580501	580502	1671	580501	0.003356531349656472
1000.0	0.0	1	582001	582002	1667	582001	0.003356531349656472
1000.0	0.0	1	583501	583502	1698	583501	0.003356531349656472
1000.0	0.0	1	585001	585002	1718	585001	0.003356531349656472
1000.0	0.0	1	586501	586502	1737	586501	0.003356531349656472
1000.0	0.0	1	588001	588002	1714	588001	0.003356531349656472
1000.0	0.0	1	589501	589502	1759	589501	0.003356531349656472
1000.0	0.0	1	591001	591002	1820	591001	0.003356531349656472
1000.0	0.0	1	592501	592502	1850	592501	0.003356531349656472
1000.0	0.0	1	594001	594002	1855	594001	0.003356531349656472
1000.0	0.0	1	595501	595502	1908	595501	0.003356531349656472
1000.0	0.0	1	597001	597002	1914	597001	0.003356531349656472
1000.0	0.0	1	598501	598502	1898	598501	0.003356531349656472
1000.0	0.0	1	600001	600002	1869	600001	0.003356531349656472
1000.0	0.0	1	601501	601502	1850	601501	0.003356531349656472
1000.0	0.0	1	603001	603002	1845	603001	0.003356531349656472
1000.0	0.0	1	604501	604502	1899	604501	0.003356531349656472
1000.0	0.0	1	606001	606002	1920	606001	0.003356531349656472
1000.0	0.0	1	607501	607502	1918	607501	0.003356531349656472
1000.0	0.0	1	609001	609002	1947	609001	0.003356531349656472
1000.0	0.0	1	610501	610502	1913	610501	0.003356531349656472
1000.0	0.0	1	612001	612002	1903	612001	0.003356531349656472
1000.0	0.0	1	613501	613502	1882	613501	0.003356531349656472
1000.0	0.0	1	615001	615002	1886	615001	0.003356531349656472
1000.0	0.0	1	616501	616502	1883	616501	0.003356531349656472
1000.0	0.0	1	618001	618002	1874	618001	0.003356531349656472
1000.0	0.0	1	619501	619502	1839	619501	0.003356531349656472
1000.0	0.0	1	621001	621002	1855	621001	0.003356531349656472
1000.0	0.0	1	622501	622502	1841	622501	0.003356531349656472
1000.0	0.0	1	624001	624002	1829	624001	0.003356531349656472
1000.0	0.0	1	625501	625502	1824	625501	0.003356531349656472
1000.0	0.0	1	627001	627002	1814	627001	0.003356531349656472
1000.0	0.0	1	628501	628502	1790	628501	0.003356531349656472
1000.0	0.0	1	630001	630002	1766	630001	0.003356531349656472
1000.0	0.0	1	631501	631502	1762	631501	0.003356531349656472
1000.0	0.0	1	633001	633002	1750	633001	0.003356531349656472
1000.0	0.0	1	634501	634502	1743	634501	0.003356531349656472
1000.0	0.0	1	636001	636002	1749	636001	0.003356531349656472
1000.0	0.0	1	637501	637502	1779	637501	0.003356531349656472
1000.0	0.0	1	639001	639002	1774	639001	0.003356531349656472
1000.0	0.0	1	640501	640502	1797	640501	0.003356531349656472
1000.0	0.0	1	642001	642002	1794	642001	0.003356531349656472
1000.0	0.0	1	643501	643502	1774	643501	0.003356531349656472
1000.0	0.0	1	645001	645002	1772	645001	0.003356531349656472
1000.0	0.0	1	646501	646502	1762	646501	0.003356531349656472
1000.0	0.0	1	648001	648002	1766	648001	0.003356531349656472
1000.0	0.0	1	649501	649502	1773	649501	0.003356531349656472
1000.0	0.0	1	651001	651002	1794	651001	0.003356531349656472
1000.0	0.0	1	652501	652502	1727	652501	0.003356531349656472
1000.0	0.0	1	654001	654002	1734	654001	0.003356531349656472
1000.0	0.0	1	655501	655502	1713	655501	0.003356531349656472
1000.0	0.0	1	657001	657002	1634	657001	0.003356531349656472
1000.0	0.0	1	658501	658502	1659	658501	0.003356531349656472
1000.0	0.0	1	660001	660002	1648	660001	0.003356531349656472
1000.0	0.0	1	661501	661502	1657	661501	0.003356531349656472
1000.0	0.0	1	663001	663002	1652	663001	0.003356531349656472
1000.0	0.0	1	664501	664502	1667	664501	0.003356531349656472
1000.0	0.0	1	666001	666002	1688	666001	0.003356531349656472
1000.0	0.0	1	667501	667502	1683	667501	0.003356531349656472
1000.0	0.0	1	669001	669002	1678	669001	0.003356531349656472
1000.0	0.0	1	670501	670502	1666	670501	0.003356531349656472
1000.0	0.0	1	672001	672002	1652	672001	0.003356531349656472
1000.0	0.0	1	673501	673502	1618	673501	0.003356531349656472
1000.0	0.0	1	675001	675002	1637	675001	0.003356531349656472
1000.0	0.0	1	676501	676502	1649	676501	0.003356531349656472
1000.0	0.0	1	678001	678002	1682	678001	0.003356531349656472
1000.0	0.0	1	679501	679502	1700	679501	0.003356531349656472
1000.0	0.0	1	681001	681002	1697	681001	0.003356531349656472
1000.0	0.0	1	682501	682502	1696	682501	0.003356531349656472
1000.0	0.0	1	684001	684002	1696	684001	0.003356531349656472
1000.0	0.0	1	685501	685502	1655	685501	0.003356531349656472
1000.0	0.0	1	687001	687002	1670	687001	0.003356531349656472
1000.0	0.0	1	688501	688502	1622	688501	0.003356531349656472
1000.0	0.0	1	690001	690002	1612	690001	0.003356531349656472
1000.0	0.0	1	691501	691502	1635	691501	0.003356531349656472
1000.0	0.0	1	693001	693002	1650	693001	0.003356531349656472
1000.0	0.0	1	694501	694502	1658	694501	0.003356531349656472
1000.0	0.0	1	696001	696002	1654	696001	0.003356531349656472
1000.0	0.0	1	697501	697502	1630	697501	0.003356531349656472
1000.0	0.0	1	699001	699002	1648	699001	0.003356531349656472
1000.0	0.0	1	700501	700502	1662	700501	0.003356531349656472
1000.0	0.0	1	702001	702002	1648	702001	0.003356531349656472
1000.0	0.0	1	703501	703502	1645	703501	0.003356531349656472
1000.0	0.0	1	705001	705002	1660	705001	0.003356531349656472
1000.0	0.0	1	706501	706502	1658	706501	0.003356531349656472
1000.0	0.0	1	708001	708002	1645	708001	0.003356531349656472
1000.0	0.0	1	709501	709502	1636	709501	0.003356531349656472
1000.0	0.0	1	711001	711002	1620	711001	0.003356531349656472
1000.0	0.0	1	712501	712502	1610	712501	0.003356531349656472
1000.0	0.0	1	714001	714002	1612	714001	0.003356531349656472
1000.0	0.0	1	715501	715502	1606	715501	0.003356531349656472
1000.0	0.0	1	717001	717002	1628	717001	0.003356531349656472
1000.0	0.0	1	718501	718502	1613	718501	0.003356531349656472
1000.0	0.0	1	720001	720002	1622	720001	0.003356531349656472
1000.0	0.0	1	721501	721502	1640	721501	0.003356531349656472
1000.0	0.0	1	723001	723002	1650	723001	0.003356531349656472
1000.0	0.0	1	724501	724502	1617	724501	0.003356531349656472
1000.0	0.0	1	726001	726002	1635	726001	0.003356531349656472
1000.0	0.0	1	727501	727502	1649	727501	0.003356531349656472
1000.0	0.0	1	729001	729002	1662	729001	0.003356531349656472
1000.0	0.0	1	730501	730502	1620	730501	0.003356531349656472
1000.0	0.0	1	732001	732002	1644	732001	0.003356531349656472
1000.0	0.0	1	733501	733502	1693	733501	0.003356531349656472
1000.0	0.0	1	735001	735002	1713	735001	0.003356531349656472
1000.0	0.0	1	736501	736502	1696	736501	0.003356531349656472
1000.0	0.0	1	738001	738002	1744	738001	0.003356531349656472
1000.0	0.0	1	739501	739502	1758	739501	0.003356531349656472
1000.0	0.0	1	741001	741002	1766	741001	0.003356531349656472
1000.0	0.0	1	742501	742502	1755	742501	0.003356531349656472
1000.0	0.0	1	744001	744002	1751	744001	0.003356531349656472
1000.0	0.0	1	745501	745502	1760	745501	0.003356531349656472
1000.0	0.0	1	747001	747002	1784	747001	0.003356531349656472
1000.0	0.0	1	748501	748502	1782	748501	0.003356531349656472
1000.0	0.0	1	750001	750002	1784	750001	0.003356531349656472
1000.0	0.0	1	751501	751502	1795	751501	0.003356531349656472
1000.0	0.0	1	753001	753002	1807	753001	0.003356531349656472
1000.0	0.0	1	754501	754502	1794	754501	0.003356531349656472
1000.0	0.0	1	756001	756002	1775	756001	0.003356531349656472
1000.0	0.0	1	757501	757502	1776	757501	0.003356531349656472
1000.0	0.0	1	759001	759002	1803	759001	0.003356531349656472
1000.0	0.0	1	760501	760502	1773	760501	0.003356531349656472
1000.0	0.0	1	762001	762002	1783	762001	0.003356531349656472
1000.0	0.0	1	763501	763502	1781	763501	0.003356531349656472
1000.0	0.0	1	765001	765002	1817	765001	0.003356531349656472
1000.0	0.0	1	766501	766502	1833	766501	0.003356531349656472
1000.0	0.0	1	768001	768002	1825	768001	0.003356531349656472
1000.0	0.0	1	769501	769502	1826	769501	0.003356531349656472
1000.0	0.0	1	771001	771002	1791	771001	0.003356531349656472
1000.0	0.0	1	772501	772502	1792	772501	0.003356531349656472
1000.0	0.0	1	774001	774002	1781	774001	0.003356531349656472
1000.0	0.0	1	775501	775502	1811	775501	0.003356531349656472
1000.0	0.0	1	777001	777002	1829	777001	0.003356531349656472
1000.0	0.0	1	778501	778502	1746	778501	0.003356531349656472
1000.0	0.0	1	780001	780002	1798	780001	0.003356531349656472
1000.0	0.0	1	781501	781502	1787	781501	0.003356531349656472
1000.0	0.0	1	783001	783002	1790	783001	0.003356531349656472
1000.0	0.0	1	784501	784502	1796	784501	0.003356531349656472
1000.0	0.0	1	786001	786002	1778	786001	0.003356531349656472
1000.0	0.0	1	787501	787502	1800	787501	0.003356531349656472
1000.0	0.0	1	789001	789002	1836	789001	0.003356531349656472
1000.0	0.0	1	790501	790502	1837	790501	0.003356531349656472
1000.0	0.0	1	792001	792002	1805	792001	0.003356531349656472
1000.0	0.0	1	793501	793502	1797	793501	0.003356531349656472
1000.0	0.0	1	795001	795002	1780	795001	0.003356531349656472
1000.0	0.0	1	796501	796502	1771	796501	0.003356531349656472
1000.0	0.0	1	798001	798002	1762	798001	0.003356531349656472
1000.0	0.0	1	799501	799502	1754	799501	0.003356531349656472
1000.0	0.0	1	801001	801002	1776	801001	0.003356531349656472
1000.0	0.0	1	802501	802502	1773	802501	0.003356531349656472
1000.0	0.0	1	804001	804002	1774	804001	0.003356531349656472
1000.0	0.0	1	805501	805502	1761	805501	0.003356531349656472
1000.0	0.0	1	807001	807002	1720	807001	0.003356531349656472
1000.0	0.0	1	808501	808502	1691	808501	0.003356531349656472
1000.0	0.0	1	810001	810002	1678	810001	0.003356531349656472
1000.0	0.0	1	811501	811502	1694	811501	0.003356531349656472
1000.0	0.0	1	813001	813002	1678	813001	0.003356531349656472
1000.0	0.0	1	814501	814502	1628	814501	0.003356531349656472
1000.0	0.0	1	816001	816002	1641	816001	0.003356531349656472
1000.0	0.0	1	817501	817502	1646	817501	0.003356531349656472
1000.0	0.0	1	819001	819002	1647	819001	0.003356531349656472
1000.0	0.0	1	820501	820502	1641	820501	0.003356531349656472
1000.0	0.0	1	822001	822002	1675	822001	0.003356531349656472
1000.0	0.0	1	823501	823502	1694	823501	0.003356531349656472
1000.0	0.0	1	825001	825002	1681	825001	0.003356531349656472
1000.0	0.0	1	826501	826502	1699	826501	0.003356531349656472
1000.0	0.0	1	828001	828002	1684	828001	0.003356531349656472
1000.0	0.0	1	829501	829502	1691	829501	0.003356531349656472
1000.0	0.0	1	831001	831002	1664	831001	0.003356531349656472
1000.0	0.0	1	832501	832502	1653	832501	0.003356531349656472
1000.0	0.0	1	834001	834002	1641	834001	0.003356531349656472
1000.0	0.0	1	835501	835502	1609	835501	0.003356531349656472
1000.0	0.0	1	837001	837002	1594	837001	0.003356531349656472
1000.0	0.0	1	838501	838502	1578	838501	0.003356531349656472
1000.0	0.0	1	840001	840002	1597	840001	0.003356531349656472
1000.0	0.0	1	841501	841502	1620	841501	0.003356531349656472
1000.0	0.0	1	843001	843002	1617	843001	0.003356531349656472
1000.0	0.0	1	844501	844502	1615	844501	0.003356531349656472
1000.0	0.0	1	846001	846002	1637	846001	0.003356531349656472
1000.0	0.0	1	847501	847502	1658	847501	0.003356531349656472
1000.0	0.0	1	849001	849002	1652	849001	0.003356531349656472
1000.0	0.0	1	850501	850502	1682	850501	0.003356531349656472
1000.0	0.0	1	852001	852002	1684	852001	0.003356531349656472
1000.0	0.0	1	853501	853502	1717	853501	0.003356531349656472
1000.0	0.0	1	855001	855002	1740	855001	0.003356531349656472
1000.0	0.0	1	856501	856502	1715	856501	0.003356531349656472
1000.0	0.0	1	858001	858002	1704	858001	0.003356531349656472
1000.0	0.0	1	859501	859502	1728	859501	0.003356531349656472
1000.0	0.0	1	861001	861002	1821	861001	0.003356531349656472
1000.0	0.0	1	862501	862502	1781	862501	0.003356531349656472
1000.0	0.0	1	864001	864002	1786	864001	0.003356531349656472
1000.0	0.0	1	865501	865502	1837	865501	0.003356531349656472
1000.0	0.0	1	867001	867002	1831	867001	0.003356531349656472
1000.0	0.0	1	868501	868502	1832	868501	0.003356531349656472
1000.0	0.0	1	870001	870002	1812	870001	0.003356531349656472
1000.0	0.0	1	871501	871502	1792	871501	0.003356531349656472
1000.0	0.0	1	873001	873002	1802	873001	0.003356531349656472
1000.0	0.0	1	874501	874502	1825	874501	0.003356531349656472
1000.0	0.0	1	876001	876002	1801	876001	0.003356531349656472
1000.0	0.0	1	877501	877502	1764	877501	0.003356531349656472
1000.0	0.0	1	879001	879002	1810	879001	0.003356531349656472
1000.0	0.0	1	880501	880502	1809	880501	0.003356531349656472
1000.0	0.0	1	882001	882002	1790	882001	0.003356531349656472
1000.0	0.0	1	883501	883502	1779	883501	0.003356531349656472
1000.0	0.0	1	885001	885002	1759	885001	0.003356531349656472
1000.0	0.0	1	886501	886502	1739	886501	0.003356531349656472
1000.0	0.0	1	888001	888002	1735	888001	0.003356531349656472
1000.0	0.0	1	889501	889502	1721	889501	0.003356531349656472
1000.0	0.0	1	891001	891002	1733	891001	0.003356531349656472
1000.0	0.0	1	892501	892502	1737	892501	0.003356531349656472
1000.0	0.0	1	894001	894002	1730	894001	0.003356531349656472
1000.0	0.0	1	895501	895502	1704	895501	0.003356531349656472
1000.0	0.0	1	897001	897002	1675	897001	0.003356531349656472
1000.0	0.0	1	898501	898502	1676	898501	0.003356531349656472
1000.0	0.0	1	900001	900002	1653	900001	0.003356531349656472
1000.0	0.0	1	901501	901502	1660	901501	0.003356531349656472
1000.0	0.0	1	903001	903002	1616	903001	0.003356531349656472
1000.0	0.0	1	904501	904502	1593	904501	0.003356531349656472
1000.0	0.0	1	906001	906002	1585	906001	0.003356531349656472
1000.0	0.0	1	907501	907502	1613	907501	0.003356531349656472
1000.0	0.0	1	909001	909002	1590	909001	0.003356531349656472
1000.0	0.0	1	910501	910502	1609	910501	0.003356531349656472
1000.0	0.0	1	912001	912002	1615	912001	0.003356531349656472
1000.0	0.0	1	913501	913502	1586	913501	0.003356531349656472
1000.0	0.0	1	915001	915002	1570	915001	0.003356531349656472
1000.0	0.0	1	916501	916502	1543	916501	0.003356531349656472
1000.0	0.0	1	918001	918002	1540	918001	0.003356531349656472
1000.0	0.0	1	919501	919502	1581	919501	0.003356531349656472
1000.0	0.0	1	921001	921002	1619	921001	0.003356531349656472
1000.0	0.0	1	922501	922502	1647	922501	0.003356531349656472
1000.0	0.0	1	924001	924002	1648	924001	0.003356531349656472
1000.0	0.0	1	925501	925502	1630	925501	0.003356531349656472
1000.0	0.0	1	927001	927002	1672	927001	0.003356531349656472
1000.0	0.0	1	928501	928502	1687	928501	0.003356531349656472
1000.0	0.0	1	930001	930002	1678	930001	0.003356531349656472
1000.0	0.0	1	931501	931502	1716	931501	0.003356531349656472
1000.0	0.0	1	933001	933002	1729	933001	0.003356531349656472
1000.0	0.0	1	934501	934502	1734	934501	0.003356531349656472
1000.0	0.0	1	936001	936002	1729	936001	0.003356531349656472
1000.0	0.0	1	937501	937502	1734	937501	0.003356531349656472
1000.0	0.0	1	939001	939002	1733	939001	0.003356531349656472
1000.0	0.0	1	940501	940502	1767	940501	0.003356531349656472
1000.0	0.0	1	942001	942002	1749	942001	0.003356531349656472
1000.0	0.0	1	943501	943502	1781	943501	0.003356531349656472
1000.0	0.0	1	945001	945002	1780	945001	0.003356531349656472
1000.0	0.0	1	946501	946502	1781	946501	0.003356531349656472
1000.0	0.0	1	948001	948002	1790	948001	0.003356531349656472
1000.0	0.0	1	949501	949502	1789	949501	0.003356531349656472
1000.0	0.0	1	951001	951002	1799	951001	0.003356531349656472
1000.0	0.0	1	952501	952502	1888	952501	0.003356531349656472
1000.0	0.0	1	954001	954002	1882	954001	0.003356531349656472
1000.0	0.0	1	955501	955502	1880	955501	0.003356531349656472
1000.0	0.0	1	957001	957002	1879	957001	0.003356531349656472
1000.0	0.0	1	958501	958502	1870	958501	0.003356531349656472
1000.0	0.0	1	960001	960002	1843	960001	0.003356531349656472
1000.0	0.0	1	961501	961502	1842	961501	0.003356531349656472
1000.0	0.0	1	963001	963002	1820	963001	0.003356531349656472
1000.0	0.0	1	964501	964502	1863	964501	0.003356531349656472
1000.0	0.0	1	966001	966002	1839	966001	0.003356531349656472
1000.0	0.0	1	967501	967502	1845	967501	0.003356531349656472
1000.0	0.0	1	969001	969002	1832	969001	0.003356531349656472
1000.0	0.0	1	970501	970502	1857	970501	0.003356531349656472
1000.0	0.0	1	972001	972002	1853	972001	0.003356531349656472
1000.0	0.0	1	973501	973502	1851	973501	0.003356531349656472
1000.0	0.0	1	975001	975002	1837	975001	0.003356531349656472
1000.0	0.0	1	976501	976502	1846	976501	0.003356531349656472
1000.0	0.0	1	978001	978002	1856	978001	0.003356531349656472
1000.0	0.0	1	979501	979502	1891	979501	0.003356531349656472
1000.0	0.0	1	981001	981002	1936	981001	0.003356531349656472
1000.0	0.0	1	982501	982502	1954	982501	0.003356531349656472
1000.0	0.0	1	984001	984002	1946	984001	0.003356531349656472
1000.0	0.0	1	985501	985502	1861	985501	0.003356531349656472
1000.0	0.0	1	987001	987002	1858	987001	0.003356531349656472
1000.0	0.0	1	988501	988502	1818	988501	0.003356531349656472
1000.0	0.0	1	990001	990002	1826	990001	0.003356531349656472
1000.0	0.0	1	991501	991502	1794	991501	0.003356531349656472
1000.0	0.0	1	993001	993002	1796	993001	0.003356531349656472
1000.0	0.0	1	994501	994502	1772	994501	0.003356531349656472
1000.0	0.0	1	996001	996002	1770	996001	0.003356531349656472
1000.0	0.0	1	997501	997502	1746	997501	0.003356531349656472
1000.0	0.0	1	999001	999002	1741	999001	0.003356531349656472
1000.0	0.0	1	1000501	1000502	1741	1000501	0.003356531349656472
1000.0	0.0	1	1002001	1002002	1768	1002001	0.003356531349656472
1000.0	0.0	1	1003501	1003502	1767	1003501	0.003356531349656472
1000.0	0.0	1	1005001	1005002	1779	1005001	0.003356531349656472
1000.0	0.0	1	1006501	1006502	1800	1006501	0.003356531349656472
1000.0	0.0	1	1008001	1008002	1785	1008001	0.003356531349656472
1000.0	0.0	1	1009501	1009502	1766	1009501	0.003356531349656472
1000.0	0.0	1	1011001	1011002	1731	1011001	0.003356531349656472
1000.0	0.0	1	1012501	1012502	1752	1012501	0.003356531349656472
1000.0	0.0	1	1014001	1014002	1693	1014001	0.003356531349656472
1000.0	0.0	1	1015501	1015502	1694	1015501	0.003356531349656472
1000.0	0.0	1	1017001	1017002	1699	1017001	0.003356531349656472
1000.0	0.0	1	1018501	1018502	1707	1018501	0.003356531349656472
1000.0	0.0	1	1020001	1020002	1722	1020001	0.003356531349656472
1000.0	0.0	1	1021501	1021502	1722	1021501	0.003356531349656472
1000.0	0.0	1	1023001	1023002	1701	1023001	0.003356531349656472
1000.0	0.0	1	1024501	1024502	1740	1024501	0.003356531349656472
1000.0	0.0	1	1026001	1026002	1727	1026001	0.003356531349656472
1000.0	0.0	1	1027501	1027502	1706	1027501	0.003356531349656472
1000.0	0.0	1	1029001	1029002	1755	1029001	0.003356531349656472
1000.0	0.0	1	1030501	1030502	1762	1030501	0.003356531349656472
1000.0	0.0	1	1032001	1032002	1744	1032001	0.003356531349656472
1000.0	0.0	1	1033501	1033502	1756	1033501	0.003356531349656472
1000.0	0.0	1	1035001	1035002	1739	1035001	0.003356531349656472
1000.0	0.0	1	1036501	1036502	1743	1036501	0.003356531349656472
1000.0	0.0	1	1038001	1038002	1770	1038001	0.003356531349656472
1000.0	0.0	1	1039501	1039502	1773	1039501	0.003356531349656472
1000.0	0.0	1	1041001	1041002	1737	1041001	0.003356531349656472
1000.0	0.0	1	1042501	1042502	1719	1042501	0.003356531349656472
1000.0	0.0	1	1044001	1044002	1744	1044001	0.003356531349656472
1000.0	0.0	1	1045501	1045502	1701	1045501	0.003356531349656472
1000.0	0.0	1	1047001	1047002	1704	1047001	0.003356531349656472
1000.0	0.0	1	1048501	1048502	1711	1048501	0.003356531349656472
1000.0	0.0	1	1050001	1050002	1731	1050001	0.003356531349656472
1000.0	0.0	1	1051501	1051502	1781	1051501	0.003356531349656472
1000.0	0.0	1	1053001	1053002	1802	1053001	0.003356531349656472
1000.0	0.0	1	1054501	1054502	1787	1054501	0.003356531349656472
1000.0	0.0	1	1056001	1056002	1768	1056001	0.003356531349656472
1000.0	0.0	1	1057501	1057502	1781	1057501	0.003356531349656472
1000.0	0.0	1	1059001	1059002	1769	1059001	0.003356531349656472
1000.0	0.0	1	1060501	1060502	1774	1060501	0.003356531349656472
1000.0	0.0	1	1062001	1062002	1802	1062001	0.003356531349656472
1000.0	0.0	1	1063501	1063502	1899	1063501	0.003356531349656472
1000.0	0.0	1	1065001	1065002	1888	1065001	0.003356531349656472
1000.0	0.0	1	1066501	1066502	1897	1066501	0.003356531349656472
1000.0	0.0	1	1068001	1068002	1927	1068001	0.003356531349656472
1000.0	0.0	1	1069501	1069502	1945	1069501	0.003356531349656472
1000.0	0.0	1	1071001	1071002	1970	1071001	0.003356531349656472
1000.0	0.0	1	1072501	1072502	1987	1072501	0.003356531349656472
1000.0	0.0	1	1074001	1074002	1996	1074001	0.003356531349656472
1000.0	0.0	1	1075501	1075502	1983	1075501	0.003356531349656472
1000.0	0.0	1	1077001	1077002	1984	1077001	0.003356531349656472
1000.0	0.0	1	1078501	1078502	2020	1078501	0.003356531349656472
1000.0	0.0	1	1080001	1080002	2018	1080001	0.003356531349656472
1000.0	0.0	1	1081501	1081502	2012	1081501	0.003356531349656472
1000.0	0.0	1	1083001	1083002	2009	1083001	0.003356531349656472
1000.0	0.0	1	1084501	1084502	2010	1084501	0.003356531349656472
1000.0	0.0	1	1086001	1086002	1989	1086001	0.003356531349656472
1000.0	0.0	1	1087501	1087502	1966	1087501	0.003356531349656472
1000.0	0.0	1	1089001	1089002	1955	1089001	0.003356531349656472
1000.0	0.0	1	1090501	1090502	1993	1090501	0.003356531349656472
1000.0	0.0	1	1092001	1092002	1970	1092001	0.003356531349656472
1000.0	0.0	1	1093501	1093502	1950	1093501	0.003356531349656472
1000.0	0.0	1	1095001	1095002	1888	1095001	0.003356531349656472
1000.0	0.0	1	1096501	1096502	1851	1096501	0.003356531349656472
1000.0	0.0	1	1098001	1098002	1759	1098001	0.003356531349656472
1000.0	0.0	1	1099501	1099502	1735	1099501	0.003356531349656472
1000.0	0.0	1	1101001	1101002	1768	1101001	0.003356531349656472
1000.0	0.0	1	1102501	1102502	1767	1102501	0.003356531349656472
1000.0	0.0	1	1104001	1104002	1751	1104001	0.003356531349656472
1000.0	0.0	1	1105501	1105502	1758	1105501	0.003356531349656472
1000.0	0.0	1	1107001	1107002	1741	1107001	0.003356531349656472
1000.0	0.0	1	1108501	1108502	1710	1108501	0.003356531349656472
1000.0	0.0	1	1110001	1110002	1654	1110001	0.003356531349656472
1000.0	0.0	1	1111501	1111502	1668	1111501	0.003356531349656472
1000.0	0.0	1	1113001	1113002	1674	1113001	0.003356531349656472
1000.0	0.0	1	1114501	1114502	1690	1114501	0.003356531349656472
1000.0	0.0	1	1116001	1116002	1692	1116001	0.003356531349656472
1000.0	0.0	1	1117501	1117502	1688	1117501	0.003356531349656472
1000.0	0.0	1	1119001	1119002	1681	1119001	0.003356531349656472
1000.0	0.0	1	1120501	1120502	1682	1120501	0.003356531349656472
1000.0	0.0	1	1122001	1122002	1635	1122001	0.003356531349656472
1000.0	0.0	1	1123501	1123502	1603	1123501	0.003356531349656472
1000.0	0.0	1	1125001	1125002	1609	1125001	0.003356531349656472
1000.0	0.0	1	1126501	1126502	1615	1126501	0.003356531349656472
1000.0	0.0	1	1128001	1128002	1623	1128001	0.003356531349656472
1000.0	0.0	1	1129501	1129502	1605	1129501	0.003356531349656472
1000.0	0.0	1	1131001	1131002	1600	1131001	0.003356531349656472
1000.0	0.0	1	1132501	1132502	1593	1132501	0.003356531349656472
1000.0	0.0	1	1134001	1134002	1558	1134001	0.003356531349656472
1000.0	0.0	1	1135501	1135502	1580	1135501	0.003356531349656472
1000.0	0.0	1	1137001	1137002	1554	1137001	0.003356531349656472
1000.0	0.0	1	1138501	1138502	1511	1138501	0.003356531349656472
1000.0	0.0	1	1140001	1140002	1500	1140001	0.003356531349656472
1000.0	0.0	1	1141501	1141502	1502	1141501	0.003356531349656472
1000.0	0.0	1	1143001	1143002	1500	1143001	0.003356531349656472
1000.0	0.0	1	1144501	1144502	1491	1144501	0.003356531349656472
1000.0	0.0	1	1146001	1146002	1479	1146001	0.003356531349656472
1000.0	0.0	1	1147501	1147502	1489	1147501	0.003356531349656472
1000.0	0.0	1	1149001	1149002	1502	1149001	0.003356531349656472
1000.0	0.0	1	1150501	1150502	1463	1150501	0.003356531349656472
1000.0	0.0	1	1152001	1152002	1416	1152001	0.003356531349656472
1000.0	0.0	1	1153501	1153502	1411	1153501	0.003356531349656472
1000.0	0.0	1	1155001	1155002	1443	1155001	0.003356531349656472
1000.0	0.0	1	1156501	1156502	1440	1156501	0.003356531349656472
1000.0	0.0	1	1158001	1158002	1471	1158001	0.003356531349656472
1000.0	0.0	1	1159501	1159502	1462	1159501	0.003356531349656472
1000.0	0.0	1	1161001	1161002	1476	1161001	0.003356531349656472
1000.0	0.0	1	1162501	1162502	1481	1162501	0.003356531349656472
1000.0	0.0	1	1164001	1164002	1490	1164001	0.003356531349656472
1000.0	0.0	1	1165501	1165502	1530	1165501	0.003356531349656472
1000.0	0.0	1	1167001	1167002	1535	1167001	0.003356531349656472
1000.0	0.0	1	1168501	1168502	1524	1168501	0.003356531349656472
1000.0	0.0	1	1170001	1170002	1526	1170001	0.003356531349656472
1000.0	0.0	1	1171501	1171502	1483	1171501	0.003356531349656472
1000.0	0.0	1	1173001	1173002	1525	1173001	0.003356531349656472
1000.0	0.0	1	1174501	1174502	1525	1174501	0.003356531349656472
1000.0	0.0	1	1176001	1176002	1505	1176001	0.003356531349656472
1000.0	0.0	1	1177501	1177502	1528	1177501	0.003356531349656472
1000.0	0.0	1	1179001	1179002	1552	1179001	0.003356531349656472
1000.0	0.0	1	1180501	1180502	1536	1180501	0.003356531349656472
1000.0	0.0	1	1182001	1182002	1555	1182001	0.003356531349656472
1000.0	0.0	1	1183501	1183502	1542	1183501	0.003356531349656472
1000.0	0.0	1	1185001	1185002	1542	1185001	0.003356531349656472
1000.0	0.0	1	1186501	1186502	1561	1186501	0.003356531349656472
1000.0	0.0	1	1188001	1188002	1535	1188001	0.003356531349656472
1000.0	0.0	1	1189501	1189502	1546	1189501	0.003356531349656472
1000.0	0.0	1	1191001	1191002	1514	1191001	0.003356531349656472
1000.0	0.0	1	1192501	1192502	1523	1192501	0.003356531349656472
1000.0	0.0	1	1194001	1194002	1523	1194001	0.003356531349656472
1000.0	0.0	1	1195501	1195502	1530	1195501	0.003356531349656472
1000.0	0.0	1	1197001	1197002	1519	1197001	0.003356531349656472
1000.0	0.0	1	1198501	1198502	1537	1198501	0.003356531349656472
1000.0	0.0	1	1200001	1200002	1537	1200001	0.003356531349656472
1000.0	0.0	1	1201501	1201502	1581	1201501	0.003356531349656472
1000.0	0.0	1	1203001	1203002	1594	1203001	0.003356531349656472
1000.0	0.0	1	1204501	1204502	1608	1204501	0.003356531349656472
1000.0	0.0	1	1206001	1206002	1630	1206001	0.003356531349656472
1000.0	0.0	1	1207501	1207502	1638	1207501	0.003356531349656472
1000.0	0.0	1	1209001	1209002	1652	1209001	0.003356531349656472
1000.0	0.0	1	1210501	1210502	1666	1210501	0.003356531349656472
1000.0	0.0	1	1212001	1212002	1698	1212001	0.003356531349656472
1000.0	0.0	1	1213501	1213502	1696	1213501	0.003356531349656472
1000.0	0.0	1	1215001	1215002	1776	1215001	0.003356531349656472
1000.0	0.0	1	1216501	1216502	1781	1216501	0.003356531349656472
1000.0	0.0	1	1218001	1218002	1760	1218001	0.003356531349656472
1000.0	0.0	1	1219501	1219502	1759	1219501	0.003356531349656472
1000.0	0.0	1	1221001	1221002	1769	1221001	0.003356531349656472
1000.0	0.0	1	1222501	1222502	1760	1222501	0.003356531349656472
1000.0	0.0	1	1224001	1224002	1710	1224001	0.003356531349656472
1000.0	0.0	1	1225501	1225502	1724	1225501	0.003356531349656472
1000.0	0.0	1	1227001	1227002	1734	1227001	0.003356531349656472
1000.0	0.0	1	1228501	1228502	1733	1228501	0.003356531349656472
1000.0	0.0	1	1230001	1230002	1781	1230001	0.003356531349656472
1000.0	0.0	1	1231501	1231502	1776	1231501	0.003356531349656472
1000.0	0.0	1	1233001	1233002	1772	1233001	0.003356531349656472
1000.0	0.0	1	1234501	1234502	1768	1234501	0.003356531349656472
1000.0	0.0	1	1236001	1236002	1766	1236001	0.003356531349656472
1000.0	0.0	1	1237501	1237502	1762	1237501	0.003356531349656472
1000.0	0.0	1	1239001	1239002	1769	1239001	0.003356531349656472
1000.0	0.0	1	1240501	1240502	1753	1240501	0.003356531349656472
1000.0	0.0	1	1242001	1242002	1733	1242001	0.003356531349656472
1000.0	0.0	1	1243501	1243502	1693	1243501	0.003356531349656472
1000.0	0.0	1	1245001	1245002	1669	1245001	0.003356531349656472
1000.0	0.0	1	1246501	1246502	1692	1246501	0.003356531349656472
1000.0	0.0	1	1248001	1248002	1686	1248001	0.003356531349656472
1000.0	0.0	1	1249501	1249502	1676	1249501	0.003356531349656472
1000.0	0.0	1	1251001	1251002	1640	1251001	0.003356531349656472
1000.0	0.0	1	1252501	1252502	1670	1252501	0.003356531349656472
1000.0	0.0	1	1254001	1254002	1668	1254001	0.003356531349656472
1000.0	0.0	1	1255501	1255502	1711	1255501	0.003356531349656472
1000.0	0.0	1	1257001	1257002	1731	1257001	0.003356531349656472
1000.0	0.0	1	1258501	1258502	1717	1258501	0.003356531349656472
1000.0	0.0	1	1260001	1260002	1721	1260001	0.003356531349656472
1000.0	0.0	1	1261501	1261502	1723	1261501	0.003356531349656472
1000.0	0.0	1	1263001	1263002	1723	1263001	0.003356531349656472
1000.0	0.0	1	1264501	1264502	1755	1264501	0.003356531349656472
1000.0	0.0	1	1266001	1266002	1739	1266001	0.003356531349656472
1000.0	0.0	1	1267501	1267502	1763	1267501	0.003356531349656472
1000.0	0.0	1	1269001	1269002	1748	1269001	0.003356531349656472
1000.0	0.0	1	1270501	1270502	1732	1270501	0.003356531349656472
1000.0	0.0	1	1272001	1272002	1720	1272001	0.003356531349656472
1000.0	0.0	1	1273501	1273502	1695	1273501	0.003356531349656472
1000.0	0.0	1	1275001	1275002	1683	1275001	0.003356531349656472
1000.0	0.0	1	1276501	1276502	1688	1276501	0.003356531349656472
1000.0	0.0	1	1278001	1278002	1690	1278001	0.003356531349656472
1000.0	0.0	1	1279501	1279502	1667	1279501	0.003356531349656472
1000.0	0.0	1	1281001	1281002	1692	1281001	0.003356531349656472
1000.0	0.0	1	1282501	1282502	1653	1282501	0.003356531349656472
1000.0	0.0	1	1284001	1284002	1662	1284001	0.003356531349656472
1000.0	0.0	1	1285501	1285502	1667	1285501	0.003356531349656472
1000.0	0.0	1	1287001	1287002	1605	1287001	0.003356531349656472
1000.0	0.0	1	1288501	1288502	1639	1288501	0.003356531349656472
1000.0	0.0	1	1290001	1290002	1649	1290001	0.003356531349656472
1000.0	0.0	1	1291501	1291502	1619	1291501	0.003356531349656472
1000.0	0.0	1	1293001	1293002	1641	1293001	0.003356531349656472
1000.0	0.0	1	1294501	1294502	1610	1294501	0.003356531349656472
1000.0	0.0	1	1296001	1296002	1610	1296001	0.003356531349656472
1000.0	0.0	1	1297501	1297502	1598	1297501	0.003356531349656472
1000.0	0.0	1	1299001	1299002	1614	1299001	0.003356531349656472
1000.0	0.0	1	1300501	1300502	1629	1300501	0.003356531349656472
1000.0	0.0	1	1302001	1302002	1598	1302001	0.003356531349656472
1000.0	0.0	1	1303501	1303502	1621	1303501	0.003356531349656472
1000.0	0.0	1	1305001	1305002	1626	1305001	0.003356531349656472
1000.0	0.0	1	1306501	1306502	1611	1306501	0.003356531349656472
1000.0	0.0	1	1308001	1308002	1670	1308001	0.003356531349656472
1000.0	0.0	1	1309501	1309502	1681	1309501	0.003356531349656472
1000.0	0.0	1	1311001	1311002	1708	1311001	0.003356531349656472
1000.0	0.0	1	1312501	1312502	1725	1312501	0.003356531349656472
1000.0	0.0	1	1314001	1314002	1737	1314001	0.003356531349656472
1000.0	0.0	1	1315501	1315502	1767	1315501	0.003356531349656472
1000.0	0.0	1	1317001	1317002	1768	1317001	0.003356531349656472
1000.0	0.0	1	1318501	1318502	1776	1318501	0.003356531349656472
1000.0	0.0	1	1320001	1320002	1774	1320001	0.003356531349656472
1000.0	0.0	1	1321501	1321502	1775	1321501	0.003356531349656472
1000.0	0.0	1	1323001	1323002	1795	1323001	0.003356531349656472
1000.0	0.0	1	1324501	1324502	1851	1324501	0.003356531349656472
1000.0	0.0	1	1326001	1326002	1846	1326001	0.003356531349656472
1000.0	0.0	1	1327501	1327502	1809	1327501	0.003356531349656472
1000.0	0.0	1	1329001	1329002	1811	1329001	0.003356531349656472
1000.0	0.0	1	1330501	1330502	1787	1330501	0.003356531349656472
1000.0	0.0	1	1332001	1332002	1800	1332001	0.003356531349656472
1000.0	0.0	1	1333501	1333502	1768	1333501	0.003356531349656472
1000.0	0.0	1	1335001	1335002	1808	1335001	0.003356531349656472
1000.0	0.0	1	1336501	1336502	1814	1336501	0.003356531349656472
1000.0	0.0	1	1338001	1338002	1830	1338001	0.003356531349656472
1000.0	0.0	1	1339501	1339502	1816	1339501	0.003356531349656472
1000.0	0.0	1	1341001	1341002	1813	1341001	0.003356531349656472
1000.0	0.0	1	1342501	1342502	1854	1342501	0.003356531349656472
1000.0	0.0	1	1344001	1344002	1801	1344001	0.003356531349656472
1000.0	0.0	1	1345501	1345502	1794	1345501	0.003356531349656472
1000.0	0.0	1	1347001	1347002	1781	1347001	0.003356531349656472
1000.0	0.0	1	1348501	1348502	1799	1348501	0.003356531349656472
1000.0	0.0	1	1350001	1350002	1802	1350001	0.003356531349656472
1000.0	0.0	1	1351501	1351502	1787	1351501	0.003356531349656472
1000.0	0.0	1	1353001	1353002	1726	1353001	0.003356531349656472
1000.0	0.0	1	1354501	1354502	1738	1354501	0.003356531349656472
1000.0	0.0	1	1356001	1356002	1754	1356001	0.003356531349656472
1000.0	0.0	1	1357501	1357502	1744	1357501	0.003356531349656472
1000.0	0.0	1	1359001	1359002	1718	1359001	0.003356531349656472
1000.0	0.0	1	1360501	1360502	1727	1360501	0.003356531349656472
1000.0	0.0	1	1362001	1362002	1724	1362001	0.003356531349656472
1000.0	0.0	1	1363501	1363502	1738	1363501	0.003356531349656472
1000.0	0.0	1	1365001	1365002	1747	1365001	0.003356531349656472
1000.0	0.0	1	1366501	1366502	1730	1366501	0.003356531349656472
1000.0	0.0	1	1368001	1368002	1686	1368001	0.003356531349656472
1000.0	0.0	1	1369501	1369502	1709	1369501	0.003356531349656472
1000.0	0.0	1	1371001	1371002	1738	1371001	0.003356531349656472
1000.0	0.0	1	1372501	1372502	1725	1372501	0.003356531349656472
1000.0	0.0	1	1374001	1374002	1720	1374001	0.003356531349656472
1000.0	0.0	1	1375501	1375502	1717	1375501	0.003356531349656472
1000.0	0.0	1	1377001	1377002	1746	1377001	0.003356531349656472
1000.0	0.0	1	1378501	1378502	1764	1378501	0.003356531349656472
1000.0	0.0	1	1380001	1380002	1728	1380001	0.003356531349656472
1000.0	0.0	1	1381501	1381502	1760	1381501	0.003356531349656472
1000.0	0.0	1	1383001	1383002	1771	1383001	0.003356531349656472
1000.0	0.0	1	1384501	1384502	1759	1384501	0.003356531349656472
1000.0	0.0	1	1386001	1386002	1775	1386001	0.003356531349656472
1000.0	0.0	1	1387501	1387502	1744	1387501	0.003356531349656472
1000.0	0.0	1	1389001	1389002	1738	1389001	0.003356531349656472
1000.0	0.0	1	1390501	1390502	1734	1390501	0.003356531349656472
1000.0	0.0	1	1392001	1392002	1704	1392001	0.003356531349656472
1000.0	0.0	1	1393501	1393502	1700	1393501	0.003356531349656472
1000.0	0.0	1	1395001	1395002	1707	1395001	0.003356531349656472
1000.0	0.0	1	1396501	1396502	1678	1396501	0.003356531349656472
1000.0	0.0	1	1398001	1398002	1687	1398001	0.003356531349656472
1000.0	0.0	1	1399501	1399502	1704	1399501	0.003356531349656472
1000.0	0.0	1	1401001	1401002	1705	1401001	0.003356531349656472
1000.0	0.0	1	1402501	1402502	1691	1402501	0.003356531349656472
1000.0	0.0	1	1404001	1404002	1666	1404001	0.003356531349656472
1000.0	0.0	1	1405501	1405502	1675	1405501	0.003356531349656472
1000.0	0.0	1	1407001	1407002	1651	1407001	0.003356531349656472
1000.0	0.0	1	1408501	1408502	1647	1408501	0.003356531349656472
1000.0	0.0	1	1410001	1410002	1656	1410001	0.003356531349656472
1000.0	0.0	1	1411501	1411502	1661	1411501	0.003356531349656472
1000.0	0.0	1	1413001	1413002	1645	1413001	0.003356531349656472
1000.0	0.0	1	1414501	1414502	1623	1414501	0.003356531349656472
1000.0	0.0	1	1416001	1416002	1633	1416001	0.003356531349656472
1000.0	0.0	1	1417501	1417502	1660	1417501	0.003356531349656472
1000.0	0.0	1	1419001	1419002	1660	1419001	0.003356531349656472
1000.0	0.0	1	1420501	1420502	1659	1420501	0.003356531349656472
1000.0	0.0	1	1422001	1422002	1667	1422001	0.003356531349656472
1000.0	0.0	1	1423501	1423502	1634	1423501	0.003356531349656472
1000.0	0.0	1	1425001	1425002	1601	1425001	0.003356531349656472
1000.0	0.0	1	1426501	1426502	1599	1426501	0.003356531349656472
1000.0	0.0	1	1428001	1428002	1584	1428001	0.003356531349656472
1000.0	0.0	1	1429501	1429502	1568	1429501	0.003356531349656472
1000.0	0.0	1	1431001	1431002	1560	1431001	0.003356531349656472
1000.0	0.0	1	1432501	1432502	1571	1432501	0.003356531349656472
1000.0	0.0	1	1434001	1434002	1528	1434001	0.003356531349656472
1000.0	0.0	1	1435501	1435502	1497	1435501	0.003356531349656472
1000.0	0.0	1	1437001	1437002	1519	1437001	0.003356531349656472
1000.0	0.0	1	1438501	1438502	1523	1438501	0.003356531349656472
1000.0	0.0	1	1440001	1440002	1527	1440001	0.003356531349656472
1000.0	0.0	1	1441501	1441502	1522	1441501	0.003356531349656472
1000.0	0.0	1	1443001	1443002	1548	1443001	0.003356531349656472
1000.0	0.0	1	1444501	1444502	1517	1444501	0.003356531349656472
1000.0	0.0	1	1446001	1446002	1550	1446001	0.003356531349656472
1000.0	0.0	1	1447501	1447502	1554	1447501	0.003356531349656472
1000.0	0.0	1	1449001	1449002	1543	1449001	0.003356531349656472
1000.0	0.0	1	1450501	1450502	1560	1450501	0.003356531349656472
1000.0	0.0	1	1452001	1452002	1578	1452001	0.003356531349656472
1000.0	0.0	1	1453501	1453502	1588	1453501	0.003356531349656472
1000.0	0.0	1	1455001	1455002	1551	1455001	0.003356531349656472
1000.0	0.0	1	1456501	1456502	1538	1456501	0.003356531349656472
1000.0	0.0	1	1458001	1458002	1600	1458001	0.003356531349656472
1000.0	0.0	1	1459501	1459502	1610	1459501	0.003356531349656472
1000.0	0.0	1	1461001	1461002	1616	1461001	0.003356531349656472
1000.0	0.0	1	1462501	1462502	1670	1462501	0.003356531349656472
1000.0	0.0	1	1464001	1464002	1686	1464001	0.003356531349656472
1000.0	0.0	1	1465501	1465502	1689	1465501	0.003356531349656472
1000.0	0.0	1	1467001	1467002	1699	1467001	0.003356531349656472
1000.0	0.0	1	1468501	1468502	1650	1468501	0.003356531349656472
1000.0	0.0	1	1470001	1470002	1673	1470001	0.003356531349656472
1000.0	0.0	1	1471501	1471502	1640	1471501	0.003356531349656472
1000.0	0.0	1	1473001	1473002	1575	1473001	0.003356531349656472
1000.0	0.0	1	1474501	1474502	1546	1474501	0.003356531349656472
1000.0	0.0	1	1476001	1476002	1520	1476001	0.003356531349656472
1000.0	0.0	1	1477501	1477502	1484	1477501	0.003356531349656472
1000.0	0.0	1	1479001	1479002	1462	1479001	0.003356531349656472
1000.0	0.0	1	1480501	1480502	1448	1480501	0.003356531349656472
1000.0	0.0	1	1482001	1482002	1426	1482001	0.003356531349656472
1000.0	0.0	1	1483501	1483502	1376	1483501	0.003356531349656472
1000.0	0.0	1	1485001	1485002	1352	1485001	0.003356531349656472
1000.0	0.0	1	1486501	1486502	1280	1486501	0.003356531349656472
1000.0	0.0	1	1488001	1488002	1268	1488001	0.003356531349656472
1000.0	0.0	1	1489501	1489502	1239	1489501	0.003356531349656472
1000.0	0.0	1	1491001	1491002	1164	1491001	0.003356531349656472
1000.0	0.0	1	1492501	1492502	1129	1492501	0.003356531349656472
1000.0	0.0	1	1494001	1494002	1092	1494001	0.003356531349656472
1000.0	0.0	1	1495501	1495502	1047	1495501	0.003356531349656472
1000.0	0.0	1	1497001	1497002	1022	1497001	0.003356531349656472
1000.0	0.0	1	1498501	1498502	988	1498501	0.003356531349656472
1000.0	0.0	2	1	2	938	1500001	0.003356531349656472
1000.0	0.0	2	1501	1502	971	1501501	0.003356531349656472
1000.0	0.0	2	3001	3002	1027	1503001	0.003356531349656472
1000.0	0.0	2	4501	4502	1068	1504501	0.003356531349656472
1000.0	0.0	2	6001	6002	1087	1506001	0.003356531349656472
1000.0	0.0	2	7501	7502	1205	1507501	0.003356531349656472
1000.0	0.0	2	9001	9002	1241	1509001	0.003356531349656472
1000.0	0.0	2	10501	10502	1282	1510501	0.003356531349656472
1000.0	0.0	2	12001	12002	1326	1512001	0.003356531349656472
1000.0	0.0	2	13501	13502	1362	1513501	0.003356531349656472
1000.0	0.0	2	15001	15002	1417	1515001	0.003356531349656472
1000.0	0.0	2	16501	16502	1457	1516501	0.003356531349656472
1000.0	0.0	2	18001	18002	1498	1518001	0.003356531349656472
1000.0	0.0	2	19501	19502	1507	1519501	0.003356531349656472
1000.0	0.0	2	21001	21002	1526	1521001	0.003356531349656472
1000.0	0.0	2	22501	22502	1601	1522501	0.003356531349656472
1000.0	0.0	2	24001	24002	1659	1524001	0.003356531349656472
1000.0	0.0	2	25501	25502	1716	1525501	0.003356531349656472
1000.0	0.0	2	27001	27002	1750	1527001	0.003356531349656472
1000.0	0.0	2	28501	28502	1777	1528501	0.003356531349656472
1000.0	0.0	2	30001	30002	1802	1530001	0.003356531349656472
1000.0	0.0	2	31501	31502	1817	1531501	0.003356531349656472
1000.0	0.0	2	33001	33002	1799	1533001	0.003356531349656472
1000.0	0.0	2	34501	34502	1791	1534501	0.003356531349656472
1000.0	0.0	2	36001	36002	1774	1536001	0.003356531349656472
1000.0	0.0	2	37501	37502	1778	1537501	0.003356531349656472
1000.0	0.0	2	39001	39002	1752	1539001	0.003356531349656472
1000.0	0.0	2	40501	40502	1728	1540501	0.003356531349656472
1000.0	0.0	2	42001	42002	1687	1542001	0.003356531349656472
1000.0	0.0	2	43501	43502	1648	1543501	0.003356531349656472
1000.0	0.0	2	45001	45002	1642	1545001	0.003356531349656472
1000.0	0.0	2	46501	46502	1654	1546501	0.003356531349656472
1000.0	0.0	2	48001	48002	1647	1548001	0.003356531349656472
1000.0	0.0	2	49501	49502	1598	1549501	0.003356531349656472
1000.0	0.0	2	51001	51002	1618	1551001	0.003356531349656472
1000.0	0.0	2	52501	52502	1623	1552501	0.003356531349656472
1000.0	0.0	2	54001	54002	1627	1554001	0.003356531349656472
1000.0	0.0	2	55501	55502	1605	1555501	0.003356531349656472
1000.0	0.0	2	57001	57002	1579	1557001	0.003356531349656472
1000.0	0.0	2	58501	58502	1586	1558501	0.003356531349656472
1000.0	0.0	2	60001	60002	1558	1560001	0.003356531349656472
1000.0	0.0	2	61501	61502	1543	1561501	0.003356531349656472
1000.0	0.0	2	63001	63002	1577	1563001	0.003356531349656472
1000.0	0.0	2	64501	64502	1558	1564501	0.003356531349656472
1000.0	0.0	2	66001	66002	1594	1566001	0.003356531349656472
1000.0	0.0	2	67501	67502	1622	1567501	0.003356531349656472
1000.0	0.0	2	69001	69002	1643	1569001	0.003356531349656472
1000.0	0.0	2	70501	70502	1639	1570501	0.003356531349656472
1000.0	0.0	2	72001	72002	1650	1572001	0.003356531349656472
1000.0	0.0	2	73501	73502	1639	1573501	0.003356531349656472
1000.0	0.0	2	75001	75002	1617	1575001	0.003356531349656472
1000.0	0.0	2	76501	76502	1643	1576501	0.003356531349656472
1000.0	0.0	2	78001	78002	1672	1578001	0.003356531349656472
1000.0	0.0	2	79501	79502	1664	1579501	0.003356531349656472
1000.0	0.0	2	81001	81002	1695	1581001	0.003356531349656472
1000.0	0.0	2	82501	82502	1687	1582501	0.003356531349656472
1000.0	0.0	2	84001	84002	1675	1584001	0.003356531349656472
1000.0	0.0	2	85501	85502	1683	1585501	0.003356531349656472
1000.0	0.0	2	87001	87002	1676	1587001	0.003356531349656472
1000.0	0.0	2	88501	88502	1656	1588501	0.003356531349656472
1000.0	0.0	2	90001	90002	1653	1590001	0.003356531349656472
1000.0	0.0	2	91501	91502	1660	1591501	0.003356531349656472
1000.0	0.0	2	93001	93002	1659	1593001	0.003356531349656472
1000.0	0.0	2	94501	94502	1657	1594501	0.003356531349656472
1000.0	0.0	2	96001	96002	1642	1596001	0.003356531349656472
1000.0	0.0	2	97501	97502	1616	1597501	0.003356531349656472
1000.0	0.0	2	99001	99002	1635	1599001	0.003356531349656472
1000.0	0.0	2	100501	100502	1637	1600501	0.003356531349656472
1000.0	0.0	2	102001	102002	1637	1602001	0.003356531349656472
1000.0	0.0	2	103501	103502	1624	1603501	0.003356531349656472
1000.0	0.0	2	105001	105002	1666	1605001	0.003356531349656472
1000.0	0.0	2	106501	106502	1644	1606501	0.003356531349656472
1000.0	0.0	2	108001	108002	1642	1608001	0.003356531349656472
1000.0	0.0	2	109501	109502	1681	1609501	0.003356531349656472
1000.0	0.0	2	111001	111002	1673	1611001	0.003356531349656472
1000.0	0.0	2	112501	112502	1730	1612501	0.003356531349656472
1000.0	0.0	2	114001	114002	1722	1614001	0.003356531349656472
1000.0	0.0	2	115501	115502	1670	1615501	0.003356531349656472
1000.0	0.0	2	117001	117002	1654	1617001	0.003356531349656472
1000.0	0.0	2	118501	118502	1687	1618501	0.003356531349656472
1000.0	0.0	2	120001	120002	1688	1620001	0.003356531349656472
1000.0	0.0	2	121501	121502	1686	1621501	0.003356531349656472
1000.0	0.0	2	123001	123002	1769	1623001	0.003356531349656472
1000.0	0.0	2	124501	124502	1772	1624501	0.003356531349656472
1000.0	0.0	2	126001	126002	1797	1626001	0.003356531349656472
1000.0	0.0	2	127501	127502	1773	1627501	0.003356531349656472
1000.0	0.0	2	129001	129002	1779	1629001	0.003356531349656472
1000.0	0.0	2	130501	130502	1783	1630501	0.003356531349656472
1000.0	0.0	2	132001	132002	1799	1632001	0.003356531349656472
1000.0	0.0	2	133501	133502	1804	1633501	0.003356531349656472
1000.0	0.0	2	135001	135002	1789	1635001	0.003356531349656472
1000.0	0.0	2	136501	136502	1771	1636501	0.003356531349656472
1000.0	0.0	2	138001	138002	1770	1638001	0.003356531349656472
1000.0	0.0	2	139501	139502	1778	1639501	0.003356531349656472
1000.0	0.0	2	141001	141002	1785	1641001	0.003356531349656472
1000.0	0.0	2	142501	142502	1753	1642501	0.003356531349656472
1000.0	0.0	2	144001	144002	1712	1644001	0.003356531349656472
1000.0	0.0	2	145501	145502	1711	1645501	0.003356531349656472
1000.0	0.0	2	147001	147002	1717	1647001	0.003356531349656472
1000.0	0.0	2	148501	148502	1716	1648501	0.003356531349656472
1000.0	0.0	2	150001	150002	1704	1650001	0.003356531349656472
1000.0	0.0	2	151501	151502	1706	1651501	0.003356531349656472
1000.0	0.0	2	153001	153002	1696	1653001	0.003356531349656472
1000.0	0.0	2	154501	154502	1664	1654501	0.003356531349656472
1000.0	0.0	2	156001	156002	1671	1656001	0.003356531349656472
1000.0	0.0	2	157501	157502	1633	1657501	0.003356531349656472
1000.0	0.0	2	159001	159002	1658	1659001	0.003356531349656472
1000.0	0.0	2	160501	160502	1647	1660501	0.003356531349656472
1000.0	0.0	2	162001	162002	1638	1662001	0.003356531349656472
1000.0	0.0	2	163501	163502	1644	1663501	0.003356531349656472
1000.0	0.0	2	165001	165002	1616	1665001	0.003356531349656472
1000.0	0.0	2	166501	166502	1646	1666501	0.003356531349656472
1000.0	0.0	2	168001	168002	1606	1668001	0.003356531349656472
1000.0	0.0	2	169501	169502	1589	1669501	0.003356531349656472
1000.0	0.0	2	171001	171002	1585	1671001	0.003356531349656472
1000.0	0.0	2	172501	172502	1592	1672501	0.003356531349656472
1000.0	0.0	2	174001	174002	1614	1674001	0.003356531349656472
1000.0	0.0	2	175501	175502	1610	1675501	0.003356531349656472
1000.0	0.0	2	177001	177002	1620	1677001	0.003356531349656472
1000.0	0.0	2	178501	178502	1635	1678501	0.003356531349656472
1000.0	0.0	2	180001	180002	1623	1680001	0.003356531349656472
1000.0	0.0	2	181501	181502	1628	1681501	0.003356531349656472
1000.0	0.0	2	183001	183002	1670	1683001	0.003356531349656472
1000.0	0.0	2	184501	184502	1604	1684501	0.003356531349656472
1000.0	0.0	2	186001	186002	1627	1686001	0.003356531349656472
1000.0	0.0	2	187501	187502	1658	1687501	0.003356531349656472
1000.0	0.0	2	189001	189002	1666	1689001	0.003356531349656472
1000.0	0.0	2	190501	190502	1662	1690501	0.003356531349656472
1000.0	0.0	2	192001	192002	1704	1692001	0.003356531349656472
1000.0	0.0	2	193501	193502	1688	1693501	0.003356531349656472
1000.0	0.0	2	195001	195002	1733	1695001	0.003356531349656472
1000.0	0.0	2	196501	196502	1734	1696501	0.003356531349656472
1000.0	0.0	2	198001	198002	1739	1698001	0.003356531349656472
1000.0	0.0	2	199501	199502	1775	1699501	0.003356531349656472
1000.0	0.0	2	201001	201002	1805	1701001	0.003356531349656472
1000.0	0.0	2	202501	202502	1818	1702501	0.003356531349656472
1000.0	0.0	2	204001	204002	1837	1704001	0.003356531349656472
1000.0	0.0	2	205501	205502	1822	1705501	0.003356531349656472
1000.0	0.0	2	207001	207002	1806	1707001	0.003356531349656472
1000.0	0.0	2	208501	208502	1793	1708501	0.003356531349656472
1000.0	0.0	2	210001	210002	1797	1710001	0.003356531349656472
1000.0	0.0	2	211501	211502	1792	1711501	0.003356531349656472
1000.0	0.0	2	213001	213002	1777	1713001	0.003356531349656472
1000.0	0.0	2	214501	214502	1780	1714501	0.003356531349656472
1000.0	0.0	2	216001	216002	1800	1716001	0.003356531349656472
1000.0	0.0	2	217501	217502	1738	1717501	0.003356531349656472
1000.0	0.0	2	219001	219002	1722	1719001	0.003356531349656472
1000.0	0.0	2	220501	220502	1795	1720501	0.003356531349656472
1000.0	0.0	2	222001	222002	1785	1722001	0.003356531349656472
1000.0	0.0	2	223501	223502	1731	1723501	0.003356531349656472
1000.0	0.0	2	225001	225002	1743	1725001	0.003356531349656472
1000.0	0.0	2	226501	226502	1734	1726501	0.003356531349656472
1000.0	0.0	2	228001	228002	1713	1728001	0.003356531349656472
1000.0	0.0	2	229501	229502	1713	1729501	0.003356531349656472
1000.0	0.0	2	231001	231002	1710	1731001	0.003356531349656472
1000.0	0.0	2	232501	232502	1690	1732501	0.003356531349656472
1000.0	0.0	2	234001	234002	1662	1734001	0.003356531349656472
1000.0	0.0	2	235501	235502	1656	1735501	0.003356531349656472
1000.0	0.0	2	237001	237002	1620	1737001	0.003356531349656472
1000.0	0.0	2	238501	238502	1656	1738501	0.003356531349656472
1000.0	0.0	2	240001	240002	1649	1740001	0.003356531349656472
1000.0	0.0	2	241501	241502	1635	1741501	0.003356531349656472
1000.0	0.0	2	243001	243002	1627	1743001	0.003356531349656472
1000.0	0.0	2	244501	244502	1607	1744501	0.003356531349656472
1000.0	0.0	2	246001	246002	1622	1746001	0.003356531349656472
1000.0	0.0	2	247501	247502	1627	1747501	0.003356531349656472
1000.0	0.0	2	249001	249002	1622	1749001	0.003356531349656472
1000.0	0.0	2	250501	250502	1633	1750501	0.003356531349656472
1000.0	0.0	2	252001	252002	1617	1752001	0.003356531349656472
1000.0	0.0	2	253501	253502	1610	1753501	0.003356531349656472
1000.0	0.0	2	255001	255002	1613	1755001	0.003356531349656472
1000.0	0.0	2	256501	256502	1619	1756501	0.003356531349656472
1000.0	0.0	2	258001	258002	1625	1758001	0.003356531349656472
1000.0	0.0	2	259501	259502	1650	1759501	0.003356531349656472
1000.0	0.0	2	261001	261002	1637	1761001	0.003356531349656472
1000.0	0.0	2	262501	262502	1635	1762501	0.003356531349656472
1000.0	0.0	2	264001	264002	1604	1764001	0.003356531349656472
1000.0	0.0	2	265501	265502	1608	1765501	0.003356531349656472
1000.0	0.0	2	267001	267002	1557	1767001	0.003356531349656472
1000.0	0.0	2	268501	268502	1555	1768501	0.003356531349656472
1000.0	0.0	2	270001	270002	1568	1770001	0.003356531349656472
1000.0	0.0	2	271501	271502	1564	1771501	0.003356531349656472
1000.0	0.0	2	273001	273002	1576	1773001	0.003356531349656472
1000.0	0.0	2	274501	274502	1541	1774501	0.003356531349656472
1000.0	0.0	2	276001	276002	1567	1776001	0.003356531349656472
1000.0	0.0	2	277501	277502	1542	1777501	0.003356531349656472
1000.0	0.0	2	279001	279002	1555	1779001	0.003356531349656472
1000.0	0.0	2	280501	280502	1506	1780501	0.003356531349656472
1000.0	0.0	2	282001	282002	1493	1782001	0.003356531349656472
1000.0	0.0	2	283501	283502	1501	1783501	0.003356531349656472
1000.0	0.0	2	285001	285002	1503	1785001	0.003356531349656472
1000.0	0.0	2	286501	286502	1525	1786501	0.003356531349656472
1000.0	0.0	2	288001	288002	1511	1788001	0.003356531349656472
1000.0	0.0	2	289501	289502	1542	1789501	0.003356531349656472
1000.0	0.0	2	291001	291002	1570	1791001	0.003356531349656472
1000.0	0.0	2	292501	292502	1567	1792501	0.003356531349656472
1000.0	0.0	2	294001	294002	1600	1794001	0.003356531349656472
1000.0	0.0	2	295501	295502	1623	1795501	0.003356531349656472
1000.0	0.0	2	297001	297002	1627	1797001	0.003356531349656472
1000.0	0.0	2	298501	298502	1642	1798501	0.003356531349656472
1000.0	0.0	2	300001	300002	1668	1800001	0.003356531349656472
1000.0	0.0	2	301501	301502	1687	1801501	0.003356531349656472
1000.0	0.0	2	303001	303002	1686	1803001	0.003356531349656472
1000.0	0.0	2	304501	304502	1734	1804501	0.003356531349656472
1000.0	0.0	2	306001	306002	1748	1806001	0.003356531349656472
1000.0	0.0	2	307501	307502	1736	1807501	0.003356531349656472
1000.0	0.0	2	309001	309002	1728	1809001	0.003356531349656472
1000.0	0.0	2	310501	310502	1704	1810501	0.003356531349656472
1000.0	0.0	2	312001	312002	1727	1812001	0.003356531349656472
1000.0	0.0	2	313501	313502	1741	1813501	0.003356531349656472
1000.0	0.0	2	315001	315002	1688	1815001	0.003356531349656472
1000.0	0.0	2	316501	316502	1704	1816501	0.003356531349656472
1000.0	0.0	2	318001	318002	1688	1818001	0.003356531349656472
1000.0	0.0	2	319501	319502	1696	1819501	0.003356531349656472
1000.0	0.0	2	321001	321002	1698	1821001	0.003356531349656472
1000.0	0.0	2	322501	322502	1731	1822501	0.003356531349656472
1000.0	0.0	2	324001	324002	1702	1824001	0.003356531349656472
1000.0	0.0	2	325501	325502	1655	1825501	0.003356531349656472
1000.0	0.0	2	327001	327002	1663	1827001	0.003356531349656472
1000.0	0.0	2	328501	328502	1658	1828501	0.003356531349656472
1000.0	0.0	2	330001	330002	1621	1830001	0.003356531349656472
1000.0	0.0	2	331501	331502	1657	1831501	0.003356531349656472
1000.0	0.0	2	333001	333002	1612	1833001	0.003356531349656472
1000.0	0.0	2	334501	334502	1626	1834501	0.003356531349656472
1000.0	0.0	2	336001	336002	1622	1836001	0.003356531349656472
1000.0	0.0	2	337501	337502	1602	1837501	0.003356531349656472
1000.0	0.0	2	339001	339002	1602	1839001	0.003356531349656472
1000.0	0.0	2	340501	340502	1598	1840501	0.003356531349656472
1000.0	0.0	2	342001	342002	1599	1842001	0.003356531349656472
1000.0	0.0	2	343501	343502	1595	1843501	0.003356531349656472
1000.0	0.0	2	345001	345002	1557	1845001	0.003356531349656472
1000.0	0.0	2	346501	346502	1562	1846501	0.003356531349656472
1000.0	0.0	2	348001	348002	1553	1848001	0.003356531349656472
1000.0	0.0	2	349501	349502	1607	1849501	0.003356531349656472
1000.0	0.0	2	351001	351002	1607	1851001	0.003356531349656472
1000.0	0.0	2	352501	352502	1565	1852501	0.003356531349656472
1000.0	0.0	2	354001	354002	1547	1854001	0.003356531349656472
1000.0	0.0	2	355501	355502	1564	1855501	0.003356531349656472
1000.0	0.0	2	357001	357002	1552	1857001	0.003356531349656472
1000.0	0.0	2	358501	358502	1593	1858501	0.003356531349656472
1000.0	0.0	2	360001	360002	1616	1860001	0.003356531349656472
1000.0	0.0	2	361501	361502	1662	1861501	0.003356531349656472
1000.0	0.0	2	363001	363002	1662	1863001	0.003356531349656472
1000.0	0.0	2	364501	364502	1666	1864501	0.003356531349656472
1000.0	0.0	2	366001	366002	1649	1866001	0.003356531349656472
1000.0	0.0	2	367501	367502	1650	1867501	0.003356531349656472
1000.0	0.0	2	369001	369002	1632	1869001	0.003356531349656472
1000.0	0.0	2	370501	370502	1628	1870501	0.003356531349656472
1000.0	0.0	2	372001	372002	1658	1872001	0.003356531349656472
1000.0	0.0	2	373501	373502	1685	1873501	0.003356531349656472
1000.0	0.0	2	375001	375002	1673	1875001	0.003356531349656472
1000.0	0.0	2	376501	376502	1680	1876501	0.003356531349656472
1000.0	0.0	2	378001	378002	1705	1878001	0.003356531349656472
1000.0	0.0	2	379501	379502	1721	1879501	0.003356531349656472
1000.0	0.0	2	381001	381002	1746	1881001	0.003356531349656472
1000.0	0.0	2	382501	382502	1717	1882501	0.003356531349656472
1000.0	0.0	2	384001	384002	1740	1884001	0.003356531349656472
1000.0	0.0	2	385501	385502	1716	1885501	0.003356531349656472
1000.0	0.0	2	387001	387002	1720	1887001	0.003356531349656472
1000.0	0.0	2	388501	388502	1694	1888501	0.003356531349656472
1000.0	0.0	2	390001	390002	1684	1890001	0.003356531349656472
1000.0	0.0	2	391501	391502	1696	1891501	0.003356531349656472
1000.0	0.0	2	393001	393002	1763	1893001	0.003356531349656472
1000.0	0.0	2	394501	394502	1786	1894501	0.003356531349656472
1000.0	0.0	2	396001	396002	1799	1896001	0.003356531349656472
1000.0	0.0	2	397501	397502	1816	1897501	0.003356531349656472
1000.0	0.0	2	399001	399002	1871	1899001	0.003356531349656472
1000.0	0.0	2	400501	400502	1874	1900501	0.003356531349656472
1000.0	0.0	2	402001	402002	1876	1902001	0.003356531349656472
1000.0	0.0	2	403501	403502	1931	1903501	0.003356531349656472
1000.0	0.0	2	405001	405002	1926	1905001	0.003356531349656472
1000.0	0.0	2	406501	406502	1942	1906501	0.003356531349656472
1000.0	0.0	2	408001	408002	1954	1908001	0.003356531349656472
1000.0	0.0	2	409501	409502	1994	1909501	0.003356531349656472
1000.0	0.0	2	411001	411002	2012	1911001	0.003356531349656472
1000.0	0.0	2	412501	412502	1982	1912501	0.003356531349656472
1000.0	0.0	2	414001	414002	1970	1914001	0.003356531349656472
1000.0	0.0	2	415501	415502	1947	1915501	0.003356531349656472
1000.0	0.0	2	417001	417002	1930	1917001	0.003356531349656472
1000.0	0.0	2	418501	418502	1936	1918501	0.003356531349656472
1000.0	0.0	2	420001	420002	1931	1920001	0.003356531349656472
1000.0	0.0	2	421501	421502	1937	1921501	0.003356531349656472
1000.0	0.0	2	423001	423002	1942	1923001	0.003356531349656472
1000.0	0.0	2	424501	424502	1912	1924501	0.003356531349656472
1000.0	0.0	2	426001	426002	1932	1926001	0.003356531349656472
1000.0	0.0	2	427501	427502	1893	1927501	0.003356531349656472
1000.0	0.0	2	429001	429002	1879	1929001	0.003356531349656472
1000.0	0.0	2	430501	430502	1790	1930501	0.003356531349656472
1000.0	0.0	2	432001	432002	1815	1932001	0.003356531349656472
1000.0	0.0	2	433501	433502	1753	1933501	0.003356531349656472
1000.0	0.0	2	435001	435002	1820	1935001	0.003356531349656472
1000.0	0.0	2	436501	436502	1847	1936501	0.003356531349656472
1000.0	0.0	2	438001	438002	1833	1938001	0.003356531349656472
1000.0	0.0	2	439501	439502	1798	1939501	0.003356531349656472
1000.0	0.0	2	441001	441002	1797	1941001	0.003356531349656472
1000.0	0.0	2	442501	442502	1777	1942501	0.003356531349656472
1000.0	0.0	2	444001	444002	1783	1944001	0.003356531349656472
1000.0	0.0	2	445501	445502	1784	1945501	0.003356531349656472
1000.0	0.0	2	447001	447002	1766	1947001	0.003356531349656472
1000.0	0.0	2	448501	448502	1760	1948501	0.003356531349656472
1000.0	0.0	2	450001	450002	1767	1950001	0.003356531349656472
1000.0	0.0	2	451501	451502	1740	1951501	0.003356531349656472
1000.0	0.0	2	453001	453002	1779	1953001	0.003356531349656472
1000.0	0.0	2	454501	454502	1759	1954501	0.003356531349656472
1000.0	0.0	2	456001	456002	1730	1956001	0.003356531349656472
1000.0	0.0	2	457501	457502	1732	1957501	0.003356531349656472
1000.0	0.0	2	459001	459002	1763	1959001	0.003356531349656472
1000.0	0.0	2	460501	460502	1772	1960501	0.003356531349656472
1000.0	0.0	2	462001	462002	1766	1962001	0.003356531349656472
1000.0	0.0	2	463501	463502	1782	1963501	0.003356531349656472
1000.0	0.0	2	465001	465002	1818	1965001	0.003356531349656472
1000.0	0.0	2	466501	466502	1804	1966501	0.003356531349656472
1000.0	0.0	2	468001	468002	1753	1968001	0.003356531349656472
1000.0	0.0	2	469501	469502	1786	1969501	0.003356531349656472
1000.0	0.0	2	471001	471002	1862	1971001	0.003356531349656472
1000.0	0.0	2	472501	472502	1859	1972501	0.003356531349656472
1000.0	0.0	2	474001	474002	1837	1974001	0.003356531349656472
1000.0	0.0	2	475501	475502	1843	1975501	0.003356531349656472
1000.0	0.0	2	477001	477002	1869	1977001	0.003356531349656472
1000.0	0.0	2	478501	478502	1918	1978501	0.003356531349656472
1000.0	0.0	2	480001	480002	2010	1980001	0.003356531349656472
1000.0	0.0	2	481501	481502	1999	1981501	0.003356531349656472
1000.0	0.0	2	483001	483002	1990	1983001	0.003356531349656472
1000.0	0.0	2	484501	484502	1980	1984501	0.003356531349656472
1000.0	0.0	2	486001	486002	2008	1986001	0.003356531349656472
1000.0	0.0	2	487501	487502	1977	1987501	0.003356531349656472
1000.0	0.0	2	489001	489002	1955	1989001	0.003356531349656472
1000.0	0.0	2	490501	490502	1969	1990501	0.003356531349656472
1000.0	0.0	2	492001	492002	1967	1992001	0.003356531349656472
1000.0	0.0	2	493501	493502	1956	1993501	0.003356531349656472
1000.0	0.0	2	495001	495002	1924	1995001	0.003356531349656472
1000.0	0.0	2	496501	496502	1950	1996501	0.003356531349656472
1000.0	0.0	2	498001	498002	1961	1998001	0.003356531349656472
1000.0	0.0	2	499501	499502	1947	1999501	0.003356531349656472
1000.0	0.0	2	501001	501002	1943	2001001	0.003356531349656472
1000.0	0.0	2	502501	502502	1993	2002501	0.003356531349656472
1000.0	0.0	2	504001	504002	2015	2004001	0.003356531349656472
1000.0	0.0	2	505501	505502	2017	2005501	0.003356531349656472
1000.0	0.0	2	507001	507002	2006	2007001	0.003356531349656472
1000.0	0.0	2	508501	508502	2015	2008501	0.003356531349656472
1000.0	0.0	2	510001	510002	1973	2010001	0.003356531349656472
1000.0	0.0	2	511501	511502	1992	2011501	0.003356531349656472
1000.0	0.0	2	513001	513002	1995	2013001	0.003356531349656472
1000.0	0.0	2	514501	514502	1995	2014501	0.003356531349656472
1000.0	0.0	2	516001	516002	1980	2016001	0.003356531349656472
1000.0	0.0	2	517501	517502	1923	2017501	0.003356531349656472
1000.0	0.0	2	519001	519002	1931	2019001	0.003356531349656472
1000.0	0.0	2	520501	520502	1941	2020501	0.003356531349656472
1000.0	0.0	2	522001	522002	1927	2022001	0.003356531349656472
1000.0	0.0	2	523501	523502	1946	2023501	0.003356531349656472
1000.0	0.0	2	525001	525002	1928	2025001	0.003356531349656472
1000.0	0.0	2	526501	526502	1942	2026501	0.003356531349656472
1000.0	0.0	2	528001	528002	1931	2028001	0.003356531349656472
1000.0	0.0	2	529501	529502	1965	2029501	0.003356531349656472
1000.0	0.0	2	531001	531002	1990	2031001	0.003356531349656472
1000.0	0.0	2	532501	532502	1978	2032501	0.003356531349656472
1000.0	0.0	2	534001	534002	1969	2034001	0.003356531349656472
1000.0	0.0	2	535501	535502	1967	2035501	0.003356531349656472
1000.0	0.0	2	537001	537002	1945	2037001	0.003356531349656472
1000.0	0.0	2	538501	538502	1992	2038501	0.003356531349656472
1000.0	0.0	2	540001	540002	1964	2040001	0.003356531349656472
1000.0	0.0	2	541501	541502	2013	2041501	0.003356531349656472
1000.0	0.0	2	543001	543002	2036	2043001	0.003356531349656472
1000.0	0.0	2	544501	544502	2031	2044501	0.003356531349656472
1000.0	0.0	2	546001	546002	1992	2046001	0.003356531349656472
1000.0	0.0	2	547501	547502	1976	2047501	0.003356531349656472
1000.0	0.0	2	549001	549002	1984	2049001	0.003356531349656472
1000.0	0.0	2	550501	550502	1999	2050501	0.003356531349656472
1000.0	0.0	2	552001	552002	2021	2052001	0.003356531349656472
1000.0	0.0	2	553501	553502	2039	2053501	0.003356531349656472
1000.0	0.0	2	555001	555002	2017	2055001	0.003356531349656472
1000.0	0.0	2	556501	556502	2001	2056501	0.003356531349656472
1000.0	0.0	2	558001	558002	1939	2058001	0.003356531349656472
1000.0	0.0	2	559501	559502	1931	2059501	0.003356531349656472
1000.0	0.0	2	561001	561002	1902	2061001	0.003356531349656472
1000.0	0.0	2	562501	562502	1928	2062501	0.003356531349656472
1000.0	0.0	2	564001	564002	1929	2064001	0.003356531349656472
1000.0	0.0	2	565501	565502	1931	2065501	0.003356531349656472
1000.0	0.0	2	567001	567002	1943	2067001	0.003356531349656472
1000.0	0.0	2	568501	568502	1946	2068501	0.003356531349656472
1000.0	0.0	2	570001	570002	1908	2070001	0.003356531349656472
1000.0	0.0	2	571501	571502	1981	2071501	0.003356531349656472
1000.0	0.0	2	573001	573002	1931	2073001	0.003356531349656472
1000.0	0.0	2	574501	574502	1944	2074501	0.003356531349656472
1000.0	0.0	2	576001	576002	1931	2076001	0.003356531349656472
1000.0	0.0	2	577501	577502	1914	2077501	0.003356531349656472
1000.0	0.0	2	579001	579002	1890	2079001	0.003356531349656472
1000.0	0.0	2	580501	580502	1896	2080501	0.003356531349656472
1000.0	0.0	2	582001	582002	1893	2082001	0.003356531349656472
1000.0	0.0	2	583501	583502	1887	2083501	0.003356531349656472
1000.0	0.0	2	585001	585002	1904	2085001	0.003356531349656472
1000.0	0.0	2	586501	586502	1858	2086501	0.003356531349656472
1000.0	0.0	2	588001	588002	1859	2088001	0.003356531349656472
1000.0	0.0	2	589501	589502	1872	2089501	0.003356531349656472
1000.0	0.0	2	591001	591002	1896	2091001	0.003356531349656472
1000.0	0.0	2	592501	592502	1859	2092501	0.003356531349656472
1000.0	0.0	2	594001	594002	1837	2094001	0.003356531349656472
1000.0	0.0	2	595501	595502	1814	2095501	0.003356531349656472
1000.0	0.0	2	597001	597002	1810	2097001	0.003356531349656472
1000.0	0.0	2	598501	598502	1825	2098501	0.003356531349656472
1000.0	0.0	2	600001	600002	1803	2100001	0.003356531349656472
1000.0	0.0	2	601501	601502	1787	2101501	0.003356531349656472
1000.0	0.0	2	603001	603002	1703	2103001	0.003356531349656472
1000.0	0.0	2	604501	604502	1699	2104501	0.003356531349656472
1000.0	0.0	2	606001	606002	1700	2106001	0.003356531349656472
1000.0	0.0	2	607501	607502	1711	2107501	0.003356531349656472
1000.0	0.0	2	609001	609002	1696	2109001	0.003356531349656472
1000.0	0.0	2	610501	610502	1723	2110501	0.003356531349656472
1000.0	0.0	2	612001	612002	1751	2112001	0.003356531349656472
1000.0	0.0	2	613501	613502	1813	2113501	0.003356531349656472
1000.0	0.0	2	615001	615002	1817	2115001	0.003356531349656472
1000.0	0.0	2	616501	616502	1899	2116501	0.003356531349656472
1000.0	0.0	2	618001	618002	1939	2118001	0.003356531349656472
1000.0	0.0	2	619501	619502	1955	2119501	0.003356531349656472
1000.0	0.0	2	621001	621002	1936	2121001	0.003356531349656472
1000.0	0.0	2	622501	622502	1915	2122501	0.003356531349656472
1000.0	0.0	2	624001	624002	1906	2124001	0.003356531349656472
1000.0	0.0	2	625501	625502	1897	2125501	0.003356531349656472
1000.0	0.0	2	627001	627002	1920	2127001	0.003356531349656472
1000.0	0.0	2	628501	628502	1918	2128501	0.003356531349656472
1000.0	0.0	2	630001	630002	1916	2130001	0.003356531349656472
1000.0	0.0	2	631501	631502	1935	2131501	0.003356531349656472
1000.0	0.0	2	633001	633002	1962	2133001	0.003356531349656472
1000.0	0.0	2	634501	634502	1893	2134501	0.003356531349656472
1000.0	0.0	2	636001	636002	1904	2136001	0.003356531349656472
1000.0	0.0	2	637501	637502	1909	2137501	0.003356531349656472
1000.0	0.0	2	639001	639002	1905	2139001	0.003356531349656472
1000.0	0.0	2	640501	640502	1913	2140501	0.003356531349656472
1000.0	0.0	2	642001	642002	1900	2142001	0.003356531349656472
1000.0	0.0	2	643501	643502	1874	2143501	0.003356531349656472
1000.0	0.0	2	645001	645002	1853	2145001	0.003356531349656472
1000.0	0.0	2	646501	646502	1898	2146501	0.003356531349656472
1000.0	0.0	2	648001	648002	1849	2148001	0.003356531349656472
1000.0	0.0	2	649501	649502	1822	2149501	0.003356531349656472
1000.0	0.0	2	651001	651002	1808	2151001	0.003356531349656472
1000.0	0.0	2	652501	652502	1790	2152501	0.003356531349656472
1000.0	0.0	2	654001	654002	1730	2154001	0.003356531349656472
1000.0	0.0	2	655501	655502	1706	2155501	0.003356531349656472
1000.0	0.0	2	657001	657002	1709	2157001	0.003356531349656472
1000.0	0.0	2	658501	658502	1721	2158501	0.003356531349656472
1000.0	0.0	2	660001	660002	1694	2160001	0.003356531349656472
1000.0	0.0	2	661501	661502	1681	2161501	0.003356531349656472
1000.0	0.0	2	663001	663002	1646	2163001	0.003356531349656472
1000.0	0.0	2	664501	664502	1613	2164501	0.003356531349656472
1000.0	0.0	2	666001	666002	1625	2166001	0.003356531349656472
1000.0	0.0	2	667501	667502	1630	2167501	0.003356531349656472
1000.0	0.0	2	669001	669002	1627	2169001	0.003356531349656472
1000.0	0.0	2	670501	670502	1638	2170501	0.003356531349656472
1000.0	0.0	2	672001	672002	1558	2172001	0.003356531349656472
1000.0	0.0	2	673501	673502	1543	2173501	0.003356531349656472
1000.0	0.0	2	675001	675002	1539	2175001	0.003356531349656472
1000.0	0.0	2	676501	676502	1528	2176501	0.003356531349656472
1000.0	0.0	2	678001	678002	1526	2178001	0.003356531349656472
1000.0	0.0	2	679501	679502	1529	2179501	0.003356531349656472
1000.0	0.0	2	681001	681002	1539	2181001	0.003356531349656472
1000.0	0.0	2	682501	682502	1531	2182501	0.003356531349656472
1000.0	0.0	2	684001	684002	1538	2184001	0.003356531349656472
1000.0	0.0	2	685501	685502	1574	2185501	0.003356531349656472
1000.0	0.0	2	687001	687002	1587	2187001	0.003356531349656472
1000.0	0.0	2	688501	688502	1583	2188501	0.003356531349656472
1000.0	0.0	2	690001	690002	1586	2190001	0.003356531349656472
1000.0	0.0	2	691501	691502	1670	2191501	0.003356531349656472
1000.0	0.0	2	693001	693002	1671	2193001	0.003356531349656472
1000.0	0.0	2	694501	694502	1703	2194501	0.003356531349656472
1000.0	0.0	2	696001	696002	1707	2196001	0.003356531349656472
1000.0	0.0	2	697501	697502	1712	2197501	0.003356531349656472
1000.0	0.0	2	699001	699002	1707	2199001	0.003356531349656472
1000.0	0.0	2	700501	700502	1714	2200501	0.003356531349656472
1000.0	0.0	2	702001	702002	1707	2202001	0.003356531349656472
1000.0	0.0	2	703501	703502	1717	2203501	0.003356531349656472
1000.0	0.0	2	705001	705002	1768	2205001	0.003356531349656472
1000.0	0.0	2	706501	706502	1731	2206501	0.003356531349656472
1000.0	0.0	2	708001	708002	1707	2208001	0.003356531349656472
1000.0	0.0	2	709501	709502	1693	2209501	0.003356531349656472
1000.0	0.0	2	711001	711002	1710	2211001	0.003356531349656472
1000.0	0.0	2	712501	712502	1717	2212501	0.003356531349656472
1000.0	0.0	2	714001	714002	1723	2214001	0.003356531349656472
1000.0	0.0	2	715501	715502	1736	2215501	0.003356531349656472
1000.0	0.0	2	717001	717002	1739	2217001	0.003356531349656472
1000.0	0.0	2	718501	718502	1735	2218501	0.003356531349656472
1000.0	0.0	2	720001	720002	1746	2220001	0.003356531349656472
1000.0	0.0	2	721501	721502	1706	2221501	0.003356531349656472
1000.0	0.0	2	723001	723002	1730	2223001	0.003356531349656472
1000.0	0.0	2	724501	724502	1713	2224501	0.003356531349656472
1000.0	0.0	2	726001	726002	1685	2226001	0.003356531349656472
1000.0	0.0	2	727501	727502	1715	2227501	0.003356531349656472
1000.0	0.0	2	729001	729002	1686	2229001	0.003356531349656472
1000.0	0.0	2	730501	730502	1641	2230501	0.003356531349656472
1000.0	0.0	2	732001	732002	1655	2232001	0.003356531349656472
1000.0	0.0	2	733501	733502	1658	2233501	0.003356531349656472
1000.0	0.0	2	735001	735002	1615	2235001	0.003356531349656472
1000.0	0.0	2	736501	736502	1662	2236501	0.003356531349656472
1000.0	0.0	2	738001	738002	1665	2238001	0.003356531349656472
1000.0	0.0	2	739501	739502	1665	2239501	0.003356531349656472
1000.0	0.0	2	741001	741002	1641	2241001	0.003356531349656472
1000.0	0.0	2	742501	742502	1661	2242501	0.003356531349656472
1000.0	0.0	2	744001	744002	1646	2244001	0.003356531349656472
1000.0	0.0	2	745501	745502	1626	2245501	0.003356531349656472
1000.0	0.0	2	747001	747002	1661	2247001	0.003356531349656472
1000.0	0.0	2	748501	748502	1677	2248501	0.003356531349656472
1000.0	0.0	2	750001	750002	1657	2250001	0.003356531349656472
1000.0	0.0	2	751501	751502	1662	2251501	0.003356531349656472
1000.0	0.0	2	753001	753002	1667	2253001	0.003356531349656472
1000.0	0.0	2	754501	754502	1708	2254501	0.003356531349656472
1000.0	0.0	2	756001	756002	1742	2256001	0.003356531349656472
1000.0	0.0	2	757501	757502	1744	2257501	0.003356531349656472
1000.0	0.0	2	759001	759002	1742	2259001	0.003356531349656472
1000.0	0.0	2	760501	760502	1746	2260501	0.003356531349656472
1000.0	0.0	2	762001	762002	1763	2262001	0.003356531349656472
1000.0	0.0	2	763501	763502	1783	2263501	0.003356531349656472
1000.0	0.0	2	765001	765002	1806	2265001	0.003356531349656472
1000.0	0.0	2	766501	766502	1816	2266501	0.003356531349656472
1000.0	0.0	2	768001	768002	1790	2268001	0.003356531349656472
1000.0	0.0	2	769501	769502	1799	2269501	0.003356531349656472
1000.0	0.0	2	771001	771002	1835	2271001	0.003356531349656472
1000.0	0.0	2	772501	772502	1862	2272501	0.003356531349656472
1000.0	0.0	2	774001	774002	1872	2274001	0.003356531349656472
1000.0	0.0	2	775501	775502	1905	2275501	0.003356531349656472
1000.0	0.0	2	777001	777002	1918	2277001	0.003356531349656472
1000.0	0.0	2	778501	778502	1962	2278501	0.003356531349656472
1000.0	0.0	2	780001	780002	1912	2280001	0.003356531349656472
1000.0	0.0	2	781501	781502	1983	2281501	0.003356531349656472
1000.0	0.0	2	783001	783002	1934	2283001	0.003356531349656472
1000.0	0.0	2	784501	784502	1964	2284501	0.003356531349656472
1000.0	0.0	2	786001	786002	1981	2286001	0.003356531349656472
1000.0	0.0	2	787501	787502	2003	2287501	0.003356531349656472
1000.0	0.0	2	789001	789002	1967	2289001	0.003356531349656472
1000.0	0.0	2	790501	790502	1964	2290501	0.003356531349656472
1000.0	0.0	2	792001	792002	1957	2292001	0.003356531349656472
1000.0	0.0	2	793501	793502	2005	2293501	0.003356531349656472
1000.0	0.0	2	795001	795002	2000	2295001	0.003356531349656472
1000.0	0.0	2	796501	796502	2009	2296501	0.003356531349656472
1000.0	0.0	2	798001	798002	1995	2298001	0.003356531349656472
1000.0	0.0	2	799501	799502	1981	2299501	0.003356531349656472
1000.0	0.0	2	801001	801002	1997	2301001	0.003356531349656472
1000.0	0.0	2	802501	802502	1975	2302501	0.003356531349656472
1000.0	0.0	2	804001	804002	1993	2304001	0.003356531349656472
1000.0	0.0	2	805501	805502	2047	2305501	0.003356531349656472
1000.0	0.0	2	807001	807002	2018	2307001	0.003356531349656472
1000.0	0.0	2	808501	808502	2048	2308501	0.003356531349656472
1000.0	0.0	2	810001	810002	2048	2310001	0.003356531349656472
1000.0	0.0	2	811501	811502	2078	2311501	0.003356531349656472
1000.0	0.0	2	813001	813002	2039	2313001	0.003356531349656472
1000.0	0.0	2	814501	814502	1998	2314501	0.003356531349656472
1000.0	0.0	2	816001	816002	2002	2316001	0.003356531349656472
1000.0	0.0	2	817501	817502	2008	2317501	0.003356531349656472
1000.0	0.0	2	819001	819002	1959	2319001	0.003356531349656472
1000.0	0.0	2	820501	820502	1930	2320501	0.003356531349656472
1000.0	0.0	2	822001	822002	1868	2322001	0.003356531349656472
1000.0	0.0	2	823501	823502	1946	2323501	0.003356531349656472
1000.0	0.0	2	825001	825002	1981	2325001	0.003356531349656472
1000.0	0.0	2	826501	826502	1975	2326501	0.003356531349656472
1000.0	0.0	2	828001	828002	1902	2328001	0.003356531349656472
1000.0	0.0	2	829501	829502	1933	2329501	0.003356531349656472
1000.0	0.0	2	831001	831002	1919	2331001	0.003356531349656472
1000.0	0.0	2	832501	832502	1937	2332501	0.003356531349656472
1000.0	0.0	2	834001	834002	1994	2334001	0.003356531349656472
1000.0	0.0	2	835501	835502	2011	2335501	0.003356531349656472
1000.0	0.0	2	837001	837002	1988	2337001	0.003356531349656472
1000.0	0.0	2	838501	838502	2007	2338501	0.003356531349656472
1000.0	0.0	2	840001	840002	1981	2340001	0.003356531349656472
1000.0	0.0	2	841501	841502	2006	2341501	0.003356531349656472
1000.0	0.0	2	843001	843002	1972	2343001	0.003356531349656472
1000.0	0.0	2	844501	844502	1982	2344501	0.003356531349656472
1000.0	0.0	2	846001	846002	1984	2346001	0.003356531349656472
1000.0	0.0	2	847501	847502	2039	2347501	0.003356531349656472
1000.0	0.0	2	849001	849002	2034	2349001	0.003356531349656472
1000.0	0.0	2	850501	850502	2082	2350501	0.003356531349656472
1000.0	0.0	2	852001	852002	2092	2352001	0.003356531349656472
1000.0	0.0	2	853501	853502	2070	2353501	0.003356531349656472
1000.0	0.0	2	855001	855002	2046	2355001	0.003356531349656472
1000.0	0.0	2	856501	856502	2041	2356501	0.003356531349656472
1000.0	0.0	2	858001	858002	2053	2358001	0.003356531349656472
1000.0	0.0	2	859501	859502	2053	2359501	0.003356531349656472
1000.0	0.0	2	861001	861002	2035	2361001	0.003356531349656472
1000.0	0.0	2	862501	862502	2029	2362501	0.003356531349656472
1000.0	0.0	2	864001	864002	2032	2364001	0.003356531349656472
1000.0	0.0	2	865501	865502	2050	2365501	0.003356531349656472
1000.0	0.0	2	867001	867002	2053	2367001	0.003356531349656472
1000.0	0.0	2	868501	868502	2053	2368501	0.003356531349656472
1000.0	0.0	2	870001	870002	2054	2370001	0.003356531349656472
1000.0	0.0	2	871501	871502	2031	2371501	0.003356531349656472
1000.0	0.0	2	873001	873002	1999	2373001	0.003356531349656472
1000.0	0.0	2	874501	874502	2023	2374501	0.003356531349656472
1000.0	0.0	2	876001	876002	2002	2376001	0.003356531349656472
1000.0	0.0	2	877501	877502	1971	2377501	0.003356531349656472
1000.0	0.0	2	879001	879002	1922	2379001	0.003356531349656472
1000.0	0.0	2	880501	880502	1799	2380501	0.003356531349656472
1000.0	0.0	2	882001	882002	1782	2382001	0.003356531349656472
1000.0	0.0	2	883501	883502	1778	2383501	0.003356531349656472
1000.0	0.0	2	885001	885002	1737	2385001	0.003356531349656472
1000.0	0.0	2	886501	886502	1740	2386501	0.003356531349656472
1000.0	0.0	2	888001	888002	1726	2388001	0.003356531349656472
1000.0	0.0	2	889501	889502	1736	2389501	0.003356531349656472
1000.0	0.0	2	891001	891002	1750	2391001	0.003356531349656472
1000.0	0.0	2	892501	892502	1683	2392501	0.003356531349656472
1000.0	0.0	2	894001	894002	1687	2394001	0.003356531349656472
1000.0	0.0	2	895501	895502	1667	2395501	0.003356531349656472
1000.0	0.0	2	897001	897002	1665	2397001	0.003356531349656472
1000.0	0.0	2	898501	898502	1675	2398501	0.003356531349656472
1000.0	0.0	2	900001	900002	1698	2400001	0.003356531349656472
1000.0	0.0	2	901501	901502	1669	2401501	0.003356531349656472
1000.0	0.0	2	903001	903002	1637	2403001	0.003356531349656472
1000.0	0.0	2	904501	904502	1608	2404501	0.003356531349656472
1000.0	0.0	2	906001	906002	1622	2406001	0.003356531349656472
1000.0	0.0	2	907501	907502	1622	2407501	0.003356531349656472
1000.0	0.0	2	909001	909002	1610	2409001	0.003356531349656472
1000.0	0.0	2	910501	910502	1617	2410501	0.003356531349656472
1000.0	0.0	2	912001	912002	1621	2412001	0.003356531349656472
1000.0	0.0	2	913501	913502	1580	2413501	0.003356531349656472
1000.0	0.0	2	915001	915002	1615	2415001	0.003356531349656472
1000.0	0.0	2	916501	916502	1641	2416501	0.003356531349656472
1000.0	0.0	2	918001	918002	1682	2418001	0.003356531349656472
1000.0	0.0	2	919501	919502	1658	2419501	0.003356531349656472
1000.0	0.0	2	921001	921002	1683	2421001	0.003356531349656472
1000.0	0.0	2	922501	922502	1677	2422501	0.003356531349656472
1000.0	0.0	2	924001	924002	1722	2424001	0.003356531349656472
1000.0	0.0	2	925501	925502	1730	2425501	0.003356531349656472
1000.0	0.0	2	927001	927002	1735	2427001	0.003356531349656472
1000.0	0.0	2	928501	928502	1694	2428501	0.003356531349656472
1000.0	0.0	2	930001	930002	1678	2430001	0.003356531349656472
1000.0	0.0	2	931501	931502	1724	2431501	0.003356531349656472
1000.0	0.0	2	933001	933002	1756	2433001	0.003356531349656472
1000.0	0.0	2	934501	934502	1760	2434501	0.003356531349656472
1000.0	0.0	2	936001	936002	1813	2436001	0.003356531349656472
1000.0	0.0	2	937501	937502	1833	2437501	0.003356531349656472
1000.0	0.0	2	939001	939002	1827	2439001	0.003356531349656472
1000.0	0.0	2	940501	940502	1825	2440501	0.003356531349656472
1000.0	0.0	2	942001	942002	1793	2442001	0.003356531349656472
1000.0	0.0	2	943501	943502	1811	2443501	0.003356531349656472
1000.0	0.0	2	945001	945002	1814	2445001	0.003356531349656472
1000.0	0.0	2	946501	946502	1769	2446501	0.003356531349656472
1000.0	0.0	2	948001	948002	1776	2448001	0.003356531349656472
1000.0	0.0	2	949501	949502	1814	2449501	0.003356531349656472
1000.0	0.0	2	951001	951002	1793	2451001	0.003356531349656472
1000.0	0.0	2	952501	952502	1803	2452501	0.003356531349656472
1000.0	0.0	2	954001	954002	1763	2454001	0.003356531349656472
1000.0	0.0	2	955501	955502	1753	2455501	0.003356531349656472
1000.0	0.0	2	957001	957002	1774	2457001	0.003356531349656472
1000.0	0.0	2	958501	958502	1775	2458501	0.003356531349656472
1000.0	0.0	2	960001	960002	1798	2460001	0.003356531349656472
1000.0	0.0	2	961501	961502	1810	2461501	0.003356531349656472
1000.0	0.0	2	963001	963002	1823	2463001	0.003356531349656472
1000.0	0.0	2	964501	964502	1857	2464501	0.003356531349656472
1000.0	0.0	2	966001	966002	1830	2466001	0.003356531349656472
1000.0	0.0	2	967501	967502	1847	2467501	0.003356531349656472
1000.0	0.0	2	969001	969002	1830	2469001	0.003356531349656472
1000.0	0.0	2	970501	970502	1829	2470501	0.003356531349656472
1000.0	0.0	2	972001	972002	1840	2472001	0.003356531349656472
1000.0	0.0	2	973501	973502	1839	2473501	0.003356531349656472
1000.0	0.0	2	975001	975002	1886	2475001	0.003356531349656472
1000.0	0.0	2	976501	976502	1867	2476501	0.003356531349656472
1000.0	0.0	2	978001	978002	1883	2478001	0.003356531349656472
1000.0	0.0	2	979501	979502	1871	2479501	0.003356531349656472
1000.0	0.0	2	981001	981002	1870	2481001	0.003356531349656472
1000.0	0.0	2	982501	982502	1893	2482501	0.003356531349656472
1000.0	0.0	2	984001	984002	1885	2484001	0.003356531349656472
1000.0	0.0	2	985501	985502	1877	2485501	0.003356531349656472
1000.0	0.0	2	987001	987002	1865	2487001	0.003356531349656472
1000.0	0.0	2	988501	988502	1864	2488501	0.003356531349656472
1000.0	0.0	2	990001	990002	1861	2490001	0.003356531349656472
1000.0	0.0	2	991501	991502	1869	2491501	0.003356531349656472
1000.0	0.0	2	993001	993002	1858	2493001	0.003356531349656472
1000.0	0.0	2	994501	994502	1851	2494501	0.003356531349656472
1000.0	0.0	2	996001	996002	1817	2496001	0.003356531349656472
1000.0	0.0	2	997501	997502	1791	2497501	0.003356531349656472
1000.0	0.0	2	999001	999002	1770	2499001	0.003356531349656472
1000.0	0.0	2	1000501	1000502	1772	2500501	0.003356531349656472
1000.0	0.0	2	1002001	1002002	1779	2502001	0.003356531349656472
1000.0	0.0	2	1003501	1003502	1768	2503501	0.003356531349656472
1000.0	0.0	2	1005001	1005002	1825	2505001	0.003356531349656472
1000.0	0.0	2	1006501	1006502	1835	2506501	0.003356531349656472
1000.0	0.0	2	1008001	1008002	1849	2508001	0.003356531349656472
1000.0	0.0	2	1009501	1009502	1833	2509501	0.003356531349656472
1000.0	0.0	2	1011001	1011002	1813	2511001	0.003356531349656472
1000.0	0.0	2	1012501	1012502	1819	2512501	0.003356531349656472
1000.0	0.0	2	1014001	1014002	1790	2514001	0.003356531349656472
1000.0	0.0	2	1015501	1015502	1777	2515501	0.003356531349656472
1000.0	0.0	2	1017001	1017002	1752	2517001	0.003356531349656472
1000.0	0.0	2	1018501	1018502	1745	2518501	0.003356531349656472
1000.0	0.0	2	1020001	1020002	1736	2520001	0.003356531349656472
1000.0	0.0	2	1021501	1021502	1732	2521501	0.003356531349656472
1000.0	0.0	2	1023001	1023002	1740	2523001	0.003356531349656472
1000.0	0.0	2	1024501	1024502	1720	2524501	0.003356531349656472
1000.0	0.0	2	1026001	1026002	1773	2526001	0.003356531349656472
1000.0	0.0	2	1027501	1027502	1724	2527501	0.003356531349656472
1000.0	0.0	2	1029001	1029002	1713	2529001	0.003356531349656472
1000.0	0.0	2	1030501	1030502	1733	2530501	0.003356531349656472
1000.0	0.0	2	1032001	1032002	1764	2532001	0.003356531349656472
1000.0	0.0	2	1033501	1033502	1775	2533501	0.003356531349656472
1000.0	0.0	2	1035001	1035002	1790	2535001	0.003356531349656472
1000.0	0.0	2	1036501	1036502	1791	2536501	0.003356531349656472
1000.0	0.0	2	1038001	1038002	1778	2538001	0.003356531349656472
1000.0	0.0	2	1039501	1039502	1768	2539501	0.003356531349656472
1000.0	0.0	2	1041001	1041002	1772	2541001	0.003356531349656472
1000.0	0.0	2	1042501	1042502	1821	2542501	0.003356531349656472
1000.0	0.0	2	1044001	1044002	1784	2544001	0.003356531349656472
1000.0	0.0	2	1045501	1045502	1756	2545501	0.003356531349656472
1000.0	0.0	2	1047001	1047002	1802	2547001	0.003356531349656472
1000.0	0.0	2	1048501	1048502	1823	2548501	0.003356531349656472
1000.0	0.0	2	1050001	1050002	1812	2550001	0.003356531349656472
1000.0	0.0	2	1051501	1051502	1804	2551501	0.003356531349656472
1000.0	0.0	2	1053001	1053002	1800	2553001	0.003356531349656472
1000.0	0.0	2	1054501	1054502	1799	2554501	0.003356531349656472
1000.0	0.0	2	1056001	1056002	1798	2556001	0.003356531349656472
1000.0	0.0	2	1057501	1057502	1788	2557501	0.003356531349656472
1000.0	0.0	2	1059001	1059002	1802	2559001	0.003356531349656472
1000.0	0.0	2	1060501	1060502	1811	2560501	0.003356531349656472
1000.0	0.0	2	1062001	1062002	1738	2562001	0.003356531349656472
1000.0	0.0	2	1063501	1063502	1779	2563501	0.003356531349656472
1000.0	0.0	2	1065001	1065002	1761	2565001	0.003356531349656472
1000.0	0.0	2	1066501	1066502	1784	2566501	0.003356531349656472
1000.0	0.0	2	1068001	1068002	1798	2568001	0.003356531349656472
1000.0	0.0	2	1069501	1069502	1811	2569501	0.003356531349656472
1000.0	0.0	2	1071001	1071002	1811	2571001	0.003356531349656472
1000.0	0.0	2	1072501	1072502	1862	2572501	0.003356531349656472
1000.0	0.0	2	1074001	1074002	1851	2574001	0.003356531349656472
1000.0	0.0	2	1075501	1075502	1867	2575501	0.003356531349656472
1000.0	0.0	2	1077001	1077002	1870	2577001	0.003356531349656472
1000.0	0.0	2	1078501	1078502	1913	2578501	0.003356531349656472
1000.0	0.0	2	1080001	1080002	1841	2580001	0.003356531349656472
1000.0	0.0	2	1081501	1081502	1851	2581501	0.003356531349656472
1000.0	0.0	2	1083001	1083002	1799	2583001	0.003356531349656472
1000.0	0.0	2	1084501	1084502	1788	2584501	0.003356531349656472
1000.0	0.0	2	1086001	1086002	1729	2586001	0.003356531349656472
1000.0	0.0	2	1087501	1087502	1731	2587501	0.003356531349656472
1000.0	0.0	2	1089001	1089002	1745	2589001	0.003356531349656472
1000.0	0.0	2	1090501	1090502	1751	2590501	0.003356531349656472
1000.0	0.0	2	1092001	1092002	1751	2592001	0.003356531349656472
1000.0	0.0	2	1093501	1093502	1723	2593501	0.003356531349656472
1000.0	0.0	2	1095001	1095002	1731	2595001	0.003356531349656472
1000.0	0.0	2	1096501	1096502	1729	2596501	0.003356531349656472
1000.0	0.0	2	1098001	1098002	1733	2598001	0.003356531349656472
1000.0	0.0	2	1099501	1099502	1709	2599501	0.003356531349656472
1000.0	0.0	2	1101001	1101002	1682	2601001	0.003356531349656472
1000.0	0.0	2	1102501	1102502	1694	2602501	0.003356531349656472
1000.0	0.0	2	1104001	1104002	1713	2604001	0.003356531349656472
1000.0	0.0	2	1105501	1105502	1697	2605501	0.003356531349656472
1000.0	0.0	2	1107001	1107002	1744	2607001	0.003356531349656472
1000.0	0.0	2	1108501	1108502	1795	2608501	0.003356531349656472
1000.0	0.0	2	1110001	1110002	1781	2610001	0.003356531349656472
1000.0	0.0	2	1111501	1111502	1758	2611501	0.003356531349656472
1000.0	0.0	2	1113001	1113002	1712	2613001	0.003356531349656472
1000.0	0.0	2	1114501	1114502	1728	2614501	0.003356531349656472
1000.0	0.0	2	1116001	1116002	1686	2616001	0.003356531349656472
1000.0	0.0	2	1117501	1117502	1686	2617501	0.003356531349656472
1000.0	0.0	2	1119001	1119002	1681	2619001	0.003356531349656472
1000.0	0.0	2	1120501	1120502	1669	2620501	0.003356531349656472
1000.0	0.0	2	1122001	1122002	1701	2622001	0.003356531349656472
1000.0	0.0	2	1123501	1123502	1707	2623501	0.003356531349656472
1000.0	0.0	2	1125001	1125002	1728	2625001	0.003356531349656472
1000.0	0.0	2	1126501	1126502	1742	2626501	0.003356531349656472
1000.0	0.0	2	1128001	1128002	1784	2628001	0.003356531349656472
1000.0	0.0	2	1129501	1129502	1839	2629501	0.003356531349656472
1000.0	0.0	2	1131001	1131002	1840	2631001	0.003356531349656472
1000.0	0.0	2	1132501	1132502	1815	2632501	0.003356531349656472
1000.0	0.0	2	1134001	1134002	1810	2634001	0.003356531349656472
1000.0	0.0	2	1135501	1135502	1844	2635501	0.003356531349656472
1000.0	0.0	2	1137001	1137002	1954	2637001	0.003356531349656472
1000.0	0.0	2	1138501	1138502	1968	2638501	0.003356531349656472
1000.0	0.0	2	1140001	1140002	1995	2640001	0.003356531349656472
1000.0	0.0	2	1141501	1141502	1988	2641501	0.003356531349656472
1000.0	0.0	2	1143001	1143002	1870	2643001	0.003356531349656472
1000.0	0.0	2	1144501	1144502	1872	2644501	0.003356531349656472
1000.0	0.0	2	1146001	1146002	1897	2646001	0.003356531349656472
1000.0	0.0	2	1147501	1147502	1941	2647501	0.003356531349656472
1000.0	0.0	2	1149001	1149002	1945	2649001	0.003356531349656472
1000.0	0.0	2	1150501	1150502	1933	2650501	0.003356531349656472
1000.0	0.0	2	1152001	1152002	1937	2652001	0.003356531349656472
1000.0	0.0	2	1153501	1153502	1967	2653501	0.003356531349656472
1000.0	0.0	2	1155001	1155002	1919	2655001	0.003356531349656472
1000.0	0.0	2	1156501	1156502	1920	2656501	0.003356531349656472
1000.0	0.0	2	1158001	1158002	1897	2658001	0.003356531349656472
1000.0	0.0	2	1159501	1159502	1847	2659501	0.003356531349656472
1000.0	0.0	2	1161001	1161002	1827	2661001	0.003356531349656472
1000.0	0.0	2	1162501	1162502	1842	2662501	0.003356531349656472
1000.0	0.0	2	1164001	1164002	1839	2664001	0.003356531349656472
1000.0	0.0	2	1165501	1165502	1756	2665501	0.003356531349656472
1000.0	0.0	2	1167001	1167002	1751	2667001	0.003356531349656472
1000.0	0.0	2	1168501	1168502	1724	2668501	0.003356531349656472
1000.0	0.0	2	1170001	1170002	1643	2670001	0.003356531349656472
1000.0	0.0	2	1171501	1171502	1589	2671501	0.003356531349656472
1000.0	0.0	2	1173001	1173002	1586	2673001	0.003356531349656472
1000.0	0.0	2	1174501	1174502	1580	2674501	0.003356531349656472
1000.0	0.0	2	1176001	1176002	1572	2676001	0.003356531349656472
1000.0	0.0	2	1177501	1177502	1641	2677501	0.003356531349656472
1000.0	0.0	2	1179001	1179002	1685	2679001	0.003356531349656472
1000.0	0.0	2	1180501	1180502	1726	2680501	0.003356531349656472
1000.0	0.0	2	1182001	1182002	1737	2682001	0.003356531349656472
1000.0	0.0	2	1183501	1183502	1696	2683501	0.003356531349656472
1000.0	0.0	2	1185001	1185002	1706	2685001	0.003356531349656472
1000.0	0.0	2	1186501	1186502	1737	2686501	0.003356531349656472
1000.0	0.0	2	1188001	1188002	1732	2688001	0.003356531349656472
1000.0	0.0	2	1189501	1189502	1738	2689501	0.003356531349656472
1000.0	0.0	2	1191001	1191002	1773	2691001	0.003356531349656472
1000.0	0.0	2	1192501	1192502	1777	2692501	0.003356531349656472
1000.0	0.0	2	1194001	1194002	1759	2694001	0.003356531349656472
1000.0	0.0	2	1195501	1195502	1792	2695501	0.003356531349656472
1000.0	0.0	2	1197001	1197002	1777	2697001	0.003356531349656472
1000.0	0.0	2	1198501	1198502	1791	2698501	0.003356531349656472
1000.0	0.0	2	1200001	1200002	1807	2700001	0.003356531349656472
1000.0	0.0	2	1201501	1201502	1795	2701501	0.003356531349656472
1000.0	0.0	2	1203001	1203002	1790	2703001	0.003356531349656472
1000.0	0.0	2	1204501	1204502	1797	2704501	0.003356531349656472
1000.0	0.0	2	1206001	1206002	1785	2706001	0.003356531349656472
1000.0	0.0	2	1207501	1207502	1801	2707501	0.003356531349656472
1000.0	0.0	2	1209001	1209002	1807	2709001	0.003356531349656472
1000.0	0.0	2	1210501	1210502	1809	2710501	0.003356531349656472
1000.0	0.0	2	1212001	1212002	1792	2712001	0.003356531349656472
1000.0	0.0	2	1213501	1213502	1780	2713501	0.003356531349656472
1000.0	0.0	2	1215001	1215002	1805	2715001	0.003356531349656472
1000.0	0.0	2	1216501	1216502	1746	2716501	0.003356531349656472
1000.0	0.0	2	1218001	1218002	1726	2718001	0.003356531349656472
1000.0	0.0	2	1219501	1219502	1709	2719501	0.003356531349656472
1000.0	0.0	2	1221001	1221002	1711	2721001	0.003356531349656472
1000.0	0.0	2	1222501	1222502	1721	2722501	0.003356531349656472
1000.0	0.0	2	1224001	1224002	1723	2724001	0.003356531349656472
1000.0	0.0	2	1225501	1225502	1709	2725501	0.003356531349656472
1000.0	0.0	2	1227001	1227002	1759	2727001	0.003356531349656472
1000.0	0.0	2	1228501	1228502	1766	2728501	0.003356531349656472
1000.0	0.0	2	1230001	1230002	1727	2730001	0.003356531349656472
1000.0	0.0	2	1231501	1231502	1808	2731501	0.003356531349656472
1000.0	0.0	2	1233001	1233002	1821	2733001	0.003356531349656472
1000.0	0.0	2	1234501	1234502	1829	2734501	0.003356531349656472
1000.0	0.0	2	1236001	1236002	1831	2736001	0.003356531349656472
1000.0	0.0	2	1237501	1237502	1865	2737501	0.003356531349656472
1000.0	0.0	2	1239001	1239002	1863	2739001	0.003356531349656472
1000.0	0.0	2	1240501	1240502	1861	2740501	0.003356531349656472
1000.0	0.0	2	1242001	1242002	1842	2742001	0.003356531349656472
1000.0	0.0	2	1243501	1243502	1864	2743501	0.003356531349656472
1000.0	0.0	2	1245001	1245002	1879	2745001	0.003356531349656472
1000.0	0.0	2	1246501	1246502	1868	2746501	0.003356531349656472
1000.0	0.0	2	1248001	1248002	1846	2748001	0.003356531349656472
1000.0	0.0	2	1249501	1249502	1834	2749501	0.003356531349656472
1000.0	0.0	2	1251001	1251002	1843	2751001	0.003356531349656472
1000.0	0.0	2	1252501	1252502	1804	2752501	0.003356531349656472
1000.0	0.0	2	1254001	1254002	1812	2754001	0.003356531349656472
1000.0	0.0	2	1255501	1255502	1821	2755501	0.003356531349656472
1000.0	0.0	2	1257001	1257002	1851	2757001	0.003356531349656472
1000.0	0.0	2	1258501	1258502	1826	2758501	0.003356531349656472
1000.0	0.0	2	1260001	1260002	1794	2760001	0.003356531349656472
1000.0	0.0	2	1261501	1261502	1786	2761501	0.003356531349656472
1000.0	0.0	2	1263001	1263002	1737	2763001	0.003356531349656472
1000.0	0.0	2	1264501	1264502	1776	2764501	0.003356531349656472
1000.0	0.0	2	1266001	1266002	1780	2766001	0.003356531349656472
1000.0	0.0	2	1267501	1267502	1810	2767501	0.003356531349656472
1000.0	0.0	2	1269001	1269002	1778	2769001	0.003356531349656472
1000.0	0.0	2	1270501	1270502	1770	2770501	0.003356531349656472
1000.0	0.0	2	1272001	1272002	1766	2772001	0.003356531349656472
1000.0	0.0	2	1273501	1273502	1776	2773501	0.003356531349656472
1000.0	0.0	2	1275001	1275002	1801	2775001	0.003356531349656472
1000.0	0.0	2	1276501	1276502	1813	2776501	0.003356531349656472
1000.0	0.0	2	1278001	1278002	1806	2778001	0.003356531349656472
1000.0	0.0	2	1279501	1279502	1825	2779501	0.003356531349656472
1000.0	0.0	2	1281001	1281002	1820	2781001	0.003356531349656472
1000.0	0.0	2	1282501	1282502	1819	2782501	0.003356531349656472
1000.0	0.0	2	1284001	1284002	1819	2784001	0.003356531349656472
1000.0	0.0	2	1285501	1285502	1799	2785501	0.003356531349656472
1000.0	0.0	2	1287001	1287002	1790	2787001	0.003356531349656472
1000.0	0.0	2	1288501	1288502	1803	2788501	0.003356531349656472
1000.0	0.0	2	1290001	1290002	1775	2790001	0.003356531349656472
1000.0	0.0	2	1291501	1291502	1747	2791501	0.003356531349656472
1000.0	0.0	2	1293001	1293002	1736	2793001	0.003356531349656472
1000.0	0.0	2	1294501	1294502	1752	2794501	0.003356531349656472
1000.0	0.0	2	1296001	1296002	1779	2796001	0.003356531349656472
1000.0	0.0	2	1297501	1297502	1785	2797501	0.003356531349656472
1000.0	0.0	2	1299001	1299002	1801	2799001	0.003356531349656472
1000.0	0.0	2	1300501	1300502	1823	2800501	0.003356531349656472
1000.0	0.0	2	1302001	1302002	1800	2802001	0.003356531349656472
1000.0	0.0	2	1303501	1303502	1800	2803501	0.003356531349656472
1000.0	0.0	2	1305001	1305002	1786	2805001	0.003356531349656472
1000.0	0.0	2	1306501	1306502	1748	2806501	0.003356531349656472
1000.0	0.0	2	1308001	1308002	1738	2808001	0.003356531349656472
1000.0	0.0	2	1309501	1309502	1698	2809501	0.003356531349656472
1000.0	0.0	2	1311001	1311002	1695	2811001	0.003356531349656472
1000.0	0.0	2	1312501	1312502	1721	2812501	0.003356531349656472
1000.0	0.0	2	1314001	1314002	1736	2814001	0.003356531349656472
1000.0	0.0	2	1315501	1315502	1715	2815501	0.003356531349656472
1000.0	0.0	2	1317001	1317002	1705	2817001	0.003356531349656472
1000.0	0.0	2	1318501	1318502	1728	2818501	0.003356531349656472
1000.0	0.0	2	1320001	1320002	1711	2820001	0.003356531349656472
1000.0	0.0	2	1321501	1321502	1727	2821501	0.003356531349656472
1000.0	0.0	2	1323001	1323002	1717	2823001	0.003356531349656472
1000.0	0.0	2	1324501	1324502	1723	2824501	0.003356531349656472
1000.0	0.0	2	1326001	1326002	1700	2826001	0.003356531349656472
1000.0	0.0	2	1327501	1327502	1728	2827501	0.003356531349656472
1000.0	0.0	2	1329001	1329002	1718	2829001	0.003356531349656472
1000.0	0.0	2	1330501	1330502	1718	2830501	0.003356531349656472
1000.0	0.0	2	1332001	1332002	1742	2832001	0.003356531349656472
1000.0	0.0	2	1333501	1333502	1729	2833501	0.003356531349656472
1000.0	0.0	2	1335001	1335002	1740	2835001	0.003356531349656472
1000.0	0.0	2	1336501	1336502	1737	2836501	0.003356531349656472
1000.0	0.0	2	1338001	1338002	1750	2838001	0.003356531349656472
1000.0	0.0	2	1339501	1339502	1790	2839501	0.003356531349656472
1000.0	0.0	2	1341001	1341002	1810	2841001	0.003356531349656472
1000.0	0.0	2	1342501	1342502	1857	2842501	0.003356531349656472
1000.0	0.0	2	1344001	1344002	1872	2844001	0.003356531349656472
1000.0	0.0	2	1345501	1345502	1846	2845501	0.003356531349656472
1000.0	0.0	2	1347001	1347002	1827	2847001	0.003356531349656472
1000.0	0.0	2	1348501	1348502	1819	2848501	0.003356531349656472
1000.0	0.0	2	1350001	1350002	1881	2850001	0.003356531349656472
1000.0	0.0	2	1351501	1351502	1840	2851501	0.003356531349656472
1000.0	0.0	2	1353001	1353002	1843	2853001	0.003356531349656472
1000.0	0.0	2	1354501	1354502	1827	2854501	0.003356531349656472
1000.0	0.0	2	1356001	1356002	1839	2856001	0.003356531349656472
1000.0	0.0	2	1357501	1357502	1866	2857501	0.003356531349656472
1000.0	0.0	2	1359001	1359002	1879	2859001	0.003356531349656472
1000.0	0.0	2	1360501	1360502	1848	2860501	0.003356531349656472
1000.0	0.0	2	1362001	1362002	1837	2862001	0.003356531349656472
1000.0	0.0	2	1363501	1363502	1838	2863501	0.003356531349656472
1000.0	0.0	2	1365001	1365002	1822	2865001	0.003356531349656472
1000.0	0.0	2	1366501	1366502	1840	2866501	0.003356531349656472
1000.0	0.0	2	1368001	1368002	1832	2868001	0.003356531349656472
1000.0	0.0	2	1369501	1369502	1843	2869501	0.003356531349656472
1000.0	0.0	2	1371001	1371002	1855	2871001	0.003356531349656472
1000.0	0.0	2	1372501	1372502	1840	2872501	0.003356531349656472
1000.0	0.0	2	1374001	1374002	1824	2874001	0.003356531349656472
1000.0	0.0	2	1375501	1375502	1793	2875501	0.003356531349656472
1000.0	0.0	2	1377001	1377002	1754	2877001	0.003356531349656472
1000.0	0.0	2	1378501	1378502	1733	2878501	0.003356531349656472
1000.0	0.0	2	1380001	1380002	1775	2880001	0.003356531349656472
1000.0	0.0	2	1381501	1381502	1732	2881501	0.003356531349656472
1000.0	0.0	2	1383001	1383002	1749	2883001	0.003356531349656472
1000.0	0.0	2	1384501	1384502	1691	2884501	0.003356531349656472
1000.0	0.0	2	1386001	1386002	1691	2886001	0.003356531349656472
1000.0	0.0	2	1387501	1387502	1656	2887501	0.003356531349656472
1000.0	0.0	2	1389001	1389002	1663	2889001	0.003356531349656472
1000.0	0.0	2	1390501	1390502	1622	2890501	0.003356531349656472
1000.0	0.0	2	1392001	1392002	1621	2892001	0.003356531349656472
1000.0	0.0	2	1393501	1393502	1573	2893501	0.003356531349656472
1000.0	0.0	2	1395001	1395002	1555	2895001	0.003356531349656472
1000.0	0.0	2	1396501	1396502	1543	2896501	0.003356531349656472
1000.0	0.0	2	1398001	1398002	1549	2898001	0.003356531349656472
1000.0	0.0	2	1399501	1399502	1536	2899501	0.003356531349656472
1000.0	0.0	2	1401001	1401002	1536	2901001	0.003356531349656472
1000.0	0.0	2	1402501	1402502	1522	2902501	0.003356531349656472
1000.0	0.0	2	1404001	1404002	1526	2904001	0.003356531349656472
1000.0	0.0	2	1405501	1405502	1508	2905501	0.003356531349656472
1000.0	0.0	2	1407001	1407002	1512	2907001	0.003356531349656472
1000.0	0.0	2	1408501	1408502	1498	2908501	0.003356531349656472
1000.0	0.0	2	1410001	1410002	1485	2910001	0.003356531349656472
1000.0	0.0	2	1411501	1411502	1468	2911501	0.003356531349656472
1000.0	0.0	2	1413001	1413002	1467	2913001	0.003356531349656472
1000.0	0.0	2	1414501	1414502	1471	2914501	0.003356531349656472
1000.0	0.0	2	1416001	1416002	1462	2916001	0.003356531349656472
1000.0	0.0	2	1417501	1417502	1530	2917501	0.003356531349656472
1000.0	0.0	2	1419001	1419002	1531	2919001	0.003356531349656472
1000.0	0.0	2	1420501	1420502	1549	2920501	0.003356531349656472
1000.0	0.0	2	1422001	1422002	1565	2922001	0.003356531349656472
1000.0	0.0	2	1423501	1423502	1627	2923501	0.003356531349656472
1000.0	0.0	2	1425001	1425002	1661	2925001	0.003356531349656472
1000.0	0.0	2	1426501	1426502	1664	2926501	0.003356531349656472
1000.0	0.0	2	1428001	1428002	1668	2928001	0.003356531349656472
1000.0	0.0	2	1429501	1429502	1655	2929501	0.003356531349656472
1000.0	0.0	2	1431001	1431002	1655	2931001	0.003356531349656472
1000.0	0.0	2	1432501	1432502	1635	2932501	0.003356531349656472
1000.0	0.0	2	1434001	1434002	1612	2934001	0.003356531349656472
1000.0	0.0	2	1435501	1435502	1628	2935501	0.003356531349656472
1000.0	0.0	2	1437001	1437002	1655	2937001	0.003356531349656472
1000.0	0.0	2	1438501	1438502	1640	2938501	0.003356531349656472
1000.0	0.0	2	1440001	1440002	1626	2940001	0.003356531349656472
1000.0	0.0	2	1441501	1441502	1614	2941501	0.003356531349656472
1000.0	0.0	2	1443001	1443002	1632	2943001	0.003356531349656472
1000.0	0.0	2	1444501	1444502	1655	2944501	0.003356531349656472
1000.0	0.0	2	1446001	1446002	1654	2946001	0.003356531349656472
1000.0	0.0	2	1447501	1447502	1655	2947501	0.003356531349656472
1000.0	0.0	2	1449001	1449002	1672	2949001	0.003356531349656472
1000.0	0.0	2	1450501	1450502	1700	2950501	0.003356531349656472
1000.0	0.0	2	1452001	1452002	1705	2952001	0.003356531349656472
1000.0	0.0	2	1453501	1453502	1706	2953501	0.003356531349656472
1000.0	0.0	2	1455001	1455002	1717	2955001	0.003356531349656472
1000.0	0.0	2	1456501	1456502	1707	2956501	0.003356531349656472
1000.0	0.0	2	1458001	1458002	1660	2958001	0.003356531349656472
1000.0	0.0	2	1459501	1459502	1656	2959501	0.003356531349656472
1000.0	0.0	2	1461001	1461002	1625	2961001	0.003356531349656472
1000.0	0.0	2	1462501	1462502	1611	2962501	0.003356531349656472
1000.0	0.0	2	1464001	1464002	1589	2964001	0.003356531349656472
1000.0	0.0	2	1465501	1465502	1566	2965501	0.003356531349656472
1000.0	0.0	2	1467001	1467002	1586	2967001	0.003356531349656472
1000.0	0.0	2	1468501	1468502	1581	2968501	0.003356531349656472
1000.0	0.0	2	1470001	1470002	1614	2970001	0.003356531349656472
1000.0	0.0	2	1471501	1471502	1598	2971501	0.003356531349656472
1000.0	0.0	2	1473001	1473002	1578	2973001	0.003356531349656472
1000.0	0.0	2	1474501	1474502	1529	2974501	0.003356531349656472
1000.0	0.0	2	1476001	1476002	1477	2976001	0.003356531349656472
1000.0	0.0	2	1477501	1477502	1419	2977501	0.003356531349656472
1000.0	0.0	2	1479001	1479002	1394	2979001	0.003356531349656472
1000.0	0.0	2	1480501	1480502	1360	2980501	0.003356531349656472
1000.0	0.0	2	1482001	1482002	1282	2982001	0.003356531349656472
1000.0	0.0	2	1483501	1483502	1258	2983501	0.003356531349656472
1000.0	0.0	2	1485001	1485002	1239	2985001	0.003356531349656472
1000.0	0.0	2	1486501	1486502	1174	2986501	0.003356531349656472
1000.0	0.0	2	1488001	1488002	1132	2988001	0.003356531349656472
1000.0	0.0	2	1489501	1489502	1095	2989501	0.003356531349656472
1000.0	0.0	2	1491001	1491002	1034	2991001	0.003356531349656472
1000.0	0.0	2	1492501	1492502	991	2992501	0.003356531349656472
1000.0	0.0	2	1494001	1494002	973	2994001	0.003356531349656472
1000.0	0.0	2	1495501	1495502	925	2995501	0.003356531349656472
1000.0	0.0	2	1497001	1497002	874	2997001	0.003356531349656472
[truncated: 138,001 more rows]
