# Supplementary material for: Strong positive selection biases identity-by-descent-based inferences of recent demography and population structure in Plasmodium falciparum
Source: Nat Commun. 2024 Mar 20;15:2499. doi: 10.1038/s41467-024-46659-0 (PMC10954658; doi:10.1038/s41467-024-46659-0)
Supplement: Supplementary file 6 — Source Data File [file 41467_2024_46659_MOESM6_ESM.zip › Supplementary_Figure13/suppl_fig13a_ibd_peaks.csv]

delta	s	Chromosome	Start	End	Median	Thres	GwChromStart	GwStart	GwEnd	PeakImpactIndex	NumHits	HighImpact	PeakWidth	PeakHeight
0.01	0.0	6	516001	967502	6966.5	10644.27832602697	7500000	8016001	8467502	0.011358583143343346	103	True	30.100066666666667	0.02733733733733734
0.01	0.0	9	60001	478502	8194.5	10857.422838602834	12000000	12060001	12478502	0.01057735915765153	79	True	27.900066666666667	0.02403203203203203
1000.0	0.3	1	282001	672002	1880.0	5526.622168028481	0	282001	672002	0.07398112756188888	87	True	26.000066666666665	0.08667467467467467
1000.0	0.3	2	376501	675002	1894.0	4296.358183218623	1500000	1876501	2175002	0.08531574901151781	104	True	19.900066666666667	0.1352952952952953
1000.0	0.3	3	252001	706502	1818.0	4732.738212063179	3000000	3252001	3706502	0.06966436584350962	91	True	30.300066666666666	0.09798598598598598
1000.0	0.3	4	174001	721502	1824.5	6917.025480171702	4500000	4674001	5221502	0.07862869475547567	90	True	36.50006666666667	0.08327527527527527
1000.0	0.3	5	130501	730502	1909.0	8520.824840044352	6000000	6130501	6730502	0.14655338227491324	141	True	40.00006666666667	0.18485485485485487
1000.0	0.3	6	297001	673502	1925.0	5779.529953045367	7500000	7797001	8173502	0.11129231977679863	113	True	25.100066666666667	0.14906506506506506
1000.0	0.3	7	240001	708002	1915.0	6178.22811848811	9000000	9240001	9708002	0.13859018218980823	137	True	31.200066666666668	0.2045945945945946
1000.0	0.3	8	267001	688502	1956.5	6823.817587048318	10500000	10767001	11188502	0.10479555881261016	96	True	28.100066666666667	0.1361981981981982
1000.0	0.3	9	357001	724502	1912.0	6710.378987424885	12000000	12357001	12724502	0.11013055488649062	75	True	24.500066666666665	0.14648048048048048
1000.0	0.3	10	216001	694502	1912.0	6503.65282441518	13500000	13716001	14194502	0.15990204939285946	87	True	31.900066666666667	0.2476176176176176
1000.0	0.3	11	255001	715502	1874.0	6444.001421605602	15000000	15255001	15715502	0.13763807618573937	113	True	30.700066666666668	0.19872472472472472
1000.0	0.3	12	276001	691502	1885.5	5785.489847213699	16500000	16776001	17191502	0.06513536853598176	97	True	27.700066666666668	0.0746006006006006
1000.0	0.3	13	327001	727502	1906.0	8714.552997088205	18000000	18327001	18727502	0.19162015520013562	121	True	26.700066666666668	0.26605805805805804
1000.0	0.3	14	354001	675002	1929.5	5782.578264990392	19500000	19854001	20175002	0.0686649044459271	81	True	21.400066666666667	0.08587187187187187
1.0	0.3	1	301501	660002	2018.0	7389.35171355652	0	301501	660002	0.1526019999678675	105	True	23.900066666666667	0.22387987987987987
1.0	0.3	2	286501	681002	2045.0	7767.78195239412	1500000	1786501	2181002	0.09513134889913738	103	True	26.300066666666666	0.12003003003003003
1.0	0.3	3	321001	864002	2006.5	7461.626366390154	3000000	3321001	3864002	0.08498544091789624	151	True	36.200066666666665	0.09102302302302302
1.0	0.3	4	241501	799502	1939.0	7564.574937907602	4500000	4741501	5299502	0.10167974269368805	100	True	37.200066666666665	0.1271871871871872
1.0	0.3	5	363001	691502	1996.0	4436.83927824979	6000000	6363001	6691502	0.0733467128454729	96	True	21.900066666666667	0.10373373373373374
1.0	0.3	6	265501	691502	1980.0	4560.217971092854	7500000	7765501	8191502	0.05069726301223137	63	True	28.400066666666667	0.07473673673673674
1.0	0.3	7	295501	679502	2025.5	6198.398160995166	9000000	9295501	9679502	0.11425039770635623	98	True	25.600066666666667	0.17626026026026026
1.0	0.3	8	289501	667502	1972.0	5835.446406541962	10500000	10789501	11167502	0.12952373931301728	98	True	25.200066666666668	0.2082062062062062
1.0	0.3	9	310501	708002	1973.0	4306.322142820984	12000000	12310501	12708002	0.08546867836605776	66	True	26.500066666666665	0.14193793793793794
1.0	0.3	10	277501	651002	2006.5	8176.866293554716	13500000	13777501	14151002	0.1117157427704029	69	True	24.900066666666667	0.1427127127127127
1.0	0.3	11	247501	730502	2056.0	5244.095292720642	15000000	15247501	15730502	0.09480420959139055	125	True	32.200066666666665	0.1371051051051051
1.0	0.3	12	250501	700502	1932.5	7168.748790062444	16500000	16750501	17200502	0.11083312328886669	119	True	30.000066666666665	0.1372992992992993
1.0	0.3	13	348001	768002	1900.5	10170.760230565971	18000000	18348001	18768002	0.15259236353848404	134	True	28.000066666666665	0.20433433433433434
1.0	0.3	14	358501	648002	1979.5	3348.924964809593	19500000	19858501	20148002	0.040315064232240655	67	True	19.300066666666666	0.06731331331331332
0.1	0.3	1	295501	726002	2129.0	10270.586028098245	0	295501	726002	0.17547727178170508	111	True	28.700066666666668	0.26446046046046046
0.1	0.3	2	243001	690002	2260.0	8297.80082842821	1500000	1743001	2190002	0.09903192181238908	110	True	29.800066666666666	0.1458198198198198
0.1	0.3	3	286501	757502	2286.5	10542.01001318808	3000000	3286501	3757502	0.16226770474907953	122	True	31.400066666666667	0.25532932932932934
0.1	0.3	4	346501	759002	2151.5	6728.513266332714	4500000	4846501	5259002	0.10179845986669213	63	True	27.500066666666665	0.16961761761761762
0.1	0.3	5	324001	718502	2203.0	10620.104656452448	6000000	6324001	6718502	0.113893453496984	113	True	26.300066666666666	0.1515155155155155
0.1	0.3	6	312001	810002	2250.0	6306.175062897069	7500000	7812001	8310002	0.0913327590233938	85	True	33.200066666666665	0.15336136136136136
0.1	0.3	7	363001	684002	2259.0	6117.574164663615	9000000	9363001	9684002	0.15223051871841078	89	True	21.400066666666667	0.2768068068068068
0.1	0.3	8	151501	733502	2193.0	11357.912389174971	10500000	10651501	11233502	0.15932058142637173	129	True	38.800066666666666	0.2203823823823824
0.1	0.3	9	208501	814502	2167.5	8045.235578227051	12000000	12208501	12814502	0.15077468957503956	107	True	40.40006666666667	0.2516976976976977
0.1	0.3	10	283501	676502	2287.0	7072.4836013247805	13500000	13783501	14176502	0.10537160109800647	79	True	26.200066666666668	0.17506306306306307
0.1	0.3	11	213001	705002	2333.5	12751.635974179866	15000000	15213001	15705002	0.18674879322760546	124	True	32.800066666666666	0.2739279279279279
0.1	0.3	12	306001	718502	2242.5	8495.194716154172	16500000	16806001	17218502	0.10974003211793631	101	True	27.500066666666665	0.15945545545545545
0.1	0.3	13	319501	811502	2272.5	9344.31993875485	18000000	18319501	18811502	0.13223072952156736	114	True	32.800066666666666	0.1965865865865866
0.1	0.3	14	232501	673502	2373.5	13329.591562624373	19500000	19732501	20173502	0.17672739278860522	143	True	29.400066666666667	0.2323003003003003
0.01	0.3	1	238501	687002	12424.5	49496.66804418905	0	238501	687002	0.08893877948642266	64	True	29.900066666666667	0.4965365365365365
0.01	0.3	2	246001	846002	18711.0	56769.75840138561	1500000	1746001	2346002	0.11393196176124691	88	True	40.00006666666667	0.45573973973973975
0.01	0.3	3	300001	745502	9354.0	34536.59911833546	3000000	3300001	3745502	0.07863597864799639	44	True	29.700066666666668	0.5851831831831832
0.01	0.3	4	300001	663002	12457.5	70315.34070692988	4500000	4800001	5163002	0.10750875989706836	110	True	24.200066666666668	0.47777177177177177
0.01	0.3	5	133501	717002	11490.5	51469.698315879126	6000000	6133501	6717002	0.11423055523484535	88	True	38.90006666666667	0.5992172172172172
0.01	0.3	6	166501	735002	12120.5	33241.06400214225	7500000	7666501	8235002	0.0550251030059462	48	True	37.90006666666667	0.33384584584584587
0.01	0.3	7	247501	862502	16195.0	81642.19426588176	9000000	9247501	9862502	0.13440764717927167	245	True	41.00006666666667	0.46015415415415417
0.01	0.3	8	274501	793502	11388.5	36957.6873590956	10500000	10774501	11293502	0.06395373540283115	37	True	34.60006666666666	0.35382982982982986
0.01	0.3	9	271501	834002	9447.0	38593.128242191626	12000000	12271501	12834002	0.08300813548350043	61	True	37.50006666666667	0.50601001001001
0.01	0.3	10	289501	687002	12759.0	79615.12170741697	13500000	13789501	14187002	0.12262889608503606	182	True	26.500066666666665	0.4114194194194194
0.01	0.3	11	198001	669002	11929.5	33652.78530311621	15000000	15198001	15669002	0.05619147894974928	56	True	31.400066666666667	0.34964564564564565
0.01	0.3	12	288001	915002	11353.5	51522.70623166535	16500000	16788001	17415002	0.11991714579494371	144	True	41.800066666666666	0.591017017017017
0.01	0.3	13	228001	844502	10343.5	40449.070708008934	18000000	18228001	18844502	0.08320336270089516	121	True	41.10006666666666	0.5168588588588588
0.01	0.3	14	153001	693002	14266.0	44985.62553299077	19500000	19653001	20193002	0.09581278714669311	70	True	36.00006666666667	0.5436176176176176
0.001	0.3	1	384001	619502	24562.5	41714.056004696984	0	384001	619502	0.016307025199316354	11	True	15.700066666666666	0.6888773337295102
0.001	0.3	2	333001	618002	23688.5	54485.095890973884	1500000	1833001	2118002	0.023989607204853172	39	True	19.000066666666665	0.7001881840241668
0.001	0.3	3	325501	690002	23240.5	47289.00541586869	3000000	3325501	3690002	0.016403318117565825	45	True	24.300066666666666	0.4395483583419997
0.001	0.3	4	354001	582002	25814.0	39811.78168526069	4500000	4854001	5082002	0.018378476929070558	7	True	15.200066666666666	0.8114396077848759
0.001	0.3	6	438001	832502	22725.0	41462.89019510253	7500000	7938001	8332502	0.011818876256804289	28	True	26.300066666666666	0.377799237359481
0.001	0.3	7	405001	594002	25667.5	38203.233690181565	9000000	9405001	9594002	0.011730394445768408	3	True	12.600066666666667	0.62762343386322
0.001	0.3	8	406501	618002	28355.0	54944.942397023566	10500000	10906501	11118002	0.02626996552295226	4	True	14.100066666666667	0.8969940078244937
0.001	0.3	9	262501	631502	23310.5	68768.52353522823	12000000	12262501	12631502	0.03339481292401881	35	True	24.600066666666667	0.7361759025404844
0.001	0.3	10	141001	556502	23666.0	42529.62458267731	13500000	13641001	14056502	0.013742890229788649	4	True	27.700066666666668	0.38605952557817064
0.001	0.3	13	346501	642002	29805.5	47190.89951042315	18000000	18346501	18642002	0.014954150147485018	10	True	19.700066666666668	0.41106819194770466
0.001	0.3	14	360001	619502	24707.5	46167.723294330906	19500000	19860001	20119502	0.012967851163321316	18	True	17.300066666666666	0.5192145793096618
