# Supplementary material for: Strong positive selection biases identity-by-descent-based inferences of recent demography and population structure in Plasmodium falciparum
Source: Nat Commun. 2024 Mar 20;15:2499. doi: 10.1038/s41467-024-46659-0 (PMC10954658; doi:10.1038/s41467-024-46659-0)
Supplement: Supplementary file 6 — Source Data File [file 41467_2024_46659_MOESM6_ESM.zip › Supplementary_Figure14/suppl_fig14a_ibd_coverage.csv]

delta	s	Chromosome	Start	End	Coverage	GwStart	InbreedingPotential
1000.0	0.0	1	1	2	4659	1	0.015518523611448638
1000.0	0.0	1	1501	1502	4736	1501	0.015518523611448638
1000.0	0.0	1	3001	3002	4884	3001	0.015518523611448638
1000.0	0.0	1	4501	4502	5026	4501	0.015518523611448638
1000.0	0.0	1	6001	6002	5056	6001	0.015518523611448638
1000.0	0.0	1	7501	7502	5187	7501	0.015518523611448638
1000.0	0.0	1	9001	9002	5427	9001	0.015518523611448638
1000.0	0.0	1	10501	10502	5486	10501	0.015518523611448638
1000.0	0.0	1	12001	12002	5576	12001	0.015518523611448638
1000.0	0.0	1	13501	13502	5642	13501	0.015518523611448638
1000.0	0.0	1	15001	15002	5706	15001	0.015518523611448638
1000.0	0.0	1	16501	16502	5961	16501	0.015518523611448638
1000.0	0.0	1	18001	18002	6158	18001	0.015518523611448638
1000.0	0.0	1	19501	19502	6189	19501	0.015518523611448638
1000.0	0.0	1	21001	21002	6633	21001	0.015518523611448638
1000.0	0.0	1	22501	22502	6807	22501	0.015518523611448638
1000.0	0.0	1	24001	24002	7313	24001	0.015518523611448638
1000.0	0.0	1	25501	25502	7551	25501	0.015518523611448638
1000.0	0.0	1	27001	27002	7888	27001	0.015518523611448638
1000.0	0.0	1	28501	28502	7904	28501	0.015518523611448638
1000.0	0.0	1	30001	30002	8392	30001	0.015518523611448638
1000.0	0.0	1	31501	31502	8115	31501	0.015518523611448638
1000.0	0.0	1	33001	33002	7842	33001	0.015518523611448638
1000.0	0.0	1	34501	34502	8011	34501	0.015518523611448638
1000.0	0.0	1	36001	36002	8001	36001	0.015518523611448638
1000.0	0.0	1	37501	37502	8085	37501	0.015518523611448638
1000.0	0.0	1	39001	39002	8024	39001	0.015518523611448638
1000.0	0.0	1	40501	40502	8142	40501	0.015518523611448638
1000.0	0.0	1	42001	42002	8237	42001	0.015518523611448638
1000.0	0.0	1	43501	43502	8156	43501	0.015518523611448638
1000.0	0.0	1	45001	45002	8009	45001	0.015518523611448638
1000.0	0.0	1	46501	46502	7825	46501	0.015518523611448638
1000.0	0.0	1	48001	48002	7889	48001	0.015518523611448638
1000.0	0.0	1	49501	49502	7885	49501	0.015518523611448638
1000.0	0.0	1	51001	51002	7809	51001	0.015518523611448638
1000.0	0.0	1	52501	52502	7985	52501	0.015518523611448638
1000.0	0.0	1	54001	54002	7998	54001	0.015518523611448638
1000.0	0.0	1	55501	55502	7915	55501	0.015518523611448638
1000.0	0.0	1	57001	57002	7889	57001	0.015518523611448638
1000.0	0.0	1	58501	58502	7517	58501	0.015518523611448638
1000.0	0.0	1	60001	60002	7312	60001	0.015518523611448638
1000.0	0.0	1	61501	61502	7344	61501	0.015518523611448638
1000.0	0.0	1	63001	63002	7280	63001	0.015518523611448638
1000.0	0.0	1	64501	64502	6917	64501	0.015518523611448638
1000.0	0.0	1	66001	66002	6940	66001	0.015518523611448638
1000.0	0.0	1	67501	67502	6935	67501	0.015518523611448638
1000.0	0.0	1	69001	69002	6907	69001	0.015518523611448638
1000.0	0.0	1	70501	70502	6980	70501	0.015518523611448638
1000.0	0.0	1	72001	72002	6965	72001	0.015518523611448638
1000.0	0.0	1	73501	73502	7042	73501	0.015518523611448638
1000.0	0.0	1	75001	75002	7009	75001	0.015518523611448638
1000.0	0.0	1	76501	76502	7055	76501	0.015518523611448638
1000.0	0.0	1	78001	78002	6951	78001	0.015518523611448638
1000.0	0.0	1	79501	79502	6895	79501	0.015518523611448638
1000.0	0.0	1	81001	81002	6974	81001	0.015518523611448638
1000.0	0.0	1	82501	82502	6997	82501	0.015518523611448638
1000.0	0.0	1	84001	84002	6943	84001	0.015518523611448638
1000.0	0.0	1	85501	85502	7161	85501	0.015518523611448638
1000.0	0.0	1	87001	87002	7204	87001	0.015518523611448638
1000.0	0.0	1	88501	88502	7154	88501	0.015518523611448638
1000.0	0.0	1	90001	90002	7124	90001	0.015518523611448638
1000.0	0.0	1	91501	91502	7030	91501	0.015518523611448638
1000.0	0.0	1	93001	93002	7071	93001	0.015518523611448638
1000.0	0.0	1	94501	94502	6953	94501	0.015518523611448638
1000.0	0.0	1	96001	96002	6987	96001	0.015518523611448638
1000.0	0.0	1	97501	97502	6833	97501	0.015518523611448638
1000.0	0.0	1	99001	99002	6902	99001	0.015518523611448638
1000.0	0.0	1	100501	100502	6901	100501	0.015518523611448638
1000.0	0.0	1	102001	102002	6766	102001	0.015518523611448638
1000.0	0.0	1	103501	103502	6600	103501	0.015518523611448638
1000.0	0.0	1	105001	105002	6316	105001	0.015518523611448638
1000.0	0.0	1	106501	106502	6316	106501	0.015518523611448638
1000.0	0.0	1	108001	108002	6322	108001	0.015518523611448638
1000.0	0.0	1	109501	109502	6235	109501	0.015518523611448638
1000.0	0.0	1	111001	111002	6534	111001	0.015518523611448638
1000.0	0.0	1	112501	112502	6624	112501	0.015518523611448638
1000.0	0.0	1	114001	114002	6945	114001	0.015518523611448638
1000.0	0.0	1	115501	115502	7010	115501	0.015518523611448638
1000.0	0.0	1	117001	117002	6881	117001	0.015518523611448638
1000.0	0.0	1	118501	118502	6861	118501	0.015518523611448638
1000.0	0.0	1	120001	120002	6827	120001	0.015518523611448638
1000.0	0.0	1	121501	121502	6851	121501	0.015518523611448638
1000.0	0.0	1	123001	123002	6800	123001	0.015518523611448638
1000.0	0.0	1	124501	124502	6939	124501	0.015518523611448638
1000.0	0.0	1	126001	126002	7085	126001	0.015518523611448638
1000.0	0.0	1	127501	127502	7105	127501	0.015518523611448638
1000.0	0.0	1	129001	129002	7044	129001	0.015518523611448638
1000.0	0.0	1	130501	130502	7147	130501	0.015518523611448638
1000.0	0.0	1	132001	132002	7232	132001	0.015518523611448638
1000.0	0.0	1	133501	133502	7351	133501	0.015518523611448638
1000.0	0.0	1	135001	135002	7328	135001	0.015518523611448638
1000.0	0.0	1	136501	136502	7857	136501	0.015518523611448638
1000.0	0.0	1	138001	138002	7850	138001	0.015518523611448638
1000.0	0.0	1	139501	139502	7926	139501	0.015518523611448638
1000.0	0.0	1	141001	141002	7957	141001	0.015518523611448638
1000.0	0.0	1	142501	142502	7899	142501	0.015518523611448638
1000.0	0.0	1	144001	144002	8076	144001	0.015518523611448638
1000.0	0.0	1	145501	145502	8208	145501	0.015518523611448638
1000.0	0.0	1	147001	147002	8189	147001	0.015518523611448638
1000.0	0.0	1	148501	148502	8486	148501	0.015518523611448638
1000.0	0.0	1	150001	150002	8531	150001	0.015518523611448638
1000.0	0.0	1	151501	151502	8640	151501	0.015518523611448638
1000.0	0.0	1	153001	153002	8544	153001	0.015518523611448638
1000.0	0.0	1	154501	154502	8708	154501	0.015518523611448638
1000.0	0.0	1	156001	156002	8742	156001	0.015518523611448638
1000.0	0.0	1	157501	157502	8791	157501	0.015518523611448638
1000.0	0.0	1	159001	159002	8775	159001	0.015518523611448638
1000.0	0.0	1	160501	160502	8756	160501	0.015518523611448638
1000.0	0.0	1	162001	162002	8504	162001	0.015518523611448638
1000.0	0.0	1	163501	163502	8473	163501	0.015518523611448638
1000.0	0.0	1	165001	165002	8482	165001	0.015518523611448638
1000.0	0.0	1	166501	166502	8622	166501	0.015518523611448638
1000.0	0.0	1	168001	168002	8497	168001	0.015518523611448638
1000.0	0.0	1	169501	169502	8770	169501	0.015518523611448638
1000.0	0.0	1	171001	171002	8885	171001	0.015518523611448638
1000.0	0.0	1	172501	172502	8874	172501	0.015518523611448638
1000.0	0.0	1	174001	174002	8802	174001	0.015518523611448638
1000.0	0.0	1	175501	175502	8303	175501	0.015518523611448638
1000.0	0.0	1	177001	177002	8305	177001	0.015518523611448638
1000.0	0.0	1	178501	178502	8903	178501	0.015518523611448638
1000.0	0.0	1	180001	180002	8963	180001	0.015518523611448638
1000.0	0.0	1	181501	181502	8955	181501	0.015518523611448638
1000.0	0.0	1	183001	183002	8897	183001	0.015518523611448638
1000.0	0.0	1	184501	184502	8751	184501	0.015518523611448638
1000.0	0.0	1	186001	186002	8549	186001	0.015518523611448638
1000.0	0.0	1	187501	187502	8511	187501	0.015518523611448638
1000.0	0.0	1	189001	189002	8366	189001	0.015518523611448638
1000.0	0.0	1	190501	190502	8153	190501	0.015518523611448638
1000.0	0.0	1	192001	192002	8067	192001	0.015518523611448638
1000.0	0.0	1	193501	193502	8315	193501	0.015518523611448638
1000.0	0.0	1	195001	195002	8349	195001	0.015518523611448638
1000.0	0.0	1	196501	196502	8482	196501	0.015518523611448638
1000.0	0.0	1	198001	198002	8559	198001	0.015518523611448638
1000.0	0.0	1	199501	199502	8383	199501	0.015518523611448638
1000.0	0.0	1	201001	201002	8390	201001	0.015518523611448638
1000.0	0.0	1	202501	202502	8412	202501	0.015518523611448638
1000.0	0.0	1	204001	204002	8406	204001	0.015518523611448638
1000.0	0.0	1	205501	205502	8410	205501	0.015518523611448638
1000.0	0.0	1	207001	207002	8240	207001	0.015518523611448638
1000.0	0.0	1	208501	208502	8167	208501	0.015518523611448638
1000.0	0.0	1	210001	210002	7909	210001	0.015518523611448638
1000.0	0.0	1	211501	211502	7689	211501	0.015518523611448638
1000.0	0.0	1	213001	213002	7703	213001	0.015518523611448638
1000.0	0.0	1	214501	214502	7777	214501	0.015518523611448638
1000.0	0.0	1	216001	216002	7851	216001	0.015518523611448638
1000.0	0.0	1	217501	217502	7810	217501	0.015518523611448638
1000.0	0.0	1	219001	219002	7610	219001	0.015518523611448638
1000.0	0.0	1	220501	220502	7651	220501	0.015518523611448638
1000.0	0.0	1	222001	222002	8059	222001	0.015518523611448638
1000.0	0.0	1	223501	223502	7786	223501	0.015518523611448638
1000.0	0.0	1	225001	225002	7862	225001	0.015518523611448638
1000.0	0.0	1	226501	226502	7891	226501	0.015518523611448638
1000.0	0.0	1	228001	228002	7841	228001	0.015518523611448638
1000.0	0.0	1	229501	229502	7408	229501	0.015518523611448638
1000.0	0.0	1	231001	231002	7557	231001	0.015518523611448638
1000.0	0.0	1	232501	232502	7600	232501	0.015518523611448638
1000.0	0.0	1	234001	234002	7769	234001	0.015518523611448638
1000.0	0.0	1	235501	235502	7755	235501	0.015518523611448638
1000.0	0.0	1	237001	237002	7667	237001	0.015518523611448638
1000.0	0.0	1	238501	238502	7716	238501	0.015518523611448638
1000.0	0.0	1	240001	240002	7722	240001	0.015518523611448638
1000.0	0.0	1	241501	241502	7777	241501	0.015518523611448638
1000.0	0.0	1	243001	243002	7784	243001	0.015518523611448638
1000.0	0.0	1	244501	244502	7674	244501	0.015518523611448638
1000.0	0.0	1	246001	246002	7604	246001	0.015518523611448638
1000.0	0.0	1	247501	247502	7934	247501	0.015518523611448638
1000.0	0.0	1	249001	249002	7969	249001	0.015518523611448638
1000.0	0.0	1	250501	250502	8117	250501	0.015518523611448638
1000.0	0.0	1	252001	252002	8039	252001	0.015518523611448638
1000.0	0.0	1	253501	253502	7950	253501	0.015518523611448638
1000.0	0.0	1	255001	255002	8078	255001	0.015518523611448638
1000.0	0.0	1	256501	256502	8251	256501	0.015518523611448638
1000.0	0.0	1	258001	258002	8278	258001	0.015518523611448638
1000.0	0.0	1	259501	259502	8465	259501	0.015518523611448638
1000.0	0.0	1	261001	261002	8761	261001	0.015518523611448638
1000.0	0.0	1	262501	262502	8658	262501	0.015518523611448638
1000.0	0.0	1	264001	264002	8543	264001	0.015518523611448638
1000.0	0.0	1	265501	265502	8541	265501	0.015518523611448638
1000.0	0.0	1	267001	267002	8666	267001	0.015518523611448638
1000.0	0.0	1	268501	268502	8637	268501	0.015518523611448638
1000.0	0.0	1	270001	270002	8578	270001	0.015518523611448638
1000.0	0.0	1	271501	271502	8508	271501	0.015518523611448638
1000.0	0.0	1	273001	273002	8658	273001	0.015518523611448638
1000.0	0.0	1	274501	274502	8698	274501	0.015518523611448638
1000.0	0.0	1	276001	276002	8698	276001	0.015518523611448638
1000.0	0.0	1	277501	277502	8510	277501	0.015518523611448638
1000.0	0.0	1	279001	279002	8445	279001	0.015518523611448638
1000.0	0.0	1	280501	280502	8429	280501	0.015518523611448638
1000.0	0.0	1	282001	282002	8383	282001	0.015518523611448638
1000.0	0.0	1	283501	283502	8386	283501	0.015518523611448638
1000.0	0.0	1	285001	285002	8382	285001	0.015518523611448638
1000.0	0.0	1	286501	286502	8431	286501	0.015518523611448638
1000.0	0.0	1	288001	288002	8101	288001	0.015518523611448638
1000.0	0.0	1	289501	289502	8342	289501	0.015518523611448638
1000.0	0.0	1	291001	291002	8277	291001	0.015518523611448638
1000.0	0.0	1	292501	292502	8443	292501	0.015518523611448638
1000.0	0.0	1	294001	294002	7839	294001	0.015518523611448638
1000.0	0.0	1	295501	295502	7691	295501	0.015518523611448638
1000.0	0.0	1	297001	297002	7705	297001	0.015518523611448638
1000.0	0.0	1	298501	298502	7510	298501	0.015518523611448638
1000.0	0.0	1	300001	300002	7766	300001	0.015518523611448638
1000.0	0.0	1	301501	301502	7608	301501	0.015518523611448638
1000.0	0.0	1	303001	303002	7996	303001	0.015518523611448638
1000.0	0.0	1	304501	304502	7992	304501	0.015518523611448638
1000.0	0.0	1	306001	306002	8729	306001	0.015518523611448638
1000.0	0.0	1	307501	307502	8847	307501	0.015518523611448638
1000.0	0.0	1	309001	309002	8570	309001	0.015518523611448638
1000.0	0.0	1	310501	310502	8532	310501	0.015518523611448638
1000.0	0.0	1	312001	312002	8502	312001	0.015518523611448638
1000.0	0.0	1	313501	313502	8452	313501	0.015518523611448638
1000.0	0.0	1	315001	315002	8372	315001	0.015518523611448638
1000.0	0.0	1	316501	316502	8762	316501	0.015518523611448638
1000.0	0.0	1	318001	318002	8864	318001	0.015518523611448638
1000.0	0.0	1	319501	319502	9051	319501	0.015518523611448638
1000.0	0.0	1	321001	321002	8917	321001	0.015518523611448638
1000.0	0.0	1	322501	322502	8719	322501	0.015518523611448638
1000.0	0.0	1	324001	324002	8965	324001	0.015518523611448638
1000.0	0.0	1	325501	325502	8966	325501	0.015518523611448638
1000.0	0.0	1	327001	327002	9151	327001	0.015518523611448638
1000.0	0.0	1	328501	328502	9155	328501	0.015518523611448638
1000.0	0.0	1	330001	330002	9175	330001	0.015518523611448638
1000.0	0.0	1	331501	331502	9220	331501	0.015518523611448638
1000.0	0.0	1	333001	333002	9082	333001	0.015518523611448638
1000.0	0.0	1	334501	334502	8963	334501	0.015518523611448638
1000.0	0.0	1	336001	336002	8814	336001	0.015518523611448638
1000.0	0.0	1	337501	337502	9631	337501	0.015518523611448638
1000.0	0.0	1	339001	339002	9769	339001	0.015518523611448638
1000.0	0.0	1	340501	340502	9925	340501	0.015518523611448638
1000.0	0.0	1	342001	342002	9863	342001	0.015518523611448638
1000.0	0.0	1	343501	343502	9749	343501	0.015518523611448638
1000.0	0.0	1	345001	345002	9887	345001	0.015518523611448638
1000.0	0.0	1	346501	346502	9826	346501	0.015518523611448638
1000.0	0.0	1	348001	348002	9843	348001	0.015518523611448638
1000.0	0.0	1	349501	349502	9918	349501	0.015518523611448638
1000.0	0.0	1	351001	351002	9739	351001	0.015518523611448638
1000.0	0.0	1	352501	352502	9562	352501	0.015518523611448638
1000.0	0.0	1	354001	354002	9737	354001	0.015518523611448638
1000.0	0.0	1	355501	355502	9537	355501	0.015518523611448638
1000.0	0.0	1	357001	357002	9385	357001	0.015518523611448638
1000.0	0.0	1	358501	358502	9312	358501	0.015518523611448638
1000.0	0.0	1	360001	360002	9210	360001	0.015518523611448638
1000.0	0.0	1	361501	361502	8630	361501	0.015518523611448638
1000.0	0.0	1	363001	363002	8689	363001	0.015518523611448638
1000.0	0.0	1	364501	364502	8628	364501	0.015518523611448638
1000.0	0.0	1	366001	366002	8842	366001	0.015518523611448638
1000.0	0.0	1	367501	367502	8875	367501	0.015518523611448638
1000.0	0.0	1	369001	369002	8786	369001	0.015518523611448638
1000.0	0.0	1	370501	370502	8541	370501	0.015518523611448638
1000.0	0.0	1	372001	372002	8599	372001	0.015518523611448638
1000.0	0.0	1	373501	373502	8361	373501	0.015518523611448638
1000.0	0.0	1	375001	375002	8273	375001	0.015518523611448638
1000.0	0.0	1	376501	376502	8140	376501	0.015518523611448638
1000.0	0.0	1	378001	378002	8058	378001	0.015518523611448638
1000.0	0.0	1	379501	379502	8176	379501	0.015518523611448638
1000.0	0.0	1	381001	381002	7928	381001	0.015518523611448638
1000.0	0.0	1	382501	382502	7913	382501	0.015518523611448638
1000.0	0.0	1	384001	384002	7733	384001	0.015518523611448638
1000.0	0.0	1	385501	385502	7478	385501	0.015518523611448638
1000.0	0.0	1	387001	387002	7239	387001	0.015518523611448638
1000.0	0.0	1	388501	388502	7163	388501	0.015518523611448638
1000.0	0.0	1	390001	390002	7012	390001	0.015518523611448638
1000.0	0.0	1	391501	391502	6957	391501	0.015518523611448638
1000.0	0.0	1	393001	393002	7141	393001	0.015518523611448638
1000.0	0.0	1	394501	394502	7125	394501	0.015518523611448638
1000.0	0.0	1	396001	396002	7257	396001	0.015518523611448638
1000.0	0.0	1	397501	397502	7272	397501	0.015518523611448638
1000.0	0.0	1	399001	399002	7242	399001	0.015518523611448638
1000.0	0.0	1	400501	400502	7510	400501	0.015518523611448638
1000.0	0.0	1	402001	402002	7554	402001	0.015518523611448638
1000.0	0.0	1	403501	403502	7596	403501	0.015518523611448638
1000.0	0.0	1	405001	405002	7557	405001	0.015518523611448638
1000.0	0.0	1	406501	406502	7957	406501	0.015518523611448638
1000.0	0.0	1	408001	408002	8135	408001	0.015518523611448638
1000.0	0.0	1	409501	409502	8110	409501	0.015518523611448638
1000.0	0.0	1	411001	411002	8079	411001	0.015518523611448638
1000.0	0.0	1	412501	412502	8041	412501	0.015518523611448638
1000.0	0.0	1	414001	414002	7621	414001	0.015518523611448638
1000.0	0.0	1	415501	415502	7593	415501	0.015518523611448638
1000.0	0.0	1	417001	417002	7742	417001	0.015518523611448638
1000.0	0.0	1	418501	418502	7902	418501	0.015518523611448638
1000.0	0.0	1	420001	420002	7872	420001	0.015518523611448638
1000.0	0.0	1	421501	421502	7737	421501	0.015518523611448638
1000.0	0.0	1	423001	423002	7676	423001	0.015518523611448638
1000.0	0.0	1	424501	424502	7797	424501	0.015518523611448638
1000.0	0.0	1	426001	426002	8065	426001	0.015518523611448638
1000.0	0.0	1	427501	427502	8071	427501	0.015518523611448638
1000.0	0.0	1	429001	429002	8073	429001	0.015518523611448638
1000.0	0.0	1	430501	430502	7952	430501	0.015518523611448638
1000.0	0.0	1	432001	432002	7857	432001	0.015518523611448638
1000.0	0.0	1	433501	433502	7895	433501	0.015518523611448638
1000.0	0.0	1	435001	435002	7902	435001	0.015518523611448638
1000.0	0.0	1	436501	436502	7831	436501	0.015518523611448638
1000.0	0.0	1	438001	438002	7769	438001	0.015518523611448638
1000.0	0.0	1	439501	439502	7718	439501	0.015518523611448638
1000.0	0.0	1	441001	441002	7526	441001	0.015518523611448638
1000.0	0.0	1	442501	442502	7447	442501	0.015518523611448638
1000.0	0.0	1	444001	444002	7393	444001	0.015518523611448638
1000.0	0.0	1	445501	445502	7192	445501	0.015518523611448638
1000.0	0.0	1	447001	447002	7204	447001	0.015518523611448638
1000.0	0.0	1	448501	448502	7039	448501	0.015518523611448638
1000.0	0.0	1	450001	450002	6989	450001	0.015518523611448638
1000.0	0.0	1	451501	451502	7019	451501	0.015518523611448638
1000.0	0.0	1	453001	453002	7039	453001	0.015518523611448638
1000.0	0.0	1	454501	454502	7023	454501	0.015518523611448638
1000.0	0.0	1	456001	456002	7135	456001	0.015518523611448638
1000.0	0.0	1	457501	457502	7393	457501	0.015518523611448638
1000.0	0.0	1	459001	459002	7562	459001	0.015518523611448638
1000.0	0.0	1	460501	460502	7492	460501	0.015518523611448638
1000.0	0.0	1	462001	462002	7761	462001	0.015518523611448638
1000.0	0.0	1	463501	463502	7573	463501	0.015518523611448638
1000.0	0.0	1	465001	465002	7507	465001	0.015518523611448638
1000.0	0.0	1	466501	466502	7495	466501	0.015518523611448638
1000.0	0.0	1	468001	468002	7460	468001	0.015518523611448638
1000.0	0.0	1	469501	469502	7486	469501	0.015518523611448638
1000.0	0.0	1	471001	471002	7284	471001	0.015518523611448638
1000.0	0.0	1	472501	472502	7407	472501	0.015518523611448638
1000.0	0.0	1	474001	474002	7401	474001	0.015518523611448638
1000.0	0.0	1	475501	475502	7855	475501	0.015518523611448638
1000.0	0.0	1	477001	477002	7915	477001	0.015518523611448638
1000.0	0.0	1	478501	478502	7926	478501	0.015518523611448638
1000.0	0.0	1	480001	480002	8029	480001	0.015518523611448638
1000.0	0.0	1	481501	481502	8239	481501	0.015518523611448638
1000.0	0.0	1	483001	483002	8309	483001	0.015518523611448638
1000.0	0.0	1	484501	484502	8368	484501	0.015518523611448638
1000.0	0.0	1	486001	486002	8354	486001	0.015518523611448638
1000.0	0.0	1	487501	487502	8498	487501	0.015518523611448638
1000.0	0.0	1	489001	489002	8417	489001	0.015518523611448638
1000.0	0.0	1	490501	490502	8434	490501	0.015518523611448638
1000.0	0.0	1	492001	492002	8391	492001	0.015518523611448638
1000.0	0.0	1	493501	493502	8679	493501	0.015518523611448638
1000.0	0.0	1	495001	495002	9148	495001	0.015518523611448638
1000.0	0.0	1	496501	496502	9569	496501	0.015518523611448638
1000.0	0.0	1	498001	498002	9902	498001	0.015518523611448638
1000.0	0.0	1	499501	499502	10013	499501	0.015518523611448638
1000.0	0.0	1	501001	501002	9950	501001	0.015518523611448638
1000.0	0.0	1	502501	502502	9934	502501	0.015518523611448638
1000.0	0.0	1	504001	504002	9840	504001	0.015518523611448638
1000.0	0.0	1	505501	505502	9851	505501	0.015518523611448638
1000.0	0.0	1	507001	507002	9952	507001	0.015518523611448638
1000.0	0.0	1	508501	508502	9864	508501	0.015518523611448638
1000.0	0.0	1	510001	510002	9542	510001	0.015518523611448638
1000.0	0.0	1	511501	511502	9576	511501	0.015518523611448638
1000.0	0.0	1	513001	513002	9364	513001	0.015518523611448638
1000.0	0.0	1	514501	514502	9417	514501	0.015518523611448638
1000.0	0.0	1	516001	516002	9352	516001	0.015518523611448638
1000.0	0.0	1	517501	517502	9283	517501	0.015518523611448638
1000.0	0.0	1	519001	519002	9512	519001	0.015518523611448638
1000.0	0.0	1	520501	520502	9429	520501	0.015518523611448638
1000.0	0.0	1	522001	522002	9633	522001	0.015518523611448638
1000.0	0.0	1	523501	523502	9577	523501	0.015518523611448638
1000.0	0.0	1	525001	525002	9521	525001	0.015518523611448638
1000.0	0.0	1	526501	526502	9211	526501	0.015518523611448638
1000.0	0.0	1	528001	528002	9219	528001	0.015518523611448638
1000.0	0.0	1	529501	529502	8921	529501	0.015518523611448638
1000.0	0.0	1	531001	531002	8818	531001	0.015518523611448638
1000.0	0.0	1	532501	532502	8667	532501	0.015518523611448638
1000.0	0.0	1	534001	534002	8654	534001	0.015518523611448638
1000.0	0.0	1	535501	535502	8863	535501	0.015518523611448638
1000.0	0.0	1	537001	537002	8860	537001	0.015518523611448638
1000.0	0.0	1	538501	538502	9055	538501	0.015518523611448638
1000.0	0.0	1	540001	540002	9012	540001	0.015518523611448638
1000.0	0.0	1	541501	541502	9017	541501	0.015518523611448638
1000.0	0.0	1	543001	543002	8743	543001	0.015518523611448638
1000.0	0.0	1	544501	544502	8790	544501	0.015518523611448638
1000.0	0.0	1	546001	546002	8777	546001	0.015518523611448638
1000.0	0.0	1	547501	547502	8745	547501	0.015518523611448638
1000.0	0.0	1	549001	549002	8723	549001	0.015518523611448638
1000.0	0.0	1	550501	550502	8445	550501	0.015518523611448638
1000.0	0.0	1	552001	552002	8426	552001	0.015518523611448638
1000.0	0.0	1	553501	553502	8412	553501	0.015518523611448638
1000.0	0.0	1	555001	555002	8266	555001	0.015518523611448638
1000.0	0.0	1	556501	556502	8166	556501	0.015518523611448638
1000.0	0.0	1	558001	558002	7933	558001	0.015518523611448638
1000.0	0.0	1	559501	559502	7875	559501	0.015518523611448638
1000.0	0.0	1	561001	561002	7852	561001	0.015518523611448638
1000.0	0.0	1	562501	562502	7833	562501	0.015518523611448638
1000.0	0.0	1	564001	564002	7878	564001	0.015518523611448638
1000.0	0.0	1	565501	565502	7546	565501	0.015518523611448638
1000.0	0.0	1	567001	567002	7344	567001	0.015518523611448638
1000.0	0.0	1	568501	568502	7430	568501	0.015518523611448638
1000.0	0.0	1	570001	570002	7478	570001	0.015518523611448638
1000.0	0.0	1	571501	571502	7536	571501	0.015518523611448638
1000.0	0.0	1	573001	573002	7506	573001	0.015518523611448638
1000.0	0.0	1	574501	574502	7530	574501	0.015518523611448638
1000.0	0.0	1	576001	576002	7475	576001	0.015518523611448638
1000.0	0.0	1	577501	577502	7204	577501	0.015518523611448638
1000.0	0.0	1	579001	579002	7266	579001	0.015518523611448638
1000.0	0.0	1	580501	580502	7244	580501	0.015518523611448638
1000.0	0.0	1	582001	582002	7019	582001	0.015518523611448638
1000.0	0.0	1	583501	583502	6986	583501	0.015518523611448638
1000.0	0.0	1	585001	585002	6974	585001	0.015518523611448638
1000.0	0.0	1	586501	586502	6984	586501	0.015518523611448638
1000.0	0.0	1	588001	588002	6959	588001	0.015518523611448638
1000.0	0.0	1	589501	589502	6989	589501	0.015518523611448638
1000.0	0.0	1	591001	591002	7151	591001	0.015518523611448638
1000.0	0.0	1	592501	592502	7153	592501	0.015518523611448638
1000.0	0.0	1	594001	594002	7089	594001	0.015518523611448638
1000.0	0.0	1	595501	595502	6751	595501	0.015518523611448638
1000.0	0.0	1	597001	597002	6790	597001	0.015518523611448638
1000.0	0.0	1	598501	598502	6846	598501	0.015518523611448638
1000.0	0.0	1	600001	600002	6751	600001	0.015518523611448638
1000.0	0.0	1	601501	601502	6709	601501	0.015518523611448638
1000.0	0.0	1	603001	603002	6407	603001	0.015518523611448638
1000.0	0.0	1	604501	604502	6326	604501	0.015518523611448638
1000.0	0.0	1	606001	606002	6214	606001	0.015518523611448638
1000.0	0.0	1	607501	607502	6204	607501	0.015518523611448638
1000.0	0.0	1	609001	609002	6156	609001	0.015518523611448638
1000.0	0.0	1	610501	610502	6103	610501	0.015518523611448638
1000.0	0.0	1	612001	612002	6255	612001	0.015518523611448638
1000.0	0.0	1	613501	613502	5919	613501	0.015518523611448638
1000.0	0.0	1	615001	615002	5926	615001	0.015518523611448638
1000.0	0.0	1	616501	616502	5898	616501	0.015518523611448638
1000.0	0.0	1	618001	618002	6041	618001	0.015518523611448638
1000.0	0.0	1	619501	619502	6213	619501	0.015518523611448638
1000.0	0.0	1	621001	621002	6299	621001	0.015518523611448638
1000.0	0.0	1	622501	622502	6265	622501	0.015518523611448638
1000.0	0.0	1	624001	624002	6560	624001	0.015518523611448638
1000.0	0.0	1	625501	625502	6623	625501	0.015518523611448638
1000.0	0.0	1	627001	627002	6644	627001	0.015518523611448638
1000.0	0.0	1	628501	628502	6673	628501	0.015518523611448638
1000.0	0.0	1	630001	630002	6626	630001	0.015518523611448638
1000.0	0.0	1	631501	631502	6849	631501	0.015518523611448638
1000.0	0.0	1	633001	633002	6809	633001	0.015518523611448638
1000.0	0.0	1	634501	634502	7160	634501	0.015518523611448638
1000.0	0.0	1	636001	636002	7186	636001	0.015518523611448638
1000.0	0.0	1	637501	637502	7759	637501	0.015518523611448638
1000.0	0.0	1	639001	639002	7843	639001	0.015518523611448638
1000.0	0.0	1	640501	640502	8118	640501	0.015518523611448638
1000.0	0.0	1	642001	642002	8209	642001	0.015518523611448638
1000.0	0.0	1	643501	643502	8213	643501	0.015518523611448638
1000.0	0.0	1	645001	645002	8541	645001	0.015518523611448638
1000.0	0.0	1	646501	646502	8639	646501	0.015518523611448638
1000.0	0.0	1	648001	648002	8568	648001	0.015518523611448638
1000.0	0.0	1	649501	649502	8566	649501	0.015518523611448638
1000.0	0.0	1	651001	651002	8553	651001	0.015518523611448638
1000.0	0.0	1	652501	652502	8664	652501	0.015518523611448638
1000.0	0.0	1	654001	654002	8429	654001	0.015518523611448638
1000.0	0.0	1	655501	655502	9375	655501	0.015518523611448638
1000.0	0.0	1	657001	657002	9616	657001	0.015518523611448638
1000.0	0.0	1	658501	658502	9658	658501	0.015518523611448638
1000.0	0.0	1	660001	660002	9688	660001	0.015518523611448638
1000.0	0.0	1	661501	661502	9714	661501	0.015518523611448638
1000.0	0.0	1	663001	663002	9509	663001	0.015518523611448638
1000.0	0.0	1	664501	664502	9485	664501	0.015518523611448638
1000.0	0.0	1	666001	666002	9477	666001	0.015518523611448638
1000.0	0.0	1	667501	667502	9586	667501	0.015518523611448638
1000.0	0.0	1	669001	669002	9726	669001	0.015518523611448638
1000.0	0.0	1	670501	670502	9844	670501	0.015518523611448638
1000.0	0.0	1	672001	672002	9518	672001	0.015518523611448638
1000.0	0.0	1	673501	673502	9725	673501	0.015518523611448638
1000.0	0.0	1	675001	675002	9630	675001	0.015518523611448638
1000.0	0.0	1	676501	676502	9708	676501	0.015518523611448638
1000.0	0.0	1	678001	678002	9731	678001	0.015518523611448638
1000.0	0.0	1	679501	679502	9984	679501	0.015518523611448638
1000.0	0.0	1	681001	681002	10101	681001	0.015518523611448638
1000.0	0.0	1	682501	682502	10120	682501	0.015518523611448638
1000.0	0.0	1	684001	684002	10140	684001	0.015518523611448638
1000.0	0.0	1	685501	685502	10135	685501	0.015518523611448638
1000.0	0.0	1	687001	687002	10255	687001	0.015518523611448638
1000.0	0.0	1	688501	688502	10306	688501	0.015518523611448638
1000.0	0.0	1	690001	690002	10107	690001	0.015518523611448638
1000.0	0.0	1	691501	691502	10211	691501	0.015518523611448638
1000.0	0.0	1	693001	693002	9424	693001	0.015518523611448638
1000.0	0.0	1	694501	694502	9628	694501	0.015518523611448638
1000.0	0.0	1	696001	696002	9868	696001	0.015518523611448638
1000.0	0.0	1	697501	697502	9881	697501	0.015518523611448638
1000.0	0.0	1	699001	699002	10083	699001	0.015518523611448638
1000.0	0.0	1	700501	700502	10030	700501	0.015518523611448638
1000.0	0.0	1	702001	702002	9962	702001	0.015518523611448638
1000.0	0.0	1	703501	703502	9887	703501	0.015518523611448638
1000.0	0.0	1	705001	705002	9881	705001	0.015518523611448638
1000.0	0.0	1	706501	706502	9904	706501	0.015518523611448638
1000.0	0.0	1	708001	708002	10003	708001	0.015518523611448638
1000.0	0.0	1	709501	709502	10025	709501	0.015518523611448638
1000.0	0.0	1	711001	711002	10047	711001	0.015518523611448638
1000.0	0.0	1	712501	712502	10055	712501	0.015518523611448638
1000.0	0.0	1	714001	714002	10223	714001	0.015518523611448638
1000.0	0.0	1	715501	715502	10234	715501	0.015518523611448638
1000.0	0.0	1	717001	717002	10119	717001	0.015518523611448638
1000.0	0.0	1	718501	718502	9995	718501	0.015518523611448638
1000.0	0.0	1	720001	720002	9718	720001	0.015518523611448638
1000.0	0.0	1	721501	721502	9750	721501	0.015518523611448638
1000.0	0.0	1	723001	723002	9853	723001	0.015518523611448638
1000.0	0.0	1	724501	724502	9654	724501	0.015518523611448638
1000.0	0.0	1	726001	726002	9497	726001	0.015518523611448638
1000.0	0.0	1	727501	727502	9331	727501	0.015518523611448638
1000.0	0.0	1	729001	729002	9203	729001	0.015518523611448638
1000.0	0.0	1	730501	730502	9135	730501	0.015518523611448638
1000.0	0.0	1	732001	732002	9145	732001	0.015518523611448638
1000.0	0.0	1	733501	733502	8897	733501	0.015518523611448638
1000.0	0.0	1	735001	735002	8929	735001	0.015518523611448638
1000.0	0.0	1	736501	736502	8913	736501	0.015518523611448638
1000.0	0.0	1	738001	738002	8867	738001	0.015518523611448638
1000.0	0.0	1	739501	739502	8702	739501	0.015518523611448638
1000.0	0.0	1	741001	741002	8924	741001	0.015518523611448638
1000.0	0.0	1	742501	742502	8922	742501	0.015518523611448638
1000.0	0.0	1	744001	744002	8911	744001	0.015518523611448638
1000.0	0.0	1	745501	745502	8932	745501	0.015518523611448638
1000.0	0.0	1	747001	747002	9153	747001	0.015518523611448638
1000.0	0.0	1	748501	748502	9194	748501	0.015518523611448638
1000.0	0.0	1	750001	750002	9042	750001	0.015518523611448638
1000.0	0.0	1	751501	751502	8394	751501	0.015518523611448638
1000.0	0.0	1	753001	753002	7862	753001	0.015518523611448638
1000.0	0.0	1	754501	754502	7833	754501	0.015518523611448638
1000.0	0.0	1	756001	756002	7777	756001	0.015518523611448638
1000.0	0.0	1	757501	757502	7855	757501	0.015518523611448638
1000.0	0.0	1	759001	759002	7688	759001	0.015518523611448638
1000.0	0.0	1	760501	760502	8505	760501	0.015518523611448638
1000.0	0.0	1	762001	762002	8539	762001	0.015518523611448638
1000.0	0.0	1	763501	763502	8534	763501	0.015518523611448638
1000.0	0.0	1	765001	765002	8667	765001	0.015518523611448638
1000.0	0.0	1	766501	766502	8940	766501	0.015518523611448638
1000.0	0.0	1	768001	768002	8964	768001	0.015518523611448638
1000.0	0.0	1	769501	769502	8928	769501	0.015518523611448638
1000.0	0.0	1	771001	771002	9099	771001	0.015518523611448638
1000.0	0.0	1	772501	772502	9166	772501	0.015518523611448638
1000.0	0.0	1	774001	774002	9098	774001	0.015518523611448638
1000.0	0.0	1	775501	775502	9089	775501	0.015518523611448638
1000.0	0.0	1	777001	777002	9035	777001	0.015518523611448638
1000.0	0.0	1	778501	778502	8936	778501	0.015518523611448638
1000.0	0.0	1	780001	780002	8884	780001	0.015518523611448638
1000.0	0.0	1	781501	781502	9050	781501	0.015518523611448638
1000.0	0.0	1	783001	783002	8910	783001	0.015518523611448638
1000.0	0.0	1	784501	784502	8875	784501	0.015518523611448638
1000.0	0.0	1	786001	786002	8827	786001	0.015518523611448638
1000.0	0.0	1	787501	787502	8829	787501	0.015518523611448638
1000.0	0.0	1	789001	789002	8645	789001	0.015518523611448638
1000.0	0.0	1	790501	790502	8706	790501	0.015518523611448638
1000.0	0.0	1	792001	792002	8624	792001	0.015518523611448638
1000.0	0.0	1	793501	793502	8624	793501	0.015518523611448638
1000.0	0.0	1	795001	795002	8446	795001	0.015518523611448638
1000.0	0.0	1	796501	796502	8195	796501	0.015518523611448638
1000.0	0.0	1	798001	798002	8204	798001	0.015518523611448638
1000.0	0.0	1	799501	799502	8146	799501	0.015518523611448638
1000.0	0.0	1	801001	801002	8225	801001	0.015518523611448638
1000.0	0.0	1	802501	802502	8248	802501	0.015518523611448638
1000.0	0.0	1	804001	804002	8305	804001	0.015518523611448638
1000.0	0.0	1	805501	805502	8098	805501	0.015518523611448638
1000.0	0.0	1	807001	807002	8098	807001	0.015518523611448638
1000.0	0.0	1	808501	808502	8066	808501	0.015518523611448638
1000.0	0.0	1	810001	810002	8374	810001	0.015518523611448638
1000.0	0.0	1	811501	811502	8424	811501	0.015518523611448638
1000.0	0.0	1	813001	813002	8709	813001	0.015518523611448638
1000.0	0.0	1	814501	814502	8815	814501	0.015518523611448638
1000.0	0.0	1	816001	816002	8830	816001	0.015518523611448638
1000.0	0.0	1	817501	817502	8835	817501	0.015518523611448638
1000.0	0.0	1	819001	819002	8088	819001	0.015518523611448638
1000.0	0.0	1	820501	820502	8042	820501	0.015518523611448638
1000.0	0.0	1	822001	822002	7978	822001	0.015518523611448638
1000.0	0.0	1	823501	823502	8470	823501	0.015518523611448638
1000.0	0.0	1	825001	825002	8739	825001	0.015518523611448638
1000.0	0.0	1	826501	826502	8727	826501	0.015518523611448638
1000.0	0.0	1	828001	828002	8464	828001	0.015518523611448638
1000.0	0.0	1	829501	829502	8374	829501	0.015518523611448638
1000.0	0.0	1	831001	831002	8341	831001	0.015518523611448638
1000.0	0.0	1	832501	832502	8134	832501	0.015518523611448638
1000.0	0.0	1	834001	834002	7856	834001	0.015518523611448638
1000.0	0.0	1	835501	835502	7931	835501	0.015518523611448638
1000.0	0.0	1	837001	837002	7527	837001	0.015518523611448638
1000.0	0.0	1	838501	838502	7463	838501	0.015518523611448638
1000.0	0.0	1	840001	840002	7663	840001	0.015518523611448638
1000.0	0.0	1	841501	841502	7678	841501	0.015518523611448638
1000.0	0.0	1	843001	843002	7628	843001	0.015518523611448638
1000.0	0.0	1	844501	844502	7666	844501	0.015518523611448638
1000.0	0.0	1	846001	846002	8008	846001	0.015518523611448638
1000.0	0.0	1	847501	847502	7878	847501	0.015518523611448638
1000.0	0.0	1	849001	849002	7892	849001	0.015518523611448638
1000.0	0.0	1	850501	850502	7914	850501	0.015518523611448638
1000.0	0.0	1	852001	852002	7890	852001	0.015518523611448638
1000.0	0.0	1	853501	853502	7878	853501	0.015518523611448638
1000.0	0.0	1	855001	855002	7881	855001	0.015518523611448638
1000.0	0.0	1	856501	856502	7934	856501	0.015518523611448638
1000.0	0.0	1	858001	858002	7501	858001	0.015518523611448638
1000.0	0.0	1	859501	859502	7562	859501	0.015518523611448638
1000.0	0.0	1	861001	861002	7562	861001	0.015518523611448638
1000.0	0.0	1	862501	862502	7589	862501	0.015518523611448638
1000.0	0.0	1	864001	864002	7581	864001	0.015518523611448638
1000.0	0.0	1	865501	865502	7608	865501	0.015518523611448638
1000.0	0.0	1	867001	867002	7699	867001	0.015518523611448638
1000.0	0.0	1	868501	868502	7533	868501	0.015518523611448638
1000.0	0.0	1	870001	870002	7619	870001	0.015518523611448638
1000.0	0.0	1	871501	871502	7951	871501	0.015518523611448638
1000.0	0.0	1	873001	873002	7954	873001	0.015518523611448638
1000.0	0.0	1	874501	874502	7946	874501	0.015518523611448638
1000.0	0.0	1	876001	876002	7449	876001	0.015518523611448638
1000.0	0.0	1	877501	877502	7859	877501	0.015518523611448638
1000.0	0.0	1	879001	879002	7538	879001	0.015518523611448638
1000.0	0.0	1	880501	880502	7443	880501	0.015518523611448638
1000.0	0.0	1	882001	882002	7621	882001	0.015518523611448638
1000.0	0.0	1	883501	883502	8302	883501	0.015518523611448638
1000.0	0.0	1	885001	885002	8363	885001	0.015518523611448638
1000.0	0.0	1	886501	886502	8280	886501	0.015518523611448638
1000.0	0.0	1	888001	888002	8360	888001	0.015518523611448638
1000.0	0.0	1	889501	889502	8402	889501	0.015518523611448638
1000.0	0.0	1	891001	891002	8361	891001	0.015518523611448638
1000.0	0.0	1	892501	892502	8480	892501	0.015518523611448638
1000.0	0.0	1	894001	894002	8434	894001	0.015518523611448638
1000.0	0.0	1	895501	895502	8680	895501	0.015518523611448638
1000.0	0.0	1	897001	897002	8673	897001	0.015518523611448638
1000.0	0.0	1	898501	898502	8682	898501	0.015518523611448638
1000.0	0.0	1	900001	900002	9059	900001	0.015518523611448638
1000.0	0.0	1	901501	901502	8818	901501	0.015518523611448638
1000.0	0.0	1	903001	903002	8856	903001	0.015518523611448638
1000.0	0.0	1	904501	904502	8895	904501	0.015518523611448638
1000.0	0.0	1	906001	906002	8862	906001	0.015518523611448638
1000.0	0.0	1	907501	907502	8784	907501	0.015518523611448638
1000.0	0.0	1	909001	909002	8895	909001	0.015518523611448638
1000.0	0.0	1	910501	910502	8851	910501	0.015518523611448638
1000.0	0.0	1	912001	912002	8862	912001	0.015518523611448638
1000.0	0.0	1	913501	913502	9052	913501	0.015518523611448638
1000.0	0.0	1	915001	915002	8944	915001	0.015518523611448638
1000.0	0.0	1	916501	916502	8767	916501	0.015518523611448638
1000.0	0.0	1	918001	918002	7981	918001	0.015518523611448638
1000.0	0.0	1	919501	919502	7833	919501	0.015518523611448638
1000.0	0.0	1	921001	921002	7850	921001	0.015518523611448638
1000.0	0.0	1	922501	922502	7860	922501	0.015518523611448638
1000.0	0.0	1	924001	924002	7976	924001	0.015518523611448638
1000.0	0.0	1	925501	925502	7849	925501	0.015518523611448638
1000.0	0.0	1	927001	927002	7649	927001	0.015518523611448638
1000.0	0.0	1	928501	928502	7932	928501	0.015518523611448638
1000.0	0.0	1	930001	930002	7734	930001	0.015518523611448638
1000.0	0.0	1	931501	931502	7711	931501	0.015518523611448638
1000.0	0.0	1	933001	933002	7677	933001	0.015518523611448638
1000.0	0.0	1	934501	934502	7464	934501	0.015518523611448638
1000.0	0.0	1	936001	936002	7359	936001	0.015518523611448638
1000.0	0.0	1	937501	937502	7254	937501	0.015518523611448638
1000.0	0.0	1	939001	939002	7315	939001	0.015518523611448638
1000.0	0.0	1	940501	940502	7339	940501	0.015518523611448638
1000.0	0.0	1	942001	942002	7884	942001	0.015518523611448638
1000.0	0.0	1	943501	943502	7789	943501	0.015518523611448638
1000.0	0.0	1	945001	945002	7731	945001	0.015518523611448638
1000.0	0.0	1	946501	946502	7700	946501	0.015518523611448638
1000.0	0.0	1	948001	948002	7749	948001	0.015518523611448638
1000.0	0.0	1	949501	949502	7891	949501	0.015518523611448638
1000.0	0.0	1	951001	951002	7841	951001	0.015518523611448638
1000.0	0.0	1	952501	952502	7835	952501	0.015518523611448638
1000.0	0.0	1	954001	954002	8421	954001	0.015518523611448638
1000.0	0.0	1	955501	955502	8135	955501	0.015518523611448638
1000.0	0.0	1	957001	957002	8052	957001	0.015518523611448638
1000.0	0.0	1	958501	958502	8194	958501	0.015518523611448638
1000.0	0.0	1	960001	960002	8406	960001	0.015518523611448638
1000.0	0.0	1	961501	961502	8338	961501	0.015518523611448638
1000.0	0.0	1	963001	963002	8241	963001	0.015518523611448638
1000.0	0.0	1	964501	964502	8376	964501	0.015518523611448638
1000.0	0.0	1	966001	966002	8353	966001	0.015518523611448638
1000.0	0.0	1	967501	967502	8468	967501	0.015518523611448638
1000.0	0.0	1	969001	969002	8509	969001	0.015518523611448638
1000.0	0.0	1	970501	970502	8722	970501	0.015518523611448638
1000.0	0.0	1	972001	972002	8733	972001	0.015518523611448638
1000.0	0.0	1	973501	973502	8019	973501	0.015518523611448638
1000.0	0.0	1	975001	975002	8155	975001	0.015518523611448638
1000.0	0.0	1	976501	976502	8068	976501	0.015518523611448638
1000.0	0.0	1	978001	978002	8186	978001	0.015518523611448638
1000.0	0.0	1	979501	979502	8114	979501	0.015518523611448638
1000.0	0.0	1	981001	981002	8282	981001	0.015518523611448638
1000.0	0.0	1	982501	982502	8211	982501	0.015518523611448638
1000.0	0.0	1	984001	984002	8102	984001	0.015518523611448638
1000.0	0.0	1	985501	985502	7878	985501	0.015518523611448638
1000.0	0.0	1	987001	987002	7958	987001	0.015518523611448638
1000.0	0.0	1	988501	988502	8262	988501	0.015518523611448638
1000.0	0.0	1	990001	990002	8235	990001	0.015518523611448638
1000.0	0.0	1	991501	991502	8549	991501	0.015518523611448638
1000.0	0.0	1	993001	993002	8659	993001	0.015518523611448638
1000.0	0.0	1	994501	994502	8872	994501	0.015518523611448638
1000.0	0.0	1	996001	996002	8705	996001	0.015518523611448638
1000.0	0.0	1	997501	997502	8734	997501	0.015518523611448638
1000.0	0.0	1	999001	999002	8633	999001	0.015518523611448638
1000.0	0.0	1	1000501	1000502	8839	1000501	0.015518523611448638
1000.0	0.0	1	1002001	1002002	9003	1002001	0.015518523611448638
1000.0	0.0	1	1003501	1003502	8963	1003501	0.015518523611448638
1000.0	0.0	1	1005001	1005002	9020	1005001	0.015518523611448638
1000.0	0.0	1	1006501	1006502	8812	1006501	0.015518523611448638
1000.0	0.0	1	1008001	1008002	8627	1008001	0.015518523611448638
1000.0	0.0	1	1009501	1009502	8702	1009501	0.015518523611448638
1000.0	0.0	1	1011001	1011002	8318	1011001	0.015518523611448638
1000.0	0.0	1	1012501	1012502	8416	1012501	0.015518523611448638
1000.0	0.0	1	1014001	1014002	8554	1014001	0.015518523611448638
1000.0	0.0	1	1015501	1015502	8504	1015501	0.015518523611448638
1000.0	0.0	1	1017001	1017002	8356	1017001	0.015518523611448638
1000.0	0.0	1	1018501	1018502	8248	1018501	0.015518523611448638
1000.0	0.0	1	1020001	1020002	8258	1020001	0.015518523611448638
1000.0	0.0	1	1021501	1021502	8323	1021501	0.015518523611448638
1000.0	0.0	1	1023001	1023002	8477	1023001	0.015518523611448638
1000.0	0.0	1	1024501	1024502	8472	1024501	0.015518523611448638
1000.0	0.0	1	1026001	1026002	8361	1026001	0.015518523611448638
1000.0	0.0	1	1027501	1027502	8328	1027501	0.015518523611448638
1000.0	0.0	1	1029001	1029002	8365	1029001	0.015518523611448638
1000.0	0.0	1	1030501	1030502	8390	1030501	0.015518523611448638
1000.0	0.0	1	1032001	1032002	8417	1032001	0.015518523611448638
1000.0	0.0	1	1033501	1033502	8375	1033501	0.015518523611448638
1000.0	0.0	1	1035001	1035002	8346	1035001	0.015518523611448638
1000.0	0.0	1	1036501	1036502	7954	1036501	0.015518523611448638
1000.0	0.0	1	1038001	1038002	7905	1038001	0.015518523611448638
1000.0	0.0	1	1039501	1039502	7938	1039501	0.015518523611448638
1000.0	0.0	1	1041001	1041002	7960	1041001	0.015518523611448638
1000.0	0.0	1	1042501	1042502	7816	1042501	0.015518523611448638
1000.0	0.0	1	1044001	1044002	7640	1044001	0.015518523611448638
1000.0	0.0	1	1045501	1045502	7577	1045501	0.015518523611448638
1000.0	0.0	1	1047001	1047002	7573	1047001	0.015518523611448638
1000.0	0.0	1	1048501	1048502	7427	1048501	0.015518523611448638
1000.0	0.0	1	1050001	1050002	7300	1050001	0.015518523611448638
1000.0	0.0	1	1051501	1051502	7482	1051501	0.015518523611448638
1000.0	0.0	1	1053001	1053002	7353	1053001	0.015518523611448638
1000.0	0.0	1	1054501	1054502	7497	1054501	0.015518523611448638
1000.0	0.0	1	1056001	1056002	7556	1056001	0.015518523611448638
1000.0	0.0	1	1057501	1057502	7556	1057501	0.015518523611448638
1000.0	0.0	1	1059001	1059002	7242	1059001	0.015518523611448638
1000.0	0.0	1	1060501	1060502	7332	1060501	0.015518523611448638
1000.0	0.0	1	1062001	1062002	7314	1062001	0.015518523611448638
1000.0	0.0	1	1063501	1063502	7300	1063501	0.015518523611448638
1000.0	0.0	1	1065001	1065002	7737	1065001	0.015518523611448638
1000.0	0.0	1	1066501	1066502	7649	1066501	0.015518523611448638
1000.0	0.0	1	1068001	1068002	7779	1068001	0.015518523611448638
1000.0	0.0	1	1069501	1069502	7784	1069501	0.015518523611448638
1000.0	0.0	1	1071001	1071002	7868	1071001	0.015518523611448638
1000.0	0.0	1	1072501	1072502	7798	1072501	0.015518523611448638
1000.0	0.0	1	1074001	1074002	8050	1074001	0.015518523611448638
1000.0	0.0	1	1075501	1075502	7962	1075501	0.015518523611448638
1000.0	0.0	1	1077001	1077002	7923	1077001	0.015518523611448638
1000.0	0.0	1	1078501	1078502	7955	1078501	0.015518523611448638
1000.0	0.0	1	1080001	1080002	8128	1080001	0.015518523611448638
1000.0	0.0	1	1081501	1081502	8084	1081501	0.015518523611448638
1000.0	0.0	1	1083001	1083002	8025	1083001	0.015518523611448638
1000.0	0.0	1	1084501	1084502	8209	1084501	0.015518523611448638
1000.0	0.0	1	1086001	1086002	8140	1086001	0.015518523611448638
1000.0	0.0	1	1087501	1087502	7878	1087501	0.015518523611448638
1000.0	0.0	1	1089001	1089002	7877	1089001	0.015518523611448638
1000.0	0.0	1	1090501	1090502	8146	1090501	0.015518523611448638
1000.0	0.0	1	1092001	1092002	8124	1092001	0.015518523611448638
1000.0	0.0	1	1093501	1093502	8096	1093501	0.015518523611448638
1000.0	0.0	1	1095001	1095002	8163	1095001	0.015518523611448638
1000.0	0.0	1	1096501	1096502	8136	1096501	0.015518523611448638
1000.0	0.0	1	1098001	1098002	8315	1098001	0.015518523611448638
1000.0	0.0	1	1099501	1099502	8065	1099501	0.015518523611448638
1000.0	0.0	1	1101001	1101002	8085	1101001	0.015518523611448638
1000.0	0.0	1	1102501	1102502	7949	1102501	0.015518523611448638
1000.0	0.0	1	1104001	1104002	7947	1104001	0.015518523611448638
1000.0	0.0	1	1105501	1105502	8079	1105501	0.015518523611448638
1000.0	0.0	1	1107001	1107002	8048	1107001	0.015518523611448638
1000.0	0.0	1	1108501	1108502	8214	1108501	0.015518523611448638
1000.0	0.0	1	1110001	1110002	8038	1110001	0.015518523611448638
1000.0	0.0	1	1111501	1111502	8080	1111501	0.015518523611448638
1000.0	0.0	1	1113001	1113002	8006	1113001	0.015518523611448638
1000.0	0.0	1	1114501	1114502	8017	1114501	0.015518523611448638
1000.0	0.0	1	1116001	1116002	7823	1116001	0.015518523611448638
1000.0	0.0	1	1117501	1117502	7533	1117501	0.015518523611448638
1000.0	0.0	1	1119001	1119002	7645	1119001	0.015518523611448638
1000.0	0.0	1	1120501	1120502	7483	1120501	0.015518523611448638
1000.0	0.0	1	1122001	1122002	7524	1122001	0.015518523611448638
1000.0	0.0	1	1123501	1123502	7513	1123501	0.015518523611448638
1000.0	0.0	1	1125001	1125002	7312	1125001	0.015518523611448638
1000.0	0.0	1	1126501	1126502	7264	1126501	0.015518523611448638
1000.0	0.0	1	1128001	1128002	7202	1128001	0.015518523611448638
1000.0	0.0	1	1129501	1129502	7133	1129501	0.015518523611448638
1000.0	0.0	1	1131001	1131002	7151	1131001	0.015518523611448638
1000.0	0.0	1	1132501	1132502	6894	1132501	0.015518523611448638
1000.0	0.0	1	1134001	1134002	6943	1134001	0.015518523611448638
1000.0	0.0	1	1135501	1135502	6989	1135501	0.015518523611448638
1000.0	0.0	1	1137001	1137002	7156	1137001	0.015518523611448638
1000.0	0.0	1	1138501	1138502	7105	1138501	0.015518523611448638
1000.0	0.0	1	1140001	1140002	7140	1140001	0.015518523611448638
1000.0	0.0	1	1141501	1141502	7634	1141501	0.015518523611448638
1000.0	0.0	1	1143001	1143002	7587	1143001	0.015518523611448638
1000.0	0.0	1	1144501	1144502	7768	1144501	0.015518523611448638
1000.0	0.0	1	1146001	1146002	7784	1146001	0.015518523611448638
1000.0	0.0	1	1147501	1147502	7842	1147501	0.015518523611448638
1000.0	0.0	1	1149001	1149002	7786	1149001	0.015518523611448638
1000.0	0.0	1	1150501	1150502	8077	1150501	0.015518523611448638
1000.0	0.0	1	1152001	1152002	8074	1152001	0.015518523611448638
1000.0	0.0	1	1153501	1153502	8071	1153501	0.015518523611448638
1000.0	0.0	1	1155001	1155002	7905	1155001	0.015518523611448638
1000.0	0.0	1	1156501	1156502	7882	1156501	0.015518523611448638
1000.0	0.0	1	1158001	1158002	7889	1158001	0.015518523611448638
1000.0	0.0	1	1159501	1159502	7928	1159501	0.015518523611448638
1000.0	0.0	1	1161001	1161002	8070	1161001	0.015518523611448638
1000.0	0.0	1	1162501	1162502	8103	1162501	0.015518523611448638
1000.0	0.0	1	1164001	1164002	8265	1164001	0.015518523611448638
1000.0	0.0	1	1165501	1165502	8363	1165501	0.015518523611448638
1000.0	0.0	1	1167001	1167002	8311	1167001	0.015518523611448638
1000.0	0.0	1	1168501	1168502	8318	1168501	0.015518523611448638
1000.0	0.0	1	1170001	1170002	8234	1170001	0.015518523611448638
1000.0	0.0	1	1171501	1171502	8241	1171501	0.015518523611448638
1000.0	0.0	1	1173001	1173002	8502	1173001	0.015518523611448638
1000.0	0.0	1	1174501	1174502	8229	1174501	0.015518523611448638
1000.0	0.0	1	1176001	1176002	7925	1176001	0.015518523611448638
1000.0	0.0	1	1177501	1177502	7839	1177501	0.015518523611448638
1000.0	0.0	1	1179001	1179002	7781	1179001	0.015518523611448638
1000.0	0.0	1	1180501	1180502	7437	1180501	0.015518523611448638
1000.0	0.0	1	1182001	1182002	7398	1182001	0.015518523611448638
1000.0	0.0	1	1183501	1183502	7772	1183501	0.015518523611448638
1000.0	0.0	1	1185001	1185002	8196	1185001	0.015518523611448638
1000.0	0.0	1	1186501	1186502	8211	1186501	0.015518523611448638
1000.0	0.0	1	1188001	1188002	8163	1188001	0.015518523611448638
1000.0	0.0	1	1189501	1189502	8262	1189501	0.015518523611448638
1000.0	0.0	1	1191001	1191002	8441	1191001	0.015518523611448638
1000.0	0.0	1	1192501	1192502	8530	1192501	0.015518523611448638
1000.0	0.0	1	1194001	1194002	8556	1194001	0.015518523611448638
1000.0	0.0	1	1195501	1195502	8400	1195501	0.015518523611448638
1000.0	0.0	1	1197001	1197002	8363	1197001	0.015518523611448638
1000.0	0.0	1	1198501	1198502	8346	1198501	0.015518523611448638
1000.0	0.0	1	1200001	1200002	8334	1200001	0.015518523611448638
1000.0	0.0	1	1201501	1201502	8448	1201501	0.015518523611448638
1000.0	0.0	1	1203001	1203002	8384	1203001	0.015518523611448638
1000.0	0.0	1	1204501	1204502	8397	1204501	0.015518523611448638
1000.0	0.0	1	1206001	1206002	8486	1206001	0.015518523611448638
1000.0	0.0	1	1207501	1207502	8187	1207501	0.015518523611448638
1000.0	0.0	1	1209001	1209002	8273	1209001	0.015518523611448638
1000.0	0.0	1	1210501	1210502	8242	1210501	0.015518523611448638
1000.0	0.0	1	1212001	1212002	8219	1212001	0.015518523611448638
1000.0	0.0	1	1213501	1213502	8182	1213501	0.015518523611448638
1000.0	0.0	1	1215001	1215002	7394	1215001	0.015518523611448638
1000.0	0.0	1	1216501	1216502	7394	1216501	0.015518523611448638
1000.0	0.0	1	1218001	1218002	7359	1218001	0.015518523611448638
1000.0	0.0	1	1219501	1219502	7393	1219501	0.015518523611448638
1000.0	0.0	1	1221001	1221002	7115	1221001	0.015518523611448638
1000.0	0.0	1	1222501	1222502	6832	1222501	0.015518523611448638
1000.0	0.0	1	1224001	1224002	6813	1224001	0.015518523611448638
1000.0	0.0	1	1225501	1225502	6838	1225501	0.015518523611448638
1000.0	0.0	1	1227001	1227002	6786	1227001	0.015518523611448638
1000.0	0.0	1	1228501	1228502	6625	1228501	0.015518523611448638
1000.0	0.0	1	1230001	1230002	6920	1230001	0.015518523611448638
1000.0	0.0	1	1231501	1231502	6868	1231501	0.015518523611448638
1000.0	0.0	1	1233001	1233002	6937	1233001	0.015518523611448638
1000.0	0.0	1	1234501	1234502	6935	1234501	0.015518523611448638
1000.0	0.0	1	1236001	1236002	7032	1236001	0.015518523611448638
1000.0	0.0	1	1237501	1237502	7171	1237501	0.015518523611448638
1000.0	0.0	1	1239001	1239002	7180	1239001	0.015518523611448638
1000.0	0.0	1	1240501	1240502	7288	1240501	0.015518523611448638
1000.0	0.0	1	1242001	1242002	7271	1242001	0.015518523611448638
1000.0	0.0	1	1243501	1243502	7350	1243501	0.015518523611448638
1000.0	0.0	1	1245001	1245002	7569	1245001	0.015518523611448638
1000.0	0.0	1	1246501	1246502	7543	1246501	0.015518523611448638
1000.0	0.0	1	1248001	1248002	7615	1248001	0.015518523611448638
1000.0	0.0	1	1249501	1249502	7624	1249501	0.015518523611448638
1000.0	0.0	1	1251001	1251002	7582	1251001	0.015518523611448638
1000.0	0.0	1	1252501	1252502	7730	1252501	0.015518523611448638
1000.0	0.0	1	1254001	1254002	7655	1254001	0.015518523611448638
1000.0	0.0	1	1255501	1255502	7687	1255501	0.015518523611448638
1000.0	0.0	1	1257001	1257002	7510	1257001	0.015518523611448638
1000.0	0.0	1	1258501	1258502	7519	1258501	0.015518523611448638
1000.0	0.0	1	1260001	1260002	7490	1260001	0.015518523611448638
1000.0	0.0	1	1261501	1261502	7494	1261501	0.015518523611448638
1000.0	0.0	1	1263001	1263002	7475	1263001	0.015518523611448638
1000.0	0.0	1	1264501	1264502	6941	1264501	0.015518523611448638
1000.0	0.0	1	1266001	1266002	6908	1266001	0.015518523611448638
1000.0	0.0	1	1267501	1267502	6883	1267501	0.015518523611448638
1000.0	0.0	1	1269001	1269002	6962	1269001	0.015518523611448638
1000.0	0.0	1	1270501	1270502	7157	1270501	0.015518523611448638
1000.0	0.0	1	1272001	1272002	7155	1272001	0.015518523611448638
1000.0	0.0	1	1273501	1273502	6978	1273501	0.015518523611448638
1000.0	0.0	1	1275001	1275002	7048	1275001	0.015518523611448638
1000.0	0.0	1	1276501	1276502	7083	1276501	0.015518523611448638
1000.0	0.0	1	1278001	1278002	7089	1278001	0.015518523611448638
1000.0	0.0	1	1279501	1279502	7023	1279501	0.015518523611448638
1000.0	0.0	1	1281001	1281002	6693	1281001	0.015518523611448638
1000.0	0.0	1	1282501	1282502	6756	1282501	0.015518523611448638
1000.0	0.0	1	1284001	1284002	6828	1284001	0.015518523611448638
1000.0	0.0	1	1285501	1285502	7152	1285501	0.015518523611448638
1000.0	0.0	1	1287001	1287002	7137	1287001	0.015518523611448638
1000.0	0.0	1	1288501	1288502	7205	1288501	0.015518523611448638
1000.0	0.0	1	1290001	1290002	7148	1290001	0.015518523611448638
1000.0	0.0	1	1291501	1291502	8002	1291501	0.015518523611448638
1000.0	0.0	1	1293001	1293002	8055	1293001	0.015518523611448638
1000.0	0.0	1	1294501	1294502	7871	1294501	0.015518523611448638
1000.0	0.0	1	1296001	1296002	8019	1296001	0.015518523611448638
1000.0	0.0	1	1297501	1297502	8111	1297501	0.015518523611448638
1000.0	0.0	1	1299001	1299002	8066	1299001	0.015518523611448638
1000.0	0.0	1	1300501	1300502	8106	1300501	0.015518523611448638
1000.0	0.0	1	1302001	1302002	8128	1302001	0.015518523611448638
1000.0	0.0	1	1303501	1303502	8303	1303501	0.015518523611448638
1000.0	0.0	1	1305001	1305002	8578	1305001	0.015518523611448638
1000.0	0.0	1	1306501	1306502	8880	1306501	0.015518523611448638
1000.0	0.0	1	1308001	1308002	8980	1308001	0.015518523611448638
1000.0	0.0	1	1309501	1309502	8933	1309501	0.015518523611448638
1000.0	0.0	1	1311001	1311002	8992	1311001	0.015518523611448638
1000.0	0.0	1	1312501	1312502	8998	1312501	0.015518523611448638
1000.0	0.0	1	1314001	1314002	9050	1314001	0.015518523611448638
1000.0	0.0	1	1315501	1315502	8922	1315501	0.015518523611448638
1000.0	0.0	1	1317001	1317002	8967	1317001	0.015518523611448638
1000.0	0.0	1	1318501	1318502	9040	1318501	0.015518523611448638
1000.0	0.0	1	1320001	1320002	8945	1320001	0.015518523611448638
1000.0	0.0	1	1321501	1321502	9043	1321501	0.015518523611448638
1000.0	0.0	1	1323001	1323002	9018	1323001	0.015518523611448638
1000.0	0.0	1	1324501	1324502	9009	1324501	0.015518523611448638
1000.0	0.0	1	1326001	1326002	9024	1326001	0.015518523611448638
1000.0	0.0	1	1327501	1327502	9103	1327501	0.015518523611448638
1000.0	0.0	1	1329001	1329002	9037	1329001	0.015518523611448638
1000.0	0.0	1	1330501	1330502	9131	1330501	0.015518523611448638
1000.0	0.0	1	1332001	1332002	8897	1332001	0.015518523611448638
1000.0	0.0	1	1333501	1333502	8921	1333501	0.015518523611448638
1000.0	0.0	1	1335001	1335002	8749	1335001	0.015518523611448638
1000.0	0.0	1	1336501	1336502	8787	1336501	0.015518523611448638
1000.0	0.0	1	1338001	1338002	8888	1338001	0.015518523611448638
1000.0	0.0	1	1339501	1339502	9016	1339501	0.015518523611448638
1000.0	0.0	1	1341001	1341002	9173	1341001	0.015518523611448638
1000.0	0.0	1	1342501	1342502	8560	1342501	0.015518523611448638
1000.0	0.0	1	1344001	1344002	8541	1344001	0.015518523611448638
1000.0	0.0	1	1345501	1345502	8620	1345501	0.015518523611448638
1000.0	0.0	1	1347001	1347002	8835	1347001	0.015518523611448638
1000.0	0.0	1	1348501	1348502	9045	1348501	0.015518523611448638
1000.0	0.0	1	1350001	1350002	9091	1350001	0.015518523611448638
1000.0	0.0	1	1351501	1351502	8823	1351501	0.015518523611448638
1000.0	0.0	1	1353001	1353002	8921	1353001	0.015518523611448638
1000.0	0.0	1	1354501	1354502	8725	1354501	0.015518523611448638
1000.0	0.0	1	1356001	1356002	8784	1356001	0.015518523611448638
1000.0	0.0	1	1357501	1357502	8811	1357501	0.015518523611448638
1000.0	0.0	1	1359001	1359002	8680	1359001	0.015518523611448638
1000.0	0.0	1	1360501	1360502	8782	1360501	0.015518523611448638
1000.0	0.0	1	1362001	1362002	8777	1362001	0.015518523611448638
1000.0	0.0	1	1363501	1363502	8692	1363501	0.015518523611448638
1000.0	0.0	1	1365001	1365002	8788	1365001	0.015518523611448638
1000.0	0.0	1	1366501	1366502	8233	1366501	0.015518523611448638
1000.0	0.0	1	1368001	1368002	8316	1368001	0.015518523611448638
1000.0	0.0	1	1369501	1369502	8284	1369501	0.015518523611448638
1000.0	0.0	1	1371001	1371002	8008	1371001	0.015518523611448638
1000.0	0.0	1	1372501	1372502	7937	1372501	0.015518523611448638
1000.0	0.0	1	1374001	1374002	8005	1374001	0.015518523611448638
1000.0	0.0	1	1375501	1375502	7844	1375501	0.015518523611448638
1000.0	0.0	1	1377001	1377002	7278	1377001	0.015518523611448638
1000.0	0.0	1	1378501	1378502	7476	1378501	0.015518523611448638
1000.0	0.0	1	1380001	1380002	7313	1380001	0.015518523611448638
1000.0	0.0	1	1381501	1381502	7424	1381501	0.015518523611448638
1000.0	0.0	1	1383001	1383002	7305	1383001	0.015518523611448638
1000.0	0.0	1	1384501	1384502	7218	1384501	0.015518523611448638
1000.0	0.0	1	1386001	1386002	6816	1386001	0.015518523611448638
1000.0	0.0	1	1387501	1387502	6747	1387501	0.015518523611448638
1000.0	0.0	1	1389001	1389002	6656	1389001	0.015518523611448638
1000.0	0.0	1	1390501	1390502	6768	1390501	0.015518523611448638
1000.0	0.0	1	1392001	1392002	6926	1392001	0.015518523611448638
1000.0	0.0	1	1393501	1393502	6954	1393501	0.015518523611448638
1000.0	0.0	1	1395001	1395002	6971	1395001	0.015518523611448638
1000.0	0.0	1	1396501	1396502	7099	1396501	0.015518523611448638
1000.0	0.0	1	1398001	1398002	7106	1398001	0.015518523611448638
1000.0	0.0	1	1399501	1399502	7418	1399501	0.015518523611448638
1000.0	0.0	1	1401001	1401002	7489	1401001	0.015518523611448638
1000.0	0.0	1	1402501	1402502	7462	1402501	0.015518523611448638
1000.0	0.0	1	1404001	1404002	7457	1404001	0.015518523611448638
1000.0	0.0	1	1405501	1405502	7350	1405501	0.015518523611448638
1000.0	0.0	1	1407001	1407002	7463	1407001	0.015518523611448638
1000.0	0.0	1	1408501	1408502	7583	1408501	0.015518523611448638
1000.0	0.0	1	1410001	1410002	7631	1410001	0.015518523611448638
1000.0	0.0	1	1411501	1411502	7762	1411501	0.015518523611448638
1000.0	0.0	1	1413001	1413002	7857	1413001	0.015518523611448638
1000.0	0.0	1	1414501	1414502	7906	1414501	0.015518523611448638
1000.0	0.0	1	1416001	1416002	7809	1416001	0.015518523611448638
1000.0	0.0	1	1417501	1417502	7931	1417501	0.015518523611448638
1000.0	0.0	1	1419001	1419002	8041	1419001	0.015518523611448638
1000.0	0.0	1	1420501	1420502	7887	1420501	0.015518523611448638
1000.0	0.0	1	1422001	1422002	7633	1422001	0.015518523611448638
1000.0	0.0	1	1423501	1423502	7764	1423501	0.015518523611448638
1000.0	0.0	1	1425001	1425002	7719	1425001	0.015518523611448638
1000.0	0.0	1	1426501	1426502	7698	1426501	0.015518523611448638
1000.0	0.0	1	1428001	1428002	7389	1428001	0.015518523611448638
1000.0	0.0	1	1429501	1429502	7498	1429501	0.015518523611448638
1000.0	0.0	1	1431001	1431002	7360	1431001	0.015518523611448638
1000.0	0.0	1	1432501	1432502	7228	1432501	0.015518523611448638
1000.0	0.0	1	1434001	1434002	7110	1434001	0.015518523611448638
1000.0	0.0	1	1435501	1435502	7067	1435501	0.015518523611448638
1000.0	0.0	1	1437001	1437002	7050	1437001	0.015518523611448638
1000.0	0.0	1	1438501	1438502	6775	1438501	0.015518523611448638
1000.0	0.0	1	1440001	1440002	6558	1440001	0.015518523611448638
1000.0	0.0	1	1441501	1441502	6690	1441501	0.015518523611448638
1000.0	0.0	1	1443001	1443002	6688	1443001	0.015518523611448638
1000.0	0.0	1	1444501	1444502	6799	1444501	0.015518523611448638
1000.0	0.0	1	1446001	1446002	6447	1446001	0.015518523611448638
1000.0	0.0	1	1447501	1447502	6617	1447501	0.015518523611448638
1000.0	0.0	1	1449001	1449002	6795	1449001	0.015518523611448638
1000.0	0.0	1	1450501	1450502	6899	1450501	0.015518523611448638
1000.0	0.0	1	1452001	1452002	7055	1452001	0.015518523611448638
1000.0	0.0	1	1453501	1453502	6857	1453501	0.015518523611448638
1000.0	0.0	1	1455001	1455002	6865	1455001	0.015518523611448638
1000.0	0.0	1	1456501	1456502	7042	1456501	0.015518523611448638
1000.0	0.0	1	1458001	1458002	7247	1458001	0.015518523611448638
1000.0	0.0	1	1459501	1459502	7454	1459501	0.015518523611448638
1000.0	0.0	1	1461001	1461002	7336	1461001	0.015518523611448638
1000.0	0.0	1	1462501	1462502	7358	1462501	0.015518523611448638
1000.0	0.0	1	1464001	1464002	7380	1464001	0.015518523611448638
1000.0	0.0	1	1465501	1465502	7414	1465501	0.015518523611448638
1000.0	0.0	1	1467001	1467002	7842	1467001	0.015518523611448638
1000.0	0.0	1	1468501	1468502	8073	1468501	0.015518523611448638
1000.0	0.0	1	1470001	1470002	8039	1470001	0.015518523611448638
1000.0	0.0	1	1471501	1471502	7975	1471501	0.015518523611448638
1000.0	0.0	1	1473001	1473002	7927	1473001	0.015518523611448638
1000.0	0.0	1	1474501	1474502	7755	1474501	0.015518523611448638
1000.0	0.0	1	1476001	1476002	7660	1476001	0.015518523611448638
1000.0	0.0	1	1477501	1477502	7576	1477501	0.015518523611448638
1000.0	0.0	1	1479001	1479002	7439	1479001	0.015518523611448638
1000.0	0.0	1	1480501	1480502	7198	1480501	0.015518523611448638
1000.0	0.0	1	1482001	1482002	6710	1482001	0.015518523611448638
1000.0	0.0	1	1483501	1483502	6638	1483501	0.015518523611448638
1000.0	0.0	1	1485001	1485002	6498	1485001	0.015518523611448638
1000.0	0.0	1	1486501	1486502	6401	1486501	0.015518523611448638
1000.0	0.0	1	1488001	1488002	6264	1488001	0.015518523611448638
1000.0	0.0	1	1489501	1489502	6177	1489501	0.015518523611448638
1000.0	0.0	1	1491001	1491002	6069	1491001	0.015518523611448638
1000.0	0.0	1	1492501	1492502	5726	1492501	0.015518523611448638
1000.0	0.0	1	1494001	1494002	5190	1494001	0.015518523611448638
1000.0	0.0	1	1495501	1495502	5084	1495501	0.015518523611448638
1000.0	0.0	1	1497001	1497002	4974	1497001	0.015518523611448638
1000.0	0.0	1	1498501	1498502	4788	1498501	0.015518523611448638
1000.0	0.0	2	1	2	4969	1500001	0.015518523611448638
1000.0	0.0	2	1501	1502	5093	1501501	0.015518523611448638
1000.0	0.0	2	3001	3002	5240	1503001	0.015518523611448638
1000.0	0.0	2	4501	4502	5392	1504501	0.015518523611448638
1000.0	0.0	2	6001	6002	5487	1506001	0.015518523611448638
1000.0	0.0	2	7501	7502	5586	1507501	0.015518523611448638
1000.0	0.0	2	9001	9002	5643	1509001	0.015518523611448638
1000.0	0.0	2	10501	10502	5715	1510501	0.015518523611448638
1000.0	0.0	2	12001	12002	5914	1512001	0.015518523611448638
1000.0	0.0	2	13501	13502	5997	1513501	0.015518523611448638
1000.0	0.0	2	15001	15002	6083	1515001	0.015518523611448638
1000.0	0.0	2	16501	16502	6171	1516501	0.015518523611448638
1000.0	0.0	2	18001	18002	6295	1518001	0.015518523611448638
1000.0	0.0	2	19501	19502	6326	1519501	0.015518523611448638
1000.0	0.0	2	21001	21002	6531	1521001	0.015518523611448638
1000.0	0.0	2	22501	22502	6600	1522501	0.015518523611448638
1000.0	0.0	2	24001	24002	6737	1524001	0.015518523611448638
1000.0	0.0	2	25501	25502	6831	1525501	0.015518523611448638
1000.0	0.0	2	27001	27002	7372	1527001	0.015518523611448638
1000.0	0.0	2	28501	28502	7837	1528501	0.015518523611448638
1000.0	0.0	2	30001	30002	7999	1530001	0.015518523611448638
1000.0	0.0	2	31501	31502	7973	1531501	0.015518523611448638
1000.0	0.0	2	33001	33002	7959	1533001	0.015518523611448638
1000.0	0.0	2	34501	34502	8047	1534501	0.015518523611448638
1000.0	0.0	2	36001	36002	8006	1536001	0.015518523611448638
1000.0	0.0	2	37501	37502	8061	1537501	0.015518523611448638
1000.0	0.0	2	39001	39002	8156	1539001	0.015518523611448638
1000.0	0.0	2	40501	40502	7966	1540501	0.015518523611448638
1000.0	0.0	2	42001	42002	8151	1542001	0.015518523611448638
1000.0	0.0	2	43501	43502	7968	1543501	0.015518523611448638
1000.0	0.0	2	45001	45002	7918	1545001	0.015518523611448638
1000.0	0.0	2	46501	46502	7799	1546501	0.015518523611448638
1000.0	0.0	2	48001	48002	7852	1548001	0.015518523611448638
1000.0	0.0	2	49501	49502	7847	1549501	0.015518523611448638
1000.0	0.0	2	51001	51002	7915	1551001	0.015518523611448638
1000.0	0.0	2	52501	52502	7762	1552501	0.015518523611448638
1000.0	0.0	2	54001	54002	7923	1554001	0.015518523611448638
1000.0	0.0	2	55501	55502	7900	1555501	0.015518523611448638
1000.0	0.0	2	57001	57002	8585	1557001	0.015518523611448638
1000.0	0.0	2	58501	58502	8582	1558501	0.015518523611448638
1000.0	0.0	2	60001	60002	8737	1560001	0.015518523611448638
1000.0	0.0	2	61501	61502	8892	1561501	0.015518523611448638
1000.0	0.0	2	63001	63002	9074	1563001	0.015518523611448638
1000.0	0.0	2	64501	64502	9077	1564501	0.015518523611448638
1000.0	0.0	2	66001	66002	8969	1566001	0.015518523611448638
1000.0	0.0	2	67501	67502	8900	1567501	0.015518523611448638
1000.0	0.0	2	69001	69002	8801	1569001	0.015518523611448638
1000.0	0.0	2	70501	70502	8684	1570501	0.015518523611448638
1000.0	0.0	2	72001	72002	8944	1572001	0.015518523611448638
1000.0	0.0	2	73501	73502	8925	1573501	0.015518523611448638
1000.0	0.0	2	75001	75002	8905	1575001	0.015518523611448638
1000.0	0.0	2	76501	76502	8777	1576501	0.015518523611448638
1000.0	0.0	2	78001	78002	9097	1578001	0.015518523611448638
1000.0	0.0	2	79501	79502	9068	1579501	0.015518523611448638
1000.0	0.0	2	81001	81002	8946	1581001	0.015518523611448638
1000.0	0.0	2	82501	82502	8843	1582501	0.015518523611448638
1000.0	0.0	2	84001	84002	8954	1584001	0.015518523611448638
1000.0	0.0	2	85501	85502	8615	1585501	0.015518523611448638
1000.0	0.0	2	87001	87002	8589	1587001	0.015518523611448638
1000.0	0.0	2	88501	88502	8690	1588501	0.015518523611448638
1000.0	0.0	2	90001	90002	8764	1590001	0.015518523611448638
1000.0	0.0	2	91501	91502	8674	1591501	0.015518523611448638
1000.0	0.0	2	93001	93002	8674	1593001	0.015518523611448638
1000.0	0.0	2	94501	94502	8651	1594501	0.015518523611448638
1000.0	0.0	2	96001	96002	8494	1596001	0.015518523611448638
1000.0	0.0	2	97501	97502	8118	1597501	0.015518523611448638
1000.0	0.0	2	99001	99002	8191	1599001	0.015518523611448638
1000.0	0.0	2	100501	100502	8420	1600501	0.015518523611448638
1000.0	0.0	2	102001	102002	8180	1602001	0.015518523611448638
1000.0	0.0	2	103501	103502	8094	1603501	0.015518523611448638
1000.0	0.0	2	105001	105002	7973	1605001	0.015518523611448638
1000.0	0.0	2	106501	106502	8023	1606501	0.015518523611448638
1000.0	0.0	2	108001	108002	8032	1608001	0.015518523611448638
1000.0	0.0	2	109501	109502	7905	1609501	0.015518523611448638
1000.0	0.0	2	111001	111002	7768	1611001	0.015518523611448638
1000.0	0.0	2	112501	112502	7868	1612501	0.015518523611448638
1000.0	0.0	2	114001	114002	7912	1614001	0.015518523611448638
1000.0	0.0	2	115501	115502	7855	1615501	0.015518523611448638
1000.0	0.0	2	117001	117002	7949	1617001	0.015518523611448638
1000.0	0.0	2	118501	118502	7936	1618501	0.015518523611448638
1000.0	0.0	2	120001	120002	7775	1620001	0.015518523611448638
1000.0	0.0	2	121501	121502	7675	1621501	0.015518523611448638
1000.0	0.0	2	123001	123002	7719	1623001	0.015518523611448638
1000.0	0.0	2	124501	124502	7280	1624501	0.015518523611448638
1000.0	0.0	2	126001	126002	7401	1626001	0.015518523611448638
1000.0	0.0	2	127501	127502	7374	1627501	0.015518523611448638
1000.0	0.0	2	129001	129002	7565	1629001	0.015518523611448638
1000.0	0.0	2	130501	130502	7587	1630501	0.015518523611448638
1000.0	0.0	2	132001	132002	7610	1632001	0.015518523611448638
1000.0	0.0	2	133501	133502	7643	1633501	0.015518523611448638
1000.0	0.0	2	135001	135002	7600	1635001	0.015518523611448638
1000.0	0.0	2	136501	136502	7320	1636501	0.015518523611448638
1000.0	0.0	2	138001	138002	7301	1638001	0.015518523611448638
1000.0	0.0	2	139501	139502	7276	1639501	0.015518523611448638
1000.0	0.0	2	141001	141002	7211	1641001	0.015518523611448638
1000.0	0.0	2	142501	142502	7179	1642501	0.015518523611448638
1000.0	0.0	2	144001	144002	7223	1644001	0.015518523611448638
1000.0	0.0	2	145501	145502	7261	1645501	0.015518523611448638
1000.0	0.0	2	147001	147002	7237	1647001	0.015518523611448638
1000.0	0.0	2	148501	148502	7219	1648501	0.015518523611448638
1000.0	0.0	2	150001	150002	7166	1650001	0.015518523611448638
1000.0	0.0	2	151501	151502	7212	1651501	0.015518523611448638
1000.0	0.0	2	153001	153002	7321	1653001	0.015518523611448638
1000.0	0.0	2	154501	154502	7473	1654501	0.015518523611448638
1000.0	0.0	2	156001	156002	7605	1656001	0.015518523611448638
1000.0	0.0	2	157501	157502	7585	1657501	0.015518523611448638
1000.0	0.0	2	159001	159002	7584	1659001	0.015518523611448638
1000.0	0.0	2	160501	160502	7696	1660501	0.015518523611448638
1000.0	0.0	2	162001	162002	7823	1662001	0.015518523611448638
1000.0	0.0	2	163501	163502	7834	1663501	0.015518523611448638
1000.0	0.0	2	165001	165002	7613	1665001	0.015518523611448638
1000.0	0.0	2	166501	166502	7588	1666501	0.015518523611448638
1000.0	0.0	2	168001	168002	7534	1668001	0.015518523611448638
1000.0	0.0	2	169501	169502	7449	1669501	0.015518523611448638
1000.0	0.0	2	171001	171002	7456	1671001	0.015518523611448638
1000.0	0.0	2	172501	172502	7917	1672501	0.015518523611448638
1000.0	0.0	2	174001	174002	7719	1674001	0.015518523611448638
1000.0	0.0	2	175501	175502	7806	1675501	0.015518523611448638
1000.0	0.0	2	177001	177002	8023	1677001	0.015518523611448638
1000.0	0.0	2	178501	178502	8029	1678501	0.015518523611448638
1000.0	0.0	2	180001	180002	7921	1680001	0.015518523611448638
1000.0	0.0	2	181501	181502	8109	1681501	0.015518523611448638
1000.0	0.0	2	183001	183002	8085	1683001	0.015518523611448638
1000.0	0.0	2	184501	184502	8086	1684501	0.015518523611448638
1000.0	0.0	2	186001	186002	8079	1686001	0.015518523611448638
1000.0	0.0	2	187501	187502	8205	1687501	0.015518523611448638
1000.0	0.0	2	189001	189002	8191	1689001	0.015518523611448638
1000.0	0.0	2	190501	190502	8151	1690501	0.015518523611448638
1000.0	0.0	2	192001	192002	8130	1692001	0.015518523611448638
1000.0	0.0	2	193501	193502	8170	1693501	0.015518523611448638
1000.0	0.0	2	195001	195002	8222	1695001	0.015518523611448638
1000.0	0.0	2	196501	196502	7999	1696501	0.015518523611448638
1000.0	0.0	2	198001	198002	7940	1698001	0.015518523611448638
1000.0	0.0	2	199501	199502	7915	1699501	0.015518523611448638
1000.0	0.0	2	201001	201002	8526	1701001	0.015518523611448638
1000.0	0.0	2	202501	202502	8418	1702501	0.015518523611448638
1000.0	0.0	2	204001	204002	8363	1704001	0.015518523611448638
1000.0	0.0	2	205501	205502	8512	1705501	0.015518523611448638
1000.0	0.0	2	207001	207002	8441	1707001	0.015518523611448638
1000.0	0.0	2	208501	208502	8543	1708501	0.015518523611448638
1000.0	0.0	2	210001	210002	8605	1710001	0.015518523611448638
1000.0	0.0	2	211501	211502	8526	1711501	0.015518523611448638
1000.0	0.0	2	213001	213002	8558	1713001	0.015518523611448638
1000.0	0.0	2	214501	214502	8715	1714501	0.015518523611448638
1000.0	0.0	2	216001	216002	8712	1716001	0.015518523611448638
1000.0	0.0	2	217501	217502	8784	1717501	0.015518523611448638
1000.0	0.0	2	219001	219002	8785	1719001	0.015518523611448638
1000.0	0.0	2	220501	220502	8704	1720501	0.015518523611448638
1000.0	0.0	2	222001	222002	8691	1722001	0.015518523611448638
1000.0	0.0	2	223501	223502	8684	1723501	0.015518523611448638
1000.0	0.0	2	225001	225002	8388	1725001	0.015518523611448638
1000.0	0.0	2	226501	226502	8398	1726501	0.015518523611448638
1000.0	0.0	2	228001	228002	8368	1728001	0.015518523611448638
1000.0	0.0	2	229501	229502	8286	1729501	0.015518523611448638
1000.0	0.0	2	231001	231002	8291	1731001	0.015518523611448638
1000.0	0.0	2	232501	232502	7796	1732501	0.015518523611448638
1000.0	0.0	2	234001	234002	7795	1734001	0.015518523611448638
1000.0	0.0	2	235501	235502	7584	1735501	0.015518523611448638
1000.0	0.0	2	237001	237002	7756	1737001	0.015518523611448638
1000.0	0.0	2	238501	238502	7831	1738501	0.015518523611448638
1000.0	0.0	2	240001	240002	7737	1740001	0.015518523611448638
1000.0	0.0	2	241501	241502	7571	1741501	0.015518523611448638
1000.0	0.0	2	243001	243002	7477	1743001	0.015518523611448638
1000.0	0.0	2	244501	244502	7574	1744501	0.015518523611448638
1000.0	0.0	2	246001	246002	7699	1746001	0.015518523611448638
1000.0	0.0	2	247501	247502	7242	1747501	0.015518523611448638
1000.0	0.0	2	249001	249002	7241	1749001	0.015518523611448638
1000.0	0.0	2	250501	250502	7138	1750501	0.015518523611448638
1000.0	0.0	2	252001	252002	6985	1752001	0.015518523611448638
1000.0	0.0	2	253501	253502	6979	1753501	0.015518523611448638
1000.0	0.0	2	255001	255002	6957	1755001	0.015518523611448638
1000.0	0.0	2	256501	256502	7052	1756501	0.015518523611448638
1000.0	0.0	2	258001	258002	7329	1758001	0.015518523611448638
1000.0	0.0	2	259501	259502	7336	1759501	0.015518523611448638
1000.0	0.0	2	261001	261002	7341	1761001	0.015518523611448638
1000.0	0.0	2	262501	262502	7569	1762501	0.015518523611448638
1000.0	0.0	2	264001	264002	7466	1764001	0.015518523611448638
1000.0	0.0	2	265501	265502	7449	1765501	0.015518523611448638
1000.0	0.0	2	267001	267002	7503	1767001	0.015518523611448638
1000.0	0.0	2	268501	268502	7517	1768501	0.015518523611448638
1000.0	0.0	2	270001	270002	7592	1770001	0.015518523611448638
1000.0	0.0	2	271501	271502	7915	1771501	0.015518523611448638
1000.0	0.0	2	273001	273002	7957	1773001	0.015518523611448638
1000.0	0.0	2	274501	274502	8007	1774501	0.015518523611448638
1000.0	0.0	2	276001	276002	8062	1776001	0.015518523611448638
1000.0	0.0	2	277501	277502	8087	1777501	0.015518523611448638
1000.0	0.0	2	279001	279002	8060	1779001	0.015518523611448638
1000.0	0.0	2	280501	280502	8370	1780501	0.015518523611448638
1000.0	0.0	2	282001	282002	8534	1782001	0.015518523611448638
1000.0	0.0	2	283501	283502	8643	1783501	0.015518523611448638
1000.0	0.0	2	285001	285002	8664	1785001	0.015518523611448638
1000.0	0.0	2	286501	286502	8193	1786501	0.015518523611448638
1000.0	0.0	2	288001	288002	8385	1788001	0.015518523611448638
1000.0	0.0	2	289501	289502	8550	1789501	0.015518523611448638
1000.0	0.0	2	291001	291002	8578	1791001	0.015518523611448638
1000.0	0.0	2	292501	292502	8762	1792501	0.015518523611448638
1000.0	0.0	2	294001	294002	8640	1794001	0.015518523611448638
1000.0	0.0	2	295501	295502	8361	1795501	0.015518523611448638
1000.0	0.0	2	297001	297002	8354	1797001	0.015518523611448638
1000.0	0.0	2	298501	298502	7680	1798501	0.015518523611448638
1000.0	0.0	2	300001	300002	7597	1800001	0.015518523611448638
1000.0	0.0	2	301501	301502	7596	1801501	0.015518523611448638
1000.0	0.0	2	303001	303002	7731	1803001	0.015518523611448638
1000.0	0.0	2	304501	304502	7743	1804501	0.015518523611448638
1000.0	0.0	2	306001	306002	7747	1806001	0.015518523611448638
1000.0	0.0	2	307501	307502	7725	1807501	0.015518523611448638
1000.0	0.0	2	309001	309002	7687	1809001	0.015518523611448638
1000.0	0.0	2	310501	310502	7840	1810501	0.015518523611448638
1000.0	0.0	2	312001	312002	7628	1812001	0.015518523611448638
1000.0	0.0	2	313501	313502	7438	1813501	0.015518523611448638
1000.0	0.0	2	315001	315002	7575	1815001	0.015518523611448638
1000.0	0.0	2	316501	316502	7575	1816501	0.015518523611448638
1000.0	0.0	2	318001	318002	7474	1818001	0.015518523611448638
1000.0	0.0	2	319501	319502	7552	1819501	0.015518523611448638
1000.0	0.0	2	321001	321002	7444	1821001	0.015518523611448638
1000.0	0.0	2	322501	322502	7736	1822501	0.015518523611448638
1000.0	0.0	2	324001	324002	7500	1824001	0.015518523611448638
1000.0	0.0	2	325501	325502	7472	1825501	0.015518523611448638
1000.0	0.0	2	327001	327002	7535	1827001	0.015518523611448638
1000.0	0.0	2	328501	328502	7682	1828501	0.015518523611448638
1000.0	0.0	2	330001	330002	7759	1830001	0.015518523611448638
1000.0	0.0	2	331501	331502	7775	1831501	0.015518523611448638
1000.0	0.0	2	333001	333002	7814	1833001	0.015518523611448638
1000.0	0.0	2	334501	334502	7835	1834501	0.015518523611448638
1000.0	0.0	2	336001	336002	8016	1836001	0.015518523611448638
1000.0	0.0	2	337501	337502	8093	1837501	0.015518523611448638
1000.0	0.0	2	339001	339002	8256	1839001	0.015518523611448638
1000.0	0.0	2	340501	340502	8024	1840501	0.015518523611448638
1000.0	0.0	2	342001	342002	8175	1842001	0.015518523611448638
1000.0	0.0	2	343501	343502	8182	1843501	0.015518523611448638
1000.0	0.0	2	345001	345002	8374	1845001	0.015518523611448638
1000.0	0.0	2	346501	346502	8623	1846501	0.015518523611448638
1000.0	0.0	2	348001	348002	8753	1848001	0.015518523611448638
1000.0	0.0	2	349501	349502	8717	1849501	0.015518523611448638
1000.0	0.0	2	351001	351002	8963	1851001	0.015518523611448638
1000.0	0.0	2	352501	352502	8952	1852501	0.015518523611448638
1000.0	0.0	2	354001	354002	8986	1854001	0.015518523611448638
1000.0	0.0	2	355501	355502	8960	1855501	0.015518523611448638
1000.0	0.0	2	357001	357002	8933	1857001	0.015518523611448638
1000.0	0.0	2	358501	358502	8698	1858501	0.015518523611448638
1000.0	0.0	2	360001	360002	8764	1860001	0.015518523611448638
1000.0	0.0	2	361501	361502	8363	1861501	0.015518523611448638
1000.0	0.0	2	363001	363002	8568	1863001	0.015518523611448638
1000.0	0.0	2	364501	364502	8358	1864501	0.015518523611448638
1000.0	0.0	2	366001	366002	8044	1866001	0.015518523611448638
1000.0	0.0	2	367501	367502	7974	1867501	0.015518523611448638
1000.0	0.0	2	369001	369002	8004	1869001	0.015518523611448638
1000.0	0.0	2	370501	370502	8469	1870501	0.015518523611448638
1000.0	0.0	2	372001	372002	8599	1872001	0.015518523611448638
1000.0	0.0	2	373501	373502	8524	1873501	0.015518523611448638
1000.0	0.0	2	375001	375002	8567	1875001	0.015518523611448638
1000.0	0.0	2	376501	376502	8349	1876501	0.015518523611448638
1000.0	0.0	2	378001	378002	8266	1878001	0.015518523611448638
1000.0	0.0	2	379501	379502	8031	1879501	0.015518523611448638
1000.0	0.0	2	381001	381002	8006	1881001	0.015518523611448638
1000.0	0.0	2	382501	382502	7793	1882501	0.015518523611448638
1000.0	0.0	2	384001	384002	7943	1884001	0.015518523611448638
1000.0	0.0	2	385501	385502	8140	1885501	0.015518523611448638
1000.0	0.0	2	387001	387002	8177	1887001	0.015518523611448638
1000.0	0.0	2	388501	388502	8017	1888501	0.015518523611448638
1000.0	0.0	2	390001	390002	7980	1890001	0.015518523611448638
1000.0	0.0	2	391501	391502	7933	1891501	0.015518523611448638
1000.0	0.0	2	393001	393002	8125	1893001	0.015518523611448638
1000.0	0.0	2	394501	394502	7995	1894501	0.015518523611448638
1000.0	0.0	2	396001	396002	8259	1896001	0.015518523611448638
1000.0	0.0	2	397501	397502	8380	1897501	0.015518523611448638
1000.0	0.0	2	399001	399002	8450	1899001	0.015518523611448638
1000.0	0.0	2	400501	400502	8726	1900501	0.015518523611448638
1000.0	0.0	2	402001	402002	8628	1902001	0.015518523611448638
1000.0	0.0	2	403501	403502	8968	1903501	0.015518523611448638
1000.0	0.0	2	405001	405002	8954	1905001	0.015518523611448638
1000.0	0.0	2	406501	406502	8989	1906501	0.015518523611448638
1000.0	0.0	2	408001	408002	8914	1908001	0.015518523611448638
1000.0	0.0	2	409501	409502	8936	1909501	0.015518523611448638
1000.0	0.0	2	411001	411002	8939	1911001	0.015518523611448638
1000.0	0.0	2	412501	412502	8931	1912501	0.015518523611448638
1000.0	0.0	2	414001	414002	9046	1914001	0.015518523611448638
1000.0	0.0	2	415501	415502	8769	1915501	0.015518523611448638
1000.0	0.0	2	417001	417002	8768	1917001	0.015518523611448638
1000.0	0.0	2	418501	418502	8765	1918501	0.015518523611448638
1000.0	0.0	2	420001	420002	8530	1920001	0.015518523611448638
1000.0	0.0	2	421501	421502	8413	1921501	0.015518523611448638
1000.0	0.0	2	423001	423002	8441	1923001	0.015518523611448638
1000.0	0.0	2	424501	424502	8221	1924501	0.015518523611448638
1000.0	0.0	2	426001	426002	8295	1926001	0.015518523611448638
1000.0	0.0	2	427501	427502	8311	1927501	0.015518523611448638
1000.0	0.0	2	429001	429002	8218	1929001	0.015518523611448638
1000.0	0.0	2	430501	430502	8299	1930501	0.015518523611448638
1000.0	0.0	2	432001	432002	8273	1932001	0.015518523611448638
1000.0	0.0	2	433501	433502	8416	1933501	0.015518523611448638
1000.0	0.0	2	435001	435002	8476	1935001	0.015518523611448638
1000.0	0.0	2	436501	436502	8581	1936501	0.015518523611448638
1000.0	0.0	2	438001	438002	8213	1938001	0.015518523611448638
1000.0	0.0	2	439501	439502	8316	1939501	0.015518523611448638
1000.0	0.0	2	441001	441002	8464	1941001	0.015518523611448638
1000.0	0.0	2	442501	442502	8405	1942501	0.015518523611448638
1000.0	0.0	2	444001	444002	7594	1944001	0.015518523611448638
1000.0	0.0	2	445501	445502	7642	1945501	0.015518523611448638
1000.0	0.0	2	447001	447002	7316	1947001	0.015518523611448638
1000.0	0.0	2	448501	448502	7342	1948501	0.015518523611448638
1000.0	0.0	2	450001	450002	7437	1950001	0.015518523611448638
1000.0	0.0	2	451501	451502	7608	1951501	0.015518523611448638
1000.0	0.0	2	453001	453002	7590	1953001	0.015518523611448638
1000.0	0.0	2	454501	454502	7467	1954501	0.015518523611448638
1000.0	0.0	2	456001	456002	7262	1956001	0.015518523611448638
1000.0	0.0	2	457501	457502	7429	1957501	0.015518523611448638
1000.0	0.0	2	459001	459002	7473	1959001	0.015518523611448638
1000.0	0.0	2	460501	460502	7569	1960501	0.015518523611448638
1000.0	0.0	2	462001	462002	7435	1962001	0.015518523611448638
1000.0	0.0	2	463501	463502	7319	1963501	0.015518523611448638
1000.0	0.0	2	465001	465002	7619	1965001	0.015518523611448638
1000.0	0.0	2	466501	466502	7650	1966501	0.015518523611448638
1000.0	0.0	2	468001	468002	8138	1968001	0.015518523611448638
1000.0	0.0	2	469501	469502	8302	1969501	0.015518523611448638
1000.0	0.0	2	471001	471002	8469	1971001	0.015518523611448638
1000.0	0.0	2	472501	472502	8468	1972501	0.015518523611448638
1000.0	0.0	2	474001	474002	8257	1974001	0.015518523611448638
1000.0	0.0	2	475501	475502	8158	1975501	0.015518523611448638
1000.0	0.0	2	477001	477002	8252	1977001	0.015518523611448638
1000.0	0.0	2	478501	478502	8198	1978501	0.015518523611448638
1000.0	0.0	2	480001	480002	8238	1980001	0.015518523611448638
1000.0	0.0	2	481501	481502	8193	1981501	0.015518523611448638
1000.0	0.0	2	483001	483002	8374	1983001	0.015518523611448638
1000.0	0.0	2	484501	484502	8353	1984501	0.015518523611448638
1000.0	0.0	2	486001	486002	8533	1986001	0.015518523611448638
1000.0	0.0	2	487501	487502	8557	1987501	0.015518523611448638
1000.0	0.0	2	489001	489002	8544	1989001	0.015518523611448638
1000.0	0.0	2	490501	490502	8425	1990501	0.015518523611448638
1000.0	0.0	2	492001	492002	8342	1992001	0.015518523611448638
1000.0	0.0	2	493501	493502	8286	1993501	0.015518523611448638
1000.0	0.0	2	495001	495002	8020	1995001	0.015518523611448638
1000.0	0.0	2	496501	496502	7972	1996501	0.015518523611448638
1000.0	0.0	2	498001	498002	8153	1998001	0.015518523611448638
1000.0	0.0	2	499501	499502	8111	1999501	0.015518523611448638
1000.0	0.0	2	501001	501002	8119	2001001	0.015518523611448638
1000.0	0.0	2	502501	502502	8092	2002501	0.015518523611448638
1000.0	0.0	2	504001	504002	7563	2004001	0.015518523611448638
1000.0	0.0	2	505501	505502	7419	2005501	0.015518523611448638
1000.0	0.0	2	507001	507002	7488	2007001	0.015518523611448638
1000.0	0.0	2	508501	508502	7437	2008501	0.015518523611448638
1000.0	0.0	2	510001	510002	7435	2010001	0.015518523611448638
1000.0	0.0	2	511501	511502	7253	2011501	0.015518523611448638
1000.0	0.0	2	513001	513002	7218	2013001	0.015518523611448638
1000.0	0.0	2	514501	514502	7194	2014501	0.015518523611448638
1000.0	0.0	2	516001	516002	7474	2016001	0.015518523611448638
1000.0	0.0	2	517501	517502	7192	2017501	0.015518523611448638
1000.0	0.0	2	519001	519002	7224	2019001	0.015518523611448638
1000.0	0.0	2	520501	520502	7228	2020501	0.015518523611448638
1000.0	0.0	2	522001	522002	7318	2022001	0.015518523611448638
1000.0	0.0	2	523501	523502	7167	2023501	0.015518523611448638
1000.0	0.0	2	525001	525002	7461	2025001	0.015518523611448638
1000.0	0.0	2	526501	526502	7503	2026501	0.015518523611448638
1000.0	0.0	2	528001	528002	7564	2028001	0.015518523611448638
1000.0	0.0	2	529501	529502	7616	2029501	0.015518523611448638
1000.0	0.0	2	531001	531002	7490	2031001	0.015518523611448638
1000.0	0.0	2	532501	532502	7513	2032501	0.015518523611448638
1000.0	0.0	2	534001	534002	7422	2034001	0.015518523611448638
1000.0	0.0	2	535501	535502	7425	2035501	0.015518523611448638
1000.0	0.0	2	537001	537002	7398	2037001	0.015518523611448638
1000.0	0.0	2	538501	538502	7332	2038501	0.015518523611448638
1000.0	0.0	2	540001	540002	7267	2040001	0.015518523611448638
1000.0	0.0	2	541501	541502	7376	2041501	0.015518523611448638
1000.0	0.0	2	543001	543002	7537	2043001	0.015518523611448638
1000.0	0.0	2	544501	544502	7555	2044501	0.015518523611448638
1000.0	0.0	2	546001	546002	7859	2046001	0.015518523611448638
1000.0	0.0	2	547501	547502	7856	2047501	0.015518523611448638
1000.0	0.0	2	549001	549002	7918	2049001	0.015518523611448638
1000.0	0.0	2	550501	550502	7818	2050501	0.015518523611448638
1000.0	0.0	2	552001	552002	7932	2052001	0.015518523611448638
1000.0	0.0	2	553501	553502	7977	2053501	0.015518523611448638
1000.0	0.0	2	555001	555002	7868	2055001	0.015518523611448638
1000.0	0.0	2	556501	556502	7856	2056501	0.015518523611448638
1000.0	0.0	2	558001	558002	7722	2058001	0.015518523611448638
1000.0	0.0	2	559501	559502	7816	2059501	0.015518523611448638
1000.0	0.0	2	561001	561002	7624	2061001	0.015518523611448638
1000.0	0.0	2	562501	562502	7510	2062501	0.015518523611448638
1000.0	0.0	2	564001	564002	7965	2064001	0.015518523611448638
1000.0	0.0	2	565501	565502	7905	2065501	0.015518523611448638
1000.0	0.0	2	567001	567002	8125	2067001	0.015518523611448638
1000.0	0.0	2	568501	568502	8490	2068501	0.015518523611448638
1000.0	0.0	2	570001	570002	8484	2070001	0.015518523611448638
1000.0	0.0	2	571501	571502	8454	2071501	0.015518523611448638
1000.0	0.0	2	573001	573002	8417	2073001	0.015518523611448638
1000.0	0.0	2	574501	574502	8650	2074501	0.015518523611448638
1000.0	0.0	2	576001	576002	8525	2076001	0.015518523611448638
1000.0	0.0	2	577501	577502	8781	2077501	0.015518523611448638
1000.0	0.0	2	579001	579002	9150	2079001	0.015518523611448638
1000.0	0.0	2	580501	580502	9065	2080501	0.015518523611448638
1000.0	0.0	2	582001	582002	9152	2082001	0.015518523611448638
1000.0	0.0	2	583501	583502	9224	2083501	0.015518523611448638
1000.0	0.0	2	585001	585002	9349	2085001	0.015518523611448638
1000.0	0.0	2	586501	586502	9348	2086501	0.015518523611448638
1000.0	0.0	2	588001	588002	9392	2088001	0.015518523611448638
1000.0	0.0	2	589501	589502	9420	2089501	0.015518523611448638
1000.0	0.0	2	591001	591002	9312	2091001	0.015518523611448638
1000.0	0.0	2	592501	592502	9486	2092501	0.015518523611448638
1000.0	0.0	2	594001	594002	9582	2094001	0.015518523611448638
1000.0	0.0	2	595501	595502	9545	2095501	0.015518523611448638
1000.0	0.0	2	597001	597002	9486	2097001	0.015518523611448638
1000.0	0.0	2	598501	598502	9696	2098501	0.015518523611448638
1000.0	0.0	2	600001	600002	9737	2100001	0.015518523611448638
1000.0	0.0	2	601501	601502	9759	2101501	0.015518523611448638
1000.0	0.0	2	603001	603002	10065	2103001	0.015518523611448638
1000.0	0.0	2	604501	604502	10093	2104501	0.015518523611448638
1000.0	0.0	2	606001	606002	10105	2106001	0.015518523611448638
1000.0	0.0	2	607501	607502	9791	2107501	0.015518523611448638
1000.0	0.0	2	609001	609002	9207	2109001	0.015518523611448638
1000.0	0.0	2	610501	610502	8979	2110501	0.015518523611448638
1000.0	0.0	2	612001	612002	9115	2112001	0.015518523611448638
1000.0	0.0	2	613501	613502	8984	2113501	0.015518523611448638
1000.0	0.0	2	615001	615002	8791	2115001	0.015518523611448638
1000.0	0.0	2	616501	616502	8806	2116501	0.015518523611448638
1000.0	0.0	2	618001	618002	8531	2118001	0.015518523611448638
1000.0	0.0	2	619501	619502	8550	2119501	0.015518523611448638
1000.0	0.0	2	621001	621002	8092	2121001	0.015518523611448638
1000.0	0.0	2	622501	622502	7917	2122501	0.015518523611448638
1000.0	0.0	2	624001	624002	7737	2124001	0.015518523611448638
1000.0	0.0	2	625501	625502	7627	2125501	0.015518523611448638
1000.0	0.0	2	627001	627002	7642	2127001	0.015518523611448638
1000.0	0.0	2	628501	628502	7683	2128501	0.015518523611448638
1000.0	0.0	2	630001	630002	7476	2130001	0.015518523611448638
1000.0	0.0	2	631501	631502	7355	2131501	0.015518523611448638
1000.0	0.0	2	633001	633002	7283	2133001	0.015518523611448638
1000.0	0.0	2	634501	634502	7469	2134501	0.015518523611448638
1000.0	0.0	2	636001	636002	7409	2136001	0.015518523611448638
1000.0	0.0	2	637501	637502	7463	2137501	0.015518523611448638
1000.0	0.0	2	639001	639002	7752	2139001	0.015518523611448638
1000.0	0.0	2	640501	640502	7791	2140501	0.015518523611448638
1000.0	0.0	2	642001	642002	8347	2142001	0.015518523611448638
1000.0	0.0	2	643501	643502	8461	2143501	0.015518523611448638
1000.0	0.0	2	645001	645002	8879	2145001	0.015518523611448638
1000.0	0.0	2	646501	646502	8541	2146501	0.015518523611448638
1000.0	0.0	2	648001	648002	8391	2148001	0.015518523611448638
1000.0	0.0	2	649501	649502	8342	2149501	0.015518523611448638
1000.0	0.0	2	651001	651002	8485	2151001	0.015518523611448638
1000.0	0.0	2	652501	652502	8661	2152501	0.015518523611448638
1000.0	0.0	2	654001	654002	8817	2154001	0.015518523611448638
1000.0	0.0	2	655501	655502	8983	2155501	0.015518523611448638
1000.0	0.0	2	657001	657002	9133	2157001	0.015518523611448638
1000.0	0.0	2	658501	658502	9018	2158501	0.015518523611448638
1000.0	0.0	2	660001	660002	9017	2160001	0.015518523611448638
1000.0	0.0	2	661501	661502	9173	2161501	0.015518523611448638
1000.0	0.0	2	663001	663002	9423	2163001	0.015518523611448638
1000.0	0.0	2	664501	664502	9532	2164501	0.015518523611448638
1000.0	0.0	2	666001	666002	9512	2166001	0.015518523611448638
1000.0	0.0	2	667501	667502	9724	2167501	0.015518523611448638
1000.0	0.0	2	669001	669002	9924	2169001	0.015518523611448638
1000.0	0.0	2	670501	670502	10021	2170501	0.015518523611448638
1000.0	0.0	2	672001	672002	9981	2172001	0.015518523611448638
1000.0	0.0	2	673501	673502	9928	2173501	0.015518523611448638
1000.0	0.0	2	675001	675002	9947	2175001	0.015518523611448638
1000.0	0.0	2	676501	676502	9410	2176501	0.015518523611448638
1000.0	0.0	2	678001	678002	8834	2178001	0.015518523611448638
1000.0	0.0	2	679501	679502	9042	2179501	0.015518523611448638
1000.0	0.0	2	681001	681002	8641	2181001	0.015518523611448638
1000.0	0.0	2	682501	682502	8157	2182501	0.015518523611448638
1000.0	0.0	2	684001	684002	8404	2184001	0.015518523611448638
1000.0	0.0	2	685501	685502	8506	2185501	0.015518523611448638
1000.0	0.0	2	687001	687002	8552	2187001	0.015518523611448638
1000.0	0.0	2	688501	688502	8466	2188501	0.015518523611448638
1000.0	0.0	2	690001	690002	8641	2190001	0.015518523611448638
1000.0	0.0	2	691501	691502	8954	2191501	0.015518523611448638
1000.0	0.0	2	693001	693002	9059	2193001	0.015518523611448638
1000.0	0.0	2	694501	694502	9226	2194501	0.015518523611448638
1000.0	0.0	2	696001	696002	9215	2196001	0.015518523611448638
1000.0	0.0	2	697501	697502	9479	2197501	0.015518523611448638
1000.0	0.0	2	699001	699002	9391	2199001	0.015518523611448638
1000.0	0.0	2	700501	700502	9316	2200501	0.015518523611448638
1000.0	0.0	2	702001	702002	9768	2202001	0.015518523611448638
1000.0	0.0	2	703501	703502	9913	2203501	0.015518523611448638
1000.0	0.0	2	705001	705002	10174	2205001	0.015518523611448638
1000.0	0.0	2	706501	706502	10162	2206501	0.015518523611448638
1000.0	0.0	2	708001	708002	10406	2208001	0.015518523611448638
1000.0	0.0	2	709501	709502	10517	2209501	0.015518523611448638
1000.0	0.0	2	711001	711002	10621	2211001	0.015518523611448638
1000.0	0.0	2	712501	712502	10534	2212501	0.015518523611448638
1000.0	0.0	2	714001	714002	10421	2214001	0.015518523611448638
1000.0	0.0	2	715501	715502	10281	2215501	0.015518523611448638
1000.0	0.0	2	717001	717002	10169	2217001	0.015518523611448638
1000.0	0.0	2	718501	718502	10255	2218501	0.015518523611448638
1000.0	0.0	2	720001	720002	10309	2220001	0.015518523611448638
1000.0	0.0	2	721501	721502	10195	2221501	0.015518523611448638
1000.0	0.0	2	723001	723002	10035	2223001	0.015518523611448638
1000.0	0.0	2	724501	724502	9566	2224501	0.015518523611448638
1000.0	0.0	2	726001	726002	9777	2226001	0.015518523611448638
1000.0	0.0	2	727501	727502	9646	2227501	0.015518523611448638
1000.0	0.0	2	729001	729002	9736	2229001	0.015518523611448638
1000.0	0.0	2	730501	730502	9669	2230501	0.015518523611448638
1000.0	0.0	2	732001	732002	9751	2232001	0.015518523611448638
1000.0	0.0	2	733501	733502	9822	2233501	0.015518523611448638
1000.0	0.0	2	735001	735002	9139	2235001	0.015518523611448638
1000.0	0.0	2	736501	736502	8746	2236501	0.015518523611448638
1000.0	0.0	2	738001	738002	8979	2238001	0.015518523611448638
1000.0	0.0	2	739501	739502	9053	2239501	0.015518523611448638
1000.0	0.0	2	741001	741002	8841	2241001	0.015518523611448638
1000.0	0.0	2	742501	742502	8777	2242501	0.015518523611448638
1000.0	0.0	2	744001	744002	8877	2244001	0.015518523611448638
1000.0	0.0	2	745501	745502	8762	2245501	0.015518523611448638
1000.0	0.0	2	747001	747002	8569	2247001	0.015518523611448638
1000.0	0.0	2	748501	748502	8559	2248501	0.015518523611448638
1000.0	0.0	2	750001	750002	8621	2250001	0.015518523611448638
1000.0	0.0	2	751501	751502	8715	2251501	0.015518523611448638
1000.0	0.0	2	753001	753002	8877	2253001	0.015518523611448638
1000.0	0.0	2	754501	754502	9224	2254501	0.015518523611448638
1000.0	0.0	2	756001	756002	9320	2256001	0.015518523611448638
1000.0	0.0	2	757501	757502	9786	2257501	0.015518523611448638
1000.0	0.0	2	759001	759002	9803	2259001	0.015518523611448638
1000.0	0.0	2	760501	760502	9988	2260501	0.015518523611448638
1000.0	0.0	2	762001	762002	9729	2262001	0.015518523611448638
1000.0	0.0	2	763501	763502	9765	2263501	0.015518523611448638
1000.0	0.0	2	765001	765002	9856	2265001	0.015518523611448638
1000.0	0.0	2	766501	766502	9824	2266501	0.015518523611448638
1000.0	0.0	2	768001	768002	9705	2268001	0.015518523611448638
1000.0	0.0	2	769501	769502	9260	2269501	0.015518523611448638
1000.0	0.0	2	771001	771002	9247	2271001	0.015518523611448638
1000.0	0.0	2	772501	772502	9119	2272501	0.015518523611448638
1000.0	0.0	2	774001	774002	9419	2274001	0.015518523611448638
1000.0	0.0	2	775501	775502	9444	2275501	0.015518523611448638
1000.0	0.0	2	777001	777002	9476	2277001	0.015518523611448638
1000.0	0.0	2	778501	778502	9380	2278501	0.015518523611448638
1000.0	0.0	2	780001	780002	9514	2280001	0.015518523611448638
1000.0	0.0	2	781501	781502	9501	2281501	0.015518523611448638
1000.0	0.0	2	783001	783002	9408	2283001	0.015518523611448638
1000.0	0.0	2	784501	784502	9100	2284501	0.015518523611448638
1000.0	0.0	2	786001	786002	8890	2286001	0.015518523611448638
1000.0	0.0	2	787501	787502	8974	2287501	0.015518523611448638
1000.0	0.0	2	789001	789002	9179	2289001	0.015518523611448638
1000.0	0.0	2	790501	790502	9216	2290501	0.015518523611448638
1000.0	0.0	2	792001	792002	9221	2292001	0.015518523611448638
1000.0	0.0	2	793501	793502	9179	2293501	0.015518523611448638
1000.0	0.0	2	795001	795002	9297	2295001	0.015518523611448638
1000.0	0.0	2	796501	796502	9415	2296501	0.015518523611448638
1000.0	0.0	2	798001	798002	9366	2298001	0.015518523611448638
1000.0	0.0	2	799501	799502	9328	2299501	0.015518523611448638
1000.0	0.0	2	801001	801002	9127	2301001	0.015518523611448638
1000.0	0.0	2	802501	802502	8717	2302501	0.015518523611448638
1000.0	0.0	2	804001	804002	8381	2304001	0.015518523611448638
1000.0	0.0	2	805501	805502	8907	2305501	0.015518523611448638
1000.0	0.0	2	807001	807002	8910	2307001	0.015518523611448638
1000.0	0.0	2	808501	808502	8854	2308501	0.015518523611448638
1000.0	0.0	2	810001	810002	9110	2310001	0.015518523611448638
1000.0	0.0	2	811501	811502	9107	2311501	0.015518523611448638
1000.0	0.0	2	813001	813002	8932	2313001	0.015518523611448638
1000.0	0.0	2	814501	814502	9339	2314501	0.015518523611448638
1000.0	0.0	2	816001	816002	9460	2316001	0.015518523611448638
1000.0	0.0	2	817501	817502	9532	2317501	0.015518523611448638
1000.0	0.0	2	819001	819002	9509	2319001	0.015518523611448638
1000.0	0.0	2	820501	820502	9352	2320501	0.015518523611448638
1000.0	0.0	2	822001	822002	9176	2322001	0.015518523611448638
1000.0	0.0	2	823501	823502	9184	2323501	0.015518523611448638
1000.0	0.0	2	825001	825002	8913	2325001	0.015518523611448638
1000.0	0.0	2	826501	826502	8871	2326501	0.015518523611448638
1000.0	0.0	2	828001	828002	8588	2328001	0.015518523611448638
1000.0	0.0	2	829501	829502	8643	2329501	0.015518523611448638
1000.0	0.0	2	831001	831002	8647	2331001	0.015518523611448638
1000.0	0.0	2	832501	832502	8785	2332501	0.015518523611448638
1000.0	0.0	2	834001	834002	8739	2334001	0.015518523611448638
1000.0	0.0	2	835501	835502	8714	2335501	0.015518523611448638
1000.0	0.0	2	837001	837002	8691	2337001	0.015518523611448638
1000.0	0.0	2	838501	838502	8598	2338501	0.015518523611448638
1000.0	0.0	2	840001	840002	8794	2340001	0.015518523611448638
1000.0	0.0	2	841501	841502	8886	2341501	0.015518523611448638
1000.0	0.0	2	843001	843002	8832	2343001	0.015518523611448638
1000.0	0.0	2	844501	844502	8921	2344501	0.015518523611448638
1000.0	0.0	2	846001	846002	8625	2346001	0.015518523611448638
1000.0	0.0	2	847501	847502	8261	2347501	0.015518523611448638
1000.0	0.0	2	849001	849002	8160	2349001	0.015518523611448638
1000.0	0.0	2	850501	850502	8362	2350501	0.015518523611448638
1000.0	0.0	2	852001	852002	8282	2352001	0.015518523611448638
1000.0	0.0	2	853501	853502	8602	2353501	0.015518523611448638
1000.0	0.0	2	855001	855002	8529	2355001	0.015518523611448638
1000.0	0.0	2	856501	856502	8585	2356501	0.015518523611448638
1000.0	0.0	2	858001	858002	9992	2358001	0.015518523611448638
1000.0	0.0	2	859501	859502	9961	2359501	0.015518523611448638
1000.0	0.0	2	861001	861002	9969	2361001	0.015518523611448638
1000.0	0.0	2	862501	862502	10621	2362501	0.015518523611448638
1000.0	0.0	2	864001	864002	10638	2364001	0.015518523611448638
1000.0	0.0	2	865501	865502	10713	2365501	0.015518523611448638
1000.0	0.0	2	867001	867002	10642	2367001	0.015518523611448638
1000.0	0.0	2	868501	868502	10741	2368501	0.015518523611448638
1000.0	0.0	2	870001	870002	10860	2370001	0.015518523611448638
1000.0	0.0	2	871501	871502	10910	2371501	0.015518523611448638
1000.0	0.0	2	873001	873002	10904	2373001	0.015518523611448638
1000.0	0.0	2	874501	874502	11136	2374501	0.015518523611448638
1000.0	0.0	2	876001	876002	11160	2376001	0.015518523611448638
1000.0	0.0	2	877501	877502	11295	2377501	0.015518523611448638
1000.0	0.0	2	879001	879002	11474	2379001	0.015518523611448638
1000.0	0.0	2	880501	880502	11502	2380501	0.015518523611448638
1000.0	0.0	2	882001	882002	11524	2382001	0.015518523611448638
1000.0	0.0	2	883501	883502	11527	2383501	0.015518523611448638
1000.0	0.0	2	885001	885002	11414	2385001	0.015518523611448638
1000.0	0.0	2	886501	886502	11300	2386501	0.015518523611448638
1000.0	0.0	2	888001	888002	11343	2388001	0.015518523611448638
1000.0	0.0	2	889501	889502	11427	2389501	0.015518523611448638
1000.0	0.0	2	891001	891002	11453	2391001	0.015518523611448638
1000.0	0.0	2	892501	892502	11223	2392501	0.015518523611448638
1000.0	0.0	2	894001	894002	11249	2394001	0.015518523611448638
1000.0	0.0	2	895501	895502	11159	2395501	0.015518523611448638
1000.0	0.0	2	897001	897002	11012	2397001	0.015518523611448638
1000.0	0.0	2	898501	898502	10871	2398501	0.015518523611448638
1000.0	0.0	2	900001	900002	10677	2400001	0.015518523611448638
1000.0	0.0	2	901501	901502	10840	2401501	0.015518523611448638
1000.0	0.0	2	903001	903002	10738	2403001	0.015518523611448638
1000.0	0.0	2	904501	904502	9984	2404501	0.015518523611448638
1000.0	0.0	2	906001	906002	9810	2406001	0.015518523611448638
1000.0	0.0	2	907501	907502	9830	2407501	0.015518523611448638
1000.0	0.0	2	909001	909002	9912	2409001	0.015518523611448638
1000.0	0.0	2	910501	910502	8415	2410501	0.015518523611448638
1000.0	0.0	2	912001	912002	8421	2412001	0.015518523611448638
1000.0	0.0	2	913501	913502	8390	2413501	0.015518523611448638
1000.0	0.0	2	915001	915002	8374	2415001	0.015518523611448638
1000.0	0.0	2	916501	916502	8559	2416501	0.015518523611448638
1000.0	0.0	2	918001	918002	8099	2418001	0.015518523611448638
1000.0	0.0	2	919501	919502	8015	2419501	0.015518523611448638
1000.0	0.0	2	921001	921002	7841	2421001	0.015518523611448638
1000.0	0.0	2	922501	922502	7852	2422501	0.015518523611448638
1000.0	0.0	2	924001	924002	7630	2424001	0.015518523611448638
1000.0	0.0	2	925501	925502	7610	2425501	0.015518523611448638
1000.0	0.0	2	927001	927002	7655	2427001	0.015518523611448638
1000.0	0.0	2	928501	928502	7676	2428501	0.015518523611448638
1000.0	0.0	2	930001	930002	7451	2430001	0.015518523611448638
1000.0	0.0	2	931501	931502	7192	2431501	0.015518523611448638
1000.0	0.0	2	933001	933002	7581	2433001	0.015518523611448638
1000.0	0.0	2	934501	934502	7611	2434501	0.015518523611448638
1000.0	0.0	2	936001	936002	7676	2436001	0.015518523611448638
1000.0	0.0	2	937501	937502	7615	2437501	0.015518523611448638
1000.0	0.0	2	939001	939002	7636	2439001	0.015518523611448638
1000.0	0.0	2	940501	940502	7837	2440501	0.015518523611448638
1000.0	0.0	2	942001	942002	7927	2442001	0.015518523611448638
1000.0	0.0	2	943501	943502	8081	2443501	0.015518523611448638
1000.0	0.0	2	945001	945002	8273	2445001	0.015518523611448638
1000.0	0.0	2	946501	946502	8096	2446501	0.015518523611448638
1000.0	0.0	2	948001	948002	7997	2448001	0.015518523611448638
1000.0	0.0	2	949501	949502	8065	2449501	0.015518523611448638
1000.0	0.0	2	951001	951002	8123	2451001	0.015518523611448638
1000.0	0.0	2	952501	952502	8099	2452501	0.015518523611448638
1000.0	0.0	2	954001	954002	8155	2454001	0.015518523611448638
1000.0	0.0	2	955501	955502	8054	2455501	0.015518523611448638
1000.0	0.0	2	957001	957002	7975	2457001	0.015518523611448638
1000.0	0.0	2	958501	958502	8124	2458501	0.015518523611448638
1000.0	0.0	2	960001	960002	8244	2460001	0.015518523611448638
1000.0	0.0	2	961501	961502	8450	2461501	0.015518523611448638
1000.0	0.0	2	963001	963002	8358	2463001	0.015518523611448638
1000.0	0.0	2	964501	964502	8439	2464501	0.015518523611448638
1000.0	0.0	2	966001	966002	8639	2466001	0.015518523611448638
1000.0	0.0	2	967501	967502	8790	2467501	0.015518523611448638
1000.0	0.0	2	969001	969002	8684	2469001	0.015518523611448638
1000.0	0.0	2	970501	970502	8635	2470501	0.015518523611448638
1000.0	0.0	2	972001	972002	8773	2472001	0.015518523611448638
1000.0	0.0	2	973501	973502	8630	2473501	0.015518523611448638
1000.0	0.0	2	975001	975002	8718	2475001	0.015518523611448638
1000.0	0.0	2	976501	976502	8421	2476501	0.015518523611448638
1000.0	0.0	2	978001	978002	8339	2478001	0.015518523611448638
1000.0	0.0	2	979501	979502	7966	2479501	0.015518523611448638
1000.0	0.0	2	981001	981002	7603	2481001	0.015518523611448638
1000.0	0.0	2	982501	982502	7562	2482501	0.015518523611448638
1000.0	0.0	2	984001	984002	7601	2484001	0.015518523611448638
1000.0	0.0	2	985501	985502	7601	2485501	0.015518523611448638
1000.0	0.0	2	987001	987002	7567	2487001	0.015518523611448638
1000.0	0.0	2	988501	988502	8005	2488501	0.015518523611448638
1000.0	0.0	2	990001	990002	7987	2490001	0.015518523611448638
1000.0	0.0	2	991501	991502	8152	2491501	0.015518523611448638
1000.0	0.0	2	993001	993002	8166	2493001	0.015518523611448638
1000.0	0.0	2	994501	994502	8644	2494501	0.015518523611448638
1000.0	0.0	2	996001	996002	8674	2496001	0.015518523611448638
1000.0	0.0	2	997501	997502	8557	2497501	0.015518523611448638
1000.0	0.0	2	999001	999002	8451	2499001	0.015518523611448638
1000.0	0.0	2	1000501	1000502	8391	2500501	0.015518523611448638
1000.0	0.0	2	1002001	1002002	8670	2502001	0.015518523611448638
1000.0	0.0	2	1003501	1003502	8858	2503501	0.015518523611448638
1000.0	0.0	2	1005001	1005002	8748	2505001	0.015518523611448638
1000.0	0.0	2	1006501	1006502	8731	2506501	0.015518523611448638
1000.0	0.0	2	1008001	1008002	8721	2508001	0.015518523611448638
1000.0	0.0	2	1009501	1009502	8827	2509501	0.015518523611448638
1000.0	0.0	2	1011001	1011002	8864	2511001	0.015518523611448638
1000.0	0.0	2	1012501	1012502	8864	2512501	0.015518523611448638
1000.0	0.0	2	1014001	1014002	9274	2514001	0.015518523611448638
1000.0	0.0	2	1015501	1015502	9219	2515501	0.015518523611448638
1000.0	0.0	2	1017001	1017002	9388	2517001	0.015518523611448638
1000.0	0.0	2	1018501	1018502	9528	2518501	0.015518523611448638
1000.0	0.0	2	1020001	1020002	9442	2520001	0.015518523611448638
1000.0	0.0	2	1021501	1021502	9467	2521501	0.015518523611448638
1000.0	0.0	2	1023001	1023002	9773	2523001	0.015518523611448638
1000.0	0.0	2	1024501	1024502	9639	2524501	0.015518523611448638
1000.0	0.0	2	1026001	1026002	9760	2526001	0.015518523611448638
1000.0	0.0	2	1027501	1027502	9857	2527501	0.015518523611448638
1000.0	0.0	2	1029001	1029002	10743	2529001	0.015518523611448638
1000.0	0.0	2	1030501	1030502	10249	2530501	0.015518523611448638
1000.0	0.0	2	1032001	1032002	10335	2532001	0.015518523611448638
1000.0	0.0	2	1033501	1033502	10183	2533501	0.015518523611448638
1000.0	0.0	2	1035001	1035002	10205	2535001	0.015518523611448638
1000.0	0.0	2	1036501	1036502	10089	2536501	0.015518523611448638
1000.0	0.0	2	1038001	1038002	10188	2538001	0.015518523611448638
1000.0	0.0	2	1039501	1039502	10061	2539501	0.015518523611448638
1000.0	0.0	2	1041001	1041002	9973	2541001	0.015518523611448638
1000.0	0.0	2	1042501	1042502	9979	2542501	0.015518523611448638
1000.0	0.0	2	1044001	1044002	9864	2544001	0.015518523611448638
1000.0	0.0	2	1045501	1045502	9810	2545501	0.015518523611448638
1000.0	0.0	2	1047001	1047002	9884	2547001	0.015518523611448638
1000.0	0.0	2	1048501	1048502	10030	2548501	0.015518523611448638
1000.0	0.0	2	1050001	1050002	10141	2550001	0.015518523611448638
1000.0	0.0	2	1051501	1051502	10394	2551501	0.015518523611448638
1000.0	0.0	2	1053001	1053002	10315	2553001	0.015518523611448638
1000.0	0.0	2	1054501	1054502	10166	2554501	0.015518523611448638
1000.0	0.0	2	1056001	1056002	10141	2556001	0.015518523611448638
1000.0	0.0	2	1057501	1057502	9717	2557501	0.015518523611448638
1000.0	0.0	2	1059001	1059002	9155	2559001	0.015518523611448638
1000.0	0.0	2	1060501	1060502	9180	2560501	0.015518523611448638
1000.0	0.0	2	1062001	1062002	9375	2562001	0.015518523611448638
1000.0	0.0	2	1063501	1063502	9223	2563501	0.015518523611448638
1000.0	0.0	2	1065001	1065002	9262	2565001	0.015518523611448638
1000.0	0.0	2	1066501	1066502	9276	2566501	0.015518523611448638
1000.0	0.0	2	1068001	1068002	8917	2568001	0.015518523611448638
1000.0	0.0	2	1069501	1069502	8502	2569501	0.015518523611448638
1000.0	0.0	2	1071001	1071002	8407	2571001	0.015518523611448638
1000.0	0.0	2	1072501	1072502	8382	2572501	0.015518523611448638
1000.0	0.0	2	1074001	1074002	8501	2574001	0.015518523611448638
1000.0	0.0	2	1075501	1075502	8466	2575501	0.015518523611448638
1000.0	0.0	2	1077001	1077002	8413	2577001	0.015518523611448638
1000.0	0.0	2	1078501	1078502	8492	2578501	0.015518523611448638
1000.0	0.0	2	1080001	1080002	8401	2580001	0.015518523611448638
1000.0	0.0	2	1081501	1081502	8175	2581501	0.015518523611448638
1000.0	0.0	2	1083001	1083002	7811	2583001	0.015518523611448638
1000.0	0.0	2	1084501	1084502	8008	2584501	0.015518523611448638
1000.0	0.0	2	1086001	1086002	8023	2586001	0.015518523611448638
1000.0	0.0	2	1087501	1087502	7925	2587501	0.015518523611448638
1000.0	0.0	2	1089001	1089002	7947	2589001	0.015518523611448638
1000.0	0.0	2	1090501	1090502	7979	2590501	0.015518523611448638
1000.0	0.0	2	1092001	1092002	7940	2592001	0.015518523611448638
1000.0	0.0	2	1093501	1093502	7964	2593501	0.015518523611448638
1000.0	0.0	2	1095001	1095002	7775	2595001	0.015518523611448638
1000.0	0.0	2	1096501	1096502	7712	2596501	0.015518523611448638
1000.0	0.0	2	1098001	1098002	7812	2598001	0.015518523611448638
1000.0	0.0	2	1099501	1099502	7921	2599501	0.015518523611448638
1000.0	0.0	2	1101001	1101002	7891	2601001	0.015518523611448638
1000.0	0.0	2	1102501	1102502	7753	2602501	0.015518523611448638
1000.0	0.0	2	1104001	1104002	7640	2604001	0.015518523611448638
1000.0	0.0	2	1105501	1105502	7548	2605501	0.015518523611448638
1000.0	0.0	2	1107001	1107002	7404	2607001	0.015518523611448638
1000.0	0.0	2	1108501	1108502	7384	2608501	0.015518523611448638
1000.0	0.0	2	1110001	1110002	7266	2610001	0.015518523611448638
1000.0	0.0	2	1111501	1111502	7260	2611501	0.015518523611448638
1000.0	0.0	2	1113001	1113002	7230	2613001	0.015518523611448638
1000.0	0.0	2	1114501	1114502	7215	2614501	0.015518523611448638
1000.0	0.0	2	1116001	1116002	7248	2616001	0.015518523611448638
1000.0	0.0	2	1117501	1117502	7382	2617501	0.015518523611448638
1000.0	0.0	2	1119001	1119002	7558	2619001	0.015518523611448638
1000.0	0.0	2	1120501	1120502	7680	2620501	0.015518523611448638
1000.0	0.0	2	1122001	1122002	7813	2622001	0.015518523611448638
1000.0	0.0	2	1123501	1123502	7799	2623501	0.015518523611448638
1000.0	0.0	2	1125001	1125002	7889	2625001	0.015518523611448638
1000.0	0.0	2	1126501	1126502	7855	2626501	0.015518523611448638
1000.0	0.0	2	1128001	1128002	7763	2628001	0.015518523611448638
1000.0	0.0	2	1129501	1129502	8084	2629501	0.015518523611448638
1000.0	0.0	2	1131001	1131002	8184	2631001	0.015518523611448638
1000.0	0.0	2	1132501	1132502	8300	2632501	0.015518523611448638
1000.0	0.0	2	1134001	1134002	8419	2634001	0.015518523611448638
1000.0	0.0	2	1135501	1135502	8417	2635501	0.015518523611448638
1000.0	0.0	2	1137001	1137002	8387	2637001	0.015518523611448638
1000.0	0.0	2	1138501	1138502	8374	2638501	0.015518523611448638
1000.0	0.0	2	1140001	1140002	8357	2640001	0.015518523611448638
1000.0	0.0	2	1141501	1141502	8363	2641501	0.015518523611448638
1000.0	0.0	2	1143001	1143002	8352	2643001	0.015518523611448638
1000.0	0.0	2	1144501	1144502	8400	2644501	0.015518523611448638
1000.0	0.0	2	1146001	1146002	8331	2646001	0.015518523611448638
1000.0	0.0	2	1147501	1147502	7849	2647501	0.015518523611448638
1000.0	0.0	2	1149001	1149002	7843	2649001	0.015518523611448638
1000.0	0.0	2	1150501	1150502	7722	2650501	0.015518523611448638
1000.0	0.0	2	1152001	1152002	7992	2652001	0.015518523611448638
1000.0	0.0	2	1153501	1153502	7920	2653501	0.015518523611448638
1000.0	0.0	2	1155001	1155002	8161	2655001	0.015518523611448638
1000.0	0.0	2	1156501	1156502	8204	2656501	0.015518523611448638
1000.0	0.0	2	1158001	1158002	8141	2658001	0.015518523611448638
1000.0	0.0	2	1159501	1159502	8407	2659501	0.015518523611448638
1000.0	0.0	2	1161001	1161002	8219	2661001	0.015518523611448638
1000.0	0.0	2	1162501	1162502	7749	2662501	0.015518523611448638
1000.0	0.0	2	1164001	1164002	7823	2664001	0.015518523611448638
1000.0	0.0	2	1165501	1165502	7841	2665501	0.015518523611448638
1000.0	0.0	2	1167001	1167002	7469	2667001	0.015518523611448638
1000.0	0.0	2	1168501	1168502	7386	2668501	0.015518523611448638
1000.0	0.0	2	1170001	1170002	7331	2670001	0.015518523611448638
1000.0	0.0	2	1171501	1171502	7278	2671501	0.015518523611448638
1000.0	0.0	2	1173001	1173002	7296	2673001	0.015518523611448638
1000.0	0.0	2	1174501	1174502	7261	2674501	0.015518523611448638
1000.0	0.0	2	1176001	1176002	7173	2676001	0.015518523611448638
1000.0	0.0	2	1177501	1177502	7199	2677501	0.015518523611448638
1000.0	0.0	2	1179001	1179002	7184	2679001	0.015518523611448638
1000.0	0.0	2	1180501	1180502	7023	2680501	0.015518523611448638
1000.0	0.0	2	1182001	1182002	7306	2682001	0.015518523611448638
1000.0	0.0	2	1183501	1183502	7353	2683501	0.015518523611448638
1000.0	0.0	2	1185001	1185002	7436	2685001	0.015518523611448638
1000.0	0.0	2	1186501	1186502	7508	2686501	0.015518523611448638
1000.0	0.0	2	1188001	1188002	7827	2688001	0.015518523611448638
1000.0	0.0	2	1189501	1189502	7834	2689501	0.015518523611448638
1000.0	0.0	2	1191001	1191002	7415	2691001	0.015518523611448638
1000.0	0.0	2	1192501	1192502	7459	2692501	0.015518523611448638
1000.0	0.0	2	1194001	1194002	7642	2694001	0.015518523611448638
1000.0	0.0	2	1195501	1195502	7652	2695501	0.015518523611448638
1000.0	0.0	2	1197001	1197002	7628	2697001	0.015518523611448638
1000.0	0.0	2	1198501	1198502	7641	2698501	0.015518523611448638
1000.0	0.0	2	1200001	1200002	7459	2700001	0.015518523611448638
1000.0	0.0	2	1201501	1201502	7512	2701501	0.015518523611448638
1000.0	0.0	2	1203001	1203002	7473	2703001	0.015518523611448638
1000.0	0.0	2	1204501	1204502	7379	2704501	0.015518523611448638
1000.0	0.0	2	1206001	1206002	7479	2706001	0.015518523611448638
1000.0	0.0	2	1207501	1207502	7533	2707501	0.015518523611448638
1000.0	0.0	2	1209001	1209002	7887	2709001	0.015518523611448638
1000.0	0.0	2	1210501	1210502	7915	2710501	0.015518523611448638
1000.0	0.0	2	1212001	1212002	7920	2712001	0.015518523611448638
1000.0	0.0	2	1213501	1213502	7768	2713501	0.015518523611448638
1000.0	0.0	2	1215001	1215002	8019	2715001	0.015518523611448638
1000.0	0.0	2	1216501	1216502	7984	2716501	0.015518523611448638
1000.0	0.0	2	1218001	1218002	7993	2718001	0.015518523611448638
1000.0	0.0	2	1219501	1219502	7920	2719501	0.015518523611448638
1000.0	0.0	2	1221001	1221002	7835	2721001	0.015518523611448638
1000.0	0.0	2	1222501	1222502	8004	2722501	0.015518523611448638
1000.0	0.0	2	1224001	1224002	8038	2724001	0.015518523611448638
1000.0	0.0	2	1225501	1225502	7814	2725501	0.015518523611448638
1000.0	0.0	2	1227001	1227002	7862	2727001	0.015518523611448638
1000.0	0.0	2	1228501	1228502	7660	2728501	0.015518523611448638
1000.0	0.0	2	1230001	1230002	7914	2730001	0.015518523611448638
1000.0	0.0	2	1231501	1231502	7643	2731501	0.015518523611448638
1000.0	0.0	2	1233001	1233002	7720	2733001	0.015518523611448638
1000.0	0.0	2	1234501	1234502	7666	2734501	0.015518523611448638
1000.0	0.0	2	1236001	1236002	7285	2736001	0.015518523611448638
1000.0	0.0	2	1237501	1237502	7350	2737501	0.015518523611448638
1000.0	0.0	2	1239001	1239002	7443	2739001	0.015518523611448638
1000.0	0.0	2	1240501	1240502	7453	2740501	0.015518523611448638
1000.0	0.0	2	1242001	1242002	7148	2742001	0.015518523611448638
1000.0	0.0	2	1243501	1243502	7164	2743501	0.015518523611448638
1000.0	0.0	2	1245001	1245002	6925	2745001	0.015518523611448638
1000.0	0.0	2	1246501	1246502	7100	2746501	0.015518523611448638
1000.0	0.0	2	1248001	1248002	7293	2748001	0.015518523611448638
1000.0	0.0	2	1249501	1249502	7438	2749501	0.015518523611448638
1000.0	0.0	2	1251001	1251002	7363	2751001	0.015518523611448638
1000.0	0.0	2	1252501	1252502	7498	2752501	0.015518523611448638
1000.0	0.0	2	1254001	1254002	7741	2754001	0.015518523611448638
1000.0	0.0	2	1255501	1255502	7874	2755501	0.015518523611448638
1000.0	0.0	2	1257001	1257002	7782	2757001	0.015518523611448638
1000.0	0.0	2	1258501	1258502	7670	2758501	0.015518523611448638
1000.0	0.0	2	1260001	1260002	7566	2760001	0.015518523611448638
1000.0	0.0	2	1261501	1261502	7715	2761501	0.015518523611448638
1000.0	0.0	2	1263001	1263002	7725	2763001	0.015518523611448638
1000.0	0.0	2	1264501	1264502	7756	2764501	0.015518523611448638
1000.0	0.0	2	1266001	1266002	8088	2766001	0.015518523611448638
1000.0	0.0	2	1267501	1267502	8022	2767501	0.015518523611448638
1000.0	0.0	2	1269001	1269002	8012	2769001	0.015518523611448638
1000.0	0.0	2	1270501	1270502	8022	2770501	0.015518523611448638
1000.0	0.0	2	1272001	1272002	7866	2772001	0.015518523611448638
1000.0	0.0	2	1273501	1273502	7895	2773501	0.015518523611448638
1000.0	0.0	2	1275001	1275002	7902	2775001	0.015518523611448638
1000.0	0.0	2	1276501	1276502	8013	2776501	0.015518523611448638
1000.0	0.0	2	1278001	1278002	7993	2778001	0.015518523611448638
1000.0	0.0	2	1279501	1279502	8096	2779501	0.015518523611448638
1000.0	0.0	2	1281001	1281002	8142	2781001	0.015518523611448638
1000.0	0.0	2	1282501	1282502	7837	2782501	0.015518523611448638
1000.0	0.0	2	1284001	1284002	7765	2784001	0.015518523611448638
1000.0	0.0	2	1285501	1285502	7619	2785501	0.015518523611448638
1000.0	0.0	2	1287001	1287002	7582	2787001	0.015518523611448638
1000.0	0.0	2	1288501	1288502	7596	2788501	0.015518523611448638
1000.0	0.0	2	1290001	1290002	7691	2790001	0.015518523611448638
1000.0	0.0	2	1291501	1291502	7574	2791501	0.015518523611448638
1000.0	0.0	2	1293001	1293002	7580	2793001	0.015518523611448638
1000.0	0.0	2	1294501	1294502	8082	2794501	0.015518523611448638
1000.0	0.0	2	1296001	1296002	8069	2796001	0.015518523611448638
1000.0	0.0	2	1297501	1297502	8001	2797501	0.015518523611448638
1000.0	0.0	2	1299001	1299002	8038	2799001	0.015518523611448638
1000.0	0.0	2	1300501	1300502	7932	2800501	0.015518523611448638
1000.0	0.0	2	1302001	1302002	7853	2802001	0.015518523611448638
1000.0	0.0	2	1303501	1303502	7733	2803501	0.015518523611448638
1000.0	0.0	2	1305001	1305002	7543	2805001	0.015518523611448638
1000.0	0.0	2	1306501	1306502	7703	2806501	0.015518523611448638
1000.0	0.0	2	1308001	1308002	8410	2808001	0.015518523611448638
1000.0	0.0	2	1309501	1309502	8502	2809501	0.015518523611448638
1000.0	0.0	2	1311001	1311002	8531	2811001	0.015518523611448638
1000.0	0.0	2	1312501	1312502	8309	2812501	0.015518523611448638
1000.0	0.0	2	1314001	1314002	8226	2814001	0.015518523611448638
1000.0	0.0	2	1315501	1315502	8010	2815501	0.015518523611448638
1000.0	0.0	2	1317001	1317002	7980	2817001	0.015518523611448638
1000.0	0.0	2	1318501	1318502	8403	2818501	0.015518523611448638
1000.0	0.0	2	1320001	1320002	9290	2820001	0.015518523611448638
1000.0	0.0	2	1321501	1321502	9369	2821501	0.015518523611448638
1000.0	0.0	2	1323001	1323002	10846	2823001	0.015518523611448638
1000.0	0.0	2	1324501	1324502	11042	2824501	0.015518523611448638
1000.0	0.0	2	1326001	1326002	11095	2826001	0.015518523611448638
1000.0	0.0	2	1327501	1327502	10957	2827501	0.015518523611448638
1000.0	0.0	2	1329001	1329002	11088	2829001	0.015518523611448638
1000.0	0.0	2	1330501	1330502	12241	2830501	0.015518523611448638
1000.0	0.0	2	1332001	1332002	12387	2832001	0.015518523611448638
1000.0	0.0	2	1333501	1333502	12587	2833501	0.015518523611448638
1000.0	0.0	2	1335001	1335002	12947	2835001	0.015518523611448638
1000.0	0.0	2	1336501	1336502	12990	2836501	0.015518523611448638
1000.0	0.0	2	1338001	1338002	13039	2838001	0.015518523611448638
1000.0	0.0	2	1339501	1339502	13080	2839501	0.015518523611448638
1000.0	0.0	2	1341001	1341002	13075	2841001	0.015518523611448638
1000.0	0.0	2	1342501	1342502	13180	2842501	0.015518523611448638
1000.0	0.0	2	1344001	1344002	13239	2844001	0.015518523611448638
1000.0	0.0	2	1345501	1345502	13128	2845501	0.015518523611448638
1000.0	0.0	2	1347001	1347002	13153	2847001	0.015518523611448638
1000.0	0.0	2	1348501	1348502	13084	2848501	0.015518523611448638
1000.0	0.0	2	1350001	1350002	13446	2850001	0.015518523611448638
1000.0	0.0	2	1351501	1351502	13514	2851501	0.015518523611448638
1000.0	0.0	2	1353001	1353002	13423	2853001	0.015518523611448638
1000.0	0.0	2	1354501	1354502	12881	2854501	0.015518523611448638
1000.0	0.0	2	1356001	1356002	12832	2856001	0.015518523611448638
1000.0	0.0	2	1357501	1357502	11084	2857501	0.015518523611448638
1000.0	0.0	2	1359001	1359002	11022	2859001	0.015518523611448638
1000.0	0.0	2	1360501	1360502	10858	2860501	0.015518523611448638
1000.0	0.0	2	1362001	1362002	10792	2862001	0.015518523611448638
1000.0	0.0	2	1363501	1363502	10468	2863501	0.015518523611448638
1000.0	0.0	2	1365001	1365002	10351	2865001	0.015518523611448638
1000.0	0.0	2	1366501	1366502	10402	2866501	0.015518523611448638
1000.0	0.0	2	1368001	1368002	9935	2868001	0.015518523611448638
1000.0	0.0	2	1369501	1369502	9925	2869501	0.015518523611448638
1000.0	0.0	2	1371001	1371002	8637	2871001	0.015518523611448638
1000.0	0.0	2	1372501	1372502	8680	2872501	0.015518523611448638
1000.0	0.0	2	1374001	1374002	8426	2874001	0.015518523611448638
1000.0	0.0	2	1375501	1375502	8316	2875501	0.015518523611448638
1000.0	0.0	2	1377001	1377002	8526	2877001	0.015518523611448638
1000.0	0.0	2	1378501	1378502	8562	2878501	0.015518523611448638
1000.0	0.0	2	1380001	1380002	8667	2880001	0.015518523611448638
1000.0	0.0	2	1381501	1381502	8541	2881501	0.015518523611448638
1000.0	0.0	2	1383001	1383002	8449	2883001	0.015518523611448638
1000.0	0.0	2	1384501	1384502	8190	2884501	0.015518523611448638
1000.0	0.0	2	1386001	1386002	8271	2886001	0.015518523611448638
1000.0	0.0	2	1387501	1387502	8332	2887501	0.015518523611448638
1000.0	0.0	2	1389001	1389002	8387	2889001	0.015518523611448638
1000.0	0.0	2	1390501	1390502	8443	2890501	0.015518523611448638
1000.0	0.0	2	1392001	1392002	8448	2892001	0.015518523611448638
1000.0	0.0	2	1393501	1393502	8662	2893501	0.015518523611448638
1000.0	0.0	2	1395001	1395002	8599	2895001	0.015518523611448638
1000.0	0.0	2	1396501	1396502	8933	2896501	0.015518523611448638
1000.0	0.0	2	1398001	1398002	8952	2898001	0.015518523611448638
1000.0	0.0	2	1399501	1399502	8878	2899501	0.015518523611448638
1000.0	0.0	2	1401001	1401002	8689	2901001	0.015518523611448638
1000.0	0.0	2	1402501	1402502	8471	2902501	0.015518523611448638
1000.0	0.0	2	1404001	1404002	8643	2904001	0.015518523611448638
1000.0	0.0	2	1405501	1405502	9030	2905501	0.015518523611448638
1000.0	0.0	2	1407001	1407002	9299	2907001	0.015518523611448638
1000.0	0.0	2	1408501	1408502	9271	2908501	0.015518523611448638
1000.0	0.0	2	1410001	1410002	9379	2910001	0.015518523611448638
1000.0	0.0	2	1411501	1411502	9283	2911501	0.015518523611448638
1000.0	0.0	2	1413001	1413002	9424	2913001	0.015518523611448638
1000.0	0.0	2	1414501	1414502	9329	2914501	0.015518523611448638
1000.0	0.0	2	1416001	1416002	9331	2916001	0.015518523611448638
1000.0	0.0	2	1417501	1417502	9271	2917501	0.015518523611448638
1000.0	0.0	2	1419001	1419002	9297	2919001	0.015518523611448638
1000.0	0.0	2	1420501	1420502	9423	2920501	0.015518523611448638
1000.0	0.0	2	1422001	1422002	9370	2922001	0.015518523611448638
1000.0	0.0	2	1423501	1423502	9489	2923501	0.015518523611448638
1000.0	0.0	2	1425001	1425002	9606	2925001	0.015518523611448638
1000.0	0.0	2	1426501	1426502	9636	2926501	0.015518523611448638
1000.0	0.0	2	1428001	1428002	9653	2928001	0.015518523611448638
1000.0	0.0	2	1429501	1429502	9616	2929501	0.015518523611448638
1000.0	0.0	2	1431001	1431002	9688	2931001	0.015518523611448638
1000.0	0.0	2	1432501	1432502	9548	2932501	0.015518523611448638
1000.0	0.0	2	1434001	1434002	9638	2934001	0.015518523611448638
1000.0	0.0	2	1435501	1435502	9542	2935501	0.015518523611448638
1000.0	0.0	2	1437001	1437002	9165	2937001	0.015518523611448638
1000.0	0.0	2	1438501	1438502	9071	2938501	0.015518523611448638
1000.0	0.0	2	1440001	1440002	8923	2940001	0.015518523611448638
1000.0	0.0	2	1441501	1441502	8789	2941501	0.015518523611448638
1000.0	0.0	2	1443001	1443002	8667	2943001	0.015518523611448638
1000.0	0.0	2	1444501	1444502	8764	2944501	0.015518523611448638
1000.0	0.0	2	1446001	1446002	8463	2946001	0.015518523611448638
1000.0	0.0	2	1447501	1447502	8492	2947501	0.015518523611448638
1000.0	0.0	2	1449001	1449002	8392	2949001	0.015518523611448638
1000.0	0.0	2	1450501	1450502	8325	2950501	0.015518523611448638
1000.0	0.0	2	1452001	1452002	8641	2952001	0.015518523611448638
1000.0	0.0	2	1453501	1453502	8681	2953501	0.015518523611448638
1000.0	0.0	2	1455001	1455002	8591	2955001	0.015518523611448638
1000.0	0.0	2	1456501	1456502	8227	2956501	0.015518523611448638
1000.0	0.0	2	1458001	1458002	8254	2958001	0.015518523611448638
1000.0	0.0	2	1459501	1459502	8119	2959501	0.015518523611448638
1000.0	0.0	2	1461001	1461002	7711	2961001	0.015518523611448638
1000.0	0.0	2	1462501	1462502	7653	2962501	0.015518523611448638
1000.0	0.0	2	1464001	1464002	7589	2964001	0.015518523611448638
1000.0	0.0	2	1465501	1465502	7714	2965501	0.015518523611448638
1000.0	0.0	2	1467001	1467002	7658	2967001	0.015518523611448638
1000.0	0.0	2	1468501	1468502	7553	2968501	0.015518523611448638
1000.0	0.0	2	1470001	1470002	7677	2970001	0.015518523611448638
1000.0	0.0	2	1471501	1471502	7579	2971501	0.015518523611448638
1000.0	0.0	2	1473001	1473002	7469	2973001	0.015518523611448638
1000.0	0.0	2	1474501	1474502	7317	2974501	0.015518523611448638
1000.0	0.0	2	1476001	1476002	7279	2976001	0.015518523611448638
1000.0	0.0	2	1477501	1477502	7264	2977501	0.015518523611448638
1000.0	0.0	2	1479001	1479002	7166	2979001	0.015518523611448638
1000.0	0.0	2	1480501	1480502	6941	2980501	0.015518523611448638
1000.0	0.0	2	1482001	1482002	6847	2982001	0.015518523611448638
1000.0	0.0	2	1483501	1483502	6337	2983501	0.015518523611448638
1000.0	0.0	2	1485001	1485002	6277	2985001	0.015518523611448638
1000.0	0.0	2	1486501	1486502	6128	2986501	0.015518523611448638
1000.0	0.0	2	1488001	1488002	6040	2988001	0.015518523611448638
1000.0	0.0	2	1489501	1489502	5912	2989501	0.015518523611448638
1000.0	0.0	2	1491001	1491002	5653	2991001	0.015518523611448638
1000.0	0.0	2	1492501	1492502	5509	2992501	0.015518523611448638
1000.0	0.0	2	1494001	1494002	5462	2994001	0.015518523611448638
1000.0	0.0	2	1495501	1495502	5280	2995501	0.015518523611448638
1000.0	0.0	2	1497001	1497002	4806	2997001	0.015518523611448638
[truncated: 138,001 more rows]
