# Supplementary material for: Strong positive selection biases identity-by-descent-based inferences of recent demography and population structure in Plasmodium falciparum
Source: Nat Commun. 2024 Mar 20;15:2499. doi: 10.1038/s41467-024-46659-0 (PMC10954658; doi:10.1038/s41467-024-46659-0)
Supplement: Supplementary file 6 — Source Data File [file 41467_2024_46659_MOESM6_ESM.zip › Supplementary_Figure14/suppl_fig14a_ibd_peaks.csv]

delta	s	Chromosome	Start	End	Median	Thres	GwChromStart	GwStart	GwEnd	PeakImpactIndex	NumHits	HighImpact	PeakWidth	PeakHeight
1000.0	0.3	1	301501	763502	8923.0	25556.478886395875	0	301501	763502	0.06495143574558733	109	True	30.800066666666666	0.3433213213213213
1000.0	0.3	2	316501	697502	9618.0	21482.201015694198	1500000	1816501	2197502	0.06499105337170864	72	True	25.400066666666667	0.39117917917917916
1000.0	0.3	3	372001	624002	7933.0	17082.31373310734	3000000	3372001	3624002	0.043733227278142765	71	True	16.800066666666666	0.3057977977977978
1000.0	0.3	4	235501	646502	9572.0	24771.55651047645	4500000	4735501	5146502	0.05659084389264711	78	True	27.400066666666667	0.2940820820820821
1000.0	0.3	5	364501	630002	8429.0	21806.053704270766	6000000	6364501	6630002	0.06467893926940486	79	True	17.700066666666668	0.433009009009009
1000.0	0.3	6	226501	657002	8836.5	36072.49021681408	7500000	7726501	8157002	0.07997439200783263	157	True	28.700066666666668	0.3196936936936937
1000.0	0.3	7	348001	634502	9314.0	17566.60494534132	9000000	9348001	9634502	0.051835939398001504	74	True	19.100066666666667	0.3248848848848849
1000.0	0.3	8	321001	684002	8611.0	16192.870729434973	10500000	10821001	11184002	0.037294562262086016	78	True	24.200066666666668	0.24545545545545547
1000.0	0.3	9	168001	679502	8864.0	22764.201903817455	12000000	12168001	12679502	0.05853046336044314	102	True	34.10006666666666	0.30078478478478476
1000.0	0.3	10	363001	576002	9391.0	14918.207632750713	13500000	13863001	14076002	0.02195954381972277	22	True	14.200066666666666	0.1461921921921922
1000.0	0.3	11	318001	651002	9026.0	40099.04912625086	15000000	15318001	15651002	0.09196069003580393	126	True	22.200066666666668	0.4254914914914915
1000.0	0.3	12	253501	643502	8982.0	20270.888330231683	16500000	16753501	17143502	0.05224754999213125	71	True	26.000066666666665	0.3277577577577578
1000.0	0.3	13	345001	619502	8566.0	19793.299597055768	18000000	18345001	18619502	0.037052896882132765	43	True	18.300066666666666	0.2068828828828829
1000.0	0.3	14	300001	666002	8954.5	32800.82088890596	19500000	19800001	20166002	0.08111589053818741	123	True	24.400066666666667	0.4295095095095095
1.0	0.3	1	324001	759002	8853.5	18826.246588749946	0	324001	759002	0.039018165696406114	51	True	29.000066666666665	0.20615615615615615
1.0	0.3	2	337501	739502	8681.0	23775.203444291055	1500000	1837501	2239502	0.04333181475463265	66	True	26.800066666666666	0.19682282282282282
1.0	0.3	3	282001	682502	9625.0	40090.025932040866	3000000	3282001	3682502	0.09044705758659656	130	True	26.700066666666668	0.4074894894894895
1.0	0.3	4	309001	699002	8303.0	16528.173699079445	4500000	4809001	5199002	0.04986566817039627	69	True	26.000066666666665	0.35581381381381383
1.0	0.3	5	363001	591002	8709.5	13659.599133042864	6000000	6363001	6591002	0.033692101714596044	35	True	15.200066666666666	0.2744024024024024
1.0	0.3	6	384001	675002	9471.5	23960.80780548064	7500000	7884001	8175002	0.060085055034327775	105	True	19.400066666666667	0.3440980980980981
1.0	0.3	7	397501	622502	9090.0	14233.387711428855	9000000	9397501	9622502	0.03010279667462903	43	True	15.000066666666667	0.23123123123123124
1.0	0.3	8	325501	657002	8990.5	16885.956352171557	10500000	10825501	11157002	0.04948237722417275	79	True	22.100066666666667	0.3320960960960961
1.0	0.3	9	322501	606002	9207.5	23992.583586027496	12000000	12322501	12606002	0.07323840220579014	100	True	18.900066666666667	0.42491091091091093
1.0	0.3	10	324001	616502	8491.0	22457.28736983005	13500000	13824001	14116502	0.049894469474845014	62	True	19.500066666666665	0.2826026026026026
1.0	0.3	11	373501	757502	8635.5	19355.757059070937	15000000	15373501	15757502	0.04946189086882875	77	True	25.600066666666667	0.30964364364364366
1.0	0.3	12	304501	637502	8303.5	25510.958532790355	16500000	16804501	17137502	0.07254571567585441	135	True	22.200066666666668	0.40912112112112115
1.0	0.3	13	255001	633002	9402.0	22402.56682233414	18000000	18255001	18633002	0.06921536644000899	97	True	25.200066666666668	0.39407207207207207
1.0	0.3	14	358501	700502	8272.5	19105.319254301212	19500000	19858501	20200502	0.04562091977787414	66	True	22.800066666666666	0.2999139139139139
0.1	0.3	1	307501	630002	9162.0	18622.86356859564	0	307501	630002	0.041475042890253035	66	True	21.500066666666665	0.25783183183183184
0.1	0.3	2	253501	744002	9510.5	18437.671870563463	1500000	1753501	2244002	0.048353459305459034	79	True	32.700066666666665	0.3050650650650651
0.1	0.3	3	177001	796502	9352.0	23002.371590783932	3000000	3177001	3796502	0.06923822237458077	134	True	41.300066666666666	0.3717957957957958
0.1	0.3	4	316501	630002	9161.5	21383.83250270727	4500000	4816501	5130002	0.07648041471950413	74	True	20.900066666666667	0.520044044044044
0.1	0.3	5	340501	631502	9328.5	18914.11245362687	6000000	6340501	6631502	0.04353576802423591	53	True	19.400066666666667	0.3111771771771772
0.1	0.3	6	384001	783002	9698.0	21918.5054076299	7500000	7884001	8283002	0.05351082381229217	113	True	26.600066666666667	0.3374574574574575
0.1	0.3	7	357001	678002	9742.0	24093.489390643776	9000000	9357001	9678002	0.07813002774890168	94	True	21.400066666666667	0.5115715715715716
0.1	0.3	8	391501	703502	9013.5	18198.91080378803	10500000	10891501	11203502	0.03698151503442304	48	True	20.800066666666666	0.24126926926926928
0.1	0.3	9	265501	709502	8777.0	23878.49137868225	12000000	12265501	12709502	0.05832254682399001	140	True	29.600066666666667	0.3194874874874875
0.1	0.3	10	321001	676502	8672.0	19021.3521040841	13500000	13821001	14176502	0.03024032136591582	69	True	23.700066666666668	0.16784784784784784
0.1	0.3	11	396001	688502	9176.0	25682.18746561367	15000000	15396001	15688502	0.0715580393681692	79	True	19.500066666666665	0.4585865865865866
0.1	0.3	12	177001	646502	9538.0	22426.511918018616	16500000	16677001	17146502	0.06057186439952351	92	True	31.300066666666666	0.3828028028028028
0.1	0.3	13	411001	739502	9638.5	15658.143280603603	18000000	18411001	18739502	0.04925550583549679	49	True	21.900066666666667	0.37984184184184183
0.1	0.3	14	312001	663002	9266.5	18988.174837137663	19500000	19812001	20163002	0.04839812712317617	50	True	23.400066666666667	0.32256656656656657
0.01	0.3	1	297001	672002	18295.0	47783.24700985758	0	297001	672002	0.06585481942371614	78	True	25.000066666666665	0.6404144144144144
0.01	0.3	2	304501	807002	14178.5	51508.858562352114	1500000	1804501	2307002	0.058091413079449546	106	True	33.50006666666667	0.44937537537537536
0.01	0.3	3	342001	699002	16128.5	30598.432349516028	3000000	3342001	3699002	0.019129578448920458	20	True	23.800066666666666	0.14868468468468468
0.01	0.3	4	316501	709502	14925.5	53910.87479972125	4500000	4816501	5209502	0.057569340713721356	135	True	26.200066666666668	0.41268268268268266
0.01	0.3	5	273001	745502	15523.0	44961.13251416677	6000000	6273001	6745502	0.04909246981990725	77	True	31.500066666666665	0.34741741741741744
0.01	0.3	6	423001	702002	20100.0	39509.75981564239	7500000	7923001	8202002	0.03476442781404074	36	True	18.600066666666667	0.33023023023023024
0.01	0.3	7	420001	763502	21848.5	53395.08714451583	9000000	9420001	9763502	0.054174297635372064	84	True	22.900066666666667	0.4038778778778779
0.01	0.3	8	355501	717002	15227.5	39178.597029881974	10500000	10855501	11217002	0.03441161230376945	32	True	24.100066666666667	0.30044444444444446
0.01	0.3	9	373501	802502	16275.5	28640.759176863343	12000000	12373501	12802502	0.030636354882027362	41	True	28.600066666666667	0.336976976976977
0.01	0.3	10	313501	721502	16086.5	41684.84755444792	13500000	13813501	14221502	0.04589142732697037	98	True	27.200066666666668	0.3568248248248248
0.01	0.3	11	382501	666002	17980.0	44896.195557250714	15000000	15382501	15666002	0.03907743091322908	109	True	18.900066666666667	0.2963823823823824
0.01	0.3	12	300001	631502	15985.0	37627.97708660751	16500000	16800001	17131502	0.05267426129659259	51	True	22.100066666666667	0.5744904904904905
0.01	0.3	13	121501	669002	14823.0	40738.430372437244	18000000	18121501	18669002	0.04493961501178263	62	True	36.50006666666667	0.3979059059059059
0.01	0.3	14	318001	666002	15191.0	23844.468148915556	19500000	19818001	20166002	0.026387551687932293	38	True	23.200066666666668	0.34641041041041043
0.001	0.3	6	396001	661502	160393.5	316138.1935917556	7500000	7896001	8161502	0.0113967275445657	30	True	17.700066666666668	0.7748991476446386
