# Supplementary material for: Strong positive selection biases identity-by-descent-based inferences of recent demography and population structure in Plasmodium falciparum
Source: Nat Commun. 2024 Mar 20;15:2499. doi: 10.1038/s41467-024-46659-0 (PMC10954658; doi:10.1038/s41467-024-46659-0)
Supplement: Supplementary file 6 — Source Data File [file 41467_2024_46659_MOESM6_ESM.zip › Supplementary_Figure14/suppl_fig14b_popsize.csv]

delta	s	Correction	GEN	NE	L95	U95
1000.0	0.0	Orig	0	3820.0	3450.0	4200.0
1000.0	0.0	Orig	1	3900.0	3600.0	4200.0
1000.0	0.0	Orig	2	3970.0	3750.0	4190.0
1000.0	0.0	Orig	3	4040.0	3900.0	4200.0
1000.0	0.0	Orig	4	4120.0	4020.0	4220.0
1000.0	0.0	Orig	5	4200.0	4120.0	4300.0
1000.0	0.0	Orig	6	4280.0	4150.0	4440.0
1000.0	0.0	Orig	7	4360.0	4160.0	4600.0
1000.0	0.0	Orig	8	4430.0	4180.0	4750.0
1000.0	0.0	Orig	9	4490.0	4200.0	4880.0
1000.0	0.0	Orig	10	4550.0	4230.0	4980.0
1000.0	0.0	Orig	11	4600.0	4270.0	5050.0
1000.0	0.0	Orig	12	4640.0	4300.0	5100.0
1000.0	0.0	Orig	13	4680.0	4340.0	5130.0
1000.0	0.0	Orig	14	4710.0	4350.0	5120.0
1000.0	0.0	Orig	15	4730.0	4390.0	5020.0
1000.0	0.0	Orig	16	4760.0	4400.0	4970.0
1000.0	0.0	Orig	17	4800.0	4410.0	4990.0
1000.0	0.0	Orig	18	4830.0	4390.0	5060.0
1000.0	0.0	Orig	19	4880.0	4420.0	5130.0
1000.0	0.0	Orig	20	4930.0	4470.0	5220.0
1000.0	0.0	Orig	21	4990.0	4530.0	5300.0
1000.0	0.0	Orig	22	5050.0	4580.0	5380.0
1000.0	0.0	Orig	23	5120.0	4640.0	5500.0
1000.0	0.0	Orig	24	5200.0	4700.0	5620.0
1000.0	0.0	Orig	25	5280.0	4800.0	5720.0
1000.0	0.0	Orig	26	5360.0	4900.0	5860.0
1000.0	0.0	Orig	27	5450.0	5010.0	6050.0
1000.0	0.0	Orig	28	5530.0	5100.0	6220.0
1000.0	0.0	Orig	29	5620.0	5190.0	6350.0
1000.0	0.0	Orig	30	5710.0	5280.0	6490.0
1000.0	0.0	Orig	31	5800.0	5380.0	6620.0
1000.0	0.0	Orig	32	5890.0	5500.0	6760.0
1000.0	0.0	Orig	33	5980.0	5630.0	6900.0
1000.0	0.0	Orig	34	6070.0	5740.0	7030.0
1000.0	0.0	Orig	35	6160.0	5860.0	7140.0
1000.0	0.0	Orig	36	6250.0	5970.0	7220.0
1000.0	0.0	Orig	37	6340.0	6080.0	7270.0
1000.0	0.0	Orig	38	6430.0	6180.0	7320.0
1000.0	0.0	Orig	39	6520.0	6270.0	7370.0
1000.0	0.0	Orig	40	6610.0	6370.0	7410.0
1000.0	0.0	Orig	41	6690.0	6470.0	7450.0
1000.0	0.0	Orig	42	6780.0	6570.0	7530.0
1000.0	0.0	Orig	43	6870.0	6660.0	7560.0
1000.0	0.0	Orig	44	6950.0	6750.0	7590.0
1000.0	0.0	Orig	45	7040.0	6830.0	7660.0
1000.0	0.0	Orig	46	7120.0	6900.0	7750.0
1000.0	0.0	Orig	47	7210.0	6980.0	7830.0
1000.0	0.0	Orig	48	7290.0	7050.0	7910.0
1000.0	0.0	Orig	49	7370.0	7120.0	8020.0
1000.0	0.0	Orig	50	7460.0	7180.0	8110.0
1000.0	0.0	Orig	51	7540.0	7230.0	8190.0
1000.0	0.0	Orig	52	7620.0	7290.0	8280.0
1000.0	0.0	Orig	53	7700.0	7350.0	8360.0
1000.0	0.0	Orig	54	7780.0	7400.0	8440.0
1000.0	0.0	Orig	55	7860.0	7450.0	8530.0
1000.0	0.0	Orig	56	7940.0	7470.0	8640.0
1000.0	0.0	Orig	57	8020.0	7540.0	8740.0
1000.0	0.0	Orig	58	8100.0	7600.0	8830.0
1000.0	0.0	Orig	59	8180.0	7650.0	8930.0
1000.0	0.0	Orig	60	8260.0	7670.0	9020.0
1000.0	0.0	Orig	61	8340.0	7690.0	9110.0
1000.0	0.0	Orig	62	8420.0	7710.0	9200.0
1000.0	0.0	Orig	63	8500.0	7760.0	9270.0
1000.0	0.0	Orig	64	8580.0	7810.0	9350.0
1000.0	0.0	Orig	65	8660.0	7870.0	9420.0
1000.0	0.0	Orig	66	8740.0	7930.0	9490.0
1000.0	0.0	Orig	67	8810.0	7990.0	9560.0
1000.0	0.0	Orig	68	8890.0	8040.0	9630.0
1000.0	0.0	Orig	69	8970.0	8080.0	9690.0
1000.0	0.0	Orig	70	9050.0	8110.0	9750.0
1000.0	0.0	Orig	71	9130.0	8110.0	9810.0
1000.0	0.0	Orig	72	9210.0	8120.0	9860.0
1000.0	0.0	Orig	73	9290.0	8130.0	9910.0
1000.0	0.0	Orig	74	9380.0	8140.0	9960.0
1000.0	0.0	Orig	75	9460.0	8190.0	10000.0
1000.0	0.0	Orig	76	9540.0	8250.0	10100.0
1000.0	0.0	Orig	77	9620.0	8320.0	10100.0
1000.0	0.0	Orig	78	9700.0	8390.0	10200.0
1000.0	0.0	Orig	79	9790.0	8470.0	10300.0
1000.0	0.0	Orig	80	9870.0	8550.0	10400.0
1000.0	0.0	Orig	81	9960.0	8630.0	10500.0
1000.0	0.0	Orig	82	10000.0	8710.0	10600.0
1000.0	0.0	Orig	83	10100.0	8780.0	10700.0
1000.0	0.0	Orig	84	10200.0	8850.0	10800.0
1000.0	0.0	Orig	85	10300.0	8920.0	10800.0
1000.0	0.0	Orig	86	10400.0	9000.0	10900.0
1000.0	0.0	Orig	87	10500.0	9070.0	11000.0
1000.0	0.0	Orig	88	10600.0	9130.0	11100.0
1000.0	0.0	Orig	89	10700.0	9190.0	11200.0
1000.0	0.0	Orig	90	10800.0	9250.0	11300.0
1000.0	0.0	Orig	91	10800.0	9320.0	11400.0
1000.0	0.0	Orig	92	10900.0	9400.0	11600.0
1000.0	0.0	Orig	93	11000.0	9480.0	11700.0
1000.0	0.0	Orig	94	11100.0	9560.0	11800.0
1000.0	0.0	Orig	95	11200.0	9650.0	12000.0
1000.0	0.0	Orig	96	11300.0	9740.0	12100.0
1000.0	0.0	Orig	97	11400.0	9810.0	12200.0
1000.0	0.0	Orig	98	11500.0	9860.0	12300.0
1000.0	0.0	Orig	99	11600.0	10000.0	12500.0
1000.0	0.0	Orig	100	11700.0	10100.0	12600.0
1.0	0.0	Orig	0	4040.0	3710.0	4360.0
1.0	0.0	Orig	1	4100.0	3850.0	4390.0
1.0	0.0	Orig	2	4160.0	3960.0	4430.0
1.0	0.0	Orig	3	4230.0	4060.0	4470.0
1.0	0.0	Orig	4	4290.0	4170.0	4470.0
1.0	0.0	Orig	5	4360.0	4240.0	4500.0
1.0	0.0	Orig	6	4430.0	4270.0	4630.0
1.0	0.0	Orig	7	4490.0	4310.0	4750.0
1.0	0.0	Orig	8	4550.0	4350.0	4860.0
1.0	0.0	Orig	9	4590.0	4390.0	4930.0
1.0	0.0	Orig	10	4630.0	4420.0	4960.0
1.0	0.0	Orig	11	4650.0	4430.0	4980.0
1.0	0.0	Orig	12	4670.0	4460.0	4990.0
1.0	0.0	Orig	13	4680.0	4470.0	4980.0
1.0	0.0	Orig	14	4690.0	4480.0	4940.0
1.0	0.0	Orig	15	4690.0	4480.0	4920.0
1.0	0.0	Orig	16	4710.0	4490.0	4920.0
1.0	0.0	Orig	17	4730.0	4400.0	4930.0
1.0	0.0	Orig	18	4760.0	4420.0	4960.0
1.0	0.0	Orig	19	4800.0	4420.0	5030.0
1.0	0.0	Orig	20	4840.0	4370.0	5100.0
1.0	0.0	Orig	21	4900.0	4350.0	5190.0
1.0	0.0	Orig	22	4950.0	4380.0	5270.0
1.0	0.0	Orig	23	5020.0	4490.0	5350.0
1.0	0.0	Orig	24	5080.0	4600.0	5430.0
1.0	0.0	Orig	25	5150.0	4740.0	5500.0
1.0	0.0	Orig	26	5210.0	4890.0	5570.0
1.0	0.0	Orig	27	5280.0	4960.0	5650.0
1.0	0.0	Orig	28	5340.0	5020.0	5760.0
1.0	0.0	Orig	29	5410.0	5060.0	5860.0
1.0	0.0	Orig	30	5480.0	5110.0	5960.0
1.0	0.0	Orig	31	5550.0	5180.0	6060.0
1.0	0.0	Orig	32	5620.0	5240.0	6160.0
1.0	0.0	Orig	33	5690.0	5300.0	6220.0
1.0	0.0	Orig	34	5760.0	5370.0	6270.0
1.0	0.0	Orig	35	5830.0	5430.0	6340.0
1.0	0.0	Orig	36	5890.0	5500.0	6400.0
1.0	0.0	Orig	37	5970.0	5570.0	6500.0
1.0	0.0	Orig	38	6040.0	5650.0	6610.0
1.0	0.0	Orig	39	6110.0	5720.0	6700.0
1.0	0.0	Orig	40	6180.0	5790.0	6790.0
1.0	0.0	Orig	41	6260.0	5870.0	6870.0
1.0	0.0	Orig	42	6330.0	5950.0	6960.0
1.0	0.0	Orig	43	6410.0	6020.0	7040.0
1.0	0.0	Orig	44	6480.0	6100.0	7120.0
1.0	0.0	Orig	45	6560.0	6170.0	7190.0
1.0	0.0	Orig	46	6640.0	6250.0	7240.0
1.0	0.0	Orig	47	6720.0	6330.0	7290.0
1.0	0.0	Orig	48	6810.0	6410.0	7380.0
1.0	0.0	Orig	49	6890.0	6500.0	7480.0
1.0	0.0	Orig	50	6980.0	6580.0	7580.0
1.0	0.0	Orig	51	7060.0	6670.0	7650.0
1.0	0.0	Orig	52	7150.0	6770.0	7720.0
1.0	0.0	Orig	53	7240.0	6860.0	7790.0
1.0	0.0	Orig	54	7340.0	6960.0	7870.0
1.0	0.0	Orig	55	7430.0	7000.0	7970.0
1.0	0.0	Orig	56	7530.0	7040.0	8070.0
1.0	0.0	Orig	57	7620.0	7130.0	8170.0
1.0	0.0	Orig	58	7720.0	7230.0	8270.0
1.0	0.0	Orig	59	7830.0	7340.0	8380.0
1.0	0.0	Orig	60	7930.0	7440.0	8480.0
1.0	0.0	Orig	61	8030.0	7550.0	8580.0
1.0	0.0	Orig	62	8140.0	7660.0	8690.0
1.0	0.0	Orig	63	8250.0	7740.0	8810.0
1.0	0.0	Orig	64	8360.0	7830.0	8940.0
1.0	0.0	Orig	65	8470.0	7930.0	9060.0
1.0	0.0	Orig	66	8590.0	8020.0	9190.0
1.0	0.0	Orig	67	8700.0	8110.0	9310.0
1.0	0.0	Orig	68	8820.0	8190.0	9410.0
1.0	0.0	Orig	69	8940.0	8250.0	9530.0
1.0	0.0	Orig	70	9060.0	8320.0	9660.0
1.0	0.0	Orig	71	9180.0	8400.0	9780.0
1.0	0.0	Orig	72	9300.0	8480.0	9910.0
1.0	0.0	Orig	73	9430.0	8560.0	10000.0
1.0	0.0	Orig	74	9560.0	8640.0	10200.0
1.0	0.0	Orig	75	9690.0	8760.0	10300.0
1.0	0.0	Orig	76	9820.0	8900.0	10400.0
1.0	0.0	Orig	77	9950.0	9050.0	10600.0
1.0	0.0	Orig	78	10100.0	9200.0	10700.0
1.0	0.0	Orig	79	10200.0	9350.0	10800.0
1.0	0.0	Orig	80	10400.0	9510.0	11000.0
1.0	0.0	Orig	81	10500.0	9670.0	11100.0
1.0	0.0	Orig	82	10600.0	9840.0	11300.0
1.0	0.0	Orig	83	10800.0	9990.0	11400.0
1.0	0.0	Orig	84	10900.0	10100.0	11600.0
1.0	0.0	Orig	85	11100.0	10200.0	11700.0
1.0	0.0	Orig	86	11200.0	10300.0	11900.0
1.0	0.0	Orig	87	11400.0	10500.0	12000.0
1.0	0.0	Orig	88	11500.0	10600.0	12200.0
1.0	0.0	Orig	89	11700.0	10700.0	12300.0
1.0	0.0	Orig	90	11800.0	10900.0	12500.0
1.0	0.0	Orig	91	12000.0	11000.0	12600.0
1.0	0.0	Orig	92	12100.0	11100.0	12800.0
1.0	0.0	Orig	93	12300.0	11200.0	13000.0
1.0	0.0	Orig	94	12400.0	11300.0	13200.0
1.0	0.0	Orig	95	12600.0	11500.0	13400.0
1.0	0.0	Orig	96	12800.0	11600.0	13600.0
1.0	0.0	Orig	97	12900.0	11700.0	13800.0
1.0	0.0	Orig	98	13100.0	11900.0	14000.0
1.0	0.0	Orig	99	13300.0	12100.0	14200.0
1.0	0.0	Orig	100	13400.0	12200.0	14400.0
0.1	0.0	Orig	0	3740.0	3430.0	4020.0
0.1	0.0	Orig	1	3810.0	3530.0	4040.0
0.1	0.0	Orig	2	3880.0	3630.0	4060.0
0.1	0.0	Orig	3	3940.0	3730.0	4090.0
0.1	0.0	Orig	4	4010.0	3830.0	4140.0
0.1	0.0	Orig	5	4080.0	3900.0	4240.0
0.1	0.0	Orig	6	4160.0	3920.0	4370.0
0.1	0.0	Orig	7	4230.0	3960.0	4520.0
0.1	0.0	Orig	8	4290.0	3990.0	4640.0
0.1	0.0	Orig	9	4340.0	4040.0	4720.0
0.1	0.0	Orig	10	4380.0	4080.0	4770.0
0.1	0.0	Orig	11	4400.0	4090.0	4790.0
0.1	0.0	Orig	12	4420.0	4100.0	4830.0
0.1	0.0	Orig	13	4430.0	4120.0	4810.0
0.1	0.0	Orig	14	4430.0	4120.0	4760.0
0.1	0.0	Orig	15	4430.0	4110.0	4720.0
0.1	0.0	Orig	16	4430.0	4110.0	4730.0
0.1	0.0	Orig	17	4440.0	4130.0	4730.0
0.1	0.0	Orig	18	4450.0	4110.0	4730.0
0.1	0.0	Orig	19	4470.0	4070.0	4720.0
0.1	0.0	Orig	20	4500.0	4050.0	4760.0
0.1	0.0	Orig	21	4540.0	4180.0	4830.0
0.1	0.0	Orig	22	4590.0	4220.0	4910.0
0.1	0.0	Orig	23	4640.0	4290.0	4990.0
0.1	0.0	Orig	24	4700.0	4350.0	5080.0
0.1	0.0	Orig	25	4760.0	4410.0	5180.0
0.1	0.0	Orig	26	4820.0	4480.0	5290.0
0.1	0.0	Orig	27	4890.0	4560.0	5400.0
0.1	0.0	Orig	28	4960.0	4640.0	5580.0
0.1	0.0	Orig	29	5030.0	4720.0	5750.0
0.1	0.0	Orig	30	5110.0	4790.0	5900.0
0.1	0.0	Orig	31	5190.0	4870.0	6050.0
0.1	0.0	Orig	32	5270.0	4930.0	6190.0
0.1	0.0	Orig	33	5350.0	4990.0	6320.0
0.1	0.0	Orig	34	5440.0	5100.0	6430.0
0.1	0.0	Orig	35	5520.0	5190.0	6530.0
0.1	0.0	Orig	36	5610.0	5270.0	6600.0
0.1	0.0	Orig	37	5700.0	5350.0	6650.0
0.1	0.0	Orig	38	5790.0	5430.0	6690.0
0.1	0.0	Orig	39	5880.0	5510.0	6720.0
0.1	0.0	Orig	40	5980.0	5610.0	6750.0
0.1	0.0	Orig	41	6070.0	5690.0	6780.0
0.1	0.0	Orig	42	6170.0	5770.0	6880.0
0.1	0.0	Orig	43	6260.0	5860.0	6920.0
0.1	0.0	Orig	44	6360.0	5950.0	7060.0
0.1	0.0	Orig	45	6460.0	6040.0	7200.0
0.1	0.0	Orig	46	6560.0	6130.0	7310.0
0.1	0.0	Orig	47	6660.0	6220.0	7410.0
0.1	0.0	Orig	48	6760.0	6310.0	7510.0
0.1	0.0	Orig	49	6860.0	6400.0	7650.0
0.1	0.0	Orig	50	6970.0	6470.0	7790.0
0.1	0.0	Orig	51	7070.0	6540.0	7920.0
0.1	0.0	Orig	52	7180.0	6620.0	8060.0
0.1	0.0	Orig	53	7290.0	6690.0	8190.0
0.1	0.0	Orig	54	7390.0	6770.0	8320.0
0.1	0.0	Orig	55	7500.0	6820.0	8450.0
0.1	0.0	Orig	56	7610.0	6890.0	8570.0
0.1	0.0	Orig	57	7720.0	6910.0	8680.0
0.1	0.0	Orig	58	7830.0	6940.0	8790.0
0.1	0.0	Orig	59	7940.0	6980.0	8930.0
0.1	0.0	Orig	60	8060.0	7020.0	9050.0
0.1	0.0	Orig	61	8170.0	7070.0	9160.0
0.1	0.0	Orig	62	8280.0	7130.0	9270.0
0.1	0.0	Orig	63	8400.0	7190.0	9380.0
0.1	0.0	Orig	64	8510.0	7260.0	9480.0
0.1	0.0	Orig	65	8630.0	7330.0	9580.0
0.1	0.0	Orig	66	8740.0	7400.0	9680.0
0.1	0.0	Orig	67	8860.0	7490.0	9780.0
0.1	0.0	Orig	68	8970.0	7580.0	9870.0
0.1	0.0	Orig	69	9090.0	7680.0	9960.0
0.1	0.0	Orig	70	9210.0	7780.0	10100.0
0.1	0.0	Orig	71	9330.0	7890.0	10200.0
0.1	0.0	Orig	72	9440.0	8000.0	10400.0
0.1	0.0	Orig	73	9560.0	8110.0	10500.0
0.1	0.0	Orig	74	9680.0	8240.0	10600.0
0.1	0.0	Orig	75	9800.0	8360.0	10800.0
0.1	0.0	Orig	76	9910.0	8500.0	10900.0
0.1	0.0	Orig	77	10000.0	8640.0	11000.0
0.1	0.0	Orig	78	10200.0	8790.0	11100.0
0.1	0.0	Orig	79	10300.0	8930.0	11300.0
0.1	0.0	Orig	80	10400.0	9090.0	11400.0
0.1	0.0	Orig	81	10500.0	9240.0	11500.0
0.1	0.0	Orig	82	10600.0	9400.0	11600.0
0.1	0.0	Orig	83	10700.0	9570.0	11800.0
0.1	0.0	Orig	84	10900.0	9710.0	11900.0
0.1	0.0	Orig	85	11000.0	9810.0	12000.0
0.1	0.0	Orig	86	11100.0	9990.0	12200.0
0.1	0.0	Orig	87	11200.0	10200.0	12400.0
0.1	0.0	Orig	88	11300.0	10300.0	12600.0
0.1	0.0	Orig	89	11400.0	10300.0	12800.0
0.1	0.0	Orig	90	11600.0	10400.0	13000.0
0.1	0.0	Orig	91	11700.0	10400.0	13200.0
0.1	0.0	Orig	92	11800.0	10500.0	13400.0
0.1	0.0	Orig	93	11900.0	10500.0	13600.0
0.1	0.0	Orig	94	12000.0	10600.0	13900.0
0.1	0.0	Orig	95	12100.0	10600.0	14100.0
0.1	0.0	Orig	96	12200.0	10600.0	14300.0
0.1	0.0	Orig	97	12400.0	10700.0	14500.0
0.1	0.0	Orig	98	12500.0	10700.0	14700.0
0.1	0.0	Orig	99	12600.0	10700.0	15000.0
0.1	0.0	Orig	100	12700.0	10700.0	15200.0
0.01	0.0	Orig	0	3390.0	2980.0	3810.0
0.01	0.0	Orig	1	3220.0	2880.0	3600.0
0.01	0.0	Orig	2	3060.0	2780.0	3340.0
0.01	0.0	Orig	3	2910.0	2690.0	3130.0
0.01	0.0	Orig	4	2760.0	2580.0	2960.0
0.01	0.0	Orig	5	2620.0	2440.0	2810.0
0.01	0.0	Orig	6	2480.0	2290.0	2670.0
0.01	0.0	Orig	7	2360.0	2150.0	2550.0
0.01	0.0	Orig	8	2270.0	2030.0	2480.0
0.01	0.0	Orig	9	2210.0	1950.0	2440.0
0.01	0.0	Orig	10	2170.0	1900.0	2420.0
0.01	0.0	Orig	11	2160.0	1890.0	2410.0
0.01	0.0	Orig	12	2170.0	1900.0	2430.0
0.01	0.0	Orig	13	2190.0	1970.0	2460.0
0.01	0.0	Orig	14	2230.0	2010.0	2520.0
0.01	0.0	Orig	15	2310.0	2050.0	2590.0
0.01	0.0	Orig	16	2390.0	2070.0	2680.0
0.01	0.0	Orig	17	2470.0	2110.0	2870.0
0.01	0.0	Orig	18	2560.0	2170.0	3060.0
0.01	0.0	Orig	19	2640.0	2230.0	3250.0
0.01	0.0	Orig	20	2730.0	2310.0	3410.0
0.01	0.0	Orig	21	2820.0	2390.0	3490.0
0.01	0.0	Orig	22	2900.0	2480.0	3590.0
0.01	0.0	Orig	23	2970.0	2560.0	3650.0
0.01	0.0	Orig	24	3040.0	2660.0	3700.0
0.01	0.0	Orig	25	3120.0	2750.0	3740.0
0.01	0.0	Orig	26	3190.0	2820.0	3770.0
0.01	0.0	Orig	27	3260.0	2900.0	3800.0
0.01	0.0	Orig	28	3340.0	2980.0	3810.0
0.01	0.0	Orig	29	3410.0	3060.0	3860.0
0.01	0.0	Orig	30	3480.0	3150.0	3920.0
0.01	0.0	Orig	31	3560.0	3230.0	4010.0
0.01	0.0	Orig	32	3630.0	3320.0	4100.0
0.01	0.0	Orig	33	3710.0	3410.0	4180.0
0.01	0.0	Orig	34	3790.0	3460.0	4270.0
0.01	0.0	Orig	35	3870.0	3520.0	4360.0
0.01	0.0	Orig	36	3940.0	3580.0	4450.0
0.01	0.0	Orig	37	4020.0	3600.0	4530.0
0.01	0.0	Orig	38	4100.0	3590.0	4610.0
0.01	0.0	Orig	39	4180.0	3590.0	4710.0
0.01	0.0	Orig	40	4260.0	3600.0	4790.0
0.01	0.0	Orig	41	4340.0	3610.0	4900.0
0.01	0.0	Orig	42	4430.0	3630.0	5010.0
0.01	0.0	Orig	43	4510.0	3650.0	5130.0
0.01	0.0	Orig	44	4590.0	3670.0	5240.0
0.01	0.0	Orig	45	4680.0	3710.0	5350.0
0.01	0.0	Orig	46	4760.0	3750.0	5460.0
0.01	0.0	Orig	47	4850.0	3800.0	5570.0
0.01	0.0	Orig	48	4940.0	3860.0	5670.0
0.01	0.0	Orig	49	5020.0	3920.0	5770.0
0.01	0.0	Orig	50	5110.0	3980.0	5860.0
0.01	0.0	Orig	51	5200.0	4050.0	5960.0
0.01	0.0	Orig	52	5290.0	4130.0	6050.0
0.01	0.0	Orig	53	5390.0	4200.0	6130.0
0.01	0.0	Orig	54	5480.0	4260.0	6210.0
0.01	0.0	Orig	55	5570.0	4330.0	6310.0
0.01	0.0	Orig	56	5660.0	4410.0	6420.0
0.01	0.0	Orig	57	5760.0	4490.0	6530.0
0.01	0.0	Orig	58	5860.0	4570.0	6640.0
0.01	0.0	Orig	59	5960.0	4650.0	6740.0
0.01	0.0	Orig	60	6060.0	4740.0	6850.0
0.01	0.0	Orig	61	6150.0	4890.0	6950.0
0.01	0.0	Orig	62	6250.0	5060.0	7050.0
0.01	0.0	Orig	63	6360.0	5240.0	7160.0
0.01	0.0	Orig	64	6460.0	5370.0	7260.0
0.01	0.0	Orig	65	6570.0	5500.0	7360.0
0.01	0.0	Orig	66	6670.0	5640.0	7470.0
0.01	0.0	Orig	67	6780.0	5780.0	7570.0
0.01	0.0	Orig	68	6890.0	5940.0	7680.0
0.01	0.0	Orig	69	7000.0	6090.0	7780.0
0.01	0.0	Orig	70	7110.0	6200.0	7920.0
0.01	0.0	Orig	71	7220.0	6340.0	8100.0
0.01	0.0	Orig	72	7340.0	6480.0	8240.0
0.01	0.0	Orig	73	7450.0	6610.0	8380.0
0.01	0.0	Orig	74	7570.0	6740.0	8530.0
0.01	0.0	Orig	75	7690.0	6870.0	8680.0
0.01	0.0	Orig	76	7810.0	6990.0	8940.0
0.01	0.0	Orig	77	7930.0	7100.0	9250.0
0.01	0.0	Orig	78	8050.0	7190.0	9560.0
0.01	0.0	Orig	79	8180.0	7280.0	9880.0
0.01	0.0	Orig	80	8310.0	7370.0	10300.0
0.01	0.0	Orig	81	8440.0	7450.0	10700.0
0.01	0.0	Orig	82	8570.0	7540.0	11200.0
0.01	0.0	Orig	83	8700.0	7630.0	11700.0
0.01	0.0	Orig	84	8830.0	7720.0	12200.0
0.01	0.0	Orig	85	8960.0	7820.0	12700.0
0.01	0.0	Orig	86	9100.0	7880.0	13200.0
0.01	0.0	Orig	87	9230.0	7940.0	13800.0
0.01	0.0	Orig	88	9370.0	8000.0	14400.0
0.01	0.0	Orig	89	9510.0	8060.0	15000.0
0.01	0.0	Orig	90	9660.0	8120.0	15600.0
0.01	0.0	Orig	91	9800.0	8190.0	16300.0
0.01	0.0	Orig	92	9950.0	8260.0	16900.0
0.01	0.0	Orig	93	10100.0	8330.0	17600.0
0.01	0.0	Orig	94	10200.0	8410.0	18300.0
0.01	0.0	Orig	95	10400.0	8500.0	19100.0
0.01	0.0	Orig	96	10500.0	8590.0	19800.0
0.01	0.0	Orig	97	10700.0	8690.0	20600.0
0.01	0.0	Orig	98	10900.0	8770.0	21400.0
0.01	0.0	Orig	99	11000.0	8830.0	22300.0
0.01	0.0	Orig	100	11200.0	8900.0	23100.0
0.001	0.0	Orig	0	2240.0	1850.0	3330.0
0.001	0.0	Orig	1	1870.0	1560.0	2620.0
0.001	0.0	Orig	2	1560.0	1300.0	2060.0
0.001	0.0	Orig	3	1290.0	1080.0	1670.0
0.001	0.0	Orig	4	1060.0	889.0	1400.0
0.001	0.0	Orig	5	872.0	723.0	1130.0
0.001	0.0	Orig	6	711.0	553.0	903.0
0.001	0.0	Orig	7	575.0	411.0	752.0
0.001	0.0	Orig	8	490.0	335.0	654.0
0.001	0.0	Orig	9	439.0	292.0	584.0
0.001	0.0	Orig	10	400.0	262.0	527.0
0.001	0.0	Orig	11	371.0	241.0	491.0
0.001	0.0	Orig	12	348.0	242.0	464.0
0.001	0.0	Orig	13	331.0	233.0	442.0
0.001	0.0	Orig	14	320.0	236.0	424.0
0.001	0.0	Orig	15	314.0	245.0	418.0
0.001	0.0	Orig	16	307.0	247.0	423.0
0.001	0.0	Orig	17	299.0	240.0	462.0
0.001	0.0	Orig	18	291.0	236.0	495.0
0.001	0.0	Orig	19	284.0	233.0	516.0
0.001	0.0	Orig	20	279.0	227.0	521.0
0.001	0.0	Orig	21	273.0	221.0	511.0
0.001	0.0	Orig	22	269.0	217.0	488.0
0.001	0.0	Orig	23	265.0	214.0	455.0
0.001	0.0	Orig	24	261.0	214.0	425.0
0.001	0.0	Orig	25	258.0	214.0	397.0
0.001	0.0	Orig	26	255.0	215.0	371.0
0.001	0.0	Orig	27	253.0	216.0	356.0
0.001	0.0	Orig	28	252.0	213.0	342.0
0.001	0.0	Orig	29	250.0	210.0	328.0
0.001	0.0	Orig	30	249.0	208.0	321.0
0.001	0.0	Orig	31	248.0	206.0	315.0
0.001	0.0	Orig	32	248.0	205.0	308.0
0.001	0.0	Orig	33	249.0	206.0	302.0
0.001	0.0	Orig	34	250.0	206.0	297.0
0.001	0.0	Orig	35	251.0	206.0	291.0
0.001	0.0	Orig	36	253.0	208.0	289.0
0.001	0.0	Orig	37	254.0	203.0	293.0
0.001	0.0	Orig	38	256.0	200.0	298.0
0.001	0.0	Orig	39	258.0	199.0	302.0
0.001	0.0	Orig	40	261.0	200.0	301.0
0.001	0.0	Orig	41	264.0	200.0	299.0
0.001	0.0	Orig	42	267.0	201.0	304.0
0.001	0.0	Orig	43	271.0	202.0	311.0
0.001	0.0	Orig	44	275.0	205.0	318.0
0.001	0.0	Orig	45	279.0	209.0	326.0
0.001	0.0	Orig	46	283.0	215.0	336.0
0.001	0.0	Orig	47	287.0	221.0	343.0
0.001	0.0	Orig	48	291.0	224.0	348.0
0.001	0.0	Orig	49	296.0	227.0	353.0
0.001	0.0	Orig	50	301.0	230.0	359.0
0.001	0.0	Orig	51	307.0	233.0	368.0
0.001	0.0	Orig	52	312.0	237.0	378.0
0.001	0.0	Orig	53	317.0	241.0	387.0
0.001	0.0	Orig	54	322.0	246.0	397.0
0.001	0.0	Orig	55	328.0	251.0	406.0
0.001	0.0	Orig	56	333.0	257.0	416.0
0.001	0.0	Orig	57	339.0	260.0	426.0
0.001	0.0	Orig	58	345.0	263.0	436.0
0.001	0.0	Orig	59	351.0	266.0	462.0
0.001	0.0	Orig	60	357.0	269.0	488.0
0.001	0.0	Orig	61	363.0	273.0	509.0
0.001	0.0	Orig	62	369.0	277.0	521.0
0.001	0.0	Orig	63	375.0	282.0	534.0
0.001	0.0	Orig	64	381.0	287.0	553.0
0.001	0.0	Orig	65	387.0	292.0	586.0
0.001	0.0	Orig	66	393.0	298.0	621.0
0.001	0.0	Orig	67	399.0	303.0	658.0
0.001	0.0	Orig	68	405.0	310.0	697.0
0.001	0.0	Orig	69	412.0	316.0	737.0
0.001	0.0	Orig	70	418.0	323.0	778.0
0.001	0.0	Orig	71	424.0	331.0	821.0
0.001	0.0	Orig	72	430.0	339.0	865.0
0.001	0.0	Orig	73	436.0	347.0	910.0
0.001	0.0	Orig	74	442.0	355.0	956.0
0.001	0.0	Orig	75	448.0	364.0	1000.0
0.001	0.0	Orig	76	454.0	372.0	1050.0
0.001	0.0	Orig	77	460.0	379.0	1100.0
0.001	0.0	Orig	78	466.0	389.0	1150.0
0.001	0.0	Orig	79	473.0	400.0	1200.0
0.001	0.0	Orig	80	478.0	408.0	1250.0
0.001	0.0	Orig	81	484.0	413.0	1290.0
0.001	0.0	Orig	82	490.0	418.0	1330.0
0.001	0.0	Orig	83	496.0	423.0	1370.0
0.001	0.0	Orig	84	502.0	428.0	1410.0
0.001	0.0	Orig	85	507.0	433.0	1450.0
0.001	0.0	Orig	86	513.0	438.0	1480.0
0.001	0.0	Orig	87	519.0	443.0	1520.0
0.001	0.0	Orig	88	524.0	448.0	1550.0
0.001	0.0	Orig	89	530.0	453.0	1580.0
0.001	0.0	Orig	90	535.0	458.0	1600.0
0.001	0.0	Orig	91	541.0	463.0	1630.0
0.001	0.0	Orig	92	546.0	468.0	1650.0
0.001	0.0	Orig	93	551.0	473.0	1670.0
0.001	0.0	Orig	94	556.0	478.0	1690.0
0.001	0.0	Orig	95	562.0	483.0	1710.0
0.001	0.0	Orig	96	567.0	488.0	1730.0
0.001	0.0	Orig	97	572.0	493.0	1770.0
0.001	0.0	Orig	98	576.0	497.0	1810.0
0.001	0.0	Orig	99	581.0	500.0	1840.0
0.001	0.0	Orig	100	586.0	504.0	1880.0
1000.0	0.3	Orig	0	4050.0	3740.0	4390.0
1000.0	0.3	Orig	1	4070.0	3800.0	4350.0
1000.0	0.3	Orig	2	4080.0	3880.0	4300.0
1000.0	0.3	Orig	3	4100.0	3950.0	4260.0
1000.0	0.3	Orig	4	4110.0	4010.0	4240.0
1000.0	0.3	Orig	5	4130.0	4010.0	4310.0
1000.0	0.3	Orig	6	4140.0	3940.0	4400.0
1000.0	0.3	Orig	7	4160.0	3880.0	4480.0
1000.0	0.3	Orig	8	4190.0	3850.0	4550.0
1000.0	0.3	Orig	9	4230.0	3850.0	4610.0
1000.0	0.3	Orig	10	4280.0	3890.0	4640.0
1000.0	0.3	Orig	11	4340.0	3950.0	4680.0
1000.0	0.3	Orig	12	4380.0	4020.0	4730.0
1000.0	0.3	Orig	13	4400.0	4050.0	4710.0
1000.0	0.3	Orig	14	4400.0	4040.0	4760.0
1000.0	0.3	Orig	15	4380.0	4030.0	4810.0
1000.0	0.3	Orig	16	4340.0	3970.0	4810.0
1000.0	0.3	Orig	17	4270.0	3820.0	4790.0
1000.0	0.3	Orig	18	4190.0	3720.0	4730.0
1000.0	0.3	Orig	19	4100.0	3620.0	4680.0
1000.0	0.3	Orig	20	4010.0	3530.0	4610.0
1000.0	0.3	Orig	21	3930.0	3460.0	4520.0
1000.0	0.3	Orig	22	3860.0	3390.0	4450.0
1000.0	0.3	Orig	23	3800.0	3340.0	4380.0
1000.0	0.3	Orig	24	3740.0	3300.0	4310.0
1000.0	0.3	Orig	25	3690.0	3270.0	4240.0
1000.0	0.3	Orig	26	3640.0	3250.0	4160.0
1000.0	0.3	Orig	27	3590.0	3230.0	4080.0
1000.0	0.3	Orig	28	3560.0	3220.0	4020.0
1000.0	0.3	Orig	29	3520.0	3220.0	3970.0
1000.0	0.3	Orig	30	3500.0	3210.0	3920.0
1000.0	0.3	Orig	31	3480.0	3220.0	3890.0
1000.0	0.3	Orig	32	3460.0	3230.0	3880.0
1000.0	0.3	Orig	33	3460.0	3220.0	3830.0
1000.0	0.3	Orig	34	3460.0	3190.0	3800.0
1000.0	0.3	Orig	35	3470.0	3230.0	3780.0
1000.0	0.3	Orig	36	3480.0	3260.0	3790.0
1000.0	0.3	Orig	37	3490.0	3270.0	3820.0
1000.0	0.3	Orig	38	3510.0	3280.0	3850.0
1000.0	0.3	Orig	39	3530.0	3260.0	3880.0
1000.0	0.3	Orig	40	3560.0	3240.0	3940.0
1000.0	0.3	Orig	41	3590.0	3230.0	3980.0
1000.0	0.3	Orig	42	3630.0	3230.0	4050.0
1000.0	0.3	Orig	43	3670.0	3230.0	4120.0
1000.0	0.3	Orig	44	3710.0	3240.0	4180.0
1000.0	0.3	Orig	45	3760.0	3260.0	4260.0
1000.0	0.3	Orig	46	3810.0	3270.0	4350.0
1000.0	0.3	Orig	47	3870.0	3290.0	4440.0
1000.0	0.3	Orig	48	3920.0	3320.0	4530.0
1000.0	0.3	Orig	49	3990.0	3350.0	4620.0
1000.0	0.3	Orig	50	4050.0	3380.0	4710.0
1000.0	0.3	Orig	51	4120.0	3420.0	4810.0
1000.0	0.3	Orig	52	4190.0	3470.0	4900.0
1000.0	0.3	Orig	53	4270.0	3530.0	5000.0
1000.0	0.3	Orig	54	4350.0	3590.0	5100.0
1000.0	0.3	Orig	55	4430.0	3650.0	5200.0
1000.0	0.3	Orig	56	4510.0	3710.0	5300.0
1000.0	0.3	Orig	57	4590.0	3780.0	5390.0
1000.0	0.3	Orig	58	4680.0	3850.0	5490.0
1000.0	0.3	Orig	59	4780.0	3930.0	5590.0
1000.0	0.3	Orig	60	4870.0	4010.0	5700.0
1000.0	0.3	Orig	61	4970.0	4090.0	5800.0
1000.0	0.3	Orig	62	5070.0	4170.0	5900.0
1000.0	0.3	Orig	63	5170.0	4240.0	6010.0
1000.0	0.3	Orig	64	5270.0	4320.0	6110.0
1000.0	0.3	Orig	65	5380.0	4400.0	6210.0
1000.0	0.3	Orig	66	5490.0	4480.0	6310.0
1000.0	0.3	Orig	67	5600.0	4570.0	6420.0
1000.0	0.3	Orig	68	5710.0	4660.0	6540.0
1000.0	0.3	Orig	69	5830.0	4760.0	6690.0
1000.0	0.3	Orig	70	5950.0	4840.0	6840.0
1000.0	0.3	Orig	71	6070.0	4920.0	7030.0
1000.0	0.3	Orig	72	6190.0	5020.0	7250.0
1000.0	0.3	Orig	73	6310.0	5110.0	7490.0
1000.0	0.3	Orig	74	6440.0	5210.0	7710.0
1000.0	0.3	Orig	75	6570.0	5310.0	7860.0
1000.0	0.3	Orig	76	6700.0	5410.0	8010.0
1000.0	0.3	Orig	77	6830.0	5520.0	8220.0
1000.0	0.3	Orig	78	6970.0	5620.0	8480.0
1000.0	0.3	Orig	79	7100.0	5720.0	8750.0
1000.0	0.3	Orig	80	7240.0	5830.0	9030.0
1000.0	0.3	Orig	81	7380.0	5940.0	9320.0
1000.0	0.3	Orig	82	7520.0	6040.0	9630.0
1000.0	0.3	Orig	83	7670.0	6150.0	9950.0
1000.0	0.3	Orig	84	7820.0	6260.0	10300.0
1000.0	0.3	Orig	85	7960.0	6370.0	10600.0
1000.0	0.3	Orig	86	8110.0	6450.0	11000.0
1000.0	0.3	Orig	87	8270.0	6540.0	11300.0
1000.0	0.3	Orig	88	8420.0	6620.0	11700.0
1000.0	0.3	Orig	89	8580.0	6700.0	12100.0
1000.0	0.3	Orig	90	8730.0	6790.0	12500.0
1000.0	0.3	Orig	91	8890.0	6870.0	12900.0
1000.0	0.3	Orig	92	9060.0	6950.0	13400.0
1000.0	0.3	Orig	93	9220.0	7040.0	13800.0
1000.0	0.3	Orig	94	9380.0	7120.0	14300.0
1000.0	0.3	Orig	95	9550.0	7200.0	14800.0
1000.0	0.3	Orig	96	9720.0	7290.0	15300.0
1000.0	0.3	Orig	97	9890.0	7370.0	15800.0
1000.0	0.3	Orig	98	10100.0	7450.0	16300.0
1000.0	0.3	Orig	99	10200.0	7530.0	16900.0
1000.0	0.3	Orig	100	10400.0	7610.0	17400.0
1000.0		Truth	100	3198.0
1000.0		Truth	99	3162.0
1000.0		Truth	98	3126.0
1000.0		Truth	97	3090.0
1000.0		Truth	96	3054.0
1000.0		Truth	95	3019.0
1000.0		Truth	94	2985.0
1000.0		Truth	93	2951.0
1000.0		Truth	92	2917.0
1000.0		Truth	91	2884.0
1000.0		Truth	90	2851.0
1000.0		Truth	89	2818.0
1000.0		Truth	88	2786.0
1000.0		Truth	87	2754.0
1000.0		Truth	86	2722.0
1000.0		Truth	85	2691.0
1000.0		Truth	84	2660.0
1000.0		Truth	83	2630.0
1000.0		Truth	82	2600.0
1000.0		Truth	81	2570.0
1000.0		Truth	80	2540.0
1000.0		Truth	79	2511.0
1000.0		Truth	78	2483.0
1000.0		Truth	77	2454.0
1000.0		Truth	76	2426.0
1000.0		Truth	75	2398.0
1000.0		Truth	74	2371.0
1000.0		Truth	73	2344.0
1000.0		Truth	72	2317.0
1000.0		Truth	71	2290.0
1000.0		Truth	70	2264.0
1000.0		Truth	69	2238.0
1000.0		Truth	68	2213.0
1000.0		Truth	67	2187.0
1000.0		Truth	66	2162.0
1000.0		Truth	65	2137.0
1000.0		Truth	64	2113.0
1000.0		Truth	63	2089.0
1000.0		Truth	62	2065.0
1000.0		Truth	61	2041.0
1000.0		Truth	60	2018.0
1000.0		Truth	59	1995.0
1000.0		Truth	58	1972.0
1000.0		Truth	57	1949.0
1000.0		Truth	56	1927.0
1000.0		Truth	55	1905.0
1000.0		Truth	54	1883.0
1000.0		Truth	53	1862.0
1000.0		Truth	52	1840.0
1000.0		Truth	51	1819.0
1000.0		Truth	50	1798.0
1000.0		Truth	49	1778.0
1000.0		Truth	48	1757.0
1000.0		Truth	47	1737.0
1000.0		Truth	46	1717.0
1000.0		Truth	45	1698.0
1000.0		Truth	44	1678.0
1000.0		Truth	43	1659.0
1000.0		Truth	42	1640.0
1000.0		Truth	41	1621.0
1000.0		Truth	40	1603.0
1000.0		Truth	39	1584.0
1000.0		Truth	38	1566.0
1000.0		Truth	37	1548.0
1000.0		Truth	36	1531.0
1000.0		Truth	35	1513.0
1000.0		Truth	34	1496.0
1000.0		Truth	33	1479.0
1000.0		Truth	32	1462.0
1000.0		Truth	31	1445.0
1000.0		Truth	30	1428.0
1000.0		Truth	29	1412.0
1000.0		Truth	28	1396.0
1000.0		Truth	27	1380.0
1000.0		Truth	26	1364.0
1000.0		Truth	25	1348.0
1000.0		Truth	24	1333.0
1000.0		Truth	23	1318.0
1000.0		Truth	22	1303.0
1000.0		Truth	21	1288.0
1000.0		Truth	20	1273.0
1000.0		Truth	19	1258.0
1000.0		Truth	18	1244.0
1000.0		Truth	17	1230.0
1000.0		Truth	16	1216.0
1000.0		Truth	15	1202.0
1000.0		Truth	14	1188.0
1000.0		Truth	13	1174.0
1000.0		Truth	12	1161.0
1000.0		Truth	11	1148.0
1000.0		Truth	10	1135.0
1000.0		Truth	9	1122.0
1000.0		Truth	8	1109.0
1000.0		Truth	7	1096.0
1000.0		Truth	6	1083.0
1000.0		Truth	5	1071.0
1000.0		Truth	4	1059.0
1000.0		Truth	3	1047.0
1000.0		Truth	2	1035.0
1000.0		Truth	1	1023.0
1000.0		Truth	0	1011.0
1000.0	0.3	Rmpeaks	0	4130.0	3690.0	5030.0
1000.0	0.3	Rmpeaks	1	4180.0	3760.0	4890.0
1000.0	0.3	Rmpeaks	2	4230.0	3840.0	4750.0
1000.0	0.3	Rmpeaks	3	4280.0	3910.0	4670.0
1000.0	0.3	Rmpeaks	4	4330.0	3980.0	4790.0
1000.0	0.3	Rmpeaks	5	4380.0	4040.0	4950.0
1000.0	0.3	Rmpeaks	6	4430.0	3990.0	5030.0
1000.0	0.3	Rmpeaks	7	4490.0	3930.0	5140.0
1000.0	0.3	Rmpeaks	8	4530.0	3920.0	5250.0
1000.0	0.3	Rmpeaks	9	4560.0	3910.0	5310.0
1000.0	0.3	Rmpeaks	10	4580.0	3900.0	5310.0
1000.0	0.3	Rmpeaks	11	4600.0	3910.0	5240.0
1000.0	0.3	Rmpeaks	12	4620.0	3950.0	5100.0
1000.0	0.3	Rmpeaks	13	4640.0	4010.0	4990.0
1000.0	0.3	Rmpeaks	14	4670.0	4090.0	5010.0
1000.0	0.3	Rmpeaks	15	4690.0	4160.0	5150.0
1000.0	0.3	Rmpeaks	16	4730.0	4190.0	5300.0
1000.0	0.3	Rmpeaks	17	4770.0	4020.0	5440.0
1000.0	0.3	Rmpeaks	18	4820.0	3900.0	5580.0
1000.0	0.3	Rmpeaks	19	4880.0	3820.0	5720.0
1000.0	0.3	Rmpeaks	20	4940.0	3790.0	5900.0
1000.0	0.3	Rmpeaks	21	5000.0	3850.0	5990.0
1000.0	0.3	Rmpeaks	22	5060.0	4030.0	6090.0
1000.0	0.3	Rmpeaks	23	5130.0	4220.0	6200.0
1000.0	0.3	Rmpeaks	24	5190.0	4420.0	6300.0
1000.0	0.3	Rmpeaks	25	5250.0	4600.0	6390.0
1000.0	0.3	Rmpeaks	26	5310.0	4760.0	6460.0
1000.0	0.3	Rmpeaks	27	5360.0	4880.0	6480.0
1000.0	0.3	Rmpeaks	28	5420.0	4950.0	6490.0
1000.0	0.3	Rmpeaks	29	5470.0	4980.0	6480.0
1000.0	0.3	Rmpeaks	30	5520.0	5010.0	6470.0
1000.0	0.3	Rmpeaks	31	5570.0	5060.0	6450.0
1000.0	0.3	Rmpeaks	32	5620.0	5180.0	6430.0
1000.0	0.3	Rmpeaks	33	5670.0	5250.0	6510.0
1000.0	0.3	Rmpeaks	34	5710.0	5280.0	6680.0
1000.0	0.3	Rmpeaks	35	5760.0	5290.0	6830.0
1000.0	0.3	Rmpeaks	36	5800.0	5260.0	6970.0
1000.0	0.3	Rmpeaks	37	5840.0	5290.0	7100.0
1000.0	0.3	Rmpeaks	38	5890.0	5320.0	7200.0
1000.0	0.3	Rmpeaks	39	5930.0	5270.0	7290.0
1000.0	0.3	Rmpeaks	40	5980.0	5230.0	7370.0
1000.0	0.3	Rmpeaks	41	6020.0	5190.0	7440.0
1000.0	0.3	Rmpeaks	42	6070.0	5160.0	7480.0
1000.0	0.3	Rmpeaks	43	6110.0	5170.0	7500.0
1000.0	0.3	Rmpeaks	44	6160.0	5190.0	7510.0
1000.0	0.3	Rmpeaks	45	6210.0	5230.0	7500.0
1000.0	0.3	Rmpeaks	46	6260.0	5270.0	7550.0
1000.0	0.3	Rmpeaks	47	6310.0	5320.0	7530.0
1000.0	0.3	Rmpeaks	48	6370.0	5370.0	7490.0
1000.0	0.3	Rmpeaks	49	6420.0	5420.0	7530.0
1000.0	0.3	Rmpeaks	50	6480.0	5490.0	7560.0
1000.0	0.3	Rmpeaks	51	6530.0	5560.0	7590.0
1000.0	0.3	Rmpeaks	52	6590.0	5650.0	7640.0
1000.0	0.3	Rmpeaks	53	6650.0	5680.0	7730.0
1000.0	0.3	Rmpeaks	54	6720.0	5680.0	7820.0
1000.0	0.3	Rmpeaks	55	6780.0	5690.0	7860.0
1000.0	0.3	Rmpeaks	56	6850.0	5710.0	7880.0
1000.0	0.3	Rmpeaks	57	6920.0	5730.0	7970.0
1000.0	0.3	Rmpeaks	58	6980.0	5760.0	8070.0
1000.0	0.3	Rmpeaks	59	7060.0	5790.0	8160.0
1000.0	0.3	Rmpeaks	60	7130.0	5830.0	8250.0
1000.0	0.3	Rmpeaks	61	7200.0	5880.0	8340.0
1000.0	0.3	Rmpeaks	62	7280.0	5920.0	8420.0
1000.0	0.3	Rmpeaks	63	7360.0	5980.0	8510.0
1000.0	0.3	Rmpeaks	64	7440.0	6050.0	8600.0
1000.0	0.3	Rmpeaks	65	7520.0	6190.0	8690.0
1000.0	0.3	Rmpeaks	66	7610.0	6240.0	8770.0
1000.0	0.3	Rmpeaks	67	7690.0	6290.0	8860.0
1000.0	0.3	Rmpeaks	68	7780.0	6300.0	8940.0
1000.0	0.3	Rmpeaks	69	7870.0	6310.0	9020.0
1000.0	0.3	Rmpeaks	70	7960.0	6340.0	9100.0
1000.0	0.3	Rmpeaks	71	8050.0	6370.0	9180.0
1000.0	0.3	Rmpeaks	72	8150.0	6410.0	9250.0
1000.0	0.3	Rmpeaks	73	8240.0	6440.0	9330.0
1000.0	0.3	Rmpeaks	74	8340.0	6480.0	9400.0
1000.0	0.3	Rmpeaks	75	8440.0	6530.0	9470.0
1000.0	0.3	Rmpeaks	76	8540.0	6580.0	9600.0
1000.0	0.3	Rmpeaks	77	8640.0	6640.0	9820.0
1000.0	0.3	Rmpeaks	78	8750.0	6720.0	10000.0
1000.0	0.3	Rmpeaks	79	8850.0	6810.0	10200.0
1000.0	0.3	Rmpeaks	80	8960.0	6890.0	10400.0
1000.0	0.3	Rmpeaks	81	9070.0	6970.0	10500.0
1000.0	0.3	Rmpeaks	82	9180.0	7060.0	10600.0
1000.0	0.3	Rmpeaks	83	9290.0	7150.0	11000.0
1000.0	0.3	Rmpeaks	84	9400.0	7270.0	11400.0
1000.0	0.3	Rmpeaks	85	9520.0	7420.0	11700.0
1000.0	0.3	Rmpeaks	86	9630.0	7610.0	11900.0
1000.0	0.3	Rmpeaks	87	9750.0	7770.0	12200.0
1000.0	0.3	Rmpeaks	88	9870.0	7910.0	12400.0
1000.0	0.3	Rmpeaks	89	9980.0	8060.0	12700.0
1000.0	0.3	Rmpeaks	90	10100.0	8200.0	12900.0
1000.0	0.3	Rmpeaks	91	10200.0	8360.0	13200.0
1000.0	0.3	Rmpeaks	92	10300.0	8510.0	13400.0
1000.0	0.3	Rmpeaks	93	10500.0	8700.0	13700.0
1000.0	0.3	Rmpeaks	94	10600.0	8870.0	13900.0
1000.0	0.3	Rmpeaks	95	10700.0	9070.0	14200.0
1000.0	0.3	Rmpeaks	96	10900.0	9280.0	14400.0
1000.0	0.3	Rmpeaks	97	11000.0	9480.0	14700.0
1000.0	0.3	Rmpeaks	98	11100.0	9670.0	14900.0
1000.0	0.3	Rmpeaks	99	11200.0	9810.0	15200.0
1000.0	0.3	Rmpeaks	100	11400.0	9970.0	15400.0
1.0	0.3	Orig	0	4160.0	3860.0	4510.0
1.0	0.3	Orig	1	4150.0	3910.0	4440.0
1.0	0.3	Orig	2	4150.0	3950.0	4370.0
1.0	0.3	Orig	3	4140.0	4000.0	4320.0
1.0	0.3	Orig	4	4120.0	4010.0	4270.0
1.0	0.3	Orig	5	4110.0	4000.0	4250.0
1.0	0.3	Orig	6	4090.0	3960.0	4250.0
1.0	0.3	Orig	7	4070.0	3890.0	4270.0
1.0	0.3	Orig	8	4100.0	3880.0	4320.0
1.0	0.3	Orig	9	4180.0	3940.0	4390.0
1.0	0.3	Orig	10	4300.0	4020.0	4460.0
1.0	0.3	Orig	11	4400.0	4110.0	4560.0
1.0	0.3	Orig	12	4480.0	4220.0	4690.0
1.0	0.3	Orig	13	4550.0	4280.0	4840.0
1.0	0.3	Orig	14	4590.0	4260.0	4960.0
1.0	0.3	Orig	15	4610.0	4220.0	5020.0
1.0	0.3	Orig	16	4590.0	4160.0	4990.0
1.0	0.3	Orig	17	4530.0	4060.0	4910.0
1.0	0.3	Orig	18	4430.0	3970.0	4810.0
1.0	0.3	Orig	19	4330.0	3880.0	4760.0
1.0	0.3	Orig	20	4240.0	3810.0	4630.0
1.0	0.3	Orig	21	4150.0	3740.0	4540.0
1.0	0.3	Orig	22	4070.0	3680.0	4510.0
1.0	0.3	Orig	23	4000.0	3630.0	4460.0
1.0	0.3	Orig	24	3930.0	3590.0	4410.0
1.0	0.3	Orig	25	3870.0	3530.0	4360.0
1.0	0.3	Orig	26	3800.0	3450.0	4300.0
1.0	0.3	Orig	27	3740.0	3370.0	4230.0
1.0	0.3	Orig	28	3690.0	3310.0	4170.0
1.0	0.3	Orig	29	3650.0	3260.0	4110.0
1.0	0.3	Orig	30	3610.0	3210.0	4060.0
1.0	0.3	Orig	31	3570.0	3170.0	4020.0
1.0	0.3	Orig	32	3550.0	3120.0	3970.0
1.0	0.3	Orig	33	3530.0	3090.0	3960.0
1.0	0.3	Orig	34	3530.0	3070.0	3980.0
1.0	0.3	Orig	35	3520.0	3050.0	3990.0
1.0	0.3	Orig	36	3530.0	3040.0	4010.0
1.0	0.3	Orig	37	3530.0	3040.0	4030.0
1.0	0.3	Orig	38	3540.0	3030.0	4050.0
1.0	0.3	Orig	39	3550.0	3030.0	4070.0
1.0	0.3	Orig	40	3570.0	3040.0	4080.0
1.0	0.3	Orig	41	3600.0	3060.0	4100.0
1.0	0.3	Orig	42	3650.0	3100.0	4130.0
1.0	0.3	Orig	43	3690.0	3140.0	4180.0
1.0	0.3	Orig	44	3740.0	3170.0	4230.0
1.0	0.3	Orig	45	3790.0	3200.0	4280.0
1.0	0.3	Orig	46	3850.0	3230.0	4350.0
1.0	0.3	Orig	47	3910.0	3270.0	4410.0
1.0	0.3	Orig	48	3970.0	3350.0	4480.0
1.0	0.3	Orig	49	4050.0	3430.0	4580.0
1.0	0.3	Orig	50	4130.0	3530.0	4700.0
1.0	0.3	Orig	51	4220.0	3610.0	4820.0
1.0	0.3	Orig	52	4310.0	3700.0	4930.0
1.0	0.3	Orig	53	4410.0	3780.0	5050.0
1.0	0.3	Orig	54	4500.0	3870.0	5170.0
1.0	0.3	Orig	55	4600.0	3950.0	5300.0
1.0	0.3	Orig	56	4710.0	4030.0	5440.0
1.0	0.3	Orig	57	4830.0	4110.0	5580.0
1.0	0.3	Orig	58	4950.0	4200.0	5730.0
1.0	0.3	Orig	59	5080.0	4300.0	5890.0
1.0	0.3	Orig	60	5210.0	4390.0	6050.0
1.0	0.3	Orig	61	5340.0	4500.0	6210.0
1.0	0.3	Orig	62	5480.0	4620.0	6380.0
1.0	0.3	Orig	63	5620.0	4720.0	6550.0
1.0	0.3	Orig	64	5770.0	4830.0	6730.0
1.0	0.3	Orig	65	5920.0	4950.0	6910.0
1.0	0.3	Orig	66	6080.0	5080.0	7110.0
1.0	0.3	Orig	67	6250.0	5210.0	7340.0
1.0	0.3	Orig	68	6410.0	5350.0	7580.0
1.0	0.3	Orig	69	6580.0	5480.0	7820.0
1.0	0.3	Orig	70	6760.0	5620.0	8080.0
1.0	0.3	Orig	71	6940.0	5710.0	8340.0
1.0	0.3	Orig	72	7120.0	5790.0	8610.0
1.0	0.3	Orig	73	7300.0	5900.0	8900.0
1.0	0.3	Orig	74	7490.0	6030.0	9210.0
1.0	0.3	Orig	75	7690.0	6170.0	9500.0
1.0	0.3	Orig	76	7890.0	6310.0	9770.0
1.0	0.3	Orig	77	8090.0	6450.0	10100.0
1.0	0.3	Orig	78	8290.0	6590.0	10400.0
1.0	0.3	Orig	79	8500.0	6730.0	10700.0
1.0	0.3	Orig	80	8710.0	6880.0	11000.0
1.0	0.3	Orig	81	8930.0	7030.0	11400.0
1.0	0.3	Orig	82	9140.0	7180.0	11700.0
1.0	0.3	Orig	83	9360.0	7330.0	12100.0
1.0	0.3	Orig	84	9590.0	7470.0	12500.0
1.0	0.3	Orig	85	9810.0	7600.0	12800.0
1.0	0.3	Orig	86	10000.0	7730.0	13200.0
1.0	0.3	Orig	87	10300.0	7870.0	13600.0
1.0	0.3	Orig	88	10500.0	8010.0	14000.0
1.0	0.3	Orig	89	10700.0	8150.0	14400.0
1.0	0.3	Orig	90	11000.0	8290.0	14800.0
1.0	0.3	Orig	91	11200.0	8440.0	15200.0
1.0	0.3	Orig	92	11500.0	8590.0	15600.0
1.0	0.3	Orig	93	11700.0	8730.0	16000.0
1.0	0.3	Orig	94	12000.0	8880.0	16400.0
1.0	0.3	Orig	95	12200.0	9040.0	16900.0
1.0	0.3	Orig	96	12500.0	9190.0	17300.0
1.0	0.3	Orig	97	12700.0	9350.0	17700.0
1.0	0.3	Orig	98	13000.0	9510.0	18200.0
1.0	0.3	Orig	99	13200.0	9680.0	18600.0
1.0	0.3	Orig	100	13500.0	9840.0	19100.0
1.0		Truth	100	3198.0
1.0		Truth	99	3162.0
1.0		Truth	98	3126.0
1.0		Truth	97	3090.0
1.0		Truth	96	3054.0
1.0		Truth	95	3019.0
1.0		Truth	94	2985.0
1.0		Truth	93	2951.0
1.0		Truth	92	2917.0
1.0		Truth	91	2884.0
1.0		Truth	90	2851.0
1.0		Truth	89	2818.0
1.0		Truth	88	2786.0
1.0		Truth	87	2754.0
1.0		Truth	86	2722.0
1.0		Truth	85	2691.0
1.0		Truth	84	2660.0
1.0		Truth	83	2630.0
1.0		Truth	82	2600.0
1.0		Truth	81	2570.0
1.0		Truth	80	2540.0
1.0		Truth	79	2511.0
1.0		Truth	78	2483.0
1.0		Truth	77	2454.0
1.0		Truth	76	2426.0
1.0		Truth	75	2398.0
1.0		Truth	74	2371.0
1.0		Truth	73	2344.0
1.0		Truth	72	2317.0
1.0		Truth	71	2290.0
1.0		Truth	70	2264.0
1.0		Truth	69	2238.0
1.0		Truth	68	2213.0
1.0		Truth	67	2187.0
1.0		Truth	66	2162.0
1.0		Truth	65	2137.0
1.0		Truth	64	2113.0
1.0		Truth	63	2089.0
1.0		Truth	62	2065.0
1.0		Truth	61	2041.0
1.0		Truth	60	2018.0
1.0		Truth	59	1995.0
1.0		Truth	58	1972.0
1.0		Truth	57	1949.0
1.0		Truth	56	1927.0
1.0		Truth	55	1905.0
1.0		Truth	54	1883.0
1.0		Truth	53	1862.0
1.0		Truth	52	1840.0
1.0		Truth	51	1819.0
1.0		Truth	50	1798.0
1.0		Truth	49	1778.0
1.0		Truth	48	1757.0
1.0		Truth	47	1737.0
1.0		Truth	46	1717.0
1.0		Truth	45	1698.0
1.0		Truth	44	1678.0
1.0		Truth	43	1659.0
1.0		Truth	42	1640.0
1.0		Truth	41	1621.0
1.0		Truth	40	1603.0
1.0		Truth	39	1584.0
1.0		Truth	38	1566.0
1.0		Truth	37	1548.0
1.0		Truth	36	1531.0
1.0		Truth	35	1513.0
1.0		Truth	34	1496.0
1.0		Truth	33	1479.0
1.0		Truth	32	1462.0
1.0		Truth	31	1445.0
1.0		Truth	30	1428.0
1.0		Truth	29	1412.0
1.0		Truth	28	1396.0
1.0		Truth	27	1380.0
1.0		Truth	26	1364.0
1.0		Truth	25	1348.0
1.0		Truth	24	1333.0
1.0		Truth	23	1318.0
1.0		Truth	22	1303.0
1.0		Truth	21	1288.0
1.0		Truth	20	1273.0
1.0		Truth	19	1258.0
1.0		Truth	18	1244.0
1.0		Truth	17	1230.0
1.0		Truth	16	1216.0
1.0		Truth	15	1202.0
1.0		Truth	14	1188.0
1.0		Truth	13	1174.0
1.0		Truth	12	1161.0
1.0		Truth	11	1148.0
1.0		Truth	10	1135.0
1.0		Truth	9	1122.0
1.0		Truth	8	1109.0
1.0		Truth	7	1096.0
1.0		Truth	6	1083.0
1.0		Truth	5	1071.0
1.0		Truth	4	1059.0
1.0		Truth	3	1047.0
1.0		Truth	2	1035.0
1.0		Truth	1	1023.0
1.0		Truth	0	1011.0
1.0	0.3	Rmpeaks	0	4330.0	3460.0	5400.0
1.0	0.3	Rmpeaks	1	4310.0	3550.0	5200.0
1.0	0.3	Rmpeaks	2	4280.0	3640.0	5000.0
1.0	0.3	Rmpeaks	3	4260.0	3710.0	4800.0
1.0	0.3	Rmpeaks	4	4230.0	3780.0	4600.0
1.0	0.3	Rmpeaks	5	4200.0	3850.0	4520.0
1.0	0.3	Rmpeaks	6	4170.0	3890.0	4550.0
1.0	0.3	Rmpeaks	7	4140.0	3860.0	4600.0
1.0	0.3	Rmpeaks	8	4170.0	3870.0	4660.0
1.0	0.3	Rmpeaks	9	4250.0	3910.0	4700.0
1.0	0.3	Rmpeaks	10	4340.0	3960.0	4750.0
1.0	0.3	Rmpeaks	11	4420.0	4100.0	4870.0
1.0	0.3	Rmpeaks	12	4510.0	4220.0	4960.0
1.0	0.3	Rmpeaks	13	4600.0	4280.0	5010.0
1.0	0.3	Rmpeaks	14	4690.0	4320.0	5120.0
1.0	0.3	Rmpeaks	15	4790.0	4360.0	5230.0
1.0	0.3	Rmpeaks	16	4840.0	4410.0	5380.0
1.0	0.3	Rmpeaks	17	4870.0	4440.0	5480.0
1.0	0.3	Rmpeaks	18	4890.0	4440.0	5520.0
1.0	0.3	Rmpeaks	19	4900.0	4460.0	5520.0
1.0	0.3	Rmpeaks	20	4920.0	4490.0	5590.0
1.0	0.3	Rmpeaks	21	4940.0	4510.0	5630.0
1.0	0.3	Rmpeaks	22	4950.0	4490.0	5660.0
1.0	0.3	Rmpeaks	23	4970.0	4490.0	5680.0
1.0	0.3	Rmpeaks	24	4990.0	4520.0	5660.0
1.0	0.3	Rmpeaks	25	5000.0	4550.0	5610.0
1.0	0.3	Rmpeaks	26	5020.0	4580.0	5550.0
1.0	0.3	Rmpeaks	27	5030.0	4620.0	5500.0
1.0	0.3	Rmpeaks	28	5050.0	4660.0	5460.0
1.0	0.3	Rmpeaks	29	5080.0	4650.0	5420.0
1.0	0.3	Rmpeaks	30	5100.0	4630.0	5460.0
1.0	0.3	Rmpeaks	31	5130.0	4620.0	5520.0
1.0	0.3	Rmpeaks	32	5160.0	4630.0	5580.0
1.0	0.3	Rmpeaks	33	5200.0	4670.0	5670.0
1.0	0.3	Rmpeaks	34	5250.0	4710.0	5770.0
1.0	0.3	Rmpeaks	35	5300.0	4700.0	5870.0
1.0	0.3	Rmpeaks	36	5350.0	4680.0	5970.0
1.0	0.3	Rmpeaks	37	5410.0	4670.0	6080.0
1.0	0.3	Rmpeaks	38	5460.0	4650.0	6190.0
1.0	0.3	Rmpeaks	39	5520.0	4610.0	6300.0
1.0	0.3	Rmpeaks	40	5590.0	4630.0	6410.0
1.0	0.3	Rmpeaks	41	5680.0	4660.0	6530.0
1.0	0.3	Rmpeaks	42	5770.0	4680.0	6640.0
1.0	0.3	Rmpeaks	43	5860.0	4710.0	6760.0
1.0	0.3	Rmpeaks	44	5960.0	4760.0	6880.0
1.0	0.3	Rmpeaks	45	6060.0	4800.0	7000.0
1.0	0.3	Rmpeaks	46	6160.0	4850.0	7130.0
1.0	0.3	Rmpeaks	47	6270.0	4910.0	7250.0
1.0	0.3	Rmpeaks	48	6380.0	4970.0	7380.0
1.0	0.3	Rmpeaks	49	6510.0	5050.0	7510.0
1.0	0.3	Rmpeaks	50	6650.0	5150.0	7660.0
1.0	0.3	Rmpeaks	51	6790.0	5260.0	7790.0
1.0	0.3	Rmpeaks	52	6930.0	5390.0	7910.0
1.0	0.3	Rmpeaks	53	7070.0	5530.0	8040.0
1.0	0.3	Rmpeaks	54	7220.0	5680.0	8170.0
1.0	0.3	Rmpeaks	55	7360.0	5830.0	8360.0
1.0	0.3	Rmpeaks	56	7520.0	6000.0	8550.0
1.0	0.3	Rmpeaks	57	7690.0	6140.0	8740.0
1.0	0.3	Rmpeaks	58	7860.0	6270.0	8940.0
1.0	0.3	Rmpeaks	59	8030.0	6410.0	9130.0
1.0	0.3	Rmpeaks	60	8200.0	6560.0	9330.0
1.0	0.3	Rmpeaks	61	8380.0	6720.0	9560.0
1.0	0.3	Rmpeaks	62	8560.0	6890.0	9790.0
1.0	0.3	Rmpeaks	63	8740.0	7060.0	10000.0
1.0	0.3	Rmpeaks	64	8930.0	7250.0	10300.0
1.0	0.3	Rmpeaks	65	9120.0	7440.0	10600.0
1.0	0.3	Rmpeaks	66	9310.0	7660.0	10800.0
1.0	0.3	Rmpeaks	67	9500.0	7960.0	11100.0
1.0	0.3	Rmpeaks	68	9700.0	8280.0	11300.0
1.0	0.3	Rmpeaks	69	9900.0	8610.0	11600.0
1.0	0.3	Rmpeaks	70	10100.0	8960.0	11900.0
1.0	0.3	Rmpeaks	71	10300.0	9320.0	12100.0
1.0	0.3	Rmpeaks	72	10500.0	9610.0	12400.0
1.0	0.3	Rmpeaks	73	10700.0	9860.0	12600.0
1.0	0.3	Rmpeaks	74	10900.0	10100.0	12900.0
1.0	0.3	Rmpeaks	75	11100.0	10300.0	13200.0
1.0	0.3	Rmpeaks	76	11300.0	10400.0	13500.0
1.0	0.3	Rmpeaks	77	11500.0	10600.0	13700.0
1.0	0.3	Rmpeaks	78	11700.0	10800.0	14000.0
1.0	0.3	Rmpeaks	79	11900.0	11100.0	14200.0
1.0	0.3	Rmpeaks	80	12100.0	11400.0	14400.0
1.0	0.3	Rmpeaks	81	12300.0	11600.0	14700.0
1.0	0.3	Rmpeaks	82	12500.0	11700.0	15300.0
1.0	0.3	Rmpeaks	83	12700.0	11900.0	15900.0
1.0	0.3	Rmpeaks	84	12900.0	12000.0	16600.0
1.0	0.3	Rmpeaks	85	13100.0	12100.0	17200.0
1.0	0.3	Rmpeaks	86	13300.0	12200.0	17900.0
1.0	0.3	Rmpeaks	87	13500.0	12400.0	18600.0
1.0	0.3	Rmpeaks	88	13700.0	12500.0	19400.0
1.0	0.3	Rmpeaks	89	13900.0	12600.0	20100.0
1.0	0.3	Rmpeaks	90	14100.0	12700.0	20900.0
1.0	0.3	Rmpeaks	91	14300.0	12800.0	21800.0
1.0	0.3	Rmpeaks	92	14500.0	12900.0	22600.0
1.0	0.3	Rmpeaks	93	14700.0	13000.0	23500.0
1.0	0.3	Rmpeaks	94	14900.0	13100.0	24500.0
1.0	0.3	Rmpeaks	95	15000.0	13200.0	25500.0
1.0	0.3	Rmpeaks	96	15200.0	13300.0	26500.0
1.0	0.3	Rmpeaks	97	15400.0	13400.0	27500.0
1.0	0.3	Rmpeaks	98	15600.0	13500.0	28600.0
1.0	0.3	Rmpeaks	99	15800.0	13600.0	29800.0
1.0	0.3	Rmpeaks	100	15900.0	13700.0	30900.0
0.1	0.3	Orig	0	3660.0	3350.0	4020.0
0.1	0.3	Orig	1	3710.0	3450.0	4010.0
0.1	0.3	Orig	2	3750.0	3560.0	4000.0
0.1	0.3	Orig	3	3800.0	3670.0	3970.0
0.1	0.3	Orig	4	3850.0	3740.0	3950.0
0.1	0.3	Orig	5	3890.0	3790.0	3990.0
0.1	0.3	Orig	6	3940.0	3810.0	4060.0
0.1	0.3	Orig	7	3990.0	3790.0	4160.0
0.1	0.3	Orig	8	4030.0	3780.0	4240.0
0.1	0.3	Orig	9	4060.0	3770.0	4280.0
0.1	0.3	Orig	10	4070.0	3770.0	4290.0
0.1	0.3	Orig	11	4080.0	3770.0	4300.0
0.1	0.3	Orig	12	4070.0	3760.0	4290.0
0.1	0.3	Orig	13	4060.0	3720.0	4260.0
0.1	0.3	Orig	14	4030.0	3690.0	4260.0
0.1	0.3	Orig	15	4000.0	3630.0	4280.0
0.1	0.3	Orig	16	3970.0	3630.0	4310.0
0.1	0.3	Orig	17	3940.0	3630.0	4360.0
0.1	0.3	Orig	18	3910.0	3550.0	4390.0
0.1	0.3	Orig	19	3890.0	3460.0	4390.0
0.1	0.3	Orig	20	3870.0	3450.0	4380.0
0.1	0.3	Orig	21	3850.0	3450.0	4360.0
0.1	0.3	Orig	22	3840.0	3460.0	4340.0
0.1	0.3	Orig	23	3820.0	3480.0	4330.0
0.1	0.3	Orig	24	3810.0	3510.0	4310.0
0.1	0.3	Orig	25	3800.0	3540.0	4290.0
0.1	0.3	Orig	26	3800.0	3520.0	4230.0
0.1	0.3	Orig	27	3790.0	3480.0	4190.0
0.1	0.3	Orig	28	3790.0	3450.0	4180.0
0.1	0.3	Orig	29	3790.0	3420.0	4170.0
0.1	0.3	Orig	30	3790.0	3390.0	4160.0
0.1	0.3	Orig	31	3790.0	3400.0	4210.0
0.1	0.3	Orig	32	3800.0	3440.0	4210.0
0.1	0.3	Orig	33	3810.0	3490.0	4180.0
0.1	0.3	Orig	34	3830.0	3550.0	4190.0
0.1	0.3	Orig	35	3840.0	3560.0	4200.0
0.1	0.3	Orig	36	3860.0	3550.0	4220.0
0.1	0.3	Orig	37	3880.0	3550.0	4260.0
0.1	0.3	Orig	38	3910.0	3550.0	4310.0
0.1	0.3	Orig	39	3940.0	3540.0	4360.0
0.1	0.3	Orig	40	3970.0	3520.0	4420.0
0.1	0.3	Orig	41	4000.0	3500.0	4490.0
0.1	0.3	Orig	42	4040.0	3530.0	4550.0
0.1	0.3	Orig	43	4080.0	3570.0	4620.0
0.1	0.3	Orig	44	4120.0	3600.0	4690.0
0.1	0.3	Orig	45	4170.0	3610.0	4770.0
0.1	0.3	Orig	46	4220.0	3630.0	4840.0
0.1	0.3	Orig	47	4270.0	3630.0	4910.0
0.1	0.3	Orig	48	4330.0	3630.0	4990.0
0.1	0.3	Orig	49	4390.0	3640.0	5080.0
0.1	0.3	Orig	50	4450.0	3650.0	5170.0
0.1	0.3	Orig	51	4520.0	3670.0	5270.0
0.1	0.3	Orig	52	4590.0	3690.0	5370.0
0.1	0.3	Orig	53	4670.0	3710.0	5470.0
0.1	0.3	Orig	54	4740.0	3740.0	5570.0
0.1	0.3	Orig	55	4820.0	3800.0	5680.0
0.1	0.3	Orig	56	4910.0	3870.0	5790.0
0.1	0.3	Orig	57	5000.0	3950.0	5900.0
0.1	0.3	Orig	58	5090.0	4040.0	6020.0
0.1	0.3	Orig	59	5190.0	4130.0	6130.0
0.1	0.3	Orig	60	5290.0	4220.0	6260.0
0.1	0.3	Orig	61	5390.0	4290.0	6380.0
0.1	0.3	Orig	62	5500.0	4370.0	6510.0
0.1	0.3	Orig	63	5610.0	4450.0	6640.0
0.1	0.3	Orig	64	5730.0	4540.0	6780.0
0.1	0.3	Orig	65	5850.0	4630.0	6910.0
0.1	0.3	Orig	66	5980.0	4730.0	7020.0
0.1	0.3	Orig	67	6110.0	4840.0	7180.0
0.1	0.3	Orig	68	6240.0	4950.0	7370.0
0.1	0.3	Orig	69	6380.0	5070.0	7560.0
0.1	0.3	Orig	70	6530.0	5200.0	7750.0
0.1	0.3	Orig	71	6680.0	5330.0	7960.0
0.1	0.3	Orig	72	6830.0	5460.0	8170.0
0.1	0.3	Orig	73	6990.0	5610.0	8400.0
0.1	0.3	Orig	74	7150.0	5770.0	8630.0
0.1	0.3	Orig	75	7320.0	5940.0	8860.0
0.1	0.3	Orig	76	7500.0	6100.0	9110.0
0.1	0.3	Orig	77	7680.0	6260.0	9370.0
0.1	0.3	Orig	78	7860.0	6420.0	9640.0
0.1	0.3	Orig	79	8060.0	6590.0	9910.0
0.1	0.3	Orig	80	8250.0	6780.0	10200.0
0.1	0.3	Orig	81	8460.0	7010.0	10500.0
0.1	0.3	Orig	82	8670.0	7190.0	10800.0
0.1	0.3	Orig	83	8880.0	7380.0	11100.0
0.1	0.3	Orig	84	9110.0	7580.0	11400.0
0.1	0.3	Orig	85	9330.0	7780.0	11800.0
0.1	0.3	Orig	86	9570.0	7990.0	12100.0
0.1	0.3	Orig	87	9810.0	8210.0	12600.0
0.1	0.3	Orig	88	10100.0	8450.0	13000.0
0.1	0.3	Orig	89	10300.0	8690.0	13500.0
0.1	0.3	Orig	90	10600.0	8950.0	14000.0
0.1	0.3	Orig	91	10900.0	9180.0	14500.0
0.1	0.3	Orig	92	11100.0	9420.0	15000.0
0.1	0.3	Orig	93	11400.0	9690.0	15600.0
0.1	0.3	Orig	94	11700.0	9970.0	16200.0
0.1	0.3	Orig	95	12000.0	10200.0	16900.0
0.1	0.3	Orig	96	12300.0	10500.0	17700.0
0.1	0.3	Orig	97	12600.0	10800.0	18600.0
0.1	0.3	Orig	98	13000.0	11100.0	19500.0
0.1	0.3	Orig	99	13300.0	11400.0	20500.0
0.1	0.3	Orig	100	13600.0	11700.0	21500.0
0.1		Truth	100	3198.0
0.1		Truth	99	3162.0
0.1		Truth	98	3126.0
0.1		Truth	97	3090.0
0.1		Truth	96	3054.0
0.1		Truth	95	3019.0
0.1		Truth	94	2985.0
0.1		Truth	93	2951.0
0.1		Truth	92	2917.0
0.1		Truth	91	2884.0
0.1		Truth	90	2851.0
0.1		Truth	89	2818.0
0.1		Truth	88	2786.0
0.1		Truth	87	2754.0
0.1		Truth	86	2722.0
0.1		Truth	85	2691.0
0.1		Truth	84	2660.0
0.1		Truth	83	2630.0
0.1		Truth	82	2600.0
0.1		Truth	81	2570.0
0.1		Truth	80	2540.0
0.1		Truth	79	2511.0
0.1		Truth	78	2483.0
0.1		Truth	77	2454.0
0.1		Truth	76	2426.0
0.1		Truth	75	2398.0
0.1		Truth	74	2371.0
0.1		Truth	73	2344.0
0.1		Truth	72	2317.0
0.1		Truth	71	2290.0
0.1		Truth	70	2264.0
0.1		Truth	69	2238.0
0.1		Truth	68	2213.0
0.1		Truth	67	2187.0
0.1		Truth	66	2162.0
0.1		Truth	65	2137.0
0.1		Truth	64	2113.0
0.1		Truth	63	2089.0
0.1		Truth	62	2065.0
0.1		Truth	61	2041.0
0.1		Truth	60	2018.0
0.1		Truth	59	1995.0
0.1		Truth	58	1972.0
0.1		Truth	57	1949.0
0.1		Truth	56	1927.0
0.1		Truth	55	1905.0
0.1		Truth	54	1883.0
0.1		Truth	53	1862.0
0.1		Truth	52	1840.0
0.1		Truth	51	1819.0
0.1		Truth	50	1798.0
0.1		Truth	49	1778.0
0.1		Truth	48	1757.0
0.1		Truth	47	1737.0
0.1		Truth	46	1717.0
0.1		Truth	45	1698.0
0.1		Truth	44	1678.0
0.1		Truth	43	1659.0
0.1		Truth	42	1640.0
0.1		Truth	41	1621.0
0.1		Truth	40	1603.0
0.1		Truth	39	1584.0
0.1		Truth	38	1566.0
0.1		Truth	37	1548.0
0.1		Truth	36	1531.0
0.1		Truth	35	1513.0
0.1		Truth	34	1496.0
0.1		Truth	33	1479.0
0.1		Truth	32	1462.0
0.1		Truth	31	1445.0
0.1		Truth	30	1428.0
0.1		Truth	29	1412.0
0.1		Truth	28	1396.0
0.1		Truth	27	1380.0
0.1		Truth	26	1364.0
0.1		Truth	25	1348.0
0.1		Truth	24	1333.0
0.1		Truth	23	1318.0
0.1		Truth	22	1303.0
0.1		Truth	21	1288.0
0.1		Truth	20	1273.0
0.1		Truth	19	1258.0
0.1		Truth	18	1244.0
0.1		Truth	17	1230.0
0.1		Truth	16	1216.0
0.1		Truth	15	1202.0
0.1		Truth	14	1188.0
0.1		Truth	13	1174.0
0.1		Truth	12	1161.0
0.1		Truth	11	1148.0
0.1		Truth	10	1135.0
0.1		Truth	9	1122.0
0.1		Truth	8	1109.0
0.1		Truth	7	1096.0
0.1		Truth	6	1083.0
0.1		Truth	5	1071.0
0.1		Truth	4	1059.0
0.1		Truth	3	1047.0
0.1		Truth	2	1035.0
0.1		Truth	1	1023.0
0.1		Truth	0	1011.0
0.1	0.3	Rmpeaks	0	4420.0	3900.0	5280.0
0.1	0.3	Rmpeaks	1	4380.0	3960.0	5100.0
0.1	0.3	Rmpeaks	2	4340.0	4000.0	4920.0
0.1	0.3	Rmpeaks	3	4300.0	4050.0	4740.0
0.1	0.3	Rmpeaks	4	4260.0	4040.0	4570.0
0.1	0.3	Rmpeaks	5	4210.0	4050.0	4470.0
0.1	0.3	Rmpeaks	6	4170.0	3900.0	4450.0
0.1	0.3	Rmpeaks	7	4130.0	3800.0	4460.0
0.1	0.3	Rmpeaks	8	4100.0	3750.0	4450.0
0.1	0.3	Rmpeaks	9	4080.0	3710.0	4420.0
0.1	0.3	Rmpeaks	10	4070.0	3680.0	4400.0
0.1	0.3	Rmpeaks	11	4070.0	3710.0	4350.0
0.1	0.3	Rmpeaks	12	4090.0	3780.0	4280.0
0.1	0.3	Rmpeaks	13	4120.0	3900.0	4220.0
0.1	0.3	Rmpeaks	14	4160.0	3880.0	4250.0
0.1	0.3	Rmpeaks	15	4220.0	3790.0	4420.0
0.1	0.3	Rmpeaks	16	4280.0	3730.0	4700.0
0.1	0.3	Rmpeaks	17	4350.0	3710.0	5010.0
0.1	0.3	Rmpeaks	18	4420.0	3740.0	5300.0
0.1	0.3	Rmpeaks	19	4500.0	3830.0	5560.0
0.1	0.3	Rmpeaks	20	4580.0	3990.0	5780.0
0.1	0.3	Rmpeaks	21	4660.0	4060.0	5950.0
0.1	0.3	Rmpeaks	22	4730.0	4150.0	6050.0
0.1	0.3	Rmpeaks	23	4810.0	4210.0	6060.0
0.1	0.3	Rmpeaks	24	4890.0	4320.0	6040.0
0.1	0.3	Rmpeaks	25	4960.0	4430.0	6010.0
0.1	0.3	Rmpeaks	26	5040.0	4550.0	5970.0
0.1	0.3	Rmpeaks	27	5110.0	4640.0	5920.0
0.1	0.3	Rmpeaks	28	5190.0	4740.0	5940.0
0.1	0.3	Rmpeaks	29	5260.0	4850.0	6040.0
0.1	0.3	Rmpeaks	30	5330.0	4990.0	5990.0
0.1	0.3	Rmpeaks	31	5400.0	5100.0	6190.0
0.1	0.3	Rmpeaks	32	5480.0	5190.0	6390.0
0.1	0.3	Rmpeaks	33	5550.0	5290.0	6580.0
0.1	0.3	Rmpeaks	34	5620.0	5350.0	6750.0
0.1	0.3	Rmpeaks	35	5690.0	5380.0	6900.0
0.1	0.3	Rmpeaks	36	5770.0	5370.0	7020.0
0.1	0.3	Rmpeaks	37	5840.0	5370.0	7140.0
0.1	0.3	Rmpeaks	38	5920.0	5380.0	7250.0
0.1	0.3	Rmpeaks	39	6000.0	5390.0	7370.0
0.1	0.3	Rmpeaks	40	6080.0	5400.0	7470.0
0.1	0.3	Rmpeaks	41	6160.0	5390.0	7560.0
0.1	0.3	Rmpeaks	42	6240.0	5360.0	7640.0
0.1	0.3	Rmpeaks	43	6320.0	5330.0	7700.0
0.1	0.3	Rmpeaks	44	6410.0	5310.0	7760.0
0.1	0.3	Rmpeaks	45	6490.0	5300.0	7780.0
0.1	0.3	Rmpeaks	46	6580.0	5300.0	7820.0
0.1	0.3	Rmpeaks	47	6670.0	5310.0	7900.0
0.1	0.3	Rmpeaks	48	6760.0	5320.0	8030.0
0.1	0.3	Rmpeaks	49	6850.0	5340.0	8160.0
0.1	0.3	Rmpeaks	50	6950.0	5360.0	8290.0
0.1	0.3	Rmpeaks	51	7040.0	5390.0	8420.0
0.1	0.3	Rmpeaks	52	7140.0	5420.0	8580.0
0.1	0.3	Rmpeaks	53	7240.0	5460.0	8730.0
0.1	0.3	Rmpeaks	54	7340.0	5510.0	8880.0
0.1	0.3	Rmpeaks	55	7450.0	5600.0	9040.0
0.1	0.3	Rmpeaks	56	7550.0	5690.0	9190.0
0.1	0.3	Rmpeaks	57	7660.0	5790.0	9340.0
0.1	0.3	Rmpeaks	58	7760.0	5880.0	9480.0
0.1	0.3	Rmpeaks	59	7870.0	5990.0	9630.0
0.1	0.3	Rmpeaks	60	7980.0	6100.0	9770.0
0.1	0.3	Rmpeaks	61	8090.0	6210.0	9900.0
0.1	0.3	Rmpeaks	62	8210.0	6330.0	10000.0
0.1	0.3	Rmpeaks	63	8320.0	6460.0	10200.0
0.1	0.3	Rmpeaks	64	8440.0	6590.0	10300.0
0.1	0.3	Rmpeaks	65	8550.0	6730.0	10400.0
0.1	0.3	Rmpeaks	66	8670.0	6870.0	10600.0
0.1	0.3	Rmpeaks	67	8790.0	7010.0	10700.0
0.1	0.3	Rmpeaks	68	8910.0	7160.0	10800.0
0.1	0.3	Rmpeaks	69	9030.0	7310.0	10900.0
0.1	0.3	Rmpeaks	70	9150.0	7390.0	11000.0
0.1	0.3	Rmpeaks	71	9270.0	7470.0	11100.0
0.1	0.3	Rmpeaks	72	9390.0	7560.0	11200.0
0.1	0.3	Rmpeaks	73	9520.0	7710.0	11300.0
0.1	0.3	Rmpeaks	74	9640.0	7900.0	11400.0
0.1	0.3	Rmpeaks	75	9760.0	8090.0	11500.0
0.1	0.3	Rmpeaks	76	9890.0	8220.0	11600.0
0.1	0.3	Rmpeaks	77	10000.0	8290.0	11700.0
0.1	0.3	Rmpeaks	78	10100.0	8360.0	11800.0
0.1	0.3	Rmpeaks	79	10300.0	8430.0	12000.0
0.1	0.3	Rmpeaks	80	10400.0	8500.0	12100.0
0.1	0.3	Rmpeaks	81	10500.0	8580.0	12300.0
0.1	0.3	Rmpeaks	82	10600.0	8660.0	12400.0
0.1	0.3	Rmpeaks	83	10800.0	8760.0	12600.0
0.1	0.3	Rmpeaks	84	10900.0	8870.0	12800.0
0.1	0.3	Rmpeaks	85	11000.0	8980.0	12900.0
0.1	0.3	Rmpeaks	86	11200.0	9100.0	13100.0
0.1	0.3	Rmpeaks	87	11300.0	9220.0	13200.0
0.1	0.3	Rmpeaks	88	11400.0	9340.0	13400.0
0.1	0.3	Rmpeaks	89	11500.0	9460.0	13500.0
0.1	0.3	Rmpeaks	90	11700.0	9600.0	13700.0
0.1	0.3	Rmpeaks	91	11800.0	9740.0	13800.0
0.1	0.3	Rmpeaks	92	11900.0	9900.0	13900.0
0.1	0.3	Rmpeaks	93	12000.0	10100.0	14100.0
0.1	0.3	Rmpeaks	94	12200.0	10200.0	14200.0
0.1	0.3	Rmpeaks	95	12300.0	10400.0	14400.0
0.1	0.3	Rmpeaks	96	12400.0	10500.0	14500.0
0.1	0.3	Rmpeaks	97	12500.0	10600.0	14700.0
0.1	0.3	Rmpeaks	98	12700.0	10700.0	14900.0
0.1	0.3	Rmpeaks	99	12800.0	10800.0	15000.0
0.1	0.3	Rmpeaks	100	12900.0	10800.0	15400.0
0.01	0.3	Orig	0	3140.0	2770.0	3630.0
0.01	0.3	Orig	1	3040.0	2720.0	3420.0
0.01	0.3	Orig	2	2930.0	2680.0	3210.0
0.01	0.3	Orig	3	2820.0	2630.0	3030.0
0.01	0.3	Orig	4	2720.0	2560.0	2850.0
0.01	0.3	Orig	5	2610.0	2480.0	2700.0
0.01	0.3	Orig	6	2500.0	2370.0	2610.0
0.01	0.3	Orig	7	2390.0	2280.0	2520.0
0.01	0.3	Orig	8	2340.0	2190.0	2480.0
0.01	0.3	Orig	9	2350.0	2160.0	2560.0
0.01	0.3	Orig	10	2390.0	2140.0	2630.0
0.01	0.3	Orig	11	2490.0	2160.0	2730.0
0.01	0.3	Orig	12	2590.0	2210.0	2930.0
0.01	0.3	Orig	13	2670.0	2280.0	3070.0
0.01	0.3	Orig	14	2740.0	2350.0	3190.0
0.01	0.3	Orig	15	2800.0	2440.0	3300.0
0.01	0.3	Orig	16	2820.0	2550.0	3340.0
0.01	0.3	Orig	17	2800.0	2560.0	3310.0
0.01	0.3	Orig	18	2750.0	2450.0	3220.0
0.01	0.3	Orig	19	2660.0	2340.0	3080.0
0.01	0.3	Orig	20	2580.0	2240.0	2960.0
0.01	0.3	Orig	21	2500.0	2140.0	2860.0
0.01	0.3	Orig	22	2420.0	2060.0	2820.0
0.01	0.3	Orig	23	2350.0	1980.0	2780.0
0.01	0.3	Orig	24	2270.0	1910.0	2720.0
0.01	0.3	Orig	25	2190.0	1840.0	2650.0
0.01	0.3	Orig	26	2120.0	1780.0	2560.0
0.01	0.3	Orig	27	2040.0	1730.0	2470.0
0.01	0.3	Orig	28	1960.0	1680.0	2380.0
0.01	0.3	Orig	29	1900.0	1630.0	2280.0
0.01	0.3	Orig	30	1830.0	1550.0	2200.0
0.01	0.3	Orig	31	1770.0	1510.0	2130.0
0.01	0.3	Orig	32	1720.0	1470.0	2050.0
0.01	0.3	Orig	33	1680.0	1430.0	1980.0
0.01	0.3	Orig	34	1640.0	1410.0	1910.0
0.01	0.3	Orig	35	1600.0	1380.0	1850.0
0.01	0.3	Orig	36	1570.0	1350.0	1810.0
0.01	0.3	Orig	37	1540.0	1330.0	1780.0
0.01	0.3	Orig	38	1520.0	1310.0	1750.0
0.01	0.3	Orig	39	1500.0	1290.0	1740.0
0.01	0.3	Orig	40	1480.0	1270.0	1730.0
0.01	0.3	Orig	41	1460.0	1240.0	1730.0
0.01	0.3	Orig	42	1460.0	1220.0	1730.0
0.01	0.3	Orig	43	1460.0	1200.0	1730.0
0.01	0.3	Orig	44	1460.0	1190.0	1740.0
0.01	0.3	Orig	45	1460.0	1180.0	1750.0
0.01	0.3	Orig	46	1470.0	1180.0	1750.0
0.01	0.3	Orig	47	1470.0	1170.0	1780.0
0.01	0.3	Orig	48	1480.0	1170.0	1820.0
0.01	0.3	Orig	49	1490.0	1180.0	1870.0
0.01	0.3	Orig	50	1510.0	1190.0	1920.0
0.01	0.3	Orig	51	1530.0	1200.0	1980.0
0.01	0.3	Orig	52	1560.0	1220.0	2030.0
0.01	0.3	Orig	53	1590.0	1240.0	2090.0
0.01	0.3	Orig	54	1610.0	1270.0	2150.0
0.01	0.3	Orig	55	1640.0	1300.0	2210.0
0.01	0.3	Orig	56	1670.0	1320.0	2270.0
0.01	0.3	Orig	57	1710.0	1340.0	2340.0
0.01	0.3	Orig	58	1750.0	1370.0	2410.0
0.01	0.3	Orig	59	1790.0	1400.0	2480.0
0.01	0.3	Orig	60	1840.0	1430.0	2550.0
0.01	0.3	Orig	61	1890.0	1480.0	2620.0
0.01	0.3	Orig	62	1940.0	1520.0	2700.0
0.01	0.3	Orig	63	1990.0	1560.0	2770.0
0.01	0.3	Orig	64	2040.0	1610.0	2850.0
0.01	0.3	Orig	65	2100.0	1660.0	2930.0
0.01	0.3	Orig	66	2160.0	1710.0	3020.0
0.01	0.3	Orig	67	2220.0	1770.0	3100.0
0.01	0.3	Orig	68	2290.0	1830.0	3180.0
0.01	0.3	Orig	69	2360.0	1880.0	3270.0
0.01	0.3	Orig	70	2430.0	1930.0	3370.0
0.01	0.3	Orig	71	2500.0	1980.0	3490.0
0.01	0.3	Orig	72	2580.0	2040.0	3610.0
0.01	0.3	Orig	73	2660.0	2090.0	3730.0
0.01	0.3	Orig	74	2740.0	2150.0	3880.0
0.01	0.3	Orig	75	2820.0	2200.0	4020.0
0.01	0.3	Orig	76	2910.0	2260.0	4120.0
0.01	0.3	Orig	77	3000.0	2320.0	4250.0
0.01	0.3	Orig	78	3090.0	2380.0	4390.0
0.01	0.3	Orig	79	3180.0	2440.0	4530.0
0.01	0.3	Orig	80	3280.0	2500.0	4670.0
0.01	0.3	Orig	81	3380.0	2570.0	4850.0
0.01	0.3	Orig	82	3480.0	2630.0	5050.0
0.01	0.3	Orig	83	3580.0	2700.0	5270.0
0.01	0.3	Orig	84	3690.0	2770.0	5480.0
0.01	0.3	Orig	85	3800.0	2840.0	5710.0
0.01	0.3	Orig	86	3910.0	2920.0	5940.0
0.01	0.3	Orig	87	4020.0	2990.0	6170.0
0.01	0.3	Orig	88	4130.0	3070.0	6410.0
0.01	0.3	Orig	89	4250.0	3140.0	6660.0
0.01	0.3	Orig	90	4370.0	3220.0	6900.0
0.01	0.3	Orig	91	4490.0	3300.0	7120.0
0.01	0.3	Orig	92	4610.0	3380.0	7350.0
0.01	0.3	Orig	93	4730.0	3460.0	7570.0
0.01	0.3	Orig	94	4860.0	3550.0	7800.0
0.01	0.3	Orig	95	4990.0	3630.0	8040.0
0.01	0.3	Orig	96	5110.0	3710.0	8270.0
0.01	0.3	Orig	97	5250.0	3800.0	8520.0
0.01	0.3	Orig	98	5380.0	3890.0	8760.0
0.01	0.3	Orig	99	5510.0	3970.0	9090.0
0.01	0.3	Orig	100	5650.0	4060.0	9460.0
0.01		Truth	100	3198.0
0.01		Truth	99	3162.0
0.01		Truth	98	3126.0
0.01		Truth	97	3090.0
0.01		Truth	96	3054.0
0.01		Truth	95	3019.0
0.01		Truth	94	2985.0
0.01		Truth	93	2951.0
0.01		Truth	92	2917.0
0.01		Truth	91	2884.0
0.01		Truth	90	2851.0
0.01		Truth	89	2818.0
0.01		Truth	88	2786.0
0.01		Truth	87	2754.0
0.01		Truth	86	2722.0
0.01		Truth	85	2691.0
0.01		Truth	84	2660.0
0.01		Truth	83	2630.0
0.01		Truth	82	2600.0
0.01		Truth	81	2570.0
0.01		Truth	80	2540.0
0.01		Truth	79	2511.0
0.01		Truth	78	2483.0
0.01		Truth	77	2454.0
0.01		Truth	76	2426.0
0.01		Truth	75	2398.0
0.01		Truth	74	2371.0
0.01		Truth	73	2344.0
0.01		Truth	72	2317.0
0.01		Truth	71	2290.0
0.01		Truth	70	2264.0
0.01		Truth	69	2238.0
0.01		Truth	68	2213.0
0.01		Truth	67	2187.0
0.01		Truth	66	2162.0
0.01		Truth	65	2137.0
0.01		Truth	64	2113.0
0.01		Truth	63	2089.0
0.01		Truth	62	2065.0
0.01		Truth	61	2041.0
0.01		Truth	60	2018.0
0.01		Truth	59	1995.0
0.01		Truth	58	1972.0
0.01		Truth	57	1949.0
0.01		Truth	56	1927.0
0.01		Truth	55	1905.0
0.01		Truth	54	1883.0
0.01		Truth	53	1862.0
0.01		Truth	52	1840.0
0.01		Truth	51	1819.0
0.01		Truth	50	1798.0
0.01		Truth	49	1778.0
0.01		Truth	48	1757.0
0.01		Truth	47	1737.0
0.01		Truth	46	1717.0
0.01		Truth	45	1698.0
0.01		Truth	44	1678.0
0.01		Truth	43	1659.0
0.01		Truth	42	1640.0
0.01		Truth	41	1621.0
0.01		Truth	40	1603.0
0.01		Truth	39	1584.0
0.01		Truth	38	1566.0
0.01		Truth	37	1548.0
0.01		Truth	36	1531.0
0.01		Truth	35	1513.0
0.01		Truth	34	1496.0
0.01		Truth	33	1479.0
0.01		Truth	32	1462.0
0.01		Truth	31	1445.0
0.01		Truth	30	1428.0
0.01		Truth	29	1412.0
0.01		Truth	28	1396.0
0.01		Truth	27	1380.0
0.01		Truth	26	1364.0
0.01		Truth	25	1348.0
0.01		Truth	24	1333.0
0.01		Truth	23	1318.0
0.01		Truth	22	1303.0
0.01		Truth	21	1288.0
0.01		Truth	20	1273.0
0.01		Truth	19	1258.0
0.01		Truth	18	1244.0
0.01		Truth	17	1230.0
0.01		Truth	16	1216.0
0.01		Truth	15	1202.0
0.01		Truth	14	1188.0
0.01		Truth	13	1174.0
0.01		Truth	12	1161.0
0.01		Truth	11	1148.0
0.01		Truth	10	1135.0
0.01		Truth	9	1122.0
0.01		Truth	8	1109.0
0.01		Truth	7	1096.0
0.01		Truth	6	1083.0
0.01		Truth	5	1071.0
0.01		Truth	4	1059.0
0.01		Truth	3	1047.0
0.01		Truth	2	1035.0
0.01		Truth	1	1023.0
0.01		Truth	0	1011.0
0.01	0.3	Rmpeaks	0	3680.0	3180.0	4220.0
0.01	0.3	Rmpeaks	1	3450.0	3110.0	3850.0
0.01	0.3	Rmpeaks	2	3240.0	3010.0	3530.0
0.01	0.3	Rmpeaks	3	3040.0	2900.0	3270.0
0.01	0.3	Rmpeaks	4	2850.0	2740.0	3090.0
0.01	0.3	Rmpeaks	5	2680.0	2570.0	2980.0
0.01	0.3	Rmpeaks	6	2510.0	2380.0	2900.0
0.01	0.3	Rmpeaks	7	2350.0	2200.0	2830.0
0.01	0.3	Rmpeaks	8	2240.0	2050.0	2780.0
0.01	0.3	Rmpeaks	9	2170.0	1960.0	2740.0
0.01	0.3	Rmpeaks	10	2130.0	1910.0	2670.0
0.01	0.3	Rmpeaks	11	2110.0	1900.0	2600.0
0.01	0.3	Rmpeaks	12	2130.0	1930.0	2540.0
0.01	0.3	Rmpeaks	13	2180.0	2000.0	2530.0
0.01	0.3	Rmpeaks	14	2270.0	2090.0	2580.0
0.01	0.3	Rmpeaks	15	2420.0	2270.0	2670.0
0.01	0.3	Rmpeaks	16	2570.0	2340.0	2770.0
0.01	0.3	Rmpeaks	17	2720.0	2330.0	2980.0
0.01	0.3	Rmpeaks	18	2870.0	2330.0	3230.0
0.01	0.3	Rmpeaks	19	3010.0	2340.0	3450.0
0.01	0.3	Rmpeaks	20	3130.0	2360.0	3620.0
0.01	0.3	Rmpeaks	21	3230.0	2400.0	3710.0
0.01	0.3	Rmpeaks	22	3290.0	2450.0	3730.0
0.01	0.3	Rmpeaks	23	3320.0	2500.0	3760.0
0.01	0.3	Rmpeaks	24	3350.0	2540.0	3810.0
0.01	0.3	Rmpeaks	25	3360.0	2580.0	3850.0
0.01	0.3	Rmpeaks	26	3370.0	2630.0	3830.0
0.01	0.3	Rmpeaks	27	3380.0	2650.0	3760.0
0.01	0.3	Rmpeaks	28	3370.0	2640.0	3740.0
0.01	0.3	Rmpeaks	29	3360.0	2640.0	3720.0
0.01	0.3	Rmpeaks	30	3350.0	2650.0	3700.0
0.01	0.3	Rmpeaks	31	3330.0	2660.0	3670.0
0.01	0.3	Rmpeaks	32	3300.0	2670.0	3620.0
0.01	0.3	Rmpeaks	33	3280.0	2680.0	3580.0
0.01	0.3	Rmpeaks	34	3260.0	2690.0	3580.0
0.01	0.3	Rmpeaks	35	3240.0	2710.0	3600.0
0.01	0.3	Rmpeaks	36	3220.0	2720.0	3640.0
0.01	0.3	Rmpeaks	37	3200.0	2740.0	3670.0
0.01	0.3	Rmpeaks	38	3180.0	2760.0	3700.0
0.01	0.3	Rmpeaks	39	3170.0	2750.0	3740.0
0.01	0.3	Rmpeaks	40	3170.0	2750.0	3780.0
0.01	0.3	Rmpeaks	41	3160.0	2730.0	3810.0
0.01	0.3	Rmpeaks	42	3150.0	2710.0	3840.0
0.01	0.3	Rmpeaks	43	3150.0	2700.0	3870.0
0.01	0.3	Rmpeaks	44	3150.0	2690.0	3910.0
0.01	0.3	Rmpeaks	45	3150.0	2720.0	3940.0
0.01	0.3	Rmpeaks	46	3160.0	2770.0	4030.0
0.01	0.3	Rmpeaks	47	3170.0	2820.0	4120.0
0.01	0.3	Rmpeaks	48	3190.0	2830.0	4210.0
0.01	0.3	Rmpeaks	49	3200.0	2850.0	4310.0
0.01	0.3	Rmpeaks	50	3220.0	2900.0	4410.0
0.01	0.3	Rmpeaks	51	3240.0	2920.0	4520.0
0.01	0.3	Rmpeaks	52	3270.0	2940.0	4620.0
0.01	0.3	Rmpeaks	53	3290.0	2950.0	4660.0
0.01	0.3	Rmpeaks	54	3320.0	2950.0	4710.0
0.01	0.3	Rmpeaks	55	3360.0	2950.0	4750.0
0.01	0.3	Rmpeaks	56	3400.0	2950.0	4800.0
0.01	0.3	Rmpeaks	57	3440.0	2950.0	4840.0
0.01	0.3	Rmpeaks	58	3480.0	2960.0	4870.0
0.01	0.3	Rmpeaks	59	3520.0	2960.0	4970.0
0.01	0.3	Rmpeaks	60	3560.0	2970.0	5070.0
0.01	0.3	Rmpeaks	61	3610.0	2980.0	5180.0
0.01	0.3	Rmpeaks	62	3660.0	3000.0	5280.0
0.01	0.3	Rmpeaks	63	3720.0	3020.0	5390.0
0.01	0.3	Rmpeaks	64	3780.0	3040.0	5490.0
0.01	0.3	Rmpeaks	65	3840.0	3070.0	5600.0
0.01	0.3	Rmpeaks	66	3900.0	3090.0	5710.0
0.01	0.3	Rmpeaks	67	3960.0	3120.0	5830.0
0.01	0.3	Rmpeaks	68	4030.0	3140.0	5940.0
0.01	0.3	Rmpeaks	69	4100.0	3170.0	6050.0
0.01	0.3	Rmpeaks	70	4170.0	3200.0	6170.0
0.01	0.3	Rmpeaks	71	4250.0	3230.0	6290.0
0.01	0.3	Rmpeaks	72	4330.0	3270.0	6410.0
0.01	0.3	Rmpeaks	73	4410.0	3310.0	6530.0
0.01	0.3	Rmpeaks	74	4490.0	3350.0	6690.0
0.01	0.3	Rmpeaks	75	4570.0	3400.0	6900.0
0.01	0.3	Rmpeaks	76	4660.0	3440.0	7150.0
0.01	0.3	Rmpeaks	77	4750.0	3490.0	7410.0
0.01	0.3	Rmpeaks	78	4840.0	3550.0	7670.0
0.01	0.3	Rmpeaks	79	4940.0	3600.0	7890.0
0.01	0.3	Rmpeaks	80	5040.0	3660.0	8020.0
0.01	0.3	Rmpeaks	81	5140.0	3710.0	8150.0
0.01	0.3	Rmpeaks	82	5240.0	3740.0	8280.0
0.01	0.3	Rmpeaks	83	5340.0	3770.0	8400.0
0.01	0.3	Rmpeaks	84	5450.0	3800.0	8530.0
0.01	0.3	Rmpeaks	85	5560.0	3830.0	8710.0
0.01	0.3	Rmpeaks	86	5670.0	3870.0	8950.0
0.01	0.3	Rmpeaks	87	5790.0	3900.0	9190.0
0.01	0.3	Rmpeaks	88	5910.0	3940.0	9430.0
0.01	0.3	Rmpeaks	89	6020.0	3980.0	9680.0
0.01	0.3	Rmpeaks	90	6150.0	4010.0	9940.0
0.01	0.3	Rmpeaks	91	6270.0	4050.0	10200.0
0.01	0.3	Rmpeaks	92	6400.0	4090.0	10500.0
0.01	0.3	Rmpeaks	93	6520.0	4130.0	10800.0
0.01	0.3	Rmpeaks	94	6660.0	4180.0	11000.0
0.01	0.3	Rmpeaks	95	6790.0	4230.0	11300.0
0.01	0.3	Rmpeaks	96	6920.0	4270.0	11600.0
0.01	0.3	Rmpeaks	97	7060.0	4310.0	11900.0
0.01	0.3	Rmpeaks	98	7200.0	4330.0	12200.0
0.01	0.3	Rmpeaks	99	7340.0	4340.0	12600.0
0.01	0.3	Rmpeaks	100	7480.0	4360.0	12900.0
0.001	0.3	Orig	0	5310.0	2050.0	7970.0
0.001	0.3	Orig	1	3800.0	1690.0	5440.0
0.001	0.3	Orig	2	2690.0	1380.0	3670.0
0.001	0.3	Orig	3	1890.0	1130.0	2440.0
0.001	0.3	Orig	4	1310.0	891.0	1610.0
0.001	0.3	Orig	5	894.0	670.0	1070.0
0.001	0.3	Orig	6	604.0	472.0	723.0
0.001	0.3	Orig	7	402.0	313.0	532.0
0.001	0.3	Orig	8	297.0	218.0	429.0
0.001	0.3	Orig	9	235.0	174.0	358.0
0.001	0.3	Orig	10	198.0	151.0	312.0
0.001	0.3	Orig	11	176.0	135.0	307.0
0.001	0.3	Orig	12	166.0	125.0	302.0
0.001	0.3	Orig	13	166.0	122.0	298.0
0.001	0.3	Orig	14	179.0	128.0	296.0
0.001	0.3	Orig	15	211.0	149.0	300.0
0.001	0.3	Orig	16	246.0	172.0	307.0
0.001	0.3	Orig	17	282.0	196.0	325.0
0.001	0.3	Orig	18	315.0	212.0	365.0
0.001	0.3	Orig	19	340.0	219.0	401.0
0.001	0.3	Orig	20	355.0	213.0	423.0
0.001	0.3	Orig	21	357.0	207.0	428.0
0.001	0.3	Orig	22	348.0	202.0	419.0
0.001	0.3	Orig	23	332.0	197.0	399.0
0.001	0.3	Orig	24	315.0	192.0	389.0
0.001	0.3	Orig	25	299.0	188.0	364.0
0.001	0.3	Orig	26	283.0	184.0	350.0
0.001	0.3	Orig	27	266.0	180.0	335.0
0.001	0.3	Orig	28	250.0	174.0	319.0
0.001	0.3	Orig	29	234.0	172.0	307.0
0.001	0.3	Orig	30	220.0	163.0	295.0
0.001	0.3	Orig	31	206.0	158.0	282.0
0.001	0.3	Orig	32	194.0	153.0	270.0
0.001	0.3	Orig	33	183.0	148.0	258.0
0.001	0.3	Orig	34	173.0	141.0	247.0
0.001	0.3	Orig	35	164.0	133.0	236.0
0.001	0.3	Orig	36	156.0	126.0	226.0
0.001	0.3	Orig	37	150.0	121.0	219.0
0.001	0.3	Orig	38	145.0	119.0	213.0
0.001	0.3	Orig	39	142.0	118.0	208.0
0.001	0.3	Orig	40	139.0	116.0	206.0
0.001	0.3	Orig	41	137.0	115.0	206.0
0.001	0.3	Orig	42	135.0	114.0	203.0
0.001	0.3	Orig	43	134.0	114.0	203.0
0.001	0.3	Orig	44	134.0	115.0	203.0
0.001	0.3	Orig	45	135.0	118.0	204.0
0.001	0.3	Orig	46	137.0	125.0	207.0
0.001	0.3	Orig	47	141.0	128.0	211.0
0.001	0.3	Orig	48	146.0	133.0	217.0
0.001	0.3	Orig	49	151.0	136.0	225.0
0.001	0.3	Orig	50	156.0	136.0	236.0
0.001	0.3	Orig	51	162.0	137.0	249.0
0.001	0.3	Orig	52	170.0	140.0	264.0
0.001	0.3	Orig	53	179.0	143.0	279.0
0.001	0.3	Orig	54	191.0	146.0	295.0
0.001	0.3	Orig	55	204.0	151.0	311.0
0.001	0.3	Orig	56	219.0	156.0	329.0
0.001	0.3	Orig	57	234.0	162.0	347.0
0.001	0.3	Orig	58	251.0	169.0	369.0
0.001	0.3	Orig	59	271.0	177.0	402.0
0.001	0.3	Orig	60	293.0	187.0	446.0
0.001	0.3	Orig	61	317.0	198.0	499.0
0.001	0.3	Orig	62	346.0	211.0	559.0
0.001	0.3	Orig	63	377.0	223.0	624.0
0.001	0.3	Orig	64	411.0	237.0	695.0
0.001	0.3	Orig	65	448.0	251.0	771.0
0.001	0.3	Orig	66	488.0	265.0	854.0
0.001	0.3	Orig	67	533.0	281.0	944.0
0.001	0.3	Orig	68	582.0	298.0	1040.0
0.001	0.3	Orig	69	636.0	317.0	1140.0
0.001	0.3	Orig	70	695.0	330.0	1210.0
0.001	0.3	Orig	71	759.0	341.0	1290.0
0.001	0.3	Orig	72	828.0	353.0	1360.0
0.001	0.3	Orig	73	901.0	366.0	1440.0
0.001	0.3	Orig	74	980.0	379.0	1510.0
0.001	0.3	Orig	75	1070.0	393.0	1590.0
0.001	0.3	Orig	76	1160.0	407.0	1680.0
0.001	0.3	Orig	77	1260.0	422.0	1760.0
0.001	0.3	Orig	78	1360.0	446.0	1850.0
0.001	0.3	Orig	79	1470.0	485.0	1940.0
0.001	0.3	Orig	80	1590.0	527.0	2030.0
0.001	0.3	Orig	81	1710.0	574.0	2120.0
0.001	0.3	Orig	82	1840.0	627.0	2210.0
0.001	0.3	Orig	83	1980.0	685.0	2320.0
0.001	0.3	Orig	84	2130.0	720.0	2550.0
0.001	0.3	Orig	85	2280.0	744.0	2790.0
0.001	0.3	Orig	86	2450.0	766.0	3060.0
0.001	0.3	Orig	87	2620.0	789.0	3350.0
0.001	0.3	Orig	88	2790.0	812.0	3670.0
0.001	0.3	Orig	89	2980.0	834.0	4000.0
0.001	0.3	Orig	90	3180.0	857.0	4370.0
0.001	0.3	Orig	91	3380.0	881.0	4760.0
0.001	0.3	Orig	92	3600.0	903.0	5180.0
0.001	0.3	Orig	93	3820.0	924.0	5630.0
0.001	0.3	Orig	94	4060.0	945.0	6120.0
0.001	0.3	Orig	95	4310.0	966.0	6630.0
0.001	0.3	Orig	96	4570.0	987.0	7180.0
0.001	0.3	Orig	97	4830.0	1010.0	7760.0
0.001	0.3	Orig	98	5110.0	1030.0	8380.0
0.001	0.3	Orig	99	5400.0	1050.0	9030.0
0.001	0.3	Orig	100	5710.0	1070.0	9730.0
0.001		Truth	100	3198.0
0.001		Truth	99	3162.0
0.001		Truth	98	3126.0
0.001		Truth	97	3090.0
0.001		Truth	96	3054.0
0.001		Truth	95	3019.0
0.001		Truth	94	2985.0
0.001		Truth	93	2951.0
0.001		Truth	92	2917.0
0.001		Truth	91	2884.0
0.001		Truth	90	2851.0
0.001		Truth	89	2818.0
0.001		Truth	88	2786.0
0.001		Truth	87	2754.0
0.001		Truth	86	2722.0
0.001		Truth	85	2691.0
0.001		Truth	84	2660.0
0.001		Truth	83	2630.0
0.001		Truth	82	2600.0
0.001		Truth	81	2570.0
0.001		Truth	80	2540.0
0.001		Truth	79	2511.0
0.001		Truth	78	2483.0
0.001		Truth	77	2454.0
0.001		Truth	76	2426.0
0.001		Truth	75	2398.0
0.001		Truth	74	2371.0
0.001		Truth	73	2344.0
0.001		Truth	72	2317.0
0.001		Truth	71	2290.0
0.001		Truth	70	2264.0
0.001		Truth	69	2238.0
0.001		Truth	68	2213.0
0.001		Truth	67	2187.0
0.001		Truth	66	2162.0
0.001		Truth	65	2137.0
0.001		Truth	64	2113.0
0.001		Truth	63	2089.0
0.001		Truth	62	2065.0
0.001		Truth	61	2041.0
0.001		Truth	60	2018.0
0.001		Truth	59	1995.0
0.001		Truth	58	1972.0
0.001		Truth	57	1949.0
0.001		Truth	56	1927.0
0.001		Truth	55	1905.0
0.001		Truth	54	1883.0
0.001		Truth	53	1862.0
0.001		Truth	52	1840.0
0.001		Truth	51	1819.0
0.001		Truth	50	1798.0
0.001		Truth	49	1778.0
0.001		Truth	48	1757.0
0.001		Truth	47	1737.0
0.001		Truth	46	1717.0
0.001		Truth	45	1698.0
0.001		Truth	44	1678.0
0.001		Truth	43	1659.0
0.001		Truth	42	1640.0
0.001		Truth	41	1621.0
0.001		Truth	40	1603.0
0.001		Truth	39	1584.0
0.001		Truth	38	1566.0
0.001		Truth	37	1548.0
0.001		Truth	36	1531.0
0.001		Truth	35	1513.0
0.001		Truth	34	1496.0
0.001		Truth	33	1479.0
0.001		Truth	32	1462.0
0.001		Truth	31	1445.0
0.001		Truth	30	1428.0
0.001		Truth	29	1412.0
0.001		Truth	28	1396.0
0.001		Truth	27	1380.0
0.001		Truth	26	1364.0
0.001		Truth	25	1348.0
0.001		Truth	24	1333.0
0.001		Truth	23	1318.0
0.001		Truth	22	1303.0
0.001		Truth	21	1288.0
0.001		Truth	20	1273.0
0.001		Truth	19	1258.0
0.001		Truth	18	1244.0
0.001		Truth	17	1230.0
0.001		Truth	16	1216.0
0.001		Truth	15	1202.0
0.001		Truth	14	1188.0
0.001		Truth	13	1174.0
0.001		Truth	12	1161.0
0.001		Truth	11	1148.0
0.001		Truth	10	1135.0
0.001		Truth	9	1122.0
0.001		Truth	8	1109.0
0.001		Truth	7	1096.0
0.001		Truth	6	1083.0
0.001		Truth	5	1071.0
0.001		Truth	4	1059.0
0.001		Truth	3	1047.0
0.001		Truth	2	1035.0
0.001		Truth	1	1023.0
0.001		Truth	0	1011.0
0.001	0.3	Rmpeaks	0	5650.0	2390.0	8450.0
0.001	0.3	Rmpeaks	1	4020.0	1940.0	5670.0
0.001	0.3	Rmpeaks	2	2840.0	1560.0	3830.0
0.001	0.3	Rmpeaks	3	1990.0	1250.0	2640.0
0.001	0.3	Rmpeaks	4	1370.0	982.0	1810.0
0.001	0.3	Rmpeaks	5	938.0	699.0	1230.0
0.001	0.3	Rmpeaks	6	633.0	486.0	829.0
0.001	0.3	Rmpeaks	7	422.0	330.0	559.0
0.001	0.3	Rmpeaks	8	310.0	242.0	417.0
0.001	0.3	Rmpeaks	9	244.0	189.0	348.0
0.001	0.3	Rmpeaks	10	203.0	155.0	307.0
0.001	0.3	Rmpeaks	11	178.0	135.0	288.0
0.001	0.3	Rmpeaks	12	164.0	125.0	273.0
0.001	0.3	Rmpeaks	13	161.0	121.0	267.0
0.001	0.3	Rmpeaks	14	168.0	124.0	268.0
0.001	0.3	Rmpeaks	15	191.0	142.0	273.0
0.001	0.3	Rmpeaks	16	216.0	166.0	289.0
0.001	0.3	Rmpeaks	17	242.0	183.0	305.0
0.001	0.3	Rmpeaks	18	266.0	201.0	348.0
0.001	0.3	Rmpeaks	19	287.0	219.0	367.0
0.001	0.3	Rmpeaks	20	301.0	216.0	369.0
0.001	0.3	Rmpeaks	21	308.0	210.0	367.0
0.001	0.3	Rmpeaks	22	306.0	205.0	360.0
0.001	0.3	Rmpeaks	23	297.0	200.0	348.0
0.001	0.3	Rmpeaks	24	289.0	193.0	333.0
0.001	0.3	Rmpeaks	25	280.0	185.0	327.0
0.001	0.3	Rmpeaks	26	271.0	177.0	326.0
0.001	0.3	Rmpeaks	27	261.0	171.0	324.0
0.001	0.3	Rmpeaks	28	250.0	166.0	320.0
0.001	0.3	Rmpeaks	29	240.0	161.0	315.0
0.001	0.3	Rmpeaks	30	230.0	155.0	309.0
0.001	0.3	Rmpeaks	31	220.0	149.0	302.0
0.001	0.3	Rmpeaks	32	211.0	143.0	293.0
0.001	0.3	Rmpeaks	33	202.0	139.0	286.0
0.001	0.3	Rmpeaks	34	194.0	136.0	281.0
0.001	0.3	Rmpeaks	35	187.0	135.0	275.0
0.001	0.3	Rmpeaks	36	180.0	133.0	269.0
0.001	0.3	Rmpeaks	37	174.0	127.0	264.0
0.001	0.3	Rmpeaks	38	169.0	126.0	263.0
0.001	0.3	Rmpeaks	39	166.0	124.0	265.0
0.001	0.3	Rmpeaks	40	162.0	121.0	263.0
0.001	0.3	Rmpeaks	41	160.0	119.0	256.0
0.001	0.3	Rmpeaks	42	157.0	118.0	249.0
0.001	0.3	Rmpeaks	43	155.0	118.0	243.0
0.001	0.3	Rmpeaks	44	154.0	119.0	237.0
0.001	0.3	Rmpeaks	45	154.0	120.0	234.0
0.001	0.3	Rmpeaks	46	155.0	124.0	233.0
0.001	0.3	Rmpeaks	47	157.0	128.0	235.0
0.001	0.3	Rmpeaks	48	159.0	133.0	236.0
0.001	0.3	Rmpeaks	49	162.0	139.0	239.0
0.001	0.3	Rmpeaks	50	165.0	146.0	243.0
0.001	0.3	Rmpeaks	51	169.0	151.0	251.0
0.001	0.3	Rmpeaks	52	174.0	155.0	261.0
0.001	0.3	Rmpeaks	53	180.0	160.0	271.0
0.001	0.3	Rmpeaks	54	187.0	165.0	281.0
0.001	0.3	Rmpeaks	55	196.0	172.0	290.0
0.001	0.3	Rmpeaks	56	206.0	178.0	300.0
0.001	0.3	Rmpeaks	57	216.0	179.0	315.0
0.001	0.3	Rmpeaks	58	227.0	181.0	333.0
0.001	0.3	Rmpeaks	59	240.0	184.0	356.0
0.001	0.3	Rmpeaks	60	254.0	186.0	377.0
0.001	0.3	Rmpeaks	61	270.0	190.0	399.0
0.001	0.3	Rmpeaks	62	288.0	196.0	422.0
0.001	0.3	Rmpeaks	63	309.0	205.0	470.0
0.001	0.3	Rmpeaks	64	330.0	214.0	523.0
0.001	0.3	Rmpeaks	65	354.0	225.0	582.0
0.001	0.3	Rmpeaks	66	379.0	235.0	639.0
0.001	0.3	Rmpeaks	67	407.0	241.0	688.0
0.001	0.3	Rmpeaks	68	437.0	247.0	745.0
0.001	0.3	Rmpeaks	69	471.0	255.0	815.0
0.001	0.3	Rmpeaks	70	508.0	263.0	891.0
0.001	0.3	Rmpeaks	71	548.0	273.0	972.0
0.001	0.3	Rmpeaks	72	591.0	282.0	1060.0
0.001	0.3	Rmpeaks	73	637.0	292.0	1150.0
0.001	0.3	Rmpeaks	74	685.0	303.0	1260.0
0.001	0.3	Rmpeaks	75	738.0	316.0	1380.0
0.001	0.3	Rmpeaks	76	794.0	332.0	1510.0
0.001	0.3	Rmpeaks	77	855.0	350.0	1640.0
0.001	0.3	Rmpeaks	78	920.0	369.0	1790.0
0.001	0.3	Rmpeaks	79	989.0	391.0	1930.0
[truncated: 21 more rows]
