# Supplementary material for: Strong positive selection biases identity-by-descent-based inferences of recent demography and population structure in Plasmodium falciparum
Source: Nat Commun. 2024 Mar 20;15:2499. doi: 10.1038/s41467-024-46659-0 (PMC10954658; doi:10.1038/s41467-024-46659-0)
Supplement: Supplementary file 6 — Source Data File [file 41467_2024_46659_MOESM6_ESM.zip › Supplementary_Figure15/suppl_fig15_b_ibd_informap_res.csv]

SelfingRate	s	Correction	Population	C1	C2	C3	C4	C5
0.0	0.0	orig	0	200	0	0	0	0
0.0	0.0	orig	1	0	200	0	0	0
0.0	0.0	orig	2	0	0	200	0	0
0.0	0.0	orig	3	0	0	0	200	0
0.0	0.0	orig	4	0	0	0	0	200
0.0	0.3	orig	0	200	0	0	0	0
0.0	0.3	orig	1	200	0	0	0	0
0.0	0.3	orig	2	0	200	0	0	0
0.0	0.3	orig	3	0	0	200	0	0
0.0	0.3	orig	4	0	0	0	200	0
0.0	0.3	rmpeaks	0	200	0	0	0	0
0.0	0.3	rmpeaks	1	0	200	0	0	0
0.0	0.3	rmpeaks	2	0	0	200	0	0
0.0	0.3	rmpeaks	3	0	0	0	200	0
0.0	0.3	rmpeaks	4	0	0	0	0	200
0.1	0.0	orig	0	200	0	0	0	0
0.1	0.0	orig	1	0	196	0	0	0
0.1	0.0	orig	2	0	0	198	0	0
0.1	0.0	orig	3	0	0	0	200	0
0.1	0.0	orig	4	0	0	0	0	200
0.1	0.3	orig	0	200	0	0	0	0
0.1	0.3	orig	1	200	0	0	0	0
0.1	0.3	orig	2	200	0	0	0	0
0.1	0.3	orig	3	0	200	0	0	0
0.1	0.3	orig	4	0	0	198	2	0
0.1	0.3	rmpeaks	0	200	0	0	0	0
0.1	0.3	rmpeaks	1	0	200	0	0	0
0.1	0.3	rmpeaks	2	0	0	196	0	0
0.1	0.3	rmpeaks	3	0	0	0	200	0
0.1	0.3	rmpeaks	4	0	0	0	0	198
0.3	0.0	orig	0	197	0	0	0	0
0.3	0.0	orig	1	0	184	0	0	0
0.3	0.0	orig	2	0	0	160	0	0
0.3	0.0	orig	3	0	0	0	172	0
0.3	0.0	orig	4	0	0	0	0	14
0.3	0.3	orig	0	200	0	0	0	0
0.3	0.3	orig	1	200	0	0	0	0
0.3	0.3	orig	2	199	0	0	0	0
0.3	0.3	orig	3	1	183	0	0	0
0.3	0.3	orig	4	0	0	176	2	2
0.3	0.3	rmpeaks	0	198	0	0	0	0
0.3	0.3	rmpeaks	1	0	180	0	0	0
0.3	0.3	rmpeaks	2	0	0	153	0	0
0.3	0.3	rmpeaks	3	0	0	0	170	0
0.3	0.3	rmpeaks	4	0	0	0	0	170
0.5	0.0	orig	0	186	0	0	0	0
0.5	0.0	orig	1	0	31	6	0	0
0.5	0.0	orig	2	0	0	0	0	0
0.5	0.0	orig	3	0	0	0	9	7
0.5	0.0	orig	4	0	0	0	0	0
0.5	0.3	orig	0	193	0	0	0	0
0.5	0.3	orig	1	191	0	0	0	0
0.5	0.3	orig	2	188	0	0	0	0
0.5	0.3	orig	3	193	0	0	0	0
0.5	0.3	orig	4	177	2	2	2	2
0.5	0.3	rmpeaks	0	193	0	0	0	0
0.5	0.3	rmpeaks	1	0	9	7	0	0
0.5	0.3	rmpeaks	2	0	0	0	7	0
0.5	0.3	rmpeaks	3	0	0	0	0	0
0.5	0.3	rmpeaks	4	0	0	0	0	10
0.7	0.0	orig	0	132	0	0	0	0
0.7	0.0	orig	1	0	78	0	0	0
0.7	0.0	orig	2	0	0	67	0	0
0.7	0.0	orig	3	0	0	0	66	0
0.7	0.0	orig	4	0	0	0	0	75
0.7	0.3	orig	0	118	0	0	0	0
0.7	0.3	orig	1	124	0	0	0	0
0.7	0.3	orig	2	115	0	0	0	0
0.7	0.3	orig	3	122	0	0	0	0
0.7	0.3	orig	4	135	0	0	0	0
0.7	0.3	rmpeaks	0	118	0	0	0	0
0.7	0.3	rmpeaks	1	124	0	0	0	0
0.7	0.3	rmpeaks	2	0	107	0	0	0
0.7	0.3	rmpeaks	3	0	0	90	0	0
0.7	0.3	rmpeaks	4	0	0	0	105	2
0.8	0.0	orig	0	103	0	0	0	0
0.8	0.0	orig	1	0	96	0	0	0
0.8	0.0	orig	2	0	0	100	0	0
0.8	0.0	orig	3	0	0	0	98	0
0.8	0.0	orig	4	0	0	0	0	100
0.8	0.3	orig	0	101	0	0	0	0
0.8	0.3	orig	1	102	0	0	0	0
0.8	0.3	orig	2	101	0	0	0	0
0.8	0.3	orig	3	103	0	0	0	0
0.8	0.3	orig	4	103	0	0	0	0
0.8	0.3	rmpeaks	0	101	0	0	0	0
0.8	0.3	rmpeaks	1	102	0	0	0	0
0.8	0.3	rmpeaks	2	101	0	0	0	0
0.8	0.3	rmpeaks	3	103	0	0	0	0
0.8	0.3	rmpeaks	4	103	0	0	0	0
0.9	0.0	orig	0	100	0	0	0	0
0.9	0.0	orig	1	0	100	0	0	0
0.9	0.0	orig	2	0	0	100	0	0
0.9	0.0	orig	3	0	0	0	100	0
0.9	0.0	orig	4	0	0	0	0	100
0.9	0.3	orig	0	59	0	0	0	0
0.9	0.3	orig	1	95	0	0	0	0
0.9	0.3	orig	2	100	0	0	0	0
0.9	0.3	orig	3	100	0	0	0	0
0.9	0.3	orig	4	100	0	0	0	0
0.9	0.3	rmpeaks	0	59	0	0	0	0
0.9	0.3	rmpeaks	1	95	0	0	0	0
0.9	0.3	rmpeaks	2	100	0	0	0	0
0.9	0.3	rmpeaks	3	100	0	0	0	0
0.9	0.3	rmpeaks	4	100	0	0	0	0
