# Supplementary material for: Strong positive selection biases identity-by-descent-based inferences of recent demography and population structure in Plasmodium falciparum
Source: Nat Commun. 2024 Mar 20;15:2499. doi: 10.1038/s41467-024-46659-0 (PMC10954658; doi:10.1038/s41467-024-46659-0)
Supplement: Supplementary file 6 — Source Data File [file 41467_2024_46659_MOESM6_ESM.zip › Supplementary_Figure15/suppl_fig15_c_afreq.csv]

SelfingRate	s	Chromosome	GEN	p1	p2	p3	p4	p5
0.0	0.3	1	80	0.000199124	0.0	0.0	0.0	0.0
0.0	0.3	1	79	0.000201369	0.0	0.0	0.0	0.0
0.0	0.3	1	78	0.000203749	0.0	0.0	0.0	0.0
0.0	0.3	1	77	0.000412201	0.0	0.0	0.0	0.0
0.0	0.3	1	76	0.000625521	0.0	0.0	0.0	0.0
0.0	0.3	1	75	0.00105441	0.0	0.0	0.0	0.0
0.0	0.3	1	74	0.0019198	0.000213311	0.0	0.0	0.0
0.0	0.3	1	73	0.00237376	0.000215796	0.0	0.0	0.0
0.0	0.3	1	72	0.00174672	0.000218341	0.0	0.0	0.0
0.0	0.3	1	71	0.00287102	0.000441696	0.0	0.0	0.0
0.0	0.3	1	70	0.00223414	0.000670241	0.0	0.0	0.0
0.0	0.3	1	69	0.00203344	0.000451875	0.0	0.0	0.0
0.0	0.3	1	68	0.00320073	0.000457247	0.0	0.0	0.0
0.0	0.3	1	67	0.00416281	0.000925069	0.0	0.0	0.0
0.0	0.3	1	66	0.00467946	0.000701919	0.0	0.0	0.0
0.0	0.3	1	65	0.00496924	0.000473261	0.0	0.0	0.0
0.0	0.3	1	64	0.00622307	0.000957396	0.0	0.0	0.0
0.0	0.3	1	63	0.00823245	0.000968523	0.0	0.0	0.0
0.0	0.3	1	62	0.00759432	0.000489956	0.0	0.0	0.0
0.0	0.3	1	61	0.00817641	0.00123885	0.0	0.0	0.0
0.0	0.3	1	60	0.0105263	0.00100251	0.0	0.0	0.0
0.0	0.3	1	59	0.0114097	0.000760649	0.0	0.0	0.0
0.0	0.3	1	58	0.0110313	0.00153925	0.0	0.0	0.0
0.0	0.3	1	57	0.00856253	0.00233524	0.0	0.0	0.0
0.0	0.3	1	56	0.00918635	0.00341207	0.0	0.0	0.0
0.0	0.3	1	55	0.011418	0.00371747	0.000265534	0.0	0.0
0.0	0.3	1	54	0.0115467	0.0056391	0.000268528	0.0	0.0
0.0	0.3	1	53	0.0122283	0.00652174	0.000271739	0.0	0.0
0.0	0.3	1	52	0.0159428	0.00687191	0.000549753	0.0	0.0
0.0	0.3	1	51	0.0197442	0.00583982	0.00083426	0.0	0.0
0.0	0.3	1	50	0.0241845	0.00506187	0.0019685	0.0	0.0
0.0	0.3	1	49	0.0258964	0.00796813	0.00199203	0.0	0.0
0.0	0.3	1	48	0.0308002	0.00777202	0.00143926	0.0	0.0
0.0	0.3	1	47	0.0343623	0.0107746	0.00262085	0.0	0.0
0.0	0.3	1	46	0.0397527	0.0106007	0.00294464	0.0	0.0
0.0	0.3	1	45	0.0521454	0.011621	0.00595948	0.0	0.0
0.0	0.3	1	44	0.0542495	0.0138638	0.00753466	0.0	0.0
0.0	0.3	1	43	0.0603659	0.017378	0.010061	0.0	0.0
0.0	0.3	1	42	0.0660086	0.0200494	0.0089451	0.0	0.0
0.0	0.3	1	41	0.0739239	0.0190268	0.00748596	0.0	0.0
0.0	0.3	1	40	0.0757576	0.0179924	0.00978535	0.0	0.0
0.0	0.3	1	39	0.0842912	0.0229885	0.00893997	0.0	0.0
0.0	0.3	1	38	0.104005	0.0284238	0.0122739	0.0	0.0
0.0	0.3	1	37	0.125082	0.0316786	0.0140431	0.0	0.0
0.0	0.3	1	36	0.1269	0.0396563	0.0175149	0.0	0.0
0.0	0.3	1	35	0.138703	0.0381016	0.0210561	0.0	0.0
0.0	0.3	1	34	0.167005	0.0429344	0.0267072	0.000338066	0.0
0.0	0.3	1	33	0.187756	0.0530096	0.0331737	0.000341997	0.0
0.0	0.3	1	32	0.220761	0.0543253	0.0349481	0.000692042	0.0
0.0	0.3	1	31	0.24895	0.067577	0.0448179	0.00035014	0.0
0.0	0.3	1	30	0.266997	0.0803824	0.0446176	0.000354108	0.0
0.0	0.3	1	29	0.291547	0.0895415	0.0515759	0.00143266	0.0
0.0	0.3	1	28	0.334058	0.107609	0.0608696	0.000724638	0.0
0.0	0.3	1	27	0.346408	0.114736	0.0802786	0.00183284	0.0
0.0	0.3	1	26	0.382418	0.140579	0.0960682	0.00259644	0.0
0.0	0.3	1	25	0.402101	0.174794	0.109152	0.00412603	0.0
0.0	0.3	1	24	0.445372	0.194234	0.118361	0.00417299	0.0
0.0	0.3	1	23	0.492325	0.226784	0.143899	0.00652341	0.00038373
0.0	0.3	1	22	0.51941	0.265916	0.15528	0.00931677	0.0
0.0	0.3	1	21	0.55813	0.305185	0.179104	0.0125687	0.000392773
0.0	0.3	1	20	0.585851	0.327901	0.196343	0.0210652	0.0
0.0	0.3	1	19	0.585209	0.363344	0.2291	0.0277331	0.0
0.0	0.3	1	18	0.618699	0.400407	0.25122	0.0333333	0.000406504
0.0	0.3	1	17	0.668586	0.441612	0.264803	0.0378289	0.000822368
0.0	0.3	1	16	0.697171	0.477953	0.291597	0.0528286	0.00124792
0.0	0.3	1	15	0.719276	0.503788	0.321549	0.0580808	0.00126263
0.0	0.3	1	14	0.732112	0.543441	0.358177	0.0681431	0.00170358
0.0	0.3	1	13	0.753661	0.564169	0.408699	0.0835487	0.00301464
0.0	0.3	1	12	0.772648	0.585801	0.445993	0.0849303	0.00348432
0.0	0.3	1	11	0.797797	0.625991	0.493392	0.0969163	0.00264317
0.0	0.3	1	10	0.811943	0.656863	0.537879	0.105169	0.0040107
0.0	0.3	1	9	0.839495	0.688909	0.554103	0.128043	0.00586114
0.0	0.3	1	8	0.867245	0.716241	0.599453	0.130931	0.00958029
0.0	0.3	1	7	0.881348	0.739151	0.630656	0.156048	0.0147738
0.0	0.3	1	6	0.903361	0.773109	0.658263	0.18254	0.0182073
0.0	0.3	1	5	0.912181	0.811143	0.67847	0.220963	0.023135
0.0	0.3	1	4	0.91404	0.832856	0.701528	0.235912	0.0219675
0.0	0.3	1	3	0.925121	0.851208	0.741063	0.263285	0.0294686
0.0	0.3	1	2	0.937439	0.850929	0.759042	0.300098	0.0391007
0.0	0.3	1	1	0.953511	0.876855	0.796241	0.336795	0.049456
0.0	0.3	1	0	0.954	0.8895	0.8265	0.3845	0.0675
0.0	0.3	2	80	0.000199124	0.0	0.0	0.0	0.0
0.0	0.3	2	79	0.000402739	0.0	0.0	0.0	0.0
0.0	0.3	2	78	0.000611247	0.0	0.0	0.0	0.0
0.0	0.3	2	77	0.000824402	0.0	0.0	0.0	0.0
0.0	0.3	2	76	0.000834028	0.0	0.0	0.0	0.0
0.0	0.3	2	75	0.00105441	0.0	0.0	0.0	0.0
0.0	0.3	2	74	0.00106655	0.0	0.0	0.0	0.0
0.0	0.3	2	73	0.00107898	0.0	0.0	0.0	0.0
0.0	0.3	2	72	0.00152838	0.0	0.0	0.0	0.0
0.0	0.3	2	71	0.000883392	0.0	0.0	0.0	0.0
0.0	0.3	2	70	0.000893655	0.0	0.0	0.0	0.0
0.0	0.3	2	69	0.000903751	0.0	0.0	0.0	0.0
0.0	0.3	2	68	0.00137174	0.0	0.0	0.0	0.0
0.0	0.3	2	67	0.00115634	0.0	0.0	0.0	0.0
0.0	0.3	2	66	0.00210576	0.0	0.0	0.0	0.0
0.0	0.3	2	65	0.00260293	0.0	0.0	0.0	0.0
0.0	0.3	2	64	0.00167544	0.0	0.0	0.0	0.0
0.0	0.3	2	63	0.00290557	0.0	0.0	0.0	0.0
0.0	0.3	2	62	0.00318471	0.0	0.0	0.0	0.0
0.0	0.3	2	61	0.00445986	0.0	0.0	0.0	0.0
0.0	0.3	2	60	0.00451128	0.000250627	0.0	0.0	0.0
0.0	0.3	2	59	0.00507099	0.00025355	0.0	0.0	0.0
0.0	0.3	2	58	0.00436121	0.000513084	0.0	0.0	0.0
0.0	0.3	2	57	0.00389206	0.000778412	0.0	0.0	0.0
0.0	0.3	2	56	0.00446194	0.000787402	0.0	0.0	0.0
0.0	0.3	2	55	0.00663834	0.00106213	0.0	0.0	0.0
0.0	0.3	2	54	0.00510204	0.00161117	0.000537057	0.0	0.0
0.0	0.3	2	53	0.00706522	0.0013587	0.0013587	0.0	0.0
0.0	0.3	2	52	0.0104453	0.00109951	0.00192413	0.0	0.0
0.0	0.3	2	51	0.00973304	0.00166852	0.00305895	0.0	0.0
0.0	0.3	2	50	0.0104049	0.00112486	0.00393701	0.0	0.0
0.0	0.3	2	49	0.0156517	0.00142288	0.00540694	0.0	0.0
0.0	0.3	2	48	0.0146805	0.00143926	0.00719632	0.0	0.0
0.0	0.3	2	47	0.0195108	0.00232964	0.00990099	0.0	0.0
0.0	0.3	2	46	0.0212014	0.00176678	0.012073	0.0	0.0
0.0	0.3	2	45	0.022348	0.000893921	0.0140048	0.000297974	0.0
0.0	0.3	2	44	0.0229054	0.0021097	0.0153707	0.000904159	0.0
0.0	0.3	2	43	0.0301829	0.00396341	0.0125	0.00243902	0.0
0.0	0.3	2	42	0.0360888	0.00277606	0.012955	0.00277606	0.0
0.0	0.3	2	41	0.0393013	0.00311915	0.0143481	0.00062383	0.0
0.0	0.3	2	40	0.0542929	0.00473485	0.0167298	0.0	0.0
0.0	0.3	2	39	0.0632184	0.00862069	0.0188378	0.000319285	0.0
0.0	0.3	2	38	0.0720284	0.0106589	0.0248708	0.000968992	0.0
0.0	0.3	2	37	0.0780536	0.0130634	0.023514	0.00293926	0.0
0.0	0.3	2	36	0.0888962	0.00991408	0.0251157	0.00561798	0.000330469
0.0	0.3	2	35	0.100267	0.0106952	0.0284091	0.00568182	0.000334225
0.0	0.3	2	34	0.104801	0.0145368	0.0344828	0.00709939	0.000338066
0.0	0.3	2	33	0.113543	0.0140219	0.0369357	0.00649795	0.0
0.0	0.3	2	32	0.132872	0.0114187	0.0456747	0.00899654	0.0
0.0	0.3	2	31	0.140056	0.0119048	0.0528711	0.00980392	0.0
0.0	0.3	2	30	0.157932	0.0159348	0.0640935	0.0109773	0.0
0.0	0.3	2	29	0.178009	0.0161175	0.0716332	0.0136103	0.0
0.0	0.3	2	28	0.201449	0.017029	0.0811594	0.0184783	0.000362319
0.0	0.3	2	27	0.219208	0.0208944	0.0945748	0.0168622	0.000366569
0.0	0.3	2	26	0.239985	0.023368	0.105712	0.0218843	0.00074184
0.0	0.3	2	25	0.262191	0.0322581	0.108777	0.0258815	0.000375094
0.0	0.3	2	24	0.305387	0.0409712	0.118741	0.0314871	0.00189681
0.0	0.3	2	23	0.326938	0.0422103	0.124328	0.0399079	0.00268611
0.0	0.3	2	22	0.368789	0.048913	0.138199	0.0438665	0.00465839
0.0	0.3	2	21	0.390024	0.067557	0.148468	0.0490966	0.00510605
0.0	0.3	2	20	0.420906	0.073132	0.158188	0.059221	0.00675676
0.0	0.3	2	19	0.466238	0.0892283	0.177653	0.0691318	0.0096463
0.0	0.3	2	18	0.50122	0.106911	0.18252	0.0792683	0.00691057
0.0	0.3	2	17	0.53125	0.129112	0.196135	0.0896382	0.00863487
0.0	0.3	2	16	0.573211	0.143095	0.225458	0.105241	0.0133111
0.0	0.3	2	15	0.622896	0.16835	0.244108	0.118266	0.0176768
0.0	0.3	2	14	0.648211	0.18569	0.278961	0.125213	0.0251278
0.0	0.3	2	13	0.675711	0.215762	0.320413	0.132214	0.0297158
0.0	0.3	2	12	0.70993	0.251742	0.365854	0.154181	0.0287456
0.0	0.3	2	11	0.729956	0.3	0.402203	0.166079	0.0378855
0.0	0.3	2	10	0.743761	0.321301	0.429144	0.186275	0.0450089
0.0	0.3	2	9	0.757439	0.36339	0.465284	0.206041	0.0545537
0.0	0.3	2	8	0.77646	0.397354	0.488139	0.229471	0.0556569
0.0	0.3	2	7	0.805633	0.440905	0.483841	0.265466	0.0577101
0.0	0.3	2	6	0.823529	0.475257	0.518207	0.304388	0.0695612
0.0	0.3	2	5	0.843248	0.525496	0.548159	0.356941	0.0840415
0.0	0.3	2	4	0.863419	0.552053	0.589303	0.382521	0.103629
0.0	0.3	2	3	0.880193	0.57971	0.613527	0.401932	0.116425
0.0	0.3	2	2	0.890029	0.62219	0.654448	0.430108	0.149071
0.0	0.3	2	1	0.906034	0.641939	0.690406	0.436696	0.181009
0.0	0.3	2	0	0.9115	0.6735	0.7145	0.4745	0.209
0.0	0.3	3	80	0.000199124	0.0	0.0	0.0	0.0
0.0	0.3	3	79	0.000604108	0.0	0.0	0.0	0.0
0.0	0.3	3	78	0.000814996	0.0	0.0	0.0	0.0
0.0	0.3	3	77	0.00226711	0.0	0.0	0.0	0.0
0.0	0.3	3	76	0.00187656	0.0	0.0	0.0	0.0
0.0	0.3	3	75	0.00316322	0.0	0.0	0.0	0.0
0.0	0.3	3	74	0.00362628	0.0	0.0	0.0	0.0
0.0	0.3	3	73	0.00453172	0.0	0.0	0.0	0.0
0.0	0.3	3	72	0.00349345	0.000218341	0.0	0.0	0.0
0.0	0.3	3	71	0.00441696	0.000220848	0.0	0.0	0.0
0.0	0.3	3	70	0.00781948	0.000223414	0.0	0.0	0.0
0.0	0.3	3	69	0.0103931	0.000225938	0.0	0.0	0.0
0.0	0.3	3	68	0.0134888	0.000228624	0.0	0.0	0.0
0.0	0.3	3	67	0.0157262	0.000693802	0.0	0.0	0.0
0.0	0.3	3	66	0.0215255	0.000701919	0.0	0.0	0.0
0.0	0.3	3	65	0.0238997	0.000946522	0.0	0.0	0.0
0.0	0.3	3	64	0.030158	0.000957396	0.0	0.0	0.0
0.0	0.3	3	63	0.0401937	0.00193705	0.0	0.0	0.0
0.0	0.3	3	62	0.0497305	0.00318471	0.0	0.0	0.0
0.0	0.3	3	61	0.0493062	0.00346878	0.00024777	0.0	0.0
0.0	0.3	3	60	0.0571429	0.00501253	0.000501253	0.0	0.0
0.0	0.3	3	59	0.0720081	0.00608519	0.0010142	0.0	0.0
0.0	0.3	3	58	0.0797845	0.006157	0.00102617	0.0	0.0
0.0	0.3	3	57	0.0941879	0.00674624	0.00207577	0.0	0.0
0.0	0.3	3	56	0.0997375	0.00682415	0.0015748	0.0	0.0
0.0	0.3	3	55	0.118694	0.0106213	0.000796601	0.0	0.0
0.0	0.3	3	54	0.139098	0.0115467	0.000537057	0.0	0.0
0.0	0.3	3	53	0.157337	0.0154891	0.0013587	0.0	0.0
0.0	0.3	3	52	0.170148	0.0186916	0.00164926	0.0	0.0
0.0	0.3	3	51	0.183259	0.0219689	0.00278087	0.0	0.0
0.0	0.3	3	50	0.194882	0.0320585	0.00337458	0.000281215	0.0
0.0	0.3	3	49	0.217985	0.0381332	0.00540694	0.0	0.0
0.0	0.3	3	48	0.24525	0.0532527	0.00690846	0.000287853	0.0
0.0	0.3	3	47	0.264415	0.060862	0.0107746	0.000291206	0.0
0.0	0.3	3	46	0.290342	0.0759717	0.0114841	0.000883392	0.0
0.0	0.3	3	45	0.326281	0.0923719	0.0125149	0.000297974	0.0
0.0	0.3	3	44	0.35654	0.10217	0.0114527	0.00120555	0.0
0.0	0.3	3	43	0.392073	0.115854	0.0185976	0.00182927	0.0
0.0	0.3	3	42	0.44232	0.121221	0.0219001	0.00246761	0.0
0.0	0.3	3	41	0.470368	0.15315	0.0280724	0.00343107	0.0
0.0	0.3	3	40	0.506944	0.176768	0.0359848	0.00631313	0.0
0.0	0.3	3	39	0.519796	0.203065	0.0450192	0.00702427	0.0
0.0	0.3	3	38	0.557817	0.216731	0.0574935	0.00872093	0.0
0.0	0.3	3	37	0.589811	0.24853	0.0780536	0.00947093	0.0
0.0	0.3	3	36	0.610377	0.267019	0.0882353	0.0115664	0.0
0.0	0.3	3	35	0.621658	0.294452	0.100267	0.0137032	0.000334225
0.0	0.3	3	34	0.656863	0.308654	0.121366	0.0169033	0.000338066
0.0	0.3	3	33	0.69186	0.331737	0.146717	0.0225718	0.00136799
0.0	0.3	3	32	0.713495	0.354325	0.158131	0.0321799	0.00138408
0.0	0.3	3	31	0.739846	0.394258	0.185224	0.0437675	0.00245098
0.0	0.3	3	30	0.759915	0.421388	0.210694	0.0506374	0.00247875
0.0	0.3	3	29	0.77543	0.47851	0.231017	0.0608883	0.00179083
0.0	0.3	3	28	0.793841	0.512319	0.256159	0.0721014	0.00253623
0.0	0.3	3	27	0.817449	0.545455	0.278959	0.082478	0.00183284
0.0	0.3	3	26	0.839021	0.588279	0.313427	0.0979228	0.0037092
0.0	0.3	3	25	0.849587	0.621905	0.351463	0.108027	0.00637659
0.0	0.3	3	24	0.864947	0.659332	0.401366	0.117982	0.00872534
0.0	0.3	3	23	0.866462	0.685725	0.443208	0.131619	0.0138143
0.0	0.3	3	22	0.885093	0.71545	0.457686	0.149845	0.0131988
0.0	0.3	3	21	0.89238	0.746269	0.489002	0.168892	0.0133543
0.0	0.3	3	20	0.906598	0.764308	0.528617	0.195548	0.0143084
0.0	0.3	3	19	0.917605	0.788585	0.553055	0.222669	0.0140675
0.0	0.3	3	18	0.931707	0.821951	0.600407	0.269106	0.0146341
0.0	0.3	3	17	0.937089	0.844572	0.636102	0.280016	0.0193257
0.0	0.3	3	16	0.943428	0.865225	0.673461	0.301165	0.0270383
0.0	0.3	3	15	0.946549	0.882997	0.696128	0.340909	0.0429293
0.0	0.3	3	14	0.953152	0.892249	0.738075	0.372232	0.0532368
0.0	0.3	3	13	0.956503	0.906977	0.75969	0.413867	0.0564169
0.0	0.3	3	12	0.96777	0.91507	0.787456	0.44338	0.0631533
0.0	0.3	3	11	0.972687	0.922026	0.805286	0.470925	0.0713656
0.0	0.3	3	10	0.974153	0.923797	0.831551	0.487968	0.0753119
0.0	0.3	3	9	0.976105	0.932372	0.851217	0.522092	0.081605
0.0	0.3	3	8	0.980383	0.939325	0.861314	0.567518	0.103102
0.0	0.3	3	7	0.981071	0.9506	0.869806	0.60157	0.129732
0.0	0.3	3	6	0.984127	0.962652	0.874883	0.630719	0.145658
0.0	0.3	3	5	0.984419	0.968839	0.891879	0.68508	0.16525
0.0	0.3	3	4	0.97851	0.97469	0.897326	0.703438	0.205349
0.0	0.3	3	3	0.980193	0.978261	0.914976	0.722222	0.228502
0.0	0.3	3	2	0.98436	0.98436	0.918866	0.752688	0.275171
0.0	0.3	3	1	0.987636	0.985658	0.923343	0.791296	0.305638
0.0	0.3	3	0	0.987	0.988	0.9305	0.8025	0.3235
0.0	0.3	4	80	0.000199124	0.0	0.0	0.0	0.0
0.0	0.3	4	79	0.000201369	0.0	0.0	0.0	0.0
0.0	0.3	4	78	0.000611247	0.0	0.0	0.0	0.0
0.0	0.3	4	77	0.000618302	0.0	0.0	0.0	0.0
0.0	0.3	4	76	0.000625521	0.0	0.0	0.0	0.0
0.0	0.3	4	75	0.00105441	0.0	0.0	0.0	0.0
0.0	0.3	4	74	0.00127986	0.0	0.0	0.0	0.0
0.0	0.3	4	73	0.000863185	0.0	0.0	0.0	0.0
0.0	0.3	4	72	0.00196507	0.0	0.0	0.0	0.0
0.0	0.3	4	71	0.00176678	0.0	0.0	0.0	0.0
0.0	0.3	4	70	0.00424486	0.000223414	0.0	0.0	0.0
0.0	0.3	4	69	0.00406688	0.000225938	0.0	0.0	0.0
0.0	0.3	4	68	0.0048011	0.0	0.0	0.0	0.0
0.0	0.3	4	67	0.00416281	0.0	0.0	0.0	0.0
0.0	0.3	4	66	0.00538138	0.0	0.0	0.0	0.0
0.0	0.3	4	65	0.00638902	0.0	0.0	0.0	0.0
0.0	0.3	4	64	0.00718047	0.0	0.0	0.0	0.0
0.0	0.3	4	63	0.00992736	0.000484262	0.0	0.0	0.0
0.0	0.3	4	62	0.00710436	0.0	0.000244978	0.0	0.0
0.0	0.3	4	61	0.00867195	0.00024777	0.0	0.0	0.0
0.0	0.3	4	60	0.0102757	0.000250627	0.0	0.0	0.0
0.0	0.3	4	59	0.0124239	0.0	0.0	0.0	0.0
0.0	0.3	4	58	0.0128271	0.0	0.0	0.0	0.0
0.0	0.3	4	57	0.0158277	0.000518941	0.0	0.0	0.0
0.0	0.3	4	56	0.0183727	0.000262467	0.0	0.0	0.0
0.0	0.3	4	55	0.0207116	0.000531067	0.0	0.0	0.0
0.0	0.3	4	54	0.0249731	0.000537057	0.0	0.0	0.0
0.0	0.3	4	53	0.0347826	0.000543478	0.0	0.0	0.0
0.0	0.3	4	52	0.0398571	0.00137438	0.0	0.0	0.0
0.0	0.3	4	51	0.0444939	0.00139043	0.0	0.0	0.0
0.0	0.3	4	50	0.0500562	0.00224972	0.0	0.0	0.0
0.0	0.3	4	49	0.0552077	0.00313034	0.0	0.0	0.0
0.0	0.3	4	48	0.0679332	0.00374208	0.0	0.0	0.0
0.0	0.3	4	47	0.0768783	0.00378567	0.0	0.0	0.0
0.0	0.3	4	46	0.0877503	0.00618375	0.0	0.0	0.0
0.0	0.3	4	45	0.102801	0.00744934	0.0	0.0	0.0
0.0	0.3	4	44	0.121459	0.00813743	0.0	0.0	0.0
0.0	0.3	4	43	0.13628	0.00945122	0.0	0.0	0.0
0.0	0.3	4	42	0.154534	0.0117212	0.0	0.0	0.0
0.0	0.3	4	41	0.171553	0.0155958	0.0	0.0	0.0
0.0	0.3	4	40	0.190657	0.0173611	0.000315657	0.0	0.0
0.0	0.3	4	39	0.204342	0.0229885	0.000319285	0.0	0.0
0.0	0.3	4	38	0.22416	0.0290698	0.0	0.0	0.0
0.0	0.3	4	37	0.239713	0.0313521	0.000653168	0.0	0.0
0.0	0.3	4	36	0.267019	0.0403173	0.00132188	0.0	0.0
0.0	0.3	4	35	0.296123	0.0544786	0.000668449	0.0	0.0
0.0	0.3	4	34	0.330291	0.0757268	0.00135227	0.0	0.0
0.0	0.3	4	33	0.358071	0.0824213	0.00205198	0.0	0.0
0.0	0.3	4	32	0.40346	0.0916955	0.00276817	0.0	0.0
0.0	0.3	4	31	0.445028	0.102591	0.00315126	0.0	0.0
0.0	0.3	4	30	0.467422	0.108711	0.00495751	0.0	0.0
0.0	0.3	4	29	0.493553	0.128223	0.00644699	0.000358166	0.0
0.0	0.3	4	28	0.539493	0.149275	0.0076087	0.0	0.0
0.0	0.3	4	27	0.577713	0.174853	0.00916422	0.0	0.0
0.0	0.3	4	26	0.607567	0.195846	0.0114985	0.0	0.0
0.0	0.3	4	25	0.635784	0.231058	0.016129	0.0	0.0
0.0	0.3	4	24	0.674886	0.257208	0.0193475	0.0	0.0
0.0	0.3	4	23	0.713738	0.278204	0.0234075	0.00038373	0.0
0.0	0.3	4	22	0.726708	0.313276	0.0302795	0.000776398	0.0
0.0	0.3	4	21	0.743912	0.339356	0.0361351	0.000392773	0.0
0.0	0.3	4	20	0.778219	0.373609	0.049682	0.000397456	0.0
0.0	0.3	4	19	0.789389	0.404341	0.0550643	0.00160772	0.0
0.0	0.3	4	18	0.804472	0.44187	0.0670732	0.00121951	0.0
0.0	0.3	4	17	0.817434	0.479441	0.0847039	0.00123355	0.0
0.0	0.3	4	16	0.835691	0.50416	0.106073	0.00207987	0.0
0.0	0.3	4	15	0.854377	0.537037	0.125421	0.00294613	0.0
0.0	0.3	4	14	0.866695	0.592419	0.132453	0.00425894	0.0
0.0	0.3	4	13	0.88286	0.633936	0.150301	0.00775194	0.000430663
0.0	0.3	4	12	0.908101	0.667247	0.169861	0.00740418	0.00130662
0.0	0.3	4	11	0.921145	0.681498	0.187665	0.0114537	0.000881057
0.0	0.3	4	10	0.935383	0.718806	0.217469	0.0111408	0.00178253
0.0	0.3	4	9	0.938233	0.762399	0.228584	0.012624	0.00270514
0.0	0.3	4	8	0.938412	0.786953	0.256387	0.0196168	0.00182482
0.0	0.3	4	7	0.950139	0.806556	0.295937	0.0277008	0.00461681
0.0	0.3	4	6	0.950514	0.826331	0.328665	0.0331466	0.00420168
0.0	0.3	4	5	0.962701	0.865911	0.380548	0.0358829	0.00377715
0.0	0.3	4	4	0.960363	0.889207	0.410697	0.0487106	0.00191022
0.0	0.3	4	3	0.966667	0.898551	0.428986	0.0570048	0.00241546
0.0	0.3	4	2	0.963832	0.910557	0.474096	0.0742913	0.00195503
0.0	0.3	4	1	0.964886	0.92186	0.51088	0.0860534	0.00148368
0.0	0.3	4	0	0.969	0.931	0.532	0.1115	0.0035
0.0	0.3	5	80	0.000199124	0.0	0.0	0.0	0.0
0.0	0.3	5	79	0.000402739	0.0	0.0	0.0	0.0
0.0	0.3	5	78	0.000407498	0.0	0.0	0.0	0.0
0.0	0.3	5	77	0.000824402	0.0	0.0	0.0	0.0
0.0	0.3	5	76	0.00104254	0.0	0.0	0.0	0.0
0.0	0.3	5	75	0.00147617	0.0	0.0	0.0	0.0
0.0	0.3	5	74	0.00149317	0.0	0.0	0.0	0.0
0.0	0.3	5	73	0.00151057	0.0	0.0	0.0	0.0
0.0	0.3	5	72	0.00174672	0.0	0.0	0.0	0.0
0.0	0.3	5	71	0.00220848	0.0	0.0	0.0	0.0
0.0	0.3	5	70	0.00268097	0.000223414	0.0	0.0	0.0
0.0	0.3	5	69	0.00497063	0.000225938	0.0	0.0	0.0
0.0	0.3	5	68	0.00502972	0.000457247	0.0	0.0	0.0
0.0	0.3	5	67	0.00393154	0.0013876	0.0	0.0	0.0
0.0	0.3	5	66	0.00608329	0.00140384	0.0	0.0	0.0
0.0	0.3	5	65	0.00662565	0.00118315	0.0	0.0	0.0
0.0	0.3	5	64	0.00837721	0.00119674	0.0	0.0	0.0
0.0	0.3	5	63	0.0133172	0.00169492	0.0	0.0	0.0
0.0	0.3	5	62	0.0149437	0.00244978	0.0	0.0	0.0
0.0	0.3	5	61	0.0153617	0.0024777	0.0	0.0	0.0
0.0	0.3	5	60	0.0218045	0.00401003	0.0	0.0	0.0
0.0	0.3	5	59	0.0235801	0.00431034	0.0	0.0	0.0
0.0	0.3	5	58	0.0253976	0.00461775	0.0	0.0	0.0
0.0	0.3	5	57	0.0290607	0.00415153	0.0	0.0	0.0
0.0	0.3	5	56	0.0385827	0.00734908	0.000262467	0.0	0.0
0.0	0.3	5	55	0.0414233	0.00876261	0.000796601	0.0	0.0
0.0	0.3	5	54	0.0520945	0.0118153	0.0018797	0.0	0.0
0.0	0.3	5	53	0.0540761	0.0149457	0.00163043	0.0	0.0
0.0	0.3	5	52	0.0662452	0.020066	0.00219901	0.0	0.0
0.0	0.3	5	51	0.0781424	0.0266963	0.00250278	0.0	0.0
0.0	0.3	5	50	0.0899888	0.0351519	0.00393701	0.0	0.0
0.0	0.3	5	49	0.0970404	0.0412635	0.00426864	0.0	0.0
0.0	0.3	5	48	0.104203	0.0500864	0.00518135	0.0	0.0
0.0	0.3	5	47	0.126092	0.060862	0.00582411	0.000291206	0.0
0.0	0.3	5	46	0.13722	0.0753828	0.00706714	0.000294464	0.0
0.0	0.3	5	45	0.144517	0.079857	0.00655542	0.000297974	0.0
0.0	0.3	5	44	0.160338	0.0925256	0.00753466	0.000301386	0.0
0.0	0.3	5	43	0.174695	0.107317	0.00823171	0.000609756	0.0
0.0	0.3	5	42	0.197101	0.115361	0.00987045	0.000925355	0.0
0.0	0.3	5	41	0.230505	0.11728	0.0127885	0.00062383	0.0
0.0	0.3	5	40	0.278093	0.131313	0.0145202	0.00126263	0.0
0.0	0.3	5	39	0.304598	0.159323	0.0137292	0.00287356	0.0
0.0	0.3	5	38	0.328488	0.18314	0.0193798	0.00549096	0.0
0.0	0.3	5	37	0.364468	0.212606	0.0264533	0.00555193	0.0
0.0	0.3	5	36	0.396563	0.220423	0.0313946	0.00660939	0.0
0.0	0.3	5	35	0.44385	0.251671	0.0377674	0.00735294	0.0
0.0	0.3	5	34	0.476335	0.279243	0.0432725	0.0104801	0.000676133
0.0	0.3	5	33	0.504446	0.310534	0.0533516	0.0157319	0.000683995
0.0	0.3	5	32	0.543253	0.337024	0.0626298	0.0200692	0.0
0.0	0.3	5	31	0.572479	0.367997	0.0728291	0.0241597	0.0
0.0	0.3	5	30	0.592068	0.401912	0.0853399	0.0300992	0.000354108
0.0	0.3	5	29	0.618911	0.440544	0.107092	0.0347421	0.000716332
0.0	0.3	5	28	0.637681	0.464493	0.12971	0.0413043	0.00144928
0.0	0.3	5	27	0.640029	0.511364	0.16129	0.0447214	0.00146628
0.0	0.3	5	26	0.652819	0.544139	0.186944	0.0504451	0.0
0.0	0.3	5	25	0.687172	0.566767	0.213803	0.0562641	0.00112528
0.0	0.3	5	24	0.716237	0.608118	0.24431	0.0652504	0.00189681
0.0	0.3	5	23	0.741366	0.643131	0.267076	0.0813507	0.00153492
0.0	0.3	5	22	0.76514	0.687112	0.298913	0.0857919	0.00349379
0.0	0.3	5	21	0.786332	0.712097	0.336214	0.0907306	0.00314218
0.0	0.3	5	20	0.810016	0.741653	0.364467	0.101351	0.00437202
0.0	0.3	5	19	0.832395	0.780145	0.403939	0.12701	0.00602894
0.0	0.3	5	18	0.860976	0.803659	0.450813	0.152846	0.00853659
0.0	0.3	5	17	0.873355	0.811678	0.482319	0.186266	0.0127467
0.0	0.3	5	16	0.876872	0.843178	0.506656	0.216722	0.0183028
0.0	0.3	5	15	0.902357	0.857744	0.567761	0.262205	0.0206229
0.0	0.3	5	14	0.910562	0.870954	0.603492	0.306644	0.0276831
0.0	0.3	5	13	0.929802	0.88286	0.635228	0.325581	0.0378984
0.0	0.3	5	12	0.928571	0.896777	0.6777	0.360192	0.0431185
0.0	0.3	5	11	0.938767	0.909692	0.696916	0.381057	0.0462555
0.0	0.3	5	10	0.948752	0.915775	0.723262	0.410873	0.0672906
0.0	0.3	5	9	0.960775	0.934626	0.759243	0.445446	0.0883679
0.0	0.3	5	8	0.957117	0.939325	0.794708	0.484489	0.105839
0.0	0.3	5	7	0.961219	0.942752	0.828255	0.522161	0.133887
0.0	0.3	5	6	0.968721	0.953315	0.831933	0.571895	0.154995
0.0	0.3	5	5	0.978281	0.961284	0.864023	0.622285	0.172805
0.0	0.3	5	4	0.978988	0.970869	0.882999	0.649952	0.207736
0.0	0.3	5	3	0.978744	0.973913	0.900966	0.67971	0.239614
0.0	0.3	5	2	0.97654	0.978983	0.90958	0.707234	0.274682
0.0	0.3	5	1	0.980218	0.985658	0.925321	0.743323	0.30366
0.0	0.3	5	0	0.9865	0.9865	0.921	0.768	0.323
0.0	0.3	6	80	0.000199124	0.0	0.0	0.0	0.0
0.0	0.3	6	79	0.000805477	0.0	0.0	0.0	0.0
0.0	0.3	6	78	0.000203749	0.000203749	0.0	0.0	0.0
0.0	0.3	6	77	0.000206101	0.000206101	0.0	0.0	0.0
0.0	0.3	6	76	0.000417014	0.000208507	0.0	0.0	0.0
0.0	0.3	6	75	0.000421763	0.000210881	0.0	0.0	0.0
0.0	0.3	6	74	0.000853242	0.0	0.0	0.0	0.0
0.0	0.3	6	73	0.00151057	0.0	0.0	0.0	0.0
0.0	0.3	6	72	0.00131004	0.0	0.0	0.0	0.0
0.0	0.3	6	71	0.00110424	0.0	0.0	0.0	0.0
0.0	0.3	6	70	0.00178731	0.000223414	0.0	0.0	0.0
0.0	0.3	6	69	0.00293719	0.0	0.0	0.0	0.0
0.0	0.3	6	68	0.00274348	0.0	0.0	0.0	0.0
0.0	0.3	6	67	0.00277521	0.0	0.0	0.0	0.0
0.0	0.3	6	66	0.00163781	0.0	0.0	0.0	0.0
0.0	0.3	6	65	0.00189304	0.0	0.0	0.0	0.0
0.0	0.3	6	64	0.00239349	0.0	0.0	0.0	0.0
0.0	0.3	6	63	0.00145278	0.000242131	0.0	0.0	0.0
0.0	0.3	6	62	0.0022048	0.000244978	0.0	0.0	0.0
0.0	0.3	6	61	0.00173439	0.00049554	0.0	0.0	0.0
0.0	0.3	6	60	0.00175439	0.0	0.0	0.0	0.0
0.0	0.3	6	59	0.0025355	0.0	0.0	0.0	0.0
0.0	0.3	6	58	0.00205233	0.0	0.0	0.0	0.0
0.0	0.3	6	57	0.00467047	0.0	0.0	0.0	0.0
0.0	0.3	6	56	0.00734908	0.0	0.0	0.0	0.0
0.0	0.3	6	55	0.00770048	0.000265534	0.0	0.0	0.0
0.0	0.3	6	54	0.00805585	0.000537057	0.0	0.0	0.0
0.0	0.3	6	53	0.00896739	0.00108696	0.0	0.0	0.0
0.0	0.3	6	52	0.0129192	0.00357339	0.0	0.0	0.0
0.0	0.3	6	51	0.0139043	0.00583982	0.0	0.0	0.0
0.0	0.3	6	50	0.0137795	0.00703037	0.000281215	0.0	0.0
0.0	0.3	6	49	0.0110985	0.00540694	0.000284576	0.0	0.0
0.0	0.3	6	48	0.0143926	0.00690846	0.0	0.0	0.0
0.0	0.3	6	47	0.0163075	0.00873617	0.0	0.0	0.0
0.0	0.3	6	46	0.0173734	0.00706714	0.000294464	0.0	0.0
0.0	0.3	6	45	0.0184744	0.00476758	0.000595948	0.0	0.0
0.0	0.3	6	44	0.0238095	0.00572634	0.0	0.0	0.0
0.0	0.3	6	43	0.0329268	0.00914634	0.0	0.0	0.0
0.0	0.3	6	42	0.0413325	0.0120296	0.0	0.0	0.0
0.0	0.3	6	41	0.0480349	0.0115409	0.0	0.0	0.0
0.0	0.3	6	40	0.0489268	0.0167298	0.000315657	0.0	0.0
0.0	0.3	6	39	0.0584291	0.0226692	0.0	0.0	0.0
0.0	0.3	6	38	0.0739664	0.0248708	0.000645995	0.0	0.0
0.0	0.3	6	37	0.0809928	0.025147	0.000979752	0.0	0.0
0.0	0.3	6	36	0.0928619	0.0251157	0.00132188	0.0	0.0
0.0	0.3	6	35	0.106618	0.0304144	0.000334225	0.0	0.0
0.0	0.3	6	34	0.120014	0.0317782	0.000676133	0.0	0.0
0.0	0.3	6	33	0.151163	0.0369357	0.00239398	0.0	0.0
0.0	0.3	6	32	0.168512	0.0435986	0.00242215	0.0	0.0
0.0	0.3	6	31	0.179272	0.0518207	0.00140056	0.0	0.0
0.0	0.3	6	30	0.21211	0.0609065	0.00141643	0.0	0.0
0.0	0.3	6	29	0.237464	0.0651862	0.000716332	0.0	0.0
0.0	0.3	6	28	0.249275	0.0731884	0.00108696	0.0	0.0
0.0	0.3	6	27	0.282625	0.0890762	0.00109971	0.0	0.0
0.0	0.3	6	26	0.303412	0.0968101	0.00148368	0.0	0.0
0.0	0.3	6	25	0.334959	0.120405	0.00150038	0.000375094	0.0
0.0	0.3	6	24	0.368741	0.145675	0.00379363	0.0	0.0
0.0	0.3	6	23	0.379893	0.156946	0.0038373	0.0	0.0
0.0	0.3	6	22	0.416149	0.178183	0.00582298	0.0	0.0
0.0	0.3	6	21	0.447761	0.194815	0.00785546	0.000392773	0.0
0.0	0.3	6	20	0.477345	0.221781	0.0123211	0.0	0.0
0.0	0.3	6	19	0.498392	0.255627	0.0192926	0.000401929	0.0
0.0	0.3	6	18	0.544309	0.28374	0.0199187	0.000406504	0.0
0.0	0.3	6	17	0.570724	0.332648	0.0176809	0.00123355	0.0
0.0	0.3	6	16	0.605657	0.3698	0.0228785	0.00166389	0.0
0.0	0.3	6	15	0.622475	0.404461	0.0281987	0.00252525	0.0
0.0	0.3	6	14	0.643101	0.448467	0.0310903	0.00511073	0.0
0.0	0.3	6	13	0.692506	0.498708	0.040913	0.00430663	0.000430663
0.0	0.3	6	12	0.718206	0.533101	0.0513937	0.0021777	0.0
0.0	0.3	6	11	0.732159	0.580176	0.0550661	0.00704846	0.0
0.0	0.3	6	10	0.73574	0.592246	0.0717469	0.0106952	0.0
0.0	0.3	6	9	0.764202	0.637511	0.0807033	0.0166817	0.0
0.0	0.3	6	8	0.791971	0.658759	0.0857664	0.0155109	0.0
0.0	0.3	6	7	0.819945	0.692059	0.102493	0.0161588	0.000461681
0.0	0.3	6	6	0.826797	0.717554	0.119048	0.019141	0.0
0.0	0.3	6	5	0.838999	0.754013	0.135977	0.0269122	0.0
0.0	0.3	6	4	0.840019	0.764088	0.158071	0.030086	0.00095511
0.0	0.3	6	3	0.857971	0.777295	0.163285	0.0280193	0.00241546
0.0	0.3	6	2	0.868035	0.792766	0.171065	0.030303	0.00342131
0.0	0.3	6	1	0.888724	0.818991	0.187933	0.0336301	0.00544016
0.0	0.3	6	0	0.904	0.8415	0.2185	0.042	0.0085
0.0	0.3	7	80	0.000199124	0.0	0.0	0.0	0.0
0.0	0.3	7	79	0.000604108	0.0	0.0	0.0	0.0
0.0	0.3	7	78	0.000407498	0.0	0.0	0.0	0.0
0.0	0.3	7	77	0.000206101	0.0	0.0	0.0	0.0
0.0	0.3	7	76	0.000417014	0.0	0.0	0.0	0.0
0.0	0.3	7	75	0.000210881	0.0	0.0	0.0	0.0
0.0	0.3	7	74	0.000426621	0.0	0.0	0.0	0.0
0.0	0.3	7	73	0.000431593	0.0	0.0	0.0	0.0
0.0	0.3	7	72	0.00131004	0.0	0.0	0.0	0.0
0.0	0.3	7	71	0.00242933	0.0	0.0	0.0	0.0
0.0	0.3	7	70	0.0015639	0.0	0.0	0.0	0.0
0.0	0.3	7	69	0.0018075	0.0	0.0	0.0	0.0
0.0	0.3	7	68	0.00182899	0.0	0.0	0.0	0.0
0.0	0.3	7	67	0.00185014	0.0	0.0	0.0	0.0
0.0	0.3	7	66	0.00280767	0.0	0.0	0.0	0.0
0.0	0.3	7	65	0.00189304	0.0	0.0	0.0	0.0
0.0	0.3	7	64	0.00191479	0.0	0.0	0.0	0.0
0.0	0.3	7	63	0.0031477	0.0	0.0	0.0	0.0
0.0	0.3	7	62	0.00367467	0.0	0.0	0.0	0.0
0.0	0.3	7	61	0.00371655	0.0	0.0	0.0	0.0
0.0	0.3	7	60	0.00350877	0.0	0.0	0.0	0.0
0.0	0.3	7	59	0.00532454	0.0	0.0	0.0	0.0
0.0	0.3	7	58	0.00692663	0.0	0.0	0.0	0.0
0.0	0.3	7	57	0.00778412	0.0	0.0	0.0	0.0
0.0	0.3	7	56	0.00892388	0.0	0.0	0.0	0.0
0.0	0.3	7	55	0.00902815	0.0	0.0	0.0	0.0
0.0	0.3	7	54	0.0112782	0.0	0.0	0.0	0.0
0.0	0.3	7	53	0.0165761	0.000271739	0.0	0.0	0.0
0.0	0.3	7	52	0.0142936	0.000274876	0.0	0.0	0.0
0.0	0.3	7	51	0.0152948	0.0	0.0	0.0	0.0
0.0	0.3	7	50	0.0154668	0.0	0.0	0.0	0.0
0.0	0.3	7	49	0.014798	0.000284576	0.0	0.0	0.0
0.0	0.3	7	48	0.0184226	0.000287853	0.0	0.0	0.0
0.0	0.3	7	47	0.0209668	0.000291206	0.0	0.0	0.0
0.0	0.3	7	46	0.0238516	0.000588928	0.0	0.0	0.0
0.0	0.3	7	45	0.0271156	0.0011919	0.0	0.0	0.0
0.0	0.3	7	44	0.0328511	0.0	0.0	0.0	0.0
0.0	0.3	7	43	0.0387195	0.0	0.0	0.0	0.0
0.0	0.3	7	42	0.0490438	0.0	0.0	0.0	0.0
0.0	0.3	7	41	0.062383	0.000935745	0.0	0.0	0.0
0.0	0.3	7	40	0.0760732	0.00315657	0.0	0.0	0.0
0.0	0.3	7	39	0.0798212	0.0063857	0.000319285	0.0	0.0
0.0	0.3	7	38	0.0865633	0.00904393	0.000322997	0.000322997	0.0
0.0	0.3	7	37	0.097322	0.011757	0.0	0.0	0.0
0.0	0.3	7	36	0.114673	0.0188367	0.0	0.0	0.0
0.0	0.3	7	35	0.127674	0.0257353	0.0	0.0	0.0
0.0	0.3	7	34	0.136579	0.0311021	0.000338066	0.0	0.0
0.0	0.3	7	33	0.142955	0.0369357	0.000341997	0.0	0.0
0.0	0.3	7	32	0.161246	0.0422145	0.000692042	0.0	0.0
0.0	0.3	7	31	0.17402	0.0507703	0.00140056	0.0	0.0
0.0	0.3	7	30	0.179178	0.0580737	0.00177054	0.0	0.0
0.0	0.3	7	29	0.202722	0.0694842	0.00286533	0.0	0.0
0.0	0.3	7	28	0.25	0.076087	0.00362319	0.0	0.0
0.0	0.3	7	27	0.281525	0.090176	0.00733138	0.0	0.0
0.0	0.3	7	26	0.291914	0.105712	0.0100148	0.0	0.0
0.0	0.3	7	25	0.310953	0.114404	0.016129	0.0	0.0
0.0	0.3	7	24	0.350152	0.128225	0.0197269	0.0	0.0
0.0	0.3	7	23	0.378741	0.141213	0.0249424	0.00038373	0.0
0.0	0.3	7	22	0.414208	0.152562	0.0291149	0.0011646	0.0
0.0	0.3	7	21	0.446583	0.155145	0.0333857	0.00157109	0.0
0.0	0.3	7	20	0.482114	0.18283	0.0357711	0.00317965	0.000397456
0.0	0.3	7	19	0.528135	0.209807	0.0446141	0.0028135	0.000401929
0.0	0.3	7	18	0.562195	0.24065	0.0504065	0.00447154	0.000813008
0.0	0.3	7	17	0.593339	0.262747	0.0575658	0.00246711	0.000822368
0.0	0.3	7	16	0.628952	0.284526	0.0611481	0.00374376	0.000415973
0.0	0.3	7	15	0.657407	0.317761	0.0677609	0.00252525	0.0
0.0	0.3	7	14	0.672913	0.341141	0.0672913	0.00383305	0.0
0.0	0.3	7	13	0.701981	0.381137	0.0706288	0.00602929	0.0
0.0	0.3	7	12	0.730401	0.41507	0.0783972	0.0065331	0.0
0.0	0.3	7	11	0.765198	0.453304	0.0872247	0.0105727	0.0
0.0	0.3	7	10	0.791444	0.486185	0.097148	0.013369	0.000445633
0.0	0.3	7	9	0.819657	0.504959	0.116772	0.0144274	0.00135257
0.0	0.3	7	8	0.843522	0.53969	0.140055	0.0164234	0.00136861
0.0	0.3	7	7	0.856879	0.569252	0.154201	0.0180055	0.00184672
0.0	0.3	7	6	0.858077	0.609244	0.174136	0.019141	0.00326797
0.0	0.3	7	5	0.882436	0.650142	0.204438	0.0193579	0.003305
0.0	0.3	7	4	0.900669	0.673352	0.232092	0.0272206	0.00382044
0.0	0.3	7	3	0.90628	0.710628	0.258454	0.0400966	0.00676329
0.0	0.3	7	2	0.927175	0.724829	0.288368	0.0493646	0.0117302
0.0	0.3	7	1	0.935707	0.742334	0.329871	0.0588526	0.0158259
0.0	0.3	7	0	0.944	0.7795	0.374	0.0555	0.0215
0.0	0.3	8	80	0.000199124	0.0	0.0	0.0	0.0
0.0	0.3	8	79	0.000201369	0.0	0.0	0.0	0.0
0.0	0.3	8	78	0.000203749	0.0	0.0	0.0	0.0
0.0	0.3	8	77	0.000412201	0.0	0.0	0.0	0.0
0.0	0.3	8	76	0.000417014	0.0	0.0	0.0	0.0
0.0	0.3	8	75	0.000421763	0.0	0.0	0.0	0.0
0.0	0.3	8	74	0.000213311	0.0	0.0	0.0	0.0
0.0	0.3	8	73	0.000431593	0.0	0.0	0.0	0.0
0.0	0.3	8	72	0.000873362	0.0	0.0	0.0	0.0
0.0	0.3	8	71	0.000662544	0.0	0.0	0.0	0.0
0.0	0.3	8	70	0.00111707	0.0	0.0	0.0	0.0
0.0	0.3	8	69	0.0018075	0.0	0.0	0.0	0.0
0.0	0.3	8	68	0.00274348	0.0	0.0	0.0	0.0
0.0	0.3	8	67	0.00323774	0.0	0.0	0.0	0.0
0.0	0.3	8	66	0.00421151	0.0	0.0	0.0	0.0
0.0	0.3	8	65	0.00520587	0.0	0.0	0.0	0.0
0.0	0.3	8	64	0.00574438	0.0	0.0	0.0	0.0
0.0	0.3	8	63	0.00556901	0.000242131	0.0	0.0	0.0
0.0	0.3	8	62	0.00563449	0.000489956	0.0	0.0	0.0
0.0	0.3	8	61	0.0049554	0.00099108	0.0	0.0	0.0
0.0	0.3	8	60	0.00551378	0.000250627	0.0	0.0	0.0
0.0	0.3	8	59	0.00684584	0.000760649	0.0	0.0	0.0
0.0	0.3	8	58	0.0079528	0.000256542	0.0	0.0	0.0
0.0	0.3	8	57	0.0119357	0.0	0.0	0.0	0.0
0.0	0.3	8	56	0.0133858	0.000524934	0.0	0.0	0.0
0.0	0.3	8	55	0.0151354	0.000796601	0.0	0.0	0.0
0.0	0.3	8	54	0.018797	0.0018797	0.0	0.0	0.0
0.0	0.3	8	53	0.0228261	0.00190217	0.000271739	0.0	0.0
0.0	0.3	8	52	0.0274876	0.00329852	0.000274876	0.0	0.0
0.0	0.3	8	51	0.0328142	0.00389321	0.000556174	0.0	0.0
0.0	0.3	8	50	0.0396513	0.00534308	0.00056243	0.0	0.0
0.0	0.3	8	49	0.0495162	0.00910643	0.000569152	0.0	0.0
0.0	0.3	8	48	0.0569948	0.00921128	0.000863558	0.0	0.0
0.0	0.3	8	47	0.0602796	0.0110658	0.000582411	0.0	0.0
0.0	0.3	8	46	0.0700824	0.0161955	0.00176678	0.0	0.0
0.0	0.3	8	45	0.0768772	0.0178784	0.00178784	0.0	0.0
0.0	0.3	8	44	0.0759494	0.0180832	0.00120555	0.0	0.0
0.0	0.3	8	43	0.0792683	0.0219512	0.00213415	0.0	0.0
0.0	0.3	8	42	0.0814312	0.0181986	0.00339297	0.0	0.0
0.0	0.3	8	41	0.084529	0.0171553	0.00343107	0.0	0.0
0.0	0.3	8	40	0.0902778	0.0214646	0.00378788	0.0	0.0
0.0	0.3	8	39	0.100575	0.0207535	0.00319285	0.0	0.0
0.0	0.3	8	38	0.115956	0.0219638	0.00419897	0.0	0.0
0.0	0.3	8	37	0.143044	0.0300457	0.00555193	0.0	0.0
0.0	0.3	8	36	0.159947	0.0383344	0.00892267	0.0	0.0
0.0	0.3	8	35	0.186832	0.046123	0.00969251	0.0	0.0
0.0	0.3	8	34	0.203516	0.0524003	0.0108181	0.0	0.0
0.0	0.3	8	33	0.220588	0.0636115	0.0157319	0.0	0.0
0.0	0.3	8	32	0.257093	0.0737024	0.0238754	0.000692042	0.0
0.0	0.3	8	31	0.272759	0.0801821	0.0290616	0.00105042	0.0
0.0	0.3	8	30	0.30949	0.0956091	0.0368272	0.000708215	0.0
0.0	0.3	8	29	0.340974	0.111748	0.0419054	0.000716332	0.0
0.0	0.3	8	28	0.372826	0.142754	0.0474638	0.000362319	0.0
0.0	0.3	8	27	0.418255	0.167889	0.0465543	0.00183284	0.0
0.0	0.3	8	26	0.445846	0.185831	0.0552671	0.00148368	0.0
0.0	0.3	8	25	0.486497	0.209302	0.0712678	0.00150038	0.0
0.0	0.3	8	24	0.536798	0.230653	0.07739	0.00113809	0.0
0.0	0.3	8	23	0.55449	0.259401	0.100537	0.00115119	0.0
0.0	0.3	8	22	0.583851	0.280668	0.112578	0.00271739	0.0
0.0	0.3	8	21	0.615475	0.308327	0.129222	0.0043205	0.0
0.0	0.3	8	20	0.646264	0.350556	0.13911	0.00755167	0.0
0.0	0.3	8	19	0.671222	0.394695	0.155145	0.0124598	0.000401929
0.0	0.3	8	18	0.696748	0.432927	0.184553	0.0130081	0.0
0.0	0.3	8	17	0.717928	0.480263	0.214227	0.0160362	0.0
0.0	0.3	8	16	0.753328	0.505408	0.259983	0.0203827	0.0
0.0	0.3	8	15	0.775253	0.539141	0.31734	0.0223064	0.0
0.0	0.3	8	14	0.80707	0.577939	0.353066	0.028109	0.000851789
0.0	0.3	8	13	0.817829	0.591731	0.388458	0.0310078	0.000861326
0.0	0.3	8	12	0.837544	0.622822	0.425087	0.0396341	0.0021777
0.0	0.3	8	11	0.848018	0.651542	0.461674	0.0422907	0.00484581
0.0	0.3	8	10	0.866756	0.693405	0.493316	0.0628342	0.00579323
0.0	0.3	8	9	0.874211	0.738503	0.513977	0.0752931	0.00541028
0.0	0.3	8	8	0.889599	0.748631	0.545164	0.0907847	0.00866788
0.0	0.3	8	7	0.900739	0.767313	0.561865	0.102031	0.00923361
0.0	0.3	8	6	0.90803	0.789916	0.605042	0.120915	0.0144725
0.0	0.3	8	5	0.915486	0.794145	0.65628	0.13881	0.0169972
0.0	0.3	8	4	0.919771	0.820439	0.701528	0.179083	0.0191022
0.0	0.3	8	3	0.935266	0.836232	0.723671	0.202415	0.0256039
0.0	0.3	8	2	0.937928	0.85826	0.738514	0.232649	0.0298143
0.0	0.3	8	1	0.943126	0.886746	0.781899	0.274975	0.0365974
0.0	0.3	8	0	0.9515	0.8925	0.8115	0.2995	0.0455
0.0	0.3	9	80	0.000199124	0.0	0.0	0.0	0.0
0.0	0.3	9	79	0.000201369	0.0	0.0	0.0	0.0
0.0	0.3	9	78	0.000203749	0.0	0.0	0.0	0.0
0.0	0.3	9	77	0.000412201	0.0	0.0	0.0	0.0
0.0	0.3	9	76	0.000417014	0.0	0.0	0.0	0.0
0.0	0.3	9	75	0.000632644	0.0	0.0	0.0	0.0
0.0	0.3	9	74	0.000853242	0.0	0.0	0.0	0.0
0.0	0.3	9	73	0.00194217	0.000215796	0.0	0.0	0.0
0.0	0.3	9	72	0.00305677	0.0	0.0	0.0	0.0
0.0	0.3	9	71	0.00198763	0.0	0.0	0.0	0.0
0.0	0.3	9	70	0.00178731	0.0	0.0	0.0	0.0
0.0	0.3	9	69	0.00225938	0.0	0.0	0.0	0.0
0.0	0.3	9	68	0.00114312	0.0	0.0	0.0	0.0
0.0	0.3	9	67	0.00161887	0.0	0.0	0.0	0.0
0.0	0.3	9	66	0.00187178	0.000233973	0.0	0.0	0.0
0.0	0.3	9	65	0.00402272	0.0	0.0	0.0	0.0
0.0	0.3	9	64	0.00430828	0.0	0.0	0.0	0.0
0.0	0.3	9	63	0.00556901	0.0	0.0	0.0	0.0
0.0	0.3	9	62	0.0044096	0.0	0.0	0.0	0.0
0.0	0.3	9	61	0.00322101	0.0	0.0	0.0	0.0
0.0	0.3	9	60	0.00576441	0.000250627	0.0	0.0	0.0
0.0	0.3	9	59	0.00862069	0.0	0.00025355	0.0	0.0
0.0	0.3	9	58	0.00897896	0.0	0.000513084	0.0	0.0
0.0	0.3	9	57	0.0119357	0.0	0.000778412	0.0	0.0
0.0	0.3	9	56	0.016273	0.0	0.00209974	0.0	0.0
0.0	0.3	9	55	0.0164631	0.0	0.0015932	0.0	0.0
0.0	0.3	9	54	0.018797	0.0	0.00349087	0.0	0.0
0.0	0.3	9	53	0.0228261	0.000271739	0.00434783	0.0	0.0
0.0	0.3	9	52	0.0255635	0.000274876	0.00742166	0.0	0.0
0.0	0.3	9	51	0.0269744	0.000278087	0.00806452	0.0	0.0
0.0	0.3	9	50	0.0309336	0.000281215	0.0134983	0.0	0.0
0.0	0.3	9	49	0.0404098	0.000569152	0.0193512	0.000284576	0.0
0.0	0.3	9	48	0.0426022	0.00115141	0.0221647	0.000287853	0.0
0.0	0.3	9	47	0.0465929	0.00145603	0.0273733	0.000873617	0.0
0.0	0.3	9	46	0.0527091	0.00147232	0.0300353	0.00147232	0.0
0.0	0.3	9	45	0.0670441	0.00297974	0.0354589	0.0011919	0.0
0.0	0.3	9	44	0.0895118	0.00361664	0.0370705	0.000602773	0.0
0.0	0.3	9	43	0.105183	0.00670732	0.0405488	0.000304878	0.0
0.0	0.3	9	42	0.115669	0.00647748	0.0428748	0.000308452	0.0
0.0	0.3	9	41	0.130381	0.00842171	0.0464754	0.00187149	0.0
0.0	0.3	9	40	0.148359	0.00820707	0.0520833	0.00378788	0.0
0.0	0.3	9	39	0.172733	0.0102171	0.0654534	0.00383142	0.0
0.0	0.3	9	38	0.17991	0.0148579	0.0810724	0.00516796	0.0
0.0	0.3	9	37	0.21228	0.0173089	0.0865447	0.00718485	0.0
0.0	0.3	9	36	0.234964	0.0191672	0.0961666	0.0109055	0.000330469
0.0	0.3	9	35	0.264372	0.026738	0.113302	0.0157086	0.000334225
0.0	0.3	9	34	0.318796	0.0331305	0.127789	0.0189317	0.0010142
0.0	0.3	9	33	0.345075	0.0393297	0.142613	0.0225718	0.00239398
0.0	0.3	9	32	0.379239	0.0491349	0.158478	0.0262976	0.00311419
0.0	0.3	9	31	0.410714	0.0570728	0.177871	0.0336134	0.00560224
0.0	0.3	9	30	0.439448	0.0676346	0.193697	0.0357649	0.00779037
0.0	0.3	9	29	0.453438	0.0762894	0.220272	0.0422636	0.0125358
0.0	0.3	9	28	0.477899	0.0771739	0.24529	0.0536232	0.0112319
0.0	0.3	9	27	0.519428	0.103739	0.270161	0.0604839	0.0113636
0.0	0.3	9	26	0.545252	0.12908	0.291543	0.0701039	0.0133531
0.0	0.3	9	25	0.580645	0.155664	0.319955	0.0806452	0.0165041
0.0	0.3	9	24	0.611912	0.175645	0.352049	0.0944613	0.016692
0.0	0.3	9	23	0.654259	0.198388	0.378741	0.102072	0.0203377
0.0	0.3	9	22	0.698758	0.208851	0.403727	0.122671	0.0221273
0.0	0.3	9	21	0.721524	0.236842	0.450903	0.152789	0.0235664
0.0	0.3	9	20	0.756359	0.266693	0.481717	0.174086	0.0290143
0.0	0.3	9	19	0.770498	0.299839	0.512058	0.178457	0.0389871
0.0	0.3	9	18	0.788211	0.330081	0.549593	0.195122	0.053252
0.0	0.3	9	17	0.806743	0.36102	0.575658	0.222039	0.0592105
0.0	0.3	9	16	0.816972	0.393095	0.61772	0.242928	0.0690516
0.0	0.3	9	15	0.832492	0.429293	0.645623	0.274832	0.0824916
0.0	0.3	9	14	0.846678	0.468058	0.673765	0.302385	0.096678
0.0	0.3	9	13	0.862188	0.503015	0.684755	0.333764	0.0990525
0.0	0.3	9	12	0.88284	0.534408	0.702962	0.377178	0.101045
0.0	0.3	9	11	0.9	0.559471	0.720264	0.399119	0.117621
0.0	0.3	9	10	0.917112	0.598485	0.74287	0.426916	0.139483
0.0	0.3	9	9	0.923805	0.627592	0.767809	0.461226	0.167719
0.0	0.3	9	8	0.931113	0.657391	0.803832	0.492245	0.203467
0.0	0.3	9	7	0.932133	0.680517	0.824561	0.50831	0.227608
0.0	0.3	9	6	0.935107	0.69281	0.838936	0.552754	0.252568
0.0	0.3	9	5	0.940982	0.69169	0.855524	0.602455	0.279509
0.0	0.3	9	4	0.948424	0.731137	0.882999	0.644699	0.321394
0.0	0.3	9	3	0.943961	0.744928	0.896135	0.699034	0.341063
0.0	0.3	9	2	0.953079	0.790811	0.902248	0.733138	0.384653
0.0	0.3	9	1	0.950049	0.811573	0.916419	0.745302	0.410979
0.0	0.3	9	0	0.949	0.836	0.927	0.7465	0.4345
0.0	0.3	10	80	0.000199124	0.0	0.0	0.0	0.0
0.0	0.3	10	79	0.000402739	0.0	0.0	0.0	0.0
0.0	0.3	10	78	0.00101874	0.0	0.0	0.0	0.0
0.0	0.3	10	77	0.000824402	0.0	0.0	0.0	0.0
0.0	0.3	10	76	0.00104254	0.0	0.0	0.0	0.0
0.0	0.3	10	75	0.0023197	0.0	0.0	0.0	0.0
0.0	0.3	10	74	0.00234642	0.0	0.0	0.0	0.0
0.0	0.3	10	73	0.00258956	0.0	0.0	0.0	0.0
0.0	0.3	10	72	0.00283843	0.0	0.0	0.0	0.0
0.0	0.3	10	71	0.00485866	0.0	0.0	0.0	0.0
0.0	0.3	10	70	0.00580876	0.000223414	0.0	0.0	0.0
0.0	0.3	10	69	0.00587438	0.000451875	0.0	0.0	0.0
0.0	0.3	10	68	0.00708733	0.000457247	0.0	0.0	0.0
0.0	0.3	10	67	0.00763182	0.000231267	0.0	0.0	0.0
0.0	0.3	10	66	0.0077211	0.000701919	0.0	0.0	0.0
0.0	0.3	10	65	0.00899195	0.00023663	0.0	0.0	0.0
0.0	0.3	10	64	0.0114888	0.000239349	0.0	0.0	0.0
0.0	0.3	10	63	0.0135593	0.0	0.0	0.0	0.0
0.0	0.3	10	62	0.0146987	0.0	0.0	0.0	0.0
0.0	0.3	10	61	0.0143707	0.00024777	0.0	0.0	0.0
0.0	0.3	10	60	0.0157895	0.000250627	0.0	0.0	0.0
0.0	0.3	10	59	0.0212982	0.0010142	0.0	0.0	0.0
0.0	0.3	10	58	0.0220626	0.00128271	0.0	0.0	0.0
0.0	0.3	10	57	0.0225739	0.00181629	0.0	0.0	0.0
0.0	0.3	10	56	0.0309711	0.0015748	0.0	0.0	0.0
0.0	0.3	10	55	0.0361126	0.00212427	0.0	0.0	0.0
0.0	0.3	10	54	0.0451128	0.0037594	0.0	0.0	0.0
0.0	0.3	10	53	0.0527174	0.00380435	0.0	0.0	0.0
0.0	0.3	10	52	0.0582738	0.00494777	0.0	0.0	0.0
0.0	0.3	10	51	0.0636819	0.00528365	0.0	0.0	0.0
0.0	0.3	10	50	0.0688976	0.00534308	0.000281215	0.0	0.0
0.0	0.3	10	49	0.0811042	0.00626067	0.0011383	0.0	0.0
0.0	0.3	10	48	0.0929764	0.00662061	0.00201497	0.0	0.0
0.0	0.3	10	47	0.114153	0.00902737	0.00116482	0.0	0.0
0.0	0.3	10	46	0.126031	0.012073	0.00176678	0.0	0.0
0.0	0.3	10	45	0.148689	0.0169845	0.00208582	0.000297974	0.0
0.0	0.3	10	44	0.171187	0.0192887	0.00421941	0.000602773	0.0
0.0	0.3	10	43	0.192073	0.0207317	0.00640244	0.000304878	0.0
0.0	0.3	10	42	0.194633	0.0234423	0.00678593	0.000308452	0.0
0.0	0.3	10	41	0.200561	0.0311915	0.00592639	0.00062383	0.0
0.0	0.3	10	40	0.21875	0.0378788	0.00789141	0.00126263	0.0
0.0	0.3	10	39	0.238186	0.0498084	0.00766284	0.00191571	0.0
0.0	0.3	10	38	0.266473	0.0539406	0.0106589	0.00226098	0.0
0.0	0.3	10	37	0.286741	0.0587851	0.0124102	0.0019595	0.0
0.0	0.3	10	36	0.324521	0.0654329	0.0142102	0.00462657	0.0
0.0	0.3	10	35	0.358289	0.0762032	0.0143717	0.00534759	0.0
0.0	0.3	10	34	0.38979	0.0828262	0.0219743	0.00608519	0.0
0.0	0.3	10	33	0.424077	0.0967852	0.0283858	0.00718194	0.0
0.0	0.3	10	32	0.462976	0.108651	0.0370242	0.00899654	0.0
0.0	0.3	10	31	0.503501	0.122899	0.0430672	0.0105042	0.00035014
0.0	0.3	10	30	0.532578	0.142351	0.0474504	0.0116856	0.000354108
0.0	0.3	10	29	0.574499	0.146848	0.0508596	0.00931232	0.000716332
0.0	0.3	10	28	0.597101	0.168841	0.0652174	0.00978261	0.000724638
0.0	0.3	10	27	0.641129	0.204545	0.0711144	0.0102639	0.00109971
0.0	0.3	10	26	0.6773	0.230712	0.0723294	0.0152077	0.00222552
0.0	0.3	10	25	0.711553	0.262941	0.088147	0.0180045	0.00187547
0.0	0.3	10	24	0.723445	0.306525	0.102428	0.0223824	0.00265554
0.0	0.3	10	23	0.731005	0.326554	0.127398	0.0276285	0.00460476
0.0	0.3	10	22	0.75427	0.363742	0.140916	0.0353261	0.00698758
0.0	0.3	10	21	0.772192	0.397486	0.163394	0.0333857	0.00510605
0.0	0.3	10	20	0.807631	0.433625	0.179253	0.032194	0.00437202
0.0	0.3	10	19	0.82918	0.462219	0.201367	0.0442122	0.00562701
0.0	0.3	10	18	0.839024	0.480488	0.224797	0.046748	0.00609756
0.0	0.3	10	17	0.858553	0.504934	0.254934	0.051398	0.00657895
0.0	0.3	10	16	0.872712	0.541181	0.303245	0.062396	0.00748752
0.0	0.3	10	15	0.892677	0.566498	0.332492	0.0707071	0.00883838
0.0	0.3	10	14	0.896082	0.591141	0.361158	0.0856048	0.0110733
0.0	0.3	10	13	0.921619	0.61068	0.394488	0.0994832	0.0124892
0.0	0.3	10	12	0.925087	0.654181	0.428136	0.119774	0.0148084
0.0	0.3	10	11	0.940088	0.690308	0.455507	0.134802	0.0167401
0.0	0.3	10	10	0.945633	0.726381	0.497772	0.164884	0.0204991
0.0	0.3	10	9	0.944545	0.775473	0.510821	0.204238	0.0238954
0.0	0.3	10	8	0.949361	0.802007	0.546077	0.233577	0.0319343
0.0	0.3	10	7	0.954294	0.805171	0.590951	0.244229	0.0397045
0.0	0.3	10	6	0.956116	0.831933	0.62605	0.281513	0.0471522
0.0	0.3	10	5	0.960812	0.835694	0.655807	0.315392	0.0547686
0.0	0.3	10	4	0.968481	0.860554	0.694842	0.345272	0.0725883
0.0	0.3	10	3	0.971981	0.875362	0.727053	0.377295	0.0816425
0.0	0.3	10	2	0.976051	0.892473	0.764907	0.400782	0.0957967
0.0	0.3	10	1	0.972799	0.906528	0.792285	0.448566	0.111276
0.0	0.3	10	0	0.979	0.917	0.8045	0.4865	0.1215
0.0	0.3	11	80	0.000199124	0.0	0.0	0.0	0.0
0.0	0.3	11	79	0.000402739	0.0	0.0	0.0	0.0
0.0	0.3	11	78	0.000203749	0.0	0.0	0.0	0.0
0.0	0.3	11	77	0.000412201	0.0	0.0	0.0	0.0
0.0	0.3	11	76	0.000208507	0.0	0.0	0.0	0.0
0.0	0.3	11	75	0.000421763	0.0	0.0	0.0	0.0
0.0	0.3	11	74	0.000639932	0.0	0.0	0.0	0.0
0.0	0.3	11	73	0.00107898	0.0	0.0	0.0	0.0
0.0	0.3	11	72	0.000873362	0.0	0.0	0.0	0.0
0.0	0.3	11	71	0.00198763	0.0	0.0	0.0	0.0
0.0	0.3	11	70	0.00201072	0.0	0.0	0.0	0.0
0.0	0.3	11	69	0.00203344	0.0	0.0	0.0	0.0
0.0	0.3	11	68	0.00365798	0.000228624	0.0	0.0	0.0
0.0	0.3	11	67	0.00254394	0.000231267	0.0	0.0	0.0
0.0	0.3	11	66	0.00327562	0.000467946	0.0	0.0	0.0
0.0	0.3	11	65	0.0023663	0.000946522	0.0	0.0	0.0
0.0	0.3	11	64	0.00263284	0.00143609	0.0	0.0	0.0
0.0	0.3	11	63	0.00145278	0.000726392	0.0	0.0	0.0
0.0	0.3	11	62	0.000734934	0.00146987	0.0	0.0	0.0
0.0	0.3	11	61	0.00074331	0.00173439	0.0	0.0	0.0
0.0	0.3	11	60	0.00075188	0.00250627	0.0	0.0	0.0
0.0	0.3	11	59	0.00126775	0.0030426	0.0	0.0	0.0
0.0	0.3	11	58	0.00179579	0.00333504	0.0	0.0	0.0
0.0	0.3	11	57	0.00129735	0.00389206	0.0	0.0	0.0
0.0	0.3	11	56	0.00104987	0.00367454	0.0	0.0	0.0
0.0	0.3	11	55	0.00106213	0.00345194	0.0	0.0	0.0
0.0	0.3	11	54	0.00107411	0.00349087	0.0	0.0	0.0
0.0	0.3	11	53	0.00163043	0.00407609	0.0	0.0	0.0
0.0	0.3	11	52	0.00164926	0.0057724	0.0	0.0	0.0
0.0	0.3	11	51	0.00083426	0.00556174	0.0	0.0	0.0
0.0	0.3	11	50	0.000843645	0.00787402	0.0	0.0	0.0
0.0	0.3	11	49	0.00142288	0.00882186	0.0	0.0	0.0
0.0	0.3	11	48	0.00172712	0.0120898	0.0	0.0	0.0
0.0	0.3	11	47	0.00262085	0.0139779	0.000291206	0.0	0.0
0.0	0.3	11	46	0.00206125	0.0114841	0.0	0.0	0.0
0.0	0.3	11	45	0.00208582	0.0137068	0.0	0.0	0.0
0.0	0.3	11	44	0.00241109	0.0150693	0.0	0.0	0.0
0.0	0.3	11	43	0.00304878	0.0161585	0.000304878	0.0	0.0
0.0	0.3	11	42	0.00431832	0.0138803	0.0	0.0	0.0
0.0	0.3	11	41	0.00717405	0.0162196	0.0	0.0	0.0
0.0	0.3	11	40	0.00820707	0.0145202	0.000631313	0.0	0.0
0.0	0.3	11	39	0.00989783	0.0127714	0.000957854	0.0	0.0
0.0	0.3	11	38	0.0106589	0.0177649	0.000322997	0.0	0.0
0.0	0.3	11	37	0.0140431	0.0169824	0.00163292	0.0	0.0
0.0	0.3	11	36	0.0132188	0.0155321	0.000330469	0.0	0.0
0.0	0.3	11	35	0.0153743	0.0173797	0.000334225	0.0	0.0
0.0	0.3	11	34	0.0185936	0.0236646	0.000338066	0.0	0.0
0.0	0.3	11	33	0.0266758	0.0297538	0.0	0.0	0.0
0.0	0.3	11	32	0.0359862	0.0356401	0.000692042	0.0	0.0
0.0	0.3	11	31	0.0427171	0.0406162	0.00105042	0.0	0.0
0.0	0.3	11	30	0.0456799	0.0495751	0.00177054	0.0	0.0
0.0	0.3	11	29	0.0476361	0.0515759	0.00250716	0.0	0.0
0.0	0.3	11	28	0.0612319	0.0601449	0.00289855	0.0	0.0
0.0	0.3	11	27	0.0762463	0.0711144	0.0058651	0.0	0.0
0.0	0.3	11	26	0.0860534	0.0801187	0.00667656	0.0	0.0
0.0	0.3	11	25	0.0978995	0.0888972	0.0112528	0.000375094	0.0
0.0	0.3	11	24	0.106601	0.10091	0.016692	0.000379363	0.0
0.0	0.3	11	23	0.122026	0.123945	0.0191865	0.00038373	0.0
0.0	0.3	11	22	0.144798	0.138199	0.0244565	0.000776398	0.0
0.0	0.3	11	21	0.16575	0.165357	0.0341712	0.00117832	0.0
0.0	0.3	11	20	0.193959	0.186804	0.040938	0.00158983	0.000397456
0.0	0.3	11	19	0.229502	0.213023	0.0466238	0.0028135	0.000401929
0.0	0.3	11	18	0.257724	0.243902	0.0495935	0.00447154	0.000813008
0.0	0.3	11	17	0.280016	0.270148	0.0530428	0.00740132	0.000411184
0.0	0.3	11	16	0.291597	0.306572	0.0678037	0.00873544	0.000415973
0.0	0.3	11	15	0.328704	0.34133	0.0795455	0.0126263	0.000841751
0.0	0.3	11	14	0.373083	0.381601	0.0949744	0.0106474	0.000425894
0.0	0.3	11	13	0.39621	0.411283	0.124031	0.0116279	0.0
0.0	0.3	11	12	0.430314	0.449477	0.141986	0.0148084	0.00043554
0.0	0.3	11	11	0.46652	0.463436	0.17533	0.015859	0.000440529
0.0	0.3	11	10	0.482175	0.501783	0.192959	0.0155971	0.0
0.0	0.3	11	9	0.510821	0.530207	0.222723	0.0225428	0.000450857
0.0	0.3	11	8	0.531022	0.555201	0.243613	0.0296533	0.000456204
0.0	0.3	11	7	0.56879	0.559095	0.262235	0.0337027	0.000461681
0.0	0.3	11	6	0.584967	0.579365	0.304855	0.0438842	0.00233427
0.0	0.3	11	5	0.615203	0.602927	0.349858	0.0538244	0.00141643
0.0	0.3	11	4	0.63467	0.624164	0.376313	0.0606495	0.000477555
0.0	0.3	11	3	0.66087	0.643961	0.415942	0.0681159	0.00144928
0.0	0.3	11	2	0.691105	0.676931	0.434506	0.086999	0.00195503
0.0	0.3	11	1	0.706231	0.698318	0.464886	0.107319	0.00197824
0.0	0.3	11	0	0.7395	0.7295	0.4805	0.127	0.004
0.0	0.3	12	80	0.000199124	0.0	0.0	0.0	0.0
0.0	0.3	12	79	0.000201369	0.0	0.0	0.0	0.0
0.0	0.3	12	78	0.000407498	0.0	0.0	0.0	0.0
0.0	0.3	12	77	0.000618302	0.0	0.0	0.0	0.0
0.0	0.3	12	76	0.00104254	0.0	0.0	0.0	0.0
0.0	0.3	12	75	0.00105441	0.0	0.0	0.0	0.0
0.0	0.3	12	74	0.0019198	0.0	0.0	0.0	0.0
0.0	0.3	12	73	0.00323694	0.0	0.0	0.0	0.0
0.0	0.3	12	72	0.00393013	0.000218341	0.0	0.0	0.0
0.0	0.3	12	71	0.00331272	0.0	0.0	0.0	0.0
0.0	0.3	12	70	0.00469169	0.0	0.0	0.0	0.0
0.0	0.3	12	69	0.00632625	0.0	0.0	0.0	0.0
0.0	0.3	12	68	0.00731596	0.000457247	0.0	0.0	0.0
0.0	0.3	12	67	0.00670675	0.000231267	0.0	0.0	0.0
0.0	0.3	12	66	0.0107628	0.000233973	0.0	0.0	0.0
0.0	0.3	12	65	0.0118315	0.00023663	0.0	0.0	0.0
0.0	0.3	12	64	0.0117281	0.000239349	0.0	0.0	0.0
0.0	0.3	12	63	0.0142857	0.0	0.000242131	0.0	0.0
0.0	0.3	12	62	0.0169035	0.000244978	0.0	0.0	0.0
0.0	0.3	12	61	0.0195738	0.00074331	0.0	0.0	0.0
0.0	0.3	12	60	0.0238095	0.00075188	0.0	0.0	0.0
0.0	0.3	12	59	0.0286511	0.00126775	0.0	0.0	0.0
0.0	0.3	12	58	0.033607	0.00205233	0.0	0.0	0.0
0.0	0.3	12	57	0.0342501	0.00181629	0.0	0.0	0.0
0.0	0.3	12	56	0.0364829	0.00262467	0.0	0.0	0.0
0.0	0.3	12	55	0.0403611	0.00424854	0.0	0.0	0.0
0.0	0.3	12	54	0.0435016	0.00349087	0.0	0.0	0.0
0.0	0.3	12	53	0.0475543	0.0048913	0.0	0.0	0.0
0.0	0.3	12	52	0.0541506	0.00659703	0.0	0.0	0.0
0.0	0.3	12	51	0.0692436	0.006396	0.0	0.0	0.0
0.0	0.3	12	50	0.0764904	0.00703037	0.000281215	0.0	0.0
0.0	0.3	12	49	0.0839499	0.00796813	0.0	0.0	0.0
0.0	0.3	12	48	0.0964306	0.0112263	0.0	0.0	0.0
0.0	0.3	12	47	0.104543	0.0154339	0.0	0.0	0.0
0.0	0.3	12	46	0.118669	0.0188457	0.0	0.0	0.0
0.0	0.3	12	45	0.134088	0.0205602	0.0	0.0	0.0
0.0	0.3	12	44	0.136829	0.026522	0.000301386	0.0	0.0
0.0	0.3	12	43	0.147561	0.032622	0.000609756	0.0	0.0
0.0	0.3	12	42	0.168106	0.0425663	0.00215916	0.0	0.0
0.0	0.3	12	41	0.179975	0.0461634	0.00155958	0.0	0.0
0.0	0.3	12	40	0.195391	0.0568182	0.00315657	0.0	0.0
0.0	0.3	12	39	0.215198	0.0619413	0.0041507	0.0	0.0
0.0	0.3	12	38	0.241925	0.0729974	0.00387597	0.0	0.0
0.0	0.3	12	37	0.280536	0.0839321	0.00457218	0.0	0.0
0.0	0.3	12	36	0.302379	0.0902181	0.00693985	0.0	0.0
0.0	0.3	12	35	0.334559	0.110294	0.00902406	0.0	0.0
0.0	0.3	12	34	0.354632	0.139959	0.0138607	0.000338066	0.0
0.0	0.3	12	33	0.383037	0.161765	0.0164159	0.00136799	0.0
0.0	0.3	12	32	0.429066	0.181661	0.0197232	0.00276817	0.0
0.0	0.3	12	31	0.456933	0.213235	0.0234594	0.00280112	0.0
0.0	0.3	12	30	0.47238	0.233003	0.0311615	0.00601983	0.0
0.0	0.3	12	29	0.50967	0.271132	0.0415473	0.00752149	0.000358166
0.0	0.3	12	28	0.536594	0.308696	0.0481884	0.00724638	0.000724638
0.0	0.3	12	27	0.582111	0.334677	0.063783	0.00806452	0.000733138
0.0	0.3	12	26	0.614614	0.375	0.0764095	0.0126113	0.00222552
0.0	0.3	12	25	0.650413	0.405476	0.0903976	0.0138785	0.00225056
0.0	0.3	12	24	0.687785	0.442716	0.10091	0.0189681	0.00227618
0.0	0.3	12	23	0.701074	0.485418	0.121259	0.0149655	0.00230238
0.0	0.3	12	22	0.712733	0.504658	0.156056	0.0170807	0.00232919
0.0	0.3	12	21	0.733307	0.53967	0.177533	0.0231736	0.00314218
0.0	0.3	12	20	0.759539	0.562401	0.188792	0.0349762	0.00278219
0.0	0.3	12	19	0.775322	0.594051	0.207395	0.0377814	0.00241158
0.0	0.3	12	18	0.793496	0.636585	0.231301	0.0471545	0.00284553
0.0	0.3	12	17	0.814556	0.667352	0.252056	0.0546875	0.00411184
0.0	0.3	12	16	0.83985	0.686772	0.275374	0.0669717	0.00707155
0.0	0.3	12	15	0.853535	0.715488	0.309343	0.0862795	0.00883838
0.0	0.3	12	14	0.858603	0.735945	0.352641	0.0941227	0.00851789
0.0	0.3	12	13	0.860896	0.765719	0.3764	0.0960379	0.0111972
0.0	0.3	12	12	0.876307	0.78615	0.418118	0.121951	0.0143728
0.0	0.3	12	11	0.885903	0.805727	0.479736	0.13304	0.0229075
0.0	0.3	12	10	0.914884	0.827094	0.509358	0.167558	0.0262923
0.0	0.3	12	9	0.922453	0.834986	0.538774	0.177187	0.0329125
0.0	0.3	12	8	0.928832	0.848084	0.571168	0.195255	0.0374088
0.0	0.3	12	7	0.930286	0.859187	0.60988	0.22253	0.0521699
0.0	0.3	12	6	0.939309	0.877684	0.628852	0.266106	0.057423
0.0	0.3	12	5	0.950425	0.880076	0.668083	0.305005	0.0712937
0.0	0.3	12	4	0.95511	0.899236	0.702006	0.344795	0.0902579
0.0	0.3	12	3	0.962802	0.908696	0.727053	0.368599	0.10628
0.0	0.3	12	2	0.963832	0.914467	0.767351	0.412512	0.112903
0.0	0.3	12	1	0.969337	0.926311	0.783383	0.46093	0.138971
0.0	0.3	12	0	0.982	0.941	0.8115	0.5025	0.1615
0.0	0.3	13	80	0.000199124	0.0	0.0	0.0	0.0
0.0	0.3	13	79	0.000402739	0.0	0.0	0.0	0.0
0.0	0.3	13	78	0.000814996	0.0	0.0	0.0	0.0
0.0	0.3	13	77	0.0014427	0.0	0.0	0.0	0.0
0.0	0.3	13	76	0.00166806	0.0	0.0	0.0	0.0
0.0	0.3	13	75	0.00253058	0.0	0.0	0.0	0.0
0.0	0.3	13	74	0.00298635	0.0	0.0	0.0	0.0
0.0	0.3	13	73	0.00237376	0.0	0.0	0.0	0.0
0.0	0.3	13	72	0.00196507	0.0	0.0	0.0	0.0
0.0	0.3	13	71	0.00220848	0.0	0.0	0.0	0.0
0.0	0.3	13	70	0.00178731	0.0	0.0	0.0	0.0
0.0	0.3	13	69	0.00203344	0.0	0.0	0.0	0.0
0.0	0.3	13	68	0.00251486	0.0	0.0	0.0	0.0
0.0	0.3	13	67	0.00254394	0.0	0.0	0.0	0.0
0.0	0.3	13	66	0.00280767	0.0	0.0	0.0	0.0
0.0	0.3	13	65	0.0023663	0.0	0.0	0.0	0.0
0.0	0.3	13	64	0.00215414	0.0	0.0	0.0	0.0
0.0	0.3	13	63	0.00290557	0.0	0.0	0.0	0.0
0.0	0.3	13	62	0.00342969	0.0	0.0	0.0	0.0
0.0	0.3	13	61	0.00445986	0.0	0.0	0.0	0.0
0.0	0.3	13	60	0.00576441	0.0	0.0	0.0	0.0
0.0	0.3	13	59	0.00862069	0.0	0.0	0.0	0.0
0.0	0.3	13	58	0.00872242	0.0	0.0	0.0	0.0
0.0	0.3	13	57	0.0101194	0.0	0.0	0.0	0.0
0.0	0.3	13	56	0.0115486	0.0	0.0	0.0	0.0
0.0	0.3	13	55	0.0143388	0.0	0.0	0.0	0.0
0.0	0.3	13	54	0.0169173	0.0	0.0	0.0	0.0
0.0	0.3	13	53	0.0206522	0.000271739	0.0	0.0	0.0
0.0	0.3	13	52	0.0241891	0.000549753	0.0	0.0	0.0
0.0	0.3	13	51	0.0300334	0.000278087	0.0	0.0	0.0
0.0	0.3	13	50	0.0317773	0.00056243	0.0	0.0	0.0
0.0	0.3	13	49	0.0341491	0.000853728	0.0	0.0	0.0
0.0	0.3	13	48	0.0400115	0.00143926	0.0	0.0	0.0
0.0	0.3	13	47	0.0433896	0.00232964	0.0	0.0	0.0
0.0	0.3	13	46	0.0559482	0.00353357	0.0	0.0	0.0
0.0	0.3	13	45	0.0688319	0.00446961	0.0	0.0	0.0
0.0	0.3	13	44	0.0807715	0.00964436	0.0	0.0	0.0
0.0	0.3	13	43	0.1	0.0097561	0.0	0.0	0.0
0.0	0.3	13	42	0.111659	0.00863664	0.000308452	0.0	0.0
0.0	0.3	13	41	0.120399	0.00717405	0.00062383	0.0	0.0
0.0	0.3	13	40	0.125947	0.0113636	0.00126263	0.0	0.0
0.0	0.3	13	39	0.15166	0.015645	0.00127714	0.0	0.0
0.0	0.3	13	38	0.171189	0.0193798	0.000645995	0.0	0.0
0.0	0.3	13	37	0.19791	0.0192685	0.00130634	0.0	0.0
0.0	0.3	13	36	0.223397	0.026768	0.00198282	0.0	0.0
0.0	0.3	13	35	0.252674	0.0424465	0.00200535	0.000334225	0.0
0.0	0.3	13	34	0.282623	0.0534145	0.00338066	0.000338066	0.0
0.0	0.3	13	33	0.30814	0.0642955	0.00307798	0.000683995	0.0
0.0	0.3	13	32	0.338062	0.0702422	0.00484429	0.0	0.0
0.0	0.3	13	31	0.370448	0.0843838	0.00665266	0.0	0.0
0.0	0.3	13	30	0.399788	0.0881728	0.00708215	0.0	0.0
0.0	0.3	13	29	0.420487	0.116046	0.010745	0.0	0.0
0.0	0.3	13	28	0.464493	0.132246	0.0101449	0.0	0.0
0.0	0.3	13	27	0.484971	0.15066	0.0131965	0.0	0.0
0.0	0.3	13	26	0.525964	0.168027	0.0163205	0.00037092	0.0
0.0	0.3	13	25	0.564141	0.186797	0.024006	0.0	0.0
0.0	0.3	13	24	0.585736	0.204097	0.0280728	0.000379363	0.0
0.0	0.3	13	23	0.614735	0.233691	0.0303147	0.0	0.0
0.0	0.3	13	22	0.647127	0.26514	0.0376553	0.0	0.0
0.0	0.3	13	21	0.67282	0.302828	0.0451689	0.000392773	0.0
0.0	0.3	13	20	0.711049	0.34062	0.0568362	0.00119237	0.0
0.0	0.3	13	19	0.748392	0.360932	0.0715434	0.0028135	0.0
0.0	0.3	13	18	0.773171	0.393902	0.0788618	0.00528455	0.0
0.0	0.3	13	17	0.780839	0.439556	0.0974507	0.0078125	0.0
0.0	0.3	13	16	0.797421	0.466306	0.118552	0.0124792	0.0
0.0	0.3	13	15	0.818182	0.52399	0.150253	0.0117845	0.0
0.0	0.3	13	14	0.830494	0.557922	0.164821	0.0132027	0.0
0.0	0.3	13	13	0.850991	0.585271	0.189492	0.0137812	0.000430663
0.0	0.3	13	12	0.853223	0.620645	0.226045	0.0261324	0.00174216
0.0	0.3	13	11	0.870044	0.662996	0.243172	0.0299559	0.0030837
0.0	0.3	13	10	0.894831	0.692513	0.26738	0.0387701	0.00623886
0.0	0.3	13	9	0.909829	0.717764	0.293057	0.0459874	0.00811542
0.0	0.3	13	8	0.927464	0.73312	0.327099	0.0675182	0.0132299
0.0	0.3	13	7	0.933518	0.754386	0.369344	0.076639	0.0156971
0.0	0.3	13	6	0.937442	0.79225	0.397759	0.0854342	0.0210084
0.0	0.3	13	5	0.944287	0.81728	0.423985	0.0977337	0.0245515
0.0	0.3	13	4	0.95511	0.82617	0.447469	0.120821	0.0286533
0.0	0.3	13	3	0.957971	0.847343	0.503382	0.137198	0.036715
0.0	0.3	13	2	0.967742	0.863148	0.545455	0.140762	0.0386119
0.0	0.3	13	1	0.970821	0.877349	0.584075	0.164194	0.0548961
0.0	0.3	13	0	0.9815	0.8765	0.614	0.1955	0.0655
0.0	0.3	14	80	0.000199124	0.0	0.0	0.0	0.0
0.0	0.3	14	79	0.000604108	0.0	0.0	0.0	0.0
0.0	0.3	14	78	0.000814996	0.0	0.0	0.0	0.0
0.0	0.3	14	77	0.0014427	0.0	0.0	0.0	0.0
0.0	0.3	14	76	0.00229358	0.0	0.0	0.0	0.0
0.0	0.3	14	75	0.00253058	0.0	0.0	0.0	0.0
0.0	0.3	14	74	0.00362628	0.0	0.0	0.0	0.0
0.0	0.3	14	73	0.00345274	0.0	0.0	0.0	0.0
0.0	0.3	14	72	0.00567686	0.0	0.0	0.0	0.0
0.0	0.3	14	71	0.00640459	0.0	0.0	0.0	0.0
0.0	0.3	14	70	0.00826631	0.0	0.0	0.0	0.0
0.0	0.3	14	69	0.0103931	0.0	0.0	0.0	0.0
0.0	0.3	14	68	0.0112026	0.0	0.0	0.0	0.0
0.0	0.3	14	67	0.0152636	0.000231267	0.0	0.0	0.0
0.0	0.3	14	66	0.0156762	0.000467946	0.0	0.0	0.0
0.0	0.3	14	65	0.0212967	0.00118315	0.00023663	0.0	0.0
0.0	0.3	14	64	0.0224988	0.000718047	0.000239349	0.0	0.0
0.0	0.3	14	63	0.0300242	0.000968523	0.000484262	0.0	0.0
0.0	0.3	14	62	0.0379716	0.00244978	0.000489956	0.0	0.0
0.0	0.3	14	61	0.0396432	0.00222993	0.00123885	0.0	0.0
0.0	0.3	14	60	0.0461153	0.00325815	0.00200501	0.000250627	0.0
0.0	0.3	14	59	0.0463996	0.00507099	0.0035497	0.0	0.0
0.0	0.3	14	58	0.0497691	0.00513084	0.00461775	0.0	0.0
0.0	0.3	14	57	0.0526725	0.00648677	0.00674624	0.000259471	0.0
0.0	0.3	14	56	0.067979	0.00892388	0.0102362	0.000787402	0.0
0.0	0.3	14	55	0.0764737	0.0122146	0.0156665	0.000796601	0.0
0.0	0.3	14	54	0.0819012	0.0158432	0.0179914	0.000268528	0.0
0.0	0.3	14	53	0.0978261	0.0165761	0.0211957	0.000815217	0.0
0.0	0.3	14	52	0.124794	0.0173172	0.0217152	0.00219901	0.0
0.0	0.3	14	51	0.144605	0.0230812	0.0266963	0.00278087	0.0
0.0	0.3	14	50	0.161417	0.0354331	0.0365579	0.00534308	0.0
0.0	0.3	14	49	0.175299	0.0367103	0.0438247	0.00512237	0.0
0.0	0.3	14	48	0.198618	0.0431779	0.0497985	0.00518135	0.0
0.0	0.3	14	47	0.22219	0.0474665	0.050961	0.00611532	0.0
0.0	0.3	14	46	0.239694	0.0594817	0.0583039	0.00647821	0.0
0.0	0.3	14	45	0.263409	0.0721097	0.0640644	0.00655542	0.0
0.0	0.3	14	44	0.292646	0.0922242	0.0687161	0.00542495	0.0
0.0	0.3	14	43	0.321341	0.100305	0.077439	0.00792683	0.0
0.0	0.3	14	42	0.350093	0.112276	0.0885256	0.00987045	0.0
0.0	0.3	14	41	0.378665	0.132876	0.11073	0.0118528	0.000311915
0.0	0.3	14	40	0.424874	0.148674	0.121528	0.0126263	0.000315657
0.0	0.3	14	39	0.463282	0.187101	0.136973	0.011175	0.000319285
0.0	0.3	14	38	0.494509	0.2177	0.151486	0.0151809	0.0
0.0	0.3	14	37	0.526453	0.232201	0.175049	0.0143697	0.0
0.0	0.3	14	36	0.575347	0.276603	0.199273	0.0132188	0.0
0.0	0.3	14	35	0.599265	0.307152	0.219586	0.0180481	0.0
0.0	0.3	14	34	0.627451	0.33908	0.237661	0.0219743	0.0
0.0	0.3	14	33	0.668947	0.390903	0.26197	0.0263338	0.0
0.0	0.3	14	32	0.688235	0.437024	0.289965	0.0342561	0.0
0.0	0.3	14	31	0.726891	0.470588	0.334034	0.047619	0.0
0.0	0.3	14	30	0.754958	0.507082	0.36721	0.0601983	0.00141643
0.0	0.3	14	29	0.780444	0.532593	0.40616	0.0716332	0.00179083
0.0	0.3	14	28	0.788406	0.552536	0.43913	0.082971	0.00289855
0.0	0.3	14	27	0.813783	0.590176	0.493768	0.0927419	0.00366569
0.0	0.3	14	26	0.834941	0.626113	0.526706	0.107567	0.00667656
0.0	0.3	14	25	0.845836	0.645911	0.546512	0.138035	0.00937734
0.0	0.3	14	24	0.852428	0.690061	0.581184	0.159332	0.0110015
0.0	0.3	14	23	0.872218	0.726017	0.608596	0.179969	0.00882579
0.0	0.3	14	22	0.890528	0.748447	0.648292	0.206134	0.0124224
0.0	0.3	14	21	0.901807	0.767478	0.689317	0.241163	0.0223881
0.0	0.3	14	20	0.903816	0.784181	0.713434	0.27345	0.0266296
0.0	0.3	14	19	0.920418	0.805064	0.735129	0.315514	0.0277331
0.0	0.3	14	18	0.930488	0.81626	0.779268	0.346748	0.0422764
0.0	0.3	14	17	0.935444	0.844572	0.794408	0.382401	0.057977
0.0	0.3	14	16	0.943844	0.856905	0.801997	0.424709	0.0686356
0.0	0.3	14	15	0.948653	0.878788	0.817761	0.483165	0.0850168
0.0	0.3	14	14	0.959114	0.892249	0.837308	0.524702	0.102215
0.0	0.3	14	13	0.96727	0.903101	0.851852	0.56503	0.118432
0.0	0.3	14	12	0.96777	0.91899	0.87892	0.605401	0.13676
0.0	0.3	14	11	0.97489	0.929075	0.894273	0.62511	0.147137
0.0	0.3	14	10	0.974599	0.944296	0.909091	0.659091	0.157754
0.0	0.3	14	9	0.974301	0.946799	0.913436	0.698828	0.183048
0.0	0.3	14	8	0.976277	0.952555	0.919252	0.716697	0.198905
0.0	0.3	14	7	0.973684	0.956602	0.916436	0.747461	0.218375
0.0	0.3	14	6	0.979925	0.956583	0.931839	0.787582	0.2493
0.0	0.3	14	5	0.985364	0.957979	0.950897	0.819641	0.281398
0.0	0.3	14	4	0.989971	0.965138	0.948902	0.832856	0.314709
0.0	0.3	14	3	0.994203	0.970531	0.950242	0.848792	0.348309
0.0	0.3	14	2	0.995112	0.966764	0.956012	0.879277	0.387586
0.0	0.3	14	1	0.997527	0.976756	0.962413	0.887735	0.442136
0.0	0.3	14	0	0.996	0.975	0.962	0.908	0.488
0.1	0.3	1	80	0.000199124	0.0	0.0	0.0	0.0
0.1	0.3	1	79	0.000402739	0.0	0.0	0.0	0.0
0.1	0.3	1	78	0.000814996	0.0	0.0	0.0	0.0
0.1	0.3	1	77	0.000412201	0.0	0.0	0.0	0.0
0.1	0.3	1	76	0.000625521	0.0	0.0	0.0	0.0
0.1	0.3	1	75	0.000632644	0.0	0.0	0.0	0.0
0.1	0.3	1	74	0.000853242	0.0	0.0	0.0	0.0
0.1	0.3	1	73	0.000863185	0.0	0.0	0.0	0.0
0.1	0.3	1	72	0.00131004	0.0	0.0	0.0	0.0
0.1	0.3	1	71	0.00198763	0.0	0.0	0.0	0.0
0.1	0.3	1	70	0.00111707	0.000223414	0.0	0.0	0.0
0.1	0.3	1	69	0.00158156	0.000903751	0.0	0.0	0.0
0.1	0.3	1	68	0.00228624	0.00160037	0.0	0.0	0.0
0.1	0.3	1	67	0.00346901	0.00254394	0.0	0.0	0.0
0.1	0.3	1	66	0.0051474	0.00304165	0.0	0.0	0.0
0.1	0.3	1	65	0.00709891	0.00473261	0.0	0.0	0.0
0.1	0.3	1	64	0.00718047	0.00574438	0.0	0.0	0.0
0.1	0.3	1	63	0.00847458	0.00581114	0.0	0.0	0.0
0.1	0.3	1	62	0.011024	0.00759432	0.000244978	0.0	0.0
0.1	0.3	1	61	0.0104063	0.00867195	0.00024777	0.0	0.0
0.1	0.3	1	60	0.0142857	0.012782	0.000250627	0.0	0.0
0.1	0.3	1	59	0.0174949	0.0177485	0.000760649	0.0	0.0
0.1	0.3	1	58	0.0248846	0.0228322	0.000256542	0.0	0.0
0.1	0.3	1	57	0.022055	0.0225739	0.000259471	0.0	0.0
0.1	0.3	1	56	0.0275591	0.0272966	0.000787402	0.0	0.0
0.1	0.3	1	55	0.031864	0.0347849	0.00132767	0.0	0.0
0.1	0.3	1	54	0.0386681	0.0440387	0.00241676	0.0	0.0
0.1	0.3	1	53	0.0453804	0.0445652	0.00461957	0.0	0.0
0.1	0.3	1	52	0.0536009	0.0566245	0.00742166	0.000274876	0.0
0.1	0.3	1	51	0.057842	0.0684093	0.00889878	0.00083426	0.0
0.1	0.3	1	50	0.0711474	0.0764904	0.0112486	0.00140607	0.0
0.1	0.3	1	49	0.0782584	0.087934	0.0136596	0.00170746	0.000284576
0.1	0.3	1	48	0.0889465	0.101036	0.0181347	0.00143926	0.0
0.1	0.3	1	47	0.0981363	0.1159	0.0235877	0.00174723	0.0
0.1	0.3	1	46	0.113663	0.136926	0.0265018	0.00117786	0.0
0.1	0.3	1	45	0.134684	0.156138	0.0318832	0.000595948	0.000297974
0.1	0.3	1	44	0.143761	0.174503	0.0412899	0.000301386	0.000301386
0.1	0.3	1	43	0.157622	0.191768	0.0506098	0.000609756	0.0
0.1	0.3	1	42	0.188155	0.222085	0.057372	0.00123381	0.0
0.1	0.3	1	41	0.223019	0.242982	0.0670618	0.00124766	0.0
0.1	0.3	1	40	0.251263	0.285669	0.0770202	0.00410354	0.0
0.1	0.3	1	39	0.278416	0.327905	0.0948276	0.00670498	0.0
0.1	0.3	1	38	0.305233	0.36854	0.109819	0.00742894	0.0
0.1	0.3	1	37	0.351404	0.413455	0.124102	0.0081646	0.0
0.1	0.3	1	36	0.38037	0.453734	0.142102	0.00892267	0.0
0.1	0.3	1	35	0.410094	0.47861	0.165107	0.0120321	0.0
0.1	0.3	1	34	0.440838	0.518594	0.197093	0.0108181	0.0
0.1	0.3	1	33	0.484268	0.562244	0.22606	0.0136799	0.000341997
0.1	0.3	1	32	0.530104	0.593426	0.252595	0.0179931	0.000346021
0.1	0.3	1	31	0.562325	0.622549	0.27486	0.0238095	0.0
0.1	0.3	1	30	0.586402	0.655099	0.31551	0.029745	0.000354108
0.1	0.3	1	29	0.603868	0.67586	0.341691	0.0458453	0.000358166
0.1	0.3	1	28	0.617754	0.697101	0.380435	0.0547101	0.000724638
0.1	0.3	1	27	0.656891	0.717009	0.416789	0.068915	0.00256598
0.1	0.3	1	26	0.676558	0.75	0.465875	0.0875371	0.00296736
0.1	0.3	1	25	0.717929	0.783196	0.510128	0.10165	0.00375094
0.1	0.3	1	24	0.746965	0.802731	0.542868	0.124052	0.00493171
0.1	0.3	1	23	0.771297	0.824635	0.601688	0.146969	0.00729087
0.1	0.3	1	22	0.788432	0.857531	0.619565	0.180512	0.011646
0.1	0.3	1	21	0.818146	0.875491	0.650825	0.212883	0.0153181
0.1	0.3	1	20	0.840223	0.882353	0.68442	0.232512	0.0210652
0.1	0.3	1	19	0.858521	0.901929	0.70418	0.261254	0.0349678
0.1	0.3	1	18	0.869512	0.910976	0.748374	0.299187	0.0463415
0.1	0.3	1	17	0.886924	0.917352	0.771382	0.326891	0.0493421
0.1	0.3	1	16	0.891847	0.925957	0.799917	0.363145	0.0698835
0.1	0.3	1	15	0.899832	0.934343	0.814394	0.393939	0.0820707
0.1	0.3	1	14	0.904174	0.939523	0.847104	0.415673	0.0996593
0.1	0.3	1	13	0.909561	0.950474	0.875969	0.465978	0.12317
0.1	0.3	1	12	0.921167	0.957753	0.889373	0.519599	0.134582
0.1	0.3	1	11	0.927753	0.95815	0.902643	0.559031	0.152863
0.1	0.3	1	10	0.941622	0.969251	0.920232	0.601604	0.195187
0.1	0.3	1	9	0.943643	0.963481	0.938683	0.617223	0.213255
0.1	0.3	1	8	0.945255	0.964872	0.949818	0.646442	0.245438
0.1	0.3	1	7	0.95891	0.971376	0.951062	0.690212	0.276547
0.1	0.3	1	6	0.961718	0.969655	0.947246	0.731092	0.304388
0.1	0.3	1	5	0.970727	0.970727	0.957979	0.763928	0.334278
0.1	0.3	1	4	0.98233	0.972779	0.967049	0.801337	0.372015
0.1	0.3	1	3	0.98599	0.980676	0.967633	0.827053	0.396135
0.1	0.3	1	2	0.986804	0.985826	0.973118	0.840176	0.426197
0.1	0.3	1	1	0.988625	0.988625	0.970326	0.859545	0.451533
0.1	0.3	1	0	0.991	0.9925	0.974	0.8785	0.483
0.1	0.3	2	80	0.000199124	0.0	0.0	0.0	0.0
0.1	0.3	2	79	0.000201369	0.0	0.0	0.0	0.0
0.1	0.3	2	78	0.000407498	0.0	0.0	0.0	0.0
0.1	0.3	2	77	0.000206101	0.0	0.0	0.0	0.0
0.1	0.3	2	76	0.000417014	0.0	0.0	0.0	0.0
0.1	0.3	2	75	0.000421763	0.0	0.0	0.0	0.0
0.1	0.3	2	74	0.00127986	0.0	0.0	0.0	0.0
0.1	0.3	2	73	0.00258956	0.0	0.0	0.0	0.0
0.1	0.3	2	72	0.00240175	0.0	0.0	0.0	0.0
0.1	0.3	2	71	0.00331272	0.0	0.0	0.0	0.0
0.1	0.3	2	70	0.00446828	0.000223414	0.0	0.0	0.0
0.1	0.3	2	69	0.00429282	0.000225938	0.0	0.0	0.0
0.1	0.3	2	68	0.00274348	0.000228624	0.0	0.0	0.0
0.1	0.3	2	67	0.00393154	0.0	0.0	0.0	0.0
0.1	0.3	2	66	0.00467946	0.0	0.0	0.0	0.0
0.1	0.3	2	65	0.00591576	0.0	0.0	0.0	0.0
0.1	0.3	2	64	0.00670177	0.0	0.0	0.0	0.0
0.1	0.3	2	63	0.00653753	0.000242131	0.0	0.0	0.0
0.1	0.3	2	62	0.00636943	0.0	0.0	0.0	0.0
0.1	0.3	2	61	0.00768087	0.0	0.0	0.0	0.0
0.1	0.3	2	60	0.00902256	0.0	0.0	0.0	0.0
0.1	0.3	2	59	0.00709939	0.0	0.0	0.0	0.0
0.1	0.3	2	58	0.00846588	0.0	0.0	0.0	0.0
0.1	0.3	2	57	0.0101194	0.000259471	0.0	0.0	0.0
0.1	0.3	2	56	0.0104987	0.0	0.0	0.0	0.0
0.1	0.3	2	55	0.0138078	0.000265534	0.0	0.0	0.0
0.1	0.3	2	54	0.0185285	0.0	0.0	0.0	0.0
0.1	0.3	2	53	0.0220109	0.000815217	0.0	0.0	0.0
0.1	0.3	2	52	0.0283123	0.000549753	0.0	0.0	0.0
0.1	0.3	2	51	0.0297553	0.000556174	0.0	0.0	0.0
0.1	0.3	2	50	0.0320585	0.000843645	0.0	0.0	0.0
0.1	0.3	2	49	0.0358566	0.000853728	0.0	0.0	0.0
0.1	0.3	2	48	0.0420265	0.00115141	0.0	0.0	0.0
0.1	0.3	2	47	0.0445545	0.00116482	0.0	0.0	0.0
0.1	0.3	2	46	0.0568316	0.00206125	0.000294464	0.0	0.0
0.1	0.3	2	45	0.0703218	0.00268176	0.0	0.0	0.0
0.1	0.3	2	44	0.075648	0.00331525	0.000301386	0.0	0.0
0.1	0.3	2	43	0.0814024	0.00396341	0.000304878	0.0	0.0
0.1	0.3	2	42	0.0925355	0.00524368	0.000308452	0.0	0.0
0.1	0.3	2	41	0.107923	0.00530256	0.0	0.0	0.0
0.1	0.3	2	40	0.126894	0.00694444	0.0	0.0	0.0
0.1	0.3	2	39	0.14304	0.00798212	0.0	0.0	0.0
0.1	0.3	2	38	0.156977	0.0106589	0.0	0.0	0.0
0.1	0.3	2	37	0.174069	0.0137165	0.0	0.0	0.0
0.1	0.3	2	36	0.189359	0.0191672	0.000660939	0.0	0.0
0.1	0.3	2	35	0.210896	0.0217246	0.00100267	0.0	0.0
0.1	0.3	2	34	0.236646	0.0321163	0.000676133	0.0	0.0
0.1	0.3	2	33	0.254788	0.0389877	0.00136799	0.0	0.0
0.1	0.3	2	32	0.284083	0.049481	0.00207612	0.0	0.0
0.1	0.3	2	31	0.320378	0.0658263	0.0035014	0.0	0.0
0.1	0.3	2	30	0.374646	0.078966	0.00531161	0.0	0.0
0.1	0.3	2	29	0.428367	0.094914	0.00537249	0.0	0.0
0.1	0.3	2	28	0.477174	0.111957	0.0076087	0.0	0.0
0.1	0.3	2	27	0.495601	0.136364	0.0113636	0.0	0.0
0.1	0.3	2	26	0.53227	0.140579	0.0155786	0.0	0.0
0.1	0.3	2	25	0.56114	0.171043	0.01988	0.0	0.0
0.1	0.3	2	24	0.592185	0.214719	0.0231411	0.000379363	0.0
0.1	0.3	2	23	0.621259	0.242901	0.0280123	0.00153492	0.0
0.1	0.3	2	22	0.650233	0.266304	0.0306677	0.00310559	0.0
0.1	0.3	2	21	0.684996	0.304399	0.0318146	0.00274941	0.0
0.1	0.3	2	20	0.709459	0.359698	0.0405405	0.0063593	0.0
0.1	0.3	2	19	0.744373	0.411977	0.0450161	0.00562701	0.0
0.1	0.3	2	18	0.758943	0.431707	0.050813	0.00447154	0.0
0.1	0.3	2	17	0.79153	0.462582	0.0625	0.00452303	0.0
0.1	0.3	2	16	0.797421	0.514559	0.0831947	0.00790349	0.0
0.1	0.3	2	15	0.809764	0.542929	0.0997475	0.0117845	0.0
0.1	0.3	2	14	0.82879	0.585605	0.113714	0.0144804	0.0
0.1	0.3	2	13	0.858742	0.644272	0.12317	0.0189492	0.0
0.1	0.3	2	12	0.866289	0.659843	0.157666	0.0204704	0.0
0.1	0.3	2	11	0.880176	0.694714	0.182819	0.0259912	0.0
0.1	0.3	2	10	0.878342	0.711676	0.199198	0.0289661	0.000445633
0.1	0.3	2	9	0.894049	0.724527	0.230388	0.0365194	0.000901713
0.1	0.3	2	8	0.909672	0.758668	0.274635	0.0469891	0.00273723
0.1	0.3	2	7	0.927054	0.7747	0.291782	0.0530933	0.00277008
0.1	0.3	2	6	0.930439	0.810924	0.30112	0.0578898	0.00280112
0.1	0.3	2	5	0.939093	0.839471	0.339471	0.068933	0.00377715
0.1	0.3	2	4	0.946991	0.867717	0.384432	0.074021	0.00477555
0.1	0.3	2	3	0.956039	0.886957	0.428986	0.1	0.00531401
0.1	0.3	2	2	0.955034	0.895894	0.474096	0.141251	0.00684262
0.1	0.3	2	1	0.957468	0.909496	0.526212	0.158259	0.0103858
0.1	0.3	2	0	0.964	0.912	0.569	0.173	0.015
0.1	0.3	3	80	0.000199124	0.0	0.0	0.0	0.0
0.1	0.3	3	79	0.000604108	0.0	0.0	0.0	0.0
0.1	0.3	3	78	0.000814996	0.0	0.0	0.0	0.0
0.1	0.3	3	77	0.000206101	0.0	0.0	0.0	0.0
0.1	0.3	3	76	0.000417014	0.0	0.0	0.0	0.0
0.1	0.3	3	75	0.00147617	0.0	0.0	0.0	0.0
0.1	0.3	3	74	0.00213311	0.0	0.0	0.0	0.0
0.1	0.3	3	73	0.00323694	0.0	0.0	0.0	0.0
0.1	0.3	3	72	0.00458515	0.0	0.0	0.0	0.0
0.1	0.3	3	71	0.00684629	0.0	0.0	0.0	0.0
0.1	0.3	3	70	0.00692583	0.0	0.0	0.0	0.0
0.1	0.3	3	69	0.00655219	0.0	0.0	0.0	0.0
0.1	0.3	3	68	0.00754458	0.0	0.0	0.0	0.0
0.1	0.3	3	67	0.0111008	0.0	0.0	0.0	0.0
0.1	0.3	3	66	0.0140384	0.0	0.0	0.0	0.0
0.1	0.3	3	65	0.0168008	0.00023663	0.0	0.0	0.0
0.1	0.3	3	64	0.0191479	0.000478698	0.0	0.0	0.0
0.1	0.3	3	63	0.0239709	0.000968523	0.0	0.0	0.0
0.1	0.3	3	62	0.0293974	0.000979912	0.0	0.0	0.0
0.1	0.3	3	61	0.033449	0.00198216	0.0	0.0	0.0
0.1	0.3	3	60	0.0338346	0.00350877	0.0	0.0	0.0
0.1	0.3	3	59	0.0393002	0.00583164	0.0	0.0	0.0
0.1	0.3	3	58	0.0443817	0.00667009	0.0	0.0	0.0
0.1	0.3	3	57	0.0500778	0.00960042	0.000259471	0.0	0.0
0.1	0.3	3	56	0.0608924	0.0115486	0.000262467	0.0	0.0
0.1	0.3	3	55	0.0772703	0.0148699	0.000265534	0.0	0.0
0.1	0.3	3	54	0.0886144	0.0177229	0.000537057	0.0	0.0
0.1	0.3	3	53	0.0970109	0.0206522	0.00163043	0.0	0.0
0.1	0.3	3	52	0.114074	0.022265	0.00137438	0.0	0.0
0.1	0.3	3	51	0.125973	0.0311457	0.00222469	0.0	0.0
0.1	0.3	3	50	0.144544	0.0317773	0.00337458	0.0	0.0
0.1	0.3	3	49	0.161924	0.0321571	0.00398406	0.0	0.0
0.1	0.3	3	48	0.174439	0.0310881	0.00575705	0.0	0.0
0.1	0.3	3	47	0.186954	0.0329062	0.00902737	0.000291206	0.0
0.1	0.3	3	46	0.208481	0.0335689	0.0100118	0.000294464	0.0
0.1	0.3	3	45	0.22795	0.0414184	0.0107271	0.000297974	0.0
0.1	0.3	3	44	0.254671	0.0485232	0.0117541	0.000301386	0.0
0.1	0.3	3	43	0.274695	0.0503049	0.0146341	0.0	0.0
0.1	0.3	3	42	0.310611	0.0644664	0.015731	0.0	0.0
0.1	0.3	3	41	0.364317	0.080786	0.0168434	0.000311915	0.0
0.1	0.3	3	40	0.382891	0.0909091	0.021149	0.000315657	0.0
0.1	0.3	3	39	0.426245	0.111111	0.0265006	0.000957854	0.0
0.1	0.3	3	38	0.447997	0.129522	0.0361757	0.000968992	0.0
0.1	0.3	3	37	0.483671	0.150555	0.0424559	0.00130634	0.0
0.1	0.3	3	36	0.512558	0.179114	0.0551884	0.00297422	0.0
0.1	0.3	3	35	0.545455	0.199198	0.056484	0.0040107	0.0
0.1	0.3	3	34	0.575051	0.221771	0.0665991	0.00608519	0.000338066
0.1	0.3	3	33	0.614911	0.254788	0.0796854	0.00683995	0.00102599
0.1	0.3	3	32	0.634602	0.286159	0.0937716	0.00795848	0.00276817
0.1	0.3	3	31	0.652311	0.322129	0.102591	0.0143557	0.00420168
0.1	0.3	3	30	0.692635	0.36296	0.11721	0.0180595	0.00708215
0.1	0.3	3	29	0.725645	0.395057	0.147206	0.0225645	0.00859599
0.1	0.3	3	28	0.75	0.435145	0.157609	0.0271739	0.00978261
0.1	0.3	3	27	0.771628	0.456378	0.167522	0.0340909	0.0117302
0.1	0.3	3	26	0.779674	0.49592	0.210682	0.0437685	0.0166914
0.1	0.3	3	25	0.821455	0.534884	0.24156	0.055889	0.0191298
0.1	0.3	3	24	0.830804	0.569803	0.284143	0.0576631	0.0235205
0.1	0.3	3	23	0.842671	0.613968	0.314275	0.0690714	0.0291635
0.1	0.3	3	22	0.865295	0.660326	0.354425	0.0776398	0.0364907
0.1	0.3	3	21	0.882954	0.694423	0.379419	0.0978005	0.0404556
0.1	0.3	3	20	0.898251	0.736089	0.403816	0.116455	0.0516693
0.1	0.3	3	19	0.918408	0.766077	0.426849	0.138264	0.0635048
0.1	0.3	3	18	0.924797	0.79065	0.463821	0.155285	0.0691057
0.1	0.3	3	17	0.932977	0.809211	0.507812	0.189145	0.0789474
0.1	0.3	3	16	0.931364	0.832363	0.548253	0.200083	0.0973378
0.1	0.3	3	15	0.938973	0.857323	0.603956	0.225589	0.115741
0.1	0.3	3	14	0.952726	0.873509	0.634157	0.247871	0.136712
0.1	0.3	3	13	0.965978	0.885874	0.673988	0.275624	0.16882
0.1	0.3	3	12	0.972997	0.886324	0.704268	0.312282	0.194686
0.1	0.3	3	11	0.974449	0.896916	0.704405	0.334802	0.218062
0.1	0.3	3	10	0.978164	0.895276	0.720588	0.364528	0.257576
0.1	0.3	3	9	0.977006	0.913886	0.75789	0.391794	0.290803
0.1	0.3	3	8	0.979927	0.92427	0.777828	0.441606	0.314325
0.1	0.3	3	7	0.984765	0.937211	0.790397	0.482918	0.352262
0.1	0.3	3	6	0.988329	0.94211	0.820261	0.505135	0.362745
0.1	0.3	3	5	0.992918	0.954202	0.842304	0.559018	0.390935
0.1	0.3	3	4	0.99618	0.957498	0.868195	0.603629	0.427889
0.1	0.3	3	3	0.993237	0.963285	0.878261	0.634783	0.466667
0.1	0.3	3	2	0.99218	0.968231	0.887097	0.670577	0.487781
0.1	0.3	3	1	0.997527	0.973294	0.906034	0.691889	0.540059
0.1	0.3	3	0	0.9955	0.9785	0.907	0.7095	0.5805
0.1	0.3	4	80	0.000199124	0.0	0.0	0.0	0.0
0.1	0.3	4	79	0.000201369	0.0	0.0	0.0	0.0
0.1	0.3	4	78	0.000407498	0.0	0.0	0.0	0.0
0.1	0.3	4	77	0.000824402	0.0	0.0	0.0	0.0
0.1	0.3	4	76	0.00187656	0.0	0.0	0.0	0.0
0.1	0.3	4	75	0.00295234	0.0	0.0	0.0	0.0
0.1	0.3	4	74	0.00426621	0.0	0.0	0.0	0.0
0.1	0.3	4	73	0.0060423	0.000215796	0.0	0.0	0.0
0.1	0.3	4	72	0.00786026	0.000436681	0.0	0.0	0.0
0.1	0.3	4	71	0.0106007	0.000662544	0.0	0.0	0.0
0.1	0.3	4	70	0.010277	0.00201072	0.0	0.0	0.0
0.1	0.3	4	69	0.0103931	0.00158156	0.000451875	0.0	0.0
0.1	0.3	4	68	0.0118884	0.00160037	0.00114312	0.0	0.0
0.1	0.3	4	67	0.0108696	0.00277521	0.0013876	0.0	0.0
0.1	0.3	4	66	0.0128685	0.00280767	0.00163781	0.0	0.0
0.1	0.3	4	65	0.0158542	0.00307619	0.00212967	0.0	0.0
0.1	0.3	4	64	0.0174725	0.00478698	0.00359023	0.0	0.0
0.1	0.3	4	63	0.0174334	0.00677966	0.00411622	0.0	0.0
0.1	0.3	4	62	0.0244978	0.00612445	0.00367467	0.0	0.0
0.1	0.3	4	61	0.0309713	0.00644202	0.00371655	0.0	0.0
0.1	0.3	4	60	0.0290727	0.00776942	0.0037594	0.0	0.0
0.1	0.3	4	59	0.0306795	0.0106491	0.00278905	0.00025355	0.0
0.1	0.3	4	58	0.0318112	0.0118009	0.00384813	0.00102617	0.0
0.1	0.3	4	57	0.0363259	0.0145304	0.00467047	0.00181629	0.000259471
0.1	0.3	4	56	0.039895	0.0165354	0.00866142	0.00367454	0.000262467
0.1	0.3	4	55	0.0448752	0.0188529	0.0143388	0.00265534	0.0
0.1	0.3	4	54	0.0588077	0.0212137	0.0158432	0.00510204	0.0
0.1	0.3	4	53	0.0690217	0.0285326	0.0203804	0.0048913	0.0
0.1	0.3	4	52	0.0786146	0.0327103	0.0219901	0.0057724	0.0
0.1	0.3	4	51	0.0937152	0.0389321	0.0253059	0.0100111	0.0
0.1	0.3	4	50	0.108268	0.045838	0.0334646	0.0129359	0.0
0.1	0.3	4	49	0.123791	0.0571998	0.0384178	0.0125213	0.0
0.1	0.3	4	48	0.134715	0.0676454	0.04289	0.0158319	0.0
0.1	0.3	4	47	0.149097	0.0777519	0.0550379	0.0165987	0.000291206
0.1	0.3	4	46	0.167845	0.0845112	0.0627208	0.0191402	0.000883392
0.1	0.3	4	45	0.186234	0.0914779	0.0634684	0.0262217	0.0011919
0.1	0.3	4	44	0.195298	0.10428	0.0675105	0.0295359	0.000602773
0.1	0.3	4	43	0.220122	0.108232	0.0804878	0.0387195	0.000914634
0.1	0.3	4	42	0.253547	0.115052	0.0953115	0.0490438	0.000616903
0.1	0.3	4	41	0.28821	0.143481	0.111042	0.0508422	0.00155958
0.1	0.3	4	40	0.31976	0.159407	0.130366	0.053346	0.00252525
0.1	0.3	4	39	0.372286	0.185185	0.141124	0.0558748	0.00606641
0.1	0.3	4	38	0.399871	0.205103	0.163114	0.0717054	0.0103359
0.1	0.3	4	37	0.434357	0.229262	0.189419	0.089484	0.00881777
0.1	0.3	4	36	0.487442	0.263714	0.206874	0.10542	0.0118969
0.1	0.3	4	35	0.524398	0.290441	0.227273	0.130348	0.0177139
0.1	0.3	4	34	0.550034	0.328262	0.250507	0.148073	0.0273834
0.1	0.3	4	33	0.577291	0.347127	0.28591	0.173393	0.0352257
0.1	0.3	4	32	0.609689	0.387197	0.310381	0.191696	0.0422145
0.1	0.3	4	31	0.637255	0.411765	0.335434	0.220588	0.054972
0.1	0.3	4	30	0.657578	0.451487	0.377479	0.258853	0.0704674
0.1	0.3	4	29	0.693768	0.488539	0.409742	0.303725	0.0759312
0.1	0.3	4	28	0.725725	0.531522	0.441304	0.327174	0.101087
0.1	0.3	4	27	0.757331	0.567815	0.47544	0.36107	0.120968
0.1	0.3	4	26	0.791543	0.590875	0.512611	0.41135	0.133902
0.1	0.3	4	25	0.825581	0.614029	0.55889	0.442986	0.160915
0.1	0.3	4	24	0.849393	0.668816	0.605463	0.469651	0.185888
0.1	0.3	4	23	0.860706	0.711051	0.638526	0.511128	0.205679
0.1	0.3	4	22	0.869177	0.746118	0.669643	0.542314	0.210404
0.1	0.3	4	21	0.892773	0.781225	0.699921	0.573841	0.235664
0.1	0.3	4	20	0.904213	0.812003	0.734102	0.596184	0.267886
0.1	0.3	4	19	0.907154	0.837219	0.7709	0.629421	0.297428
0.1	0.3	4	18	0.908537	0.864228	0.797154	0.668699	0.33374
0.1	0.3	4	17	0.915707	0.888569	0.826891	0.681332	0.369243
0.1	0.3	4	16	0.926373	0.902246	0.845674	0.71173	0.425957
0.1	0.3	4	15	0.939815	0.920455	0.85564	0.744949	0.473064
0.1	0.3	4	14	0.946337	0.938671	0.861584	0.768739	0.50724
0.1	0.3	4	13	0.944875	0.944014	0.891473	0.774332	0.542205
0.1	0.3	4	12	0.9473	0.943815	0.900261	0.788763	0.581882
0.1	0.3	4	11	0.956828	0.955066	0.913656	0.818062	0.612335
0.1	0.3	4	10	0.957665	0.960784	0.931373	0.833333	0.631462
0.1	0.3	4	9	0.962579	0.963931	0.932372	0.85257	0.688458
0.1	0.3	4	8	0.969434	0.969891	0.940693	0.867245	0.712591
0.1	0.3	4	7	0.973223	0.976916	0.945522	0.89012	0.742382
0.1	0.3	4	6	0.981793	0.975257	0.951914	0.90943	0.772642
0.1	0.3	4	5	0.983947	0.976865	0.961756	0.931539	0.805949
0.1	0.3	4	4	0.991404	0.977555	0.974212	0.939828	0.830468
0.1	0.3	4	3	0.992271	0.986957	0.972464	0.952174	0.835749
0.1	0.3	4	2	0.997556	0.991691	0.977028	0.961388	0.847996
0.1	0.3	4	1	0.998516	0.991098	0.978239	0.966864	0.865974
0.1	0.3	4	0	0.999	0.992	0.983	0.9675	0.876
0.1	0.3	5	80	0.000199124	0.0	0.0	0.0	0.0
0.1	0.3	5	79	0.000805477	0.0	0.0	0.0	0.0
0.1	0.3	5	78	0.00122249	0.0	0.0	0.0	0.0
0.1	0.3	5	77	0.00206101	0.0	0.0	0.0	0.0
0.1	0.3	5	76	0.00250209	0.0	0.0	0.0	0.0
0.1	0.3	5	75	0.00274146	0.0	0.0	0.0	0.0
0.1	0.3	5	74	0.00447952	0.0	0.0	0.0	0.0
0.1	0.3	5	73	0.00517911	0.0	0.0	0.0	0.0
0.1	0.3	5	72	0.00524017	0.0	0.0	0.0	0.0
0.1	0.3	5	71	0.0055212	0.000220848	0.0	0.0	0.0
0.1	0.3	5	70	0.00558534	0.000670241	0.0	0.0	0.0
0.1	0.3	5	69	0.00519657	0.000677813	0.0	0.0	0.0
0.1	0.3	5	68	0.00594422	0.000685871	0.0	0.0	0.0
0.1	0.3	5	67	0.00786309	0.000925069	0.0	0.0	0.0
0.1	0.3	5	66	0.00795508	0.000467946	0.0	0.0	0.0
0.1	0.3	5	65	0.00615239	0.000473261	0.0	0.0	0.0
0.1	0.3	5	64	0.00622307	0.00167544	0.0	0.0	0.0
0.1	0.3	5	63	0.00726392	0.00363196	0.0	0.0	0.0
0.1	0.3	5	62	0.0127389	0.0044096	0.0	0.0	0.0
0.1	0.3	5	61	0.0138751	0.00668979	0.0	0.0	0.0
0.1	0.3	5	60	0.0165414	0.00776942	0.000250627	0.0	0.0
0.1	0.3	5	59	0.0210446	0.010142	0.000507099	0.0	0.0
0.1	0.3	5	58	0.0241149	0.0105182	0.000256542	0.0	0.0
0.1	0.3	5	57	0.0267255	0.00985989	0.000778412	0.0	0.0
0.1	0.3	5	56	0.0301837	0.0131234	0.00104987	0.0	0.0
0.1	0.3	5	55	0.0342539	0.0138078	0.0015932	0.0	0.0
0.1	0.3	5	54	0.042696	0.018797	0.00241676	0.0	0.0
0.1	0.3	5	53	0.0486413	0.0206522	0.00298913	0.0	0.0
0.1	0.3	5	52	0.0514019	0.0269379	0.00329852	0.0	0.0
0.1	0.3	5	51	0.0586763	0.0286429	0.00278087	0.0	0.0
0.1	0.3	5	50	0.0646794	0.0298088	0.00365579	0.0	0.0
0.1	0.3	5	49	0.0799659	0.0364257	0.00512237	0.0	0.0
0.1	0.3	5	48	0.0906736	0.0451929	0.00978699	0.0	0.0
0.1	0.3	5	47	0.112114	0.0535818	0.0154339	0.000873617	0.0
0.1	0.3	5	46	0.125442	0.0627208	0.0206125	0.000883392	0.0
0.1	0.3	5	45	0.144815	0.0744934	0.0256257	0.00208582	0.0
0.1	0.3	5	44	0.170585	0.0886076	0.0301386	0.00361664	0.000301386
0.1	0.3	5	43	0.183841	0.104573	0.0310976	0.0054878	0.000304878
0.1	0.3	5	42	0.211289	0.114744	0.0379395	0.00647748	0.00123381
0.1	0.3	5	41	0.237991	0.114161	0.04398	0.00810979	0.000935745
0.1	0.3	5	40	0.256944	0.131313	0.0489268	0.0107323	0.000315657
0.1	0.3	5	39	0.277139	0.14272	0.057152	0.01341	0.0
0.1	0.3	5	38	0.303295	0.161176	0.0620155	0.0193798	0.0
0.1	0.3	5	37	0.319726	0.171457	0.0679295	0.0274331	0.000326584
0.1	0.3	5	36	0.347323	0.188698	0.0895572	0.0270985	0.000330469
0.1	0.3	5	35	0.354278	0.220254	0.104612	0.0381016	0.0
0.1	0.3	5	34	0.378634	0.243746	0.12069	0.0446247	0.000338066
0.1	0.3	5	33	0.408345	0.273598	0.139877	0.0554036	0.000341997
0.1	0.3	5	32	0.432526	0.29308	0.153287	0.0622837	0.000692042
0.1	0.3	5	31	0.477941	0.32598	0.169118	0.072479	0.00105042
0.1	0.3	5	30	0.516643	0.352337	0.185552	0.0810907	0.00283286
0.1	0.3	5	29	0.564828	0.38861	0.207736	0.0902579	0.00644699
0.1	0.3	5	28	0.594203	0.428261	0.232609	0.0891304	0.00942029
0.1	0.3	5	27	0.606305	0.47324	0.27456	0.103739	0.0142962
0.1	0.3	5	26	0.642433	0.520401	0.327522	0.127226	0.0222552
0.1	0.3	5	25	0.664291	0.546137	0.359715	0.154164	0.0251313
0.1	0.3	5	24	0.685129	0.5717	0.383915	0.19044	0.0333839
0.1	0.3	5	23	0.710284	0.621642	0.415963	0.200691	0.0402916
0.1	0.3	5	22	0.737578	0.657609	0.444488	0.229425	0.0461957
0.1	0.3	5	21	0.762765	0.67989	0.489788	0.267086	0.0573449
0.1	0.3	5	20	0.787361	0.691971	0.525437	0.328299	0.0771065
0.1	0.3	5	19	0.813103	0.707797	0.562701	0.349678	0.0944534
0.1	0.3	5	18	0.840244	0.728862	0.588211	0.383333	0.113821
0.1	0.3	5	17	0.862664	0.747122	0.625	0.409951	0.133635
0.1	0.3	5	16	0.890599	0.775374	0.66223	0.452163	0.156822
0.1	0.3	5	15	0.892256	0.791667	0.699074	0.483165	0.174242
0.1	0.3	5	14	0.900767	0.81644	0.728705	0.531942	0.181857
0.1	0.3	5	13	0.916882	0.845823	0.74031	0.57149	0.198966
0.1	0.3	5	12	0.928571	0.855836	0.77831	0.59669	0.216899
0.1	0.3	5	11	0.929515	0.878414	0.799119	0.638326	0.24185
0.1	0.3	5	10	0.934938	0.903298	0.816399	0.663102	0.270945
0.1	0.3	5	9	0.937782	0.919748	0.842651	0.674031	0.296664
0.1	0.3	5	8	0.939325	0.924726	0.872263	0.714416	0.343066
0.1	0.3	5	7	0.954294	0.929363	0.887812	0.739612	0.38458
0.1	0.3	5	6	0.961718	0.939309	0.905229	0.760971	0.436975
0.1	0.3	5	5	0.971671	0.945703	0.910293	0.78848	0.464117
0.1	0.3	5	4	0.970869	0.951767	0.925024	0.809456	0.50382
0.1	0.3	5	3	0.97343	0.958937	0.931401	0.826087	0.542029
0.1	0.3	5	2	0.981916	0.95259	0.950635	0.848974	0.584555
0.1	0.3	5	1	0.985163	0.966864	0.961424	0.859545	0.627102
0.1	0.3	5	0	0.9875	0.975	0.965	0.8875	0.6745
0.1	0.3	6	80	0.000199124	0.0	0.0	0.0	0.0
0.1	0.3	6	79	0.000402739	0.0	0.0	0.0	0.0
0.1	0.3	6	78	0.000203749	0.0	0.0	0.0	0.0
0.1	0.3	6	77	0.000412201	0.0	0.0	0.0	0.0
0.1	0.3	6	76	0.00104254	0.0	0.0	0.0	0.0
0.1	0.3	6	75	0.00168705	0.0	0.0	0.0	0.0
0.1	0.3	6	74	0.00255973	0.0	0.0	0.0	0.0
0.1	0.3	6	73	0.00302115	0.000215796	0.0	0.0	0.0
0.1	0.3	6	72	0.00305677	0.000436681	0.0	0.0	0.0
0.1	0.3	6	71	0.00375442	0.000883392	0.0	0.0	0.0
0.1	0.3	6	70	0.00379803	0.00201072	0.0	0.0	0.0
0.1	0.3	6	69	0.00474469	0.00158156	0.0	0.0	0.0
0.1	0.3	6	68	0.00548697	0.00320073	0.0	0.0	0.0
0.1	0.3	6	67	0.00601295	0.00300648	0.0	0.0	0.0
0.1	0.3	6	66	0.00561535	0.00327562	0.0	0.0	0.0
0.1	0.3	6	65	0.00615239	0.00260293	0.0	0.0	0.0
0.1	0.3	6	64	0.00598372	0.00239349	0.0	0.0	0.0
0.1	0.3	6	63	0.00774818	0.00460048	0.0	0.0	0.0
0.1	0.3	6	62	0.0105341	0.00587947	0.0	0.0	0.0
0.1	0.3	6	61	0.0133796	0.00693756	0.0	0.0	0.0
0.1	0.3	6	60	0.0165414	0.00802005	0.000250627	0.0	0.0
0.1	0.3	6	59	0.0177485	0.00786004	0.00025355	0.0	0.0
0.1	0.3	6	58	0.0210364	0.00949205	0.0	0.000256542	0.0
0.1	0.3	6	57	0.026985	0.00934094	0.0	0.0	0.0
0.1	0.3	6	56	0.0333333	0.00971129	0.000262467	0.0	0.0
0.1	0.3	6	55	0.0358471	0.0124801	0.0	0.0	0.0
0.1	0.3	6	54	0.0443072	0.0161117	0.000268528	0.0	0.0
0.1	0.3	6	53	0.0576087	0.0192935	0.0	0.0	0.0
0.1	0.3	6	52	0.0648708	0.0261132	0.000549753	0.0	0.0
0.1	0.3	6	51	0.0700779	0.03198	0.0	0.0	0.0
0.1	0.3	6	50	0.0770529	0.0435883	0.00056243	0.0	0.0
0.1	0.3	6	49	0.0987479	0.0546386	0.00199203	0.0	0.0
0.1	0.3	6	48	0.111687	0.0687968	0.00230282	0.0	0.0
0.1	0.3	6	47	0.124636	0.0815376	0.00465929	0.0	0.0
0.1	0.3	6	46	0.1596	0.0927562	0.0073616	0.0	0.0
0.1	0.3	6	45	0.186234	0.109654	0.00774732	0.000297974	0.0
0.1	0.3	6	44	0.202833	0.112116	0.00904159	0.000301386	0.0
0.1	0.3	6	43	0.226829	0.12622	0.0137195	0.0	0.0
0.1	0.3	6	42	0.244911	0.142813	0.0212832	0.0	0.0
0.1	0.3	6	41	0.268247	0.169682	0.0299439	0.000311915	0.0
0.1	0.3	6	40	0.304609	0.188447	0.0363005	0.00157828	0.0
0.1	0.3	6	39	0.349298	0.210409	0.0427842	0.00319285	0.0
0.1	0.3	6	38	0.389535	0.222545	0.0542636	0.00452196	0.0
0.1	0.3	6	37	0.422926	0.250816	0.0669497	0.00587851	0.000326584
0.1	0.3	6	36	0.46464	0.277264	0.0879048	0.00892267	0.000991408
0.1	0.3	6	35	0.495321	0.294452	0.0989305	0.0123663	0.00167112
0.1	0.3	6	34	0.538201	0.317106	0.120352	0.0138607	0.00169033
0.1	0.3	6	33	0.592681	0.362517	0.136799	0.0191518	0.00102599
0.1	0.3	6	32	0.593426	0.393772	0.168858	0.0221453	0.00207612
0.1	0.3	6	31	0.611345	0.429272	0.188375	0.0266106	0.00420168
0.1	0.3	6	30	0.636331	0.450779	0.212465	0.0325779	0.00283286
0.1	0.3	6	29	0.665473	0.475287	0.244269	0.0354585	0.00358166
0.1	0.3	6	28	0.689855	0.500725	0.276087	0.0398551	0.00181159
0.1	0.3	6	27	0.707845	0.547654	0.329179	0.0410557	0.000366569
0.1	0.3	6	26	0.752226	0.585682	0.348294	0.0459941	0.00074184
0.1	0.3	6	25	0.769692	0.627907	0.366842	0.0645161	0.00187547
0.1	0.3	6	24	0.797041	0.659712	0.414643	0.073217	0.00341426
0.1	0.3	6	23	0.817728	0.694551	0.450499	0.0917114	0.0076746
0.1	0.3	6	22	0.82337	0.723991	0.490295	0.109472	0.00892857
0.1	0.3	6	21	0.846819	0.756481	0.523566	0.124116	0.0113904
0.1	0.3	6	20	0.856916	0.787758	0.552464	0.15938	0.0151033
0.1	0.3	6	19	0.864148	0.80426	0.583601	0.187701	0.0188907
0.1	0.3	6	18	0.880488	0.813008	0.618699	0.199593	0.0256098
0.1	0.3	6	17	0.891859	0.837993	0.649671	0.238898	0.0341283
0.1	0.3	6	16	0.906822	0.847338	0.682196	0.252496	0.0403494
0.1	0.3	6	15	0.918771	0.875421	0.723064	0.270202	0.0517677
0.1	0.3	6	14	0.925468	0.883731	0.747445	0.321124	0.0536627
0.1	0.3	6	13	0.929802	0.89621	0.776055	0.349268	0.0508183
0.1	0.3	6	12	0.93554	0.906794	0.797909	0.38676	0.0622822
0.1	0.3	6	11	0.943612	0.917181	0.822026	0.437445	0.0735683
0.1	0.3	6	10	0.939394	0.932709	0.826649	0.494652	0.0926916
0.1	0.3	6	9	0.944995	0.945897	0.856177	0.507214	0.110911
0.1	0.3	6	8	0.947993	0.94708	0.858577	0.550182	0.130931
0.1	0.3	6	7	0.955217	0.95891	0.873961	0.600185	0.152355
0.1	0.3	6	6	0.953315	0.964986	0.883287	0.632586	0.1676
0.1	0.3	6	5	0.959396	0.965534	0.895184	0.656752	0.186497
0.1	0.3	6	4	0.966571	0.968959	0.900191	0.696275	0.21872
0.1	0.3	6	3	0.968116	0.971014	0.916425	0.72029	0.232367
0.1	0.3	6	2	0.968719	0.973607	0.942815	0.753177	0.275171
0.1	0.3	6	1	0.970821	0.966864	0.948071	0.785361	0.306133
0.1	0.3	6	0	0.9815	0.967	0.952	0.803	0.327
0.1	0.3	7	80	0.000199124	0.0	0.0	0.0	0.0
0.1	0.3	7	79	0.000805477	0.0	0.0	0.0	0.0
0.1	0.3	7	78	0.000814996	0.0	0.0	0.0	0.0
0.1	0.3	7	77	0.0014427	0.0	0.0	0.0	0.0
0.1	0.3	7	76	0.00145955	0.0	0.0	0.0	0.0
0.1	0.3	7	75	0.00253058	0.0	0.0	0.0	0.0
0.1	0.3	7	74	0.00341297	0.0	0.0	0.0	0.0
0.1	0.3	7	73	0.00366854	0.0	0.0	0.0	0.0
0.1	0.3	7	72	0.00414847	0.0	0.0	0.0	0.0
0.1	0.3	7	71	0.00706714	0.0	0.0	0.0	0.0
0.1	0.3	7	70	0.00692583	0.0	0.0	0.0	0.0
0.1	0.3	7	69	0.0117488	0.0	0.0	0.0	0.0
0.1	0.3	7	68	0.0137174	0.0	0.0	0.0	0.0
0.1	0.3	7	67	0.0161887	0.000231267	0.0	0.0	0.0
0.1	0.3	7	66	0.017548	0.0	0.0	0.0	0.0
0.1	0.3	7	65	0.0224799	0.000473261	0.0	0.0	0.0
0.1	0.3	7	64	0.0275251	0.000239349	0.0	0.0	0.0
0.1	0.3	7	63	0.033414	0.000484262	0.0	0.0	0.0
0.1	0.3	7	62	0.033807	0.000489956	0.0	0.0	0.0
0.1	0.3	7	61	0.0411298	0.00074331	0.0	0.0	0.0
0.1	0.3	7	60	0.0443609	0.00100251	0.0	0.0	0.0
0.1	0.3	7	59	0.048428	0.000760649	0.0	0.0	0.0
0.1	0.3	7	58	0.0531042	0.00153925	0.0	0.0	0.0
0.1	0.3	7	57	0.0627919	0.00285418	0.0	0.0	0.0
0.1	0.3	7	56	0.0734908	0.00498688	0.0	0.0	0.0
0.1	0.3	7	55	0.0780669	0.00902815	0.0	0.0	0.0
0.1	0.3	7	54	0.0883459	0.0112782	0.0	0.0	0.0
0.1	0.3	7	53	0.102446	0.0125	0.000271739	0.0	0.0
0.1	0.3	7	52	0.103353	0.0184167	0.000274876	0.0	0.0
0.1	0.3	7	51	0.112903	0.0219689	0.00111235	0.0	0.0
0.1	0.3	7	50	0.12036	0.0264342	0.000843645	0.0	0.0
0.1	0.3	7	49	0.138019	0.0307342	0.00256118	0.0	0.0
0.1	0.3	7	48	0.158895	0.0368451	0.00287853	0.0	0.0
0.1	0.3	7	47	0.177053	0.0372743	0.0049505	0.0	0.0
0.1	0.3	7	46	0.200824	0.048881	0.00471143	0.0	0.0
0.1	0.3	7	45	0.237485	0.0581049	0.00774732	0.0	0.0
0.1	0.3	7	44	0.245931	0.0753466	0.00994575	0.0	0.0
0.1	0.3	7	43	0.278963	0.0804878	0.0137195	0.000304878	0.0
0.1	0.3	7	42	0.306909	0.100864	0.0188155	0.0	0.0
0.1	0.3	7	41	0.342795	0.127573	0.0187149	0.000311915	0.0
0.1	0.3	7	40	0.380682	0.137311	0.0227273	0.000631313	0.0
0.1	0.3	7	39	0.412835	0.153895	0.0210728	0.0	0.0
0.1	0.3	7	38	0.454134	0.184109	0.0290698	0.000322997	0.0
0.1	0.3	7	37	0.484977	0.217178	0.0375572	0.000653168	0.0
0.1	0.3	7	36	0.517845	0.23926	0.0436219	0.00165235	0.0
0.1	0.3	7	35	0.533757	0.282754	0.0514706	0.0013369	0.0
0.1	0.3	7	34	0.567613	0.321501	0.0625423	0.00169033	0.0
0.1	0.3	7	33	0.599521	0.375513	0.0683995	0.00273598	0.0
0.1	0.3	7	32	0.64083	0.404498	0.0851211	0.00276817	0.0
0.1	0.3	7	31	0.670868	0.432073	0.0969888	0.0035014	0.0
0.1	0.3	7	30	0.707861	0.470609	0.116856	0.0046034	0.0
0.1	0.3	7	29	0.731017	0.494628	0.122493	0.00680516	0.0
0.1	0.3	7	28	0.748188	0.521014	0.146377	0.0115942	0.0
0.1	0.3	7	27	0.769428	0.567449	0.162023	0.0172287	0.000366569
0.1	0.3	7	26	0.792285	0.598294	0.180267	0.0204006	0.00037092
0.1	0.3	7	25	0.810203	0.64141	0.210428	0.0243811	0.000750188
0.1	0.3	7	24	0.820561	0.675645	0.229894	0.022003	0.00151745
0.1	0.3	7	23	0.831159	0.704144	0.237913	0.0268611	0.0038373
0.1	0.3	7	22	0.849767	0.743789	0.26514	0.0329969	0.00504658
0.1	0.3	7	21	0.872349	0.782797	0.286724	0.0404556	0.0043205
0.1	0.3	7	20	0.88434	0.814785	0.327901	0.0472973	0.00357711
0.1	0.3	7	19	0.900322	0.829984	0.351286	0.0506431	0.00602894
0.1	0.3	7	18	0.90935	0.852439	0.39065	0.0650407	0.00447154
0.1	0.3	7	17	0.92352	0.871299	0.432566	0.0871711	0.00575658
0.1	0.3	7	16	0.932612	0.882696	0.455075	0.114393	0.00873544
0.1	0.3	7	15	0.943182	0.903199	0.494949	0.142256	0.0113636
0.1	0.3	7	14	0.952726	0.919932	0.539608	0.156729	0.0136286
0.1	0.3	7	13	0.958656	0.937554	0.587855	0.184755	0.0167959
0.1	0.3	7	12	0.962979	0.950784	0.619338	0.216463	0.0152439
0.1	0.3	7	11	0.966079	0.95815	0.648018	0.24978	0.0237885
0.1	0.3	7	10	0.975045	0.96836	0.692513	0.272282	0.0236185
0.1	0.3	7	9	0.976105	0.96844	0.728133	0.306583	0.0333634
0.1	0.3	7	8	0.976734	0.973996	0.760036	0.333029	0.0506387
0.1	0.3	7	7	0.981533	0.972761	0.78024	0.404894	0.0641736
0.1	0.3	7	6	0.985061	0.973856	0.795518	0.429972	0.0849673
0.1	0.3	7	5	0.986308	0.975449	0.799339	0.468839	0.108121
0.1	0.3	7	4	0.989016	0.974212	0.829035	0.490449	0.110315
0.1	0.3	7	3	0.991787	0.978744	0.842995	0.517391	0.121739
0.1	0.3	7	2	0.994135	0.983382	0.860704	0.559629	0.128055
0.1	0.3	7	1	0.99456	0.982196	0.883284	0.596934	0.14639
0.1	0.3	7	0	0.9985	0.9835	0.8915	0.651	0.163
0.1	0.3	8	80	0.000199124	0.0	0.0	0.0	0.0
0.1	0.3	8	79	0.000604108	0.0	0.0	0.0	0.0
0.1	0.3	8	78	0.00162999	0.0	0.0	0.0	0.0
0.1	0.3	8	77	0.0016488	0.0	0.0	0.0	0.0
0.1	0.3	8	76	0.00208507	0.0	0.0	0.0	0.0
0.1	0.3	8	75	0.00274146	0.0	0.0	0.0	0.0
0.1	0.3	8	74	0.00277304	0.0	0.0	0.0	0.0
0.1	0.3	8	73	0.00280535	0.0	0.0	0.0	0.0
0.1	0.3	8	72	0.00327511	0.0	0.0	0.0	0.0
0.1	0.3	8	71	0.00331272	0.0	0.0	0.0	0.0
0.1	0.3	8	70	0.00513852	0.0	0.0	0.0	0.0
0.1	0.3	8	69	0.00497063	0.0	0.0	0.0	0.0
0.1	0.3	8	68	0.00502972	0.0	0.0	0.0	0.0
0.1	0.3	8	67	0.00578168	0.0	0.0	0.0	0.0
0.1	0.3	8	66	0.00561535	0.000233973	0.0	0.0	0.0
0.1	0.3	8	65	0.00591576	0.0	0.0	0.0	0.0
0.1	0.3	8	64	0.00646242	0.0	0.0	0.0	0.0
0.1	0.3	8	63	0.00799031	0.0	0.0	0.0	0.0
0.1	0.3	8	62	0.011514	0.0	0.0	0.0	0.0
0.1	0.3	8	61	0.0131318	0.0	0.0	0.0	0.0
0.1	0.3	8	60	0.0162907	0.000250627	0.0	0.0	0.0
0.1	0.3	8	59	0.0207911	0.000507099	0.0	0.0	0.0
0.1	0.3	8	58	0.0223191	0.00153925	0.0	0.0	0.0
0.1	0.3	8	57	0.0243902	0.00129735	0.0	0.0	0.0
0.1	0.3	8	56	0.0301837	0.0023622	0.0	0.0	0.0
0.1	0.3	8	55	0.0337228	0.00345194	0.000265534	0.0	0.0
0.1	0.3	8	54	0.0394737	0.00241676	0.000537057	0.000268528	0.0
0.1	0.3	8	53	0.0413043	0.00298913	0.000815217	0.000271739	0.0
0.1	0.3	8	52	0.0431556	0.0046729	0.0	0.000549753	0.0
0.1	0.3	8	51	0.0497775	0.00556174	0.0	0.0	0.0
0.1	0.3	8	50	0.0506187	0.00703037	0.0	0.0	0.0
0.1	0.3	8	49	0.0589072	0.011383	0.0	0.0	0.0
0.1	0.3	8	48	0.0604491	0.0146805	0.000575705	0.0	0.0
0.1	0.3	8	47	0.0754222	0.0142691	0.000291206	0.0	0.0
0.1	0.3	8	46	0.0774441	0.0153121	0.000883392	0.000294464	0.0
0.1	0.3	8	45	0.0926698	0.0196663	0.000595948	0.000297974	0.0
0.1	0.3	8	44	0.10428	0.0198915	0.00180832	0.0	0.0
0.1	0.3	8	43	0.12622	0.0237805	0.0027439	0.0	0.0
0.1	0.3	8	42	0.148057	0.0212832	0.00400987	0.0	0.0
0.1	0.3	8	41	0.164379	0.0265128	0.00436681	0.0	0.0
0.1	0.3	8	40	0.183396	0.0344066	0.00189394	0.0	0.0
0.1	0.3	8	39	0.202427	0.0363985	0.00159642	0.0	0.0
0.1	0.3	8	38	0.21447	0.0442506	0.000968992	0.0	0.0
0.1	0.3	8	37	0.240039	0.048661	0.000979752	0.0	0.0
0.1	0.3	8	36	0.270985	0.0617978	0.000991408	0.0	0.0
0.1	0.3	8	35	0.296123	0.0762032	0.000668449	0.000334225	0.0
0.1	0.3	8	34	0.313387	0.0892495	0.0020284	0.0010142	0.0
0.1	0.3	8	33	0.346101	0.106019	0.00273598	0.00205198	0.0
0.1	0.3	8	32	0.381315	0.115571	0.00311419	0.00276817	0.0
0.1	0.3	8	31	0.421569	0.136905	0.0052521	0.00385154	0.0
0.1	0.3	8	30	0.444051	0.151912	0.00708215	0.00672805	0.0
0.1	0.3	8	29	0.503223	0.176934	0.0103868	0.0100287	0.0
0.1	0.3	8	28	0.530072	0.206159	0.0105072	0.00942029	0.0
0.1	0.3	8	27	0.56305	0.227273	0.00989736	0.00989736	0.0
0.1	0.3	8	26	0.610905	0.250371	0.0200297	0.00853116	0.0
0.1	0.3	8	25	0.642911	0.283571	0.0213803	0.0123781	0.0
0.1	0.3	8	24	0.679059	0.311836	0.0265554	0.0163126	0.000758725
0.1	0.3	8	23	0.718342	0.343438	0.0276285	0.0195702	0.00153492
0.1	0.3	8	22	0.750388	0.390916	0.0392081	0.0221273	0.00232919
0.1	0.3	8	21	0.786724	0.434407	0.0487038	0.0274941	0.00274941
0.1	0.3	8	20	0.787361	0.463037	0.0588235	0.0361685	0.00198728
0.1	0.3	8	19	0.808682	0.504019	0.0643087	0.0434084	0.00522508
0.1	0.3	8	18	0.827236	0.54878	0.0813008	0.050813	0.00365854
0.1	0.3	8	17	0.836349	0.581414	0.106086	0.051398	0.00411184
0.1	0.3	8	16	0.862313	0.617304	0.132696	0.0657238	0.00499168
0.1	0.3	8	15	0.878367	0.664562	0.147306	0.0782828	0.00378788
0.1	0.3	8	14	0.890545	0.724446	0.179302	0.0830494	0.00468484
0.1	0.3	8	13	0.890612	0.745047	0.211025	0.0977606	0.00645995
0.1	0.3	8	12	0.905052	0.770035	0.248258	0.116289	0.00696864
0.1	0.3	8	11	0.920705	0.788546	0.285022	0.121145	0.0123348
0.1	0.3	8	10	0.929144	0.806595	0.311052	0.148396	0.0129234
0.1	0.3	8	9	0.935978	0.814698	0.376014	0.158251	0.0162308
0.1	0.3	8	8	0.944799	0.822536	0.418339	0.179745	0.0196168
0.1	0.3	8	7	0.957064	0.84626	0.463527	0.201293	0.0226223
0.1	0.3	8	6	0.961718	0.85761	0.516807	0.214753	0.0266106
0.1	0.3	8	5	0.965061	0.875354	0.577904	0.24882	0.0316336
0.1	0.3	8	4	0.97469	0.888252	0.620344	0.277937	0.0425024
0.1	0.3	8	3	0.968599	0.909179	0.657971	0.310628	0.0478261
0.1	0.3	8	2	0.974096	0.915934	0.680841	0.353861	0.0508309
0.1	0.3	8	1	0.976261	0.924332	0.693373	0.39367	0.0637982
0.1	0.3	8	0	0.9775	0.944	0.7315	0.417	0.0835
0.1	0.3	9	80	0.000199124	0.0	0.0	0.0	0.0
0.1	0.3	9	79	0.000201369	0.0	0.0	0.0	0.0
0.1	0.3	9	78	0.00122249	0.0	0.0	0.0	0.0
0.1	0.3	9	77	0.0010305	0.0	0.0	0.0	0.0
0.1	0.3	9	76	0.000834028	0.0	0.0	0.0	0.0
0.1	0.3	9	75	0.000843526	0.0	0.0	0.0	0.0
0.1	0.3	9	74	0.00106655	0.0	0.0	0.0	0.0
0.1	0.3	9	73	0.00151057	0.0	0.0	0.0	0.0
0.1	0.3	9	72	0.00131004	0.0	0.0	0.0	0.0
0.1	0.3	9	71	0.00176678	0.0	0.0	0.0	0.0
0.1	0.3	9	70	0.0015639	0.0	0.0	0.0	0.0
0.1	0.3	9	69	0.00135563	0.0	0.0	0.0	0.0
0.1	0.3	9	68	0.00205761	0.0	0.0	0.0	0.0
0.1	0.3	9	67	0.00115634	0.000231267	0.0	0.0	0.0
0.1	0.3	9	66	0.000935891	0.000467946	0.0	0.0	0.0
0.1	0.3	9	65	0.000946522	0.00118315	0.0	0.0	0.0
0.1	0.3	9	64	0.00119674	0.000957396	0.0	0.0	0.0
0.1	0.3	9	63	0.00217918	0.00242131	0.0	0.0	0.0
0.1	0.3	9	62	0.00171485	0.00342969	0.000244978	0.0	0.0
0.1	0.3	9	61	0.00222993	0.00272547	0.00074331	0.0	0.0
0.1	0.3	9	60	0.00250627	0.00325815	0.000501253	0.0	0.0
0.1	0.3	9	59	0.0030426	0.00481744	0.00126775	0.0	0.0
0.1	0.3	9	58	0.00205233	0.00641355	0.00128271	0.0	0.0
0.1	0.3	9	57	0.00259471	0.00726518	0.000778412	0.0	0.0
0.1	0.3	9	56	0.00367454	0.00892388	0.000262467	0.0	0.0
0.1	0.3	9	55	0.00265534	0.011418	0.0	0.0	0.0
0.1	0.3	9	54	0.00295381	0.0112782	0.0	0.0	0.0
0.1	0.3	9	53	0.00461957	0.0125	0.000271739	0.0	0.0
0.1	0.3	9	52	0.00412314	0.0142936	0.000824629	0.0	0.0
0.1	0.3	9	51	0.00305895	0.016129	0.0	0.0	0.0
0.1	0.3	9	50	0.00309336	0.0179978	0.000281215	0.0	0.0
0.1	0.3	9	49	0.00313034	0.0227661	0.000853728	0.0	0.0
0.1	0.3	9	48	0.00402994	0.0207254	0.00172712	0.0	0.0
0.1	0.3	9	47	0.0049505	0.0192196	0.00262085	0.0	0.0
0.1	0.3	9	46	0.00647821	0.0188457	0.00206125	0.0	0.0
0.1	0.3	9	45	0.00834327	0.0259237	0.00178784	0.0	0.0
0.1	0.3	9	44	0.0129596	0.0283303	0.00361664	0.0	0.0
0.1	0.3	9	43	0.0118902	0.0310976	0.00426829	0.0	0.0
0.1	0.3	9	42	0.0138803	0.0397903	0.00524368	0.0	0.0
0.1	0.3	9	41	0.0140362	0.0402371	0.00592639	0.0	0.0
0.1	0.3	9	40	0.0173611	0.0400884	0.0094697	0.000315657	0.0
0.1	0.3	9	39	0.0217114	0.0402299	0.00925926	0.00063857	0.0
0.1	0.3	9	38	0.0239018	0.0448966	0.0132429	0.000645995	0.0
0.1	0.3	9	37	0.0277596	0.0574788	0.0130634	0.00130634	0.0
0.1	0.3	9	36	0.0350297	0.0670853	0.0191672	0.00165235	0.0
0.1	0.3	9	35	0.0414439	0.0705214	0.022393	0.0026738	0.0
0.1	0.3	9	34	0.0439486	0.0824882	0.0300879	0.00439486	0.0
0.1	0.3	9	33	0.0448016	0.0937073	0.0355677	0.00581395	0.0
0.1	0.3	9	32	0.0546713	0.110727	0.0370242	0.00553633	0.0
0.1	0.3	9	31	0.0668768	0.12535	0.0448179	0.00770308	0.00035014
0.1	0.3	9	30	0.0743626	0.155099	0.0524079	0.0106232	0.000708215
0.1	0.3	9	29	0.0863181	0.182307	0.0641117	0.0118195	0.00179083
0.1	0.3	9	28	0.105797	0.208333	0.0793478	0.0126812	0.00362319
0.1	0.3	9	27	0.128299	0.224707	0.0945748	0.0153959	0.00439883
0.1	0.3	9	26	0.16951	0.252226	0.107938	0.0241098	0.00482196
0.1	0.3	9	25	0.203301	0.284696	0.124156	0.0307577	0.00450113
0.1	0.3	9	24	0.231411	0.328149	0.128225	0.0311077	0.00341426
0.1	0.3	9	23	0.23561	0.356101	0.155027	0.0391404	0.0038373
0.1	0.3	9	22	0.263587	0.373835	0.179736	0.0500776	0.00427019
0.1	0.3	9	21	0.300471	0.406127	0.191673	0.0530244	0.00785546
0.1	0.3	9	20	0.326312	0.43124	0.220986	0.0556439	0.00834658
0.1	0.3	9	19	0.354502	0.463424	0.248794	0.0614952	0.0104502
0.1	0.3	9	18	0.397561	0.488211	0.265447	0.0642276	0.0097561
0.1	0.3	9	17	0.442845	0.529194	0.308388	0.0719572	0.00904605
0.1	0.3	9	16	0.457987	0.540349	0.337354	0.0848586	0.00998336
0.1	0.3	9	15	0.474747	0.564394	0.374579	0.106481	0.0164141
0.1	0.3	9	14	0.50937	0.598382	0.38799	0.125213	0.0221465
0.1	0.3	9	13	0.533592	0.620586	0.432817	0.147717	0.0211025
0.1	0.3	9	12	0.558798	0.648519	0.469077	0.175958	0.0278746
0.1	0.3	9	11	0.601762	0.662555	0.488987	0.199559	0.0299559
0.1	0.3	9	10	0.628342	0.684492	0.529857	0.236185	0.040107
0.1	0.3	9	9	0.661407	0.712353	0.570334	0.269612	0.0536519
0.1	0.3	9	8	0.687956	0.724453	0.618157	0.296533	0.0629562
0.1	0.3	9	7	0.714681	0.749307	0.66482	0.330563	0.0729455
0.1	0.3	9	6	0.726891	0.77591	0.704015	0.368347	0.0826331
0.1	0.3	9	5	0.748347	0.798867	0.7356	0.397545	0.0977337
0.1	0.3	9	4	0.796084	0.805635	0.780802	0.440306	0.108883
0.1	0.3	9	3	0.813527	0.834783	0.815459	0.493237	0.124155
0.1	0.3	9	2	0.833333	0.85435	0.828446	0.519062	0.155914
0.1	0.3	9	1	0.844708	0.877844	0.855094	0.559347	0.178042
0.1	0.3	9	0	0.8575	0.889	0.8765	0.583	0.205
0.1	0.3	10	80	0.000199124	0.0	0.0	0.0	0.0
0.1	0.3	10	79	0.000402739	0.0	0.0	0.0	0.0
0.1	0.3	10	78	0.000611247	0.0	0.0	0.0	0.0
0.1	0.3	10	77	0.000618302	0.0	0.0	0.0	0.0
0.1	0.3	10	76	0.000417014	0.0	0.0	0.0	0.0
0.1	0.3	10	75	0.000843526	0.0	0.0	0.0	0.0
0.1	0.3	10	74	0.00127986	0.0	0.0	0.0	0.0
0.1	0.3	10	73	0.00172637	0.0	0.0	0.0	0.0
0.1	0.3	10	72	0.00174672	0.0	0.0	0.0	0.0
0.1	0.3	10	71	0.00198763	0.000220848	0.0	0.0	0.0
0.1	0.3	10	70	0.00312779	0.000893655	0.0	0.0	0.0
0.1	0.3	10	69	0.00384094	0.000451875	0.0	0.0	0.0
0.1	0.3	10	68	0.00365798	0.00114312	0.0	0.0	0.0
0.1	0.3	10	67	0.00416281	0.000231267	0.0	0.0	0.0
0.1	0.3	10	66	0.00374357	0.000233973	0.0	0.0	0.0
0.1	0.3	10	65	0.00378609	0.0	0.0	0.0	0.0
0.1	0.3	10	64	0.00263284	0.000239349	0.0	0.0	0.0
0.1	0.3	10	63	0.00217918	0.000484262	0.0	0.0	0.0
0.1	0.3	10	62	0.00514454	0.000244978	0.0	0.0	0.0
0.1	0.3	10	61	0.00668979	0.00074331	0.0	0.0	0.0
0.1	0.3	10	60	0.00902256	0.00100251	0.0	0.0	0.0
0.1	0.3	10	59	0.0109026	0.00126775	0.0	0.0	0.0
0.1	0.3	10	58	0.00872242	0.00153925	0.0	0.0	0.0
0.1	0.3	10	57	0.0111572	0.00233524	0.0	0.0	0.0
0.1	0.3	10	56	0.0120735	0.0023622	0.0	0.0	0.0
0.1	0.3	10	55	0.0130112	0.00345194	0.0	0.0	0.0
0.1	0.3	10	54	0.0128894	0.0037594	0.0	0.0	0.0
0.1	0.3	10	53	0.0171196	0.00461957	0.0	0.0	0.0
0.1	0.3	10	52	0.0230896	0.00522265	0.0	0.0	0.0
0.1	0.3	10	51	0.0272525	0.0083426	0.000278087	0.0	0.0
0.1	0.3	10	50	0.0314961	0.00928009	0.0	0.0	0.0
0.1	0.3	10	49	0.0367103	0.00910643	0.0	0.0	0.0
0.1	0.3	10	48	0.0411629	0.0106505	0.0	0.0	0.0
0.1	0.3	10	47	0.0428072	0.012813	0.000291206	0.0	0.0
0.1	0.3	10	46	0.048881	0.0150177	0.00117786	0.0	0.0
0.1	0.3	10	45	0.0533373	0.0187723	0.0011919	0.0	0.0
0.1	0.3	10	44	0.0593731	0.0189873	0.00120555	0.0	0.0
0.1	0.3	10	43	0.0670732	0.0240854	0.00121951	0.0	0.0
0.1	0.3	10	42	0.0589143	0.034855	0.00123381	0.0	0.0
0.1	0.3	10	41	0.0611354	0.0393013	0.00218341	0.0	0.0
0.1	0.3	10	40	0.0637626	0.0454545	0.00252525	0.0	0.0
0.1	0.3	10	39	0.0641762	0.0539591	0.00287356	0.0	0.0
0.1	0.3	10	38	0.0765504	0.0633075	0.00452196	0.0	0.0
0.1	0.3	10	37	0.0862182	0.0656434	0.0081646	0.0	0.0
0.1	0.3	10	36	0.0925314	0.0713814	0.0109055	0.0	0.0
0.1	0.3	10	35	0.118316	0.0812166	0.0106952	0.0	0.0
0.1	0.3	10	34	0.135903	0.0899256	0.0108181	0.0	0.0
0.1	0.3	10	33	0.147401	0.100205	0.0133379	0.000341997	0.0
0.1	0.3	10	32	0.163668	0.119377	0.0200692	0.000692042	0.0
0.1	0.3	10	31	0.188725	0.136555	0.0206583	0.00070028	0.0
0.1	0.3	10	30	0.201487	0.160765	0.0233711	0.000708215	0.0
0.1	0.3	10	29	0.234957	0.191619	0.0325931	0.000358166	0.0
0.1	0.3	10	28	0.248913	0.219928	0.0398551	0.000724638	0.0
0.1	0.3	10	27	0.278592	0.23717	0.0436217	0.00219941	0.0
0.1	0.3	10	26	0.31862	0.25816	0.0515579	0.00074184	0.00037092
0.1	0.3	10	25	0.343961	0.288822	0.0543886	0.00150038	0.000375094
0.1	0.3	10	24	0.395296	0.334219	0.0633536	0.00189681	0.000379363
0.1	0.3	10	23	0.412126	0.384114	0.0794321	0.00268611	0.0
0.1	0.3	10	22	0.457686	0.407997	0.0974379	0.00621118	0.0
0.1	0.3	10	21	0.494501	0.434407	0.104478	0.00942655	0.000392773
0.1	0.3	10	20	0.541733	0.477742	0.125199	0.0119237	0.000397456
0.1	0.3	10	19	0.575161	0.507637	0.149518	0.0156752	0.0
0.1	0.3	10	18	0.595122	0.536992	0.179268	0.0227642	0.0
0.1	0.3	10	17	0.621299	0.57977	0.222039	0.0283717	0.000411184
0.1	0.3	10	16	0.647255	0.603161	0.245008	0.031614	0.0
0.1	0.3	10	15	0.660354	0.647306	0.2883	0.0488215	0.0
0.1	0.3	10	14	0.687819	0.673765	0.333049	0.0477002	0.0
0.1	0.3	10	13	0.721792	0.696382	0.357881	0.0650301	0.000430663
0.1	0.3	10	12	0.752178	0.726916	0.398084	0.0849303	0.00043554
0.1	0.3	10	11	0.764317	0.762115	0.436564	0.0991189	0.0030837
0.1	0.3	10	10	0.800802	0.790553	0.466578	0.12656	0.00356506
0.1	0.3	10	9	0.812894	0.802976	0.513977	0.155996	0.003156
0.1	0.3	10	8	0.843978	0.828923	0.557482	0.178832	0.00684307
0.1	0.3	10	7	0.854109	0.846722	0.587258	0.217452	0.0110803
0.1	0.3	10	6	0.866947	0.845005	0.61578	0.246965	0.012605
0.1	0.3	10	5	0.882436	0.855996	0.651558	0.26865	0.016525
0.1	0.3	10	4	0.887775	0.876791	0.686246	0.272684	0.0210124
0.1	0.3	10	3	0.899034	0.886957	0.697585	0.28744	0.031401
0.1	0.3	10	2	0.907625	0.895406	0.728739	0.318671	0.0371457
0.1	0.3	10	1	0.917409	0.912957	0.755193	0.349159	0.0435213
0.1	0.3	10	0	0.931	0.936	0.776	0.3835	0.049
0.1	0.3	11	80	0.000199124	0.0	0.0	0.0	0.0
0.1	0.3	11	79	0.000402739	0.0	0.0	0.0	0.0
0.1	0.3	11	78	0.000407498	0.0	0.0	0.0	0.0
0.1	0.3	11	77	0.000412201	0.0	0.0	0.0	0.0
0.1	0.3	11	76	0.000625521	0.0	0.0	0.0	0.0
0.1	0.3	11	75	0.000632644	0.0	0.0	0.0	0.0
0.1	0.3	11	74	0.000639932	0.0	0.0	0.0	0.0
0.1	0.3	11	73	0.000863185	0.000215796	0.0	0.0	0.0
0.1	0.3	11	72	0.00131004	0.000436681	0.0	0.0	0.0
0.1	0.3	11	71	0.00242933	0.000883392	0.0	0.0	0.0
0.1	0.3	11	70	0.00245755	0.00223414	0.0	0.0	0.0
0.1	0.3	11	69	0.00384094	0.00384094	0.0	0.0	0.0
0.1	0.3	11	68	0.0048011	0.00685871	0.0	0.0	0.0
0.1	0.3	11	67	0.00578168	0.00832562	0.000231267	0.0	0.0
0.1	0.3	11	66	0.00842302	0.00959289	0.000467946	0.0	0.0
0.1	0.3	11	65	0.00993848	0.0132513	0.0	0.0	0.0
0.1	0.3	11	64	0.0110101	0.0165151	0.0	0.0	0.0
0.1	0.3	11	63	0.01477	0.0179177	0.000242131	0.0	0.0
0.1	0.3	11	62	0.0132288	0.0232729	0.000734934	0.0	0.0
0.1	0.3	11	61	0.0173439	0.0289891	0.00074331	0.0	0.0
0.1	0.3	11	60	0.0190476	0.0365915	0.00150376	0.0	0.0
0.1	0.3	11	59	0.0195233	0.0360041	0.0030426	0.0	0.0
0.1	0.3	11	58	0.0253976	0.0387378	0.00333504	0.0	0.0
0.1	0.3	11	57	0.0300986	0.0451479	0.00467047	0.0	0.0
0.1	0.3	11	56	0.0364829	0.0545932	0.00761155	0.000262467	0.0
0.1	0.3	11	55	0.0496548	0.0674456	0.00955921	0.000265534	0.0
0.1	0.3	11	54	0.0515575	0.0843179	0.013695	0.000537057	0.0
0.1	0.3	11	53	0.0584239	0.0945652	0.0141304	0.0013587	0.0
0.1	0.3	11	52	0.0634964	0.109126	0.0151182	0.000824629	0.0
0.1	0.3	11	51	0.0789766	0.123749	0.0166852	0.00139043	0.0
0.1	0.3	11	50	0.0936445	0.138358	0.0233408	0.00168729	0.0
0.1	0.3	11	49	0.10387	0.150256	0.0270347	0.00199203	0.0
0.1	0.3	11	48	0.130397	0.169833	0.0325273	0.00345423	0.0
0.1	0.3	11	47	0.149971	0.193943	0.0393128	0.00465929	0.0
0.1	0.3	11	46	0.172556	0.214959	0.0426973	0.00677267	0.0
0.1	0.3	11	45	0.195769	0.241061	0.0488677	0.00983313	0.0
0.1	0.3	11	44	0.208559	0.269138	0.0599759	0.0120555	0.0
0.1	0.3	11	43	0.234451	0.2875	0.0682927	0.0137195	0.0
0.1	0.3	11	42	0.254781	0.328501	0.0829735	0.0181986	0.000308452
0.1	0.3	11	41	0.298503	0.35184	0.0907673	0.0212102	0.000935745
0.1	0.3	11	40	0.318497	0.402778	0.104798	0.0246212	0.00126263
0.1	0.3	11	39	0.344508	0.442848	0.12069	0.0293742	0.00063857
0.1	0.3	11	38	0.355943	0.488049	0.138566	0.0326227	0.00226098
0.1	0.3	11	37	0.380797	0.520575	0.16917	0.0391901	0.00391901
0.1	0.3	11	36	0.427297	0.56345	0.198612	0.0462657	0.00396563
0.1	0.3	11	35	0.465575	0.581551	0.228944	0.0574866	0.00434492
0.1	0.3	11	34	0.491548	0.625761	0.255916	0.0672752	0.00439486
0.1	0.3	11	33	0.520862	0.656635	0.281122	0.0759234	0.00410397
0.1	0.3	11	32	0.568858	0.690657	0.302076	0.0982699	0.00622837
0.1	0.3	11	31	0.605042	0.709384	0.330182	0.119398	0.0101541
0.1	0.3	11	30	0.646246	0.714235	0.373938	0.143414	0.0152266
0.1	0.3	11	29	0.676934	0.746777	0.412966	0.155444	0.0175501
0.1	0.3	11	28	0.693116	0.775725	0.46413	0.181884	0.0271739
0.1	0.3	11	27	0.710777	0.800587	0.518695	0.205645	0.0304252
0.1	0.3	11	26	0.735905	0.817507	0.553783	0.244065	0.0341246
[truncated: 5,939 more rows]
