# Supplementary material for: Strong positive selection biases identity-by-descent-based inferences of recent demography and population structure in Plasmodium falciparum
Source: Nat Commun. 2024 Mar 20;15:2499. doi: 10.1038/s41467-024-46659-0 (PMC10954658; doi:10.1038/s41467-024-46659-0)
Supplement: Supplementary file 6 — Source Data File [file 41467_2024_46659_MOESM6_ESM.zip › Supplementary_Figure15/suppl_fig15a_ibd_coverage.csv]

SelfingRate	s	Chromosome	Start	End	Coverage	GwStart	InbreedingPotential
0.0	0.0	1	1	2	924	1	0.003362029855270489
0.0	0.0	1	1501	1502	962	1501	0.003362029855270489
0.0	0.0	1	3001	3002	973	3001	0.003362029855270489
0.0	0.0	1	4501	4502	1030	4501	0.003362029855270489
0.0	0.0	1	6001	6002	1081	6001	0.003362029855270489
0.0	0.0	1	7501	7502	1142	7501	0.003362029855270489
0.0	0.0	1	9001	9002	1206	9001	0.003362029855270489
0.0	0.0	1	10501	10502	1239	10501	0.003362029855270489
0.0	0.0	1	12001	12002	1287	12001	0.003362029855270489
0.0	0.0	1	13501	13502	1337	13501	0.003362029855270489
0.0	0.0	1	15001	15002	1358	15001	0.003362029855270489
0.0	0.0	1	16501	16502	1376	16501	0.003362029855270489
0.0	0.0	1	18001	18002	1409	18001	0.003362029855270489
0.0	0.0	1	19501	19502	1439	19501	0.003362029855270489
0.0	0.0	1	21001	21002	1477	21001	0.003362029855270489
0.0	0.0	1	22501	22502	1499	22501	0.003362029855270489
0.0	0.0	1	24001	24002	1539	24001	0.003362029855270489
0.0	0.0	1	25501	25502	1568	25501	0.003362029855270489
0.0	0.0	1	27001	27002	1635	27001	0.003362029855270489
0.0	0.0	1	28501	28502	1665	28501	0.003362029855270489
0.0	0.0	1	30001	30002	1718	30001	0.003362029855270489
0.0	0.0	1	31501	31502	1728	31501	0.003362029855270489
0.0	0.0	1	33001	33002	1728	33001	0.003362029855270489
0.0	0.0	1	34501	34502	1715	34501	0.003362029855270489
0.0	0.0	1	36001	36002	1739	36001	0.003362029855270489
0.0	0.0	1	37501	37502	1744	37501	0.003362029855270489
0.0	0.0	1	39001	39002	1778	39001	0.003362029855270489
0.0	0.0	1	40501	40502	1788	40501	0.003362029855270489
0.0	0.0	1	42001	42002	1770	42001	0.003362029855270489
0.0	0.0	1	43501	43502	1784	43501	0.003362029855270489
0.0	0.0	1	45001	45002	1766	45001	0.003362029855270489
0.0	0.0	1	46501	46502	1744	46501	0.003362029855270489
0.0	0.0	1	48001	48002	1732	48001	0.003362029855270489
0.0	0.0	1	49501	49502	1742	49501	0.003362029855270489
0.0	0.0	1	51001	51002	1737	51001	0.003362029855270489
0.0	0.0	1	52501	52502	1774	52501	0.003362029855270489
0.0	0.0	1	54001	54002	1787	54001	0.003362029855270489
0.0	0.0	1	55501	55502	1787	55501	0.003362029855270489
0.0	0.0	1	57001	57002	1776	57001	0.003362029855270489
0.0	0.0	1	58501	58502	1773	58501	0.003362029855270489
0.0	0.0	1	60001	60002	1793	60001	0.003362029855270489
0.0	0.0	1	61501	61502	1809	61501	0.003362029855270489
0.0	0.0	1	63001	63002	1768	63001	0.003362029855270489
0.0	0.0	1	64501	64502	1768	64501	0.003362029855270489
0.0	0.0	1	66001	66002	1774	66001	0.003362029855270489
0.0	0.0	1	67501	67502	1759	67501	0.003362029855270489
0.0	0.0	1	69001	69002	1747	69001	0.003362029855270489
0.0	0.0	1	70501	70502	1788	70501	0.003362029855270489
0.0	0.0	1	72001	72002	1777	72001	0.003362029855270489
0.0	0.0	1	73501	73502	1859	73501	0.003362029855270489
0.0	0.0	1	75001	75002	1863	75001	0.003362029855270489
0.0	0.0	1	76501	76502	1878	76501	0.003362029855270489
0.0	0.0	1	78001	78002	1879	78001	0.003362029855270489
0.0	0.0	1	79501	79502	1903	79501	0.003362029855270489
0.0	0.0	1	81001	81002	1921	81001	0.003362029855270489
0.0	0.0	1	82501	82502	1885	82501	0.003362029855270489
0.0	0.0	1	84001	84002	1893	84001	0.003362029855270489
0.0	0.0	1	85501	85502	1894	85501	0.003362029855270489
0.0	0.0	1	87001	87002	1897	87001	0.003362029855270489
0.0	0.0	1	88501	88502	1912	88501	0.003362029855270489
0.0	0.0	1	90001	90002	1897	90001	0.003362029855270489
0.0	0.0	1	91501	91502	1883	91501	0.003362029855270489
0.0	0.0	1	93001	93002	1889	93001	0.003362029855270489
0.0	0.0	1	94501	94502	1892	94501	0.003362029855270489
0.0	0.0	1	96001	96002	1911	96001	0.003362029855270489
0.0	0.0	1	97501	97502	1929	97501	0.003362029855270489
0.0	0.0	1	99001	99002	1938	99001	0.003362029855270489
0.0	0.0	1	100501	100502	1940	100501	0.003362029855270489
0.0	0.0	1	102001	102002	1945	102001	0.003362029855270489
0.0	0.0	1	103501	103502	1947	103501	0.003362029855270489
0.0	0.0	1	105001	105002	1917	105001	0.003362029855270489
0.0	0.0	1	106501	106502	1958	106501	0.003362029855270489
0.0	0.0	1	108001	108002	1963	108001	0.003362029855270489
0.0	0.0	1	109501	109502	1986	109501	0.003362029855270489
0.0	0.0	1	111001	111002	1968	111001	0.003362029855270489
0.0	0.0	1	112501	112502	1952	112501	0.003362029855270489
0.0	0.0	1	114001	114002	1935	114001	0.003362029855270489
0.0	0.0	1	115501	115502	1950	115501	0.003362029855270489
0.0	0.0	1	117001	117002	1834	117001	0.003362029855270489
0.0	0.0	1	118501	118502	1813	118501	0.003362029855270489
0.0	0.0	1	120001	120002	1797	120001	0.003362029855270489
0.0	0.0	1	121501	121502	1783	121501	0.003362029855270489
0.0	0.0	1	123001	123002	1791	123001	0.003362029855270489
0.0	0.0	1	124501	124502	1800	124501	0.003362029855270489
0.0	0.0	1	126001	126002	1810	126001	0.003362029855270489
0.0	0.0	1	127501	127502	1807	127501	0.003362029855270489
0.0	0.0	1	129001	129002	1779	129001	0.003362029855270489
0.0	0.0	1	130501	130502	1796	130501	0.003362029855270489
0.0	0.0	1	132001	132002	1810	132001	0.003362029855270489
0.0	0.0	1	133501	133502	1838	133501	0.003362029855270489
0.0	0.0	1	135001	135002	1816	135001	0.003362029855270489
0.0	0.0	1	136501	136502	1848	136501	0.003362029855270489
0.0	0.0	1	138001	138002	1824	138001	0.003362029855270489
0.0	0.0	1	139501	139502	1821	139501	0.003362029855270489
0.0	0.0	1	141001	141002	1794	141001	0.003362029855270489
0.0	0.0	1	142501	142502	1810	142501	0.003362029855270489
0.0	0.0	1	144001	144002	1772	144001	0.003362029855270489
0.0	0.0	1	145501	145502	1785	145501	0.003362029855270489
0.0	0.0	1	147001	147002	1768	147001	0.003362029855270489
0.0	0.0	1	148501	148502	1749	148501	0.003362029855270489
0.0	0.0	1	150001	150002	1742	150001	0.003362029855270489
0.0	0.0	1	151501	151502	1723	151501	0.003362029855270489
0.0	0.0	1	153001	153002	1711	153001	0.003362029855270489
0.0	0.0	1	154501	154502	1708	154501	0.003362029855270489
0.0	0.0	1	156001	156002	1696	156001	0.003362029855270489
0.0	0.0	1	157501	157502	1667	157501	0.003362029855270489
0.0	0.0	1	159001	159002	1639	159001	0.003362029855270489
0.0	0.0	1	160501	160502	1651	160501	0.003362029855270489
0.0	0.0	1	162001	162002	1649	162001	0.003362029855270489
0.0	0.0	1	163501	163502	1654	163501	0.003362029855270489
0.0	0.0	1	165001	165002	1631	165001	0.003362029855270489
0.0	0.0	1	166501	166502	1617	166501	0.003362029855270489
0.0	0.0	1	168001	168002	1646	168001	0.003362029855270489
0.0	0.0	1	169501	169502	1689	169501	0.003362029855270489
0.0	0.0	1	171001	171002	1681	171001	0.003362029855270489
0.0	0.0	1	172501	172502	1701	172501	0.003362029855270489
0.0	0.0	1	174001	174002	1713	174001	0.003362029855270489
0.0	0.0	1	175501	175502	1753	175501	0.003362029855270489
0.0	0.0	1	177001	177002	1749	177001	0.003362029855270489
0.0	0.0	1	178501	178502	1755	178501	0.003362029855270489
0.0	0.0	1	180001	180002	1780	180001	0.003362029855270489
0.0	0.0	1	181501	181502	1778	181501	0.003362029855270489
0.0	0.0	1	183001	183002	1770	183001	0.003362029855270489
0.0	0.0	1	184501	184502	1758	184501	0.003362029855270489
0.0	0.0	1	186001	186002	1736	186001	0.003362029855270489
0.0	0.0	1	187501	187502	1745	187501	0.003362029855270489
0.0	0.0	1	189001	189002	1752	189001	0.003362029855270489
0.0	0.0	1	190501	190502	1763	190501	0.003362029855270489
0.0	0.0	1	192001	192002	1804	192001	0.003362029855270489
0.0	0.0	1	193501	193502	1797	193501	0.003362029855270489
0.0	0.0	1	195001	195002	1784	195001	0.003362029855270489
0.0	0.0	1	196501	196502	1819	196501	0.003362029855270489
0.0	0.0	1	198001	198002	1807	198001	0.003362029855270489
0.0	0.0	1	199501	199502	1832	199501	0.003362029855270489
0.0	0.0	1	201001	201002	1798	201001	0.003362029855270489
0.0	0.0	1	202501	202502	1798	202501	0.003362029855270489
0.0	0.0	1	204001	204002	1790	204001	0.003362029855270489
0.0	0.0	1	205501	205502	1829	205501	0.003362029855270489
0.0	0.0	1	207001	207002	1775	207001	0.003362029855270489
0.0	0.0	1	208501	208502	1763	208501	0.003362029855270489
0.0	0.0	1	210001	210002	1767	210001	0.003362029855270489
0.0	0.0	1	211501	211502	1740	211501	0.003362029855270489
0.0	0.0	1	213001	213002	1749	213001	0.003362029855270489
0.0	0.0	1	214501	214502	1747	214501	0.003362029855270489
0.0	0.0	1	216001	216002	1728	216001	0.003362029855270489
0.0	0.0	1	217501	217502	1720	217501	0.003362029855270489
0.0	0.0	1	219001	219002	1720	219001	0.003362029855270489
0.0	0.0	1	220501	220502	1732	220501	0.003362029855270489
0.0	0.0	1	222001	222002	1722	222001	0.003362029855270489
0.0	0.0	1	223501	223502	1712	223501	0.003362029855270489
0.0	0.0	1	225001	225002	1686	225001	0.003362029855270489
0.0	0.0	1	226501	226502	1706	226501	0.003362029855270489
0.0	0.0	1	228001	228002	1719	228001	0.003362029855270489
0.0	0.0	1	229501	229502	1687	229501	0.003362029855270489
0.0	0.0	1	231001	231002	1689	231001	0.003362029855270489
0.0	0.0	1	232501	232502	1706	232501	0.003362029855270489
0.0	0.0	1	234001	234002	1721	234001	0.003362029855270489
0.0	0.0	1	235501	235502	1781	235501	0.003362029855270489
0.0	0.0	1	237001	237002	1715	237001	0.003362029855270489
0.0	0.0	1	238501	238502	1657	238501	0.003362029855270489
0.0	0.0	1	240001	240002	1655	240001	0.003362029855270489
0.0	0.0	1	241501	241502	1658	241501	0.003362029855270489
0.0	0.0	1	243001	243002	1676	243001	0.003362029855270489
0.0	0.0	1	244501	244502	1659	244501	0.003362029855270489
0.0	0.0	1	246001	246002	1660	246001	0.003362029855270489
0.0	0.0	1	247501	247502	1656	247501	0.003362029855270489
0.0	0.0	1	249001	249002	1610	249001	0.003362029855270489
0.0	0.0	1	250501	250502	1610	250501	0.003362029855270489
0.0	0.0	1	252001	252002	1614	252001	0.003362029855270489
0.0	0.0	1	253501	253502	1634	253501	0.003362029855270489
0.0	0.0	1	255001	255002	1606	255001	0.003362029855270489
0.0	0.0	1	256501	256502	1620	256501	0.003362029855270489
0.0	0.0	1	258001	258002	1646	258001	0.003362029855270489
0.0	0.0	1	259501	259502	1670	259501	0.003362029855270489
0.0	0.0	1	261001	261002	1683	261001	0.003362029855270489
0.0	0.0	1	262501	262502	1660	262501	0.003362029855270489
0.0	0.0	1	264001	264002	1636	264001	0.003362029855270489
0.0	0.0	1	265501	265502	1660	265501	0.003362029855270489
0.0	0.0	1	267001	267002	1708	267001	0.003362029855270489
0.0	0.0	1	268501	268502	1690	268501	0.003362029855270489
0.0	0.0	1	270001	270002	1717	270001	0.003362029855270489
0.0	0.0	1	271501	271502	1695	271501	0.003362029855270489
0.0	0.0	1	273001	273002	1668	273001	0.003362029855270489
0.0	0.0	1	274501	274502	1661	274501	0.003362029855270489
0.0	0.0	1	276001	276002	1656	276001	0.003362029855270489
0.0	0.0	1	277501	277502	1658	277501	0.003362029855270489
0.0	0.0	1	279001	279002	1667	279001	0.003362029855270489
0.0	0.0	1	280501	280502	1651	280501	0.003362029855270489
0.0	0.0	1	282001	282002	1684	282001	0.003362029855270489
0.0	0.0	1	283501	283502	1719	283501	0.003362029855270489
0.0	0.0	1	285001	285002	1682	285001	0.003362029855270489
0.0	0.0	1	286501	286502	1706	286501	0.003362029855270489
0.0	0.0	1	288001	288002	1737	288001	0.003362029855270489
0.0	0.0	1	289501	289502	1738	289501	0.003362029855270489
0.0	0.0	1	291001	291002	1787	291001	0.003362029855270489
0.0	0.0	1	292501	292502	1780	292501	0.003362029855270489
0.0	0.0	1	294001	294002	1794	294001	0.003362029855270489
0.0	0.0	1	295501	295502	1801	295501	0.003362029855270489
0.0	0.0	1	297001	297002	1802	297001	0.003362029855270489
0.0	0.0	1	298501	298502	1821	298501	0.003362029855270489
0.0	0.0	1	300001	300002	1823	300001	0.003362029855270489
0.0	0.0	1	301501	301502	1779	301501	0.003362029855270489
0.0	0.0	1	303001	303002	1793	303001	0.003362029855270489
0.0	0.0	1	304501	304502	1796	304501	0.003362029855270489
0.0	0.0	1	306001	306002	1824	306001	0.003362029855270489
0.0	0.0	1	307501	307502	1812	307501	0.003362029855270489
0.0	0.0	1	309001	309002	1836	309001	0.003362029855270489
0.0	0.0	1	310501	310502	1831	310501	0.003362029855270489
0.0	0.0	1	312001	312002	1840	312001	0.003362029855270489
0.0	0.0	1	313501	313502	1832	313501	0.003362029855270489
0.0	0.0	1	315001	315002	1837	315001	0.003362029855270489
0.0	0.0	1	316501	316502	1817	316501	0.003362029855270489
0.0	0.0	1	318001	318002	1826	318001	0.003362029855270489
0.0	0.0	1	319501	319502	1778	319501	0.003362029855270489
0.0	0.0	1	321001	321002	1806	321001	0.003362029855270489
0.0	0.0	1	322501	322502	1789	322501	0.003362029855270489
0.0	0.0	1	324001	324002	1809	324001	0.003362029855270489
0.0	0.0	1	325501	325502	1809	325501	0.003362029855270489
0.0	0.0	1	327001	327002	1777	327001	0.003362029855270489
0.0	0.0	1	328501	328502	1790	328501	0.003362029855270489
0.0	0.0	1	330001	330002	1771	330001	0.003362029855270489
0.0	0.0	1	331501	331502	1730	331501	0.003362029855270489
0.0	0.0	1	333001	333002	1681	333001	0.003362029855270489
0.0	0.0	1	334501	334502	1691	334501	0.003362029855270489
0.0	0.0	1	336001	336002	1629	336001	0.003362029855270489
0.0	0.0	1	337501	337502	1657	337501	0.003362029855270489
0.0	0.0	1	339001	339002	1646	339001	0.003362029855270489
0.0	0.0	1	340501	340502	1620	340501	0.003362029855270489
0.0	0.0	1	342001	342002	1597	342001	0.003362029855270489
0.0	0.0	1	343501	343502	1611	343501	0.003362029855270489
0.0	0.0	1	345001	345002	1583	345001	0.003362029855270489
0.0	0.0	1	346501	346502	1601	346501	0.003362029855270489
0.0	0.0	1	348001	348002	1587	348001	0.003362029855270489
0.0	0.0	1	349501	349502	1575	349501	0.003362029855270489
0.0	0.0	1	351001	351002	1577	351001	0.003362029855270489
0.0	0.0	1	352501	352502	1568	352501	0.003362029855270489
0.0	0.0	1	354001	354002	1563	354001	0.003362029855270489
0.0	0.0	1	355501	355502	1574	355501	0.003362029855270489
0.0	0.0	1	357001	357002	1571	357001	0.003362029855270489
0.0	0.0	1	358501	358502	1573	358501	0.003362029855270489
0.0	0.0	1	360001	360002	1595	360001	0.003362029855270489
0.0	0.0	1	361501	361502	1592	361501	0.003362029855270489
0.0	0.0	1	363001	363002	1601	363001	0.003362029855270489
0.0	0.0	1	364501	364502	1593	364501	0.003362029855270489
0.0	0.0	1	366001	366002	1577	366001	0.003362029855270489
0.0	0.0	1	367501	367502	1574	367501	0.003362029855270489
0.0	0.0	1	369001	369002	1530	369001	0.003362029855270489
0.0	0.0	1	370501	370502	1542	370501	0.003362029855270489
0.0	0.0	1	372001	372002	1548	372001	0.003362029855270489
0.0	0.0	1	373501	373502	1532	373501	0.003362029855270489
0.0	0.0	1	375001	375002	1561	375001	0.003362029855270489
0.0	0.0	1	376501	376502	1556	376501	0.003362029855270489
0.0	0.0	1	378001	378002	1560	378001	0.003362029855270489
0.0	0.0	1	379501	379502	1558	379501	0.003362029855270489
0.0	0.0	1	381001	381002	1552	381001	0.003362029855270489
0.0	0.0	1	382501	382502	1529	382501	0.003362029855270489
0.0	0.0	1	384001	384002	1553	384001	0.003362029855270489
0.0	0.0	1	385501	385502	1544	385501	0.003362029855270489
0.0	0.0	1	387001	387002	1526	387001	0.003362029855270489
0.0	0.0	1	388501	388502	1539	388501	0.003362029855270489
0.0	0.0	1	390001	390002	1552	390001	0.003362029855270489
0.0	0.0	1	391501	391502	1552	391501	0.003362029855270489
0.0	0.0	1	393001	393002	1565	393001	0.003362029855270489
0.0	0.0	1	394501	394502	1559	394501	0.003362029855270489
0.0	0.0	1	396001	396002	1577	396001	0.003362029855270489
0.0	0.0	1	397501	397502	1531	397501	0.003362029855270489
0.0	0.0	1	399001	399002	1554	399001	0.003362029855270489
0.0	0.0	1	400501	400502	1535	400501	0.003362029855270489
0.0	0.0	1	402001	402002	1546	402001	0.003362029855270489
0.0	0.0	1	403501	403502	1525	403501	0.003362029855270489
0.0	0.0	1	405001	405002	1528	405001	0.003362029855270489
0.0	0.0	1	406501	406502	1528	406501	0.003362029855270489
0.0	0.0	1	408001	408002	1526	408001	0.003362029855270489
0.0	0.0	1	409501	409502	1544	409501	0.003362029855270489
0.0	0.0	1	411001	411002	1589	411001	0.003362029855270489
0.0	0.0	1	412501	412502	1608	412501	0.003362029855270489
0.0	0.0	1	414001	414002	1614	414001	0.003362029855270489
0.0	0.0	1	415501	415502	1612	415501	0.003362029855270489
0.0	0.0	1	417001	417002	1641	417001	0.003362029855270489
0.0	0.0	1	418501	418502	1600	418501	0.003362029855270489
0.0	0.0	1	420001	420002	1617	420001	0.003362029855270489
0.0	0.0	1	421501	421502	1615	421501	0.003362029855270489
0.0	0.0	1	423001	423002	1641	423001	0.003362029855270489
0.0	0.0	1	424501	424502	1675	424501	0.003362029855270489
0.0	0.0	1	426001	426002	1646	426001	0.003362029855270489
0.0	0.0	1	427501	427502	1649	427501	0.003362029855270489
0.0	0.0	1	429001	429002	1672	429001	0.003362029855270489
0.0	0.0	1	430501	430502	1667	430501	0.003362029855270489
0.0	0.0	1	432001	432002	1648	432001	0.003362029855270489
0.0	0.0	1	433501	433502	1649	433501	0.003362029855270489
0.0	0.0	1	435001	435002	1674	435001	0.003362029855270489
0.0	0.0	1	436501	436502	1689	436501	0.003362029855270489
0.0	0.0	1	438001	438002	1730	438001	0.003362029855270489
0.0	0.0	1	439501	439502	1716	439501	0.003362029855270489
0.0	0.0	1	441001	441002	1735	441001	0.003362029855270489
0.0	0.0	1	442501	442502	1711	442501	0.003362029855270489
0.0	0.0	1	444001	444002	1715	444001	0.003362029855270489
0.0	0.0	1	445501	445502	1706	445501	0.003362029855270489
0.0	0.0	1	447001	447002	1696	447001	0.003362029855270489
0.0	0.0	1	448501	448502	1703	448501	0.003362029855270489
0.0	0.0	1	450001	450002	1714	450001	0.003362029855270489
0.0	0.0	1	451501	451502	1719	451501	0.003362029855270489
0.0	0.0	1	453001	453002	1798	453001	0.003362029855270489
0.0	0.0	1	454501	454502	1802	454501	0.003362029855270489
0.0	0.0	1	456001	456002	1839	456001	0.003362029855270489
0.0	0.0	1	457501	457502	1831	457501	0.003362029855270489
0.0	0.0	1	459001	459002	1814	459001	0.003362029855270489
0.0	0.0	1	460501	460502	1858	460501	0.003362029855270489
0.0	0.0	1	462001	462002	1815	462001	0.003362029855270489
0.0	0.0	1	463501	463502	1864	463501	0.003362029855270489
0.0	0.0	1	465001	465002	1870	465001	0.003362029855270489
0.0	0.0	1	466501	466502	1852	466501	0.003362029855270489
0.0	0.0	1	468001	468002	1825	468001	0.003362029855270489
0.0	0.0	1	469501	469502	1842	469501	0.003362029855270489
0.0	0.0	1	471001	471002	1827	471001	0.003362029855270489
0.0	0.0	1	472501	472502	1800	472501	0.003362029855270489
0.0	0.0	1	474001	474002	1837	474001	0.003362029855270489
0.0	0.0	1	475501	475502	1847	475501	0.003362029855270489
0.0	0.0	1	477001	477002	1839	477001	0.003362029855270489
0.0	0.0	1	478501	478502	1887	478501	0.003362029855270489
0.0	0.0	1	480001	480002	1866	480001	0.003362029855270489
0.0	0.0	1	481501	481502	1866	481501	0.003362029855270489
0.0	0.0	1	483001	483002	1877	483001	0.003362029855270489
0.0	0.0	1	484501	484502	1894	484501	0.003362029855270489
0.0	0.0	1	486001	486002	1892	486001	0.003362029855270489
0.0	0.0	1	487501	487502	1857	487501	0.003362029855270489
0.0	0.0	1	489001	489002	1863	489001	0.003362029855270489
0.0	0.0	1	490501	490502	1917	490501	0.003362029855270489
0.0	0.0	1	492001	492002	1885	492001	0.003362029855270489
0.0	0.0	1	493501	493502	1846	493501	0.003362029855270489
0.0	0.0	1	495001	495002	1758	495001	0.003362029855270489
0.0	0.0	1	496501	496502	1743	496501	0.003362029855270489
0.0	0.0	1	498001	498002	1783	498001	0.003362029855270489
0.0	0.0	1	499501	499502	1842	499501	0.003362029855270489
0.0	0.0	1	501001	501002	1839	501001	0.003362029855270489
0.0	0.0	1	502501	502502	1840	502501	0.003362029855270489
0.0	0.0	1	504001	504002	1839	504001	0.003362029855270489
0.0	0.0	1	505501	505502	1810	505501	0.003362029855270489
0.0	0.0	1	507001	507002	1765	507001	0.003362029855270489
0.0	0.0	1	508501	508502	1760	508501	0.003362029855270489
0.0	0.0	1	510001	510002	1755	510001	0.003362029855270489
0.0	0.0	1	511501	511502	1734	511501	0.003362029855270489
0.0	0.0	1	513001	513002	1716	513001	0.003362029855270489
0.0	0.0	1	514501	514502	1728	514501	0.003362029855270489
0.0	0.0	1	516001	516002	1735	516001	0.003362029855270489
0.0	0.0	1	517501	517502	1737	517501	0.003362029855270489
0.0	0.0	1	519001	519002	1761	519001	0.003362029855270489
0.0	0.0	1	520501	520502	1729	520501	0.003362029855270489
0.0	0.0	1	522001	522002	1742	522001	0.003362029855270489
0.0	0.0	1	523501	523502	1785	523501	0.003362029855270489
0.0	0.0	1	525001	525002	1762	525001	0.003362029855270489
0.0	0.0	1	526501	526502	1761	526501	0.003362029855270489
0.0	0.0	1	528001	528002	1751	528001	0.003362029855270489
0.0	0.0	1	529501	529502	1720	529501	0.003362029855270489
0.0	0.0	1	531001	531002	1765	531001	0.003362029855270489
0.0	0.0	1	532501	532502	1752	532501	0.003362029855270489
0.0	0.0	1	534001	534002	1762	534001	0.003362029855270489
0.0	0.0	1	535501	535502	1822	535501	0.003362029855270489
0.0	0.0	1	537001	537002	1863	537001	0.003362029855270489
0.0	0.0	1	538501	538502	1866	538501	0.003362029855270489
0.0	0.0	1	540001	540002	1890	540001	0.003362029855270489
0.0	0.0	1	541501	541502	1902	541501	0.003362029855270489
0.0	0.0	1	543001	543002	1896	543001	0.003362029855270489
0.0	0.0	1	544501	544502	1911	544501	0.003362029855270489
0.0	0.0	1	546001	546002	1916	546001	0.003362029855270489
0.0	0.0	1	547501	547502	1904	547501	0.003362029855270489
0.0	0.0	1	549001	549002	1918	549001	0.003362029855270489
0.0	0.0	1	550501	550502	1977	550501	0.003362029855270489
0.0	0.0	1	552001	552002	1968	552001	0.003362029855270489
0.0	0.0	1	553501	553502	1952	553501	0.003362029855270489
0.0	0.0	1	555001	555002	1941	555001	0.003362029855270489
0.0	0.0	1	556501	556502	1920	556501	0.003362029855270489
0.0	0.0	1	558001	558002	1893	558001	0.003362029855270489
0.0	0.0	1	559501	559502	1935	559501	0.003362029855270489
0.0	0.0	1	561001	561002	1931	561001	0.003362029855270489
0.0	0.0	1	562501	562502	1932	562501	0.003362029855270489
0.0	0.0	1	564001	564002	1929	564001	0.003362029855270489
0.0	0.0	1	565501	565502	1954	565501	0.003362029855270489
0.0	0.0	1	567001	567002	1975	567001	0.003362029855270489
0.0	0.0	1	568501	568502	1997	568501	0.003362029855270489
0.0	0.0	1	570001	570002	2029	570001	0.003362029855270489
0.0	0.0	1	571501	571502	2024	571501	0.003362029855270489
0.0	0.0	1	573001	573002	2050	573001	0.003362029855270489
0.0	0.0	1	574501	574502	1937	574501	0.003362029855270489
0.0	0.0	1	576001	576002	1906	576001	0.003362029855270489
0.0	0.0	1	577501	577502	1910	577501	0.003362029855270489
0.0	0.0	1	579001	579002	1884	579001	0.003362029855270489
0.0	0.0	1	580501	580502	1833	580501	0.003362029855270489
0.0	0.0	1	582001	582002	1814	582001	0.003362029855270489
0.0	0.0	1	583501	583502	1777	583501	0.003362029855270489
0.0	0.0	1	585001	585002	1804	585001	0.003362029855270489
0.0	0.0	1	586501	586502	1846	586501	0.003362029855270489
0.0	0.0	1	588001	588002	1812	588001	0.003362029855270489
0.0	0.0	1	589501	589502	1835	589501	0.003362029855270489
0.0	0.0	1	591001	591002	1859	591001	0.003362029855270489
0.0	0.0	1	592501	592502	1804	592501	0.003362029855270489
0.0	0.0	1	594001	594002	1814	594001	0.003362029855270489
0.0	0.0	1	595501	595502	1823	595501	0.003362029855270489
0.0	0.0	1	597001	597002	1806	597001	0.003362029855270489
0.0	0.0	1	598501	598502	1856	598501	0.003362029855270489
0.0	0.0	1	600001	600002	1834	600001	0.003362029855270489
0.0	0.0	1	601501	601502	1856	601501	0.003362029855270489
0.0	0.0	1	603001	603002	1816	603001	0.003362029855270489
0.0	0.0	1	604501	604502	1834	604501	0.003362029855270489
0.0	0.0	1	606001	606002	1848	606001	0.003362029855270489
0.0	0.0	1	607501	607502	1835	607501	0.003362029855270489
0.0	0.0	1	609001	609002	1859	609001	0.003362029855270489
0.0	0.0	1	610501	610502	1826	610501	0.003362029855270489
0.0	0.0	1	612001	612002	1802	612001	0.003362029855270489
0.0	0.0	1	613501	613502	1837	613501	0.003362029855270489
0.0	0.0	1	615001	615002	1813	615001	0.003362029855270489
0.0	0.0	1	616501	616502	1794	616501	0.003362029855270489
0.0	0.0	1	618001	618002	1780	618001	0.003362029855270489
0.0	0.0	1	619501	619502	1797	619501	0.003362029855270489
0.0	0.0	1	621001	621002	1780	621001	0.003362029855270489
0.0	0.0	1	622501	622502	1790	622501	0.003362029855270489
0.0	0.0	1	624001	624002	1769	624001	0.003362029855270489
0.0	0.0	1	625501	625502	1775	625501	0.003362029855270489
0.0	0.0	1	627001	627002	1795	627001	0.003362029855270489
0.0	0.0	1	628501	628502	1778	628501	0.003362029855270489
0.0	0.0	1	630001	630002	1772	630001	0.003362029855270489
0.0	0.0	1	631501	631502	1792	631501	0.003362029855270489
0.0	0.0	1	633001	633002	1769	633001	0.003362029855270489
0.0	0.0	1	634501	634502	1791	634501	0.003362029855270489
0.0	0.0	1	636001	636002	1786	636001	0.003362029855270489
0.0	0.0	1	637501	637502	1790	637501	0.003362029855270489
0.0	0.0	1	639001	639002	1788	639001	0.003362029855270489
0.0	0.0	1	640501	640502	1795	640501	0.003362029855270489
0.0	0.0	1	642001	642002	1854	642001	0.003362029855270489
0.0	0.0	1	643501	643502	1862	643501	0.003362029855270489
0.0	0.0	1	645001	645002	1793	645001	0.003362029855270489
0.0	0.0	1	646501	646502	1768	646501	0.003362029855270489
0.0	0.0	1	648001	648002	1770	648001	0.003362029855270489
0.0	0.0	1	649501	649502	1773	649501	0.003362029855270489
0.0	0.0	1	651001	651002	1806	651001	0.003362029855270489
0.0	0.0	1	652501	652502	1813	652501	0.003362029855270489
0.0	0.0	1	654001	654002	1817	654001	0.003362029855270489
0.0	0.0	1	655501	655502	1809	655501	0.003362029855270489
0.0	0.0	1	657001	657002	1831	657001	0.003362029855270489
0.0	0.0	1	658501	658502	1822	658501	0.003362029855270489
0.0	0.0	1	660001	660002	1776	660001	0.003362029855270489
0.0	0.0	1	661501	661502	1781	661501	0.003362029855270489
0.0	0.0	1	663001	663002	1751	663001	0.003362029855270489
0.0	0.0	1	664501	664502	1768	664501	0.003362029855270489
0.0	0.0	1	666001	666002	1760	666001	0.003362029855270489
0.0	0.0	1	667501	667502	1753	667501	0.003362029855270489
0.0	0.0	1	669001	669002	1744	669001	0.003362029855270489
0.0	0.0	1	670501	670502	1751	670501	0.003362029855270489
0.0	0.0	1	672001	672002	1721	672001	0.003362029855270489
0.0	0.0	1	673501	673502	1731	673501	0.003362029855270489
0.0	0.0	1	675001	675002	1717	675001	0.003362029855270489
0.0	0.0	1	676501	676502	1728	676501	0.003362029855270489
0.0	0.0	1	678001	678002	1731	678001	0.003362029855270489
0.0	0.0	1	679501	679502	1752	679501	0.003362029855270489
0.0	0.0	1	681001	681002	1758	681001	0.003362029855270489
0.0	0.0	1	682501	682502	1768	682501	0.003362029855270489
0.0	0.0	1	684001	684002	1715	684001	0.003362029855270489
0.0	0.0	1	685501	685502	1741	685501	0.003362029855270489
0.0	0.0	1	687001	687002	1730	687001	0.003362029855270489
0.0	0.0	1	688501	688502	1730	688501	0.003362029855270489
0.0	0.0	1	690001	690002	1761	690001	0.003362029855270489
0.0	0.0	1	691501	691502	1728	691501	0.003362029855270489
0.0	0.0	1	693001	693002	1758	693001	0.003362029855270489
0.0	0.0	1	694501	694502	1770	694501	0.003362029855270489
0.0	0.0	1	696001	696002	1768	696001	0.003362029855270489
0.0	0.0	1	697501	697502	1765	697501	0.003362029855270489
0.0	0.0	1	699001	699002	1770	699001	0.003362029855270489
0.0	0.0	1	700501	700502	1764	700501	0.003362029855270489
0.0	0.0	1	702001	702002	1778	702001	0.003362029855270489
0.0	0.0	1	703501	703502	1794	703501	0.003362029855270489
0.0	0.0	1	705001	705002	1808	705001	0.003362029855270489
0.0	0.0	1	706501	706502	1798	706501	0.003362029855270489
0.0	0.0	1	708001	708002	1803	708001	0.003362029855270489
0.0	0.0	1	709501	709502	1805	709501	0.003362029855270489
0.0	0.0	1	711001	711002	1799	711001	0.003362029855270489
0.0	0.0	1	712501	712502	1769	712501	0.003362029855270489
0.0	0.0	1	714001	714002	1750	714001	0.003362029855270489
0.0	0.0	1	715501	715502	1730	715501	0.003362029855270489
0.0	0.0	1	717001	717002	1740	717001	0.003362029855270489
0.0	0.0	1	718501	718502	1736	718501	0.003362029855270489
0.0	0.0	1	720001	720002	1750	720001	0.003362029855270489
0.0	0.0	1	721501	721502	1765	721501	0.003362029855270489
0.0	0.0	1	723001	723002	1741	723001	0.003362029855270489
0.0	0.0	1	724501	724502	1733	724501	0.003362029855270489
0.0	0.0	1	726001	726002	1733	726001	0.003362029855270489
0.0	0.0	1	727501	727502	1732	727501	0.003362029855270489
0.0	0.0	1	729001	729002	1753	729001	0.003362029855270489
0.0	0.0	1	730501	730502	1753	730501	0.003362029855270489
0.0	0.0	1	732001	732002	1745	732001	0.003362029855270489
0.0	0.0	1	733501	733502	1782	733501	0.003362029855270489
0.0	0.0	1	735001	735002	1779	735001	0.003362029855270489
0.0	0.0	1	736501	736502	1848	736501	0.003362029855270489
0.0	0.0	1	738001	738002	1819	738001	0.003362029855270489
0.0	0.0	1	739501	739502	1841	739501	0.003362029855270489
0.0	0.0	1	741001	741002	1817	741001	0.003362029855270489
0.0	0.0	1	742501	742502	1816	742501	0.003362029855270489
0.0	0.0	1	744001	744002	1826	744001	0.003362029855270489
0.0	0.0	1	745501	745502	1839	745501	0.003362029855270489
0.0	0.0	1	747001	747002	1834	747001	0.003362029855270489
0.0	0.0	1	748501	748502	1832	748501	0.003362029855270489
0.0	0.0	1	750001	750002	1783	750001	0.003362029855270489
0.0	0.0	1	751501	751502	1791	751501	0.003362029855270489
0.0	0.0	1	753001	753002	1790	753001	0.003362029855270489
0.0	0.0	1	754501	754502	1790	754501	0.003362029855270489
0.0	0.0	1	756001	756002	1793	756001	0.003362029855270489
0.0	0.0	1	757501	757502	1810	757501	0.003362029855270489
0.0	0.0	1	759001	759002	1842	759001	0.003362029855270489
0.0	0.0	1	760501	760502	1810	760501	0.003362029855270489
0.0	0.0	1	762001	762002	1796	762001	0.003362029855270489
0.0	0.0	1	763501	763502	1790	763501	0.003362029855270489
0.0	0.0	1	765001	765002	1795	765001	0.003362029855270489
0.0	0.0	1	766501	766502	1812	766501	0.003362029855270489
0.0	0.0	1	768001	768002	1792	768001	0.003362029855270489
0.0	0.0	1	769501	769502	1791	769501	0.003362029855270489
0.0	0.0	1	771001	771002	1768	771001	0.003362029855270489
0.0	0.0	1	772501	772502	1730	772501	0.003362029855270489
0.0	0.0	1	774001	774002	1716	774001	0.003362029855270489
0.0	0.0	1	775501	775502	1695	775501	0.003362029855270489
0.0	0.0	1	777001	777002	1722	777001	0.003362029855270489
0.0	0.0	1	778501	778502	1734	778501	0.003362029855270489
0.0	0.0	1	780001	780002	1759	780001	0.003362029855270489
0.0	0.0	1	781501	781502	1737	781501	0.003362029855270489
0.0	0.0	1	783001	783002	1742	783001	0.003362029855270489
0.0	0.0	1	784501	784502	1786	784501	0.003362029855270489
0.0	0.0	1	786001	786002	1814	786001	0.003362029855270489
0.0	0.0	1	787501	787502	1756	787501	0.003362029855270489
0.0	0.0	1	789001	789002	1726	789001	0.003362029855270489
0.0	0.0	1	790501	790502	1692	790501	0.003362029855270489
0.0	0.0	1	792001	792002	1686	792001	0.003362029855270489
0.0	0.0	1	793501	793502	1674	793501	0.003362029855270489
0.0	0.0	1	795001	795002	1684	795001	0.003362029855270489
0.0	0.0	1	796501	796502	1690	796501	0.003362029855270489
0.0	0.0	1	798001	798002	1714	798001	0.003362029855270489
0.0	0.0	1	799501	799502	1731	799501	0.003362029855270489
0.0	0.0	1	801001	801002	1713	801001	0.003362029855270489
0.0	0.0	1	802501	802502	1732	802501	0.003362029855270489
0.0	0.0	1	804001	804002	1741	804001	0.003362029855270489
0.0	0.0	1	805501	805502	1772	805501	0.003362029855270489
0.0	0.0	1	807001	807002	1787	807001	0.003362029855270489
0.0	0.0	1	808501	808502	1776	808501	0.003362029855270489
0.0	0.0	1	810001	810002	1766	810001	0.003362029855270489
0.0	0.0	1	811501	811502	1799	811501	0.003362029855270489
0.0	0.0	1	813001	813002	1845	813001	0.003362029855270489
0.0	0.0	1	814501	814502	1822	814501	0.003362029855270489
0.0	0.0	1	816001	816002	1848	816001	0.003362029855270489
0.0	0.0	1	817501	817502	1830	817501	0.003362029855270489
0.0	0.0	1	819001	819002	1870	819001	0.003362029855270489
0.0	0.0	1	820501	820502	1872	820501	0.003362029855270489
0.0	0.0	1	822001	822002	1871	822001	0.003362029855270489
0.0	0.0	1	823501	823502	1868	823501	0.003362029855270489
0.0	0.0	1	825001	825002	1896	825001	0.003362029855270489
0.0	0.0	1	826501	826502	1947	826501	0.003362029855270489
0.0	0.0	1	828001	828002	1962	828001	0.003362029855270489
0.0	0.0	1	829501	829502	1988	829501	0.003362029855270489
0.0	0.0	1	831001	831002	1954	831001	0.003362029855270489
0.0	0.0	1	832501	832502	1947	832501	0.003362029855270489
0.0	0.0	1	834001	834002	1953	834001	0.003362029855270489
0.0	0.0	1	835501	835502	1989	835501	0.003362029855270489
0.0	0.0	1	837001	837002	1997	837001	0.003362029855270489
0.0	0.0	1	838501	838502	2046	838501	0.003362029855270489
0.0	0.0	1	840001	840002	2037	840001	0.003362029855270489
0.0	0.0	1	841501	841502	2033	841501	0.003362029855270489
0.0	0.0	1	843001	843002	2021	843001	0.003362029855270489
0.0	0.0	1	844501	844502	2052	844501	0.003362029855270489
0.0	0.0	1	846001	846002	2000	846001	0.003362029855270489
0.0	0.0	1	847501	847502	2003	847501	0.003362029855270489
0.0	0.0	1	849001	849002	1972	849001	0.003362029855270489
0.0	0.0	1	850501	850502	1911	850501	0.003362029855270489
0.0	0.0	1	852001	852002	1880	852001	0.003362029855270489
0.0	0.0	1	853501	853502	1868	853501	0.003362029855270489
0.0	0.0	1	855001	855002	1910	855001	0.003362029855270489
0.0	0.0	1	856501	856502	1923	856501	0.003362029855270489
0.0	0.0	1	858001	858002	1922	858001	0.003362029855270489
0.0	0.0	1	859501	859502	1897	859501	0.003362029855270489
0.0	0.0	1	861001	861002	1932	861001	0.003362029855270489
0.0	0.0	1	862501	862502	1967	862501	0.003362029855270489
0.0	0.0	1	864001	864002	1979	864001	0.003362029855270489
0.0	0.0	1	865501	865502	1954	865501	0.003362029855270489
0.0	0.0	1	867001	867002	1935	867001	0.003362029855270489
0.0	0.0	1	868501	868502	1931	868501	0.003362029855270489
0.0	0.0	1	870001	870002	1906	870001	0.003362029855270489
0.0	0.0	1	871501	871502	1894	871501	0.003362029855270489
0.0	0.0	1	873001	873002	1873	873001	0.003362029855270489
0.0	0.0	1	874501	874502	1868	874501	0.003362029855270489
0.0	0.0	1	876001	876002	1860	876001	0.003362029855270489
0.0	0.0	1	877501	877502	1875	877501	0.003362029855270489
0.0	0.0	1	879001	879002	1900	879001	0.003362029855270489
0.0	0.0	1	880501	880502	1896	880501	0.003362029855270489
0.0	0.0	1	882001	882002	1874	882001	0.003362029855270489
0.0	0.0	1	883501	883502	1869	883501	0.003362029855270489
0.0	0.0	1	885001	885002	1867	885001	0.003362029855270489
0.0	0.0	1	886501	886502	1846	886501	0.003362029855270489
0.0	0.0	1	888001	888002	1887	888001	0.003362029855270489
0.0	0.0	1	889501	889502	1882	889501	0.003362029855270489
0.0	0.0	1	891001	891002	1876	891001	0.003362029855270489
0.0	0.0	1	892501	892502	1840	892501	0.003362029855270489
0.0	0.0	1	894001	894002	1857	894001	0.003362029855270489
0.0	0.0	1	895501	895502	1833	895501	0.003362029855270489
0.0	0.0	1	897001	897002	1760	897001	0.003362029855270489
0.0	0.0	1	898501	898502	1794	898501	0.003362029855270489
0.0	0.0	1	900001	900002	1818	900001	0.003362029855270489
0.0	0.0	1	901501	901502	1849	901501	0.003362029855270489
0.0	0.0	1	903001	903002	1828	903001	0.003362029855270489
0.0	0.0	1	904501	904502	1846	904501	0.003362029855270489
0.0	0.0	1	906001	906002	1860	906001	0.003362029855270489
0.0	0.0	1	907501	907502	1839	907501	0.003362029855270489
0.0	0.0	1	909001	909002	1830	909001	0.003362029855270489
0.0	0.0	1	910501	910502	1882	910501	0.003362029855270489
0.0	0.0	1	912001	912002	1867	912001	0.003362029855270489
0.0	0.0	1	913501	913502	1858	913501	0.003362029855270489
0.0	0.0	1	915001	915002	1892	915001	0.003362029855270489
0.0	0.0	1	916501	916502	1943	916501	0.003362029855270489
0.0	0.0	1	918001	918002	2025	918001	0.003362029855270489
0.0	0.0	1	919501	919502	2000	919501	0.003362029855270489
0.0	0.0	1	921001	921002	1987	921001	0.003362029855270489
0.0	0.0	1	922501	922502	2039	922501	0.003362029855270489
0.0	0.0	1	924001	924002	2020	924001	0.003362029855270489
0.0	0.0	1	925501	925502	2053	925501	0.003362029855270489
0.0	0.0	1	927001	927002	2026	927001	0.003362029855270489
0.0	0.0	1	928501	928502	1991	928501	0.003362029855270489
0.0	0.0	1	930001	930002	1963	930001	0.003362029855270489
0.0	0.0	1	931501	931502	1941	931501	0.003362029855270489
0.0	0.0	1	933001	933002	1951	933001	0.003362029855270489
0.0	0.0	1	934501	934502	1904	934501	0.003362029855270489
0.0	0.0	1	936001	936002	1903	936001	0.003362029855270489
0.0	0.0	1	937501	937502	1899	937501	0.003362029855270489
0.0	0.0	1	939001	939002	1924	939001	0.003362029855270489
0.0	0.0	1	940501	940502	1919	940501	0.003362029855270489
0.0	0.0	1	942001	942002	1945	942001	0.003362029855270489
0.0	0.0	1	943501	943502	1933	943501	0.003362029855270489
0.0	0.0	1	945001	945002	1917	945001	0.003362029855270489
0.0	0.0	1	946501	946502	1920	946501	0.003362029855270489
0.0	0.0	1	948001	948002	1948	948001	0.003362029855270489
0.0	0.0	1	949501	949502	1870	949501	0.003362029855270489
0.0	0.0	1	951001	951002	1838	951001	0.003362029855270489
0.0	0.0	1	952501	952502	1772	952501	0.003362029855270489
0.0	0.0	1	954001	954002	1769	954001	0.003362029855270489
0.0	0.0	1	955501	955502	1735	955501	0.003362029855270489
0.0	0.0	1	957001	957002	1737	957001	0.003362029855270489
0.0	0.0	1	958501	958502	1732	958501	0.003362029855270489
0.0	0.0	1	960001	960002	1679	960001	0.003362029855270489
0.0	0.0	1	961501	961502	1695	961501	0.003362029855270489
0.0	0.0	1	963001	963002	1688	963001	0.003362029855270489
0.0	0.0	1	964501	964502	1693	964501	0.003362029855270489
0.0	0.0	1	966001	966002	1693	966001	0.003362029855270489
0.0	0.0	1	967501	967502	1681	967501	0.003362029855270489
0.0	0.0	1	969001	969002	1677	969001	0.003362029855270489
0.0	0.0	1	970501	970502	1694	970501	0.003362029855270489
0.0	0.0	1	972001	972002	1679	972001	0.003362029855270489
0.0	0.0	1	973501	973502	1653	973501	0.003362029855270489
0.0	0.0	1	975001	975002	1654	975001	0.003362029855270489
0.0	0.0	1	976501	976502	1615	976501	0.003362029855270489
0.0	0.0	1	978001	978002	1658	978001	0.003362029855270489
0.0	0.0	1	979501	979502	1658	979501	0.003362029855270489
0.0	0.0	1	981001	981002	1622	981001	0.003362029855270489
0.0	0.0	1	982501	982502	1622	982501	0.003362029855270489
0.0	0.0	1	984001	984002	1600	984001	0.003362029855270489
0.0	0.0	1	985501	985502	1590	985501	0.003362029855270489
0.0	0.0	1	987001	987002	1599	987001	0.003362029855270489
0.0	0.0	1	988501	988502	1617	988501	0.003362029855270489
0.0	0.0	1	990001	990002	1595	990001	0.003362029855270489
0.0	0.0	1	991501	991502	1616	991501	0.003362029855270489
0.0	0.0	1	993001	993002	1594	993001	0.003362029855270489
0.0	0.0	1	994501	994502	1576	994501	0.003362029855270489
0.0	0.0	1	996001	996002	1604	996001	0.003362029855270489
0.0	0.0	1	997501	997502	1595	997501	0.003362029855270489
0.0	0.0	1	999001	999002	1629	999001	0.003362029855270489
0.0	0.0	1	1000501	1000502	1645	1000501	0.003362029855270489
0.0	0.0	1	1002001	1002002	1675	1002001	0.003362029855270489
0.0	0.0	1	1003501	1003502	1714	1003501	0.003362029855270489
0.0	0.0	1	1005001	1005002	1698	1005001	0.003362029855270489
0.0	0.0	1	1006501	1006502	1698	1006501	0.003362029855270489
0.0	0.0	1	1008001	1008002	1639	1008001	0.003362029855270489
0.0	0.0	1	1009501	1009502	1665	1009501	0.003362029855270489
0.0	0.0	1	1011001	1011002	1630	1011001	0.003362029855270489
0.0	0.0	1	1012501	1012502	1640	1012501	0.003362029855270489
0.0	0.0	1	1014001	1014002	1648	1014001	0.003362029855270489
0.0	0.0	1	1015501	1015502	1642	1015501	0.003362029855270489
0.0	0.0	1	1017001	1017002	1649	1017001	0.003362029855270489
0.0	0.0	1	1018501	1018502	1638	1018501	0.003362029855270489
0.0	0.0	1	1020001	1020002	1635	1020001	0.003362029855270489
0.0	0.0	1	1021501	1021502	1665	1021501	0.003362029855270489
0.0	0.0	1	1023001	1023002	1664	1023001	0.003362029855270489
0.0	0.0	1	1024501	1024502	1686	1024501	0.003362029855270489
0.0	0.0	1	1026001	1026002	1688	1026001	0.003362029855270489
0.0	0.0	1	1027501	1027502	1701	1027501	0.003362029855270489
0.0	0.0	1	1029001	1029002	1724	1029001	0.003362029855270489
0.0	0.0	1	1030501	1030502	1717	1030501	0.003362029855270489
0.0	0.0	1	1032001	1032002	1733	1032001	0.003362029855270489
0.0	0.0	1	1033501	1033502	1724	1033501	0.003362029855270489
0.0	0.0	1	1035001	1035002	1714	1035001	0.003362029855270489
0.0	0.0	1	1036501	1036502	1707	1036501	0.003362029855270489
0.0	0.0	1	1038001	1038002	1711	1038001	0.003362029855270489
0.0	0.0	1	1039501	1039502	1712	1039501	0.003362029855270489
0.0	0.0	1	1041001	1041002	1705	1041001	0.003362029855270489
0.0	0.0	1	1042501	1042502	1758	1042501	0.003362029855270489
0.0	0.0	1	1044001	1044002	1762	1044001	0.003362029855270489
0.0	0.0	1	1045501	1045502	1762	1045501	0.003362029855270489
0.0	0.0	1	1047001	1047002	1761	1047001	0.003362029855270489
0.0	0.0	1	1048501	1048502	1773	1048501	0.003362029855270489
0.0	0.0	1	1050001	1050002	1790	1050001	0.003362029855270489
0.0	0.0	1	1051501	1051502	1771	1051501	0.003362029855270489
0.0	0.0	1	1053001	1053002	1753	1053001	0.003362029855270489
0.0	0.0	1	1054501	1054502	1757	1054501	0.003362029855270489
0.0	0.0	1	1056001	1056002	1785	1056001	0.003362029855270489
0.0	0.0	1	1057501	1057502	1787	1057501	0.003362029855270489
0.0	0.0	1	1059001	1059002	1781	1059001	0.003362029855270489
0.0	0.0	1	1060501	1060502	1787	1060501	0.003362029855270489
0.0	0.0	1	1062001	1062002	1780	1062001	0.003362029855270489
0.0	0.0	1	1063501	1063502	1790	1063501	0.003362029855270489
0.0	0.0	1	1065001	1065002	1725	1065001	0.003362029855270489
0.0	0.0	1	1066501	1066502	1748	1066501	0.003362029855270489
0.0	0.0	1	1068001	1068002	1765	1068001	0.003362029855270489
0.0	0.0	1	1069501	1069502	1783	1069501	0.003362029855270489
0.0	0.0	1	1071001	1071002	1767	1071001	0.003362029855270489
0.0	0.0	1	1072501	1072502	1794	1072501	0.003362029855270489
0.0	0.0	1	1074001	1074002	1787	1074001	0.003362029855270489
0.0	0.0	1	1075501	1075502	1784	1075501	0.003362029855270489
0.0	0.0	1	1077001	1077002	1769	1077001	0.003362029855270489
0.0	0.0	1	1078501	1078502	1811	1078501	0.003362029855270489
0.0	0.0	1	1080001	1080002	1828	1080001	0.003362029855270489
0.0	0.0	1	1081501	1081502	1897	1081501	0.003362029855270489
0.0	0.0	1	1083001	1083002	1898	1083001	0.003362029855270489
0.0	0.0	1	1084501	1084502	1908	1084501	0.003362029855270489
0.0	0.0	1	1086001	1086002	1966	1086001	0.003362029855270489
0.0	0.0	1	1087501	1087502	1972	1087501	0.003362029855270489
0.0	0.0	1	1089001	1089002	1994	1089001	0.003362029855270489
0.0	0.0	1	1090501	1090502	2015	1090501	0.003362029855270489
0.0	0.0	1	1092001	1092002	1988	1092001	0.003362029855270489
0.0	0.0	1	1093501	1093502	1992	1093501	0.003362029855270489
0.0	0.0	1	1095001	1095002	2033	1095001	0.003362029855270489
0.0	0.0	1	1096501	1096502	2054	1096501	0.003362029855270489
0.0	0.0	1	1098001	1098002	2028	1098001	0.003362029855270489
0.0	0.0	1	1099501	1099502	2058	1099501	0.003362029855270489
0.0	0.0	1	1101001	1101002	2059	1101001	0.003362029855270489
0.0	0.0	1	1102501	1102502	2068	1102501	0.003362029855270489
0.0	0.0	1	1104001	1104002	2065	1104001	0.003362029855270489
0.0	0.0	1	1105501	1105502	2034	1105501	0.003362029855270489
0.0	0.0	1	1107001	1107002	2039	1107001	0.003362029855270489
0.0	0.0	1	1108501	1108502	2049	1108501	0.003362029855270489
0.0	0.0	1	1110001	1110002	2020	1110001	0.003362029855270489
0.0	0.0	1	1111501	1111502	2013	1111501	0.003362029855270489
0.0	0.0	1	1113001	1113002	2004	1113001	0.003362029855270489
0.0	0.0	1	1114501	1114502	1990	1114501	0.003362029855270489
0.0	0.0	1	1116001	1116002	1967	1116001	0.003362029855270489
0.0	0.0	1	1117501	1117502	1932	1117501	0.003362029855270489
0.0	0.0	1	1119001	1119002	1877	1119001	0.003362029855270489
0.0	0.0	1	1120501	1120502	1869	1120501	0.003362029855270489
0.0	0.0	1	1122001	1122002	1875	1122001	0.003362029855270489
0.0	0.0	1	1123501	1123502	1860	1123501	0.003362029855270489
0.0	0.0	1	1125001	1125002	1860	1125001	0.003362029855270489
0.0	0.0	1	1126501	1126502	1833	1126501	0.003362029855270489
0.0	0.0	1	1128001	1128002	1778	1128001	0.003362029855270489
0.0	0.0	1	1129501	1129502	1725	1129501	0.003362029855270489
0.0	0.0	1	1131001	1131002	1739	1131001	0.003362029855270489
0.0	0.0	1	1132501	1132502	1725	1132501	0.003362029855270489
0.0	0.0	1	1134001	1134002	1727	1134001	0.003362029855270489
0.0	0.0	1	1135501	1135502	1736	1135501	0.003362029855270489
0.0	0.0	1	1137001	1137002	1749	1137001	0.003362029855270489
0.0	0.0	1	1138501	1138502	1744	1138501	0.003362029855270489
0.0	0.0	1	1140001	1140002	1729	1140001	0.003362029855270489
0.0	0.0	1	1141501	1141502	1715	1141501	0.003362029855270489
0.0	0.0	1	1143001	1143002	1653	1143001	0.003362029855270489
0.0	0.0	1	1144501	1144502	1647	1144501	0.003362029855270489
0.0	0.0	1	1146001	1146002	1706	1146001	0.003362029855270489
0.0	0.0	1	1147501	1147502	1713	1147501	0.003362029855270489
0.0	0.0	1	1149001	1149002	1646	1149001	0.003362029855270489
0.0	0.0	1	1150501	1150502	1633	1150501	0.003362029855270489
0.0	0.0	1	1152001	1152002	1592	1152001	0.003362029855270489
0.0	0.0	1	1153501	1153502	1567	1153501	0.003362029855270489
0.0	0.0	1	1155001	1155002	1582	1155001	0.003362029855270489
0.0	0.0	1	1156501	1156502	1612	1156501	0.003362029855270489
0.0	0.0	1	1158001	1158002	1606	1158001	0.003362029855270489
0.0	0.0	1	1159501	1159502	1616	1159501	0.003362029855270489
0.0	0.0	1	1161001	1161002	1631	1161001	0.003362029855270489
0.0	0.0	1	1162501	1162502	1623	1162501	0.003362029855270489
0.0	0.0	1	1164001	1164002	1591	1164001	0.003362029855270489
0.0	0.0	1	1165501	1165502	1635	1165501	0.003362029855270489
0.0	0.0	1	1167001	1167002	1639	1167001	0.003362029855270489
0.0	0.0	1	1168501	1168502	1680	1168501	0.003362029855270489
0.0	0.0	1	1170001	1170002	1771	1170001	0.003362029855270489
0.0	0.0	1	1171501	1171502	1791	1171501	0.003362029855270489
0.0	0.0	1	1173001	1173002	1788	1173001	0.003362029855270489
0.0	0.0	1	1174501	1174502	1802	1174501	0.003362029855270489
0.0	0.0	1	1176001	1176002	1827	1176001	0.003362029855270489
0.0	0.0	1	1177501	1177502	1812	1177501	0.003362029855270489
0.0	0.0	1	1179001	1179002	1807	1179001	0.003362029855270489
0.0	0.0	1	1180501	1180502	1831	1180501	0.003362029855270489
0.0	0.0	1	1182001	1182002	1838	1182001	0.003362029855270489
0.0	0.0	1	1183501	1183502	1834	1183501	0.003362029855270489
0.0	0.0	1	1185001	1185002	1839	1185001	0.003362029855270489
0.0	0.0	1	1186501	1186502	1839	1186501	0.003362029855270489
0.0	0.0	1	1188001	1188002	1842	1188001	0.003362029855270489
0.0	0.0	1	1189501	1189502	1853	1189501	0.003362029855270489
0.0	0.0	1	1191001	1191002	1887	1191001	0.003362029855270489
0.0	0.0	1	1192501	1192502	1903	1192501	0.003362029855270489
0.0	0.0	1	1194001	1194002	1872	1194001	0.003362029855270489
0.0	0.0	1	1195501	1195502	1912	1195501	0.003362029855270489
0.0	0.0	1	1197001	1197002	1926	1197001	0.003362029855270489
0.0	0.0	1	1198501	1198502	1911	1198501	0.003362029855270489
0.0	0.0	1	1200001	1200002	1921	1200001	0.003362029855270489
0.0	0.0	1	1201501	1201502	1900	1201501	0.003362029855270489
0.0	0.0	1	1203001	1203002	1854	1203001	0.003362029855270489
0.0	0.0	1	1204501	1204502	1806	1204501	0.003362029855270489
0.0	0.0	1	1206001	1206002	1791	1206001	0.003362029855270489
0.0	0.0	1	1207501	1207502	1837	1207501	0.003362029855270489
0.0	0.0	1	1209001	1209002	1812	1209001	0.003362029855270489
0.0	0.0	1	1210501	1210502	1833	1210501	0.003362029855270489
0.0	0.0	1	1212001	1212002	1834	1212001	0.003362029855270489
0.0	0.0	1	1213501	1213502	1821	1213501	0.003362029855270489
0.0	0.0	1	1215001	1215002	1837	1215001	0.003362029855270489
0.0	0.0	1	1216501	1216502	1810	1216501	0.003362029855270489
0.0	0.0	1	1218001	1218002	1815	1218001	0.003362029855270489
0.0	0.0	1	1219501	1219502	1805	1219501	0.003362029855270489
0.0	0.0	1	1221001	1221002	1809	1221001	0.003362029855270489
0.0	0.0	1	1222501	1222502	1826	1222501	0.003362029855270489
0.0	0.0	1	1224001	1224002	1848	1224001	0.003362029855270489
0.0	0.0	1	1225501	1225502	1919	1225501	0.003362029855270489
0.0	0.0	1	1227001	1227002	1925	1227001	0.003362029855270489
0.0	0.0	1	1228501	1228502	2004	1228501	0.003362029855270489
0.0	0.0	1	1230001	1230002	1914	1230001	0.003362029855270489
0.0	0.0	1	1231501	1231502	1907	1231501	0.003362029855270489
0.0	0.0	1	1233001	1233002	1918	1233001	0.003362029855270489
0.0	0.0	1	1234501	1234502	1919	1234501	0.003362029855270489
0.0	0.0	1	1236001	1236002	1923	1236001	0.003362029855270489
0.0	0.0	1	1237501	1237502	1923	1237501	0.003362029855270489
0.0	0.0	1	1239001	1239002	1928	1239001	0.003362029855270489
0.0	0.0	1	1240501	1240502	1927	1240501	0.003362029855270489
0.0	0.0	1	1242001	1242002	1934	1242001	0.003362029855270489
0.0	0.0	1	1243501	1243502	1886	1243501	0.003362029855270489
0.0	0.0	1	1245001	1245002	1889	1245001	0.003362029855270489
0.0	0.0	1	1246501	1246502	1871	1246501	0.003362029855270489
0.0	0.0	1	1248001	1248002	1861	1248001	0.003362029855270489
0.0	0.0	1	1249501	1249502	1842	1249501	0.003362029855270489
0.0	0.0	1	1251001	1251002	1875	1251001	0.003362029855270489
0.0	0.0	1	1252501	1252502	1857	1252501	0.003362029855270489
0.0	0.0	1	1254001	1254002	1867	1254001	0.003362029855270489
0.0	0.0	1	1255501	1255502	1873	1255501	0.003362029855270489
0.0	0.0	1	1257001	1257002	1875	1257001	0.003362029855270489
0.0	0.0	1	1258501	1258502	1836	1258501	0.003362029855270489
0.0	0.0	1	1260001	1260002	1861	1260001	0.003362029855270489
0.0	0.0	1	1261501	1261502	1856	1261501	0.003362029855270489
0.0	0.0	1	1263001	1263002	1873	1263001	0.003362029855270489
0.0	0.0	1	1264501	1264502	1883	1264501	0.003362029855270489
0.0	0.0	1	1266001	1266002	1878	1266001	0.003362029855270489
0.0	0.0	1	1267501	1267502	1884	1267501	0.003362029855270489
0.0	0.0	1	1269001	1269002	1909	1269001	0.003362029855270489
0.0	0.0	1	1270501	1270502	1868	1270501	0.003362029855270489
0.0	0.0	1	1272001	1272002	1898	1272001	0.003362029855270489
0.0	0.0	1	1273501	1273502	1905	1273501	0.003362029855270489
0.0	0.0	1	1275001	1275002	1892	1275001	0.003362029855270489
0.0	0.0	1	1276501	1276502	1881	1276501	0.003362029855270489
0.0	0.0	1	1278001	1278002	1863	1278001	0.003362029855270489
0.0	0.0	1	1279501	1279502	1865	1279501	0.003362029855270489
0.0	0.0	1	1281001	1281002	1867	1281001	0.003362029855270489
0.0	0.0	1	1282501	1282502	1853	1282501	0.003362029855270489
0.0	0.0	1	1284001	1284002	1817	1284001	0.003362029855270489
0.0	0.0	1	1285501	1285502	1804	1285501	0.003362029855270489
0.0	0.0	1	1287001	1287002	1791	1287001	0.003362029855270489
0.0	0.0	1	1288501	1288502	1782	1288501	0.003362029855270489
0.0	0.0	1	1290001	1290002	1754	1290001	0.003362029855270489
0.0	0.0	1	1291501	1291502	1680	1291501	0.003362029855270489
0.0	0.0	1	1293001	1293002	1676	1293001	0.003362029855270489
0.0	0.0	1	1294501	1294502	1642	1294501	0.003362029855270489
0.0	0.0	1	1296001	1296002	1684	1296001	0.003362029855270489
0.0	0.0	1	1297501	1297502	1694	1297501	0.003362029855270489
0.0	0.0	1	1299001	1299002	1679	1299001	0.003362029855270489
0.0	0.0	1	1300501	1300502	1679	1300501	0.003362029855270489
0.0	0.0	1	1302001	1302002	1702	1302001	0.003362029855270489
0.0	0.0	1	1303501	1303502	1688	1303501	0.003362029855270489
0.0	0.0	1	1305001	1305002	1664	1305001	0.003362029855270489
0.0	0.0	1	1306501	1306502	1688	1306501	0.003362029855270489
0.0	0.0	1	1308001	1308002	1671	1308001	0.003362029855270489
0.0	0.0	1	1309501	1309502	1677	1309501	0.003362029855270489
0.0	0.0	1	1311001	1311002	1653	1311001	0.003362029855270489
0.0	0.0	1	1312501	1312502	1632	1312501	0.003362029855270489
0.0	0.0	1	1314001	1314002	1623	1314001	0.003362029855270489
0.0	0.0	1	1315501	1315502	1639	1315501	0.003362029855270489
0.0	0.0	1	1317001	1317002	1637	1317001	0.003362029855270489
0.0	0.0	1	1318501	1318502	1669	1318501	0.003362029855270489
0.0	0.0	1	1320001	1320002	1685	1320001	0.003362029855270489
0.0	0.0	1	1321501	1321502	1717	1321501	0.003362029855270489
0.0	0.0	1	1323001	1323002	1716	1323001	0.003362029855270489
0.0	0.0	1	1324501	1324502	1740	1324501	0.003362029855270489
0.0	0.0	1	1326001	1326002	1723	1326001	0.003362029855270489
0.0	0.0	1	1327501	1327502	1778	1327501	0.003362029855270489
0.0	0.0	1	1329001	1329002	1834	1329001	0.003362029855270489
0.0	0.0	1	1330501	1330502	1847	1330501	0.003362029855270489
0.0	0.0	1	1332001	1332002	1860	1332001	0.003362029855270489
0.0	0.0	1	1333501	1333502	1857	1333501	0.003362029855270489
0.0	0.0	1	1335001	1335002	1869	1335001	0.003362029855270489
0.0	0.0	1	1336501	1336502	1860	1336501	0.003362029855270489
0.0	0.0	1	1338001	1338002	1869	1338001	0.003362029855270489
0.0	0.0	1	1339501	1339502	1803	1339501	0.003362029855270489
0.0	0.0	1	1341001	1341002	1831	1341001	0.003362029855270489
0.0	0.0	1	1342501	1342502	1854	1342501	0.003362029855270489
0.0	0.0	1	1344001	1344002	1833	1344001	0.003362029855270489
0.0	0.0	1	1345501	1345502	1829	1345501	0.003362029855270489
0.0	0.0	1	1347001	1347002	1852	1347001	0.003362029855270489
0.0	0.0	1	1348501	1348502	1855	1348501	0.003362029855270489
0.0	0.0	1	1350001	1350002	1852	1350001	0.003362029855270489
0.0	0.0	1	1351501	1351502	1830	1351501	0.003362029855270489
0.0	0.0	1	1353001	1353002	1804	1353001	0.003362029855270489
0.0	0.0	1	1354501	1354502	1803	1354501	0.003362029855270489
0.0	0.0	1	1356001	1356002	1822	1356001	0.003362029855270489
0.0	0.0	1	1357501	1357502	1819	1357501	0.003362029855270489
0.0	0.0	1	1359001	1359002	1819	1359001	0.003362029855270489
0.0	0.0	1	1360501	1360502	1810	1360501	0.003362029855270489
0.0	0.0	1	1362001	1362002	1811	1362001	0.003362029855270489
0.0	0.0	1	1363501	1363502	1762	1363501	0.003362029855270489
0.0	0.0	1	1365001	1365002	1778	1365001	0.003362029855270489
0.0	0.0	1	1366501	1366502	1795	1366501	0.003362029855270489
0.0	0.0	1	1368001	1368002	1729	1368001	0.003362029855270489
0.0	0.0	1	1369501	1369502	1748	1369501	0.003362029855270489
0.0	0.0	1	1371001	1371002	1734	1371001	0.003362029855270489
0.0	0.0	1	1372501	1372502	1734	1372501	0.003362029855270489
0.0	0.0	1	1374001	1374002	1718	1374001	0.003362029855270489
0.0	0.0	1	1375501	1375502	1711	1375501	0.003362029855270489
0.0	0.0	1	1377001	1377002	1702	1377001	0.003362029855270489
0.0	0.0	1	1378501	1378502	1691	1378501	0.003362029855270489
0.0	0.0	1	1380001	1380002	1663	1380001	0.003362029855270489
0.0	0.0	1	1381501	1381502	1649	1381501	0.003362029855270489
0.0	0.0	1	1383001	1383002	1658	1383001	0.003362029855270489
0.0	0.0	1	1384501	1384502	1650	1384501	0.003362029855270489
0.0	0.0	1	1386001	1386002	1673	1386001	0.003362029855270489
0.0	0.0	1	1387501	1387502	1705	1387501	0.003362029855270489
0.0	0.0	1	1389001	1389002	1699	1389001	0.003362029855270489
0.0	0.0	1	1390501	1390502	1731	1390501	0.003362029855270489
0.0	0.0	1	1392001	1392002	1751	1392001	0.003362029855270489
0.0	0.0	1	1393501	1393502	1731	1393501	0.003362029855270489
0.0	0.0	1	1395001	1395002	1803	1395001	0.003362029855270489
0.0	0.0	1	1396501	1396502	1856	1396501	0.003362029855270489
0.0	0.0	1	1398001	1398002	1860	1398001	0.003362029855270489
0.0	0.0	1	1399501	1399502	1871	1399501	0.003362029855270489
0.0	0.0	1	1401001	1401002	1864	1401001	0.003362029855270489
0.0	0.0	1	1402501	1402502	1850	1402501	0.003362029855270489
0.0	0.0	1	1404001	1404002	1853	1404001	0.003362029855270489
0.0	0.0	1	1405501	1405502	1831	1405501	0.003362029855270489
0.0	0.0	1	1407001	1407002	1859	1407001	0.003362029855270489
0.0	0.0	1	1408501	1408502	1839	1408501	0.003362029855270489
0.0	0.0	1	1410001	1410002	1847	1410001	0.003362029855270489
0.0	0.0	1	1411501	1411502	1852	1411501	0.003362029855270489
0.0	0.0	1	1413001	1413002	1878	1413001	0.003362029855270489
0.0	0.0	1	1414501	1414502	1894	1414501	0.003362029855270489
0.0	0.0	1	1416001	1416002	1860	1416001	0.003362029855270489
0.0	0.0	1	1417501	1417502	1878	1417501	0.003362029855270489
0.0	0.0	1	1419001	1419002	1929	1419001	0.003362029855270489
0.0	0.0	1	1420501	1420502	1926	1420501	0.003362029855270489
0.0	0.0	1	1422001	1422002	1947	1422001	0.003362029855270489
0.0	0.0	1	1423501	1423502	1906	1423501	0.003362029855270489
0.0	0.0	1	1425001	1425002	1896	1425001	0.003362029855270489
0.0	0.0	1	1426501	1426502	1865	1426501	0.003362029855270489
0.0	0.0	1	1428001	1428002	1931	1428001	0.003362029855270489
0.0	0.0	1	1429501	1429502	1936	1429501	0.003362029855270489
0.0	0.0	1	1431001	1431002	1931	1431001	0.003362029855270489
0.0	0.0	1	1432501	1432502	1979	1432501	0.003362029855270489
0.0	0.0	1	1434001	1434002	1973	1434001	0.003362029855270489
0.0	0.0	1	1435501	1435502	1950	1435501	0.003362029855270489
0.0	0.0	1	1437001	1437002	1976	1437001	0.003362029855270489
0.0	0.0	1	1438501	1438502	1971	1438501	0.003362029855270489
0.0	0.0	1	1440001	1440002	1944	1440001	0.003362029855270489
0.0	0.0	1	1441501	1441502	1963	1441501	0.003362029855270489
0.0	0.0	1	1443001	1443002	1964	1443001	0.003362029855270489
0.0	0.0	1	1444501	1444502	1946	1444501	0.003362029855270489
0.0	0.0	1	1446001	1446002	1948	1446001	0.003362029855270489
0.0	0.0	1	1447501	1447502	1942	1447501	0.003362029855270489
0.0	0.0	1	1449001	1449002	1950	1449001	0.003362029855270489
0.0	0.0	1	1450501	1450502	1952	1450501	0.003362029855270489
0.0	0.0	1	1452001	1452002	1901	1452001	0.003362029855270489
0.0	0.0	1	1453501	1453502	1940	1453501	0.003362029855270489
0.0	0.0	1	1455001	1455002	1957	1455001	0.003362029855270489
0.0	0.0	1	1456501	1456502	1960	1456501	0.003362029855270489
0.0	0.0	1	1458001	1458002	1977	1458001	0.003362029855270489
0.0	0.0	1	1459501	1459502	1964	1459501	0.003362029855270489
0.0	0.0	1	1461001	1461002	1939	1461001	0.003362029855270489
0.0	0.0	1	1462501	1462502	1938	1462501	0.003362029855270489
0.0	0.0	1	1464001	1464002	1937	1464001	0.003362029855270489
0.0	0.0	1	1465501	1465502	1914	1465501	0.003362029855270489
0.0	0.0	1	1467001	1467002	1894	1467001	0.003362029855270489
0.0	0.0	1	1468501	1468502	1844	1468501	0.003362029855270489
0.0	0.0	1	1470001	1470002	1839	1470001	0.003362029855270489
0.0	0.0	1	1471501	1471502	1789	1471501	0.003362029855270489
0.0	0.0	1	1473001	1473002	1717	1473001	0.003362029855270489
0.0	0.0	1	1474501	1474502	1690	1474501	0.003362029855270489
0.0	0.0	1	1476001	1476002	1606	1476001	0.003362029855270489
0.0	0.0	1	1477501	1477502	1548	1477501	0.003362029855270489
0.0	0.0	1	1479001	1479002	1482	1479001	0.003362029855270489
0.0	0.0	1	1480501	1480502	1414	1480501	0.003362029855270489
0.0	0.0	1	1482001	1482002	1365	1482001	0.003362029855270489
0.0	0.0	1	1483501	1483502	1349	1483501	0.003362029855270489
0.0	0.0	1	1485001	1485002	1330	1485001	0.003362029855270489
0.0	0.0	1	1486501	1486502	1283	1486501	0.003362029855270489
0.0	0.0	1	1488001	1488002	1257	1488001	0.003362029855270489
0.0	0.0	1	1489501	1489502	1244	1489501	0.003362029855270489
0.0	0.0	1	1491001	1491002	1183	1491001	0.003362029855270489
0.0	0.0	1	1492501	1492502	1155	1492501	0.003362029855270489
0.0	0.0	1	1494001	1494002	1095	1494001	0.003362029855270489
0.0	0.0	1	1495501	1495502	1061	1495501	0.003362029855270489
0.0	0.0	1	1497001	1497002	1023	1497001	0.003362029855270489
0.0	0.0	1	1498501	1498502	955	1498501	0.003362029855270489
0.0	0.0	2	1	2	1003	1500001	0.003362029855270489
0.0	0.0	2	1501	1502	1043	1501501	0.003362029855270489
0.0	0.0	2	3001	3002	1065	1503001	0.003362029855270489
0.0	0.0	2	4501	4502	1091	1504501	0.003362029855270489
0.0	0.0	2	6001	6002	1137	1506001	0.003362029855270489
0.0	0.0	2	7501	7502	1167	1507501	0.003362029855270489
0.0	0.0	2	9001	9002	1204	1509001	0.003362029855270489
0.0	0.0	2	10501	10502	1239	1510501	0.003362029855270489
0.0	0.0	2	12001	12002	1295	1512001	0.003362029855270489
0.0	0.0	2	13501	13502	1334	1513501	0.003362029855270489
0.0	0.0	2	15001	15002	1372	1515001	0.003362029855270489
0.0	0.0	2	16501	16502	1393	1516501	0.003362029855270489
0.0	0.0	2	18001	18002	1419	1518001	0.003362029855270489
0.0	0.0	2	19501	19502	1435	1519501	0.003362029855270489
0.0	0.0	2	21001	21002	1446	1521001	0.003362029855270489
0.0	0.0	2	22501	22502	1488	1522501	0.003362029855270489
0.0	0.0	2	24001	24002	1523	1524001	0.003362029855270489
0.0	0.0	2	25501	25502	1567	1525501	0.003362029855270489
0.0	0.0	2	27001	27002	1646	1527001	0.003362029855270489
0.0	0.0	2	28501	28502	1671	1528501	0.003362029855270489
0.0	0.0	2	30001	30002	1682	1530001	0.003362029855270489
0.0	0.0	2	31501	31502	1732	1531501	0.003362029855270489
0.0	0.0	2	33001	33002	1723	1533001	0.003362029855270489
0.0	0.0	2	34501	34502	1738	1534501	0.003362029855270489
0.0	0.0	2	36001	36002	1756	1536001	0.003362029855270489
0.0	0.0	2	37501	37502	1775	1537501	0.003362029855270489
0.0	0.0	2	39001	39002	1757	1539001	0.003362029855270489
0.0	0.0	2	40501	40502	1749	1540501	0.003362029855270489
0.0	0.0	2	42001	42002	1745	1542001	0.003362029855270489
0.0	0.0	2	43501	43502	1783	1543501	0.003362029855270489
0.0	0.0	2	45001	45002	1759	1545001	0.003362029855270489
0.0	0.0	2	46501	46502	1756	1546501	0.003362029855270489
0.0	0.0	2	48001	48002	1757	1548001	0.003362029855270489
0.0	0.0	2	49501	49502	1765	1549501	0.003362029855270489
0.0	0.0	2	51001	51002	1771	1551001	0.003362029855270489
0.0	0.0	2	52501	52502	1786	1552501	0.003362029855270489
0.0	0.0	2	54001	54002	1788	1554001	0.003362029855270489
0.0	0.0	2	55501	55502	1763	1555501	0.003362029855270489
0.0	0.0	2	57001	57002	1812	1557001	0.003362029855270489
0.0	0.0	2	58501	58502	1784	1558501	0.003362029855270489
0.0	0.0	2	60001	60002	1814	1560001	0.003362029855270489
0.0	0.0	2	61501	61502	1824	1561501	0.003362029855270489
0.0	0.0	2	63001	63002	1822	1563001	0.003362029855270489
0.0	0.0	2	64501	64502	1798	1564501	0.003362029855270489
0.0	0.0	2	66001	66002	1803	1566001	0.003362029855270489
0.0	0.0	2	67501	67502	1755	1567501	0.003362029855270489
0.0	0.0	2	69001	69002	1765	1569001	0.003362029855270489
0.0	0.0	2	70501	70502	1769	1570501	0.003362029855270489
0.0	0.0	2	72001	72002	1806	1572001	0.003362029855270489
0.0	0.0	2	73501	73502	1783	1573501	0.003362029855270489
0.0	0.0	2	75001	75002	1773	1575001	0.003362029855270489
0.0	0.0	2	76501	76502	1737	1576501	0.003362029855270489
0.0	0.0	2	78001	78002	1736	1578001	0.003362029855270489
0.0	0.0	2	79501	79502	1757	1579501	0.003362029855270489
0.0	0.0	2	81001	81002	1722	1581001	0.003362029855270489
0.0	0.0	2	82501	82502	1692	1582501	0.003362029855270489
0.0	0.0	2	84001	84002	1682	1584001	0.003362029855270489
0.0	0.0	2	85501	85502	1651	1585501	0.003362029855270489
0.0	0.0	2	87001	87002	1692	1587001	0.003362029855270489
0.0	0.0	2	88501	88502	1688	1588501	0.003362029855270489
0.0	0.0	2	90001	90002	1686	1590001	0.003362029855270489
0.0	0.0	2	91501	91502	1694	1591501	0.003362029855270489
0.0	0.0	2	93001	93002	1678	1593001	0.003362029855270489
0.0	0.0	2	94501	94502	1678	1594501	0.003362029855270489
0.0	0.0	2	96001	96002	1665	1596001	0.003362029855270489
0.0	0.0	2	97501	97502	1707	1597501	0.003362029855270489
0.0	0.0	2	99001	99002	1700	1599001	0.003362029855270489
0.0	0.0	2	100501	100502	1722	1600501	0.003362029855270489
0.0	0.0	2	102001	102002	1701	1602001	0.003362029855270489
0.0	0.0	2	103501	103502	1690	1603501	0.003362029855270489
0.0	0.0	2	105001	105002	1701	1605001	0.003362029855270489
0.0	0.0	2	106501	106502	1723	1606501	0.003362029855270489
0.0	0.0	2	108001	108002	1732	1608001	0.003362029855270489
0.0	0.0	2	109501	109502	1769	1609501	0.003362029855270489
0.0	0.0	2	111001	111002	1738	1611001	0.003362029855270489
0.0	0.0	2	112501	112502	1743	1612501	0.003362029855270489
0.0	0.0	2	114001	114002	1720	1614001	0.003362029855270489
0.0	0.0	2	115501	115502	1707	1615501	0.003362029855270489
0.0	0.0	2	117001	117002	1680	1617001	0.003362029855270489
0.0	0.0	2	118501	118502	1647	1618501	0.003362029855270489
0.0	0.0	2	120001	120002	1654	1620001	0.003362029855270489
0.0	0.0	2	121501	121502	1670	1621501	0.003362029855270489
0.0	0.0	2	123001	123002	1677	1623001	0.003362029855270489
0.0	0.0	2	124501	124502	1670	1624501	0.003362029855270489
0.0	0.0	2	126001	126002	1664	1626001	0.003362029855270489
0.0	0.0	2	127501	127502	1655	1627501	0.003362029855270489
0.0	0.0	2	129001	129002	1625	1629001	0.003362029855270489
0.0	0.0	2	130501	130502	1631	1630501	0.003362029855270489
0.0	0.0	2	132001	132002	1624	1632001	0.003362029855270489
0.0	0.0	2	133501	133502	1637	1633501	0.003362029855270489
0.0	0.0	2	135001	135002	1668	1635001	0.003362029855270489
0.0	0.0	2	136501	136502	1673	1636501	0.003362029855270489
0.0	0.0	2	138001	138002	1684	1638001	0.003362029855270489
0.0	0.0	2	139501	139502	1713	1639501	0.003362029855270489
0.0	0.0	2	141001	141002	1731	1641001	0.003362029855270489
0.0	0.0	2	142501	142502	1731	1642501	0.003362029855270489
0.0	0.0	2	144001	144002	1686	1644001	0.003362029855270489
0.0	0.0	2	145501	145502	1659	1645501	0.003362029855270489
0.0	0.0	2	147001	147002	1645	1647001	0.003362029855270489
0.0	0.0	2	148501	148502	1668	1648501	0.003362029855270489
0.0	0.0	2	150001	150002	1663	1650001	0.003362029855270489
0.0	0.0	2	151501	151502	1679	1651501	0.003362029855270489
0.0	0.0	2	153001	153002	1699	1653001	0.003362029855270489
0.0	0.0	2	154501	154502	1692	1654501	0.003362029855270489
0.0	0.0	2	156001	156002	1675	1656001	0.003362029855270489
0.0	0.0	2	157501	157502	1665	1657501	0.003362029855270489
0.0	0.0	2	159001	159002	1644	1659001	0.003362029855270489
0.0	0.0	2	160501	160502	1619	1660501	0.003362029855270489
0.0	0.0	2	162001	162002	1610	1662001	0.003362029855270489
0.0	0.0	2	163501	163502	1577	1663501	0.003362029855270489
0.0	0.0	2	165001	165002	1621	1665001	0.003362029855270489
0.0	0.0	2	166501	166502	1593	1666501	0.003362029855270489
0.0	0.0	2	168001	168002	1591	1668001	0.003362029855270489
0.0	0.0	2	169501	169502	1599	1669501	0.003362029855270489
0.0	0.0	2	171001	171002	1569	1671001	0.003362029855270489
0.0	0.0	2	172501	172502	1604	1672501	0.003362029855270489
0.0	0.0	2	174001	174002	1581	1674001	0.003362029855270489
0.0	0.0	2	175501	175502	1604	1675501	0.003362029855270489
0.0	0.0	2	177001	177002	1553	1677001	0.003362029855270489
0.0	0.0	2	178501	178502	1560	1678501	0.003362029855270489
0.0	0.0	2	180001	180002	1560	1680001	0.003362029855270489
0.0	0.0	2	181501	181502	1563	1681501	0.003362029855270489
0.0	0.0	2	183001	183002	1582	1683001	0.003362029855270489
0.0	0.0	2	184501	184502	1569	1684501	0.003362029855270489
0.0	0.0	2	186001	186002	1570	1686001	0.003362029855270489
0.0	0.0	2	187501	187502	1574	1687501	0.003362029855270489
0.0	0.0	2	189001	189002	1549	1689001	0.003362029855270489
0.0	0.0	2	190501	190502	1567	1690501	0.003362029855270489
0.0	0.0	2	192001	192002	1561	1692001	0.003362029855270489
0.0	0.0	2	193501	193502	1564	1693501	0.003362029855270489
0.0	0.0	2	195001	195002	1573	1695001	0.003362029855270489
0.0	0.0	2	196501	196502	1616	1696501	0.003362029855270489
0.0	0.0	2	198001	198002	1604	1698001	0.003362029855270489
0.0	0.0	2	199501	199502	1590	1699501	0.003362029855270489
0.0	0.0	2	201001	201002	1610	1701001	0.003362029855270489
0.0	0.0	2	202501	202502	1664	1702501	0.003362029855270489
0.0	0.0	2	204001	204002	1659	1704001	0.003362029855270489
0.0	0.0	2	205501	205502	1646	1705501	0.003362029855270489
0.0	0.0	2	207001	207002	1632	1707001	0.003362029855270489
0.0	0.0	2	208501	208502	1649	1708501	0.003362029855270489
0.0	0.0	2	210001	210002	1653	1710001	0.003362029855270489
0.0	0.0	2	211501	211502	1666	1711501	0.003362029855270489
0.0	0.0	2	213001	213002	1657	1713001	0.003362029855270489
0.0	0.0	2	214501	214502	1673	1714501	0.003362029855270489
0.0	0.0	2	216001	216002	1671	1716001	0.003362029855270489
0.0	0.0	2	217501	217502	1701	1717501	0.003362029855270489
0.0	0.0	2	219001	219002	1733	1719001	0.003362029855270489
0.0	0.0	2	220501	220502	1741	1720501	0.003362029855270489
0.0	0.0	2	222001	222002	1740	1722001	0.003362029855270489
0.0	0.0	2	223501	223502	1740	1723501	0.003362029855270489
0.0	0.0	2	225001	225002	1741	1725001	0.003362029855270489
0.0	0.0	2	226501	226502	1742	1726501	0.003362029855270489
0.0	0.0	2	228001	228002	1757	1728001	0.003362029855270489
0.0	0.0	2	229501	229502	1798	1729501	0.003362029855270489
0.0	0.0	2	231001	231002	1773	1731001	0.003362029855270489
0.0	0.0	2	232501	232502	1786	1732501	0.003362029855270489
0.0	0.0	2	234001	234002	1774	1734001	0.003362029855270489
0.0	0.0	2	235501	235502	1793	1735501	0.003362029855270489
0.0	0.0	2	237001	237002	1766	1737001	0.003362029855270489
0.0	0.0	2	238501	238502	1778	1738501	0.003362029855270489
0.0	0.0	2	240001	240002	1795	1740001	0.003362029855270489
0.0	0.0	2	241501	241502	1801	1741501	0.003362029855270489
0.0	0.0	2	243001	243002	1772	1743001	0.003362029855270489
0.0	0.0	2	244501	244502	1806	1744501	0.003362029855270489
0.0	0.0	2	246001	246002	1792	1746001	0.003362029855270489
0.0	0.0	2	247501	247502	1814	1747501	0.003362029855270489
0.0	0.0	2	249001	249002	1799	1749001	0.003362029855270489
0.0	0.0	2	250501	250502	1809	1750501	0.003362029855270489
0.0	0.0	2	252001	252002	1826	1752001	0.003362029855270489
0.0	0.0	2	253501	253502	1815	1753501	0.003362029855270489
0.0	0.0	2	255001	255002	1820	1755001	0.003362029855270489
0.0	0.0	2	256501	256502	1823	1756501	0.003362029855270489
0.0	0.0	2	258001	258002	1813	1758001	0.003362029855270489
0.0	0.0	2	259501	259502	1816	1759501	0.003362029855270489
0.0	0.0	2	261001	261002	1831	1761001	0.003362029855270489
0.0	0.0	2	262501	262502	1828	1762501	0.003362029855270489
0.0	0.0	2	264001	264002	1830	1764001	0.003362029855270489
0.0	0.0	2	265501	265502	1846	1765501	0.003362029855270489
0.0	0.0	2	267001	267002	1806	1767001	0.003362029855270489
0.0	0.0	2	268501	268502	1800	1768501	0.003362029855270489
0.0	0.0	2	270001	270002	1819	1770001	0.003362029855270489
0.0	0.0	2	271501	271502	1797	1771501	0.003362029855270489
0.0	0.0	2	273001	273002	1843	1773001	0.003362029855270489
0.0	0.0	2	274501	274502	1805	1774501	0.003362029855270489
0.0	0.0	2	276001	276002	1799	1776001	0.003362029855270489
0.0	0.0	2	277501	277502	1789	1777501	0.003362029855270489
0.0	0.0	2	279001	279002	1778	1779001	0.003362029855270489
0.0	0.0	2	280501	280502	1768	1780501	0.003362029855270489
0.0	0.0	2	282001	282002	1773	1782001	0.003362029855270489
0.0	0.0	2	283501	283502	1800	1783501	0.003362029855270489
0.0	0.0	2	285001	285002	1808	1785001	0.003362029855270489
0.0	0.0	2	286501	286502	1833	1786501	0.003362029855270489
0.0	0.0	2	288001	288002	1834	1788001	0.003362029855270489
0.0	0.0	2	289501	289502	1795	1789501	0.003362029855270489
0.0	0.0	2	291001	291002	1805	1791001	0.003362029855270489
0.0	0.0	2	292501	292502	1810	1792501	0.003362029855270489
0.0	0.0	2	294001	294002	1793	1794001	0.003362029855270489
0.0	0.0	2	295501	295502	1824	1795501	0.003362029855270489
0.0	0.0	2	297001	297002	1856	1797001	0.003362029855270489
0.0	0.0	2	298501	298502	1869	1798501	0.003362029855270489
0.0	0.0	2	300001	300002	1864	1800001	0.003362029855270489
0.0	0.0	2	301501	301502	1882	1801501	0.003362029855270489
0.0	0.0	2	303001	303002	1892	1803001	0.003362029855270489
0.0	0.0	2	304501	304502	1920	1804501	0.003362029855270489
0.0	0.0	2	306001	306002	1906	1806001	0.003362029855270489
0.0	0.0	2	307501	307502	1888	1807501	0.003362029855270489
0.0	0.0	2	309001	309002	1880	1809001	0.003362029855270489
0.0	0.0	2	310501	310502	1871	1810501	0.003362029855270489
0.0	0.0	2	312001	312002	1871	1812001	0.003362029855270489
0.0	0.0	2	313501	313502	1841	1813501	0.003362029855270489
0.0	0.0	2	315001	315002	1815	1815001	0.003362029855270489
0.0	0.0	2	316501	316502	1853	1816501	0.003362029855270489
0.0	0.0	2	318001	318002	1842	1818001	0.003362029855270489
0.0	0.0	2	319501	319502	1826	1819501	0.003362029855270489
0.0	0.0	2	321001	321002	1844	1821001	0.003362029855270489
0.0	0.0	2	322501	322502	1836	1822501	0.003362029855270489
0.0	0.0	2	324001	324002	1857	1824001	0.003362029855270489
0.0	0.0	2	325501	325502	1856	1825501	0.003362029855270489
0.0	0.0	2	327001	327002	1865	1827001	0.003362029855270489
0.0	0.0	2	328501	328502	1890	1828501	0.003362029855270489
0.0	0.0	2	330001	330002	1869	1830001	0.003362029855270489
0.0	0.0	2	331501	331502	1858	1831501	0.003362029855270489
0.0	0.0	2	333001	333002	1826	1833001	0.003362029855270489
0.0	0.0	2	334501	334502	1851	1834501	0.003362029855270489
0.0	0.0	2	336001	336002	1870	1836001	0.003362029855270489
0.0	0.0	2	337501	337502	1831	1837501	0.003362029855270489
0.0	0.0	2	339001	339002	1807	1839001	0.003362029855270489
0.0	0.0	2	340501	340502	1806	1840501	0.003362029855270489
0.0	0.0	2	342001	342002	1820	1842001	0.003362029855270489
0.0	0.0	2	343501	343502	1799	1843501	0.003362029855270489
0.0	0.0	2	345001	345002	1716	1845001	0.003362029855270489
0.0	0.0	2	346501	346502	1757	1846501	0.003362029855270489
0.0	0.0	2	348001	348002	1758	1848001	0.003362029855270489
0.0	0.0	2	349501	349502	1755	1849501	0.003362029855270489
0.0	0.0	2	351001	351002	1748	1851001	0.003362029855270489
0.0	0.0	2	352501	352502	1731	1852501	0.003362029855270489
0.0	0.0	2	354001	354002	1724	1854001	0.003362029855270489
0.0	0.0	2	355501	355502	1765	1855501	0.003362029855270489
0.0	0.0	2	357001	357002	1730	1857001	0.003362029855270489
0.0	0.0	2	358501	358502	1726	1858501	0.003362029855270489
0.0	0.0	2	360001	360002	1678	1860001	0.003362029855270489
0.0	0.0	2	361501	361502	1630	1861501	0.003362029855270489
0.0	0.0	2	363001	363002	1630	1863001	0.003362029855270489
0.0	0.0	2	364501	364502	1633	1864501	0.003362029855270489
0.0	0.0	2	366001	366002	1627	1866001	0.003362029855270489
0.0	0.0	2	367501	367502	1606	1867501	0.003362029855270489
0.0	0.0	2	369001	369002	1590	1869001	0.003362029855270489
0.0	0.0	2	370501	370502	1574	1870501	0.003362029855270489
0.0	0.0	2	372001	372002	1578	1872001	0.003362029855270489
0.0	0.0	2	373501	373502	1563	1873501	0.003362029855270489
0.0	0.0	2	375001	375002	1563	1875001	0.003362029855270489
0.0	0.0	2	376501	376502	1585	1876501	0.003362029855270489
0.0	0.0	2	378001	378002	1625	1878001	0.003362029855270489
0.0	0.0	2	379501	379502	1622	1879501	0.003362029855270489
0.0	0.0	2	381001	381002	1609	1881001	0.003362029855270489
0.0	0.0	2	382501	382502	1617	1882501	0.003362029855270489
0.0	0.0	2	384001	384002	1610	1884001	0.003362029855270489
0.0	0.0	2	385501	385502	1616	1885501	0.003362029855270489
0.0	0.0	2	387001	387002	1686	1887001	0.003362029855270489
0.0	0.0	2	388501	388502	1685	1888501	0.003362029855270489
0.0	0.0	2	390001	390002	1680	1890001	0.003362029855270489
0.0	0.0	2	391501	391502	1668	1891501	0.003362029855270489
0.0	0.0	2	393001	393002	1673	1893001	0.003362029855270489
0.0	0.0	2	394501	394502	1688	1894501	0.003362029855270489
0.0	0.0	2	396001	396002	1723	1896001	0.003362029855270489
0.0	0.0	2	397501	397502	1754	1897501	0.003362029855270489
0.0	0.0	2	399001	399002	1747	1899001	0.003362029855270489
0.0	0.0	2	400501	400502	1755	1900501	0.003362029855270489
0.0	0.0	2	402001	402002	1767	1902001	0.003362029855270489
0.0	0.0	2	403501	403502	1780	1903501	0.003362029855270489
0.0	0.0	2	405001	405002	1807	1905001	0.003362029855270489
0.0	0.0	2	406501	406502	1832	1906501	0.003362029855270489
0.0	0.0	2	408001	408002	1867	1908001	0.003362029855270489
0.0	0.0	2	409501	409502	1866	1909501	0.003362029855270489
0.0	0.0	2	411001	411002	1874	1911001	0.003362029855270489
0.0	0.0	2	412501	412502	1853	1912501	0.003362029855270489
0.0	0.0	2	414001	414002	1881	1914001	0.003362029855270489
0.0	0.0	2	415501	415502	1890	1915501	0.003362029855270489
0.0	0.0	2	417001	417002	1891	1917001	0.003362029855270489
0.0	0.0	2	418501	418502	1915	1918501	0.003362029855270489
0.0	0.0	2	420001	420002	1943	1920001	0.003362029855270489
0.0	0.0	2	421501	421502	1855	1921501	0.003362029855270489
0.0	0.0	2	423001	423002	1829	1923001	0.003362029855270489
0.0	0.0	2	424501	424502	1827	1924501	0.003362029855270489
0.0	0.0	2	426001	426002	1837	1926001	0.003362029855270489
0.0	0.0	2	427501	427502	1857	1927501	0.003362029855270489
0.0	0.0	2	429001	429002	1847	1929001	0.003362029855270489
0.0	0.0	2	430501	430502	1839	1930501	0.003362029855270489
0.0	0.0	2	432001	432002	1804	1932001	0.003362029855270489
0.0	0.0	2	433501	433502	1831	1933501	0.003362029855270489
0.0	0.0	2	435001	435002	1815	1935001	0.003362029855270489
0.0	0.0	2	436501	436502	1799	1936501	0.003362029855270489
0.0	0.0	2	438001	438002	1794	1938001	0.003362029855270489
0.0	0.0	2	439501	439502	1738	1939501	0.003362029855270489
0.0	0.0	2	441001	441002	1695	1941001	0.003362029855270489
0.0	0.0	2	442501	442502	1680	1942501	0.003362029855270489
0.0	0.0	2	444001	444002	1666	1944001	0.003362029855270489
0.0	0.0	2	445501	445502	1654	1945501	0.003362029855270489
0.0	0.0	2	447001	447002	1662	1947001	0.003362029855270489
0.0	0.0	2	448501	448502	1650	1948501	0.003362029855270489
0.0	0.0	2	450001	450002	1704	1950001	0.003362029855270489
0.0	0.0	2	451501	451502	1693	1951501	0.003362029855270489
0.0	0.0	2	453001	453002	1704	1953001	0.003362029855270489
0.0	0.0	2	454501	454502	1702	1954501	0.003362029855270489
0.0	0.0	2	456001	456002	1700	1956001	0.003362029855270489
0.0	0.0	2	457501	457502	1682	1957501	0.003362029855270489
0.0	0.0	2	459001	459002	1657	1959001	0.003362029855270489
0.0	0.0	2	460501	460502	1627	1960501	0.003362029855270489
0.0	0.0	2	462001	462002	1671	1962001	0.003362029855270489
0.0	0.0	2	463501	463502	1699	1963501	0.003362029855270489
0.0	0.0	2	465001	465002	1683	1965001	0.003362029855270489
0.0	0.0	2	466501	466502	1681	1966501	0.003362029855270489
0.0	0.0	2	468001	468002	1701	1968001	0.003362029855270489
0.0	0.0	2	469501	469502	1710	1969501	0.003362029855270489
0.0	0.0	2	471001	471002	1698	1971001	0.003362029855270489
0.0	0.0	2	472501	472502	1683	1972501	0.003362029855270489
0.0	0.0	2	474001	474002	1704	1974001	0.003362029855270489
0.0	0.0	2	475501	475502	1771	1975501	0.003362029855270489
0.0	0.0	2	477001	477002	1784	1977001	0.003362029855270489
0.0	0.0	2	478501	478502	1759	1978501	0.003362029855270489
0.0	0.0	2	480001	480002	1741	1980001	0.003362029855270489
0.0	0.0	2	481501	481502	1751	1981501	0.003362029855270489
0.0	0.0	2	483001	483002	1740	1983001	0.003362029855270489
0.0	0.0	2	484501	484502	1660	1984501	0.003362029855270489
0.0	0.0	2	486001	486002	1634	1986001	0.003362029855270489
0.0	0.0	2	487501	487502	1628	1987501	0.003362029855270489
0.0	0.0	2	489001	489002	1638	1989001	0.003362029855270489
0.0	0.0	2	490501	490502	1628	1990501	0.003362029855270489
0.0	0.0	2	492001	492002	1653	1992001	0.003362029855270489
0.0	0.0	2	493501	493502	1653	1993501	0.003362029855270489
0.0	0.0	2	495001	495002	1653	1995001	0.003362029855270489
0.0	0.0	2	496501	496502	1663	1996501	0.003362029855270489
0.0	0.0	2	498001	498002	1658	1998001	0.003362029855270489
0.0	0.0	2	499501	499502	1629	1999501	0.003362029855270489
0.0	0.0	2	501001	501002	1611	2001001	0.003362029855270489
0.0	0.0	2	502501	502502	1577	2002501	0.003362029855270489
0.0	0.0	2	504001	504002	1597	2004001	0.003362029855270489
0.0	0.0	2	505501	505502	1573	2005501	0.003362029855270489
0.0	0.0	2	507001	507002	1569	2007001	0.003362029855270489
0.0	0.0	2	508501	508502	1519	2008501	0.003362029855270489
0.0	0.0	2	510001	510002	1544	2010001	0.003362029855270489
0.0	0.0	2	511501	511502	1516	2011501	0.003362029855270489
0.0	0.0	2	513001	513002	1523	2013001	0.003362029855270489
0.0	0.0	2	514501	514502	1577	2014501	0.003362029855270489
0.0	0.0	2	516001	516002	1571	2016001	0.003362029855270489
0.0	0.0	2	517501	517502	1593	2017501	0.003362029855270489
0.0	0.0	2	519001	519002	1558	2019001	0.003362029855270489
0.0	0.0	2	520501	520502	1556	2020501	0.003362029855270489
0.0	0.0	2	522001	522002	1520	2022001	0.003362029855270489
0.0	0.0	2	523501	523502	1553	2023501	0.003362029855270489
0.0	0.0	2	525001	525002	1572	2025001	0.003362029855270489
0.0	0.0	2	526501	526502	1550	2026501	0.003362029855270489
0.0	0.0	2	528001	528002	1546	2028001	0.003362029855270489
0.0	0.0	2	529501	529502	1562	2029501	0.003362029855270489
0.0	0.0	2	531001	531002	1586	2031001	0.003362029855270489
0.0	0.0	2	532501	532502	1613	2032501	0.003362029855270489
0.0	0.0	2	534001	534002	1617	2034001	0.003362029855270489
0.0	0.0	2	535501	535502	1625	2035501	0.003362029855270489
0.0	0.0	2	537001	537002	1621	2037001	0.003362029855270489
0.0	0.0	2	538501	538502	1630	2038501	0.003362029855270489
0.0	0.0	2	540001	540002	1621	2040001	0.003362029855270489
0.0	0.0	2	541501	541502	1689	2041501	0.003362029855270489
0.0	0.0	2	543001	543002	1675	2043001	0.003362029855270489
0.0	0.0	2	544501	544502	1687	2044501	0.003362029855270489
0.0	0.0	2	546001	546002	1732	2046001	0.003362029855270489
0.0	0.0	2	547501	547502	1759	2047501	0.003362029855270489
0.0	0.0	2	549001	549002	1741	2049001	0.003362029855270489
0.0	0.0	2	550501	550502	1772	2050501	0.003362029855270489
0.0	0.0	2	552001	552002	1775	2052001	0.003362029855270489
0.0	0.0	2	553501	553502	1729	2053501	0.003362029855270489
0.0	0.0	2	555001	555002	1750	2055001	0.003362029855270489
0.0	0.0	2	556501	556502	1744	2056501	0.003362029855270489
0.0	0.0	2	558001	558002	1731	2058001	0.003362029855270489
0.0	0.0	2	559501	559502	1728	2059501	0.003362029855270489
0.0	0.0	2	561001	561002	1737	2061001	0.003362029855270489
0.0	0.0	2	562501	562502	1724	2062501	0.003362029855270489
0.0	0.0	2	564001	564002	1729	2064001	0.003362029855270489
0.0	0.0	2	565501	565502	1757	2065501	0.003362029855270489
0.0	0.0	2	567001	567002	1737	2067001	0.003362029855270489
0.0	0.0	2	568501	568502	1701	2068501	0.003362029855270489
0.0	0.0	2	570001	570002	1656	2070001	0.003362029855270489
0.0	0.0	2	571501	571502	1683	2071501	0.003362029855270489
0.0	0.0	2	573001	573002	1729	2073001	0.003362029855270489
0.0	0.0	2	574501	574502	1692	2074501	0.003362029855270489
0.0	0.0	2	576001	576002	1691	2076001	0.003362029855270489
0.0	0.0	2	577501	577502	1678	2077501	0.003362029855270489
0.0	0.0	2	579001	579002	1671	2079001	0.003362029855270489
0.0	0.0	2	580501	580502	1687	2080501	0.003362029855270489
0.0	0.0	2	582001	582002	1685	2082001	0.003362029855270489
0.0	0.0	2	583501	583502	1686	2083501	0.003362029855270489
0.0	0.0	2	585001	585002	1711	2085001	0.003362029855270489
0.0	0.0	2	586501	586502	1713	2086501	0.003362029855270489
0.0	0.0	2	588001	588002	1672	2088001	0.003362029855270489
0.0	0.0	2	589501	589502	1664	2089501	0.003362029855270489
0.0	0.0	2	591001	591002	1679	2091001	0.003362029855270489
0.0	0.0	2	592501	592502	1672	2092501	0.003362029855270489
0.0	0.0	2	594001	594002	1664	2094001	0.003362029855270489
0.0	0.0	2	595501	595502	1681	2095501	0.003362029855270489
0.0	0.0	2	597001	597002	1638	2097001	0.003362029855270489
0.0	0.0	2	598501	598502	1646	2098501	0.003362029855270489
0.0	0.0	2	600001	600002	1644	2100001	0.003362029855270489
0.0	0.0	2	601501	601502	1671	2101501	0.003362029855270489
0.0	0.0	2	603001	603002	1668	2103001	0.003362029855270489
0.0	0.0	2	604501	604502	1635	2104501	0.003362029855270489
0.0	0.0	2	606001	606002	1614	2106001	0.003362029855270489
0.0	0.0	2	607501	607502	1685	2107501	0.003362029855270489
0.0	0.0	2	609001	609002	1696	2109001	0.003362029855270489
0.0	0.0	2	610501	610502	1664	2110501	0.003362029855270489
0.0	0.0	2	612001	612002	1704	2112001	0.003362029855270489
0.0	0.0	2	613501	613502	1702	2113501	0.003362029855270489
0.0	0.0	2	615001	615002	1677	2115001	0.003362029855270489
0.0	0.0	2	616501	616502	1708	2116501	0.003362029855270489
0.0	0.0	2	618001	618002	1731	2118001	0.003362029855270489
0.0	0.0	2	619501	619502	1736	2119501	0.003362029855270489
0.0	0.0	2	621001	621002	1779	2121001	0.003362029855270489
0.0	0.0	2	622501	622502	1766	2122501	0.003362029855270489
0.0	0.0	2	624001	624002	1761	2124001	0.003362029855270489
0.0	0.0	2	625501	625502	1744	2125501	0.003362029855270489
0.0	0.0	2	627001	627002	1729	2127001	0.003362029855270489
0.0	0.0	2	628501	628502	1740	2128501	0.003362029855270489
0.0	0.0	2	630001	630002	1748	2130001	0.003362029855270489
0.0	0.0	2	631501	631502	1762	2131501	0.003362029855270489
0.0	0.0	2	633001	633002	1737	2133001	0.003362029855270489
0.0	0.0	2	634501	634502	1718	2134501	0.003362029855270489
0.0	0.0	2	636001	636002	1738	2136001	0.003362029855270489
0.0	0.0	2	637501	637502	1717	2137501	0.003362029855270489
0.0	0.0	2	639001	639002	1729	2139001	0.003362029855270489
0.0	0.0	2	640501	640502	1712	2140501	0.003362029855270489
0.0	0.0	2	642001	642002	1702	2142001	0.003362029855270489
0.0	0.0	2	643501	643502	1660	2143501	0.003362029855270489
0.0	0.0	2	645001	645002	1658	2145001	0.003362029855270489
0.0	0.0	2	646501	646502	1670	2146501	0.003362029855270489
0.0	0.0	2	648001	648002	1672	2148001	0.003362029855270489
0.0	0.0	2	649501	649502	1674	2149501	0.003362029855270489
0.0	0.0	2	651001	651002	1655	2151001	0.003362029855270489
0.0	0.0	2	652501	652502	1657	2152501	0.003362029855270489
0.0	0.0	2	654001	654002	1580	2154001	0.003362029855270489
0.0	0.0	2	655501	655502	1621	2155501	0.003362029855270489
0.0	0.0	2	657001	657002	1621	2157001	0.003362029855270489
0.0	0.0	2	658501	658502	1633	2158501	0.003362029855270489
0.0	0.0	2	660001	660002	1678	2160001	0.003362029855270489
0.0	0.0	2	661501	661502	1660	2161501	0.003362029855270489
0.0	0.0	2	663001	663002	1692	2163001	0.003362029855270489
0.0	0.0	2	664501	664502	1706	2164501	0.003362029855270489
0.0	0.0	2	666001	666002	1685	2166001	0.003362029855270489
0.0	0.0	2	667501	667502	1721	2167501	0.003362029855270489
0.0	0.0	2	669001	669002	1725	2169001	0.003362029855270489
0.0	0.0	2	670501	670502	1682	2170501	0.003362029855270489
0.0	0.0	2	672001	672002	1673	2172001	0.003362029855270489
0.0	0.0	2	673501	673502	1626	2173501	0.003362029855270489
0.0	0.0	2	675001	675002	1606	2175001	0.003362029855270489
0.0	0.0	2	676501	676502	1601	2176501	0.003362029855270489
0.0	0.0	2	678001	678002	1595	2178001	0.003362029855270489
0.0	0.0	2	679501	679502	1578	2179501	0.003362029855270489
0.0	0.0	2	681001	681002	1589	2181001	0.003362029855270489
0.0	0.0	2	682501	682502	1575	2182501	0.003362029855270489
0.0	0.0	2	684001	684002	1559	2184001	0.003362029855270489
0.0	0.0	2	685501	685502	1571	2185501	0.003362029855270489
0.0	0.0	2	687001	687002	1597	2187001	0.003362029855270489
0.0	0.0	2	688501	688502	1579	2188501	0.003362029855270489
0.0	0.0	2	690001	690002	1562	2190001	0.003362029855270489
0.0	0.0	2	691501	691502	1568	2191501	0.003362029855270489
0.0	0.0	2	693001	693002	1546	2193001	0.003362029855270489
0.0	0.0	2	694501	694502	1587	2194501	0.003362029855270489
0.0	0.0	2	696001	696002	1577	2196001	0.003362029855270489
0.0	0.0	2	697501	697502	1604	2197501	0.003362029855270489
0.0	0.0	2	699001	699002	1636	2199001	0.003362029855270489
0.0	0.0	2	700501	700502	1618	2200501	0.003362029855270489
0.0	0.0	2	702001	702002	1625	2202001	0.003362029855270489
0.0	0.0	2	703501	703502	1651	2203501	0.003362029855270489
0.0	0.0	2	705001	705002	1669	2205001	0.003362029855270489
0.0	0.0	2	706501	706502	1654	2206501	0.003362029855270489
0.0	0.0	2	708001	708002	1628	2208001	0.003362029855270489
0.0	0.0	2	709501	709502	1605	2209501	0.003362029855270489
0.0	0.0	2	711001	711002	1599	2211001	0.003362029855270489
0.0	0.0	2	712501	712502	1602	2212501	0.003362029855270489
0.0	0.0	2	714001	714002	1572	2214001	0.003362029855270489
0.0	0.0	2	715501	715502	1585	2215501	0.003362029855270489
0.0	0.0	2	717001	717002	1536	2217001	0.003362029855270489
0.0	0.0	2	718501	718502	1538	2218501	0.003362029855270489
0.0	0.0	2	720001	720002	1538	2220001	0.003362029855270489
0.0	0.0	2	721501	721502	1570	2221501	0.003362029855270489
0.0	0.0	2	723001	723002	1581	2223001	0.003362029855270489
0.0	0.0	2	724501	724502	1607	2224501	0.003362029855270489
0.0	0.0	2	726001	726002	1600	2226001	0.003362029855270489
0.0	0.0	2	727501	727502	1606	2227501	0.003362029855270489
0.0	0.0	2	729001	729002	1649	2229001	0.003362029855270489
0.0	0.0	2	730501	730502	1605	2230501	0.003362029855270489
0.0	0.0	2	732001	732002	1610	2232001	0.003362029855270489
0.0	0.0	2	733501	733502	1593	2233501	0.003362029855270489
0.0	0.0	2	735001	735002	1588	2235001	0.003362029855270489
0.0	0.0	2	736501	736502	1565	2236501	0.003362029855270489
0.0	0.0	2	738001	738002	1549	2238001	0.003362029855270489
0.0	0.0	2	739501	739502	1545	2239501	0.003362029855270489
0.0	0.0	2	741001	741002	1511	2241001	0.003362029855270489
0.0	0.0	2	742501	742502	1503	2242501	0.003362029855270489
0.0	0.0	2	744001	744002	1526	2244001	0.003362029855270489
0.0	0.0	2	745501	745502	1509	2245501	0.003362029855270489
0.0	0.0	2	747001	747002	1516	2247001	0.003362029855270489
0.0	0.0	2	748501	748502	1514	2248501	0.003362029855270489
0.0	0.0	2	750001	750002	1493	2250001	0.003362029855270489
0.0	0.0	2	751501	751502	1496	2251501	0.003362029855270489
0.0	0.0	2	753001	753002	1490	2253001	0.003362029855270489
0.0	0.0	2	754501	754502	1478	2254501	0.003362029855270489
0.0	0.0	2	756001	756002	1479	2256001	0.003362029855270489
0.0	0.0	2	757501	757502	1513	2257501	0.003362029855270489
0.0	0.0	2	759001	759002	1503	2259001	0.003362029855270489
0.0	0.0	2	760501	760502	1520	2260501	0.003362029855270489
0.0	0.0	2	762001	762002	1519	2262001	0.003362029855270489
0.0	0.0	2	763501	763502	1574	2263501	0.003362029855270489
0.0	0.0	2	765001	765002	1561	2265001	0.003362029855270489
0.0	0.0	2	766501	766502	1578	2266501	0.003362029855270489
0.0	0.0	2	768001	768002	1575	2268001	0.003362029855270489
0.0	0.0	2	769501	769502	1596	2269501	0.003362029855270489
0.0	0.0	2	771001	771002	1602	2271001	0.003362029855270489
0.0	0.0	2	772501	772502	1638	2272501	0.003362029855270489
0.0	0.0	2	774001	774002	1640	2274001	0.003362029855270489
0.0	0.0	2	775501	775502	1660	2275501	0.003362029855270489
0.0	0.0	2	777001	777002	1663	2277001	0.003362029855270489
0.0	0.0	2	778501	778502	1683	2278501	0.003362029855270489
0.0	0.0	2	780001	780002	1717	2280001	0.003362029855270489
0.0	0.0	2	781501	781502	1729	2281501	0.003362029855270489
0.0	0.0	2	783001	783002	1725	2283001	0.003362029855270489
0.0	0.0	2	784501	784502	1707	2284501	0.003362029855270489
0.0	0.0	2	786001	786002	1711	2286001	0.003362029855270489
0.0	0.0	2	787501	787502	1663	2287501	0.003362029855270489
0.0	0.0	2	789001	789002	1625	2289001	0.003362029855270489
0.0	0.0	2	790501	790502	1612	2290501	0.003362029855270489
0.0	0.0	2	792001	792002	1619	2292001	0.003362029855270489
0.0	0.0	2	793501	793502	1574	2293501	0.003362029855270489
0.0	0.0	2	795001	795002	1560	2295001	0.003362029855270489
0.0	0.0	2	796501	796502	1549	2296501	0.003362029855270489
0.0	0.0	2	798001	798002	1532	2298001	0.003362029855270489
0.0	0.0	2	799501	799502	1524	2299501	0.003362029855270489
0.0	0.0	2	801001	801002	1497	2301001	0.003362029855270489
0.0	0.0	2	802501	802502	1498	2302501	0.003362029855270489
0.0	0.0	2	804001	804002	1461	2304001	0.003362029855270489
0.0	0.0	2	805501	805502	1465	2305501	0.003362029855270489
0.0	0.0	2	807001	807002	1478	2307001	0.003362029855270489
0.0	0.0	2	808501	808502	1468	2308501	0.003362029855270489
0.0	0.0	2	810001	810002	1466	2310001	0.003362029855270489
0.0	0.0	2	811501	811502	1473	2311501	0.003362029855270489
0.0	0.0	2	813001	813002	1481	2313001	0.003362029855270489
0.0	0.0	2	814501	814502	1496	2314501	0.003362029855270489
0.0	0.0	2	816001	816002	1441	2316001	0.003362029855270489
0.0	0.0	2	817501	817502	1446	2317501	0.003362029855270489
0.0	0.0	2	819001	819002	1442	2319001	0.003362029855270489
0.0	0.0	2	820501	820502	1454	2320501	0.003362029855270489
0.0	0.0	2	822001	822002	1471	2322001	0.003362029855270489
0.0	0.0	2	823501	823502	1500	2323501	0.003362029855270489
0.0	0.0	2	825001	825002	1507	2325001	0.003362029855270489
0.0	0.0	2	826501	826502	1544	2326501	0.003362029855270489
0.0	0.0	2	828001	828002	1556	2328001	0.003362029855270489
0.0	0.0	2	829501	829502	1582	2329501	0.003362029855270489
0.0	0.0	2	831001	831002	1584	2331001	0.003362029855270489
0.0	0.0	2	832501	832502	1602	2332501	0.003362029855270489
0.0	0.0	2	834001	834002	1627	2334001	0.003362029855270489
0.0	0.0	2	835501	835502	1575	2335501	0.003362029855270489
0.0	0.0	2	837001	837002	1587	2337001	0.003362029855270489
0.0	0.0	2	838501	838502	1612	2338501	0.003362029855270489
0.0	0.0	2	840001	840002	1650	2340001	0.003362029855270489
0.0	0.0	2	841501	841502	1669	2341501	0.003362029855270489
0.0	0.0	2	843001	843002	1670	2343001	0.003362029855270489
0.0	0.0	2	844501	844502	1671	2344501	0.003362029855270489
0.0	0.0	2	846001	846002	1683	2346001	0.003362029855270489
0.0	0.0	2	847501	847502	1694	2347501	0.003362029855270489
0.0	0.0	2	849001	849002	1711	2349001	0.003362029855270489
0.0	0.0	2	850501	850502	1712	2350501	0.003362029855270489
0.0	0.0	2	852001	852002	1713	2352001	0.003362029855270489
0.0	0.0	2	853501	853502	1768	2353501	0.003362029855270489
0.0	0.0	2	855001	855002	1812	2355001	0.003362029855270489
0.0	0.0	2	856501	856502	1834	2356501	0.003362029855270489
0.0	0.0	2	858001	858002	1774	2358001	0.003362029855270489
0.0	0.0	2	859501	859502	1773	2359501	0.003362029855270489
0.0	0.0	2	861001	861002	1801	2361001	0.003362029855270489
0.0	0.0	2	862501	862502	1872	2362501	0.003362029855270489
0.0	0.0	2	864001	864002	1861	2364001	0.003362029855270489
0.0	0.0	2	865501	865502	1853	2365501	0.003362029855270489
0.0	0.0	2	867001	867002	1848	2367001	0.003362029855270489
0.0	0.0	2	868501	868502	1862	2368501	0.003362029855270489
0.0	0.0	2	870001	870002	1872	2370001	0.003362029855270489
0.0	0.0	2	871501	871502	1897	2371501	0.003362029855270489
0.0	0.0	2	873001	873002	1909	2373001	0.003362029855270489
0.0	0.0	2	874501	874502	1905	2374501	0.003362029855270489
0.0	0.0	2	876001	876002	1889	2376001	0.003362029855270489
0.0	0.0	2	877501	877502	1850	2377501	0.003362029855270489
0.0	0.0	2	879001	879002	1852	2379001	0.003362029855270489
0.0	0.0	2	880501	880502	1854	2380501	0.003362029855270489
0.0	0.0	2	882001	882002	1865	2382001	0.003362029855270489
0.0	0.0	2	883501	883502	1868	2383501	0.003362029855270489
0.0	0.0	2	885001	885002	1852	2385001	0.003362029855270489
0.0	0.0	2	886501	886502	1880	2386501	0.003362029855270489
0.0	0.0	2	888001	888002	1847	2388001	0.003362029855270489
0.0	0.0	2	889501	889502	1883	2389501	0.003362029855270489
0.0	0.0	2	891001	891002	1845	2391001	0.003362029855270489
0.0	0.0	2	892501	892502	1863	2392501	0.003362029855270489
0.0	0.0	2	894001	894002	1877	2394001	0.003362029855270489
0.0	0.0	2	895501	895502	1892	2395501	0.003362029855270489
0.0	0.0	2	897001	897002	1870	2397001	0.003362029855270489
0.0	0.0	2	898501	898502	1887	2398501	0.003362029855270489
0.0	0.0	2	900001	900002	1906	2400001	0.003362029855270489
0.0	0.0	2	901501	901502	1876	2401501	0.003362029855270489
0.0	0.0	2	903001	903002	1952	2403001	0.003362029855270489
0.0	0.0	2	904501	904502	1915	2404501	0.003362029855270489
0.0	0.0	2	906001	906002	1866	2406001	0.003362029855270489
0.0	0.0	2	907501	907502	1855	2407501	0.003362029855270489
0.0	0.0	2	909001	909002	1811	2409001	0.003362029855270489
0.0	0.0	2	910501	910502	1834	2410501	0.003362029855270489
0.0	0.0	2	912001	912002	1877	2412001	0.003362029855270489
0.0	0.0	2	913501	913502	1863	2413501	0.003362029855270489
0.0	0.0	2	915001	915002	1841	2415001	0.003362029855270489
0.0	0.0	2	916501	916502	1835	2416501	0.003362029855270489
0.0	0.0	2	918001	918002	1855	2418001	0.003362029855270489
0.0	0.0	2	919501	919502	1857	2419501	0.003362029855270489
0.0	0.0	2	921001	921002	1823	2421001	0.003362029855270489
0.0	0.0	2	922501	922502	1832	2422501	0.003362029855270489
0.0	0.0	2	924001	924002	1819	2424001	0.003362029855270489
0.0	0.0	2	925501	925502	1809	2425501	0.003362029855270489
0.0	0.0	2	927001	927002	1747	2427001	0.003362029855270489
0.0	0.0	2	928501	928502	1774	2428501	0.003362029855270489
0.0	0.0	2	930001	930002	1761	2430001	0.003362029855270489
0.0	0.0	2	931501	931502	1729	2431501	0.003362029855270489
0.0	0.0	2	933001	933002	1703	2433001	0.003362029855270489
0.0	0.0	2	934501	934502	1708	2434501	0.003362029855270489
0.0	0.0	2	936001	936002	1712	2436001	0.003362029855270489
0.0	0.0	2	937501	937502	1729	2437501	0.003362029855270489
0.0	0.0	2	939001	939002	1702	2439001	0.003362029855270489
0.0	0.0	2	940501	940502	1675	2440501	0.003362029855270489
0.0	0.0	2	942001	942002	1672	2442001	0.003362029855270489
0.0	0.0	2	943501	943502	1674	2443501	0.003362029855270489
0.0	0.0	2	945001	945002	1681	2445001	0.003362029855270489
0.0	0.0	2	946501	946502	1681	2446501	0.003362029855270489
0.0	0.0	2	948001	948002	1701	2448001	0.003362029855270489
0.0	0.0	2	949501	949502	1710	2449501	0.003362029855270489
0.0	0.0	2	951001	951002	1758	2451001	0.003362029855270489
0.0	0.0	2	952501	952502	1743	2452501	0.003362029855270489
0.0	0.0	2	954001	954002	1778	2454001	0.003362029855270489
0.0	0.0	2	955501	955502	1788	2455501	0.003362029855270489
0.0	0.0	2	957001	957002	1781	2457001	0.003362029855270489
0.0	0.0	2	958501	958502	1770	2458501	0.003362029855270489
0.0	0.0	2	960001	960002	1794	2460001	0.003362029855270489
0.0	0.0	2	961501	961502	1797	2461501	0.003362029855270489
0.0	0.0	2	963001	963002	1796	2463001	0.003362029855270489
0.0	0.0	2	964501	964502	1798	2464501	0.003362029855270489
0.0	0.0	2	966001	966002	1817	2466001	0.003362029855270489
0.0	0.0	2	967501	967502	1801	2467501	0.003362029855270489
0.0	0.0	2	969001	969002	1834	2469001	0.003362029855270489
0.0	0.0	2	970501	970502	1833	2470501	0.003362029855270489
0.0	0.0	2	972001	972002	1821	2472001	0.003362029855270489
0.0	0.0	2	973501	973502	1820	2473501	0.003362029855270489
0.0	0.0	2	975001	975002	1851	2475001	0.003362029855270489
0.0	0.0	2	976501	976502	1851	2476501	0.003362029855270489
0.0	0.0	2	978001	978002	1887	2478001	0.003362029855270489
0.0	0.0	2	979501	979502	1853	2479501	0.003362029855270489
0.0	0.0	2	981001	981002	1839	2481001	0.003362029855270489
0.0	0.0	2	982501	982502	1823	2482501	0.003362029855270489
0.0	0.0	2	984001	984002	1804	2484001	0.003362029855270489
0.0	0.0	2	985501	985502	1766	2485501	0.003362029855270489
0.0	0.0	2	987001	987002	1752	2487001	0.003362029855270489
0.0	0.0	2	988501	988502	1720	2488501	0.003362029855270489
0.0	0.0	2	990001	990002	1712	2490001	0.003362029855270489
0.0	0.0	2	991501	991502	1714	2491501	0.003362029855270489
0.0	0.0	2	993001	993002	1711	2493001	0.003362029855270489
0.0	0.0	2	994501	994502	1684	2494501	0.003362029855270489
0.0	0.0	2	996001	996002	1705	2496001	0.003362029855270489
0.0	0.0	2	997501	997502	1685	2497501	0.003362029855270489
0.0	0.0	2	999001	999002	1694	2499001	0.003362029855270489
0.0	0.0	2	1000501	1000502	1688	2500501	0.003362029855270489
0.0	0.0	2	1002001	1002002	1688	2502001	0.003362029855270489
0.0	0.0	2	1003501	1003502	1681	2503501	0.003362029855270489
0.0	0.0	2	1005001	1005002	1613	2505001	0.003362029855270489
0.0	0.0	2	1006501	1006502	1627	2506501	0.003362029855270489
0.0	0.0	2	1008001	1008002	1598	2508001	0.003362029855270489
0.0	0.0	2	1009501	1009502	1596	2509501	0.003362029855270489
0.0	0.0	2	1011001	1011002	1549	2511001	0.003362029855270489
0.0	0.0	2	1012501	1012502	1558	2512501	0.003362029855270489
0.0	0.0	2	1014001	1014002	1538	2514001	0.003362029855270489
0.0	0.0	2	1015501	1015502	1520	2515501	0.003362029855270489
0.0	0.0	2	1017001	1017002	1561	2517001	0.003362029855270489
0.0	0.0	2	1018501	1018502	1586	2518501	0.003362029855270489
0.0	0.0	2	1020001	1020002	1572	2520001	0.003362029855270489
0.0	0.0	2	1021501	1021502	1588	2521501	0.003362029855270489
0.0	0.0	2	1023001	1023002	1593	2523001	0.003362029855270489
0.0	0.0	2	1024501	1024502	1614	2524501	0.003362029855270489
0.0	0.0	2	1026001	1026002	1629	2526001	0.003362029855270489
0.0	0.0	2	1027501	1027502	1626	2527501	0.003362029855270489
0.0	0.0	2	1029001	1029002	1616	2529001	0.003362029855270489
0.0	0.0	2	1030501	1030502	1586	2530501	0.003362029855270489
0.0	0.0	2	1032001	1032002	1579	2532001	0.003362029855270489
0.0	0.0	2	1033501	1033502	1584	2533501	0.003362029855270489
0.0	0.0	2	1035001	1035002	1597	2535001	0.003362029855270489
0.0	0.0	2	1036501	1036502	1567	2536501	0.003362029855270489
0.0	0.0	2	1038001	1038002	1553	2538001	0.003362029855270489
0.0	0.0	2	1039501	1039502	1548	2539501	0.003362029855270489
0.0	0.0	2	1041001	1041002	1545	2541001	0.003362029855270489
0.0	0.0	2	1042501	1042502	1568	2542501	0.003362029855270489
0.0	0.0	2	1044001	1044002	1575	2544001	0.003362029855270489
0.0	0.0	2	1045501	1045502	1592	2545501	0.003362029855270489
0.0	0.0	2	1047001	1047002	1611	2547001	0.003362029855270489
0.0	0.0	2	1048501	1048502	1606	2548501	0.003362029855270489
0.0	0.0	2	1050001	1050002	1602	2550001	0.003362029855270489
0.0	0.0	2	1051501	1051502	1601	2551501	0.003362029855270489
0.0	0.0	2	1053001	1053002	1614	2553001	0.003362029855270489
0.0	0.0	2	1054501	1054502	1645	2554501	0.003362029855270489
0.0	0.0	2	1056001	1056002	1660	2556001	0.003362029855270489
0.0	0.0	2	1057501	1057502	1628	2557501	0.003362029855270489
0.0	0.0	2	1059001	1059002	1627	2559001	0.003362029855270489
0.0	0.0	2	1060501	1060502	1635	2560501	0.003362029855270489
0.0	0.0	2	1062001	1062002	1635	2562001	0.003362029855270489
0.0	0.0	2	1063501	1063502	1594	2563501	0.003362029855270489
0.0	0.0	2	1065001	1065002	1630	2565001	0.003362029855270489
0.0	0.0	2	1066501	1066502	1616	2566501	0.003362029855270489
0.0	0.0	2	1068001	1068002	1615	2568001	0.003362029855270489
0.0	0.0	2	1069501	1069502	1593	2569501	0.003362029855270489
0.0	0.0	2	1071001	1071002	1574	2571001	0.003362029855270489
0.0	0.0	2	1072501	1072502	1571	2572501	0.003362029855270489
0.0	0.0	2	1074001	1074002	1593	2574001	0.003362029855270489
0.0	0.0	2	1075501	1075502	1613	2575501	0.003362029855270489
0.0	0.0	2	1077001	1077002	1618	2577001	0.003362029855270489
0.0	0.0	2	1078501	1078502	1660	2578501	0.003362029855270489
0.0	0.0	2	1080001	1080002	1682	2580001	0.003362029855270489
0.0	0.0	2	1081501	1081502	1699	2581501	0.003362029855270489
0.0	0.0	2	1083001	1083002	1699	2583001	0.003362029855270489
0.0	0.0	2	1084501	1084502	1679	2584501	0.003362029855270489
0.0	0.0	2	1086001	1086002	1697	2586001	0.003362029855270489
0.0	0.0	2	1087501	1087502	1717	2587501	0.003362029855270489
0.0	0.0	2	1089001	1089002	1694	2589001	0.003362029855270489
0.0	0.0	2	1090501	1090502	1708	2590501	0.003362029855270489
0.0	0.0	2	1092001	1092002	1692	2592001	0.003362029855270489
0.0	0.0	2	1093501	1093502	1707	2593501	0.003362029855270489
0.0	0.0	2	1095001	1095002	1661	2595001	0.003362029855270489
0.0	0.0	2	1096501	1096502	1648	2596501	0.003362029855270489
0.0	0.0	2	1098001	1098002	1673	2598001	0.003362029855270489
0.0	0.0	2	1099501	1099502	1678	2599501	0.003362029855270489
0.0	0.0	2	1101001	1101002	1689	2601001	0.003362029855270489
0.0	0.0	2	1102501	1102502	1687	2602501	0.003362029855270489
0.0	0.0	2	1104001	1104002	1734	2604001	0.003362029855270489
0.0	0.0	2	1105501	1105502	1737	2605501	0.003362029855270489
0.0	0.0	2	1107001	1107002	1756	2607001	0.003362029855270489
0.0	0.0	2	1108501	1108502	1769	2608501	0.003362029855270489
0.0	0.0	2	1110001	1110002	1777	2610001	0.003362029855270489
0.0	0.0	2	1111501	1111502	1759	2611501	0.003362029855270489
0.0	0.0	2	1113001	1113002	1800	2613001	0.003362029855270489
0.0	0.0	2	1114501	1114502	1823	2614501	0.003362029855270489
0.0	0.0	2	1116001	1116002	1822	2616001	0.003362029855270489
0.0	0.0	2	1117501	1117502	1816	2617501	0.003362029855270489
0.0	0.0	2	1119001	1119002	1801	2619001	0.003362029855270489
0.0	0.0	2	1120501	1120502	1784	2620501	0.003362029855270489
0.0	0.0	2	1122001	1122002	1782	2622001	0.003362029855270489
0.0	0.0	2	1123501	1123502	1779	2623501	0.003362029855270489
0.0	0.0	2	1125001	1125002	1765	2625001	0.003362029855270489
0.0	0.0	2	1126501	1126502	1729	2626501	0.003362029855270489
0.0	0.0	2	1128001	1128002	1755	2628001	0.003362029855270489
0.0	0.0	2	1129501	1129502	1743	2629501	0.003362029855270489
0.0	0.0	2	1131001	1131002	1768	2631001	0.003362029855270489
0.0	0.0	2	1132501	1132502	1771	2632501	0.003362029855270489
0.0	0.0	2	1134001	1134002	1808	2634001	0.003362029855270489
0.0	0.0	2	1135501	1135502	1783	2635501	0.003362029855270489
0.0	0.0	2	1137001	1137002	1789	2637001	0.003362029855270489
0.0	0.0	2	1138501	1138502	1797	2638501	0.003362029855270489
0.0	0.0	2	1140001	1140002	1795	2640001	0.003362029855270489
0.0	0.0	2	1141501	1141502	1789	2641501	0.003362029855270489
0.0	0.0	2	1143001	1143002	1774	2643001	0.003362029855270489
0.0	0.0	2	1144501	1144502	1757	2644501	0.003362029855270489
0.0	0.0	2	1146001	1146002	1784	2646001	0.003362029855270489
0.0	0.0	2	1147501	1147502	1805	2647501	0.003362029855270489
0.0	0.0	2	1149001	1149002	1823	2649001	0.003362029855270489
0.0	0.0	2	1150501	1150502	1783	2650501	0.003362029855270489
0.0	0.0	2	1152001	1152002	1784	2652001	0.003362029855270489
0.0	0.0	2	1153501	1153502	1776	2653501	0.003362029855270489
0.0	0.0	2	1155001	1155002	1785	2655001	0.003362029855270489
0.0	0.0	2	1156501	1156502	1780	2656501	0.003362029855270489
0.0	0.0	2	1158001	1158002	1757	2658001	0.003362029855270489
0.0	0.0	2	1159501	1159502	1741	2659501	0.003362029855270489
0.0	0.0	2	1161001	1161002	1726	2661001	0.003362029855270489
0.0	0.0	2	1162501	1162502	1748	2662501	0.003362029855270489
0.0	0.0	2	1164001	1164002	1742	2664001	0.003362029855270489
0.0	0.0	2	1165501	1165502	1727	2665501	0.003362029855270489
0.0	0.0	2	1167001	1167002	1734	2667001	0.003362029855270489
0.0	0.0	2	1168501	1168502	1737	2668501	0.003362029855270489
0.0	0.0	2	1170001	1170002	1705	2670001	0.003362029855270489
0.0	0.0	2	1171501	1171502	1687	2671501	0.003362029855270489
0.0	0.0	2	1173001	1173002	1726	2673001	0.003362029855270489
0.0	0.0	2	1174501	1174502	1745	2674501	0.003362029855270489
0.0	0.0	2	1176001	1176002	1737	2676001	0.003362029855270489
0.0	0.0	2	1177501	1177502	1673	2677501	0.003362029855270489
0.0	0.0	2	1179001	1179002	1651	2679001	0.003362029855270489
0.0	0.0	2	1180501	1180502	1639	2680501	0.003362029855270489
0.0	0.0	2	1182001	1182002	1629	2682001	0.003362029855270489
0.0	0.0	2	1183501	1183502	1646	2683501	0.003362029855270489
0.0	0.0	2	1185001	1185002	1609	2685001	0.003362029855270489
0.0	0.0	2	1186501	1186502	1627	2686501	0.003362029855270489
0.0	0.0	2	1188001	1188002	1706	2688001	0.003362029855270489
0.0	0.0	2	1189501	1189502	1730	2689501	0.003362029855270489
0.0	0.0	2	1191001	1191002	1778	2691001	0.003362029855270489
0.0	0.0	2	1192501	1192502	1772	2692501	0.003362029855270489
0.0	0.0	2	1194001	1194002	1772	2694001	0.003362029855270489
0.0	0.0	2	1195501	1195502	1808	2695501	0.003362029855270489
0.0	0.0	2	1197001	1197002	1807	2697001	0.003362029855270489
0.0	0.0	2	1198501	1198502	1809	2698501	0.003362029855270489
0.0	0.0	2	1200001	1200002	1827	2700001	0.003362029855270489
0.0	0.0	2	1201501	1201502	1820	2701501	0.003362029855270489
0.0	0.0	2	1203001	1203002	1785	2703001	0.003362029855270489
0.0	0.0	2	1204501	1204502	1760	2704501	0.003362029855270489
0.0	0.0	2	1206001	1206002	1775	2706001	0.003362029855270489
0.0	0.0	2	1207501	1207502	1778	2707501	0.003362029855270489
0.0	0.0	2	1209001	1209002	1795	2709001	0.003362029855270489
0.0	0.0	2	1210501	1210502	1800	2710501	0.003362029855270489
0.0	0.0	2	1212001	1212002	1818	2712001	0.003362029855270489
0.0	0.0	2	1213501	1213502	1841	2713501	0.003362029855270489
0.0	0.0	2	1215001	1215002	1864	2715001	0.003362029855270489
0.0	0.0	2	1216501	1216502	1865	2716501	0.003362029855270489
0.0	0.0	2	1218001	1218002	1871	2718001	0.003362029855270489
0.0	0.0	2	1219501	1219502	1877	2719501	0.003362029855270489
0.0	0.0	2	1221001	1221002	1819	2721001	0.003362029855270489
0.0	0.0	2	1222501	1222502	1782	2722501	0.003362029855270489
0.0	0.0	2	1224001	1224002	1774	2724001	0.003362029855270489
0.0	0.0	2	1225501	1225502	1795	2725501	0.003362029855270489
0.0	0.0	2	1227001	1227002	1749	2727001	0.003362029855270489
0.0	0.0	2	1228501	1228502	1716	2728501	0.003362029855270489
0.0	0.0	2	1230001	1230002	1686	2730001	0.003362029855270489
0.0	0.0	2	1231501	1231502	1698	2731501	0.003362029855270489
0.0	0.0	2	1233001	1233002	1671	2733001	0.003362029855270489
0.0	0.0	2	1234501	1234502	1676	2734501	0.003362029855270489
0.0	0.0	2	1236001	1236002	1666	2736001	0.003362029855270489
0.0	0.0	2	1237501	1237502	1675	2737501	0.003362029855270489
0.0	0.0	2	1239001	1239002	1692	2739001	0.003362029855270489
0.0	0.0	2	1240501	1240502	1671	2740501	0.003362029855270489
0.0	0.0	2	1242001	1242002	1666	2742001	0.003362029855270489
0.0	0.0	2	1243501	1243502	1719	2743501	0.003362029855270489
0.0	0.0	2	1245001	1245002	1742	2745001	0.003362029855270489
0.0	0.0	2	1246501	1246502	1729	2746501	0.003362029855270489
0.0	0.0	2	1248001	1248002	1735	2748001	0.003362029855270489
0.0	0.0	2	1249501	1249502	1733	2749501	0.003362029855270489
0.0	0.0	2	1251001	1251002	1722	2751001	0.003362029855270489
0.0	0.0	2	1252501	1252502	1698	2752501	0.003362029855270489
0.0	0.0	2	1254001	1254002	1683	2754001	0.003362029855270489
0.0	0.0	2	1255501	1255502	1668	2755501	0.003362029855270489
0.0	0.0	2	1257001	1257002	1670	2757001	0.003362029855270489
0.0	0.0	2	1258501	1258502	1662	2758501	0.003362029855270489
0.0	0.0	2	1260001	1260002	1671	2760001	0.003362029855270489
0.0	0.0	2	1261501	1261502	1679	2761501	0.003362029855270489
0.0	0.0	2	1263001	1263002	1657	2763001	0.003362029855270489
0.0	0.0	2	1264501	1264502	1651	2764501	0.003362029855270489
0.0	0.0	2	1266001	1266002	1673	2766001	0.003362029855270489
0.0	0.0	2	1267501	1267502	1651	2767501	0.003362029855270489
0.0	0.0	2	1269001	1269002	1649	2769001	0.003362029855270489
0.0	0.0	2	1270501	1270502	1705	2770501	0.003362029855270489
0.0	0.0	2	1272001	1272002	1702	2772001	0.003362029855270489
0.0	0.0	2	1273501	1273502	1702	2773501	0.003362029855270489
0.0	0.0	2	1275001	1275002	1708	2775001	0.003362029855270489
0.0	0.0	2	1276501	1276502	1767	2776501	0.003362029855270489
0.0	0.0	2	1278001	1278002	1768	2778001	0.003362029855270489
0.0	0.0	2	1279501	1279502	1749	2779501	0.003362029855270489
0.0	0.0	2	1281001	1281002	1702	2781001	0.003362029855270489
0.0	0.0	2	1282501	1282502	1703	2782501	0.003362029855270489
0.0	0.0	2	1284001	1284002	1678	2784001	0.003362029855270489
0.0	0.0	2	1285501	1285502	1652	2785501	0.003362029855270489
0.0	0.0	2	1287001	1287002	1683	2787001	0.003362029855270489
0.0	0.0	2	1288501	1288502	1686	2788501	0.003362029855270489
0.0	0.0	2	1290001	1290002	1663	2790001	0.003362029855270489
0.0	0.0	2	1291501	1291502	1638	2791501	0.003362029855270489
0.0	0.0	2	1293001	1293002	1593	2793001	0.003362029855270489
0.0	0.0	2	1294501	1294502	1609	2794501	0.003362029855270489
0.0	0.0	2	1296001	1296002	1663	2796001	0.003362029855270489
0.0	0.0	2	1297501	1297502	1669	2797501	0.003362029855270489
0.0	0.0	2	1299001	1299002	1690	2799001	0.003362029855270489
0.0	0.0	2	1300501	1300502	1697	2800501	0.003362029855270489
0.0	0.0	2	1302001	1302002	1706	2802001	0.003362029855270489
0.0	0.0	2	1303501	1303502	1729	2803501	0.003362029855270489
0.0	0.0	2	1305001	1305002	1749	2805001	0.003362029855270489
0.0	0.0	2	1306501	1306502	1724	2806501	0.003362029855270489
0.0	0.0	2	1308001	1308002	1671	2808001	0.003362029855270489
0.0	0.0	2	1309501	1309502	1689	2809501	0.003362029855270489
0.0	0.0	2	1311001	1311002	1673	2811001	0.003362029855270489
0.0	0.0	2	1312501	1312502	1685	2812501	0.003362029855270489
0.0	0.0	2	1314001	1314002	1679	2814001	0.003362029855270489
0.0	0.0	2	1315501	1315502	1694	2815501	0.003362029855270489
0.0	0.0	2	1317001	1317002	1728	2817001	0.003362029855270489
0.0	0.0	2	1318501	1318502	1703	2818501	0.003362029855270489
0.0	0.0	2	1320001	1320002	1713	2820001	0.003362029855270489
0.0	0.0	2	1321501	1321502	1757	2821501	0.003362029855270489
0.0	0.0	2	1323001	1323002	1770	2823001	0.003362029855270489
0.0	0.0	2	1324501	1324502	1778	2824501	0.003362029855270489
0.0	0.0	2	1326001	1326002	1796	2826001	0.003362029855270489
0.0	0.0	2	1327501	1327502	1778	2827501	0.003362029855270489
0.0	0.0	2	1329001	1329002	1792	2829001	0.003362029855270489
0.0	0.0	2	1330501	1330502	1759	2830501	0.003362029855270489
0.0	0.0	2	1332001	1332002	1743	2832001	0.003362029855270489
0.0	0.0	2	1333501	1333502	1785	2833501	0.003362029855270489
0.0	0.0	2	1335001	1335002	1798	2835001	0.003362029855270489
0.0	0.0	2	1336501	1336502	1813	2836501	0.003362029855270489
0.0	0.0	2	1338001	1338002	1817	2838001	0.003362029855270489
0.0	0.0	2	1339501	1339502	1818	2839501	0.003362029855270489
0.0	0.0	2	1341001	1341002	1826	2841001	0.003362029855270489
0.0	0.0	2	1342501	1342502	1796	2842501	0.003362029855270489
0.0	0.0	2	1344001	1344002	1818	2844001	0.003362029855270489
0.0	0.0	2	1345501	1345502	1859	2845501	0.003362029855270489
0.0	0.0	2	1347001	1347002	1859	2847001	0.003362029855270489
0.0	0.0	2	1348501	1348502	1839	2848501	0.003362029855270489
0.0	0.0	2	1350001	1350002	1857	2850001	0.003362029855270489
0.0	0.0	2	1351501	1351502	1832	2851501	0.003362029855270489
0.0	0.0	2	1353001	1353002	1798	2853001	0.003362029855270489
0.0	0.0	2	1354501	1354502	1786	2854501	0.003362029855270489
0.0	0.0	2	1356001	1356002	1735	2856001	0.003362029855270489
0.0	0.0	2	1357501	1357502	1715	2857501	0.003362029855270489
0.0	0.0	2	1359001	1359002	1726	2859001	0.003362029855270489
0.0	0.0	2	1360501	1360502	1712	2860501	0.003362029855270489
0.0	0.0	2	1362001	1362002	1715	2862001	0.003362029855270489
0.0	0.0	2	1363501	1363502	1688	2863501	0.003362029855270489
0.0	0.0	2	1365001	1365002	1700	2865001	0.003362029855270489
0.0	0.0	2	1366501	1366502	1685	2866501	0.003362029855270489
0.0	0.0	2	1368001	1368002	1683	2868001	0.003362029855270489
0.0	0.0	2	1369501	1369502	1689	2869501	0.003362029855270489
0.0	0.0	2	1371001	1371002	1680	2871001	0.003362029855270489
0.0	0.0	2	1372501	1372502	1659	2872501	0.003362029855270489
0.0	0.0	2	1374001	1374002	1642	2874001	0.003362029855270489
0.0	0.0	2	1375501	1375502	1647	2875501	0.003362029855270489
0.0	0.0	2	1377001	1377002	1622	2877001	0.003362029855270489
0.0	0.0	2	1378501	1378502	1646	2878501	0.003362029855270489
0.0	0.0	2	1380001	1380002	1649	2880001	0.003362029855270489
0.0	0.0	2	1381501	1381502	1656	2881501	0.003362029855270489
0.0	0.0	2	1383001	1383002	1581	2883001	0.003362029855270489
0.0	0.0	2	1384501	1384502	1598	2884501	0.003362029855270489
0.0	0.0	2	1386001	1386002	1621	2886001	0.003362029855270489
0.0	0.0	2	1387501	1387502	1596	2887501	0.003362029855270489
0.0	0.0	2	1389001	1389002	1614	2889001	0.003362029855270489
0.0	0.0	2	1390501	1390502	1645	2890501	0.003362029855270489
0.0	0.0	2	1392001	1392002	1656	2892001	0.003362029855270489
0.0	0.0	2	1393501	1393502	1659	2893501	0.003362029855270489
0.0	0.0	2	1395001	1395002	1654	2895001	0.003362029855270489
0.0	0.0	2	1396501	1396502	1654	2896501	0.003362029855270489
0.0	0.0	2	1398001	1398002	1640	2898001	0.003362029855270489
0.0	0.0	2	1399501	1399502	1640	2899501	0.003362029855270489
0.0	0.0	2	1401001	1401002	1621	2901001	0.003362029855270489
0.0	0.0	2	1402501	1402502	1635	2902501	0.003362029855270489
0.0	0.0	2	1404001	1404002	1632	2904001	0.003362029855270489
0.0	0.0	2	1405501	1405502	1626	2905501	0.003362029855270489
0.0	0.0	2	1407001	1407002	1627	2907001	0.003362029855270489
0.0	0.0	2	1408501	1408502	1622	2908501	0.003362029855270489
0.0	0.0	2	1410001	1410002	1635	2910001	0.003362029855270489
0.0	0.0	2	1411501	1411502	1662	2911501	0.003362029855270489
0.0	0.0	2	1413001	1413002	1657	2913001	0.003362029855270489
0.0	0.0	2	1414501	1414502	1678	2914501	0.003362029855270489
0.0	0.0	2	1416001	1416002	1697	2916001	0.003362029855270489
0.0	0.0	2	1417501	1417502	1698	2917501	0.003362029855270489
0.0	0.0	2	1419001	1419002	1690	2919001	0.003362029855270489
0.0	0.0	2	1420501	1420502	1750	2920501	0.003362029855270489
0.0	0.0	2	1422001	1422002	1759	2922001	0.003362029855270489
0.0	0.0	2	1423501	1423502	1802	2923501	0.003362029855270489
0.0	0.0	2	1425001	1425002	1800	2925001	0.003362029855270489
0.0	0.0	2	1426501	1426502	1796	2926501	0.003362029855270489
0.0	0.0	2	1428001	1428002	1770	2928001	0.003362029855270489
0.0	0.0	2	1429501	1429502	1790	2929501	0.003362029855270489
0.0	0.0	2	1431001	1431002	1789	2931001	0.003362029855270489
0.0	0.0	2	1432501	1432502	1797	2932501	0.003362029855270489
0.0	0.0	2	1434001	1434002	1785	2934001	0.003362029855270489
0.0	0.0	2	1435501	1435502	1761	2935501	0.003362029855270489
0.0	0.0	2	1437001	1437002	1800	2937001	0.003362029855270489
0.0	0.0	2	1438501	1438502	1808	2938501	0.003362029855270489
0.0	0.0	2	1440001	1440002	1819	2940001	0.003362029855270489
0.0	0.0	2	1441501	1441502	1807	2941501	0.003362029855270489
0.0	0.0	2	1443001	1443002	1809	2943001	0.003362029855270489
0.0	0.0	2	1444501	1444502	1815	2944501	0.003362029855270489
0.0	0.0	2	1446001	1446002	1830	2946001	0.003362029855270489
0.0	0.0	2	1447501	1447502	1826	2947501	0.003362029855270489
0.0	0.0	2	1449001	1449002	1838	2949001	0.003362029855270489
0.0	0.0	2	1450501	1450502	1847	2950501	0.003362029855270489
0.0	0.0	2	1452001	1452002	1822	2952001	0.003362029855270489
0.0	0.0	2	1453501	1453502	1782	2953501	0.003362029855270489
0.0	0.0	2	1455001	1455002	1779	2955001	0.003362029855270489
0.0	0.0	2	1456501	1456502	1771	2956501	0.003362029855270489
0.0	0.0	2	1458001	1458002	1750	2958001	0.003362029855270489
0.0	0.0	2	1459501	1459502	1771	2959501	0.003362029855270489
0.0	0.0	2	1461001	1461002	1775	2961001	0.003362029855270489
0.0	0.0	2	1462501	1462502	1747	2962501	0.003362029855270489
0.0	0.0	2	1464001	1464002	1774	2964001	0.003362029855270489
0.0	0.0	2	1465501	1465502	1767	2965501	0.003362029855270489
0.0	0.0	2	1467001	1467002	1778	2967001	0.003362029855270489
0.0	0.0	2	1468501	1468502	1763	2968501	0.003362029855270489
0.0	0.0	2	1470001	1470002	1766	2970001	0.003362029855270489
0.0	0.0	2	1471501	1471502	1694	2971501	0.003362029855270489
0.0	0.0	2	1473001	1473002	1648	2973001	0.003362029855270489
0.0	0.0	2	1474501	1474502	1623	2974501	0.003362029855270489
0.0	0.0	2	1476001	1476002	1562	2976001	0.003362029855270489
0.0	0.0	2	1477501	1477502	1510	2977501	0.003362029855270489
0.0	0.0	2	1479001	1479002	1472	2979001	0.003362029855270489
0.0	0.0	2	1480501	1480502	1444	2980501	0.003362029855270489
0.0	0.0	2	1482001	1482002	1352	2982001	0.003362029855270489
0.0	0.0	2	1483501	1483502	1301	2983501	0.003362029855270489
0.0	0.0	2	1485001	1485002	1257	2985001	0.003362029855270489
0.0	0.0	2	1486501	1486502	1209	2986501	0.003362029855270489
0.0	0.0	2	1488001	1488002	1183	2988001	0.003362029855270489
0.0	0.0	2	1489501	1489502	1145	2989501	0.003362029855270489
0.0	0.0	2	1491001	1491002	1104	2991001	0.003362029855270489
0.0	0.0	2	1492501	1492502	1031	2992501	0.003362029855270489
0.0	0.0	2	1494001	1494002	1003	2994001	0.003362029855270489
0.0	0.0	2	1495501	1495502	971	2995501	0.003362029855270489
0.0	0.0	2	1497001	1497002	922	2997001	0.003362029855270489
[truncated: 194,001 more rows]
