# Supplementary material for: Strong positive selection biases identity-by-descent-based inferences of recent demography and population structure in Plasmodium falciparum
Source: Nat Commun. 2024 Mar 20;15:2499. doi: 10.1038/s41467-024-46659-0 (PMC10954658; doi:10.1038/s41467-024-46659-0)
Supplement: Supplementary file 6 — Source Data File [file 41467_2024_46659_MOESM6_ESM.zip › Supplementary_Figure15/suppl_fig15a_ibd_peaks.csv]

SelfingRate	s	Chromosome	Start	End	Median	Thres	GwChromStart	GwStart	GwEnd	PeakImpactIndex	NumHits	HighImpact	PeakWidth	PeakHeight
0.0	0.3	1	310501	756002	1878.0	5310.497707003492	0	310501	756002	0.08203757311694122	95	True	29.700066666666668	0.1072952952952953
0.0	0.3	2	243001	669002	1935.0	4404.289860730967	1500000	1743001	2169002	0.04711566051962492	61	True	28.400066666666667	0.053259259259259256
0.0	0.3	3	330001	678002	1911.0	8071.91617110273	3000000	3330001	3678002	0.1424377514680473	112	True	23.200066666666668	0.18219219219219218
0.0	0.3	4	381001	787502	1858.0	5304.563216394825	4500000	4881001	5287502	0.08268641566710198	110	True	27.100066666666667	0.10933933933933934
0.0	0.3	5	315001	673502	1915.0	7930.682919299903	6000000	6315001	6673502	0.08861928934832958	111	True	23.900066666666667	0.09434234234234234
0.0	0.3	6	228001	639002	1827.0	3707.588343908029	7500000	7728001	8139002	0.03382656864861421	53	True	27.400066666666667	0.04344944944944945
0.0	0.3	7	345001	661502	1921.0	4120.4924006372985	9000000	9345001	9661502	0.061158287575671655	111	True	21.100066666666667	0.08486886886886887
0.0	0.3	8	273001	688502	1901.5	5482.602807285975	10500000	10773001	11188502	0.08604694572938006	95	True	27.700066666666668	0.11772772772772773
0.0	0.3	9	267001	795002	1927.0	16937.88699290518	12000000	12267001	12795002	0.2857180880877008	146	True	35.200066666666665	0.32514914914914916
0.0	0.3	10	234001	898502	1865.5	7259.913614443138	13500000	13734001	14398502	0.11770586916582326	120	True	44.300066666666666	0.15076476476476477
0.0	0.3	11	297001	655502	1880.5	4351.755190759626	15000000	15297001	15655502	0.04121945410480634	78	True	23.900066666666667	0.0498978978978979
0.0	0.3	12	277501	708002	1914.0	11187.595841132745	16500000	16777501	17208002	0.18598623052220503	149	True	28.700066666666668	0.21974374374374375
0.0	0.3	13	258001	664502	1968.5	4029.5440218463027	18000000	18258001	18664502	0.07066530297523642	102	True	27.100066666666667	0.10044644644644644
0.0	0.3	14	268501	639002	1887.0	4872.217766839061	19500000	19768501	20139002	0.09954221583436737	95	True	24.700066666666668	0.14717117117117118
0.1	0.3	1	280501	798002	2052.5	8143.8447887906905	0	280501	798002	0.13447700168617915	114	True	34.50006666666667	0.19672072072072072
0.1	0.3	2	238501	660002	2073.0	3951.228675184594	1500000	1738501	2160002	0.03320195024231699	42	True	28.100066666666667	0.04274674674674675
0.1	0.3	3	193501	750002	2069.0	7065.214680483952	3000000	3193501	3750002	0.13597967115389192	88	True	37.10006666666666	0.21158558558558557
0.1	0.3	4	240001	681002	2119.0	15350.645671263826	4500000	4740001	5181002	0.2208908659062041	112	True	29.400066666666667	0.3063963963963964
0.1	0.3	5	246001	742502	2189.5	12784.564549303474	6000000	6246001	6742502	0.2098627734497518	108	True	33.10006666666666	0.31215215215215214
0.1	0.3	6	276001	703502	2135.5	10032.138295874356	7500000	7776001	8203502	0.13939083655772969	90	True	28.500066666666665	0.2007047047047047
0.1	0.3	7	97501	702002	2136.5	9978.872307484591	9000000	9097501	9702002	0.1325706585448628	127	True	40.300066666666666	0.17316116116116115
0.1	0.3	8	366001	639002	2199.0	4204.910269391961	10500000	10866001	11139002	0.05387254027443841	76	True	18.200066666666668	0.08783183183183184
0.1	0.3	9	258001	687002	2182.0	12642.009079691092	12000000	12258001	12687002	0.16626495970038782	136	True	28.600066666666667	0.22291691691691692
0.1	0.3	10	316501	678002	2148.0	8265.500225613492	13500000	13816501	14178002	0.13837111245503314	135	True	24.100066666666667	0.2081841841841842
0.1	0.3	11	313501	700502	2108.0	20656.533945972125	15000000	15313501	15700502	0.30405026787703554	137	True	25.800066666666666	0.3934594594594595
0.1	0.3	12	312001	762002	2121.5	5906.448766311475	16500000	16812001	17262002	0.07677910233602318	72	True	30.000066666666665	0.11044044044044043
0.1	0.3	13	169501	682502	2118.5	14301.120987687864	18000000	18169501	18682502	0.22219542652080518	132	True	34.200066666666665	0.2964384384384384
0.1	0.3	14	313501	657002	2085.0	6090.454174302155	19500000	19813501	20157002	0.12095300278647102	106	True	22.900066666666667	0.19572972972972974
0.3	0.3	1	228001	804002	2796.5	22685.976391404867	0	228001	804002	0.1872106859268082	152	True	38.40006666666667	0.24758626361832775
0.3	0.3	2	307501	736502	2733.5	16421.348782283792	1500000	1807501	2236502	0.16102217001643082	88	True	28.600066666666667	0.27258521046096196
0.3	0.3	3	286501	781502	2787.0	22190.88839834852	3000000	3286501	3781502	0.25692887688760085	130	True	33.00006666666667	0.4226450899797593
0.3	0.3	4	243001	739502	2742.0	12863.453567014607	4500000	4743001	5239502	0.1182093726615421	150	True	33.10006666666666	0.16947809532979874
0.3	0.3	5	226501	844502	2830.0	13044.037926754985	6000000	6226501	6844502	0.13070415839698485	125	True	41.200066666666665	0.20594943641035826
0.3	0.3	6	253501	751502	2678.0	8109.704116258569	7500000	7753501	8251502	0.07150348836874874	110	True	33.200066666666665	0.09978114386932022
0.3	0.3	7	268501	877502	2911.0	11512.129260298323	9000000	9268501	9877502	0.1527992932122177	108	True	40.60006666666666	0.27414187734829015
0.3	0.3	8	318001	766502	2847.0	8967.254579467764	10500000	10818001	11266502	0.09785462092912042	62	True	29.900066666666667	0.18202571308783733
0.3	0.3	9	256501	906002	2850.5	11358.744981986247	12000000	12256501	12906002	0.1056032875055406	112	True	43.300066666666666	0.16247108832279172
0.3	0.3	10	244501	769502	3018.0	26031.2675066529	13500000	13744501	14269502	0.2765553416412036	229	True	35.00006666666667	0.4061215524141376
0.3	0.3	11	172501	751502	2866.0	16001.302480093043	15000000	15172501	15751502	0.23130918901521508	105	True	38.60006666666666	0.4234615376899946
0.3	0.3	12	238501	777002	2946.5	10546.090332474125	16500000	16738501	17277002	0.10419411374077917	66	True	35.90006666666667	0.16484420292035523
0.3	0.3	13	265501	783002	2648.0	16516.39011133377	18000000	18265501	18783002	0.1786377243932244	151	True	34.50006666666667	0.2955681132033837
0.3	0.3	14	237001	837002	3025.0	18809.473249687995	19500000	19737001	20337002	0.2306705324204513	146	True	40.00006666666667	0.36642454077323816
0.5	0.3	1	178501	906002	4263.0	33171.71682111367	0	178501	906002	0.2498943113576586	151	True	48.50006666666667	0.42642338195330265
0.5	0.3	2	88501	727502	3876.0	31225.271961588187	1500000	1588501	2227502	0.21439564352031032	188	True	42.60006666666666	0.3499883533913815
0.5	0.3	3	207001	832502	4141.5	49482.94495799453	3000000	3207001	3832502	0.34691456003536614	205	True	41.700066666666665	0.5551993788475403
0.5	0.3	4	258001	867002	3828.5	31633.271559606277	4500000	4758001	5367002	0.2042014275672521	113	True	40.60006666666666	0.37213687538128776
0.5	0.3	5	219001	888002	3498.5	30397.07977795693	6000000	6219001	6888002	0.25612870511086105	107	True	44.60006666666666	0.5749675558759914
0.5	0.3	6	174001	727502	3662.0	17626.86083386536	7500000	7674001	8227502	0.19202067098074876	129	True	36.90006666666667	0.45808884698574676
0.5	0.3	7	82501	732002	4231.0	46960.60167242489	9000000	9082501	9732002	0.3041317116608444	153	True	43.300066666666666	0.5049769840829682
0.5	0.3	8	177001	874502	3980.0	14250.51753341703	10500000	10677001	11374502	0.09015289453555485	108	True	46.50006666666667	0.15755532139093784
0.5	0.3	9	159001	714002	3516.5	29178.857886712485	12000000	12159001	12714002	0.24492374505827733	107	True	37.00006666666667	0.5838278520326105
0.5	0.3	10	253501	831002	3706.5	31622.298641455516	13500000	13753501	14331002	0.2639822051278871	87	True	38.50006666666667	0.563842271643281
0.5	0.3	11	129001	777002	3741.0	44426.10405502366	15000000	15129001	15777002	0.288332806232924	197	True	43.200066666666665	0.504451222893905
0.5	0.3	12	240001	735002	3567.5	16829.146555111074	16500000	16740001	17235002	0.15211058435777708	95	True	33.00006666666667	0.37160667738894126
0.5	0.3	13	270001	853502	3782.5	19119.02363155719	18000000	18270001	18853502	0.13288239108982738	131	True	38.90006666666667	0.27785702401419776
0.5	0.3	14	226501	802502	4019.0	25262.10480632796	19500000	19726501	20302502	0.2369653661820503	64	True	38.40006666666667	0.5362497920248461
0.7	0.3	1	145501	712502	3512.5	43746.39676636096	0	145501	712502	0.2937294775503952	114	True	37.800066666666666	0.8001817302634026
0.7	0.3	2	121501	721502	4694.0	30553.35342610621	1500000	1621501	2221502	0.21549829391198175	106	True	40.00006666666667	0.6393132508993522
0.7	0.3	3	139501	862502	4172.5	46814.31972905902	3000000	3139501	3862502	0.34015340434520375	188	True	48.200066666666665	0.775153965917605
0.7	0.3	4	162001	756002	3999.0	30272.881828228034	4500000	4662001	5256002	0.20947526662328828	85	True	39.60006666666666	0.5959689889527129
0.7	0.3	5	289501	940502	3073.5	14550.66505516769	6000000	6289501	6940502	0.09900566191628007	17	True	43.40006666666667	0.3461802105307905
0.7	0.3	6	118501	853502	4045.0	47289.285425137685	7500000	7618501	8353502	0.3255026415121441	110	True	49.00006666666667	0.7899633882597998
0.7	0.3	7	208501	756002	3651.5	38504.2348923139	9000000	9208501	9756002	0.24405599614130882	84	True	36.50006666666667	0.6961384975902142
0.7	0.3	8	226501	781502	3858.5	38390.496007031434	10500000	10726501	11281502	0.25881738581471403	101	True	37.00006666666667	0.7244342184270236
0.7	0.3	9	153001	885002	3931.0	47534.54855232035	12000000	12153001	12885002	0.342079414476151	145	True	48.800066666666666	0.7033386293712239
0.7	0.3	10	205501	789002	5419.0	44575.86410766682	13500000	13705501	14289002	0.31115722660890127	118	True	38.90006666666667	0.7118034337455033
0.7	0.3	11	208501	763502	3100.0	22780.82047363584	15000000	15208501	15763502	0.18886954167094613	54	True	37.00006666666667	0.7840970078271543
0.7	0.3	12	247501	955502	4903.5	36928.28315118901	16500000	16747501	17455502	0.27331509073101334	135	True	47.200066666666665	0.6583152223007477
0.7	0.3	13	204001	844502	3306.0	41884.54418933499	18000000	18204001	18844502	0.2698652436696532	162	True	42.700066666666665	0.6854312905505576
0.7	0.3	14	147001	810002	3457.0	31742.365865180785	19500000	19647001	20310002	0.1873534652832893	212	True	44.200066666666665	0.4123523441609854
0.8	0.3	1	192001	846002	9552.0	54978.419489678476	0	192001	846002	0.19305882759044113	126	True	43.60006666666666	0.8430293925035633
0.8	0.3	2	118501	820502	8078.0	48386.26672227939	1500000	1618501	2320502	0.15587292749527962	31	True	46.800066666666666	0.8434608420971532
0.8	0.3	3	240001	873002	13091.0	53185.99905169873	3000000	3240001	3873002	0.18396117028330636	91	True	42.200066666666665	0.8486921684194306
0.8	0.3	4	180001	795002	9376.0	46866.30631644256	4500000	4680001	5295002	0.16775796514840363	44	True	41.00006666666667	0.9273469702222736
0.8	0.3	5	225001	723002	8665.5	39993.52534634498	6000000	6225001	6723002	0.1207920097209393	52	True	33.200066666666665	0.7156361955391194
0.8	0.3	6	15001	744002	5227.0	33130.43390248907	7500000	7515001	8244002	0.10250608091713262	22	True	48.60006666666666	0.7465464771370238
0.8	0.3	7	217501	750002	7757.5	24098.186684469038	9000000	9217501	9750002	0.06478627901280172	3	True	35.50006666666667	0.4583997842752032
0.8	0.3	8	84001	829502	6194.0	32066.01356841907	10500000	10584001	11329502	0.1168339210222606	23	True	49.700066666666665	0.7297738741862168
0.8	0.3	9	105001	820502	4268.5	24860.035215121563	12000000	12105001	12820502	0.08654918643932483	22	True	47.700066666666665	0.6674525212835626
0.8	0.3	10	264001	913502	10313.5	56822.52951268796	13500000	13764001	14413502	0.19727976081876697	80	True	43.300066666666666	0.9074155398898263
0.8	0.3	11	168001	760502	7470.5	25147.322324276713	15000000	15168001	15760502	0.07755897537223241	1	True	39.50006666666667	0.5617088485688971
0.8	0.3	12	195001	661502	11445.5	34768.10709879259	16500000	16695001	17161502	0.10763136498661845	71	True	31.100066666666667	0.7422859124003236
0.8	0.3	13	1	732002	5349.0	50679.565993368305	18000000	18000001	18732002	0.17031849913380817	57	True	48.800066666666666	0.8553642282060172
0.8	0.3	14	162001	781502	5671.5	41163.19352009076	19500000	19662001	20281502	0.13202926197980697	34	True	41.300066666666666	0.6563426942486228
0.9	0.3	1	21001	748502	33625.5	84282.39617778026	0	21001	748502	0.05313811980319147	4	True	48.50006666666667	0.9678112631404927
0.9	0.3	2	261001	823502	29108.5	58675.57083162284	1500000	1761001	2323502	0.022192644765970295	2	True	37.50006666666667	0.8981241065437465
0.9	0.3	3	153001	688502	32992.5	73926.56193648337	3000000	3153001	3688502	0.03782960701665962	2	True	35.700066666666665	0.9226303352101992
0.9	0.3	4	34501	714002	13125.5	43594.259742293594	4500000	4534501	5214002	0.010468566510391396	6	True	45.300066666666666	0.6213495930215597
0.9	0.3	5	142501	840002	18166.5	47735.648014678154	6000000	6142501	6840002	0.014740251321944951	11	True	46.50006666666667	0.7071116686602289
0.9	0.3	8	357001	955502	21673.5	64235.83897255527	10500000	10857001	11455502	0.031149425015109	84	True	39.90006666666667	0.8592253308827105
0.9	0.3	12	351001	757502	26904.5	58857.68991364482	16500000	16851001	17257502	0.024779995033577765	4	True	27.100066666666667	0.835779093853021
0.9	0.3	13	61501	763502	24475.5	67304.62238251965	18000000	18061501	18763502	0.036358886619682416	1	True	46.800066666666666	0.9376841613910202
0.9	0.3	14	85501	663002	18794.5	65599.85805733838	19500000	19585501	20163002	0.02791127126006732	9	True	38.50006666666667	0.9363421536307145
