# Supplementary material for: Strong positive selection biases identity-by-descent-based inferences of recent demography and population structure in Plasmodium falciparum
Source: Nat Commun. 2024 Mar 20;15:2499. doi: 10.1038/s41467-024-46659-0 (PMC10954658; doi:10.1038/s41467-024-46659-0)
Supplement: Supplementary file 6 — Source Data File [file 41467_2024_46659_MOESM6_ESM.zip › Supplementary_Figure16/suppl_fig16_popsize.csv]

SelfingRate	s	Correction	GEN	NE	L95	U95
0.0	0.0	Orig	0	3940.0	3720.0	4140.0
0.0	0.0	Orig	1	3980.0	3810.0	4160.0
0.0	0.0	Orig	2	4020.0	3860.0	4190.0
0.0	0.0	Orig	3	4070.0	3910.0	4210.0
0.0	0.0	Orig	4	4110.0	3970.0	4250.0
0.0	0.0	Orig	5	4160.0	4030.0	4300.0
0.0	0.0	Orig	6	4200.0	4060.0	4380.0
0.0	0.0	Orig	7	4250.0	4060.0	4490.0
0.0	0.0	Orig	8	4300.0	4100.0	4590.0
0.0	0.0	Orig	9	4350.0	4120.0	4670.0
0.0	0.0	Orig	10	4410.0	4150.0	4730.0
0.0	0.0	Orig	11	4470.0	4190.0	4750.0
0.0	0.0	Orig	12	4530.0	4250.0	4790.0
0.0	0.0	Orig	13	4590.0	4310.0	4850.0
0.0	0.0	Orig	14	4650.0	4380.0	4900.0
0.0	0.0	Orig	15	4710.0	4440.0	4950.0
0.0	0.0	Orig	16	4770.0	4510.0	5010.0
0.0	0.0	Orig	17	4830.0	4550.0	5090.0
0.0	0.0	Orig	18	4890.0	4590.0	5140.0
0.0	0.0	Orig	19	4950.0	4630.0	5190.0
0.0	0.0	Orig	20	5020.0	4690.0	5260.0
0.0	0.0	Orig	21	5090.0	4780.0	5330.0
0.0	0.0	Orig	22	5160.0	4830.0	5400.0
0.0	0.0	Orig	23	5230.0	4910.0	5480.0
0.0	0.0	Orig	24	5300.0	4990.0	5590.0
0.0	0.0	Orig	25	5380.0	5080.0	5690.0
0.0	0.0	Orig	26	5460.0	5170.0	5790.0
0.0	0.0	Orig	27	5540.0	5270.0	5880.0
0.0	0.0	Orig	28	5620.0	5370.0	5960.0
0.0	0.0	Orig	29	5700.0	5470.0	6050.0
0.0	0.0	Orig	30	5780.0	5580.0	6140.0
0.0	0.0	Orig	31	5860.0	5660.0	6240.0
0.0	0.0	Orig	32	5940.0	5740.0	6320.0
0.0	0.0	Orig	33	6020.0	5820.0	6380.0
0.0	0.0	Orig	34	6110.0	5910.0	6450.0
0.0	0.0	Orig	35	6190.0	6020.0	6510.0
0.0	0.0	Orig	36	6270.0	6090.0	6570.0
0.0	0.0	Orig	37	6350.0	6150.0	6620.0
0.0	0.0	Orig	38	6430.0	6230.0	6680.0
0.0	0.0	Orig	39	6510.0	6310.0	6760.0
0.0	0.0	Orig	40	6590.0	6370.0	6840.0
0.0	0.0	Orig	41	6670.0	6420.0	6920.0
0.0	0.0	Orig	42	6750.0	6480.0	7010.0
0.0	0.0	Orig	43	6830.0	6550.0	7090.0
0.0	0.0	Orig	44	6910.0	6620.0	7170.0
0.0	0.0	Orig	45	6990.0	6690.0	7260.0
0.0	0.0	Orig	46	7070.0	6750.0	7350.0
0.0	0.0	Orig	47	7150.0	6770.0	7440.0
0.0	0.0	Orig	48	7230.0	6810.0	7530.0
0.0	0.0	Orig	49	7310.0	6870.0	7620.0
0.0	0.0	Orig	50	7390.0	6930.0	7710.0
0.0	0.0	Orig	51	7470.0	7000.0	7810.0
0.0	0.0	Orig	52	7550.0	7060.0	7910.0
0.0	0.0	Orig	53	7630.0	7130.0	8000.0
0.0	0.0	Orig	54	7710.0	7200.0	8100.0
0.0	0.0	Orig	55	7790.0	7280.0	8200.0
0.0	0.0	Orig	56	7880.0	7350.0	8290.0
0.0	0.0	Orig	57	7960.0	7430.0	8390.0
0.0	0.0	Orig	58	8040.0	7510.0	8480.0
0.0	0.0	Orig	59	8120.0	7580.0	8580.0
0.0	0.0	Orig	60	8210.0	7650.0	8670.0
0.0	0.0	Orig	61	8290.0	7730.0	8760.0
0.0	0.0	Orig	62	8370.0	7800.0	8860.0
0.0	0.0	Orig	63	8460.0	7880.0	8950.0
0.0	0.0	Orig	64	8540.0	7960.0	9040.0
0.0	0.0	Orig	65	8630.0	8050.0	9130.0
0.0	0.0	Orig	66	8710.0	8130.0	9220.0
0.0	0.0	Orig	67	8800.0	8200.0	9310.0
0.0	0.0	Orig	68	8890.0	8270.0	9390.0
0.0	0.0	Orig	69	8970.0	8350.0	9480.0
0.0	0.0	Orig	70	9060.0	8420.0	9570.0
0.0	0.0	Orig	71	9150.0	8500.0	9660.0
0.0	0.0	Orig	72	9240.0	8580.0	9740.0
0.0	0.0	Orig	73	9330.0	8660.0	9830.0
0.0	0.0	Orig	74	9420.0	8750.0	9910.0
0.0	0.0	Orig	75	9510.0	8840.0	10000.0
0.0	0.0	Orig	76	9600.0	8960.0	10100.0
0.0	0.0	Orig	77	9690.0	9050.0	10200.0
0.0	0.0	Orig	78	9780.0	9130.0	10300.0
0.0	0.0	Orig	79	9870.0	9220.0	10300.0
0.0	0.0	Orig	80	9960.0	9310.0	10500.0
0.0	0.0	Orig	81	10100.0	9410.0	10600.0
0.0	0.0	Orig	82	10100.0	9500.0	10700.0
0.0	0.0	Orig	83	10200.0	9580.0	10900.0
0.0	0.0	Orig	84	10300.0	9670.0	11000.0
0.0	0.0	Orig	85	10400.0	9730.0	11100.0
0.0	0.0	Orig	86	10500.0	9800.0	11300.0
0.0	0.0	Orig	87	10600.0	9860.0	11400.0
0.0	0.0	Orig	88	10700.0	9920.0	11500.0
0.0	0.0	Orig	89	10800.0	9980.0	11700.0
0.0	0.0	Orig	90	10900.0	10000.0	11800.0
0.0	0.0	Orig	91	11000.0	10100.0	11900.0
0.0	0.0	Orig	92	11100.0	10200.0	12100.0
0.0	0.0	Orig	93	11200.0	10200.0	12200.0
0.0	0.0	Orig	94	11300.0	10300.0	12400.0
0.0	0.0	Orig	95	11400.0	10300.0	12600.0
0.0	0.0	Orig	96	11500.0	10400.0	12700.0
0.0	0.0	Orig	97	11600.0	10500.0	12900.0
0.0	0.0	Orig	98	11700.0	10500.0	13100.0
0.0	0.0	Orig	99	11800.0	10600.0	13300.0
0.0	0.0	Orig	100	11900.0	10600.0	13500.0
0.1	0.0	Orig	0	3550.0	3060.0	3930.0
0.1	0.0	Orig	1	3620.0	3220.0	3930.0
0.1	0.0	Orig	2	3680.0	3380.0	3930.0
0.1	0.0	Orig	3	3750.0	3510.0	3930.0
0.1	0.0	Orig	4	3820.0	3640.0	3960.0
0.1	0.0	Orig	5	3880.0	3750.0	4050.0
0.1	0.0	Orig	6	3950.0	3830.0	4190.0
0.1	0.0	Orig	7	4020.0	3840.0	4340.0
0.1	0.0	Orig	8	4080.0	3870.0	4450.0
0.1	0.0	Orig	9	4130.0	3900.0	4520.0
0.1	0.0	Orig	10	4160.0	3930.0	4540.0
0.1	0.0	Orig	11	4190.0	3970.0	4500.0
0.1	0.0	Orig	12	4220.0	4000.0	4530.0
0.1	0.0	Orig	13	4240.0	4030.0	4480.0
0.1	0.0	Orig	14	4260.0	3940.0	4460.0
0.1	0.0	Orig	15	4270.0	3830.0	4520.0
0.1	0.0	Orig	16	4300.0	3740.0	4590.0
0.1	0.0	Orig	17	4330.0	3680.0	4640.0
0.1	0.0	Orig	18	4370.0	3650.0	4700.0
0.1	0.0	Orig	19	4410.0	3680.0	4750.0
0.1	0.0	Orig	20	4460.0	3760.0	4820.0
0.1	0.0	Orig	21	4510.0	3900.0	4860.0
0.1	0.0	Orig	22	4570.0	4050.0	4900.0
0.1	0.0	Orig	23	4630.0	4190.0	4950.0
0.1	0.0	Orig	24	4700.0	4320.0	5050.0
0.1	0.0	Orig	25	4760.0	4470.0	5170.0
0.1	0.0	Orig	26	4830.0	4540.0	5290.0
0.1	0.0	Orig	27	4900.0	4590.0	5450.0
0.1	0.0	Orig	28	4970.0	4630.0	5540.0
0.1	0.0	Orig	29	5040.0	4670.0	5650.0
0.1	0.0	Orig	30	5110.0	4730.0	5760.0
0.1	0.0	Orig	31	5180.0	4820.0	5910.0
0.1	0.0	Orig	32	5250.0	4920.0	6070.0
0.1	0.0	Orig	33	5330.0	5020.0	6170.0
0.1	0.0	Orig	34	5400.0	5080.0	6320.0
0.1	0.0	Orig	35	5480.0	5130.0	6490.0
0.1	0.0	Orig	36	5550.0	5190.0	6650.0
0.1	0.0	Orig	37	5630.0	5250.0	6790.0
0.1	0.0	Orig	38	5710.0	5320.0	6910.0
0.1	0.0	Orig	39	5790.0	5400.0	7030.0
0.1	0.0	Orig	40	5870.0	5470.0	7130.0
0.1	0.0	Orig	41	5950.0	5550.0	7200.0
0.1	0.0	Orig	42	6030.0	5630.0	7260.0
0.1	0.0	Orig	43	6120.0	5710.0	7300.0
0.1	0.0	Orig	44	6200.0	5790.0	7370.0
0.1	0.0	Orig	45	6290.0	5870.0	7420.0
0.1	0.0	Orig	46	6370.0	5960.0	7460.0
0.1	0.0	Orig	47	6460.0	6050.0	7500.0
0.1	0.0	Orig	48	6550.0	6100.0	7540.0
0.1	0.0	Orig	49	6640.0	6180.0	7570.0
0.1	0.0	Orig	50	6730.0	6190.0	7590.0
0.1	0.0	Orig	51	6820.0	6210.0	7610.0
0.1	0.0	Orig	52	6910.0	6220.0	7680.0
0.1	0.0	Orig	53	7000.0	6240.0	7830.0
0.1	0.0	Orig	54	7090.0	6250.0	7980.0
0.1	0.0	Orig	55	7190.0	6270.0	8120.0
0.1	0.0	Orig	56	7280.0	6280.0	8270.0
0.1	0.0	Orig	57	7380.0	6310.0	8420.0
0.1	0.0	Orig	58	7470.0	6340.0	8560.0
0.1	0.0	Orig	59	7570.0	6380.0	8700.0
0.1	0.0	Orig	60	7660.0	6420.0	8840.0
0.1	0.0	Orig	61	7760.0	6460.0	8970.0
0.1	0.0	Orig	62	7860.0	6510.0	9100.0
0.1	0.0	Orig	63	7960.0	6550.0	9230.0
0.1	0.0	Orig	64	8060.0	6600.0	9350.0
0.1	0.0	Orig	65	8160.0	6660.0	9480.0
0.1	0.0	Orig	66	8260.0	6700.0	9600.0
0.1	0.0	Orig	67	8360.0	6680.0	9710.0
0.1	0.0	Orig	68	8460.0	6660.0	9830.0
0.1	0.0	Orig	69	8570.0	6670.0	9930.0
0.1	0.0	Orig	70	8670.0	6750.0	10000.0
0.1	0.0	Orig	71	8780.0	6830.0	10100.0
0.1	0.0	Orig	72	8880.0	6920.0	10200.0
0.1	0.0	Orig	73	8990.0	6970.0	10300.0
0.1	0.0	Orig	74	9090.0	7020.0	10500.0
0.1	0.0	Orig	75	9200.0	7060.0	10600.0
0.1	0.0	Orig	76	9310.0	7060.0	10800.0
0.1	0.0	Orig	77	9420.0	7060.0	10900.0
0.1	0.0	Orig	78	9530.0	7070.0	11100.0
0.1	0.0	Orig	79	9640.0	7080.0	11300.0
0.1	0.0	Orig	80	9750.0	7080.0	11400.0
0.1	0.0	Orig	81	9860.0	7100.0	11600.0
0.1	0.0	Orig	82	9970.0	7110.0	11700.0
0.1	0.0	Orig	83	10100.0	7160.0	11900.0
0.1	0.0	Orig	84	10200.0	7260.0	12000.0
0.1	0.0	Orig	85	10300.0	7380.0	12200.0
0.1	0.0	Orig	86	10400.0	7500.0	12300.0
0.1	0.0	Orig	87	10500.0	7630.0	12400.0
0.1	0.0	Orig	88	10700.0	7770.0	12500.0
0.1	0.0	Orig	89	10800.0	7910.0	12500.0
0.1	0.0	Orig	90	10900.0	8070.0	12700.0
0.1	0.0	Orig	91	11000.0	8200.0	12800.0
0.1	0.0	Orig	92	11100.0	8310.0	13000.0
0.1	0.0	Orig	93	11300.0	8440.0	13200.0
0.1	0.0	Orig	94	11400.0	8560.0	13400.0
0.1	0.0	Orig	95	11500.0	8650.0	13600.0
0.1	0.0	Orig	96	11600.0	8750.0	13800.0
0.1	0.0	Orig	97	11800.0	8850.0	13900.0
0.1	0.0	Orig	98	11900.0	8960.0	14100.0
0.1	0.0	Orig	99	12000.0	9080.0	14200.0
0.1	0.0	Orig	100	12100.0	9210.0	14400.0
0.2	0.0	Orig	0	3130.0	2860.0	3490.0
0.2	0.0	Orig	1	3180.0	2960.0	3460.0
0.2	0.0	Orig	2	3230.0	3060.0	3420.0
0.2	0.0	Orig	3	3270.0	3160.0	3400.0
0.2	0.0	Orig	4	3320.0	3220.0	3430.0
0.2	0.0	Orig	5	3370.0	3290.0	3460.0
0.2	0.0	Orig	6	3420.0	3310.0	3530.0
0.2	0.0	Orig	7	3470.0	3300.0	3630.0
0.2	0.0	Orig	8	3520.0	3310.0	3720.0
0.2	0.0	Orig	9	3570.0	3330.0	3780.0
0.2	0.0	Orig	10	3620.0	3330.0	3820.0
0.2	0.0	Orig	11	3670.0	3310.0	3880.0
0.2	0.0	Orig	12	3730.0	3290.0	3950.0
0.2	0.0	Orig	13	3780.0	3290.0	4040.0
0.2	0.0	Orig	14	3840.0	3300.0	4130.0
0.2	0.0	Orig	15	3900.0	3380.0	4210.0
0.2	0.0	Orig	16	3970.0	3420.0	4300.0
0.2	0.0	Orig	17	4030.0	3480.0	4380.0
0.2	0.0	Orig	18	4100.0	3600.0	4460.0
0.2	0.0	Orig	19	4170.0	3720.0	4520.0
0.2	0.0	Orig	20	4230.0	3860.0	4600.0
0.2	0.0	Orig	21	4300.0	4020.0	4700.0
0.2	0.0	Orig	22	4360.0	4110.0	4780.0
0.2	0.0	Orig	23	4420.0	4190.0	4820.0
0.2	0.0	Orig	24	4480.0	4270.0	4850.0
0.2	0.0	Orig	25	4540.0	4340.0	4960.0
0.2	0.0	Orig	26	4600.0	4390.0	5010.0
0.2	0.0	Orig	27	4660.0	4430.0	5060.0
0.2	0.0	Orig	28	4710.0	4460.0	5140.0
0.2	0.0	Orig	29	4770.0	4500.0	5250.0
0.2	0.0	Orig	30	4820.0	4540.0	5360.0
0.2	0.0	Orig	31	4880.0	4580.0	5480.0
0.2	0.0	Orig	32	4930.0	4630.0	5590.0
0.2	0.0	Orig	33	4990.0	4660.0	5690.0
0.2	0.0	Orig	34	5050.0	4700.0	5780.0
0.2	0.0	Orig	35	5110.0	4740.0	5860.0
0.2	0.0	Orig	36	5170.0	4780.0	5950.0
0.2	0.0	Orig	37	5230.0	4830.0	6030.0
0.2	0.0	Orig	38	5290.0	4880.0	6100.0
0.2	0.0	Orig	39	5350.0	4920.0	6180.0
0.2	0.0	Orig	40	5420.0	4960.0	6250.0
0.2	0.0	Orig	41	5490.0	5020.0	6320.0
0.2	0.0	Orig	42	5550.0	5080.0	6370.0
0.2	0.0	Orig	43	5620.0	5150.0	6430.0
0.2	0.0	Orig	44	5700.0	5220.0	6480.0
0.2	0.0	Orig	45	5770.0	5300.0	6510.0
0.2	0.0	Orig	46	5850.0	5380.0	6540.0
0.2	0.0	Orig	47	5920.0	5460.0	6580.0
0.2	0.0	Orig	48	6000.0	5530.0	6640.0
0.2	0.0	Orig	49	6080.0	5600.0	6700.0
0.2	0.0	Orig	50	6170.0	5680.0	6760.0
0.2	0.0	Orig	51	6250.0	5760.0	6820.0
0.2	0.0	Orig	52	6340.0	5850.0	6880.0
0.2	0.0	Orig	53	6420.0	5940.0	6970.0
0.2	0.0	Orig	54	6510.0	6000.0	7060.0
0.2	0.0	Orig	55	6610.0	6070.0	7160.0
0.2	0.0	Orig	56	6700.0	6170.0	7250.0
0.2	0.0	Orig	57	6790.0	6270.0	7350.0
0.2	0.0	Orig	58	6890.0	6380.0	7460.0
0.2	0.0	Orig	59	6990.0	6470.0	7560.0
0.2	0.0	Orig	60	7080.0	6550.0	7650.0
0.2	0.0	Orig	61	7180.0	6630.0	7740.0
0.2	0.0	Orig	62	7290.0	6710.0	7830.0
0.2	0.0	Orig	63	7390.0	6780.0	7920.0
0.2	0.0	Orig	64	7500.0	6820.0	8020.0
0.2	0.0	Orig	65	7600.0	6910.0	8120.0
0.2	0.0	Orig	66	7710.0	7000.0	8220.0
0.2	0.0	Orig	67	7820.0	7040.0	8350.0
0.2	0.0	Orig	68	7930.0	7090.0	8470.0
0.2	0.0	Orig	69	8040.0	7140.0	8600.0
0.2	0.0	Orig	70	8160.0	7180.0	8730.0
0.2	0.0	Orig	71	8270.0	7230.0	8860.0
0.2	0.0	Orig	72	8390.0	7280.0	9000.0
0.2	0.0	Orig	73	8510.0	7340.0	9170.0
0.2	0.0	Orig	74	8630.0	7420.0	9350.0
0.2	0.0	Orig	75	8750.0	7500.0	9470.0
0.2	0.0	Orig	76	8870.0	7580.0	9590.0
0.2	0.0	Orig	77	9000.0	7660.0	9770.0
0.2	0.0	Orig	78	9120.0	7740.0	9970.0
0.2	0.0	Orig	79	9250.0	7820.0	10200.0
0.2	0.0	Orig	80	9380.0	7910.0	10400.0
0.2	0.0	Orig	81	9510.0	8020.0	10600.0
0.2	0.0	Orig	82	9640.0	8140.0	10800.0
0.2	0.0	Orig	83	9780.0	8260.0	11000.0
0.2	0.0	Orig	84	9910.0	8380.0	11200.0
0.2	0.0	Orig	85	10000.0	8510.0	11500.0
0.2	0.0	Orig	86	10200.0	8640.0	11700.0
0.2	0.0	Orig	87	10300.0	8760.0	11900.0
0.2	0.0	Orig	88	10500.0	8870.0	12200.0
0.2	0.0	Orig	89	10600.0	8980.0	12400.0
0.2	0.0	Orig	90	10800.0	9100.0	12600.0
0.2	0.0	Orig	91	10900.0	9220.0	12900.0
0.2	0.0	Orig	92	11100.0	9370.0	13100.0
0.2	0.0	Orig	93	11200.0	9520.0	13400.0
0.2	0.0	Orig	94	11400.0	9680.0	13600.0
0.2	0.0	Orig	95	11500.0	9830.0	13900.0
0.2	0.0	Orig	96	11700.0	9990.0	14200.0
0.2	0.0	Orig	97	11800.0	10200.0	14500.0
0.2	0.0	Orig	98	12000.0	10400.0	14800.0
0.2	0.0	Orig	99	12100.0	10600.0	15100.0
0.2	0.0	Orig	100	12300.0	10800.0	15400.0
0.3	0.0	Orig	0	2620.0	2530.0	2790.0
0.3	0.0	Orig	1	2670.0	2580.0	2810.0
0.3	0.0	Orig	2	2710.0	2640.0	2830.0
0.3	0.0	Orig	3	2760.0	2700.0	2850.0
0.3	0.0	Orig	4	2810.0	2740.0	2880.0
0.3	0.0	Orig	5	2860.0	2770.0	2920.0
0.3	0.0	Orig	6	2910.0	2810.0	2990.0
0.3	0.0	Orig	7	2960.0	2850.0	3080.0
0.3	0.0	Orig	8	3010.0	2900.0	3140.0
0.3	0.0	Orig	9	3080.0	2960.0	3200.0
0.3	0.0	Orig	10	3150.0	3030.0	3280.0
0.3	0.0	Orig	11	3220.0	3100.0	3370.0
0.3	0.0	Orig	12	3300.0	3170.0	3460.0
0.3	0.0	Orig	13	3390.0	3250.0	3550.0
0.3	0.0	Orig	14	3490.0	3320.0	3700.0
0.3	0.0	Orig	15	3580.0	3390.0	3860.0
0.3	0.0	Orig	16	3680.0	3470.0	4000.0
0.3	0.0	Orig	17	3770.0	3530.0	4120.0
0.3	0.0	Orig	18	3850.0	3600.0	4230.0
0.3	0.0	Orig	19	3930.0	3670.0	4300.0
0.3	0.0	Orig	20	4000.0	3720.0	4340.0
0.3	0.0	Orig	21	4060.0	3770.0	4380.0
0.3	0.0	Orig	22	4100.0	3820.0	4410.0
0.3	0.0	Orig	23	4150.0	3870.0	4430.0
0.3	0.0	Orig	24	4190.0	3920.0	4460.0
0.3	0.0	Orig	25	4230.0	3970.0	4480.0
0.3	0.0	Orig	26	4270.0	4030.0	4500.0
0.3	0.0	Orig	27	4310.0	4080.0	4530.0
0.3	0.0	Orig	28	4350.0	4130.0	4540.0
0.3	0.0	Orig	29	4390.0	4180.0	4560.0
0.3	0.0	Orig	30	4430.0	4230.0	4590.0
0.3	0.0	Orig	31	4470.0	4260.0	4650.0
0.3	0.0	Orig	32	4510.0	4310.0	4690.0
0.3	0.0	Orig	33	4550.0	4360.0	4730.0
0.3	0.0	Orig	34	4590.0	4390.0	4780.0
0.3	0.0	Orig	35	4640.0	4430.0	4830.0
0.3	0.0	Orig	36	4690.0	4480.0	4880.0
0.3	0.0	Orig	37	4740.0	4520.0	4930.0
0.3	0.0	Orig	38	4790.0	4560.0	4990.0
0.3	0.0	Orig	39	4840.0	4610.0	5050.0
0.3	0.0	Orig	40	4900.0	4670.0	5110.0
0.3	0.0	Orig	41	4950.0	4720.0	5180.0
0.3	0.0	Orig	42	5010.0	4760.0	5250.0
0.3	0.0	Orig	43	5070.0	4810.0	5320.0
0.3	0.0	Orig	44	5140.0	4860.0	5390.0
0.3	0.0	Orig	45	5200.0	4910.0	5460.0
0.3	0.0	Orig	46	5270.0	4960.0	5530.0
0.3	0.0	Orig	47	5340.0	5010.0	5610.0
0.3	0.0	Orig	48	5410.0	5070.0	5690.0
0.3	0.0	Orig	49	5480.0	5130.0	5780.0
0.3	0.0	Orig	50	5550.0	5190.0	5870.0
0.3	0.0	Orig	51	5630.0	5250.0	5960.0
0.3	0.0	Orig	52	5710.0	5310.0	6060.0
0.3	0.0	Orig	53	5790.0	5380.0	6150.0
0.3	0.0	Orig	54	5870.0	5450.0	6250.0
0.3	0.0	Orig	55	5950.0	5510.0	6350.0
0.3	0.0	Orig	56	6030.0	5580.0	6450.0
0.3	0.0	Orig	57	6120.0	5640.0	6560.0
0.3	0.0	Orig	58	6210.0	5710.0	6670.0
0.3	0.0	Orig	59	6290.0	5780.0	6790.0
0.3	0.0	Orig	60	6380.0	5850.0	6900.0
0.3	0.0	Orig	61	6470.0	5930.0	7020.0
0.3	0.0	Orig	62	6560.0	6010.0	7140.0
0.3	0.0	Orig	63	6660.0	6090.0	7260.0
0.3	0.0	Orig	64	6750.0	6170.0	7380.0
0.3	0.0	Orig	65	6850.0	6250.0	7490.0
0.3	0.0	Orig	66	6940.0	6330.0	7610.0
0.3	0.0	Orig	67	7040.0	6420.0	7720.0
0.3	0.0	Orig	68	7140.0	6510.0	7830.0
0.3	0.0	Orig	69	7240.0	6600.0	7950.0
0.3	0.0	Orig	70	7340.0	6680.0	8060.0
0.3	0.0	Orig	71	7440.0	6750.0	8180.0
0.3	0.0	Orig	72	7550.0	6810.0	8290.0
0.3	0.0	Orig	73	7650.0	6880.0	8420.0
0.3	0.0	Orig	74	7760.0	6950.0	8550.0
0.3	0.0	Orig	75	7860.0	7020.0	8690.0
0.3	0.0	Orig	76	7970.0	7130.0	8840.0
0.3	0.0	Orig	77	8080.0	7250.0	8980.0
0.3	0.0	Orig	78	8180.0	7350.0	9130.0
0.3	0.0	Orig	79	8290.0	7420.0	9270.0
0.3	0.0	Orig	80	8400.0	7490.0	9420.0
0.3	0.0	Orig	81	8520.0	7560.0	9560.0
0.3	0.0	Orig	82	8630.0	7630.0	9690.0
0.3	0.0	Orig	83	8740.0	7700.0	9820.0
0.3	0.0	Orig	84	8850.0	7760.0	9950.0
0.3	0.0	Orig	85	8970.0	7820.0	10100.0
0.3	0.0	Orig	86	9080.0	7880.0	10300.0
0.3	0.0	Orig	87	9200.0	7930.0	10400.0
0.3	0.0	Orig	88	9310.0	7990.0	10600.0
0.3	0.0	Orig	89	9430.0	8050.0	10800.0
0.3	0.0	Orig	90	9550.0	8100.0	10900.0
0.3	0.0	Orig	91	9670.0	8160.0	11100.0
0.3	0.0	Orig	92	9790.0	8230.0	11200.0
0.3	0.0	Orig	93	9900.0	8300.0	11400.0
0.3	0.0	Orig	94	10000.0	8370.0	11500.0
0.3	0.0	Orig	95	10100.0	8450.0	11700.0
0.3	0.0	Orig	96	10300.0	8520.0	11800.0
0.3	0.0	Orig	97	10400.0	8600.0	12000.0
0.3	0.0	Orig	98	10500.0	8670.0	12100.0
0.3	0.0	Orig	99	10600.0	8750.0	12300.0
0.3	0.0	Orig	100	10800.0	8820.0	12400.0
0.5	0.0	Orig	0	1740.0	1580.0	1850.0
0.5	0.0	Orig	1	1820.0	1690.0	1910.0
0.5	0.0	Orig	2	1900.0	1800.0	1980.0
0.5	0.0	Orig	3	1990.0	1920.0	2080.0
0.5	0.0	Orig	4	2090.0	2020.0	2170.0
0.5	0.0	Orig	5	2180.0	2110.0	2290.0
0.5	0.0	Orig	6	2280.0	2200.0	2430.0
0.5	0.0	Orig	7	2390.0	2270.0	2580.0
0.5	0.0	Orig	8	2470.0	2330.0	2720.0
0.5	0.0	Orig	9	2550.0	2380.0	2800.0
0.5	0.0	Orig	10	2610.0	2430.0	2840.0
0.5	0.0	Orig	11	2650.0	2470.0	2900.0
0.5	0.0	Orig	12	2680.0	2440.0	2930.0
0.5	0.0	Orig	13	2700.0	2400.0	2920.0
0.5	0.0	Orig	14	2700.0	2340.0	2890.0
0.5	0.0	Orig	15	2700.0	2270.0	2850.0
0.5	0.0	Orig	16	2700.0	2250.0	2870.0
0.5	0.0	Orig	17	2710.0	2220.0	2890.0
0.5	0.0	Orig	18	2730.0	2260.0	2920.0
0.5	0.0	Orig	19	2750.0	2280.0	2950.0
0.5	0.0	Orig	20	2780.0	2350.0	2980.0
0.5	0.0	Orig	21	2820.0	2350.0	3060.0
0.5	0.0	Orig	22	2870.0	2380.0	3110.0
0.5	0.0	Orig	23	2920.0	2460.0	3280.0
0.5	0.0	Orig	24	2970.0	2540.0	3410.0
0.5	0.0	Orig	25	3020.0	2640.0	3560.0
0.5	0.0	Orig	26	3080.0	2780.0	3770.0
0.5	0.0	Orig	27	3130.0	2860.0	3920.0
0.5	0.0	Orig	28	3190.0	2930.0	4010.0
0.5	0.0	Orig	29	3250.0	3000.0	4090.0
0.5	0.0	Orig	30	3300.0	3080.0	4190.0
0.5	0.0	Orig	31	3370.0	3120.0	4300.0
0.5	0.0	Orig	32	3430.0	3160.0	4400.0
0.5	0.0	Orig	33	3490.0	3220.0	4500.0
0.5	0.0	Orig	34	3550.0	3280.0	4580.0
0.5	0.0	Orig	35	3620.0	3350.0	4640.0
0.5	0.0	Orig	36	3680.0	3420.0	4730.0
0.5	0.0	Orig	37	3750.0	3490.0	4750.0
0.5	0.0	Orig	38	3820.0	3540.0	4750.0
0.5	0.0	Orig	39	3880.0	3590.0	4740.0
0.5	0.0	Orig	40	3950.0	3640.0	4740.0
0.5	0.0	Orig	41	4020.0	3690.0	4810.0
0.5	0.0	Orig	42	4090.0	3760.0	4880.0
0.5	0.0	Orig	43	4170.0	3830.0	4930.0
0.5	0.0	Orig	44	4240.0	3890.0	4980.0
0.5	0.0	Orig	45	4310.0	3960.0	5010.0
0.5	0.0	Orig	46	4390.0	4030.0	5060.0
0.5	0.0	Orig	47	4470.0	4100.0	5140.0
0.5	0.0	Orig	48	4550.0	4180.0	5160.0
0.5	0.0	Orig	49	4620.0	4240.0	5200.0
0.5	0.0	Orig	50	4710.0	4290.0	5270.0
0.5	0.0	Orig	51	4790.0	4340.0	5350.0
0.5	0.0	Orig	52	4870.0	4390.0	5420.0
0.5	0.0	Orig	53	4960.0	4410.0	5490.0
0.5	0.0	Orig	54	5040.0	4410.0	5560.0
0.5	0.0	Orig	55	5130.0	4400.0	5670.0
0.5	0.0	Orig	56	5220.0	4400.0	5790.0
0.5	0.0	Orig	57	5310.0	4400.0	5880.0
0.5	0.0	Orig	58	5400.0	4410.0	5940.0
0.5	0.0	Orig	59	5500.0	4440.0	6080.0
0.5	0.0	Orig	60	5590.0	4470.0	6230.0
0.5	0.0	Orig	61	5690.0	4510.0	6380.0
0.5	0.0	Orig	62	5790.0	4540.0	6510.0
0.5	0.0	Orig	63	5890.0	4580.0	6630.0
0.5	0.0	Orig	64	5990.0	4620.0	6750.0
0.5	0.0	Orig	65	6100.0	4670.0	6870.0
0.5	0.0	Orig	66	6200.0	4730.0	6990.0
0.5	0.0	Orig	67	6310.0	4790.0	7110.0
0.5	0.0	Orig	68	6420.0	4870.0	7230.0
0.5	0.0	Orig	69	6530.0	4910.0	7350.0
0.5	0.0	Orig	70	6650.0	4970.0	7510.0
0.5	0.0	Orig	71	6770.0	5090.0	7670.0
0.5	0.0	Orig	72	6880.0	5220.0	7840.0
0.5	0.0	Orig	73	7010.0	5330.0	8010.0
0.5	0.0	Orig	74	7130.0	5440.0	8190.0
0.5	0.0	Orig	75	7250.0	5540.0	8370.0
0.5	0.0	Orig	76	7380.0	5630.0	8580.0
0.5	0.0	Orig	77	7510.0	5730.0	8780.0
0.5	0.0	Orig	78	7640.0	5830.0	9000.0
0.5	0.0	Orig	79	7780.0	5920.0	9210.0
0.5	0.0	Orig	80	7910.0	6010.0	9430.0
0.5	0.0	Orig	81	8050.0	6110.0	9660.0
0.5	0.0	Orig	82	8200.0	6210.0	9880.0
0.5	0.0	Orig	83	8340.0	6310.0	10100.0
0.5	0.0	Orig	84	8490.0	6490.0	10400.0
0.5	0.0	Orig	85	8640.0	6640.0	10600.0
0.5	0.0	Orig	86	8790.0	6740.0	10700.0
0.5	0.0	Orig	87	8950.0	6840.0	10900.0
0.5	0.0	Orig	88	9100.0	6940.0	11100.0
0.5	0.0	Orig	89	9260.0	7050.0	11500.0
0.5	0.0	Orig	90	9430.0	7170.0	12000.0
0.5	0.0	Orig	91	9590.0	7300.0	12600.0
0.5	0.0	Orig	92	9760.0	7390.0	13200.0
0.5	0.0	Orig	93	9940.0	7520.0	14000.0
0.5	0.0	Orig	94	10100.0	7640.0	14600.0
0.5	0.0	Orig	95	10300.0	7760.0	15300.0
0.5	0.0	Orig	96	10500.0	7890.0	16000.0
0.5	0.0	Orig	97	10700.0	8030.0	16800.0
0.5	0.0	Orig	98	10800.0	8140.0	17600.0
0.5	0.0	Orig	99	11000.0	8200.0	18400.0
0.5	0.0	Orig	100	11200.0	8250.0	19300.0
0.7	0.0	Orig	0	1030.0	914.0	1190.0
0.7	0.0	Orig	1	1090.0	995.0	1220.0
0.7	0.0	Orig	2	1150.0	1070.0	1250.0
0.7	0.0	Orig	3	1220.0	1140.0	1300.0
0.7	0.0	Orig	4	1290.0	1230.0	1360.0
0.7	0.0	Orig	5	1360.0	1310.0	1440.0
0.7	0.0	Orig	6	1430.0	1360.0	1530.0
0.7	0.0	Orig	7	1510.0	1410.0	1630.0
0.7	0.0	Orig	8	1590.0	1430.0	1720.0
0.7	0.0	Orig	9	1650.0	1450.0	1810.0
0.7	0.0	Orig	10	1700.0	1480.0	1890.0
0.7	0.0	Orig	11	1740.0	1510.0	1950.0
0.7	0.0	Orig	12	1770.0	1540.0	1990.0
0.7	0.0	Orig	13	1780.0	1570.0	2010.0
0.7	0.0	Orig	14	1790.0	1550.0	2010.0
0.7	0.0	Orig	15	1790.0	1530.0	2010.0
0.7	0.0	Orig	16	1790.0	1520.0	2010.0
0.7	0.0	Orig	17	1800.0	1550.0	2020.0
0.7	0.0	Orig	18	1800.0	1590.0	1990.0
0.7	0.0	Orig	19	1810.0	1600.0	1960.0
0.7	0.0	Orig	20	1830.0	1590.0	1970.0
0.7	0.0	Orig	21	1850.0	1610.0	2030.0
0.7	0.0	Orig	22	1870.0	1650.0	2060.0
0.7	0.0	Orig	23	1900.0	1690.0	2190.0
0.7	0.0	Orig	24	1940.0	1740.0	2280.0
0.7	0.0	Orig	25	1980.0	1790.0	2390.0
0.7	0.0	Orig	26	2020.0	1810.0	2490.0
0.7	0.0	Orig	27	2060.0	1850.0	2590.0
0.7	0.0	Orig	28	2110.0	1900.0	2670.0
0.7	0.0	Orig	29	2170.0	1960.0	2760.0
0.7	0.0	Orig	30	2230.0	2030.0	2850.0
0.7	0.0	Orig	31	2300.0	2090.0	2940.0
0.7	0.0	Orig	32	2370.0	2140.0	3030.0
0.7	0.0	Orig	33	2440.0	2210.0	3110.0
0.7	0.0	Orig	34	2520.0	2260.0	3190.0
0.7	0.0	Orig	35	2600.0	2340.0	3260.0
0.7	0.0	Orig	36	2690.0	2410.0	3330.0
0.7	0.0	Orig	37	2780.0	2500.0	3400.0
0.7	0.0	Orig	38	2880.0	2590.0	3460.0
0.7	0.0	Orig	39	2980.0	2680.0	3530.0
0.7	0.0	Orig	40	3080.0	2760.0	3640.0
0.7	0.0	Orig	41	3190.0	2850.0	3750.0
0.7	0.0	Orig	42	3310.0	2950.0	3850.0
0.7	0.0	Orig	43	3430.0	3050.0	3950.0
0.7	0.0	Orig	44	3550.0	3150.0	4070.0
0.7	0.0	Orig	45	3680.0	3260.0	4280.0
0.7	0.0	Orig	46	3810.0	3320.0	4500.0
0.7	0.0	Orig	47	3950.0	3440.0	4700.0
0.7	0.0	Orig	48	4090.0	3580.0	4840.0
0.7	0.0	Orig	49	4230.0	3740.0	4980.0
0.7	0.0	Orig	50	4380.0	3900.0	5120.0
0.7	0.0	Orig	51	4540.0	4030.0	5260.0
0.7	0.0	Orig	52	4700.0	4080.0	5450.0
0.7	0.0	Orig	53	4860.0	4130.0	5690.0
0.7	0.0	Orig	54	5030.0	4180.0	5940.0
0.7	0.0	Orig	55	5200.0	4230.0	6210.0
0.7	0.0	Orig	56	5380.0	4290.0	6480.0
0.7	0.0	Orig	57	5560.0	4350.0	6760.0
0.7	0.0	Orig	58	5750.0	4410.0	7060.0
0.7	0.0	Orig	59	5940.0	4490.0	7360.0
0.7	0.0	Orig	60	6140.0	4630.0	7680.0
0.7	0.0	Orig	61	6340.0	4820.0	8000.0
0.7	0.0	Orig	62	6540.0	5010.0	8330.0
0.7	0.0	Orig	63	6760.0	5180.0	8680.0
0.7	0.0	Orig	64	6970.0	5290.0	9030.0
0.7	0.0	Orig	65	7190.0	5410.0	9460.0
0.7	0.0	Orig	66	7420.0	5490.0	9790.0
0.7	0.0	Orig	67	7650.0	5570.0	10100.0
0.7	0.0	Orig	68	7880.0	5660.0	10500.0
0.7	0.0	Orig	69	8120.0	5760.0	10900.0
0.7	0.0	Orig	70	8370.0	5870.0	11300.0
0.7	0.0	Orig	71	8620.0	6020.0	11800.0
0.7	0.0	Orig	72	8880.0	6200.0	12200.0
0.7	0.0	Orig	73	9140.0	6390.0	12600.0
0.7	0.0	Orig	74	9400.0	6580.0	13100.0
0.7	0.0	Orig	75	9670.0	6720.0	13600.0
0.7	0.0	Orig	76	9950.0	6880.0	14100.0
0.7	0.0	Orig	77	10200.0	7030.0	14600.0
0.7	0.0	Orig	78	10500.0	7180.0	15200.0
0.7	0.0	Orig	79	10800.0	7330.0	15800.0
0.7	0.0	Orig	80	11100.0	7430.0	16400.0
0.7	0.0	Orig	81	11400.0	7540.0	17000.0
0.7	0.0	Orig	82	11700.0	7750.0	17700.0
0.7	0.0	Orig	83	12000.0	7980.0	18500.0
0.7	0.0	Orig	84	12300.0	8170.0	19400.0
0.7	0.0	Orig	85	12700.0	8340.0	20300.0
0.7	0.0	Orig	86	13000.0	8520.0	21200.0
0.7	0.0	Orig	87	13300.0	8700.0	22200.0
0.7	0.0	Orig	88	13600.0	8850.0	23200.0
0.7	0.0	Orig	89	14000.0	8980.0	24300.0
0.7	0.0	Orig	90	14300.0	9110.0	25400.0
0.7	0.0	Orig	91	14700.0	9250.0	26500.0
0.7	0.0	Orig	92	15000.0	9390.0	27600.0
0.7	0.0	Orig	93	15400.0	9550.0	28800.0
0.7	0.0	Orig	94	15800.0	9720.0	30100.0
0.7	0.0	Orig	95	16100.0	9890.0	31100.0
0.7	0.0	Orig	96	16500.0	10100.0	32200.0
0.7	0.0	Orig	97	16900.0	10200.0	33200.0
0.7	0.0	Orig	98	17300.0	10300.0	34300.0
0.7	0.0	Orig	99	17700.0	10500.0	35400.0
0.7	0.0	Orig	100	18000.0	10500.0	36600.0
0.0	0.3	Orig	0	3830.0	3420.0	4300.0
0.0	0.3	Orig	1	3900.0	3590.0	4270.0
0.0	0.3	Orig	2	3970.0	3750.0	4240.0
0.0	0.3	Orig	3	4040.0	3930.0	4210.0
0.0	0.3	Orig	4	4120.0	4020.0	4200.0
0.0	0.3	Orig	5	4190.0	4050.0	4290.0
0.0	0.3	Orig	6	4270.0	4040.0	4450.0
0.0	0.3	Orig	7	4350.0	4030.0	4610.0
0.0	0.3	Orig	8	4430.0	4040.0	4710.0
0.0	0.3	Orig	9	4470.0	4070.0	4810.0
0.0	0.3	Orig	10	4470.0	4100.0	4830.0
0.0	0.3	Orig	11	4440.0	4130.0	4790.0
0.0	0.3	Orig	12	4370.0	4150.0	4850.0
0.0	0.3	Orig	13	4270.0	3940.0	4890.0
0.0	0.3	Orig	14	4140.0	3670.0	4880.0
0.0	0.3	Orig	15	3990.0	3350.0	4900.0
0.0	0.3	Orig	16	3820.0	3080.0	4840.0
0.0	0.3	Orig	17	3670.0	2850.0	4850.0
0.0	0.3	Orig	18	3530.0	2650.0	4800.0
0.0	0.3	Orig	19	3410.0	2500.0	4740.0
0.0	0.3	Orig	20	3310.0	2380.0	4670.0
0.0	0.3	Orig	21	3230.0	2300.0	4570.0
0.0	0.3	Orig	22	3160.0	2250.0	4480.0
0.0	0.3	Orig	23	3120.0	2240.0	4380.0
0.0	0.3	Orig	24	3090.0	2250.0	4290.0
0.0	0.3	Orig	25	3070.0	2260.0	4200.0
0.0	0.3	Orig	26	3060.0	2290.0	4110.0
0.0	0.3	Orig	27	3070.0	2320.0	4030.0
0.0	0.3	Orig	28	3080.0	2370.0	3970.0
0.0	0.3	Orig	29	3090.0	2440.0	3910.0
0.0	0.3	Orig	30	3120.0	2520.0	3860.0
0.0	0.3	Orig	31	3160.0	2610.0	3810.0
0.0	0.3	Orig	32	3210.0	2720.0	3770.0
0.0	0.3	Orig	33	3260.0	2760.0	3730.0
0.0	0.3	Orig	34	3320.0	2800.0	3770.0
0.0	0.3	Orig	35	3390.0	2880.0	3760.0
0.0	0.3	Orig	36	3460.0	2960.0	3830.0
0.0	0.3	Orig	37	3540.0	3040.0	3910.0
0.0	0.3	Orig	38	3620.0	3130.0	4080.0
0.0	0.3	Orig	39	3700.0	3190.0	4270.0
0.0	0.3	Orig	40	3790.0	3210.0	4400.0
0.0	0.3	Orig	41	3880.0	3240.0	4580.0
0.0	0.3	Orig	42	3980.0	3270.0	4760.0
0.0	0.3	Orig	43	4080.0	3320.0	4950.0
0.0	0.3	Orig	44	4180.0	3370.0	5140.0
0.0	0.3	Orig	45	4290.0	3420.0	5330.0
0.0	0.3	Orig	46	4400.0	3480.0	5510.0
0.0	0.3	Orig	47	4510.0	3530.0	5680.0
0.0	0.3	Orig	48	4620.0	3600.0	5860.0
0.0	0.3	Orig	49	4730.0	3660.0	6040.0
0.0	0.3	Orig	50	4850.0	3750.0	6220.0
0.0	0.3	Orig	51	4970.0	3820.0	6400.0
0.0	0.3	Orig	52	5080.0	3900.0	6570.0
0.0	0.3	Orig	53	5200.0	3990.0	6740.0
0.0	0.3	Orig	54	5330.0	4060.0	6900.0
0.0	0.3	Orig	55	5450.0	4120.0	7050.0
0.0	0.3	Orig	56	5570.0	4210.0	7200.0
0.0	0.3	Orig	57	5690.0	4300.0	7350.0
0.0	0.3	Orig	58	5810.0	4400.0	7520.0
0.0	0.3	Orig	59	5930.0	4500.0	7690.0
0.0	0.3	Orig	60	6060.0	4610.0	7850.0
0.0	0.3	Orig	61	6180.0	4720.0	8010.0
0.0	0.3	Orig	62	6310.0	4830.0	8160.0
0.0	0.3	Orig	63	6430.0	4950.0	8300.0
0.0	0.3	Orig	64	6550.0	5080.0	8430.0
0.0	0.3	Orig	65	6680.0	5200.0	8560.0
0.0	0.3	Orig	66	6800.0	5340.0	8690.0
0.0	0.3	Orig	67	6920.0	5460.0	8820.0
0.0	0.3	Orig	68	7050.0	5560.0	8950.0
0.0	0.3	Orig	69	7170.0	5660.0	9090.0
0.0	0.3	Orig	70	7300.0	5760.0	9220.0
0.0	0.3	Orig	71	7420.0	5850.0	9350.0
0.0	0.3	Orig	72	7540.0	5950.0	9430.0
0.0	0.3	Orig	73	7670.0	6050.0	9500.0
0.0	0.3	Orig	74	7790.0	6150.0	9570.0
0.0	0.3	Orig	75	7910.0	6260.0	9630.0
0.0	0.3	Orig	76	8030.0	6360.0	9700.0
0.0	0.3	Orig	77	8160.0	6470.0	9780.0
0.0	0.3	Orig	78	8280.0	6570.0	9850.0
0.0	0.3	Orig	79	8400.0	6710.0	9930.0
0.0	0.3	Orig	80	8530.0	6860.0	10100.0
0.0	0.3	Orig	81	8650.0	7010.0	10200.0
0.0	0.3	Orig	82	8770.0	7170.0	10600.0
0.0	0.3	Orig	83	8890.0	7330.0	10700.0
0.0	0.3	Orig	84	9020.0	7490.0	10800.0
0.0	0.3	Orig	85	9140.0	7620.0	11000.0
0.0	0.3	Orig	86	9260.0	7700.0	11100.0
0.0	0.3	Orig	87	9380.0	7780.0	11200.0
0.0	0.3	Orig	88	9510.0	7860.0	11500.0
0.0	0.3	Orig	89	9630.0	7940.0	11800.0
0.0	0.3	Orig	90	9760.0	8020.0	12200.0
0.0	0.3	Orig	91	9880.0	8110.0	12500.0
0.0	0.3	Orig	92	10000.0	8240.0	12800.0
0.0	0.3	Orig	93	10100.0	8370.0	13200.0
0.0	0.3	Orig	94	10300.0	8490.0	13500.0
0.0	0.3	Orig	95	10400.0	8490.0	13900.0
0.0	0.3	Orig	96	10500.0	8480.0	14200.0
0.0	0.3	Orig	97	10600.0	8520.0	14600.0
0.0	0.3	Orig	98	10800.0	8590.0	15100.0
0.0	0.3	Orig	99	10900.0	8660.0	15500.0
0.0	0.3	Orig	100	11000.0	8720.0	16000.0
0.0		Truth	100	3198.0
0.0		Truth	99	3162.0
0.0		Truth	98	3126.0
0.0		Truth	97	3090.0
0.0		Truth	96	3054.0
0.0		Truth	95	3019.0
0.0		Truth	94	2985.0
0.0		Truth	93	2951.0
0.0		Truth	92	2917.0
0.0		Truth	91	2884.0
0.0		Truth	90	2851.0
0.0		Truth	89	2818.0
0.0		Truth	88	2786.0
0.0		Truth	87	2754.0
0.0		Truth	86	2722.0
0.0		Truth	85	2691.0
0.0		Truth	84	2660.0
0.0		Truth	83	2630.0
0.0		Truth	82	2600.0
0.0		Truth	81	2570.0
0.0		Truth	80	2540.0
0.0		Truth	79	2511.0
0.0		Truth	78	2483.0
0.0		Truth	77	2454.0
0.0		Truth	76	2426.0
0.0		Truth	75	2398.0
0.0		Truth	74	2371.0
0.0		Truth	73	2344.0
0.0		Truth	72	2317.0
0.0		Truth	71	2290.0
0.0		Truth	70	2264.0
0.0		Truth	69	2238.0
0.0		Truth	68	2213.0
0.0		Truth	67	2187.0
0.0		Truth	66	2162.0
0.0		Truth	65	2137.0
0.0		Truth	64	2113.0
0.0		Truth	63	2089.0
0.0		Truth	62	2065.0
0.0		Truth	61	2041.0
0.0		Truth	60	2018.0
0.0		Truth	59	1995.0
0.0		Truth	58	1972.0
0.0		Truth	57	1949.0
0.0		Truth	56	1927.0
0.0		Truth	55	1905.0
0.0		Truth	54	1883.0
0.0		Truth	53	1862.0
0.0		Truth	52	1840.0
0.0		Truth	51	1819.0
0.0		Truth	50	1798.0
0.0		Truth	49	1778.0
0.0		Truth	48	1757.0
0.0		Truth	47	1737.0
0.0		Truth	46	1717.0
0.0		Truth	45	1698.0
0.0		Truth	44	1678.0
0.0		Truth	43	1659.0
0.0		Truth	42	1640.0
0.0		Truth	41	1621.0
0.0		Truth	40	1603.0
0.0		Truth	39	1584.0
0.0		Truth	38	1566.0
0.0		Truth	37	1548.0
0.0		Truth	36	1531.0
0.0		Truth	35	1513.0
0.0		Truth	34	1496.0
0.0		Truth	33	1479.0
0.0		Truth	32	1462.0
0.0		Truth	31	1445.0
0.0		Truth	30	1428.0
0.0		Truth	29	1412.0
0.0		Truth	28	1396.0
0.0		Truth	27	1380.0
0.0		Truth	26	1364.0
0.0		Truth	25	1348.0
0.0		Truth	24	1333.0
0.0		Truth	23	1318.0
0.0		Truth	22	1303.0
0.0		Truth	21	1288.0
0.0		Truth	20	1273.0
0.0		Truth	19	1258.0
0.0		Truth	18	1244.0
0.0		Truth	17	1230.0
0.0		Truth	16	1216.0
0.0		Truth	15	1202.0
0.0		Truth	14	1188.0
0.0		Truth	13	1174.0
0.0		Truth	12	1161.0
0.0		Truth	11	1148.0
0.0		Truth	10	1135.0
0.0		Truth	9	1122.0
0.0		Truth	8	1109.0
0.0		Truth	7	1096.0
0.0		Truth	6	1083.0
0.0		Truth	5	1071.0
0.0		Truth	4	1059.0
0.0		Truth	3	1047.0
0.0		Truth	2	1035.0
0.0		Truth	1	1023.0
0.0		Truth	0	1011.0
0.0	0.3	Rmpeaks	0	4490.0	4350.0	4990.0
0.0	0.3	Rmpeaks	1	4440.0	4310.0	4860.0
0.0	0.3	Rmpeaks	2	4390.0	4270.0	4730.0
0.0	0.3	Rmpeaks	3	4340.0	4220.0	4620.0
0.0	0.3	Rmpeaks	4	4290.0	4140.0	4510.0
0.0	0.3	Rmpeaks	5	4240.0	4040.0	4460.0
0.0	0.3	Rmpeaks	6	4180.0	3930.0	4420.0
0.0	0.3	Rmpeaks	7	4130.0	3820.0	4390.0
0.0	0.3	Rmpeaks	8	4110.0	3790.0	4430.0
0.0	0.3	Rmpeaks	9	4120.0	3830.0	4440.0
0.0	0.3	Rmpeaks	10	4150.0	3910.0	4440.0
0.0	0.3	Rmpeaks	11	4200.0	3950.0	4500.0
0.0	0.3	Rmpeaks	12	4270.0	4000.0	4600.0
0.0	0.3	Rmpeaks	13	4350.0	4040.0	4660.0
0.0	0.3	Rmpeaks	14	4440.0	4110.0	4870.0
0.0	0.3	Rmpeaks	15	4540.0	4200.0	5080.0
0.0	0.3	Rmpeaks	16	4640.0	4300.0	5260.0
0.0	0.3	Rmpeaks	17	4720.0	4390.0	5380.0
0.0	0.3	Rmpeaks	18	4790.0	4480.0	5470.0
0.0	0.3	Rmpeaks	19	4850.0	4520.0	5500.0
0.0	0.3	Rmpeaks	20	4900.0	4580.0	5550.0
0.0	0.3	Rmpeaks	21	4950.0	4600.0	5600.0
0.0	0.3	Rmpeaks	22	5000.0	4630.0	5630.0
0.0	0.3	Rmpeaks	23	5040.0	4660.0	5660.0
0.0	0.3	Rmpeaks	24	5080.0	4690.0	5740.0
0.0	0.3	Rmpeaks	25	5130.0	4730.0	5820.0
0.0	0.3	Rmpeaks	26	5170.0	4770.0	5880.0
0.0	0.3	Rmpeaks	27	5210.0	4820.0	5860.0
0.0	0.3	Rmpeaks	28	5250.0	4810.0	5860.0
0.0	0.3	Rmpeaks	29	5290.0	4830.0	5900.0
0.0	0.3	Rmpeaks	30	5330.0	4880.0	5960.0
0.0	0.3	Rmpeaks	31	5380.0	4940.0	6010.0
0.0	0.3	Rmpeaks	32	5420.0	4970.0	6060.0
0.0	0.3	Rmpeaks	33	5470.0	4950.0	6130.0
0.0	0.3	Rmpeaks	34	5530.0	4950.0	6200.0
0.0	0.3	Rmpeaks	35	5590.0	4970.0	6280.0
0.0	0.3	Rmpeaks	36	5650.0	4990.0	6360.0
0.0	0.3	Rmpeaks	37	5710.0	5010.0	6460.0
0.0	0.3	Rmpeaks	38	5780.0	5050.0	6550.0
0.0	0.3	Rmpeaks	39	5840.0	5110.0	6640.0
0.0	0.3	Rmpeaks	40	5910.0	5190.0	6730.0
0.0	0.3	Rmpeaks	41	5980.0	5270.0	6830.0
0.0	0.3	Rmpeaks	42	6060.0	5360.0	6910.0
0.0	0.3	Rmpeaks	43	6140.0	5460.0	7000.0
0.0	0.3	Rmpeaks	44	6230.0	5530.0	7090.0
0.0	0.3	Rmpeaks	45	6310.0	5590.0	7180.0
0.0	0.3	Rmpeaks	46	6400.0	5620.0	7260.0
0.0	0.3	Rmpeaks	47	6480.0	5660.0	7350.0
0.0	0.3	Rmpeaks	48	6570.0	5700.0	7450.0
0.0	0.3	Rmpeaks	49	6660.0	5750.0	7600.0
0.0	0.3	Rmpeaks	50	6760.0	5810.0	7750.0
0.0	0.3	Rmpeaks	51	6850.0	5900.0	7910.0
0.0	0.3	Rmpeaks	52	6950.0	6010.0	8070.0
0.0	0.3	Rmpeaks	53	7050.0	6110.0	8230.0
0.0	0.3	Rmpeaks	54	7150.0	6220.0	8380.0
0.0	0.3	Rmpeaks	55	7250.0	6330.0	8540.0
0.0	0.3	Rmpeaks	56	7350.0	6410.0	8700.0
0.0	0.3	Rmpeaks	57	7450.0	6500.0	8850.0
0.0	0.3	Rmpeaks	58	7550.0	6590.0	9010.0
0.0	0.3	Rmpeaks	59	7660.0	6690.0	9160.0
0.0	0.3	Rmpeaks	60	7760.0	6790.0	9350.0
0.0	0.3	Rmpeaks	61	7870.0	6900.0	9540.0
0.0	0.3	Rmpeaks	62	7970.0	7010.0	9740.0
0.0	0.3	Rmpeaks	63	8080.0	7110.0	9900.0
0.0	0.3	Rmpeaks	64	8180.0	7230.0	10000.0
0.0	0.3	Rmpeaks	65	8290.0	7340.0	10100.0
0.0	0.3	Rmpeaks	66	8390.0	7460.0	10200.0
0.0	0.3	Rmpeaks	67	8500.0	7580.0	10300.0
0.0	0.3	Rmpeaks	68	8600.0	7710.0	10400.0
0.0	0.3	Rmpeaks	69	8710.0	7840.0	10600.0
0.0	0.3	Rmpeaks	70	8810.0	7970.0	10700.0
0.0	0.3	Rmpeaks	71	8920.0	8100.0	10800.0
0.0	0.3	Rmpeaks	72	9020.0	8240.0	11000.0
0.0	0.3	Rmpeaks	73	9130.0	8370.0	11100.0
0.0	0.3	Rmpeaks	74	9230.0	8480.0	11300.0
0.0	0.3	Rmpeaks	75	9330.0	8590.0	11400.0
0.0	0.3	Rmpeaks	76	9440.0	8680.0	11600.0
0.0	0.3	Rmpeaks	77	9540.0	8770.0	11700.0
0.0	0.3	Rmpeaks	78	9640.0	8870.0	11800.0
0.0	0.3	Rmpeaks	79	9740.0	8960.0	12000.0
0.0	0.3	Rmpeaks	80	9840.0	9040.0	12100.0
0.0	0.3	Rmpeaks	81	9940.0	9110.0	12200.0
0.0	0.3	Rmpeaks	82	10000.0	9170.0	12300.0
0.0	0.3	Rmpeaks	83	10100.0	9230.0	12500.0
0.0	0.3	Rmpeaks	84	10200.0	9300.0	12600.0
0.0	0.3	Rmpeaks	85	10300.0	9380.0	12700.0
0.0	0.3	Rmpeaks	86	10400.0	9450.0	12800.0
0.0	0.3	Rmpeaks	87	10500.0	9530.0	12900.0
0.0	0.3	Rmpeaks	88	10600.0	9590.0	13000.0
0.0	0.3	Rmpeaks	89	10700.0	9630.0	13100.0
0.0	0.3	Rmpeaks	90	10800.0	9670.0	13200.0
0.0	0.3	Rmpeaks	91	10900.0	9710.0	13300.0
0.0	0.3	Rmpeaks	92	11000.0	9760.0	13300.0
0.0	0.3	Rmpeaks	93	11100.0	9810.0	13400.0
0.0	0.3	Rmpeaks	94	11100.0	9870.0	13500.0
0.0	0.3	Rmpeaks	95	11200.0	9910.0	13600.0
0.0	0.3	Rmpeaks	96	11300.0	9940.0	13700.0
0.0	0.3	Rmpeaks	97	11400.0	9960.0	13700.0
0.0	0.3	Rmpeaks	98	11500.0	9990.0	13800.0
0.0	0.3	Rmpeaks	99	11600.0	10000.0	14000.0
0.0	0.3	Rmpeaks	100	11600.0	10000.0	14200.0
0.1	0.3	Orig	0	3950.0	3600.0	4280.0
0.1	0.3	Orig	1	3890.0	3610.0	4140.0
0.1	0.3	Orig	2	3830.0	3620.0	4010.0
0.1	0.3	Orig	3	3770.0	3610.0	3930.0
0.1	0.3	Orig	4	3710.0	3590.0	3830.0
0.1	0.3	Orig	5	3650.0	3550.0	3790.0
0.1	0.3	Orig	6	3590.0	3460.0	3760.0
0.1	0.3	Orig	7	3530.0	3360.0	3730.0
0.1	0.3	Orig	8	3510.0	3310.0	3740.0
0.1	0.3	Orig	9	3520.0	3260.0	3820.0
0.1	0.3	Orig	10	3580.0	3260.0	3980.0
0.1	0.3	Orig	11	3670.0	3260.0	4140.0
0.1	0.3	Orig	12	3750.0	3310.0	4280.0
0.1	0.3	Orig	13	3830.0	3320.0	4400.0
0.1	0.3	Orig	14	3900.0	3320.0	4510.0
0.1	0.3	Orig	15	3960.0	3340.0	4660.0
0.1	0.3	Orig	16	3990.0	3360.0	4750.0
0.1	0.3	Orig	17	4000.0	3380.0	4760.0
0.1	0.3	Orig	18	3970.0	3400.0	4710.0
0.1	0.3	Orig	19	3910.0	3430.0	4610.0
0.1	0.3	Orig	20	3850.0	3450.0	4540.0
0.1	0.3	Orig	21	3790.0	3440.0	4470.0
0.1	0.3	Orig	22	3740.0	3400.0	4390.0
0.1	0.3	Orig	23	3690.0	3370.0	4320.0
0.1	0.3	Orig	24	3640.0	3340.0	4240.0
0.1	0.3	Orig	25	3590.0	3270.0	4140.0
0.1	0.3	Orig	26	3530.0	3240.0	4040.0
0.1	0.3	Orig	27	3480.0	3180.0	3950.0
0.1	0.3	Orig	28	3430.0	3100.0	3840.0
0.1	0.3	Orig	29	3380.0	3030.0	3780.0
0.1	0.3	Orig	30	3340.0	2970.0	3750.0
0.1	0.3	Orig	31	3310.0	2910.0	3720.0
0.1	0.3	Orig	32	3280.0	2860.0	3690.0
0.1	0.3	Orig	33	3250.0	2820.0	3690.0
0.1	0.3	Orig	34	3240.0	2790.0	3700.0
0.1	0.3	Orig	35	3230.0	2770.0	3710.0
0.1	0.3	Orig	36	3230.0	2760.0	3720.0
0.1	0.3	Orig	37	3230.0	2750.0	3750.0
0.1	0.3	Orig	38	3230.0	2740.0	3780.0
0.1	0.3	Orig	39	3230.0	2720.0	3820.0
0.1	0.3	Orig	40	3240.0	2720.0	3870.0
0.1	0.3	Orig	41	3260.0	2730.0	3910.0
0.1	0.3	Orig	42	3290.0	2750.0	3960.0
0.1	0.3	Orig	43	3330.0	2770.0	4010.0
0.1	0.3	Orig	44	3360.0	2790.0	4080.0
0.1	0.3	Orig	45	3400.0	2810.0	4150.0
0.1	0.3	Orig	46	3450.0	2830.0	4230.0
0.1	0.3	Orig	47	3490.0	2850.0	4310.0
0.1	0.3	Orig	48	3540.0	2890.0	4400.0
0.1	0.3	Orig	49	3600.0	2910.0	4490.0
0.1	0.3	Orig	50	3660.0	2940.0	4580.0
0.1	0.3	Orig	51	3730.0	2970.0	4670.0
0.1	0.3	Orig	52	3810.0	3010.0	4770.0
0.1	0.3	Orig	53	3880.0	3040.0	4870.0
0.1	0.3	Orig	54	3960.0	3080.0	4970.0
0.1	0.3	Orig	55	4040.0	3120.0	5070.0
0.1	0.3	Orig	56	4130.0	3170.0	5180.0
0.1	0.3	Orig	57	4220.0	3220.0	5300.0
0.1	0.3	Orig	58	4320.0	3290.0	5430.0
0.1	0.3	Orig	59	4430.0	3360.0	5550.0
0.1	0.3	Orig	60	4540.0	3430.0	5680.0
0.1	0.3	Orig	61	4650.0	3510.0	5810.0
0.1	0.3	Orig	62	4760.0	3590.0	5950.0
0.1	0.3	Orig	63	4880.0	3670.0	6090.0
0.1	0.3	Orig	64	5000.0	3760.0	6230.0
0.1	0.3	Orig	65	5130.0	3850.0	6370.0
0.1	0.3	Orig	66	5260.0	3960.0	6510.0
0.1	0.3	Orig	67	5400.0	4070.0	6660.0
0.1	0.3	Orig	68	5550.0	4180.0	6810.0
0.1	0.3	Orig	69	5690.0	4300.0	6970.0
0.1	0.3	Orig	70	5840.0	4420.0	7200.0
0.1	0.3	Orig	71	6000.0	4540.0	7440.0
0.1	0.3	Orig	72	6160.0	4670.0	7700.0
0.1	0.3	Orig	73	6320.0	4810.0	7970.0
0.1	0.3	Orig	74	6490.0	4950.0	8250.0
0.1	0.3	Orig	75	6670.0	5100.0	8540.0
0.1	0.3	Orig	76	6850.0	5250.0	8780.0
0.1	0.3	Orig	77	7030.0	5400.0	9010.0
0.1	0.3	Orig	78	7220.0	5540.0	9360.0
0.1	0.3	Orig	79	7410.0	5680.0	9730.0
0.1	0.3	Orig	80	7610.0	5840.0	10100.0
0.1	0.3	Orig	81	7810.0	6020.0	10500.0
0.1	0.3	Orig	82	8020.0	6200.0	10900.0
0.1	0.3	Orig	83	8230.0	6380.0	11200.0
0.1	0.3	Orig	84	8450.0	6570.0	11600.0
0.1	0.3	Orig	85	8670.0	6730.0	12000.0
0.1	0.3	Orig	86	8900.0	6890.0	12400.0
0.1	0.3	Orig	87	9120.0	7060.0	12800.0
0.1	0.3	Orig	88	9360.0	7230.0	13300.0
0.1	0.3	Orig	89	9600.0	7410.0	13700.0
0.1	0.3	Orig	90	9850.0	7590.0	14200.0
0.1	0.3	Orig	91	10100.0	7750.0	14600.0
0.1	0.3	Orig	92	10400.0	7900.0	15100.0
0.1	0.3	Orig	93	10600.0	8060.0	15600.0
0.1	0.3	Orig	94	10900.0	8220.0	16100.0
0.1	0.3	Orig	95	11100.0	8380.0	16600.0
0.1	0.3	Orig	96	11400.0	8540.0	17200.0
0.1	0.3	Orig	97	11700.0	8710.0	17700.0
0.1	0.3	Orig	98	12000.0	8910.0	18300.0
0.1	0.3	Orig	99	12300.0	9110.0	18800.0
0.1	0.3	Orig	100	12600.0	9290.0	19400.0
0.1		Truth	100	3198.0
0.1		Truth	99	3162.0
0.1		Truth	98	3126.0
0.1		Truth	97	3090.0
0.1		Truth	96	3054.0
0.1		Truth	95	3019.0
0.1		Truth	94	2985.0
0.1		Truth	93	2951.0
0.1		Truth	92	2917.0
0.1		Truth	91	2884.0
0.1		Truth	90	2851.0
0.1		Truth	89	2818.0
0.1		Truth	88	2786.0
0.1		Truth	87	2754.0
0.1		Truth	86	2722.0
0.1		Truth	85	2691.0
0.1		Truth	84	2660.0
0.1		Truth	83	2630.0
0.1		Truth	82	2600.0
0.1		Truth	81	2570.0
0.1		Truth	80	2540.0
0.1		Truth	79	2511.0
0.1		Truth	78	2483.0
0.1		Truth	77	2454.0
0.1		Truth	76	2426.0
0.1		Truth	75	2398.0
0.1		Truth	74	2371.0
0.1		Truth	73	2344.0
0.1		Truth	72	2317.0
0.1		Truth	71	2290.0
0.1		Truth	70	2264.0
0.1		Truth	69	2238.0
0.1		Truth	68	2213.0
0.1		Truth	67	2187.0
0.1		Truth	66	2162.0
0.1		Truth	65	2137.0
0.1		Truth	64	2113.0
0.1		Truth	63	2089.0
0.1		Truth	62	2065.0
0.1		Truth	61	2041.0
0.1		Truth	60	2018.0
0.1		Truth	59	1995.0
0.1		Truth	58	1972.0
0.1		Truth	57	1949.0
0.1		Truth	56	1927.0
0.1		Truth	55	1905.0
0.1		Truth	54	1883.0
0.1		Truth	53	1862.0
0.1		Truth	52	1840.0
0.1		Truth	51	1819.0
0.1		Truth	50	1798.0
0.1		Truth	49	1778.0
0.1		Truth	48	1757.0
0.1		Truth	47	1737.0
0.1		Truth	46	1717.0
0.1		Truth	45	1698.0
0.1		Truth	44	1678.0
0.1		Truth	43	1659.0
0.1		Truth	42	1640.0
0.1		Truth	41	1621.0
0.1		Truth	40	1603.0
0.1		Truth	39	1584.0
0.1		Truth	38	1566.0
0.1		Truth	37	1548.0
0.1		Truth	36	1531.0
0.1		Truth	35	1513.0
0.1		Truth	34	1496.0
0.1		Truth	33	1479.0
0.1		Truth	32	1462.0
0.1		Truth	31	1445.0
0.1		Truth	30	1428.0
0.1		Truth	29	1412.0
0.1		Truth	28	1396.0
0.1		Truth	27	1380.0
0.1		Truth	26	1364.0
0.1		Truth	25	1348.0
0.1		Truth	24	1333.0
0.1		Truth	23	1318.0
0.1		Truth	22	1303.0
0.1		Truth	21	1288.0
0.1		Truth	20	1273.0
0.1		Truth	19	1258.0
0.1		Truth	18	1244.0
0.1		Truth	17	1230.0
0.1		Truth	16	1216.0
0.1		Truth	15	1202.0
0.1		Truth	14	1188.0
0.1		Truth	13	1174.0
0.1		Truth	12	1161.0
0.1		Truth	11	1148.0
0.1		Truth	10	1135.0
0.1		Truth	9	1122.0
0.1		Truth	8	1109.0
0.1		Truth	7	1096.0
0.1		Truth	6	1083.0
0.1		Truth	5	1071.0
0.1		Truth	4	1059.0
0.1		Truth	3	1047.0
0.1		Truth	2	1035.0
0.1		Truth	1	1023.0
0.1		Truth	0	1011.0
0.1	0.3	Rmpeaks	0	4020.0	3570.0	4550.0
0.1	0.3	Rmpeaks	1	4020.0	3680.0	4460.0
0.1	0.3	Rmpeaks	2	4030.0	3750.0	4400.0
0.1	0.3	Rmpeaks	3	4040.0	3810.0	4320.0
0.1	0.3	Rmpeaks	4	4040.0	3830.0	4230.0
0.1	0.3	Rmpeaks	5	4050.0	3820.0	4220.0
0.1	0.3	Rmpeaks	6	4050.0	3830.0	4240.0
0.1	0.3	Rmpeaks	7	4060.0	3780.0	4310.0
0.1	0.3	Rmpeaks	8	4060.0	3770.0	4320.0
0.1	0.3	Rmpeaks	9	4060.0	3820.0	4310.0
0.1	0.3	Rmpeaks	10	4060.0	3850.0	4250.0
0.1	0.3	Rmpeaks	11	4050.0	3860.0	4200.0
0.1	0.3	Rmpeaks	12	4050.0	3770.0	4330.0
0.1	0.3	Rmpeaks	13	4050.0	3620.0	4450.0
0.1	0.3	Rmpeaks	14	4050.0	3490.0	4580.0
0.1	0.3	Rmpeaks	15	4050.0	3370.0	4710.0
0.1	0.3	Rmpeaks	16	4050.0	3290.0	4810.0
0.1	0.3	Rmpeaks	17	4070.0	3260.0	4870.0
0.1	0.3	Rmpeaks	18	4080.0	3300.0	4910.0
0.1	0.3	Rmpeaks	19	4110.0	3390.0	4900.0
0.1	0.3	Rmpeaks	20	4140.0	3420.0	4930.0
0.1	0.3	Rmpeaks	21	4170.0	3490.0	5000.0
0.1	0.3	Rmpeaks	22	4210.0	3580.0	5030.0
0.1	0.3	Rmpeaks	23	4260.0	3670.0	5060.0
0.1	0.3	Rmpeaks	24	4310.0	3780.0	5080.0
0.1	0.3	Rmpeaks	25	4370.0	3870.0	5100.0
0.1	0.3	Rmpeaks	26	4420.0	3970.0	5110.0
0.1	0.3	Rmpeaks	27	4490.0	4050.0	5110.0
0.1	0.3	Rmpeaks	28	4560.0	4140.0	5110.0
0.1	0.3	Rmpeaks	29	4630.0	4220.0	5100.0
0.1	0.3	Rmpeaks	30	4700.0	4300.0	5090.0
0.1	0.3	Rmpeaks	31	4780.0	4410.0	5230.0
0.1	0.3	Rmpeaks	32	4860.0	4470.0	5390.0
0.1	0.3	Rmpeaks	33	4940.0	4530.0	5460.0
0.1	0.3	Rmpeaks	34	5030.0	4610.0	5660.0
0.1	0.3	Rmpeaks	35	5120.0	4680.0	5860.0
0.1	0.3	Rmpeaks	36	5210.0	4750.0	6060.0
0.1	0.3	Rmpeaks	37	5300.0	4830.0	6210.0
0.1	0.3	Rmpeaks	38	5390.0	4890.0	6380.0
0.1	0.3	Rmpeaks	39	5490.0	4940.0	6590.0
0.1	0.3	Rmpeaks	40	5580.0	4980.0	6790.0
0.1	0.3	Rmpeaks	41	5680.0	5010.0	6990.0
0.1	0.3	Rmpeaks	42	5780.0	5020.0	7180.0
0.1	0.3	Rmpeaks	43	5870.0	5080.0	7370.0
0.1	0.3	Rmpeaks	44	5970.0	5160.0	7540.0
0.1	0.3	Rmpeaks	45	6070.0	5240.0	7720.0
0.1	0.3	Rmpeaks	46	6170.0	5320.0	7890.0
0.1	0.3	Rmpeaks	47	6270.0	5380.0	8060.0
0.1	0.3	Rmpeaks	48	6370.0	5440.0	8210.0
0.1	0.3	Rmpeaks	49	6470.0	5510.0	8350.0
0.1	0.3	Rmpeaks	50	6570.0	5590.0	8470.0
0.1	0.3	Rmpeaks	51	6670.0	5670.0	8580.0
0.1	0.3	Rmpeaks	52	6770.0	5740.0	8680.0
0.1	0.3	Rmpeaks	53	6870.0	5820.0	8780.0
0.1	0.3	Rmpeaks	54	6960.0	5900.0	8880.0
0.1	0.3	Rmpeaks	55	7060.0	5980.0	8980.0
0.1	0.3	Rmpeaks	56	7160.0	6060.0	9060.0
0.1	0.3	Rmpeaks	57	7250.0	6140.0	9130.0
0.1	0.3	Rmpeaks	58	7350.0	6190.0	9210.0
0.1	0.3	Rmpeaks	59	7450.0	6220.0	9290.0
0.1	0.3	Rmpeaks	60	7540.0	6240.0	9370.0
0.1	0.3	Rmpeaks	61	7630.0	6270.0	9430.0
0.1	0.3	Rmpeaks	62	7730.0	6290.0	9500.0
0.1	0.3	Rmpeaks	63	7820.0	6320.0	9560.0
0.1	0.3	Rmpeaks	64	7910.0	6340.0	9610.0
0.1	0.3	Rmpeaks	65	8000.0	6360.0	9660.0
0.1	0.3	Rmpeaks	66	8090.0	6380.0	9700.0
0.1	0.3	Rmpeaks	67	8180.0	6400.0	9740.0
0.1	0.3	Rmpeaks	68	8260.0	6420.0	9770.0
0.1	0.3	Rmpeaks	69	8350.0	6440.0	9790.0
0.1	0.3	Rmpeaks	70	8440.0	6460.0	9800.0
0.1	0.3	Rmpeaks	71	8520.0	6550.0	9800.0
0.1	0.3	Rmpeaks	72	8600.0	6640.0	9800.0
0.1	0.3	Rmpeaks	73	8690.0	6740.0	9800.0
0.1	0.3	Rmpeaks	74	8770.0	6840.0	9920.0
0.1	0.3	Rmpeaks	75	8850.0	6940.0	10000.0
0.1	0.3	Rmpeaks	76	8930.0	7040.0	10200.0
0.1	0.3	Rmpeaks	77	9010.0	7150.0	10300.0
0.1	0.3	Rmpeaks	78	9090.0	7250.0	10400.0
0.1	0.3	Rmpeaks	79	9160.0	7370.0	10700.0
0.1	0.3	Rmpeaks	80	9240.0	7480.0	10900.0
0.1	0.3	Rmpeaks	81	9320.0	7580.0	11100.0
0.1	0.3	Rmpeaks	82	9390.0	7600.0	11300.0
0.1	0.3	Rmpeaks	83	9470.0	7630.0	11600.0
0.1	0.3	Rmpeaks	84	9540.0	7650.0	11800.0
0.1	0.3	Rmpeaks	85	9610.0	7670.0	12100.0
0.1	0.3	Rmpeaks	86	9690.0	7690.0	12300.0
0.1	0.3	Rmpeaks	87	9760.0	7710.0	12500.0
0.1	0.3	Rmpeaks	88	9830.0	7730.0	12800.0
0.1	0.3	Rmpeaks	89	9900.0	7750.0	13000.0
0.1	0.3	Rmpeaks	90	9970.0	7770.0	13300.0
0.1	0.3	Rmpeaks	91	10000.0	7790.0	13600.0
0.1	0.3	Rmpeaks	92	10100.0	7810.0	13900.0
0.1	0.3	Rmpeaks	93	10200.0	7830.0	14200.0
0.1	0.3	Rmpeaks	94	10200.0	7850.0	14400.0
0.1	0.3	Rmpeaks	95	10300.0	7860.0	14700.0
0.1	0.3	Rmpeaks	96	10400.0	7880.0	15000.0
0.1	0.3	Rmpeaks	97	10400.0	7890.0	15300.0
0.1	0.3	Rmpeaks	98	10500.0	7910.0	15600.0
0.1	0.3	Rmpeaks	99	10600.0	7920.0	16000.0
0.1	0.3	Rmpeaks	100	10600.0	7930.0	16300.0
0.2	0.3	Orig	0	2990.0	2770.0	3250.0
0.2	0.3	Orig	1	3050.0	2870.0	3270.0
0.2	0.3	Orig	2	3110.0	2970.0	3270.0
0.2	0.3	Orig	3	3170.0	3040.0	3280.0
0.2	0.3	Orig	4	3230.0	3110.0	3300.0
0.2	0.3	Orig	5	3290.0	3180.0	3380.0
0.2	0.3	Orig	6	3360.0	3210.0	3480.0
0.2	0.3	Orig	7	3420.0	3230.0	3580.0
0.2	0.3	Orig	8	3490.0	3250.0	3680.0
0.2	0.3	Orig	9	3560.0	3270.0	3760.0
0.2	0.3	Orig	10	3620.0	3300.0	3830.0
0.2	0.3	Orig	11	3670.0	3340.0	3910.0
0.2	0.3	Orig	12	3680.0	3300.0	3970.0
0.2	0.3	Orig	13	3650.0	3250.0	3970.0
0.2	0.3	Orig	14	3570.0	3130.0	3970.0
0.2	0.3	Orig	15	3470.0	2990.0	3870.0
0.2	0.3	Orig	16	3330.0	2820.0	3790.0
0.2	0.3	Orig	17	3170.0	2680.0	3650.0
0.2	0.3	Orig	18	3000.0	2550.0	3470.0
0.2	0.3	Orig	19	2820.0	2440.0	3260.0
0.2	0.3	Orig	20	2670.0	2320.0	3070.0
0.2	0.3	Orig	21	2530.0	2200.0	2950.0
0.2	0.3	Orig	22	2410.0	2100.0	2810.0
0.2	0.3	Orig	23	2320.0	2020.0	2740.0
0.2	0.3	Orig	24	2230.0	1950.0	2670.0
0.2	0.3	Orig	25	2160.0	1890.0	2610.0
0.2	0.3	Orig	26	2090.0	1830.0	2550.0
0.2	0.3	Orig	27	2040.0	1780.0	2500.0
0.2	0.3	Orig	28	1990.0	1730.0	2460.0
0.2	0.3	Orig	29	1960.0	1690.0	2420.0
0.2	0.3	Orig	30	1930.0	1660.0	2380.0
0.2	0.3	Orig	31	1910.0	1640.0	2380.0
0.2	0.3	Orig	32	1900.0	1630.0	2390.0
0.2	0.3	Orig	33	1900.0	1610.0	2400.0
0.2	0.3	Orig	34	1910.0	1610.0	2420.0
0.2	0.3	Orig	35	1920.0	1620.0	2450.0
0.2	0.3	Orig	36	1940.0	1640.0	2480.0
0.2	0.3	Orig	37	1970.0	1660.0	2520.0
0.2	0.3	Orig	38	2000.0	1680.0	2570.0
0.2	0.3	Orig	39	2030.0	1700.0	2610.0
0.2	0.3	Orig	40	2070.0	1740.0	2660.0
0.2	0.3	Orig	41	2120.0	1780.0	2710.0
0.2	0.3	Orig	42	2170.0	1820.0	2770.0
0.2	0.3	Orig	43	2230.0	1880.0	2830.0
0.2	0.3	Orig	44	2300.0	1930.0	2890.0
0.2	0.3	Orig	45	2360.0	1990.0	2960.0
0.2	0.3	Orig	46	2440.0	2050.0	3050.0
0.2	0.3	Orig	47	2520.0	2120.0	3140.0
0.2	0.3	Orig	48	2600.0	2200.0	3230.0
0.2	0.3	Orig	49	2690.0	2280.0	3320.0
0.2	0.3	Orig	50	2790.0	2380.0	3420.0
0.2	0.3	Orig	51	2900.0	2480.0	3520.0
0.2	0.3	Orig	52	3010.0	2590.0	3620.0
0.2	0.3	Orig	53	3120.0	2700.0	3720.0
0.2	0.3	Orig	54	3240.0	2820.0	3830.0
0.2	0.3	Orig	55	3370.0	2950.0	3940.0
0.2	0.3	Orig	56	3500.0	3090.0	4090.0
0.2	0.3	Orig	57	3650.0	3230.0	4240.0
0.2	0.3	Orig	58	3800.0	3380.0	4420.0
0.2	0.3	Orig	59	3950.0	3480.0	4550.0
0.2	0.3	Orig	60	4120.0	3570.0	4730.0
0.2	0.3	Orig	61	4290.0	3660.0	5030.0
0.2	0.3	Orig	62	4470.0	3760.0	5350.0
0.2	0.3	Orig	63	4650.0	3860.0	5700.0
0.2	0.3	Orig	64	4850.0	3980.0	6060.0
0.2	0.3	Orig	65	5050.0	4140.0	6450.0
0.2	0.3	Orig	66	5260.0	4310.0	6850.0
0.2	0.3	Orig	67	5480.0	4490.0	7240.0
0.2	0.3	Orig	68	5710.0	4670.0	7650.0
0.2	0.3	Orig	69	5950.0	4860.0	8080.0
0.2	0.3	Orig	70	6190.0	5050.0	8540.0
0.2	0.3	Orig	71	6450.0	5220.0	9010.0
0.2	0.3	Orig	72	6710.0	5350.0	9510.0
0.2	0.3	Orig	73	6990.0	5480.0	10000.0
0.2	0.3	Orig	74	7270.0	5620.0	10600.0
0.2	0.3	Orig	75	7570.0	5770.0	11200.0
0.2	0.3	Orig	76	7870.0	5920.0	11800.0
0.2	0.3	Orig	77	8190.0	6070.0	12400.0
0.2	0.3	Orig	78	8520.0	6230.0	13000.0
0.2	0.3	Orig	79	8850.0	6390.0	13700.0
0.2	0.3	Orig	80	9200.0	6560.0	14400.0
0.2	0.3	Orig	81	9560.0	6740.0	15200.0
0.2	0.3	Orig	82	9930.0	6920.0	15900.0
0.2	0.3	Orig	83	10300.0	7110.0	16700.0
0.2	0.3	Orig	84	10700.0	7310.0	17500.0
0.2	0.3	Orig	85	11100.0	7510.0	18400.0
0.2	0.3	Orig	86	11500.0	7720.0	19300.0
0.2	0.3	Orig	87	12000.0	7930.0	20200.0
0.2	0.3	Orig	88	12400.0	8150.0	21200.0
0.2	0.3	Orig	89	12900.0	8380.0	22100.0
0.2	0.3	Orig	90	13300.0	8630.0	23100.0
0.2	0.3	Orig	91	13800.0	8880.0	24200.0
0.2	0.3	Orig	92	14300.0	9130.0	25300.0
0.2	0.3	Orig	93	14800.0	9400.0	26400.0
0.2	0.3	Orig	94	15400.0	9660.0	27500.0
0.2	0.3	Orig	95	15900.0	9880.0	28800.0
0.2	0.3	Orig	96	16400.0	10100.0	30100.0
0.2	0.3	Orig	97	17000.0	10400.0	31500.0
0.2	0.3	Orig	98	17600.0	10600.0	32900.0
0.2	0.3	Orig	99	18200.0	10800.0	34400.0
0.2	0.3	Orig	100	18800.0	11100.0	36100.0
0.2		Truth	100	3198.0
0.2		Truth	99	3162.0
0.2		Truth	98	3126.0
0.2		Truth	97	3090.0
0.2		Truth	96	3054.0
0.2		Truth	95	3019.0
0.2		Truth	94	2985.0
0.2		Truth	93	2951.0
0.2		Truth	92	2917.0
0.2		Truth	91	2884.0
0.2		Truth	90	2851.0
0.2		Truth	89	2818.0
0.2		Truth	88	2786.0
0.2		Truth	87	2754.0
0.2		Truth	86	2722.0
0.2		Truth	85	2691.0
0.2		Truth	84	2660.0
0.2		Truth	83	2630.0
0.2		Truth	82	2600.0
0.2		Truth	81	2570.0
0.2		Truth	80	2540.0
0.2		Truth	79	2511.0
0.2		Truth	78	2483.0
0.2		Truth	77	2454.0
0.2		Truth	76	2426.0
0.2		Truth	75	2398.0
0.2		Truth	74	2371.0
0.2		Truth	73	2344.0
0.2		Truth	72	2317.0
0.2		Truth	71	2290.0
0.2		Truth	70	2264.0
0.2		Truth	69	2238.0
0.2		Truth	68	2213.0
0.2		Truth	67	2187.0
0.2		Truth	66	2162.0
0.2		Truth	65	2137.0
0.2		Truth	64	2113.0
0.2		Truth	63	2089.0
0.2		Truth	62	2065.0
0.2		Truth	61	2041.0
0.2		Truth	60	2018.0
0.2		Truth	59	1995.0
0.2		Truth	58	1972.0
0.2		Truth	57	1949.0
0.2		Truth	56	1927.0
0.2		Truth	55	1905.0
0.2		Truth	54	1883.0
0.2		Truth	53	1862.0
0.2		Truth	52	1840.0
0.2		Truth	51	1819.0
0.2		Truth	50	1798.0
0.2		Truth	49	1778.0
0.2		Truth	48	1757.0
0.2		Truth	47	1737.0
0.2		Truth	46	1717.0
0.2		Truth	45	1698.0
0.2		Truth	44	1678.0
0.2		Truth	43	1659.0
0.2		Truth	42	1640.0
0.2		Truth	41	1621.0
0.2		Truth	40	1603.0
0.2		Truth	39	1584.0
0.2		Truth	38	1566.0
0.2		Truth	37	1548.0
0.2		Truth	36	1531.0
0.2		Truth	35	1513.0
0.2		Truth	34	1496.0
0.2		Truth	33	1479.0
0.2		Truth	32	1462.0
0.2		Truth	31	1445.0
0.2		Truth	30	1428.0
0.2		Truth	29	1412.0
0.2		Truth	28	1396.0
0.2		Truth	27	1380.0
0.2		Truth	26	1364.0
0.2		Truth	25	1348.0
0.2		Truth	24	1333.0
0.2		Truth	23	1318.0
0.2		Truth	22	1303.0
0.2		Truth	21	1288.0
0.2		Truth	20	1273.0
0.2		Truth	19	1258.0
0.2		Truth	18	1244.0
0.2		Truth	17	1230.0
0.2		Truth	16	1216.0
0.2		Truth	15	1202.0
0.2		Truth	14	1188.0
0.2		Truth	13	1174.0
0.2		Truth	12	1161.0
0.2		Truth	11	1148.0
0.2		Truth	10	1135.0
0.2		Truth	9	1122.0
0.2		Truth	8	1109.0
0.2		Truth	7	1096.0
0.2		Truth	6	1083.0
0.2		Truth	5	1071.0
0.2		Truth	4	1059.0
0.2		Truth	3	1047.0
0.2		Truth	2	1035.0
0.2		Truth	1	1023.0
0.2		Truth	0	1011.0
0.2	0.3	Rmpeaks	0	3400.0	2630.0	3720.0
0.2	0.3	Rmpeaks	1	3420.0	2780.0	3690.0
0.2	0.3	Rmpeaks	2	3440.0	2950.0	3650.0
0.2	0.3	Rmpeaks	3	3460.0	3120.0	3620.0
0.2	0.3	Rmpeaks	4	3480.0	3260.0	3630.0
0.2	0.3	Rmpeaks	5	3500.0	3250.0	3750.0
0.2	0.3	Rmpeaks	6	3520.0	3220.0	3910.0
0.2	0.3	Rmpeaks	7	3540.0	3170.0	4080.0
0.2	0.3	Rmpeaks	8	3580.0	3180.0	4200.0
0.2	0.3	Rmpeaks	9	3640.0	3240.0	4300.0
0.2	0.3	Rmpeaks	10	3700.0	3370.0	4430.0
0.2	0.3	Rmpeaks	11	3760.0	3480.0	4530.0
0.2	0.3	Rmpeaks	12	3810.0	3540.0	4690.0
0.2	0.3	Rmpeaks	13	3860.0	3540.0	4940.0
0.2	0.3	Rmpeaks	14	3900.0	3520.0	5100.0
0.2	0.3	Rmpeaks	15	3930.0	3490.0	5200.0
0.2	0.3	Rmpeaks	16	3950.0	3470.0	5370.0
0.2	0.3	Rmpeaks	17	3930.0	3450.0	5480.0
0.2	0.3	Rmpeaks	18	3920.0	3440.0	5470.0
0.2	0.3	Rmpeaks	19	3910.0	3430.0	5440.0
0.2	0.3	Rmpeaks	20	3890.0	3370.0	5440.0
0.2	0.3	Rmpeaks	21	3880.0	3380.0	5420.0
0.2	0.3	Rmpeaks	22	3870.0	3330.0	5390.0
0.2	0.3	Rmpeaks	23	3860.0	3250.0	5360.0
0.2	0.3	Rmpeaks	24	3860.0	3180.0	5310.0
0.2	0.3	Rmpeaks	25	3860.0	3120.0	5210.0
0.2	0.3	Rmpeaks	26	3870.0	3080.0	5110.0
0.2	0.3	Rmpeaks	27	3890.0	3070.0	5010.0
0.2	0.3	Rmpeaks	28	3900.0	3080.0	4900.0
0.2	0.3	Rmpeaks	29	3930.0	3100.0	4800.0
0.2	0.3	Rmpeaks	30	3950.0	3130.0	4700.0
0.2	0.3	Rmpeaks	31	3980.0	3180.0	4600.0
0.2	0.3	Rmpeaks	32	4020.0	3240.0	4540.0
0.2	0.3	Rmpeaks	33	4070.0	3300.0	4570.0
0.2	0.3	Rmpeaks	34	4120.0	3360.0	4600.0
0.2	0.3	Rmpeaks	35	4180.0	3410.0	4630.0
0.2	0.3	Rmpeaks	36	4240.0	3470.0	4650.0
0.2	0.3	Rmpeaks	37	4300.0	3520.0	4730.0
0.2	0.3	Rmpeaks	38	4370.0	3570.0	4810.0
0.2	0.3	Rmpeaks	39	4440.0	3610.0	4900.0
0.2	0.3	Rmpeaks	40	4520.0	3650.0	4990.0
0.2	0.3	Rmpeaks	41	4600.0	3730.0	5090.0
0.2	0.3	Rmpeaks	42	4690.0	3860.0	5210.0
0.2	0.3	Rmpeaks	43	4780.0	4010.0	5340.0
0.2	0.3	Rmpeaks	44	4880.0	4080.0	5470.0
0.2	0.3	Rmpeaks	45	4980.0	4140.0	5610.0
0.2	0.3	Rmpeaks	46	5080.0	4200.0	5750.0
0.2	0.3	Rmpeaks	47	5180.0	4270.0	5880.0
0.2	0.3	Rmpeaks	48	5290.0	4310.0	6020.0
0.2	0.3	Rmpeaks	49	5410.0	4430.0	6160.0
0.2	0.3	Rmpeaks	50	5520.0	4540.0	6310.0
0.2	0.3	Rmpeaks	51	5640.0	4660.0	6450.0
0.2	0.3	Rmpeaks	52	5760.0	4780.0	6590.0
0.2	0.3	Rmpeaks	53	5890.0	4900.0	6730.0
0.2	0.3	Rmpeaks	54	6010.0	5030.0	6870.0
0.2	0.3	Rmpeaks	55	6140.0	5120.0	7020.0
0.2	0.3	Rmpeaks	56	6270.0	5210.0	7160.0
0.2	0.3	Rmpeaks	57	6400.0	5290.0	7380.0
0.2	0.3	Rmpeaks	58	6530.0	5390.0	7640.0
0.2	0.3	Rmpeaks	59	6660.0	5490.0	7890.0
0.2	0.3	Rmpeaks	60	6800.0	5590.0	8150.0
0.2	0.3	Rmpeaks	61	6940.0	5700.0	8410.0
0.2	0.3	Rmpeaks	62	7070.0	5810.0	8670.0
0.2	0.3	Rmpeaks	63	7210.0	5930.0	8940.0
0.2	0.3	Rmpeaks	64	7350.0	6040.0	9200.0
0.2	0.3	Rmpeaks	65	7480.0	6160.0	9470.0
0.2	0.3	Rmpeaks	66	7620.0	6290.0	9740.0
0.2	0.3	Rmpeaks	67	7760.0	6420.0	10000.0
0.2	0.3	Rmpeaks	68	7890.0	6560.0	10300.0
0.2	0.3	Rmpeaks	69	8030.0	6690.0	10500.0
0.2	0.3	Rmpeaks	70	8170.0	6850.0	10800.0
0.2	0.3	Rmpeaks	71	8300.0	7030.0	11100.0
0.2	0.3	Rmpeaks	72	8430.0	7190.0	11300.0
0.2	0.3	Rmpeaks	73	8570.0	7310.0	11600.0
0.2	0.3	Rmpeaks	74	8690.0	7420.0	11800.0
0.2	0.3	Rmpeaks	75	8820.0	7560.0	12000.0
0.2	0.3	Rmpeaks	76	8950.0	7690.0	12300.0
0.2	0.3	Rmpeaks	77	9080.0	7800.0	12500.0
0.2	0.3	Rmpeaks	78	9200.0	7890.0	12700.0
0.2	0.3	Rmpeaks	79	9320.0	7980.0	13000.0
0.2	0.3	Rmpeaks	80	9440.0	8070.0	13300.0
0.2	0.3	Rmpeaks	81	9560.0	8150.0	13500.0
0.2	0.3	Rmpeaks	82	9670.0	8240.0	13900.0
0.2	0.3	Rmpeaks	83	9780.0	8320.0	14300.0
0.2	0.3	Rmpeaks	84	9890.0	8410.0	14700.0
0.2	0.3	Rmpeaks	85	10000.0	8490.0	15100.0
0.2	0.3	Rmpeaks	86	10100.0	8570.0	15500.0
0.2	0.3	Rmpeaks	87	10200.0	8660.0	16000.0
0.2	0.3	Rmpeaks	88	10300.0	8740.0	16400.0
0.2	0.3	Rmpeaks	89	10400.0	8820.0	16800.0
0.2	0.3	Rmpeaks	90	10500.0	8900.0	17200.0
0.2	0.3	Rmpeaks	91	10600.0	8970.0	17700.0
0.2	0.3	Rmpeaks	92	10700.0	9050.0	18100.0
0.2	0.3	Rmpeaks	93	10800.0	9130.0	18600.0
0.2	0.3	Rmpeaks	94	10800.0	9200.0	19000.0
0.2	0.3	Rmpeaks	95	10900.0	9280.0	19400.0
0.2	0.3	Rmpeaks	96	11000.0	9350.0	19700.0
0.2	0.3	Rmpeaks	97	11100.0	9420.0	19700.0
0.2	0.3	Rmpeaks	98	11100.0	9490.0	19800.0
0.2	0.3	Rmpeaks	99	11200.0	9560.0	19800.0
0.2	0.3	Rmpeaks	100	11300.0	9600.0	19900.0
0.3	0.3	Orig	0	2550.0	2270.0	2880.0
0.3	0.3	Orig	1	2600.0	2360.0	2870.0
0.3	0.3	Orig	2	2650.0	2450.0	2850.0
0.3	0.3	Orig	3	2700.0	2540.0	2830.0
0.3	0.3	Orig	4	2750.0	2630.0	2830.0
0.3	0.3	Orig	5	2800.0	2720.0	2880.0
0.3	0.3	Orig	6	2850.0	2770.0	2960.0
0.3	0.3	Orig	7	2900.0	2760.0	3050.0
0.3	0.3	Orig	8	2970.0	2770.0	3160.0
0.3	0.3	Orig	9	3060.0	2810.0	3310.0
0.3	0.3	Orig	10	3170.0	2870.0	3470.0
0.3	0.3	Orig	11	3280.0	2960.0	3670.0
0.3	0.3	Orig	12	3410.0	2990.0	3860.0
0.3	0.3	Orig	13	3490.0	3030.0	3990.0
0.3	0.3	Orig	14	3520.0	3020.0	4050.0
0.3	0.3	Orig	15	3500.0	2920.0	4030.0
0.3	0.3	Orig	16	3430.0	2860.0	3970.0
0.3	0.3	Orig	17	3300.0	2760.0	3880.0
0.3	0.3	Orig	18	3140.0	2580.0	3670.0
0.3	0.3	Orig	19	2940.0	2380.0	3500.0
0.3	0.3	Orig	20	2730.0	2210.0	3270.0
0.3	0.3	Orig	21	2550.0	2060.0	3050.0
0.3	0.3	Orig	22	2380.0	1940.0	2850.0
0.3	0.3	Orig	23	2240.0	1830.0	2670.0
0.3	0.3	Orig	24	2110.0	1740.0	2510.0
0.3	0.3	Orig	25	1990.0	1650.0	2350.0
0.3	0.3	Orig	26	1880.0	1580.0	2210.0
0.3	0.3	Orig	27	1780.0	1500.0	2080.0
0.3	0.3	Orig	28	1690.0	1420.0	1980.0
0.3	0.3	Orig	29	1610.0	1340.0	1910.0
0.3	0.3	Orig	30	1540.0	1300.0	1860.0
0.3	0.3	Orig	31	1480.0	1270.0	1810.0
0.3	0.3	Orig	32	1440.0	1240.0	1760.0
0.3	0.3	Orig	33	1400.0	1210.0	1730.0
0.3	0.3	Orig	34	1370.0	1200.0	1700.0
0.3	0.3	Orig	35	1340.0	1180.0	1680.0
0.3	0.3	Orig	36	1330.0	1170.0	1670.0
0.3	0.3	Orig	37	1330.0	1170.0	1670.0
0.3	0.3	Orig	38	1320.0	1160.0	1680.0
0.3	0.3	Orig	39	1320.0	1150.0	1700.0
0.3	0.3	Orig	40	1330.0	1160.0	1720.0
0.3	0.3	Orig	41	1340.0	1160.0	1750.0
0.3	0.3	Orig	42	1360.0	1180.0	1780.0
0.3	0.3	Orig	43	1390.0	1210.0	1830.0
0.3	0.3	Orig	44	1430.0	1240.0	1870.0
0.3	0.3	Orig	45	1470.0	1280.0	1930.0
0.3	0.3	Orig	46	1520.0	1320.0	1990.0
0.3	0.3	Orig	47	1570.0	1360.0	2070.0
0.3	0.3	Orig	48	1630.0	1400.0	2150.0
0.3	0.3	Orig	49	1690.0	1460.0	2230.0
0.3	0.3	Orig	50	1770.0	1520.0	2320.0
0.3	0.3	Orig	51	1850.0	1590.0	2420.0
0.3	0.3	Orig	52	1950.0	1670.0	2550.0
0.3	0.3	Orig	53	2050.0	1760.0	2700.0
0.3	0.3	Orig	54	2160.0	1850.0	2840.0
0.3	0.3	Orig	55	2280.0	1950.0	3000.0
0.3	0.3	Orig	56	2410.0	2050.0	3170.0
0.3	0.3	Orig	57	2550.0	2140.0	3360.0
0.3	0.3	Orig	58	2700.0	2250.0	3560.0
0.3	0.3	Orig	59	2870.0	2360.0	3780.0
0.3	0.3	Orig	60	3060.0	2490.0	4020.0
0.3	0.3	Orig	61	3250.0	2620.0	4310.0
0.3	0.3	Orig	62	3460.0	2760.0	4670.0
0.3	0.3	Orig	63	3690.0	2900.0	5040.0
0.3	0.3	Orig	64	3930.0	3060.0	5460.0
0.3	0.3	Orig	65	4190.0	3220.0	5920.0
0.3	0.3	Orig	66	4470.0	3400.0	6420.0
0.3	0.3	Orig	67	4770.0	3590.0	6970.0
0.3	0.3	Orig	68	5090.0	3790.0	7550.0
0.3	0.3	Orig	69	5440.0	4010.0	8170.0
0.3	0.3	Orig	70	5800.0	4230.0	8860.0
0.3	0.3	Orig	71	6190.0	4470.0	9690.0
0.3	0.3	Orig	72	6610.0	4720.0	10600.0
0.3	0.3	Orig	73	7050.0	4980.0	11600.0
0.3	0.3	Orig	74	7520.0	5260.0	12700.0
0.3	0.3	Orig	75	8020.0	5560.0	13900.0
0.3	0.3	Orig	76	8550.0	5870.0	15200.0
0.3	0.3	Orig	77	9110.0	6190.0	16600.0
0.3	0.3	Orig	78	9710.0	6530.0	18100.0
0.3	0.3	Orig	79	10300.0	6890.0	19700.0
0.3	0.3	Orig	80	11000.0	7260.0	21500.0
0.3	0.3	Orig	81	11700.0	7590.0	23400.0
0.3	0.3	Orig	82	12400.0	7930.0	25400.0
0.3	0.3	Orig	83	13200.0	8290.0	27700.0
0.3	0.3	Orig	84	14000.0	8730.0	30100.0
0.3	0.3	Orig	85	14900.0	9200.0	32700.0
0.3	0.3	Orig	86	15800.0	9680.0	35500.0
0.3	0.3	Orig	87	16700.0	10200.0	38400.0
0.3	0.3	Orig	88	17700.0	10700.0	41600.0
0.3	0.3	Orig	89	18700.0	11200.0	45000.0
0.3	0.3	Orig	90	19800.0	11800.0	48600.0
0.3	0.3	Orig	91	20900.0	12400.0	52500.0
0.3	0.3	Orig	92	22100.0	13000.0	56600.0
0.3	0.3	Orig	93	23400.0	13600.0	61100.0
0.3	0.3	Orig	94	24600.0	14300.0	65700.0
0.3	0.3	Orig	95	26000.0	15000.0	70700.0
0.3	0.3	Orig	96	27400.0	15600.0	75900.0
0.3	0.3	Orig	97	28800.0	16300.0	81500.0
0.3	0.3	Orig	98	30300.0	16900.0	87400.0
0.3	0.3	Orig	99	31900.0	17600.0	93700.0
0.3	0.3	Orig	100	33500.0	18200.0	100000.0
0.3		Truth	100	3198.0
0.3		Truth	99	3162.0
0.3		Truth	98	3126.0
0.3		Truth	97	3090.0
0.3		Truth	96	3054.0
0.3		Truth	95	3019.0
0.3		Truth	94	2985.0
0.3		Truth	93	2951.0
0.3		Truth	92	2917.0
0.3		Truth	91	2884.0
0.3		Truth	90	2851.0
0.3		Truth	89	2818.0
0.3		Truth	88	2786.0
0.3		Truth	87	2754.0
0.3		Truth	86	2722.0
0.3		Truth	85	2691.0
0.3		Truth	84	2660.0
0.3		Truth	83	2630.0
0.3		Truth	82	2600.0
0.3		Truth	81	2570.0
0.3		Truth	80	2540.0
0.3		Truth	79	2511.0
0.3		Truth	78	2483.0
0.3		Truth	77	2454.0
0.3		Truth	76	2426.0
0.3		Truth	75	2398.0
0.3		Truth	74	2371.0
0.3		Truth	73	2344.0
0.3		Truth	72	2317.0
0.3		Truth	71	2290.0
0.3		Truth	70	2264.0
0.3		Truth	69	2238.0
0.3		Truth	68	2213.0
0.3		Truth	67	2187.0
0.3		Truth	66	2162.0
0.3		Truth	65	2137.0
0.3		Truth	64	2113.0
0.3		Truth	63	2089.0
0.3		Truth	62	2065.0
0.3		Truth	61	2041.0
0.3		Truth	60	2018.0
0.3		Truth	59	1995.0
0.3		Truth	58	1972.0
0.3		Truth	57	1949.0
0.3		Truth	56	1927.0
0.3		Truth	55	1905.0
0.3		Truth	54	1883.0
0.3		Truth	53	1862.0
0.3		Truth	52	1840.0
0.3		Truth	51	1819.0
0.3		Truth	50	1798.0
0.3		Truth	49	1778.0
0.3		Truth	48	1757.0
0.3		Truth	47	1737.0
0.3		Truth	46	1717.0
0.3		Truth	45	1698.0
0.3		Truth	44	1678.0
0.3		Truth	43	1659.0
0.3		Truth	42	1640.0
0.3		Truth	41	1621.0
0.3		Truth	40	1603.0
0.3		Truth	39	1584.0
0.3		Truth	38	1566.0
0.3		Truth	37	1548.0
0.3		Truth	36	1531.0
0.3		Truth	35	1513.0
0.3		Truth	34	1496.0
0.3		Truth	33	1479.0
0.3		Truth	32	1462.0
0.3		Truth	31	1445.0
0.3		Truth	30	1428.0
0.3		Truth	29	1412.0
0.3		Truth	28	1396.0
0.3		Truth	27	1380.0
0.3		Truth	26	1364.0
0.3		Truth	25	1348.0
0.3		Truth	24	1333.0
0.3		Truth	23	1318.0
0.3		Truth	22	1303.0
0.3		Truth	21	1288.0
0.3		Truth	20	1273.0
0.3		Truth	19	1258.0
0.3		Truth	18	1244.0
0.3		Truth	17	1230.0
0.3		Truth	16	1216.0
0.3		Truth	15	1202.0
0.3		Truth	14	1188.0
0.3		Truth	13	1174.0
0.3		Truth	12	1161.0
0.3		Truth	11	1148.0
0.3		Truth	10	1135.0
0.3		Truth	9	1122.0
0.3		Truth	8	1109.0
0.3		Truth	7	1096.0
0.3		Truth	6	1083.0
0.3		Truth	5	1071.0
0.3		Truth	4	1059.0
0.3		Truth	3	1047.0
0.3		Truth	2	1035.0
0.3		Truth	1	1023.0
0.3		Truth	0	1011.0
0.3	0.3	Rmpeaks	0	2360.0	1930.0	3190.0
0.3	0.3	Rmpeaks	1	2460.0	2090.0	3170.0
0.3	0.3	Rmpeaks	2	2580.0	2260.0	3150.0
0.3	0.3	Rmpeaks	3	2690.0	2430.0	3120.0
0.3	0.3	Rmpeaks	4	2820.0	2610.0	3110.0
0.3	0.3	Rmpeaks	5	2940.0	2770.0	3150.0
0.3	0.3	Rmpeaks	6	3070.0	2850.0	3240.0
0.3	0.3	Rmpeaks	7	3210.0	2890.0	3490.0
0.3	0.3	Rmpeaks	8	3320.0	2900.0	3690.0
0.3	0.3	Rmpeaks	9	3400.0	2890.0	3830.0
0.3	0.3	Rmpeaks	10	3450.0	2880.0	3910.0
0.3	0.3	Rmpeaks	11	3470.0	2850.0	3970.0
0.3	0.3	Rmpeaks	12	3450.0	2830.0	3940.0
0.3	0.3	Rmpeaks	13	3390.0	2800.0	3830.0
0.3	0.3	Rmpeaks	14	3310.0	2790.0	3750.0
0.3	0.3	Rmpeaks	15	3220.0	2800.0	3670.0
0.3	0.3	Rmpeaks	16	3150.0	2800.0	3640.0
0.3	0.3	Rmpeaks	17	3090.0	2810.0	3600.0
0.3	0.3	Rmpeaks	18	3050.0	2840.0	3570.0
0.3	0.3	Rmpeaks	19	3020.0	2850.0	3540.0
0.3	0.3	Rmpeaks	20	3020.0	2860.0	3520.0
0.3	0.3	Rmpeaks	21	3040.0	2840.0	3550.0
0.3	0.3	Rmpeaks	22	3110.0	2910.0	3620.0
0.3	0.3	Rmpeaks	23	3180.0	2980.0	3700.0
0.3	0.3	Rmpeaks	24	3260.0	3060.0	3800.0
0.3	0.3	Rmpeaks	25	3340.0	3150.0	3940.0
0.3	0.3	Rmpeaks	26	3440.0	3260.0	4100.0
0.3	0.3	Rmpeaks	27	3550.0	3350.0	4260.0
0.3	0.3	Rmpeaks	28	3660.0	3430.0	4420.0
0.3	0.3	Rmpeaks	29	3790.0	3540.0	4590.0
0.3	0.3	Rmpeaks	30	3920.0	3610.0	4710.0
0.3	0.3	Rmpeaks	31	4060.0	3680.0	4770.0
0.3	0.3	Rmpeaks	32	4200.0	3750.0	4930.0
0.3	0.3	Rmpeaks	33	4350.0	3820.0	5100.0
0.3	0.3	Rmpeaks	34	4500.0	3890.0	5250.0
0.3	0.3	Rmpeaks	35	4640.0	3960.0	5400.0
0.3	0.3	Rmpeaks	36	4790.0	4040.0	5540.0
0.3	0.3	Rmpeaks	37	4930.0	4120.0	5680.0
0.3	0.3	Rmpeaks	38	5060.0	4200.0	5830.0
0.3	0.3	Rmpeaks	39	5190.0	4250.0	6010.0
0.3	0.3	Rmpeaks	40	5320.0	4310.0	6180.0
0.3	0.3	Rmpeaks	41	5450.0	4370.0	6320.0
0.3	0.3	Rmpeaks	42	5570.0	4420.0	6460.0
0.3	0.3	Rmpeaks	43	5690.0	4460.0	6630.0
0.3	0.3	Rmpeaks	44	5800.0	4500.0	6760.0
0.3	0.3	Rmpeaks	45	5910.0	4540.0	6880.0
0.3	0.3	Rmpeaks	46	6000.0	4570.0	7010.0
0.3	0.3	Rmpeaks	47	6090.0	4620.0	7130.0
0.3	0.3	Rmpeaks	48	6180.0	4680.0	7250.0
0.3	0.3	Rmpeaks	49	6260.0	4750.0	7370.0
0.3	0.3	Rmpeaks	50	6340.0	4810.0	7510.0
0.3	0.3	Rmpeaks	51	6410.0	4880.0	7640.0
0.3	0.3	Rmpeaks	52	6470.0	4940.0	7770.0
0.3	0.3	Rmpeaks	53	6530.0	5010.0	7880.0
0.3	0.3	Rmpeaks	54	6580.0	5070.0	7990.0
0.3	0.3	Rmpeaks	55	6630.0	5140.0	8100.0
0.3	0.3	Rmpeaks	56	6680.0	5210.0	8190.0
0.3	0.3	Rmpeaks	57	6720.0	5270.0	8290.0
0.3	0.3	Rmpeaks	58	6760.0	5340.0	8370.0
0.3	0.3	Rmpeaks	59	6790.0	5380.0	8420.0
0.3	0.3	Rmpeaks	60	6820.0	5390.0	8450.0
0.3	0.3	Rmpeaks	61	6850.0	5390.0	8480.0
0.3	0.3	Rmpeaks	62	6870.0	5380.0	8500.0
0.3	0.3	Rmpeaks	63	6890.0	5370.0	8510.0
0.3	0.3	Rmpeaks	64	6910.0	5360.0	8520.0
0.3	0.3	Rmpeaks	65	6920.0	5360.0	8520.0
0.3	0.3	Rmpeaks	66	6930.0	5370.0	8520.0
0.3	0.3	Rmpeaks	67	6950.0	5370.0	8510.0
0.3	0.3	Rmpeaks	68	6960.0	5380.0	8490.0
0.3	0.3	Rmpeaks	69	6960.0	5380.0	8460.0
0.3	0.3	Rmpeaks	70	6970.0	5400.0	8440.0
0.3	0.3	Rmpeaks	71	6980.0	5440.0	8400.0
0.3	0.3	Rmpeaks	72	6980.0	5490.0	8370.0
0.3	0.3	Rmpeaks	73	6990.0	5530.0	8330.0
0.3	0.3	Rmpeaks	74	6990.0	5570.0	8290.0
0.3	0.3	Rmpeaks	75	6990.0	5590.0	8260.0
0.3	0.3	Rmpeaks	76	6990.0	5590.0	8280.0
0.3	0.3	Rmpeaks	77	7000.0	5590.0	8300.0
0.3	0.3	Rmpeaks	78	7000.0	5590.0	8310.0
0.3	0.3	Rmpeaks	79	7010.0	5590.0	8320.0
0.3	0.3	Rmpeaks	80	7010.0	5590.0	8330.0
0.3	0.3	Rmpeaks	81	7010.0	5610.0	8340.0
0.3	0.3	Rmpeaks	82	7010.0	5650.0	8350.0
0.3	0.3	Rmpeaks	83	7020.0	5700.0	8360.0
0.3	0.3	Rmpeaks	84	7020.0	5740.0	8370.0
0.3	0.3	Rmpeaks	85	7030.0	5790.0	8380.0
0.3	0.3	Rmpeaks	86	7030.0	5830.0	8390.0
0.3	0.3	Rmpeaks	87	7040.0	5880.0	8400.0
0.3	0.3	Rmpeaks	88	7050.0	5930.0	8410.0
0.3	0.3	Rmpeaks	89	7060.0	5990.0	8430.0
0.3	0.3	Rmpeaks	90	7060.0	6060.0	8440.0
0.3	0.3	Rmpeaks	91	7070.0	6110.0	8540.0
0.3	0.3	Rmpeaks	92	7080.0	6150.0	8630.0
0.3	0.3	Rmpeaks	93	7090.0	6200.0	8690.0
0.3	0.3	Rmpeaks	94	7110.0	6240.0	8750.0
0.3	0.3	Rmpeaks	95	7130.0	6290.0	8820.0
0.3	0.3	Rmpeaks	96	7140.0	6320.0	8890.0
0.3	0.3	Rmpeaks	97	7160.0	6330.0	9000.0
0.3	0.3	Rmpeaks	98	7170.0	6340.0	9130.0
0.3	0.3	Rmpeaks	99	7190.0	6350.0	9270.0
0.3	0.3	Rmpeaks	100	7210.0	6360.0	9410.0
0.5	0.3	Orig	0	1310.0	1100.0	1550.0
0.5	0.3	Orig	1	1470.0	1320.0	1670.0
0.5	0.3	Orig	2	1650.0	1530.0	1810.0
0.5	0.3	Orig	3	1850.0	1760.0	2000.0
0.5	0.3	Orig	4	2070.0	1970.0	2250.0
0.5	0.3	Orig	5	2320.0	2140.0	2570.0
0.5	0.3	Orig	6	2590.0	2300.0	2960.0
0.5	0.3	Orig	7	2890.0	2470.0	3440.0
0.5	0.3	Orig	8	3200.0	2640.0	3940.0
0.5	0.3	Orig	9	3490.0	2780.0	4330.0
0.5	0.3	Orig	10	3690.0	2900.0	4510.0
0.5	0.3	Orig	11	3730.0	2980.0	4560.0
0.5	0.3	Orig	12	3610.0	2930.0	4260.0
0.5	0.3	Orig	13	3330.0	2800.0	3890.0
0.5	0.3	Orig	14	2950.0	2570.0	3420.0
0.5	0.3	Orig	15	2510.0	2150.0	2960.0
0.5	0.3	Orig	16	2080.0	1650.0	2640.0
0.5	0.3	Orig	17	1690.0	1330.0	2310.0
0.5	0.3	Orig	18	1390.0	1090.0	1980.0
0.5	0.3	Orig	19	1170.0	907.0	1680.0
0.5	0.3	Orig	20	998.0	769.0	1460.0
0.5	0.3	Orig	21	867.0	666.0	1290.0
0.5	0.3	Orig	22	768.0	590.0	1150.0
0.5	0.3	Orig	23	694.0	538.0	1030.0
0.5	0.3	Orig	24	638.0	508.0	937.0
0.5	0.3	Orig	25	596.0	484.0	853.0
0.5	0.3	Orig	26	563.0	465.0	780.0
0.5	0.3	Orig	27	538.0	451.0	721.0
0.5	0.3	Orig	28	520.0	443.0	674.0
0.5	0.3	Orig	29	507.0	438.0	636.0
0.5	0.3	Orig	30	500.0	439.0	605.0
0.5	0.3	Orig	31	500.0	444.0	587.0
0.5	0.3	Orig	32	506.0	452.0	573.0
0.5	0.3	Orig	33	520.0	466.0	576.0
0.5	0.3	Orig	34	538.0	484.0	593.0
0.5	0.3	Orig	35	558.0	505.0	628.0
0.5	0.3	Orig	36	582.0	528.0	674.0
0.5	0.3	Orig	37	610.0	546.0	732.0
0.5	0.3	Orig	38	642.0	563.0	777.0
0.5	0.3	Orig	39	679.0	583.0	826.0
0.5	0.3	Orig	40	723.0	607.0	891.0
0.5	0.3	Orig	41	776.0	635.0	964.0
0.5	0.3	Orig	42	833.0	668.0	1040.0
0.5	0.3	Orig	43	896.0	707.0	1130.0
0.5	0.3	Orig	44	966.0	753.0	1230.0
0.5	0.3	Orig	45	1040.0	807.0	1340.0
0.5	0.3	Orig	46	1130.0	867.0	1460.0
0.5	0.3	Orig	47	1220.0	935.0	1590.0
0.5	0.3	Orig	48	1320.0	1010.0	1740.0
0.5	0.3	Orig	49	1440.0	1100.0	1890.0
0.5	0.3	Orig	50	1560.0	1190.0	2090.0
0.5	0.3	Orig	51	1700.0	1300.0	2320.0
0.5	0.3	Orig	52	1840.0	1400.0	2570.0
0.5	0.3	Orig	53	2000.0	1510.0	2850.0
0.5	0.3	Orig	54	2180.0	1630.0	3160.0
0.5	0.3	Orig	55	2360.0	1760.0	3500.0
0.5	0.3	Orig	56	2570.0	1910.0	3780.0
0.5	0.3	Orig	57	2790.0	2070.0	4170.0
0.5	0.3	Orig	58	3030.0	2240.0	4590.0
0.5	0.3	Orig	59	3290.0	2430.0	5050.0
0.5	0.3	Orig	60	3570.0	2640.0	5550.0
0.5	0.3	Orig	61	3870.0	2860.0	6120.0
0.5	0.3	Orig	62	4190.0	3100.0	6730.0
0.5	0.3	Orig	63	4530.0	3370.0	7390.0
0.5	0.3	Orig	64	4910.0	3640.0	8120.0
0.5	0.3	Orig	65	5300.0	3930.0	8920.0
0.5	0.3	Orig	66	5730.0	4240.0	9780.0
0.5	0.3	Orig	67	6190.0	4510.0	10700.0
0.5	0.3	Orig	68	6670.0	4760.0	11700.0
0.5	0.3	Orig	69	7190.0	5020.0	12800.0
0.5	0.3	Orig	70	7740.0	5290.0	14000.0
0.5	0.3	Orig	71	8320.0	5580.0	15200.0
0.5	0.3	Orig	72	8950.0	5870.0	16600.0
0.5	0.3	Orig	73	9620.0	6170.0	18100.0
0.5	0.3	Orig	74	10300.0	6480.0	20000.0
0.5	0.3	Orig	75	11100.0	6810.0	22200.0
0.5	0.3	Orig	76	11900.0	7140.0	24700.0
0.5	0.3	Orig	77	12700.0	7490.0	27500.0
0.5	0.3	Orig	78	13600.0	7840.0	30500.0
0.5	0.3	Orig	79	14500.0	8210.0	33900.0
0.5	0.3	Orig	80	15500.0	8590.0	37600.0
0.5	0.3	Orig	81	16600.0	8980.0	41700.0
0.5	0.3	Orig	82	17700.0	9390.0	46200.0
0.5	0.3	Orig	83	18800.0	9800.0	51200.0
0.5	0.3	Orig	84	20100.0	10200.0	56700.0
0.5	0.3	Orig	85	21300.0	10700.0	62800.0
0.5	0.3	Orig	86	22700.0	11100.0	69400.0
0.5	0.3	Orig	87	24100.0	11600.0	76700.0
0.5	0.3	Orig	88	25600.0	12100.0	84700.0
0.5	0.3	Orig	89	27200.0	12600.0	93400.0
0.5	0.3	Orig	90	28800.0	13100.0	103000.0
0.5	0.3	Orig	91	30600.0	13600.0	114000.0
0.5	0.3	Orig	92	32400.0	14100.0	125000.0
0.5	0.3	Orig	93	34300.0	14700.0	138000.0
0.5	0.3	Orig	94	36200.0	15200.0	152000.0
0.5	0.3	Orig	95	38300.0	15800.0	167000.0
0.5	0.3	Orig	96	40500.0	16400.0	185000.0
0.5	0.3	Orig	97	42700.0	17000.0	205000.0
0.5	0.3	Orig	98	45100.0	17600.0	226000.0
0.5	0.3	Orig	99	47600.0	18200.0	251000.0
0.5	0.3	Orig	100	50100.0	18900.0	277000.0
0.5		Truth	100	3198.0
0.5		Truth	99	3162.0
0.5		Truth	98	3126.0
0.5		Truth	97	3090.0
0.5		Truth	96	3054.0
0.5		Truth	95	3019.0
0.5		Truth	94	2985.0
0.5		Truth	93	2951.0
0.5		Truth	92	2917.0
0.5		Truth	91	2884.0
0.5		Truth	90	2851.0
0.5		Truth	89	2818.0
0.5		Truth	88	2786.0
0.5		Truth	87	2754.0
0.5		Truth	86	2722.0
0.5		Truth	85	2691.0
0.5		Truth	84	2660.0
0.5		Truth	83	2630.0
0.5		Truth	82	2600.0
0.5		Truth	81	2570.0
0.5		Truth	80	2540.0
0.5		Truth	79	2511.0
0.5		Truth	78	2483.0
0.5		Truth	77	2454.0
0.5		Truth	76	2426.0
0.5		Truth	75	2398.0
0.5		Truth	74	2371.0
0.5		Truth	73	2344.0
0.5		Truth	72	2317.0
0.5		Truth	71	2290.0
0.5		Truth	70	2264.0
0.5		Truth	69	2238.0
0.5		Truth	68	2213.0
0.5		Truth	67	2187.0
0.5		Truth	66	2162.0
0.5		Truth	65	2137.0
0.5		Truth	64	2113.0
0.5		Truth	63	2089.0
0.5		Truth	62	2065.0
0.5		Truth	61	2041.0
0.5		Truth	60	2018.0
0.5		Truth	59	1995.0
0.5		Truth	58	1972.0
0.5		Truth	57	1949.0
0.5		Truth	56	1927.0
0.5		Truth	55	1905.0
0.5		Truth	54	1883.0
0.5		Truth	53	1862.0
0.5		Truth	52	1840.0
0.5		Truth	51	1819.0
0.5		Truth	50	1798.0
0.5		Truth	49	1778.0
0.5		Truth	48	1757.0
0.5		Truth	47	1737.0
0.5		Truth	46	1717.0
0.5		Truth	45	1698.0
0.5		Truth	44	1678.0
0.5		Truth	43	1659.0
0.5		Truth	42	1640.0
0.5		Truth	41	1621.0
0.5		Truth	40	1603.0
0.5		Truth	39	1584.0
0.5		Truth	38	1566.0
0.5		Truth	37	1548.0
0.5		Truth	36	1531.0
0.5		Truth	35	1513.0
0.5		Truth	34	1496.0
0.5		Truth	33	1479.0
0.5		Truth	32	1462.0
0.5		Truth	31	1445.0
0.5		Truth	30	1428.0
0.5		Truth	29	1412.0
0.5		Truth	28	1396.0
0.5		Truth	27	1380.0
0.5		Truth	26	1364.0
0.5		Truth	25	1348.0
0.5		Truth	24	1333.0
0.5		Truth	23	1318.0
0.5		Truth	22	1303.0
0.5		Truth	21	1288.0
[truncated: 425 more rows]
