# Supplementary material for: Strong positive selection biases identity-by-descent-based inferences of recent demography and population structure in Plasmodium falciparum
Source: Nat Commun. 2024 Mar 20;15:2499. doi: 10.1038/s41467-024-46659-0 (PMC10954658; doi:10.1038/s41467-024-46659-0)
Supplement: Supplementary file 6 — Source Data File [file 41467_2024_46659_MOESM6_ESM.zip › Supplementary_Figure16/suppl_fig16a_ibd_coverage.csv]

SelfingRate	s	Chromosome	Start	End	Coverage	GwStart	InbreedingPotential
0.0	0.0	1	1	2	4515	1	0.015544535102020859
0.0	0.0	1	1501	1502	4899	1501	0.015544535102020859
0.0	0.0	1	3001	3002	5437	3001	0.015544535102020859
0.0	0.0	1	4501	4502	5685	4501	0.015544535102020859
0.0	0.0	1	6001	6002	5762	6001	0.015544535102020859
0.0	0.0	1	7501	7502	5868	7501	0.015544535102020859
0.0	0.0	1	9001	9002	6044	9001	0.015544535102020859
0.0	0.0	1	10501	10502	6089	10501	0.015544535102020859
0.0	0.0	1	12001	12002	6283	12001	0.015544535102020859
0.0	0.0	1	13501	13502	6916	13501	0.015544535102020859
0.0	0.0	1	15001	15002	7181	15001	0.015544535102020859
0.0	0.0	1	16501	16502	7617	16501	0.015544535102020859
0.0	0.0	1	18001	18002	7742	18001	0.015544535102020859
0.0	0.0	1	19501	19502	7856	19501	0.015544535102020859
0.0	0.0	1	21001	21002	8106	21001	0.015544535102020859
0.0	0.0	1	22501	22502	8353	22501	0.015544535102020859
0.0	0.0	1	24001	24002	8610	24001	0.015544535102020859
0.0	0.0	1	25501	25502	8696	25501	0.015544535102020859
0.0	0.0	1	27001	27002	8974	27001	0.015544535102020859
0.0	0.0	1	28501	28502	9193	28501	0.015544535102020859
0.0	0.0	1	30001	30002	9331	30001	0.015544535102020859
0.0	0.0	1	31501	31502	9401	31501	0.015544535102020859
0.0	0.0	1	33001	33002	9246	33001	0.015544535102020859
0.0	0.0	1	34501	34502	9204	34501	0.015544535102020859
0.0	0.0	1	36001	36002	9258	36001	0.015544535102020859
0.0	0.0	1	37501	37502	9115	37501	0.015544535102020859
0.0	0.0	1	39001	39002	8688	39001	0.015544535102020859
0.0	0.0	1	40501	40502	8829	40501	0.015544535102020859
0.0	0.0	1	42001	42002	8871	42001	0.015544535102020859
0.0	0.0	1	43501	43502	8539	43501	0.015544535102020859
0.0	0.0	1	45001	45002	8445	45001	0.015544535102020859
0.0	0.0	1	46501	46502	7983	46501	0.015544535102020859
0.0	0.0	1	48001	48002	7835	48001	0.015544535102020859
0.0	0.0	1	49501	49502	7699	49501	0.015544535102020859
0.0	0.0	1	51001	51002	7661	51001	0.015544535102020859
0.0	0.0	1	52501	52502	7581	52501	0.015544535102020859
0.0	0.0	1	54001	54002	7569	54001	0.015544535102020859
0.0	0.0	1	55501	55502	7492	55501	0.015544535102020859
0.0	0.0	1	57001	57002	7526	57001	0.015544535102020859
0.0	0.0	1	58501	58502	7569	58501	0.015544535102020859
0.0	0.0	1	60001	60002	7613	60001	0.015544535102020859
0.0	0.0	1	61501	61502	7541	61501	0.015544535102020859
0.0	0.0	1	63001	63002	7462	63001	0.015544535102020859
0.0	0.0	1	64501	64502	7610	64501	0.015544535102020859
0.0	0.0	1	66001	66002	7758	66001	0.015544535102020859
0.0	0.0	1	67501	67502	7929	67501	0.015544535102020859
0.0	0.0	1	69001	69002	8173	69001	0.015544535102020859
0.0	0.0	1	70501	70502	8156	70501	0.015544535102020859
0.0	0.0	1	72001	72002	8263	72001	0.015544535102020859
0.0	0.0	1	73501	73502	8189	73501	0.015544535102020859
0.0	0.0	1	75001	75002	8182	75001	0.015544535102020859
0.0	0.0	1	76501	76502	8237	76501	0.015544535102020859
0.0	0.0	1	78001	78002	8399	78001	0.015544535102020859
0.0	0.0	1	79501	79502	8657	79501	0.015544535102020859
0.0	0.0	1	81001	81002	8634	81001	0.015544535102020859
0.0	0.0	1	82501	82502	8863	82501	0.015544535102020859
0.0	0.0	1	84001	84002	8765	84001	0.015544535102020859
0.0	0.0	1	85501	85502	8670	85501	0.015544535102020859
0.0	0.0	1	87001	87002	8624	87001	0.015544535102020859
0.0	0.0	1	88501	88502	8604	88501	0.015544535102020859
0.0	0.0	1	90001	90002	8549	90001	0.015544535102020859
0.0	0.0	1	91501	91502	8662	91501	0.015544535102020859
0.0	0.0	1	93001	93002	8831	93001	0.015544535102020859
0.0	0.0	1	94501	94502	8604	94501	0.015544535102020859
0.0	0.0	1	96001	96002	8561	96001	0.015544535102020859
0.0	0.0	1	97501	97502	8663	97501	0.015544535102020859
0.0	0.0	1	99001	99002	8670	99001	0.015544535102020859
0.0	0.0	1	100501	100502	8512	100501	0.015544535102020859
0.0	0.0	1	102001	102002	8258	102001	0.015544535102020859
0.0	0.0	1	103501	103502	8499	103501	0.015544535102020859
0.0	0.0	1	105001	105002	8535	105001	0.015544535102020859
0.0	0.0	1	106501	106502	8623	106501	0.015544535102020859
0.0	0.0	1	108001	108002	8594	108001	0.015544535102020859
0.0	0.0	1	109501	109502	8467	109501	0.015544535102020859
0.0	0.0	1	111001	111002	8473	111001	0.015544535102020859
0.0	0.0	1	112501	112502	8469	112501	0.015544535102020859
0.0	0.0	1	114001	114002	7770	114001	0.015544535102020859
0.0	0.0	1	115501	115502	7729	115501	0.015544535102020859
0.0	0.0	1	117001	117002	7921	117001	0.015544535102020859
0.0	0.0	1	118501	118502	7762	118501	0.015544535102020859
0.0	0.0	1	120001	120002	7752	120001	0.015544535102020859
0.0	0.0	1	121501	121502	7930	121501	0.015544535102020859
0.0	0.0	1	123001	123002	8020	123001	0.015544535102020859
0.0	0.0	1	124501	124502	7998	124501	0.015544535102020859
0.0	0.0	1	126001	126002	7899	126001	0.015544535102020859
0.0	0.0	1	127501	127502	8081	127501	0.015544535102020859
0.0	0.0	1	129001	129002	8004	129001	0.015544535102020859
0.0	0.0	1	130501	130502	8050	130501	0.015544535102020859
0.0	0.0	1	132001	132002	8425	132001	0.015544535102020859
0.0	0.0	1	133501	133502	8460	133501	0.015544535102020859
0.0	0.0	1	135001	135002	8069	135001	0.015544535102020859
0.0	0.0	1	136501	136502	8034	136501	0.015544535102020859
0.0	0.0	1	138001	138002	7966	138001	0.015544535102020859
0.0	0.0	1	139501	139502	7999	139501	0.015544535102020859
0.0	0.0	1	141001	141002	8063	141001	0.015544535102020859
0.0	0.0	1	142501	142502	8031	142501	0.015544535102020859
0.0	0.0	1	144001	144002	7974	144001	0.015544535102020859
0.0	0.0	1	145501	145502	8017	145501	0.015544535102020859
0.0	0.0	1	147001	147002	8028	147001	0.015544535102020859
0.0	0.0	1	148501	148502	8097	148501	0.015544535102020859
0.0	0.0	1	150001	150002	8385	150001	0.015544535102020859
0.0	0.0	1	151501	151502	8419	151501	0.015544535102020859
0.0	0.0	1	153001	153002	8423	153001	0.015544535102020859
0.0	0.0	1	154501	154502	8300	154501	0.015544535102020859
0.0	0.0	1	156001	156002	8534	156001	0.015544535102020859
0.0	0.0	1	157501	157502	8559	157501	0.015544535102020859
0.0	0.0	1	159001	159002	8523	159001	0.015544535102020859
0.0	0.0	1	160501	160502	8507	160501	0.015544535102020859
0.0	0.0	1	162001	162002	8403	162001	0.015544535102020859
0.0	0.0	1	163501	163502	8447	163501	0.015544535102020859
0.0	0.0	1	165001	165002	8184	165001	0.015544535102020859
0.0	0.0	1	166501	166502	8287	166501	0.015544535102020859
0.0	0.0	1	168001	168002	8227	168001	0.015544535102020859
0.0	0.0	1	169501	169502	8001	169501	0.015544535102020859
0.0	0.0	1	171001	171002	8006	171001	0.015544535102020859
0.0	0.0	1	172501	172502	7969	172501	0.015544535102020859
0.0	0.0	1	174001	174002	7861	174001	0.015544535102020859
0.0	0.0	1	175501	175502	7833	175501	0.015544535102020859
0.0	0.0	1	177001	177002	7702	177001	0.015544535102020859
0.0	0.0	1	178501	178502	7764	178501	0.015544535102020859
0.0	0.0	1	180001	180002	7705	180001	0.015544535102020859
0.0	0.0	1	181501	181502	7830	181501	0.015544535102020859
0.0	0.0	1	183001	183002	7802	183001	0.015544535102020859
0.0	0.0	1	184501	184502	7725	184501	0.015544535102020859
0.0	0.0	1	186001	186002	7948	186001	0.015544535102020859
0.0	0.0	1	187501	187502	8081	187501	0.015544535102020859
0.0	0.0	1	189001	189002	8359	189001	0.015544535102020859
0.0	0.0	1	190501	190502	8311	190501	0.015544535102020859
0.0	0.0	1	192001	192002	8194	192001	0.015544535102020859
0.0	0.0	1	193501	193502	9210	193501	0.015544535102020859
0.0	0.0	1	195001	195002	9234	195001	0.015544535102020859
0.0	0.0	1	196501	196502	9402	196501	0.015544535102020859
0.0	0.0	1	198001	198002	9294	198001	0.015544535102020859
0.0	0.0	1	199501	199502	9379	199501	0.015544535102020859
0.0	0.0	1	201001	201002	9303	201001	0.015544535102020859
0.0	0.0	1	202501	202502	9248	202501	0.015544535102020859
0.0	0.0	1	204001	204002	9216	204001	0.015544535102020859
0.0	0.0	1	205501	205502	9342	205501	0.015544535102020859
0.0	0.0	1	207001	207002	9398	207001	0.015544535102020859
0.0	0.0	1	208501	208502	9516	208501	0.015544535102020859
0.0	0.0	1	210001	210002	9898	210001	0.015544535102020859
0.0	0.0	1	211501	211502	10098	211501	0.015544535102020859
0.0	0.0	1	213001	213002	9849	213001	0.015544535102020859
0.0	0.0	1	214501	214502	9922	214501	0.015544535102020859
0.0	0.0	1	216001	216002	9752	216001	0.015544535102020859
0.0	0.0	1	217501	217502	9947	217501	0.015544535102020859
0.0	0.0	1	219001	219002	9785	219001	0.015544535102020859
0.0	0.0	1	220501	220502	9980	220501	0.015544535102020859
0.0	0.0	1	222001	222002	9806	222001	0.015544535102020859
0.0	0.0	1	223501	223502	9883	223501	0.015544535102020859
0.0	0.0	1	225001	225002	10255	225001	0.015544535102020859
0.0	0.0	1	226501	226502	10281	226501	0.015544535102020859
0.0	0.0	1	228001	228002	9949	228001	0.015544535102020859
0.0	0.0	1	229501	229502	10290	229501	0.015544535102020859
0.0	0.0	1	231001	231002	10118	231001	0.015544535102020859
0.0	0.0	1	232501	232502	9491	232501	0.015544535102020859
0.0	0.0	1	234001	234002	9550	234001	0.015544535102020859
0.0	0.0	1	235501	235502	9553	235501	0.015544535102020859
0.0	0.0	1	237001	237002	9531	237001	0.015544535102020859
0.0	0.0	1	238501	238502	9289	238501	0.015544535102020859
0.0	0.0	1	240001	240002	9319	240001	0.015544535102020859
0.0	0.0	1	241501	241502	9339	241501	0.015544535102020859
0.0	0.0	1	243001	243002	9295	243001	0.015544535102020859
0.0	0.0	1	244501	244502	9014	244501	0.015544535102020859
0.0	0.0	1	246001	246002	8992	246001	0.015544535102020859
0.0	0.0	1	247501	247502	8712	247501	0.015544535102020859
0.0	0.0	1	249001	249002	8894	249001	0.015544535102020859
0.0	0.0	1	250501	250502	8700	250501	0.015544535102020859
0.0	0.0	1	252001	252002	8690	252001	0.015544535102020859
0.0	0.0	1	253501	253502	8151	253501	0.015544535102020859
0.0	0.0	1	255001	255002	8124	255001	0.015544535102020859
0.0	0.0	1	256501	256502	8226	256501	0.015544535102020859
0.0	0.0	1	258001	258002	7913	258001	0.015544535102020859
0.0	0.0	1	259501	259502	8106	259501	0.015544535102020859
0.0	0.0	1	261001	261002	8201	261001	0.015544535102020859
0.0	0.0	1	262501	262502	8440	262501	0.015544535102020859
0.0	0.0	1	264001	264002	8630	264001	0.015544535102020859
0.0	0.0	1	265501	265502	8696	265501	0.015544535102020859
0.0	0.0	1	267001	267002	9055	267001	0.015544535102020859
0.0	0.0	1	268501	268502	9019	268501	0.015544535102020859
0.0	0.0	1	270001	270002	8945	270001	0.015544535102020859
0.0	0.0	1	271501	271502	9016	271501	0.015544535102020859
0.0	0.0	1	273001	273002	9083	273001	0.015544535102020859
0.0	0.0	1	274501	274502	9257	274501	0.015544535102020859
0.0	0.0	1	276001	276002	9485	276001	0.015544535102020859
0.0	0.0	1	277501	277502	9523	277501	0.015544535102020859
0.0	0.0	1	279001	279002	9828	279001	0.015544535102020859
0.0	0.0	1	280501	280502	9743	280501	0.015544535102020859
0.0	0.0	1	282001	282002	9593	282001	0.015544535102020859
0.0	0.0	1	283501	283502	9442	283501	0.015544535102020859
0.0	0.0	1	285001	285002	9502	285001	0.015544535102020859
0.0	0.0	1	286501	286502	9313	286501	0.015544535102020859
0.0	0.0	1	288001	288002	9059	288001	0.015544535102020859
0.0	0.0	1	289501	289502	8837	289501	0.015544535102020859
0.0	0.0	1	291001	291002	9242	291001	0.015544535102020859
0.0	0.0	1	292501	292502	9138	292501	0.015544535102020859
0.0	0.0	1	294001	294002	9142	294001	0.015544535102020859
0.0	0.0	1	295501	295502	8863	295501	0.015544535102020859
0.0	0.0	1	297001	297002	9191	297001	0.015544535102020859
0.0	0.0	1	298501	298502	9169	298501	0.015544535102020859
0.0	0.0	1	300001	300002	8874	300001	0.015544535102020859
0.0	0.0	1	301501	301502	8824	301501	0.015544535102020859
0.0	0.0	1	303001	303002	8779	303001	0.015544535102020859
0.0	0.0	1	304501	304502	8824	304501	0.015544535102020859
0.0	0.0	1	306001	306002	8907	306001	0.015544535102020859
0.0	0.0	1	307501	307502	9167	307501	0.015544535102020859
0.0	0.0	1	309001	309002	9451	309001	0.015544535102020859
0.0	0.0	1	310501	310502	9478	310501	0.015544535102020859
0.0	0.0	1	312001	312002	9512	312001	0.015544535102020859
0.0	0.0	1	313501	313502	9497	313501	0.015544535102020859
0.0	0.0	1	315001	315002	9862	315001	0.015544535102020859
0.0	0.0	1	316501	316502	10017	316501	0.015544535102020859
0.0	0.0	1	318001	318002	9804	318001	0.015544535102020859
0.0	0.0	1	319501	319502	9806	319501	0.015544535102020859
0.0	0.0	1	321001	321002	9894	321001	0.015544535102020859
0.0	0.0	1	322501	322502	9922	322501	0.015544535102020859
0.0	0.0	1	324001	324002	9680	324001	0.015544535102020859
0.0	0.0	1	325501	325502	9648	325501	0.015544535102020859
0.0	0.0	1	327001	327002	9587	327001	0.015544535102020859
0.0	0.0	1	328501	328502	9684	328501	0.015544535102020859
0.0	0.0	1	330001	330002	9209	330001	0.015544535102020859
0.0	0.0	1	331501	331502	9329	331501	0.015544535102020859
0.0	0.0	1	333001	333002	9468	333001	0.015544535102020859
0.0	0.0	1	334501	334502	9560	334501	0.015544535102020859
0.0	0.0	1	336001	336002	9486	336001	0.015544535102020859
0.0	0.0	1	337501	337502	9425	337501	0.015544535102020859
0.0	0.0	1	339001	339002	9394	339001	0.015544535102020859
0.0	0.0	1	340501	340502	9379	340501	0.015544535102020859
0.0	0.0	1	342001	342002	9347	342001	0.015544535102020859
0.0	0.0	1	343501	343502	9160	343501	0.015544535102020859
0.0	0.0	1	345001	345002	8977	345001	0.015544535102020859
0.0	0.0	1	346501	346502	8902	346501	0.015544535102020859
0.0	0.0	1	348001	348002	8333	348001	0.015544535102020859
0.0	0.0	1	349501	349502	8240	349501	0.015544535102020859
0.0	0.0	1	351001	351002	8403	351001	0.015544535102020859
0.0	0.0	1	352501	352502	8187	352501	0.015544535102020859
0.0	0.0	1	354001	354002	8001	354001	0.015544535102020859
0.0	0.0	1	355501	355502	7855	355501	0.015544535102020859
0.0	0.0	1	357001	357002	7808	357001	0.015544535102020859
0.0	0.0	1	358501	358502	7847	358501	0.015544535102020859
0.0	0.0	1	360001	360002	7837	360001	0.015544535102020859
0.0	0.0	1	361501	361502	7805	361501	0.015544535102020859
0.0	0.0	1	363001	363002	7895	363001	0.015544535102020859
0.0	0.0	1	364501	364502	7743	364501	0.015544535102020859
0.0	0.0	1	366001	366002	8022	366001	0.015544535102020859
0.0	0.0	1	367501	367502	8058	367501	0.015544535102020859
0.0	0.0	1	369001	369002	7728	369001	0.015544535102020859
0.0	0.0	1	370501	370502	7610	370501	0.015544535102020859
0.0	0.0	1	372001	372002	7463	372001	0.015544535102020859
0.0	0.0	1	373501	373502	7598	373501	0.015544535102020859
0.0	0.0	1	375001	375002	7515	375001	0.015544535102020859
0.0	0.0	1	376501	376502	7932	376501	0.015544535102020859
0.0	0.0	1	378001	378002	7929	378001	0.015544535102020859
0.0	0.0	1	379501	379502	7879	379501	0.015544535102020859
0.0	0.0	1	381001	381002	7723	381001	0.015544535102020859
0.0	0.0	1	382501	382502	7586	382501	0.015544535102020859
0.0	0.0	1	384001	384002	7592	384001	0.015544535102020859
0.0	0.0	1	385501	385502	7381	385501	0.015544535102020859
0.0	0.0	1	387001	387002	7509	387001	0.015544535102020859
0.0	0.0	1	388501	388502	7455	388501	0.015544535102020859
0.0	0.0	1	390001	390002	7481	390001	0.015544535102020859
0.0	0.0	1	391501	391502	7427	391501	0.015544535102020859
0.0	0.0	1	393001	393002	7071	393001	0.015544535102020859
0.0	0.0	1	394501	394502	7114	394501	0.015544535102020859
0.0	0.0	1	396001	396002	7166	396001	0.015544535102020859
0.0	0.0	1	397501	397502	7195	397501	0.015544535102020859
0.0	0.0	1	399001	399002	7159	399001	0.015544535102020859
0.0	0.0	1	400501	400502	6952	400501	0.015544535102020859
0.0	0.0	1	402001	402002	6921	402001	0.015544535102020859
0.0	0.0	1	403501	403502	7136	403501	0.015544535102020859
0.0	0.0	1	405001	405002	6828	405001	0.015544535102020859
0.0	0.0	1	406501	406502	6801	406501	0.015544535102020859
0.0	0.0	1	408001	408002	6729	408001	0.015544535102020859
0.0	0.0	1	409501	409502	6574	409501	0.015544535102020859
0.0	0.0	1	411001	411002	6334	411001	0.015544535102020859
0.0	0.0	1	412501	412502	6361	412501	0.015544535102020859
0.0	0.0	1	414001	414002	6465	414001	0.015544535102020859
0.0	0.0	1	415501	415502	6466	415501	0.015544535102020859
0.0	0.0	1	417001	417002	6476	417001	0.015544535102020859
0.0	0.0	1	418501	418502	6654	418501	0.015544535102020859
0.0	0.0	1	420001	420002	6603	420001	0.015544535102020859
0.0	0.0	1	421501	421502	7308	421501	0.015544535102020859
0.0	0.0	1	423001	423002	7769	423001	0.015544535102020859
0.0	0.0	1	424501	424502	7685	424501	0.015544535102020859
0.0	0.0	1	426001	426002	7594	426001	0.015544535102020859
0.0	0.0	1	427501	427502	7810	427501	0.015544535102020859
0.0	0.0	1	429001	429002	8048	429001	0.015544535102020859
0.0	0.0	1	430501	430502	8185	430501	0.015544535102020859
0.0	0.0	1	432001	432002	7980	432001	0.015544535102020859
0.0	0.0	1	433501	433502	7955	433501	0.015544535102020859
0.0	0.0	1	435001	435002	7951	435001	0.015544535102020859
0.0	0.0	1	436501	436502	7906	436501	0.015544535102020859
0.0	0.0	1	438001	438002	7993	438001	0.015544535102020859
0.0	0.0	1	439501	439502	8022	439501	0.015544535102020859
0.0	0.0	1	441001	441002	8081	441001	0.015544535102020859
0.0	0.0	1	442501	442502	8129	442501	0.015544535102020859
0.0	0.0	1	444001	444002	8197	444001	0.015544535102020859
0.0	0.0	1	445501	445502	8238	445501	0.015544535102020859
0.0	0.0	1	447001	447002	8231	447001	0.015544535102020859
0.0	0.0	1	448501	448502	8475	448501	0.015544535102020859
0.0	0.0	1	450001	450002	8554	450001	0.015544535102020859
0.0	0.0	1	451501	451502	8693	451501	0.015544535102020859
0.0	0.0	1	453001	453002	8640	453001	0.015544535102020859
0.0	0.0	1	454501	454502	8504	454501	0.015544535102020859
0.0	0.0	1	456001	456002	8570	456001	0.015544535102020859
0.0	0.0	1	457501	457502	8635	457501	0.015544535102020859
0.0	0.0	1	459001	459002	8722	459001	0.015544535102020859
0.0	0.0	1	460501	460502	8510	460501	0.015544535102020859
0.0	0.0	1	462001	462002	8139	462001	0.015544535102020859
0.0	0.0	1	463501	463502	8032	463501	0.015544535102020859
0.0	0.0	1	465001	465002	8072	465001	0.015544535102020859
0.0	0.0	1	466501	466502	8141	466501	0.015544535102020859
0.0	0.0	1	468001	468002	7997	468001	0.015544535102020859
0.0	0.0	1	469501	469502	8067	469501	0.015544535102020859
0.0	0.0	1	471001	471002	8140	471001	0.015544535102020859
0.0	0.0	1	472501	472502	8156	472501	0.015544535102020859
0.0	0.0	1	474001	474002	7983	474001	0.015544535102020859
0.0	0.0	1	475501	475502	7518	475501	0.015544535102020859
0.0	0.0	1	477001	477002	7406	477001	0.015544535102020859
0.0	0.0	1	478501	478502	7401	478501	0.015544535102020859
0.0	0.0	1	480001	480002	7433	480001	0.015544535102020859
0.0	0.0	1	481501	481502	7464	481501	0.015544535102020859
0.0	0.0	1	483001	483002	6997	483001	0.015544535102020859
0.0	0.0	1	484501	484502	7182	484501	0.015544535102020859
0.0	0.0	1	486001	486002	7048	486001	0.015544535102020859
0.0	0.0	1	487501	487502	7152	487501	0.015544535102020859
0.0	0.0	1	489001	489002	7055	489001	0.015544535102020859
0.0	0.0	1	490501	490502	7051	490501	0.015544535102020859
0.0	0.0	1	492001	492002	7041	492001	0.015544535102020859
0.0	0.0	1	493501	493502	7548	493501	0.015544535102020859
0.0	0.0	1	495001	495002	7577	495001	0.015544535102020859
0.0	0.0	1	496501	496502	7511	496501	0.015544535102020859
0.0	0.0	1	498001	498002	7320	498001	0.015544535102020859
0.0	0.0	1	499501	499502	7249	499501	0.015544535102020859
0.0	0.0	1	501001	501002	7268	501001	0.015544535102020859
0.0	0.0	1	502501	502502	7274	502501	0.015544535102020859
0.0	0.0	1	504001	504002	7080	504001	0.015544535102020859
0.0	0.0	1	505501	505502	7004	505501	0.015544535102020859
0.0	0.0	1	507001	507002	7052	507001	0.015544535102020859
0.0	0.0	1	508501	508502	6989	508501	0.015544535102020859
0.0	0.0	1	510001	510002	7053	510001	0.015544535102020859
0.0	0.0	1	511501	511502	7042	511501	0.015544535102020859
0.0	0.0	1	513001	513002	6988	513001	0.015544535102020859
0.0	0.0	1	514501	514502	7035	514501	0.015544535102020859
0.0	0.0	1	516001	516002	7149	516001	0.015544535102020859
0.0	0.0	1	517501	517502	7186	517501	0.015544535102020859
0.0	0.0	1	519001	519002	7134	519001	0.015544535102020859
0.0	0.0	1	520501	520502	7388	520501	0.015544535102020859
0.0	0.0	1	522001	522002	7413	522001	0.015544535102020859
0.0	0.0	1	523501	523502	6910	523501	0.015544535102020859
0.0	0.0	1	525001	525002	6875	525001	0.015544535102020859
0.0	0.0	1	526501	526502	6813	526501	0.015544535102020859
0.0	0.0	1	528001	528002	7164	528001	0.015544535102020859
0.0	0.0	1	529501	529502	7076	529501	0.015544535102020859
0.0	0.0	1	531001	531002	7042	531001	0.015544535102020859
0.0	0.0	1	532501	532502	7033	532501	0.015544535102020859
0.0	0.0	1	534001	534002	6857	534001	0.015544535102020859
0.0	0.0	1	535501	535502	6862	535501	0.015544535102020859
0.0	0.0	1	537001	537002	6910	537001	0.015544535102020859
0.0	0.0	1	538501	538502	6779	538501	0.015544535102020859
0.0	0.0	1	540001	540002	6840	540001	0.015544535102020859
0.0	0.0	1	541501	541502	6672	541501	0.015544535102020859
0.0	0.0	1	543001	543002	6709	543001	0.015544535102020859
0.0	0.0	1	544501	544502	6891	544501	0.015544535102020859
0.0	0.0	1	546001	546002	6888	546001	0.015544535102020859
0.0	0.0	1	547501	547502	7037	547501	0.015544535102020859
0.0	0.0	1	549001	549002	7220	549001	0.015544535102020859
0.0	0.0	1	550501	550502	7218	550501	0.015544535102020859
0.0	0.0	1	552001	552002	7146	552001	0.015544535102020859
0.0	0.0	1	553501	553502	6985	553501	0.015544535102020859
0.0	0.0	1	555001	555002	6975	555001	0.015544535102020859
0.0	0.0	1	556501	556502	7016	556501	0.015544535102020859
0.0	0.0	1	558001	558002	7018	558001	0.015544535102020859
0.0	0.0	1	559501	559502	6747	559501	0.015544535102020859
0.0	0.0	1	561001	561002	6619	561001	0.015544535102020859
0.0	0.0	1	562501	562502	6567	562501	0.015544535102020859
0.0	0.0	1	564001	564002	6355	564001	0.015544535102020859
0.0	0.0	1	565501	565502	6312	565501	0.015544535102020859
0.0	0.0	1	567001	567002	6332	567001	0.015544535102020859
0.0	0.0	1	568501	568502	6295	568501	0.015544535102020859
0.0	0.0	1	570001	570002	6575	570001	0.015544535102020859
0.0	0.0	1	571501	571502	6587	571501	0.015544535102020859
0.0	0.0	1	573001	573002	6987	573001	0.015544535102020859
0.0	0.0	1	574501	574502	7201	574501	0.015544535102020859
0.0	0.0	1	576001	576002	7217	576001	0.015544535102020859
0.0	0.0	1	577501	577502	7207	577501	0.015544535102020859
0.0	0.0	1	579001	579002	7124	579001	0.015544535102020859
0.0	0.0	1	580501	580502	7371	580501	0.015544535102020859
0.0	0.0	1	582001	582002	7534	582001	0.015544535102020859
0.0	0.0	1	583501	583502	7638	583501	0.015544535102020859
0.0	0.0	1	585001	585002	7612	585001	0.015544535102020859
0.0	0.0	1	586501	586502	7600	586501	0.015544535102020859
0.0	0.0	1	588001	588002	7580	588001	0.015544535102020859
0.0	0.0	1	589501	589502	7708	589501	0.015544535102020859
0.0	0.0	1	591001	591002	7856	591001	0.015544535102020859
0.0	0.0	1	592501	592502	7826	592501	0.015544535102020859
0.0	0.0	1	594001	594002	7883	594001	0.015544535102020859
0.0	0.0	1	595501	595502	7858	595501	0.015544535102020859
0.0	0.0	1	597001	597002	7948	597001	0.015544535102020859
0.0	0.0	1	598501	598502	7891	598501	0.015544535102020859
0.0	0.0	1	600001	600002	7817	600001	0.015544535102020859
0.0	0.0	1	601501	601502	7880	601501	0.015544535102020859
0.0	0.0	1	603001	603002	7929	603001	0.015544535102020859
0.0	0.0	1	604501	604502	8134	604501	0.015544535102020859
0.0	0.0	1	606001	606002	7905	606001	0.015544535102020859
0.0	0.0	1	607501	607502	8062	607501	0.015544535102020859
0.0	0.0	1	609001	609002	8151	609001	0.015544535102020859
0.0	0.0	1	610501	610502	8483	610501	0.015544535102020859
0.0	0.0	1	612001	612002	8402	612001	0.015544535102020859
0.0	0.0	1	613501	613502	8520	613501	0.015544535102020859
0.0	0.0	1	615001	615002	9017	615001	0.015544535102020859
0.0	0.0	1	616501	616502	8934	616501	0.015544535102020859
0.0	0.0	1	618001	618002	9016	618001	0.015544535102020859
0.0	0.0	1	619501	619502	9041	619501	0.015544535102020859
0.0	0.0	1	621001	621002	8943	621001	0.015544535102020859
0.0	0.0	1	622501	622502	8955	622501	0.015544535102020859
0.0	0.0	1	624001	624002	8654	624001	0.015544535102020859
0.0	0.0	1	625501	625502	8721	625501	0.015544535102020859
0.0	0.0	1	627001	627002	8571	627001	0.015544535102020859
0.0	0.0	1	628501	628502	8666	628501	0.015544535102020859
0.0	0.0	1	630001	630002	8704	630001	0.015544535102020859
0.0	0.0	1	631501	631502	9267	631501	0.015544535102020859
0.0	0.0	1	633001	633002	9331	633001	0.015544535102020859
0.0	0.0	1	634501	634502	9384	634501	0.015544535102020859
0.0	0.0	1	636001	636002	9525	636001	0.015544535102020859
0.0	0.0	1	637501	637502	9429	637501	0.015544535102020859
0.0	0.0	1	639001	639002	9322	639001	0.015544535102020859
0.0	0.0	1	640501	640502	9199	640501	0.015544535102020859
0.0	0.0	1	642001	642002	9228	642001	0.015544535102020859
0.0	0.0	1	643501	643502	9365	643501	0.015544535102020859
0.0	0.0	1	645001	645002	9137	645001	0.015544535102020859
0.0	0.0	1	646501	646502	9191	646501	0.015544535102020859
0.0	0.0	1	648001	648002	9204	648001	0.015544535102020859
0.0	0.0	1	649501	649502	9420	649501	0.015544535102020859
0.0	0.0	1	651001	651002	9337	651001	0.015544535102020859
0.0	0.0	1	652501	652502	9385	652501	0.015544535102020859
0.0	0.0	1	654001	654002	9754	654001	0.015544535102020859
0.0	0.0	1	655501	655502	9837	655501	0.015544535102020859
0.0	0.0	1	657001	657002	9337	657001	0.015544535102020859
0.0	0.0	1	658501	658502	9362	658501	0.015544535102020859
0.0	0.0	1	660001	660002	9412	660001	0.015544535102020859
0.0	0.0	1	661501	661502	9483	661501	0.015544535102020859
0.0	0.0	1	663001	663002	9931	663001	0.015544535102020859
0.0	0.0	1	664501	664502	9996	664501	0.015544535102020859
0.0	0.0	1	666001	666002	9513	666001	0.015544535102020859
0.0	0.0	1	667501	667502	9443	667501	0.015544535102020859
0.0	0.0	1	669001	669002	9625	669001	0.015544535102020859
0.0	0.0	1	670501	670502	9451	670501	0.015544535102020859
0.0	0.0	1	672001	672002	9642	672001	0.015544535102020859
0.0	0.0	1	673501	673502	9749	673501	0.015544535102020859
0.0	0.0	1	675001	675002	9891	675001	0.015544535102020859
0.0	0.0	1	676501	676502	9741	676501	0.015544535102020859
0.0	0.0	1	678001	678002	9326	678001	0.015544535102020859
0.0	0.0	1	679501	679502	9370	679501	0.015544535102020859
0.0	0.0	1	681001	681002	9215	681001	0.015544535102020859
0.0	0.0	1	682501	682502	9469	682501	0.015544535102020859
0.0	0.0	1	684001	684002	9402	684001	0.015544535102020859
0.0	0.0	1	685501	685502	9219	685501	0.015544535102020859
0.0	0.0	1	687001	687002	9322	687001	0.015544535102020859
0.0	0.0	1	688501	688502	9157	688501	0.015544535102020859
0.0	0.0	1	690001	690002	9116	690001	0.015544535102020859
0.0	0.0	1	691501	691502	8691	691501	0.015544535102020859
0.0	0.0	1	693001	693002	9093	693001	0.015544535102020859
0.0	0.0	1	694501	694502	9114	694501	0.015544535102020859
0.0	0.0	1	696001	696002	8600	696001	0.015544535102020859
0.0	0.0	1	697501	697502	8561	697501	0.015544535102020859
0.0	0.0	1	699001	699002	7928	699001	0.015544535102020859
0.0	0.0	1	700501	700502	7817	700501	0.015544535102020859
0.0	0.0	1	702001	702002	7652	702001	0.015544535102020859
0.0	0.0	1	703501	703502	7750	703501	0.015544535102020859
0.0	0.0	1	705001	705002	7664	705001	0.015544535102020859
0.0	0.0	1	706501	706502	8705	706501	0.015544535102020859
0.0	0.0	1	708001	708002	8663	708001	0.015544535102020859
0.0	0.0	1	709501	709502	8676	709501	0.015544535102020859
0.0	0.0	1	711001	711002	9016	711001	0.015544535102020859
0.0	0.0	1	712501	712502	9388	712501	0.015544535102020859
0.0	0.0	1	714001	714002	9622	714001	0.015544535102020859
0.0	0.0	1	715501	715502	9618	715501	0.015544535102020859
0.0	0.0	1	717001	717002	9415	717001	0.015544535102020859
0.0	0.0	1	718501	718502	9575	718501	0.015544535102020859
0.0	0.0	1	720001	720002	9624	720001	0.015544535102020859
0.0	0.0	1	721501	721502	9642	721501	0.015544535102020859
0.0	0.0	1	723001	723002	9580	723001	0.015544535102020859
0.0	0.0	1	724501	724502	9954	724501	0.015544535102020859
0.0	0.0	1	726001	726002	9994	726001	0.015544535102020859
0.0	0.0	1	727501	727502	9798	727501	0.015544535102020859
0.0	0.0	1	729001	729002	9605	729001	0.015544535102020859
0.0	0.0	1	730501	730502	9649	730501	0.015544535102020859
0.0	0.0	1	732001	732002	9412	732001	0.015544535102020859
0.0	0.0	1	733501	733502	9358	733501	0.015544535102020859
0.0	0.0	1	735001	735002	9135	735001	0.015544535102020859
0.0	0.0	1	736501	736502	9167	736501	0.015544535102020859
0.0	0.0	1	738001	738002	9240	738001	0.015544535102020859
0.0	0.0	1	739501	739502	9268	739501	0.015544535102020859
0.0	0.0	1	741001	741002	9268	741001	0.015544535102020859
0.0	0.0	1	742501	742502	9619	742501	0.015544535102020859
0.0	0.0	1	744001	744002	8920	744001	0.015544535102020859
0.0	0.0	1	745501	745502	8530	745501	0.015544535102020859
0.0	0.0	1	747001	747002	8657	747001	0.015544535102020859
0.0	0.0	1	748501	748502	8511	748501	0.015544535102020859
0.0	0.0	1	750001	750002	8547	750001	0.015544535102020859
0.0	0.0	1	751501	751502	8531	751501	0.015544535102020859
0.0	0.0	1	753001	753002	8359	753001	0.015544535102020859
0.0	0.0	1	754501	754502	8150	754501	0.015544535102020859
0.0	0.0	1	756001	756002	8160	756001	0.015544535102020859
0.0	0.0	1	757501	757502	8153	757501	0.015544535102020859
0.0	0.0	1	759001	759002	8155	759001	0.015544535102020859
0.0	0.0	1	760501	760502	8220	760501	0.015544535102020859
0.0	0.0	1	762001	762002	8175	762001	0.015544535102020859
0.0	0.0	1	763501	763502	8150	763501	0.015544535102020859
0.0	0.0	1	765001	765002	7853	765001	0.015544535102020859
0.0	0.0	1	766501	766502	7759	766501	0.015544535102020859
0.0	0.0	1	768001	768002	7753	768001	0.015544535102020859
0.0	0.0	1	769501	769502	7832	769501	0.015544535102020859
0.0	0.0	1	771001	771002	8153	771001	0.015544535102020859
0.0	0.0	1	772501	772502	8025	772501	0.015544535102020859
0.0	0.0	1	774001	774002	8153	774001	0.015544535102020859
0.0	0.0	1	775501	775502	8214	775501	0.015544535102020859
0.0	0.0	1	777001	777002	8273	777001	0.015544535102020859
0.0	0.0	1	778501	778502	7900	778501	0.015544535102020859
0.0	0.0	1	780001	780002	7809	780001	0.015544535102020859
0.0	0.0	1	781501	781502	7706	781501	0.015544535102020859
0.0	0.0	1	783001	783002	7629	783001	0.015544535102020859
0.0	0.0	1	784501	784502	7660	784501	0.015544535102020859
0.0	0.0	1	786001	786002	7685	786001	0.015544535102020859
0.0	0.0	1	787501	787502	7757	787501	0.015544535102020859
0.0	0.0	1	789001	789002	7735	789001	0.015544535102020859
0.0	0.0	1	790501	790502	7547	790501	0.015544535102020859
0.0	0.0	1	792001	792002	7459	792001	0.015544535102020859
0.0	0.0	1	793501	793502	7544	793501	0.015544535102020859
0.0	0.0	1	795001	795002	7746	795001	0.015544535102020859
0.0	0.0	1	796501	796502	7910	796501	0.015544535102020859
0.0	0.0	1	798001	798002	7834	798001	0.015544535102020859
0.0	0.0	1	799501	799502	7760	799501	0.015544535102020859
0.0	0.0	1	801001	801002	7676	801001	0.015544535102020859
0.0	0.0	1	802501	802502	7439	802501	0.015544535102020859
0.0	0.0	1	804001	804002	7406	804001	0.015544535102020859
0.0	0.0	1	805501	805502	7439	805501	0.015544535102020859
0.0	0.0	1	807001	807002	7483	807001	0.015544535102020859
0.0	0.0	1	808501	808502	7326	808501	0.015544535102020859
0.0	0.0	1	810001	810002	7254	810001	0.015544535102020859
0.0	0.0	1	811501	811502	7473	811501	0.015544535102020859
0.0	0.0	1	813001	813002	7208	813001	0.015544535102020859
0.0	0.0	1	814501	814502	7147	814501	0.015544535102020859
0.0	0.0	1	816001	816002	6974	816001	0.015544535102020859
0.0	0.0	1	817501	817502	6668	817501	0.015544535102020859
0.0	0.0	1	819001	819002	6714	819001	0.015544535102020859
0.0	0.0	1	820501	820502	6803	820501	0.015544535102020859
0.0	0.0	1	822001	822002	6890	822001	0.015544535102020859
0.0	0.0	1	823501	823502	6843	823501	0.015544535102020859
0.0	0.0	1	825001	825002	6706	825001	0.015544535102020859
0.0	0.0	1	826501	826502	6983	826501	0.015544535102020859
0.0	0.0	1	828001	828002	6916	828001	0.015544535102020859
0.0	0.0	1	829501	829502	7128	829501	0.015544535102020859
0.0	0.0	1	831001	831002	7061	831001	0.015544535102020859
0.0	0.0	1	832501	832502	7172	832501	0.015544535102020859
0.0	0.0	1	834001	834002	7211	834001	0.015544535102020859
0.0	0.0	1	835501	835502	7122	835501	0.015544535102020859
0.0	0.0	1	837001	837002	7143	837001	0.015544535102020859
0.0	0.0	1	838501	838502	7224	838501	0.015544535102020859
0.0	0.0	1	840001	840002	7217	840001	0.015544535102020859
0.0	0.0	1	841501	841502	7188	841501	0.015544535102020859
0.0	0.0	1	843001	843002	7130	843001	0.015544535102020859
0.0	0.0	1	844501	844502	7095	844501	0.015544535102020859
0.0	0.0	1	846001	846002	7073	846001	0.015544535102020859
0.0	0.0	1	847501	847502	7076	847501	0.015544535102020859
0.0	0.0	1	849001	849002	7028	849001	0.015544535102020859
0.0	0.0	1	850501	850502	6839	850501	0.015544535102020859
0.0	0.0	1	852001	852002	6820	852001	0.015544535102020859
0.0	0.0	1	853501	853502	6785	853501	0.015544535102020859
0.0	0.0	1	855001	855002	6800	855001	0.015544535102020859
0.0	0.0	1	856501	856502	6743	856501	0.015544535102020859
0.0	0.0	1	858001	858002	6767	858001	0.015544535102020859
0.0	0.0	1	859501	859502	6682	859501	0.015544535102020859
0.0	0.0	1	861001	861002	6719	861001	0.015544535102020859
0.0	0.0	1	862501	862502	6830	862501	0.015544535102020859
0.0	0.0	1	864001	864002	6576	864001	0.015544535102020859
0.0	0.0	1	865501	865502	6490	865501	0.015544535102020859
0.0	0.0	1	867001	867002	6494	867001	0.015544535102020859
0.0	0.0	1	868501	868502	6706	868501	0.015544535102020859
0.0	0.0	1	870001	870002	6726	870001	0.015544535102020859
0.0	0.0	1	871501	871502	6749	871501	0.015544535102020859
0.0	0.0	1	873001	873002	6776	873001	0.015544535102020859
0.0	0.0	1	874501	874502	6894	874501	0.015544535102020859
0.0	0.0	1	876001	876002	7014	876001	0.015544535102020859
0.0	0.0	1	877501	877502	6733	877501	0.015544535102020859
0.0	0.0	1	879001	879002	6740	879001	0.015544535102020859
0.0	0.0	1	880501	880502	6741	880501	0.015544535102020859
0.0	0.0	1	882001	882002	6832	882001	0.015544535102020859
0.0	0.0	1	883501	883502	6656	883501	0.015544535102020859
0.0	0.0	1	885001	885002	6765	885001	0.015544535102020859
0.0	0.0	1	886501	886502	6748	886501	0.015544535102020859
0.0	0.0	1	888001	888002	6960	888001	0.015544535102020859
0.0	0.0	1	889501	889502	7099	889501	0.015544535102020859
0.0	0.0	1	891001	891002	7167	891001	0.015544535102020859
0.0	0.0	1	892501	892502	7066	892501	0.015544535102020859
0.0	0.0	1	894001	894002	7272	894001	0.015544535102020859
0.0	0.0	1	895501	895502	7316	895501	0.015544535102020859
0.0	0.0	1	897001	897002	7272	897001	0.015544535102020859
0.0	0.0	1	898501	898502	7147	898501	0.015544535102020859
0.0	0.0	1	900001	900002	7233	900001	0.015544535102020859
0.0	0.0	1	901501	901502	7187	901501	0.015544535102020859
0.0	0.0	1	903001	903002	7366	903001	0.015544535102020859
0.0	0.0	1	904501	904502	7433	904501	0.015544535102020859
0.0	0.0	1	906001	906002	7547	906001	0.015544535102020859
0.0	0.0	1	907501	907502	7494	907501	0.015544535102020859
0.0	0.0	1	909001	909002	7664	909001	0.015544535102020859
0.0	0.0	1	910501	910502	7831	910501	0.015544535102020859
0.0	0.0	1	912001	912002	7793	912001	0.015544535102020859
0.0	0.0	1	913501	913502	7846	913501	0.015544535102020859
0.0	0.0	1	915001	915002	7875	915001	0.015544535102020859
0.0	0.0	1	916501	916502	8251	916501	0.015544535102020859
0.0	0.0	1	918001	918002	8579	918001	0.015544535102020859
0.0	0.0	1	919501	919502	8597	919501	0.015544535102020859
0.0	0.0	1	921001	921002	8537	921001	0.015544535102020859
0.0	0.0	1	922501	922502	8502	922501	0.015544535102020859
0.0	0.0	1	924001	924002	8602	924001	0.015544535102020859
0.0	0.0	1	925501	925502	8617	925501	0.015544535102020859
0.0	0.0	1	927001	927002	8845	927001	0.015544535102020859
0.0	0.0	1	928501	928502	8871	928501	0.015544535102020859
0.0	0.0	1	930001	930002	8696	930001	0.015544535102020859
0.0	0.0	1	931501	931502	8723	931501	0.015544535102020859
0.0	0.0	1	933001	933002	8869	933001	0.015544535102020859
0.0	0.0	1	934501	934502	8835	934501	0.015544535102020859
0.0	0.0	1	936001	936002	8854	936001	0.015544535102020859
0.0	0.0	1	937501	937502	8947	937501	0.015544535102020859
0.0	0.0	1	939001	939002	8946	939001	0.015544535102020859
0.0	0.0	1	940501	940502	9256	940501	0.015544535102020859
0.0	0.0	1	942001	942002	9422	942001	0.015544535102020859
0.0	0.0	1	943501	943502	9077	943501	0.015544535102020859
0.0	0.0	1	945001	945002	9169	945001	0.015544535102020859
0.0	0.0	1	946501	946502	9246	946501	0.015544535102020859
0.0	0.0	1	948001	948002	9239	948001	0.015544535102020859
0.0	0.0	1	949501	949502	9102	949501	0.015544535102020859
0.0	0.0	1	951001	951002	9335	951001	0.015544535102020859
0.0	0.0	1	952501	952502	9396	952501	0.015544535102020859
0.0	0.0	1	954001	954002	9394	954001	0.015544535102020859
0.0	0.0	1	955501	955502	8912	955501	0.015544535102020859
0.0	0.0	1	957001	957002	9169	957001	0.015544535102020859
0.0	0.0	1	958501	958502	8652	958501	0.015544535102020859
0.0	0.0	1	960001	960002	8586	960001	0.015544535102020859
0.0	0.0	1	961501	961502	8404	961501	0.015544535102020859
0.0	0.0	1	963001	963002	8344	963001	0.015544535102020859
0.0	0.0	1	964501	964502	8465	964501	0.015544535102020859
0.0	0.0	1	966001	966002	8439	966001	0.015544535102020859
0.0	0.0	1	967501	967502	8329	967501	0.015544535102020859
0.0	0.0	1	969001	969002	8357	969001	0.015544535102020859
0.0	0.0	1	970501	970502	8403	970501	0.015544535102020859
0.0	0.0	1	972001	972002	8136	972001	0.015544535102020859
0.0	0.0	1	973501	973502	8618	973501	0.015544535102020859
0.0	0.0	1	975001	975002	8506	975001	0.015544535102020859
0.0	0.0	1	976501	976502	8413	976501	0.015544535102020859
0.0	0.0	1	978001	978002	8250	978001	0.015544535102020859
0.0	0.0	1	979501	979502	8325	979501	0.015544535102020859
0.0	0.0	1	981001	981002	8100	981001	0.015544535102020859
0.0	0.0	1	982501	982502	8058	982501	0.015544535102020859
0.0	0.0	1	984001	984002	8094	984001	0.015544535102020859
0.0	0.0	1	985501	985502	8125	985501	0.015544535102020859
0.0	0.0	1	987001	987002	8117	987001	0.015544535102020859
0.0	0.0	1	988501	988502	8080	988501	0.015544535102020859
0.0	0.0	1	990001	990002	7896	990001	0.015544535102020859
0.0	0.0	1	991501	991502	8036	991501	0.015544535102020859
0.0	0.0	1	993001	993002	8046	993001	0.015544535102020859
0.0	0.0	1	994501	994502	7991	994501	0.015544535102020859
0.0	0.0	1	996001	996002	7941	996001	0.015544535102020859
0.0	0.0	1	997501	997502	7841	997501	0.015544535102020859
0.0	0.0	1	999001	999002	7785	999001	0.015544535102020859
0.0	0.0	1	1000501	1000502	7931	1000501	0.015544535102020859
0.0	0.0	1	1002001	1002002	8011	1002001	0.015544535102020859
0.0	0.0	1	1003501	1003502	7886	1003501	0.015544535102020859
0.0	0.0	1	1005001	1005002	7810	1005001	0.015544535102020859
0.0	0.0	1	1006501	1006502	7917	1006501	0.015544535102020859
0.0	0.0	1	1008001	1008002	7468	1008001	0.015544535102020859
0.0	0.0	1	1009501	1009502	7395	1009501	0.015544535102020859
0.0	0.0	1	1011001	1011002	7317	1011001	0.015544535102020859
0.0	0.0	1	1012501	1012502	7173	1012501	0.015544535102020859
0.0	0.0	1	1014001	1014002	7220	1014001	0.015544535102020859
0.0	0.0	1	1015501	1015502	7188	1015501	0.015544535102020859
0.0	0.0	1	1017001	1017002	7258	1017001	0.015544535102020859
0.0	0.0	1	1018501	1018502	7268	1018501	0.015544535102020859
0.0	0.0	1	1020001	1020002	6888	1020001	0.015544535102020859
0.0	0.0	1	1021501	1021502	6859	1021501	0.015544535102020859
0.0	0.0	1	1023001	1023002	6846	1023001	0.015544535102020859
0.0	0.0	1	1024501	1024502	6885	1024501	0.015544535102020859
0.0	0.0	1	1026001	1026002	6885	1026001	0.015544535102020859
0.0	0.0	1	1027501	1027502	6865	1027501	0.015544535102020859
0.0	0.0	1	1029001	1029002	7066	1029001	0.015544535102020859
0.0	0.0	1	1030501	1030502	7222	1030501	0.015544535102020859
0.0	0.0	1	1032001	1032002	7229	1032001	0.015544535102020859
0.0	0.0	1	1033501	1033502	7140	1033501	0.015544535102020859
0.0	0.0	1	1035001	1035002	7168	1035001	0.015544535102020859
0.0	0.0	1	1036501	1036502	7252	1036501	0.015544535102020859
0.0	0.0	1	1038001	1038002	7196	1038001	0.015544535102020859
0.0	0.0	1	1039501	1039502	7423	1039501	0.015544535102020859
0.0	0.0	1	1041001	1041002	7422	1041001	0.015544535102020859
0.0	0.0	1	1042501	1042502	7559	1042501	0.015544535102020859
0.0	0.0	1	1044001	1044002	7843	1044001	0.015544535102020859
0.0	0.0	1	1045501	1045502	7740	1045501	0.015544535102020859
0.0	0.0	1	1047001	1047002	7634	1047001	0.015544535102020859
0.0	0.0	1	1048501	1048502	7766	1048501	0.015544535102020859
0.0	0.0	1	1050001	1050002	7689	1050001	0.015544535102020859
0.0	0.0	1	1051501	1051502	7581	1051501	0.015544535102020859
0.0	0.0	1	1053001	1053002	7635	1053001	0.015544535102020859
0.0	0.0	1	1054501	1054502	7671	1054501	0.015544535102020859
0.0	0.0	1	1056001	1056002	7667	1056001	0.015544535102020859
0.0	0.0	1	1057501	1057502	7654	1057501	0.015544535102020859
0.0	0.0	1	1059001	1059002	7515	1059001	0.015544535102020859
0.0	0.0	1	1060501	1060502	7356	1060501	0.015544535102020859
0.0	0.0	1	1062001	1062002	7407	1062001	0.015544535102020859
0.0	0.0	1	1063501	1063502	7191	1063501	0.015544535102020859
0.0	0.0	1	1065001	1065002	7275	1065001	0.015544535102020859
0.0	0.0	1	1066501	1066502	6920	1066501	0.015544535102020859
0.0	0.0	1	1068001	1068002	6862	1068001	0.015544535102020859
0.0	0.0	1	1069501	1069502	6861	1069501	0.015544535102020859
0.0	0.0	1	1071001	1071002	6970	1071001	0.015544535102020859
0.0	0.0	1	1072501	1072502	6904	1072501	0.015544535102020859
0.0	0.0	1	1074001	1074002	6955	1074001	0.015544535102020859
0.0	0.0	1	1075501	1075502	7132	1075501	0.015544535102020859
0.0	0.0	1	1077001	1077002	7197	1077001	0.015544535102020859
0.0	0.0	1	1078501	1078502	7156	1078501	0.015544535102020859
0.0	0.0	1	1080001	1080002	7093	1080001	0.015544535102020859
0.0	0.0	1	1081501	1081502	7062	1081501	0.015544535102020859
0.0	0.0	1	1083001	1083002	7131	1083001	0.015544535102020859
0.0	0.0	1	1084501	1084502	7213	1084501	0.015544535102020859
0.0	0.0	1	1086001	1086002	7079	1086001	0.015544535102020859
0.0	0.0	1	1087501	1087502	6984	1087501	0.015544535102020859
0.0	0.0	1	1089001	1089002	7076	1089001	0.015544535102020859
0.0	0.0	1	1090501	1090502	7266	1090501	0.015544535102020859
0.0	0.0	1	1092001	1092002	7324	1092001	0.015544535102020859
0.0	0.0	1	1093501	1093502	7221	1093501	0.015544535102020859
0.0	0.0	1	1095001	1095002	7483	1095001	0.015544535102020859
0.0	0.0	1	1096501	1096502	7355	1096501	0.015544535102020859
0.0	0.0	1	1098001	1098002	7478	1098001	0.015544535102020859
0.0	0.0	1	1099501	1099502	7550	1099501	0.015544535102020859
0.0	0.0	1	1101001	1101002	7505	1101001	0.015544535102020859
0.0	0.0	1	1102501	1102502	7463	1102501	0.015544535102020859
0.0	0.0	1	1104001	1104002	7550	1104001	0.015544535102020859
0.0	0.0	1	1105501	1105502	7561	1105501	0.015544535102020859
0.0	0.0	1	1107001	1107002	7850	1107001	0.015544535102020859
0.0	0.0	1	1108501	1108502	7918	1108501	0.015544535102020859
0.0	0.0	1	1110001	1110002	7921	1110001	0.015544535102020859
0.0	0.0	1	1111501	1111502	7875	1111501	0.015544535102020859
0.0	0.0	1	1113001	1113002	7741	1113001	0.015544535102020859
0.0	0.0	1	1114501	1114502	7729	1114501	0.015544535102020859
0.0	0.0	1	1116001	1116002	7759	1116001	0.015544535102020859
0.0	0.0	1	1117501	1117502	7781	1117501	0.015544535102020859
0.0	0.0	1	1119001	1119002	7756	1119001	0.015544535102020859
0.0	0.0	1	1120501	1120502	7717	1120501	0.015544535102020859
0.0	0.0	1	1122001	1122002	7916	1122001	0.015544535102020859
0.0	0.0	1	1123501	1123502	7746	1123501	0.015544535102020859
0.0	0.0	1	1125001	1125002	7648	1125001	0.015544535102020859
0.0	0.0	1	1126501	1126502	7580	1126501	0.015544535102020859
0.0	0.0	1	1128001	1128002	7303	1128001	0.015544535102020859
0.0	0.0	1	1129501	1129502	6921	1129501	0.015544535102020859
0.0	0.0	1	1131001	1131002	6847	1131001	0.015544535102020859
0.0	0.0	1	1132501	1132502	6986	1132501	0.015544535102020859
0.0	0.0	1	1134001	1134002	6969	1134001	0.015544535102020859
0.0	0.0	1	1135501	1135502	7154	1135501	0.015544535102020859
0.0	0.0	1	1137001	1137002	7260	1137001	0.015544535102020859
0.0	0.0	1	1138501	1138502	7248	1138501	0.015544535102020859
0.0	0.0	1	1140001	1140002	7260	1140001	0.015544535102020859
0.0	0.0	1	1141501	1141502	7216	1141501	0.015544535102020859
0.0	0.0	1	1143001	1143002	7262	1143001	0.015544535102020859
0.0	0.0	1	1144501	1144502	7240	1144501	0.015544535102020859
0.0	0.0	1	1146001	1146002	7917	1146001	0.015544535102020859
0.0	0.0	1	1147501	1147502	7934	1147501	0.015544535102020859
0.0	0.0	1	1149001	1149002	7806	1149001	0.015544535102020859
0.0	0.0	1	1150501	1150502	8134	1150501	0.015544535102020859
0.0	0.0	1	1152001	1152002	8044	1152001	0.015544535102020859
0.0	0.0	1	1153501	1153502	8172	1153501	0.015544535102020859
0.0	0.0	1	1155001	1155002	8187	1155001	0.015544535102020859
0.0	0.0	1	1156501	1156502	8328	1156501	0.015544535102020859
0.0	0.0	1	1158001	1158002	8647	1158001	0.015544535102020859
0.0	0.0	1	1159501	1159502	8678	1159501	0.015544535102020859
0.0	0.0	1	1161001	1161002	8710	1161001	0.015544535102020859
0.0	0.0	1	1162501	1162502	8729	1162501	0.015544535102020859
0.0	0.0	1	1164001	1164002	8838	1164001	0.015544535102020859
0.0	0.0	1	1165501	1165502	8777	1165501	0.015544535102020859
0.0	0.0	1	1167001	1167002	8776	1167001	0.015544535102020859
0.0	0.0	1	1168501	1168502	8756	1168501	0.015544535102020859
0.0	0.0	1	1170001	1170002	8681	1170001	0.015544535102020859
0.0	0.0	1	1171501	1171502	8668	1171501	0.015544535102020859
0.0	0.0	1	1173001	1173002	8741	1173001	0.015544535102020859
0.0	0.0	1	1174501	1174502	9046	1174501	0.015544535102020859
0.0	0.0	1	1176001	1176002	9226	1176001	0.015544535102020859
0.0	0.0	1	1177501	1177502	9299	1177501	0.015544535102020859
0.0	0.0	1	1179001	1179002	9171	1179001	0.015544535102020859
0.0	0.0	1	1180501	1180502	9073	1180501	0.015544535102020859
0.0	0.0	1	1182001	1182002	9032	1182001	0.015544535102020859
0.0	0.0	1	1183501	1183502	8823	1183501	0.015544535102020859
0.0	0.0	1	1185001	1185002	8825	1185001	0.015544535102020859
0.0	0.0	1	1186501	1186502	8884	1186501	0.015544535102020859
0.0	0.0	1	1188001	1188002	8883	1188001	0.015544535102020859
0.0	0.0	1	1189501	1189502	8788	1189501	0.015544535102020859
0.0	0.0	1	1191001	1191002	8720	1191001	0.015544535102020859
0.0	0.0	1	1192501	1192502	8725	1192501	0.015544535102020859
0.0	0.0	1	1194001	1194002	8724	1194001	0.015544535102020859
0.0	0.0	1	1195501	1195502	8720	1195501	0.015544535102020859
0.0	0.0	1	1197001	1197002	8319	1197001	0.015544535102020859
0.0	0.0	1	1198501	1198502	7974	1198501	0.015544535102020859
0.0	0.0	1	1200001	1200002	8011	1200001	0.015544535102020859
0.0	0.0	1	1201501	1201502	7984	1201501	0.015544535102020859
0.0	0.0	1	1203001	1203002	7850	1203001	0.015544535102020859
0.0	0.0	1	1204501	1204502	7823	1204501	0.015544535102020859
0.0	0.0	1	1206001	1206002	7809	1206001	0.015544535102020859
0.0	0.0	1	1207501	1207502	7792	1207501	0.015544535102020859
0.0	0.0	1	1209001	1209002	7661	1209001	0.015544535102020859
0.0	0.0	1	1210501	1210502	7664	1210501	0.015544535102020859
0.0	0.0	1	1212001	1212002	7311	1212001	0.015544535102020859
0.0	0.0	1	1213501	1213502	7318	1213501	0.015544535102020859
0.0	0.0	1	1215001	1215002	7214	1215001	0.015544535102020859
0.0	0.0	1	1216501	1216502	7163	1216501	0.015544535102020859
0.0	0.0	1	1218001	1218002	7287	1218001	0.015544535102020859
0.0	0.0	1	1219501	1219502	7365	1219501	0.015544535102020859
0.0	0.0	1	1221001	1221002	7027	1221001	0.015544535102020859
0.0	0.0	1	1222501	1222502	6968	1222501	0.015544535102020859
0.0	0.0	1	1224001	1224002	7020	1224001	0.015544535102020859
0.0	0.0	1	1225501	1225502	7026	1225501	0.015544535102020859
0.0	0.0	1	1227001	1227002	6796	1227001	0.015544535102020859
0.0	0.0	1	1228501	1228502	6654	1228501	0.015544535102020859
0.0	0.0	1	1230001	1230002	6682	1230001	0.015544535102020859
0.0	0.0	1	1231501	1231502	6668	1231501	0.015544535102020859
0.0	0.0	1	1233001	1233002	6729	1233001	0.015544535102020859
0.0	0.0	1	1234501	1234502	6728	1234501	0.015544535102020859
0.0	0.0	1	1236001	1236002	6809	1236001	0.015544535102020859
0.0	0.0	1	1237501	1237502	6666	1237501	0.015544535102020859
0.0	0.0	1	1239001	1239002	6493	1239001	0.015544535102020859
0.0	0.0	1	1240501	1240502	6488	1240501	0.015544535102020859
0.0	0.0	1	1242001	1242002	6564	1242001	0.015544535102020859
0.0	0.0	1	1243501	1243502	6491	1243501	0.015544535102020859
0.0	0.0	1	1245001	1245002	6463	1245001	0.015544535102020859
0.0	0.0	1	1246501	1246502	6566	1246501	0.015544535102020859
0.0	0.0	1	1248001	1248002	6460	1248001	0.015544535102020859
0.0	0.0	1	1249501	1249502	6444	1249501	0.015544535102020859
0.0	0.0	1	1251001	1251002	6401	1251001	0.015544535102020859
0.0	0.0	1	1252501	1252502	6476	1252501	0.015544535102020859
0.0	0.0	1	1254001	1254002	6444	1254001	0.015544535102020859
0.0	0.0	1	1255501	1255502	6388	1255501	0.015544535102020859
0.0	0.0	1	1257001	1257002	6530	1257001	0.015544535102020859
0.0	0.0	1	1258501	1258502	6507	1258501	0.015544535102020859
0.0	0.0	1	1260001	1260002	6470	1260001	0.015544535102020859
0.0	0.0	1	1261501	1261502	6569	1261501	0.015544535102020859
0.0	0.0	1	1263001	1263002	6771	1263001	0.015544535102020859
0.0	0.0	1	1264501	1264502	6970	1264501	0.015544535102020859
0.0	0.0	1	1266001	1266002	6950	1266001	0.015544535102020859
0.0	0.0	1	1267501	1267502	7067	1267501	0.015544535102020859
0.0	0.0	1	1269001	1269002	7088	1269001	0.015544535102020859
0.0	0.0	1	1270501	1270502	6988	1270501	0.015544535102020859
0.0	0.0	1	1272001	1272002	6971	1272001	0.015544535102020859
0.0	0.0	1	1273501	1273502	6923	1273501	0.015544535102020859
0.0	0.0	1	1275001	1275002	6969	1275001	0.015544535102020859
0.0	0.0	1	1276501	1276502	7235	1276501	0.015544535102020859
0.0	0.0	1	1278001	1278002	7824	1278001	0.015544535102020859
0.0	0.0	1	1279501	1279502	7751	1279501	0.015544535102020859
0.0	0.0	1	1281001	1281002	7744	1281001	0.015544535102020859
0.0	0.0	1	1282501	1282502	7755	1282501	0.015544535102020859
0.0	0.0	1	1284001	1284002	7795	1284001	0.015544535102020859
0.0	0.0	1	1285501	1285502	7896	1285501	0.015544535102020859
0.0	0.0	1	1287001	1287002	7988	1287001	0.015544535102020859
0.0	0.0	1	1288501	1288502	7840	1288501	0.015544535102020859
0.0	0.0	1	1290001	1290002	7914	1290001	0.015544535102020859
0.0	0.0	1	1291501	1291502	8041	1291501	0.015544535102020859
0.0	0.0	1	1293001	1293002	8011	1293001	0.015544535102020859
0.0	0.0	1	1294501	1294502	8158	1294501	0.015544535102020859
0.0	0.0	1	1296001	1296002	8743	1296001	0.015544535102020859
0.0	0.0	1	1297501	1297502	8704	1297501	0.015544535102020859
0.0	0.0	1	1299001	1299002	8890	1299001	0.015544535102020859
0.0	0.0	1	1300501	1300502	8977	1300501	0.015544535102020859
0.0	0.0	1	1302001	1302002	9156	1302001	0.015544535102020859
0.0	0.0	1	1303501	1303502	9275	1303501	0.015544535102020859
0.0	0.0	1	1305001	1305002	9263	1305001	0.015544535102020859
0.0	0.0	1	1306501	1306502	9314	1306501	0.015544535102020859
0.0	0.0	1	1308001	1308002	9364	1308001	0.015544535102020859
0.0	0.0	1	1309501	1309502	9109	1309501	0.015544535102020859
0.0	0.0	1	1311001	1311002	9117	1311001	0.015544535102020859
0.0	0.0	1	1312501	1312502	9461	1312501	0.015544535102020859
0.0	0.0	1	1314001	1314002	9257	1314001	0.015544535102020859
0.0	0.0	1	1315501	1315502	9179	1315501	0.015544535102020859
0.0	0.0	1	1317001	1317002	9098	1317001	0.015544535102020859
0.0	0.0	1	1318501	1318502	9355	1318501	0.015544535102020859
0.0	0.0	1	1320001	1320002	9231	1320001	0.015544535102020859
0.0	0.0	1	1321501	1321502	9261	1321501	0.015544535102020859
0.0	0.0	1	1323001	1323002	9267	1323001	0.015544535102020859
0.0	0.0	1	1324501	1324502	9336	1324501	0.015544535102020859
0.0	0.0	1	1326001	1326002	9292	1326001	0.015544535102020859
0.0	0.0	1	1327501	1327502	9190	1327501	0.015544535102020859
0.0	0.0	1	1329001	1329002	9136	1329001	0.015544535102020859
0.0	0.0	1	1330501	1330502	8914	1330501	0.015544535102020859
0.0	0.0	1	1332001	1332002	9010	1332001	0.015544535102020859
0.0	0.0	1	1333501	1333502	9259	1333501	0.015544535102020859
0.0	0.0	1	1335001	1335002	9110	1335001	0.015544535102020859
0.0	0.0	1	1336501	1336502	8806	1336501	0.015544535102020859
0.0	0.0	1	1338001	1338002	8593	1338001	0.015544535102020859
0.0	0.0	1	1339501	1339502	8539	1339501	0.015544535102020859
0.0	0.0	1	1341001	1341002	8764	1341001	0.015544535102020859
0.0	0.0	1	1342501	1342502	8718	1342501	0.015544535102020859
0.0	0.0	1	1344001	1344002	8473	1344001	0.015544535102020859
0.0	0.0	1	1345501	1345502	8199	1345501	0.015544535102020859
0.0	0.0	1	1347001	1347002	8003	1347001	0.015544535102020859
0.0	0.0	1	1348501	1348502	8064	1348501	0.015544535102020859
0.0	0.0	1	1350001	1350002	7996	1350001	0.015544535102020859
0.0	0.0	1	1351501	1351502	7952	1351501	0.015544535102020859
0.0	0.0	1	1353001	1353002	7673	1353001	0.015544535102020859
0.0	0.0	1	1354501	1354502	6906	1354501	0.015544535102020859
0.0	0.0	1	1356001	1356002	6881	1356001	0.015544535102020859
0.0	0.0	1	1357501	1357502	7077	1357501	0.015544535102020859
0.0	0.0	1	1359001	1359002	6764	1359001	0.015544535102020859
0.0	0.0	1	1360501	1360502	6514	1360501	0.015544535102020859
0.0	0.0	1	1362001	1362002	6632	1362001	0.015544535102020859
0.0	0.0	1	1363501	1363502	6796	1363501	0.015544535102020859
0.0	0.0	1	1365001	1365002	6842	1365001	0.015544535102020859
0.0	0.0	1	1366501	1366502	7018	1366501	0.015544535102020859
0.0	0.0	1	1368001	1368002	6974	1368001	0.015544535102020859
0.0	0.0	1	1369501	1369502	7008	1369501	0.015544535102020859
0.0	0.0	1	1371001	1371002	7127	1371001	0.015544535102020859
0.0	0.0	1	1372501	1372502	7158	1372501	0.015544535102020859
0.0	0.0	1	1374001	1374002	7099	1374001	0.015544535102020859
0.0	0.0	1	1375501	1375502	6995	1375501	0.015544535102020859
0.0	0.0	1	1377001	1377002	7083	1377001	0.015544535102020859
0.0	0.0	1	1378501	1378502	7145	1378501	0.015544535102020859
0.0	0.0	1	1380001	1380002	6978	1380001	0.015544535102020859
0.0	0.0	1	1381501	1381502	6994	1381501	0.015544535102020859
0.0	0.0	1	1383001	1383002	6981	1383001	0.015544535102020859
0.0	0.0	1	1384501	1384502	6979	1384501	0.015544535102020859
0.0	0.0	1	1386001	1386002	7088	1386001	0.015544535102020859
0.0	0.0	1	1387501	1387502	7017	1387501	0.015544535102020859
0.0	0.0	1	1389001	1389002	7159	1389001	0.015544535102020859
0.0	0.0	1	1390501	1390502	7128	1390501	0.015544535102020859
0.0	0.0	1	1392001	1392002	7163	1392001	0.015544535102020859
0.0	0.0	1	1393501	1393502	6929	1393501	0.015544535102020859
0.0	0.0	1	1395001	1395002	7219	1395001	0.015544535102020859
0.0	0.0	1	1396501	1396502	7236	1396501	0.015544535102020859
0.0	0.0	1	1398001	1398002	7342	1398001	0.015544535102020859
0.0	0.0	1	1399501	1399502	7423	1399501	0.015544535102020859
0.0	0.0	1	1401001	1401002	7414	1401001	0.015544535102020859
0.0	0.0	1	1402501	1402502	7526	1402501	0.015544535102020859
0.0	0.0	1	1404001	1404002	7645	1404001	0.015544535102020859
0.0	0.0	1	1405501	1405502	7542	1405501	0.015544535102020859
0.0	0.0	1	1407001	1407002	7623	1407001	0.015544535102020859
0.0	0.0	1	1408501	1408502	7783	1408501	0.015544535102020859
0.0	0.0	1	1410001	1410002	7940	1410001	0.015544535102020859
0.0	0.0	1	1411501	1411502	8214	1411501	0.015544535102020859
0.0	0.0	1	1413001	1413002	8242	1413001	0.015544535102020859
0.0	0.0	1	1414501	1414502	8335	1414501	0.015544535102020859
0.0	0.0	1	1416001	1416002	8324	1416001	0.015544535102020859
0.0	0.0	1	1417501	1417502	8344	1417501	0.015544535102020859
0.0	0.0	1	1419001	1419002	8445	1419001	0.015544535102020859
0.0	0.0	1	1420501	1420502	8435	1420501	0.015544535102020859
0.0	0.0	1	1422001	1422002	8540	1422001	0.015544535102020859
0.0	0.0	1	1423501	1423502	8629	1423501	0.015544535102020859
0.0	0.0	1	1425001	1425002	8615	1425001	0.015544535102020859
0.0	0.0	1	1426501	1426502	9007	1426501	0.015544535102020859
0.0	0.0	1	1428001	1428002	9130	1428001	0.015544535102020859
0.0	0.0	1	1429501	1429502	9033	1429501	0.015544535102020859
0.0	0.0	1	1431001	1431002	9028	1431001	0.015544535102020859
0.0	0.0	1	1432501	1432502	8872	1432501	0.015544535102020859
0.0	0.0	1	1434001	1434002	8901	1434001	0.015544535102020859
0.0	0.0	1	1435501	1435502	8668	1435501	0.015544535102020859
0.0	0.0	1	1437001	1437002	8900	1437001	0.015544535102020859
0.0	0.0	1	1438501	1438502	8735	1438501	0.015544535102020859
0.0	0.0	1	1440001	1440002	8914	1440001	0.015544535102020859
0.0	0.0	1	1441501	1441502	8813	1441501	0.015544535102020859
0.0	0.0	1	1443001	1443002	8802	1443001	0.015544535102020859
0.0	0.0	1	1444501	1444502	8738	1444501	0.015544535102020859
0.0	0.0	1	1446001	1446002	8570	1446001	0.015544535102020859
0.0	0.0	1	1447501	1447502	8431	1447501	0.015544535102020859
0.0	0.0	1	1449001	1449002	8319	1449001	0.015544535102020859
0.0	0.0	1	1450501	1450502	8305	1450501	0.015544535102020859
0.0	0.0	1	1452001	1452002	8247	1452001	0.015544535102020859
0.0	0.0	1	1453501	1453502	8268	1453501	0.015544535102020859
0.0	0.0	1	1455001	1455002	7694	1455001	0.015544535102020859
0.0	0.0	1	1456501	1456502	7843	1456501	0.015544535102020859
0.0	0.0	1	1458001	1458002	7848	1458001	0.015544535102020859
0.0	0.0	1	1459501	1459502	8004	1459501	0.015544535102020859
0.0	0.0	1	1461001	1461002	8030	1461001	0.015544535102020859
0.0	0.0	1	1462501	1462502	7936	1462501	0.015544535102020859
0.0	0.0	1	1464001	1464002	7819	1464001	0.015544535102020859
0.0	0.0	1	1465501	1465502	7826	1465501	0.015544535102020859
0.0	0.0	1	1467001	1467002	7814	1467001	0.015544535102020859
0.0	0.0	1	1468501	1468502	7859	1468501	0.015544535102020859
0.0	0.0	1	1470001	1470002	7793	1470001	0.015544535102020859
0.0	0.0	1	1471501	1471502	7213	1471501	0.015544535102020859
0.0	0.0	1	1473001	1473002	7037	1473001	0.015544535102020859
0.0	0.0	1	1474501	1474502	6815	1474501	0.015544535102020859
0.0	0.0	1	1476001	1476002	6781	1476001	0.015544535102020859
0.0	0.0	1	1477501	1477502	6478	1477501	0.015544535102020859
0.0	0.0	1	1479001	1479002	6416	1479001	0.015544535102020859
0.0	0.0	1	1480501	1480502	6300	1480501	0.015544535102020859
0.0	0.0	1	1482001	1482002	6237	1482001	0.015544535102020859
0.0	0.0	1	1483501	1483502	6017	1483501	0.015544535102020859
0.0	0.0	1	1485001	1485002	5905	1485001	0.015544535102020859
0.0	0.0	1	1486501	1486502	5782	1486501	0.015544535102020859
0.0	0.0	1	1488001	1488002	5535	1488001	0.015544535102020859
0.0	0.0	1	1489501	1489502	5479	1489501	0.015544535102020859
0.0	0.0	1	1491001	1491002	5407	1491001	0.015544535102020859
0.0	0.0	1	1492501	1492502	5065	1492501	0.015544535102020859
0.0	0.0	1	1494001	1494002	4955	1494001	0.015544535102020859
0.0	0.0	1	1495501	1495502	4805	1495501	0.015544535102020859
0.0	0.0	1	1497001	1497002	4680	1497001	0.015544535102020859
0.0	0.0	1	1498501	1498502	4450	1498501	0.015544535102020859
0.0	0.0	2	1	2	3814	1500001	0.015544535102020859
0.0	0.0	2	1501	1502	3917	1501501	0.015544535102020859
0.0	0.0	2	3001	3002	4015	1503001	0.015544535102020859
0.0	0.0	2	4501	4502	4181	1504501	0.015544535102020859
0.0	0.0	2	6001	6002	4293	1506001	0.015544535102020859
0.0	0.0	2	7501	7502	4382	1507501	0.015544535102020859
0.0	0.0	2	9001	9002	4601	1509001	0.015544535102020859
0.0	0.0	2	10501	10502	4942	1510501	0.015544535102020859
0.0	0.0	2	12001	12002	5103	1512001	0.015544535102020859
0.0	0.0	2	13501	13502	5367	1513501	0.015544535102020859
0.0	0.0	2	15001	15002	5510	1515001	0.015544535102020859
0.0	0.0	2	16501	16502	5564	1516501	0.015544535102020859
0.0	0.0	2	18001	18002	5655	1518001	0.015544535102020859
0.0	0.0	2	19501	19502	5742	1519501	0.015544535102020859
0.0	0.0	2	21001	21002	5811	1521001	0.015544535102020859
0.0	0.0	2	22501	22502	5850	1522501	0.015544535102020859
0.0	0.0	2	24001	24002	6050	1524001	0.015544535102020859
0.0	0.0	2	25501	25502	6100	1525501	0.015544535102020859
0.0	0.0	2	27001	27002	6152	1527001	0.015544535102020859
0.0	0.0	2	28501	28502	6174	1528501	0.015544535102020859
0.0	0.0	2	30001	30002	6190	1530001	0.015544535102020859
0.0	0.0	2	31501	31502	6228	1531501	0.015544535102020859
0.0	0.0	2	33001	33002	6354	1533001	0.015544535102020859
0.0	0.0	2	34501	34502	6270	1534501	0.015544535102020859
0.0	0.0	2	36001	36002	6349	1536001	0.015544535102020859
0.0	0.0	2	37501	37502	6372	1537501	0.015544535102020859
0.0	0.0	2	39001	39002	6343	1539001	0.015544535102020859
0.0	0.0	2	40501	40502	6452	1540501	0.015544535102020859
0.0	0.0	2	42001	42002	6387	1542001	0.015544535102020859
0.0	0.0	2	43501	43502	6487	1543501	0.015544535102020859
0.0	0.0	2	45001	45002	6535	1545001	0.015544535102020859
0.0	0.0	2	46501	46502	6465	1546501	0.015544535102020859
0.0	0.0	2	48001	48002	6399	1548001	0.015544535102020859
0.0	0.0	2	49501	49502	6326	1549501	0.015544535102020859
0.0	0.0	2	51001	51002	6375	1551001	0.015544535102020859
0.0	0.0	2	52501	52502	6434	1552501	0.015544535102020859
0.0	0.0	2	54001	54002	6360	1554001	0.015544535102020859
0.0	0.0	2	55501	55502	6351	1555501	0.015544535102020859
0.0	0.0	2	57001	57002	6415	1557001	0.015544535102020859
0.0	0.0	2	58501	58502	6394	1558501	0.015544535102020859
0.0	0.0	2	60001	60002	6342	1560001	0.015544535102020859
0.0	0.0	2	61501	61502	6517	1561501	0.015544535102020859
0.0	0.0	2	63001	63002	6957	1563001	0.015544535102020859
0.0	0.0	2	64501	64502	6869	1564501	0.015544535102020859
0.0	0.0	2	66001	66002	6838	1566001	0.015544535102020859
0.0	0.0	2	67501	67502	7144	1567501	0.015544535102020859
0.0	0.0	2	69001	69002	7198	1569001	0.015544535102020859
0.0	0.0	2	70501	70502	7275	1570501	0.015544535102020859
0.0	0.0	2	72001	72002	7377	1572001	0.015544535102020859
0.0	0.0	2	73501	73502	7417	1573501	0.015544535102020859
0.0	0.0	2	75001	75002	7416	1575001	0.015544535102020859
0.0	0.0	2	76501	76502	7439	1576501	0.015544535102020859
0.0	0.0	2	78001	78002	7216	1578001	0.015544535102020859
0.0	0.0	2	79501	79502	7199	1579501	0.015544535102020859
0.0	0.0	2	81001	81002	7221	1581001	0.015544535102020859
0.0	0.0	2	82501	82502	7239	1582501	0.015544535102020859
0.0	0.0	2	84001	84002	7066	1584001	0.015544535102020859
0.0	0.0	2	85501	85502	7142	1585501	0.015544535102020859
0.0	0.0	2	87001	87002	7086	1587001	0.015544535102020859
0.0	0.0	2	88501	88502	7086	1588501	0.015544535102020859
0.0	0.0	2	90001	90002	7109	1590001	0.015544535102020859
0.0	0.0	2	91501	91502	7284	1591501	0.015544535102020859
0.0	0.0	2	93001	93002	7217	1593001	0.015544535102020859
0.0	0.0	2	94501	94502	7028	1594501	0.015544535102020859
0.0	0.0	2	96001	96002	7220	1596001	0.015544535102020859
0.0	0.0	2	97501	97502	7323	1597501	0.015544535102020859
0.0	0.0	2	99001	99002	7436	1599001	0.015544535102020859
0.0	0.0	2	100501	100502	7390	1600501	0.015544535102020859
0.0	0.0	2	102001	102002	7221	1602001	0.015544535102020859
0.0	0.0	2	103501	103502	7434	1603501	0.015544535102020859
0.0	0.0	2	105001	105002	8187	1605001	0.015544535102020859
0.0	0.0	2	106501	106502	8270	1606501	0.015544535102020859
0.0	0.0	2	108001	108002	8509	1608001	0.015544535102020859
0.0	0.0	2	109501	109502	8536	1609501	0.015544535102020859
0.0	0.0	2	111001	111002	8451	1611001	0.015544535102020859
0.0	0.0	2	112501	112502	8398	1612501	0.015544535102020859
0.0	0.0	2	114001	114002	8460	1614001	0.015544535102020859
0.0	0.0	2	115501	115502	8496	1615501	0.015544535102020859
0.0	0.0	2	117001	117002	8498	1617001	0.015544535102020859
0.0	0.0	2	118501	118502	8818	1618501	0.015544535102020859
0.0	0.0	2	120001	120002	8917	1620001	0.015544535102020859
0.0	0.0	2	121501	121502	8929	1621501	0.015544535102020859
0.0	0.0	2	123001	123002	8913	1623001	0.015544535102020859
0.0	0.0	2	124501	124502	8952	1624501	0.015544535102020859
0.0	0.0	2	126001	126002	9445	1626001	0.015544535102020859
0.0	0.0	2	127501	127502	9406	1627501	0.015544535102020859
0.0	0.0	2	129001	129002	9383	1629001	0.015544535102020859
0.0	0.0	2	130501	130502	9274	1630501	0.015544535102020859
0.0	0.0	2	132001	132002	9259	1632001	0.015544535102020859
0.0	0.0	2	133501	133502	9279	1633501	0.015544535102020859
0.0	0.0	2	135001	135002	8413	1635001	0.015544535102020859
0.0	0.0	2	136501	136502	8459	1636501	0.015544535102020859
0.0	0.0	2	138001	138002	7973	1638001	0.015544535102020859
0.0	0.0	2	139501	139502	8054	1639501	0.015544535102020859
0.0	0.0	2	141001	141002	8006	1641001	0.015544535102020859
0.0	0.0	2	142501	142502	7972	1642501	0.015544535102020859
0.0	0.0	2	144001	144002	7995	1644001	0.015544535102020859
0.0	0.0	2	145501	145502	7970	1645501	0.015544535102020859
0.0	0.0	2	147001	147002	7906	1647001	0.015544535102020859
0.0	0.0	2	148501	148502	7915	1648501	0.015544535102020859
0.0	0.0	2	150001	150002	7782	1650001	0.015544535102020859
0.0	0.0	2	151501	151502	7721	1651501	0.015544535102020859
0.0	0.0	2	153001	153002	7629	1653001	0.015544535102020859
0.0	0.0	2	154501	154502	7350	1654501	0.015544535102020859
0.0	0.0	2	156001	156002	7456	1656001	0.015544535102020859
0.0	0.0	2	157501	157502	7153	1657501	0.015544535102020859
0.0	0.0	2	159001	159002	6991	1659001	0.015544535102020859
0.0	0.0	2	160501	160502	7018	1660501	0.015544535102020859
0.0	0.0	2	162001	162002	7251	1662001	0.015544535102020859
0.0	0.0	2	163501	163502	7249	1663501	0.015544535102020859
0.0	0.0	2	165001	165002	7270	1665001	0.015544535102020859
0.0	0.0	2	166501	166502	7174	1666501	0.015544535102020859
0.0	0.0	2	168001	168002	7160	1668001	0.015544535102020859
0.0	0.0	2	169501	169502	7125	1669501	0.015544535102020859
0.0	0.0	2	171001	171002	7157	1671001	0.015544535102020859
0.0	0.0	2	172501	172502	7010	1672501	0.015544535102020859
0.0	0.0	2	174001	174002	7016	1674001	0.015544535102020859
0.0	0.0	2	175501	175502	7023	1675501	0.015544535102020859
0.0	0.0	2	177001	177002	6983	1677001	0.015544535102020859
0.0	0.0	2	178501	178502	7107	1678501	0.015544535102020859
0.0	0.0	2	180001	180002	7161	1680001	0.015544535102020859
0.0	0.0	2	181501	181502	6988	1681501	0.015544535102020859
0.0	0.0	2	183001	183002	6939	1683001	0.015544535102020859
0.0	0.0	2	184501	184502	6849	1684501	0.015544535102020859
0.0	0.0	2	186001	186002	6727	1686001	0.015544535102020859
0.0	0.0	2	187501	187502	6944	1687501	0.015544535102020859
0.0	0.0	2	189001	189002	6914	1689001	0.015544535102020859
0.0	0.0	2	190501	190502	7135	1690501	0.015544535102020859
0.0	0.0	2	192001	192002	7032	1692001	0.015544535102020859
0.0	0.0	2	193501	193502	7030	1693501	0.015544535102020859
0.0	0.0	2	195001	195002	7098	1695001	0.015544535102020859
0.0	0.0	2	196501	196502	7142	1696501	0.015544535102020859
0.0	0.0	2	198001	198002	6967	1698001	0.015544535102020859
0.0	0.0	2	199501	199502	6968	1699501	0.015544535102020859
0.0	0.0	2	201001	201002	6973	1701001	0.015544535102020859
0.0	0.0	2	202501	202502	6831	1702501	0.015544535102020859
0.0	0.0	2	204001	204002	6801	1704001	0.015544535102020859
0.0	0.0	2	205501	205502	6799	1705501	0.015544535102020859
0.0	0.0	2	207001	207002	6791	1707001	0.015544535102020859
0.0	0.0	2	208501	208502	6784	1708501	0.015544535102020859
0.0	0.0	2	210001	210002	6836	1710001	0.015544535102020859
0.0	0.0	2	211501	211502	6875	1711501	0.015544535102020859
0.0	0.0	2	213001	213002	6931	1713001	0.015544535102020859
0.0	0.0	2	214501	214502	6913	1714501	0.015544535102020859
0.0	0.0	2	216001	216002	6843	1716001	0.015544535102020859
0.0	0.0	2	217501	217502	6942	1717501	0.015544535102020859
0.0	0.0	2	219001	219002	6843	1719001	0.015544535102020859
0.0	0.0	2	220501	220502	6806	1720501	0.015544535102020859
0.0	0.0	2	222001	222002	6994	1722001	0.015544535102020859
0.0	0.0	2	223501	223502	6646	1723501	0.015544535102020859
0.0	0.0	2	225001	225002	6532	1725001	0.015544535102020859
0.0	0.0	2	226501	226502	6708	1726501	0.015544535102020859
0.0	0.0	2	228001	228002	6671	1728001	0.015544535102020859
0.0	0.0	2	229501	229502	6361	1729501	0.015544535102020859
0.0	0.0	2	231001	231002	6341	1731001	0.015544535102020859
0.0	0.0	2	232501	232502	6399	1732501	0.015544535102020859
0.0	0.0	2	234001	234002	6546	1734001	0.015544535102020859
0.0	0.0	2	235501	235502	6607	1735501	0.015544535102020859
0.0	0.0	2	237001	237002	6646	1737001	0.015544535102020859
0.0	0.0	2	238501	238502	6539	1738501	0.015544535102020859
0.0	0.0	2	240001	240002	6634	1740001	0.015544535102020859
0.0	0.0	2	241501	241502	6661	1741501	0.015544535102020859
0.0	0.0	2	243001	243002	6724	1743001	0.015544535102020859
0.0	0.0	2	244501	244502	6839	1744501	0.015544535102020859
0.0	0.0	2	246001	246002	6947	1746001	0.015544535102020859
0.0	0.0	2	247501	247502	6992	1747501	0.015544535102020859
0.0	0.0	2	249001	249002	6925	1749001	0.015544535102020859
0.0	0.0	2	250501	250502	6920	1750501	0.015544535102020859
0.0	0.0	2	252001	252002	7064	1752001	0.015544535102020859
0.0	0.0	2	253501	253502	6913	1753501	0.015544535102020859
0.0	0.0	2	255001	255002	6811	1755001	0.015544535102020859
0.0	0.0	2	256501	256502	7144	1756501	0.015544535102020859
0.0	0.0	2	258001	258002	7180	1758001	0.015544535102020859
0.0	0.0	2	259501	259502	7258	1759501	0.015544535102020859
0.0	0.0	2	261001	261002	7225	1761001	0.015544535102020859
0.0	0.0	2	262501	262502	7139	1762501	0.015544535102020859
0.0	0.0	2	264001	264002	7318	1764001	0.015544535102020859
0.0	0.0	2	265501	265502	7414	1765501	0.015544535102020859
0.0	0.0	2	267001	267002	7393	1767001	0.015544535102020859
0.0	0.0	2	268501	268502	7413	1768501	0.015544535102020859
0.0	0.0	2	270001	270002	7405	1770001	0.015544535102020859
0.0	0.0	2	271501	271502	7765	1771501	0.015544535102020859
0.0	0.0	2	273001	273002	7821	1773001	0.015544535102020859
0.0	0.0	2	274501	274502	8007	1774501	0.015544535102020859
0.0	0.0	2	276001	276002	8152	1776001	0.015544535102020859
0.0	0.0	2	277501	277502	8128	1777501	0.015544535102020859
0.0	0.0	2	279001	279002	7944	1779001	0.015544535102020859
0.0	0.0	2	280501	280502	8037	1780501	0.015544535102020859
0.0	0.0	2	282001	282002	8046	1782001	0.015544535102020859
0.0	0.0	2	283501	283502	7836	1783501	0.015544535102020859
0.0	0.0	2	285001	285002	8103	1785001	0.015544535102020859
0.0	0.0	2	286501	286502	8227	1786501	0.015544535102020859
0.0	0.0	2	288001	288002	8400	1788001	0.015544535102020859
0.0	0.0	2	289501	289502	8399	1789501	0.015544535102020859
0.0	0.0	2	291001	291002	8498	1791001	0.015544535102020859
0.0	0.0	2	292501	292502	8594	1792501	0.015544535102020859
0.0	0.0	2	294001	294002	8736	1794001	0.015544535102020859
0.0	0.0	2	295501	295502	8795	1795501	0.015544535102020859
0.0	0.0	2	297001	297002	9048	1797001	0.015544535102020859
0.0	0.0	2	298501	298502	9103	1798501	0.015544535102020859
0.0	0.0	2	300001	300002	9008	1800001	0.015544535102020859
0.0	0.0	2	301501	301502	9078	1801501	0.015544535102020859
0.0	0.0	2	303001	303002	8963	1803001	0.015544535102020859
0.0	0.0	2	304501	304502	9022	1804501	0.015544535102020859
0.0	0.0	2	306001	306002	9014	1806001	0.015544535102020859
0.0	0.0	2	307501	307502	8983	1807501	0.015544535102020859
0.0	0.0	2	309001	309002	9259	1809001	0.015544535102020859
0.0	0.0	2	310501	310502	9226	1810501	0.015544535102020859
0.0	0.0	2	312001	312002	9187	1812001	0.015544535102020859
0.0	0.0	2	313501	313502	9107	1813501	0.015544535102020859
0.0	0.0	2	315001	315002	9142	1815001	0.015544535102020859
0.0	0.0	2	316501	316502	8812	1816501	0.015544535102020859
0.0	0.0	2	318001	318002	8396	1818001	0.015544535102020859
0.0	0.0	2	319501	319502	8348	1819501	0.015544535102020859
0.0	0.0	2	321001	321002	8278	1821001	0.015544535102020859
0.0	0.0	2	322501	322502	8331	1822501	0.015544535102020859
0.0	0.0	2	324001	324002	8228	1824001	0.015544535102020859
0.0	0.0	2	325501	325502	8186	1825501	0.015544535102020859
0.0	0.0	2	327001	327002	7939	1827001	0.015544535102020859
0.0	0.0	2	328501	328502	7754	1828501	0.015544535102020859
0.0	0.0	2	330001	330002	7678	1830001	0.015544535102020859
0.0	0.0	2	331501	331502	7764	1831501	0.015544535102020859
0.0	0.0	2	333001	333002	7924	1833001	0.015544535102020859
0.0	0.0	2	334501	334502	7737	1834501	0.015544535102020859
0.0	0.0	2	336001	336002	7803	1836001	0.015544535102020859
0.0	0.0	2	337501	337502	7635	1837501	0.015544535102020859
0.0	0.0	2	339001	339002	7508	1839001	0.015544535102020859
0.0	0.0	2	340501	340502	7482	1840501	0.015544535102020859
0.0	0.0	2	342001	342002	7492	1842001	0.015544535102020859
0.0	0.0	2	343501	343502	7468	1843501	0.015544535102020859
0.0	0.0	2	345001	345002	7418	1845001	0.015544535102020859
0.0	0.0	2	346501	346502	7173	1846501	0.015544535102020859
0.0	0.0	2	348001	348002	7118	1848001	0.015544535102020859
0.0	0.0	2	349501	349502	7110	1849501	0.015544535102020859
0.0	0.0	2	351001	351002	7219	1851001	0.015544535102020859
0.0	0.0	2	352501	352502	7229	1852501	0.015544535102020859
0.0	0.0	2	354001	354002	7213	1854001	0.015544535102020859
0.0	0.0	2	355501	355502	6957	1855501	0.015544535102020859
0.0	0.0	2	357001	357002	7104	1857001	0.015544535102020859
0.0	0.0	2	358501	358502	7130	1858501	0.015544535102020859
0.0	0.0	2	360001	360002	7157	1860001	0.015544535102020859
0.0	0.0	2	361501	361502	7557	1861501	0.015544535102020859
0.0	0.0	2	363001	363002	7597	1863001	0.015544535102020859
0.0	0.0	2	364501	364502	7594	1864501	0.015544535102020859
0.0	0.0	2	366001	366002	7416	1866001	0.015544535102020859
0.0	0.0	2	367501	367502	7266	1867501	0.015544535102020859
0.0	0.0	2	369001	369002	7309	1869001	0.015544535102020859
0.0	0.0	2	370501	370502	7309	1870501	0.015544535102020859
0.0	0.0	2	372001	372002	7276	1872001	0.015544535102020859
0.0	0.0	2	373501	373502	7527	1873501	0.015544535102020859
0.0	0.0	2	375001	375002	7407	1875001	0.015544535102020859
0.0	0.0	2	376501	376502	7342	1876501	0.015544535102020859
0.0	0.0	2	378001	378002	7227	1878001	0.015544535102020859
0.0	0.0	2	379501	379502	7302	1879501	0.015544535102020859
0.0	0.0	2	381001	381002	7268	1881001	0.015544535102020859
0.0	0.0	2	382501	382502	7296	1882501	0.015544535102020859
0.0	0.0	2	384001	384002	7453	1884001	0.015544535102020859
0.0	0.0	2	385501	385502	7722	1885501	0.015544535102020859
0.0	0.0	2	387001	387002	7718	1887001	0.015544535102020859
0.0	0.0	2	388501	388502	7719	1888501	0.015544535102020859
0.0	0.0	2	390001	390002	7574	1890001	0.015544535102020859
0.0	0.0	2	391501	391502	7667	1891501	0.015544535102020859
0.0	0.0	2	393001	393002	7664	1893001	0.015544535102020859
0.0	0.0	2	394501	394502	7712	1894501	0.015544535102020859
0.0	0.0	2	396001	396002	7814	1896001	0.015544535102020859
0.0	0.0	2	397501	397502	7814	1897501	0.015544535102020859
0.0	0.0	2	399001	399002	8205	1899001	0.015544535102020859
0.0	0.0	2	400501	400502	8285	1900501	0.015544535102020859
0.0	0.0	2	402001	402002	8255	1902001	0.015544535102020859
0.0	0.0	2	403501	403502	8152	1903501	0.015544535102020859
0.0	0.0	2	405001	405002	8102	1905001	0.015544535102020859
0.0	0.0	2	406501	406502	7957	1906501	0.015544535102020859
0.0	0.0	2	408001	408002	7977	1908001	0.015544535102020859
0.0	0.0	2	409501	409502	7983	1909501	0.015544535102020859
0.0	0.0	2	411001	411002	7953	1911001	0.015544535102020859
0.0	0.0	2	412501	412502	7845	1912501	0.015544535102020859
0.0	0.0	2	414001	414002	8137	1914001	0.015544535102020859
0.0	0.0	2	415501	415502	8148	1915501	0.015544535102020859
0.0	0.0	2	417001	417002	8099	1917001	0.015544535102020859
0.0	0.0	2	418501	418502	8083	1918501	0.015544535102020859
0.0	0.0	2	420001	420002	8669	1920001	0.015544535102020859
0.0	0.0	2	421501	421502	8594	1921501	0.015544535102020859
0.0	0.0	2	423001	423002	8119	1923001	0.015544535102020859
0.0	0.0	2	424501	424502	8079	1924501	0.015544535102020859
0.0	0.0	2	426001	426002	7835	1926001	0.015544535102020859
0.0	0.0	2	427501	427502	7806	1927501	0.015544535102020859
0.0	0.0	2	429001	429002	7614	1929001	0.015544535102020859
0.0	0.0	2	430501	430502	7826	1930501	0.015544535102020859
0.0	0.0	2	432001	432002	7789	1932001	0.015544535102020859
0.0	0.0	2	433501	433502	7671	1933501	0.015544535102020859
0.0	0.0	2	435001	435002	7525	1935001	0.015544535102020859
0.0	0.0	2	436501	436502	7711	1936501	0.015544535102020859
0.0	0.0	2	438001	438002	7714	1938001	0.015544535102020859
0.0	0.0	2	439501	439502	7677	1939501	0.015544535102020859
0.0	0.0	2	441001	441002	7781	1941001	0.015544535102020859
0.0	0.0	2	442501	442502	7768	1942501	0.015544535102020859
0.0	0.0	2	444001	444002	7856	1944001	0.015544535102020859
0.0	0.0	2	445501	445502	7899	1945501	0.015544535102020859
0.0	0.0	2	447001	447002	7536	1947001	0.015544535102020859
0.0	0.0	2	448501	448502	7500	1948501	0.015544535102020859
0.0	0.0	2	450001	450002	7560	1950001	0.015544535102020859
0.0	0.0	2	451501	451502	7308	1951501	0.015544535102020859
0.0	0.0	2	453001	453002	7223	1953001	0.015544535102020859
0.0	0.0	2	454501	454502	7180	1954501	0.015544535102020859
0.0	0.0	2	456001	456002	7189	1956001	0.015544535102020859
0.0	0.0	2	457501	457502	7079	1957501	0.015544535102020859
0.0	0.0	2	459001	459002	7186	1959001	0.015544535102020859
0.0	0.0	2	460501	460502	7229	1960501	0.015544535102020859
0.0	0.0	2	462001	462002	7069	1962001	0.015544535102020859
0.0	0.0	2	463501	463502	6973	1963501	0.015544535102020859
0.0	0.0	2	465001	465002	6813	1965001	0.015544535102020859
0.0	0.0	2	466501	466502	6774	1966501	0.015544535102020859
0.0	0.0	2	468001	468002	6777	1968001	0.015544535102020859
0.0	0.0	2	469501	469502	6761	1969501	0.015544535102020859
0.0	0.0	2	471001	471002	6707	1971001	0.015544535102020859
0.0	0.0	2	472501	472502	6784	1972501	0.015544535102020859
0.0	0.0	2	474001	474002	6688	1974001	0.015544535102020859
0.0	0.0	2	475501	475502	6298	1975501	0.015544535102020859
0.0	0.0	2	477001	477002	6303	1977001	0.015544535102020859
0.0	0.0	2	478501	478502	6468	1978501	0.015544535102020859
0.0	0.0	2	480001	480002	6568	1980001	0.015544535102020859
0.0	0.0	2	481501	481502	6634	1981501	0.015544535102020859
0.0	0.0	2	483001	483002	6453	1983001	0.015544535102020859
0.0	0.0	2	484501	484502	6512	1984501	0.015544535102020859
0.0	0.0	2	486001	486002	6517	1986001	0.015544535102020859
0.0	0.0	2	487501	487502	6495	1987501	0.015544535102020859
0.0	0.0	2	489001	489002	6767	1989001	0.015544535102020859
0.0	0.0	2	490501	490502	6751	1990501	0.015544535102020859
0.0	0.0	2	492001	492002	6598	1992001	0.015544535102020859
0.0	0.0	2	493501	493502	6521	1993501	0.015544535102020859
0.0	0.0	2	495001	495002	6567	1995001	0.015544535102020859
0.0	0.0	2	496501	496502	6347	1996501	0.015544535102020859
0.0	0.0	2	498001	498002	6475	1998001	0.015544535102020859
0.0	0.0	2	499501	499502	6438	1999501	0.015544535102020859
0.0	0.0	2	501001	501002	6417	2001001	0.015544535102020859
0.0	0.0	2	502501	502502	6434	2002501	0.015544535102020859
0.0	0.0	2	504001	504002	6519	2004001	0.015544535102020859
0.0	0.0	2	505501	505502	6610	2005501	0.015544535102020859
0.0	0.0	2	507001	507002	6532	2007001	0.015544535102020859
0.0	0.0	2	508501	508502	6542	2008501	0.015544535102020859
0.0	0.0	2	510001	510002	6797	2010001	0.015544535102020859
0.0	0.0	2	511501	511502	6850	2011501	0.015544535102020859
0.0	0.0	2	513001	513002	6860	2013001	0.015544535102020859
0.0	0.0	2	514501	514502	6941	2014501	0.015544535102020859
0.0	0.0	2	516001	516002	7035	2016001	0.015544535102020859
0.0	0.0	2	517501	517502	7174	2017501	0.015544535102020859
0.0	0.0	2	519001	519002	7406	2019001	0.015544535102020859
0.0	0.0	2	520501	520502	7334	2020501	0.015544535102020859
0.0	0.0	2	522001	522002	7435	2022001	0.015544535102020859
0.0	0.0	2	523501	523502	7590	2023501	0.015544535102020859
0.0	0.0	2	525001	525002	7793	2025001	0.015544535102020859
0.0	0.0	2	526501	526502	7756	2026501	0.015544535102020859
0.0	0.0	2	528001	528002	7801	2028001	0.015544535102020859
0.0	0.0	2	529501	529502	7849	2029501	0.015544535102020859
0.0	0.0	2	531001	531002	7870	2031001	0.015544535102020859
0.0	0.0	2	532501	532502	8045	2032501	0.015544535102020859
0.0	0.0	2	534001	534002	8004	2034001	0.015544535102020859
0.0	0.0	2	535501	535502	8581	2035501	0.015544535102020859
0.0	0.0	2	537001	537002	8652	2037001	0.015544535102020859
0.0	0.0	2	538501	538502	8681	2038501	0.015544535102020859
0.0	0.0	2	540001	540002	8766	2040001	0.015544535102020859
0.0	0.0	2	541501	541502	8819	2041501	0.015544535102020859
0.0	0.0	2	543001	543002	8763	2043001	0.015544535102020859
0.0	0.0	2	544501	544502	8808	2044501	0.015544535102020859
0.0	0.0	2	546001	546002	8462	2046001	0.015544535102020859
0.0	0.0	2	547501	547502	8525	2047501	0.015544535102020859
0.0	0.0	2	549001	549002	8464	2049001	0.015544535102020859
0.0	0.0	2	550501	550502	8631	2050501	0.015544535102020859
0.0	0.0	2	552001	552002	8511	2052001	0.015544535102020859
0.0	0.0	2	553501	553502	8650	2053501	0.015544535102020859
0.0	0.0	2	555001	555002	8476	2055001	0.015544535102020859
0.0	0.0	2	556501	556502	8579	2056501	0.015544535102020859
0.0	0.0	2	558001	558002	8467	2058001	0.015544535102020859
0.0	0.0	2	559501	559502	8470	2059501	0.015544535102020859
0.0	0.0	2	561001	561002	8961	2061001	0.015544535102020859
0.0	0.0	2	562501	562502	9017	2062501	0.015544535102020859
0.0	0.0	2	564001	564002	9057	2064001	0.015544535102020859
0.0	0.0	2	565501	565502	8752	2065501	0.015544535102020859
0.0	0.0	2	567001	567002	9008	2067001	0.015544535102020859
0.0	0.0	2	568501	568502	9492	2068501	0.015544535102020859
0.0	0.0	2	570001	570002	9469	2070001	0.015544535102020859
0.0	0.0	2	571501	571502	9017	2071501	0.015544535102020859
0.0	0.0	2	573001	573002	9224	2073001	0.015544535102020859
0.0	0.0	2	574501	574502	9288	2074501	0.015544535102020859
0.0	0.0	2	576001	576002	9350	2076001	0.015544535102020859
0.0	0.0	2	577501	577502	9306	2077501	0.015544535102020859
0.0	0.0	2	579001	579002	9325	2079001	0.015544535102020859
0.0	0.0	2	580501	580502	9266	2080501	0.015544535102020859
0.0	0.0	2	582001	582002	9054	2082001	0.015544535102020859
0.0	0.0	2	583501	583502	9131	2083501	0.015544535102020859
0.0	0.0	2	585001	585002	9190	2085001	0.015544535102020859
0.0	0.0	2	586501	586502	8533	2086501	0.015544535102020859
0.0	0.0	2	588001	588002	8719	2088001	0.015544535102020859
0.0	0.0	2	589501	589502	8768	2089501	0.015544535102020859
0.0	0.0	2	591001	591002	8884	2091001	0.015544535102020859
0.0	0.0	2	592501	592502	9234	2092501	0.015544535102020859
0.0	0.0	2	594001	594002	9235	2094001	0.015544535102020859
0.0	0.0	2	595501	595502	9207	2095501	0.015544535102020859
0.0	0.0	2	597001	597002	9156	2097001	0.015544535102020859
0.0	0.0	2	598501	598502	9480	2098501	0.015544535102020859
0.0	0.0	2	600001	600002	8771	2100001	0.015544535102020859
0.0	0.0	2	601501	601502	8552	2101501	0.015544535102020859
0.0	0.0	2	603001	603002	8432	2103001	0.015544535102020859
0.0	0.0	2	604501	604502	8266	2104501	0.015544535102020859
0.0	0.0	2	606001	606002	8261	2106001	0.015544535102020859
0.0	0.0	2	607501	607502	8199	2107501	0.015544535102020859
0.0	0.0	2	609001	609002	8085	2109001	0.015544535102020859
0.0	0.0	2	610501	610502	8145	2110501	0.015544535102020859
0.0	0.0	2	612001	612002	8270	2112001	0.015544535102020859
0.0	0.0	2	613501	613502	8151	2113501	0.015544535102020859
0.0	0.0	2	615001	615002	8242	2115001	0.015544535102020859
0.0	0.0	2	616501	616502	8133	2116501	0.015544535102020859
0.0	0.0	2	618001	618002	8338	2118001	0.015544535102020859
0.0	0.0	2	619501	619502	8235	2119501	0.015544535102020859
0.0	0.0	2	621001	621002	8313	2121001	0.015544535102020859
0.0	0.0	2	622501	622502	7886	2122501	0.015544535102020859
0.0	0.0	2	624001	624002	7734	2124001	0.015544535102020859
0.0	0.0	2	625501	625502	7657	2125501	0.015544535102020859
0.0	0.0	2	627001	627002	7731	2127001	0.015544535102020859
0.0	0.0	2	628501	628502	7364	2128501	0.015544535102020859
0.0	0.0	2	630001	630002	7433	2130001	0.015544535102020859
0.0	0.0	2	631501	631502	7529	2131501	0.015544535102020859
0.0	0.0	2	633001	633002	7224	2133001	0.015544535102020859
0.0	0.0	2	634501	634502	7289	2134501	0.015544535102020859
0.0	0.0	2	636001	636002	7294	2136001	0.015544535102020859
0.0	0.0	2	637501	637502	7455	2137501	0.015544535102020859
0.0	0.0	2	639001	639002	7540	2139001	0.015544535102020859
0.0	0.0	2	640501	640502	7650	2140501	0.015544535102020859
0.0	0.0	2	642001	642002	7771	2142001	0.015544535102020859
0.0	0.0	2	643501	643502	7672	2143501	0.015544535102020859
0.0	0.0	2	645001	645002	7724	2145001	0.015544535102020859
0.0	0.0	2	646501	646502	7702	2146501	0.015544535102020859
0.0	0.0	2	648001	648002	7752	2148001	0.015544535102020859
0.0	0.0	2	649501	649502	7836	2149501	0.015544535102020859
0.0	0.0	2	651001	651002	7850	2151001	0.015544535102020859
0.0	0.0	2	652501	652502	7874	2152501	0.015544535102020859
0.0	0.0	2	654001	654002	7789	2154001	0.015544535102020859
0.0	0.0	2	655501	655502	8004	2155501	0.015544535102020859
0.0	0.0	2	657001	657002	7994	2157001	0.015544535102020859
0.0	0.0	2	658501	658502	7996	2158501	0.015544535102020859
0.0	0.0	2	660001	660002	8025	2160001	0.015544535102020859
0.0	0.0	2	661501	661502	8063	2161501	0.015544535102020859
0.0	0.0	2	663001	663002	8330	2163001	0.015544535102020859
0.0	0.0	2	664501	664502	8391	2164501	0.015544535102020859
0.0	0.0	2	666001	666002	8281	2166001	0.015544535102020859
0.0	0.0	2	667501	667502	8964	2167501	0.015544535102020859
0.0	0.0	2	669001	669002	9591	2169001	0.015544535102020859
0.0	0.0	2	670501	670502	9540	2170501	0.015544535102020859
0.0	0.0	2	672001	672002	9446	2172001	0.015544535102020859
0.0	0.0	2	673501	673502	9435	2173501	0.015544535102020859
0.0	0.0	2	675001	675002	9582	2175001	0.015544535102020859
0.0	0.0	2	676501	676502	9366	2176501	0.015544535102020859
0.0	0.0	2	678001	678002	9375	2178001	0.015544535102020859
0.0	0.0	2	679501	679502	9318	2179501	0.015544535102020859
0.0	0.0	2	681001	681002	9423	2181001	0.015544535102020859
0.0	0.0	2	682501	682502	9324	2182501	0.015544535102020859
0.0	0.0	2	684001	684002	9262	2184001	0.015544535102020859
0.0	0.0	2	685501	685502	9429	2185501	0.015544535102020859
0.0	0.0	2	687001	687002	9471	2187001	0.015544535102020859
0.0	0.0	2	688501	688502	9441	2188501	0.015544535102020859
0.0	0.0	2	690001	690002	9416	2190001	0.015544535102020859
0.0	0.0	2	691501	691502	9866	2191501	0.015544535102020859
0.0	0.0	2	693001	693002	9786	2193001	0.015544535102020859
0.0	0.0	2	694501	694502	10001	2194501	0.015544535102020859
0.0	0.0	2	696001	696002	10234	2196001	0.015544535102020859
0.0	0.0	2	697501	697502	10343	2197501	0.015544535102020859
0.0	0.0	2	699001	699002	9635	2199001	0.015544535102020859
0.0	0.0	2	700501	700502	9547	2200501	0.015544535102020859
0.0	0.0	2	702001	702002	9552	2202001	0.015544535102020859
0.0	0.0	2	703501	703502	9581	2203501	0.015544535102020859
0.0	0.0	2	705001	705002	9716	2205001	0.015544535102020859
0.0	0.0	2	706501	706502	9264	2206501	0.015544535102020859
0.0	0.0	2	708001	708002	9345	2208001	0.015544535102020859
0.0	0.0	2	709501	709502	9226	2209501	0.015544535102020859
0.0	0.0	2	711001	711002	8821	2211001	0.015544535102020859
0.0	0.0	2	712501	712502	8794	2212501	0.015544535102020859
0.0	0.0	2	714001	714002	8911	2214001	0.015544535102020859
0.0	0.0	2	715501	715502	8731	2215501	0.015544535102020859
0.0	0.0	2	717001	717002	8653	2217001	0.015544535102020859
0.0	0.0	2	718501	718502	8570	2218501	0.015544535102020859
0.0	0.0	2	720001	720002	8400	2220001	0.015544535102020859
0.0	0.0	2	721501	721502	8310	2221501	0.015544535102020859
0.0	0.0	2	723001	723002	8258	2223001	0.015544535102020859
0.0	0.0	2	724501	724502	8231	2224501	0.015544535102020859
0.0	0.0	2	726001	726002	8130	2226001	0.015544535102020859
0.0	0.0	2	727501	727502	7857	2227501	0.015544535102020859
0.0	0.0	2	729001	729002	7983	2229001	0.015544535102020859
0.0	0.0	2	730501	730502	8132	2230501	0.015544535102020859
0.0	0.0	2	732001	732002	8100	2232001	0.015544535102020859
0.0	0.0	2	733501	733502	8041	2233501	0.015544535102020859
0.0	0.0	2	735001	735002	7547	2235001	0.015544535102020859
0.0	0.0	2	736501	736502	7483	2236501	0.015544535102020859
0.0	0.0	2	738001	738002	7706	2238001	0.015544535102020859
0.0	0.0	2	739501	739502	7823	2239501	0.015544535102020859
0.0	0.0	2	741001	741002	7520	2241001	0.015544535102020859
0.0	0.0	2	742501	742502	7455	2242501	0.015544535102020859
0.0	0.0	2	744001	744002	7580	2244001	0.015544535102020859
0.0	0.0	2	745501	745502	7573	2245501	0.015544535102020859
0.0	0.0	2	747001	747002	7698	2247001	0.015544535102020859
0.0	0.0	2	748501	748502	7742	2248501	0.015544535102020859
0.0	0.0	2	750001	750002	7894	2250001	0.015544535102020859
0.0	0.0	2	751501	751502	7774	2251501	0.015544535102020859
0.0	0.0	2	753001	753002	8160	2253001	0.015544535102020859
0.0	0.0	2	754501	754502	8053	2254501	0.015544535102020859
0.0	0.0	2	756001	756002	8159	2256001	0.015544535102020859
0.0	0.0	2	757501	757502	8051	2257501	0.015544535102020859
0.0	0.0	2	759001	759002	8147	2259001	0.015544535102020859
0.0	0.0	2	760501	760502	8145	2260501	0.015544535102020859
0.0	0.0	2	762001	762002	8055	2262001	0.015544535102020859
0.0	0.0	2	763501	763502	7784	2263501	0.015544535102020859
0.0	0.0	2	765001	765002	7974	2265001	0.015544535102020859
0.0	0.0	2	766501	766502	8004	2266501	0.015544535102020859
0.0	0.0	2	768001	768002	7820	2268001	0.015544535102020859
0.0	0.0	2	769501	769502	7828	2269501	0.015544535102020859
0.0	0.0	2	771001	771002	8044	2271001	0.015544535102020859
0.0	0.0	2	772501	772502	7946	2272501	0.015544535102020859
0.0	0.0	2	774001	774002	7791	2274001	0.015544535102020859
0.0	0.0	2	775501	775502	7633	2275501	0.015544535102020859
0.0	0.0	2	777001	777002	7676	2277001	0.015544535102020859
0.0	0.0	2	778501	778502	7557	2278501	0.015544535102020859
0.0	0.0	2	780001	780002	7565	2280001	0.015544535102020859
0.0	0.0	2	781501	781502	7510	2281501	0.015544535102020859
0.0	0.0	2	783001	783002	7749	2283001	0.015544535102020859
0.0	0.0	2	784501	784502	7885	2284501	0.015544535102020859
0.0	0.0	2	786001	786002	7677	2286001	0.015544535102020859
0.0	0.0	2	787501	787502	7686	2287501	0.015544535102020859
0.0	0.0	2	789001	789002	7516	2289001	0.015544535102020859
0.0	0.0	2	790501	790502	7468	2290501	0.015544535102020859
0.0	0.0	2	792001	792002	7441	2292001	0.015544535102020859
0.0	0.0	2	793501	793502	7376	2293501	0.015544535102020859
0.0	0.0	2	795001	795002	7194	2295001	0.015544535102020859
0.0	0.0	2	796501	796502	6974	2296501	0.015544535102020859
0.0	0.0	2	798001	798002	6897	2298001	0.015544535102020859
0.0	0.0	2	799501	799502	6784	2299501	0.015544535102020859
0.0	0.0	2	801001	801002	6707	2301001	0.015544535102020859
0.0	0.0	2	802501	802502	6411	2302501	0.015544535102020859
0.0	0.0	2	804001	804002	6101	2304001	0.015544535102020859
0.0	0.0	2	805501	805502	6081	2305501	0.015544535102020859
0.0	0.0	2	807001	807002	6467	2307001	0.015544535102020859
0.0	0.0	2	808501	808502	6466	2308501	0.015544535102020859
0.0	0.0	2	810001	810002	6642	2310001	0.015544535102020859
0.0	0.0	2	811501	811502	6656	2311501	0.015544535102020859
0.0	0.0	2	813001	813002	6747	2313001	0.015544535102020859
0.0	0.0	2	814501	814502	6609	2314501	0.015544535102020859
0.0	0.0	2	816001	816002	6656	2316001	0.015544535102020859
0.0	0.0	2	817501	817502	6529	2317501	0.015544535102020859
0.0	0.0	2	819001	819002	6567	2319001	0.015544535102020859
0.0	0.0	2	820501	820502	6453	2320501	0.015544535102020859
0.0	0.0	2	822001	822002	6561	2322001	0.015544535102020859
0.0	0.0	2	823501	823502	6700	2323501	0.015544535102020859
0.0	0.0	2	825001	825002	6779	2325001	0.015544535102020859
0.0	0.0	2	826501	826502	6903	2326501	0.015544535102020859
0.0	0.0	2	828001	828002	6984	2328001	0.015544535102020859
0.0	0.0	2	829501	829502	7105	2329501	0.015544535102020859
0.0	0.0	2	831001	831002	7649	2331001	0.015544535102020859
0.0	0.0	2	832501	832502	7631	2332501	0.015544535102020859
0.0	0.0	2	834001	834002	7756	2334001	0.015544535102020859
0.0	0.0	2	835501	835502	7784	2335501	0.015544535102020859
0.0	0.0	2	837001	837002	7802	2337001	0.015544535102020859
0.0	0.0	2	838501	838502	8064	2338501	0.015544535102020859
0.0	0.0	2	840001	840002	7783	2340001	0.015544535102020859
0.0	0.0	2	841501	841502	8034	2341501	0.015544535102020859
0.0	0.0	2	843001	843002	8057	2343001	0.015544535102020859
0.0	0.0	2	844501	844502	8319	2344501	0.015544535102020859
0.0	0.0	2	846001	846002	8276	2346001	0.015544535102020859
0.0	0.0	2	847501	847502	8390	2347501	0.015544535102020859
0.0	0.0	2	849001	849002	8633	2349001	0.015544535102020859
0.0	0.0	2	850501	850502	8660	2350501	0.015544535102020859
0.0	0.0	2	852001	852002	8723	2352001	0.015544535102020859
0.0	0.0	2	853501	853502	8605	2353501	0.015544535102020859
0.0	0.0	2	855001	855002	8580	2355001	0.015544535102020859
0.0	0.0	2	856501	856502	8568	2356501	0.015544535102020859
0.0	0.0	2	858001	858002	8467	2358001	0.015544535102020859
0.0	0.0	2	859501	859502	8422	2359501	0.015544535102020859
0.0	0.0	2	861001	861002	8259	2361001	0.015544535102020859
0.0	0.0	2	862501	862502	8532	2362501	0.015544535102020859
0.0	0.0	2	864001	864002	8238	2364001	0.015544535102020859
0.0	0.0	2	865501	865502	8297	2365501	0.015544535102020859
0.0	0.0	2	867001	867002	8322	2367001	0.015544535102020859
0.0	0.0	2	868501	868502	8243	2368501	0.015544535102020859
0.0	0.0	2	870001	870002	8069	2370001	0.015544535102020859
0.0	0.0	2	871501	871502	7995	2371501	0.015544535102020859
0.0	0.0	2	873001	873002	7987	2373001	0.015544535102020859
0.0	0.0	2	874501	874502	7920	2374501	0.015544535102020859
0.0	0.0	2	876001	876002	7830	2376001	0.015544535102020859
0.0	0.0	2	877501	877502	7654	2377501	0.015544535102020859
0.0	0.0	2	879001	879002	7349	2379001	0.015544535102020859
0.0	0.0	2	880501	880502	7237	2380501	0.015544535102020859
0.0	0.0	2	882001	882002	6983	2382001	0.015544535102020859
0.0	0.0	2	883501	883502	6896	2383501	0.015544535102020859
0.0	0.0	2	885001	885002	6688	2385001	0.015544535102020859
0.0	0.0	2	886501	886502	6642	2386501	0.015544535102020859
0.0	0.0	2	888001	888002	6546	2388001	0.015544535102020859
0.0	0.0	2	889501	889502	6600	2389501	0.015544535102020859
0.0	0.0	2	891001	891002	6602	2391001	0.015544535102020859
0.0	0.0	2	892501	892502	6632	2392501	0.015544535102020859
0.0	0.0	2	894001	894002	6573	2394001	0.015544535102020859
0.0	0.0	2	895501	895502	6447	2395501	0.015544535102020859
0.0	0.0	2	897001	897002	6464	2397001	0.015544535102020859
0.0	0.0	2	898501	898502	6493	2398501	0.015544535102020859
0.0	0.0	2	900001	900002	6586	2400001	0.015544535102020859
0.0	0.0	2	901501	901502	6557	2401501	0.015544535102020859
0.0	0.0	2	903001	903002	6563	2403001	0.015544535102020859
0.0	0.0	2	904501	904502	6816	2404501	0.015544535102020859
0.0	0.0	2	906001	906002	6791	2406001	0.015544535102020859
0.0	0.0	2	907501	907502	6791	2407501	0.015544535102020859
0.0	0.0	2	909001	909002	6821	2409001	0.015544535102020859
0.0	0.0	2	910501	910502	7058	2410501	0.015544535102020859
0.0	0.0	2	912001	912002	6928	2412001	0.015544535102020859
0.0	0.0	2	913501	913502	6903	2413501	0.015544535102020859
0.0	0.0	2	915001	915002	6789	2415001	0.015544535102020859
0.0	0.0	2	916501	916502	6776	2416501	0.015544535102020859
0.0	0.0	2	918001	918002	6833	2418001	0.015544535102020859
0.0	0.0	2	919501	919502	6900	2419501	0.015544535102020859
0.0	0.0	2	921001	921002	6890	2421001	0.015544535102020859
0.0	0.0	2	922501	922502	6944	2422501	0.015544535102020859
0.0	0.0	2	924001	924002	7140	2424001	0.015544535102020859
0.0	0.0	2	925501	925502	7130	2425501	0.015544535102020859
0.0	0.0	2	927001	927002	6965	2427001	0.015544535102020859
0.0	0.0	2	928501	928502	7195	2428501	0.015544535102020859
0.0	0.0	2	930001	930002	7170	2430001	0.015544535102020859
0.0	0.0	2	931501	931502	7165	2431501	0.015544535102020859
0.0	0.0	2	933001	933002	7127	2433001	0.015544535102020859
0.0	0.0	2	934501	934502	7354	2434501	0.015544535102020859
0.0	0.0	2	936001	936002	7352	2436001	0.015544535102020859
0.0	0.0	2	937501	937502	7640	2437501	0.015544535102020859
0.0	0.0	2	939001	939002	7649	2439001	0.015544535102020859
0.0	0.0	2	940501	940502	7490	2440501	0.015544535102020859
0.0	0.0	2	942001	942002	7324	2442001	0.015544535102020859
0.0	0.0	2	943501	943502	7466	2443501	0.015544535102020859
0.0	0.0	2	945001	945002	7367	2445001	0.015544535102020859
0.0	0.0	2	946501	946502	7399	2446501	0.015544535102020859
0.0	0.0	2	948001	948002	7414	2448001	0.015544535102020859
0.0	0.0	2	949501	949502	7384	2449501	0.015544535102020859
0.0	0.0	2	951001	951002	7525	2451001	0.015544535102020859
0.0	0.0	2	952501	952502	7457	2452501	0.015544535102020859
0.0	0.0	2	954001	954002	7484	2454001	0.015544535102020859
0.0	0.0	2	955501	955502	7736	2455501	0.015544535102020859
0.0	0.0	2	957001	957002	7840	2457001	0.015544535102020859
0.0	0.0	2	958501	958502	7778	2458501	0.015544535102020859
0.0	0.0	2	960001	960002	7801	2460001	0.015544535102020859
0.0	0.0	2	961501	961502	7673	2461501	0.015544535102020859
0.0	0.0	2	963001	963002	7601	2463001	0.015544535102020859
0.0	0.0	2	964501	964502	7456	2464501	0.015544535102020859
0.0	0.0	2	966001	966002	7485	2466001	0.015544535102020859
0.0	0.0	2	967501	967502	7818	2467501	0.015544535102020859
0.0	0.0	2	969001	969002	7875	2469001	0.015544535102020859
0.0	0.0	2	970501	970502	7884	2470501	0.015544535102020859
0.0	0.0	2	972001	972002	8016	2472001	0.015544535102020859
0.0	0.0	2	973501	973502	8007	2473501	0.015544535102020859
0.0	0.0	2	975001	975002	7818	2475001	0.015544535102020859
0.0	0.0	2	976501	976502	7928	2476501	0.015544535102020859
0.0	0.0	2	978001	978002	8207	2478001	0.015544535102020859
0.0	0.0	2	979501	979502	8127	2479501	0.015544535102020859
0.0	0.0	2	981001	981002	8215	2481001	0.015544535102020859
0.0	0.0	2	982501	982502	8097	2482501	0.015544535102020859
0.0	0.0	2	984001	984002	8036	2484001	0.015544535102020859
0.0	0.0	2	985501	985502	8012	2485501	0.015544535102020859
0.0	0.0	2	987001	987002	7859	2487001	0.015544535102020859
0.0	0.0	2	988501	988502	7681	2488501	0.015544535102020859
0.0	0.0	2	990001	990002	7597	2490001	0.015544535102020859
0.0	0.0	2	991501	991502	7475	2491501	0.015544535102020859
0.0	0.0	2	993001	993002	7515	2493001	0.015544535102020859
0.0	0.0	2	994501	994502	7497	2494501	0.015544535102020859
0.0	0.0	2	996001	996002	7565	2496001	0.015544535102020859
0.0	0.0	2	997501	997502	7584	2497501	0.015544535102020859
0.0	0.0	2	999001	999002	7411	2499001	0.015544535102020859
0.0	0.0	2	1000501	1000502	7447	2500501	0.015544535102020859
0.0	0.0	2	1002001	1002002	7665	2502001	0.015544535102020859
0.0	0.0	2	1003501	1003502	7727	2503501	0.015544535102020859
0.0	0.0	2	1005001	1005002	7471	2505001	0.015544535102020859
0.0	0.0	2	1006501	1006502	7425	2506501	0.015544535102020859
0.0	0.0	2	1008001	1008002	7760	2508001	0.015544535102020859
0.0	0.0	2	1009501	1009502	7898	2509501	0.015544535102020859
0.0	0.0	2	1011001	1011002	7677	2511001	0.015544535102020859
0.0	0.0	2	1012501	1012502	7771	2512501	0.015544535102020859
0.0	0.0	2	1014001	1014002	7758	2514001	0.015544535102020859
0.0	0.0	2	1015501	1015502	7783	2515501	0.015544535102020859
0.0	0.0	2	1017001	1017002	7718	2517001	0.015544535102020859
0.0	0.0	2	1018501	1018502	7662	2518501	0.015544535102020859
0.0	0.0	2	1020001	1020002	7735	2520001	0.015544535102020859
0.0	0.0	2	1021501	1021502	7885	2521501	0.015544535102020859
0.0	0.0	2	1023001	1023002	7782	2523001	0.015544535102020859
0.0	0.0	2	1024501	1024502	7796	2524501	0.015544535102020859
0.0	0.0	2	1026001	1026002	8082	2526001	0.015544535102020859
0.0	0.0	2	1027501	1027502	8133	2527501	0.015544535102020859
0.0	0.0	2	1029001	1029002	8124	2529001	0.015544535102020859
0.0	0.0	2	1030501	1030502	7901	2530501	0.015544535102020859
0.0	0.0	2	1032001	1032002	7846	2532001	0.015544535102020859
0.0	0.0	2	1033501	1033502	8123	2533501	0.015544535102020859
0.0	0.0	2	1035001	1035002	8101	2535001	0.015544535102020859
0.0	0.0	2	1036501	1036502	8022	2536501	0.015544535102020859
0.0	0.0	2	1038001	1038002	7951	2538001	0.015544535102020859
0.0	0.0	2	1039501	1039502	8055	2539501	0.015544535102020859
0.0	0.0	2	1041001	1041002	8266	2541001	0.015544535102020859
0.0	0.0	2	1042501	1042502	8199	2542501	0.015544535102020859
0.0	0.0	2	1044001	1044002	8254	2544001	0.015544535102020859
0.0	0.0	2	1045501	1045502	8351	2545501	0.015544535102020859
0.0	0.0	2	1047001	1047002	8160	2547001	0.015544535102020859
0.0	0.0	2	1048501	1048502	8168	2548501	0.015544535102020859
0.0	0.0	2	1050001	1050002	8170	2550001	0.015544535102020859
0.0	0.0	2	1051501	1051502	8417	2551501	0.015544535102020859
0.0	0.0	2	1053001	1053002	8314	2553001	0.015544535102020859
0.0	0.0	2	1054501	1054502	8397	2554501	0.015544535102020859
0.0	0.0	2	1056001	1056002	8171	2556001	0.015544535102020859
0.0	0.0	2	1057501	1057502	8175	2557501	0.015544535102020859
0.0	0.0	2	1059001	1059002	7934	2559001	0.015544535102020859
0.0	0.0	2	1060501	1060502	7824	2560501	0.015544535102020859
0.0	0.0	2	1062001	1062002	7639	2562001	0.015544535102020859
0.0	0.0	2	1063501	1063502	7703	2563501	0.015544535102020859
0.0	0.0	2	1065001	1065002	7734	2565001	0.015544535102020859
0.0	0.0	2	1066501	1066502	7803	2566501	0.015544535102020859
0.0	0.0	2	1068001	1068002	7995	2568001	0.015544535102020859
0.0	0.0	2	1069501	1069502	7950	2569501	0.015544535102020859
0.0	0.0	2	1071001	1071002	7497	2571001	0.015544535102020859
0.0	0.0	2	1072501	1072502	7332	2572501	0.015544535102020859
0.0	0.0	2	1074001	1074002	7326	2574001	0.015544535102020859
0.0	0.0	2	1075501	1075502	7399	2575501	0.015544535102020859
0.0	0.0	2	1077001	1077002	7386	2577001	0.015544535102020859
0.0	0.0	2	1078501	1078502	7495	2578501	0.015544535102020859
0.0	0.0	2	1080001	1080002	7272	2580001	0.015544535102020859
0.0	0.0	2	1081501	1081502	7277	2581501	0.015544535102020859
0.0	0.0	2	1083001	1083002	7324	2583001	0.015544535102020859
0.0	0.0	2	1084501	1084502	7370	2584501	0.015544535102020859
0.0	0.0	2	1086001	1086002	7297	2586001	0.015544535102020859
0.0	0.0	2	1087501	1087502	7374	2587501	0.015544535102020859
0.0	0.0	2	1089001	1089002	7341	2589001	0.015544535102020859
0.0	0.0	2	1090501	1090502	7318	2590501	0.015544535102020859
0.0	0.0	2	1092001	1092002	7290	2592001	0.015544535102020859
0.0	0.0	2	1093501	1093502	7215	2593501	0.015544535102020859
0.0	0.0	2	1095001	1095002	7179	2595001	0.015544535102020859
0.0	0.0	2	1096501	1096502	7145	2596501	0.015544535102020859
0.0	0.0	2	1098001	1098002	7463	2598001	0.015544535102020859
0.0	0.0	2	1099501	1099502	7343	2599501	0.015544535102020859
0.0	0.0	2	1101001	1101002	7289	2601001	0.015544535102020859
0.0	0.0	2	1102501	1102502	7082	2602501	0.015544535102020859
0.0	0.0	2	1104001	1104002	7153	2604001	0.015544535102020859
0.0	0.0	2	1105501	1105502	7149	2605501	0.015544535102020859
0.0	0.0	2	1107001	1107002	7157	2607001	0.015544535102020859
0.0	0.0	2	1108501	1108502	7021	2608501	0.015544535102020859
0.0	0.0	2	1110001	1110002	6833	2610001	0.015544535102020859
0.0	0.0	2	1111501	1111502	6930	2611501	0.015544535102020859
0.0	0.0	2	1113001	1113002	7446	2613001	0.015544535102020859
0.0	0.0	2	1114501	1114502	7370	2614501	0.015544535102020859
0.0	0.0	2	1116001	1116002	7418	2616001	0.015544535102020859
0.0	0.0	2	1117501	1117502	7347	2617501	0.015544535102020859
0.0	0.0	2	1119001	1119002	7409	2619001	0.015544535102020859
0.0	0.0	2	1120501	1120502	7511	2620501	0.015544535102020859
0.0	0.0	2	1122001	1122002	7577	2622001	0.015544535102020859
0.0	0.0	2	1123501	1123502	7668	2623501	0.015544535102020859
0.0	0.0	2	1125001	1125002	7685	2625001	0.015544535102020859
0.0	0.0	2	1126501	1126502	8349	2626501	0.015544535102020859
0.0	0.0	2	1128001	1128002	8280	2628001	0.015544535102020859
0.0	0.0	2	1129501	1129502	8386	2629501	0.015544535102020859
0.0	0.0	2	1131001	1131002	8622	2631001	0.015544535102020859
0.0	0.0	2	1132501	1132502	8671	2632501	0.015544535102020859
0.0	0.0	2	1134001	1134002	8654	2634001	0.015544535102020859
0.0	0.0	2	1135501	1135502	9032	2635501	0.015544535102020859
0.0	0.0	2	1137001	1137002	9121	2637001	0.015544535102020859
0.0	0.0	2	1138501	1138502	8932	2638501	0.015544535102020859
0.0	0.0	2	1140001	1140002	9012	2640001	0.015544535102020859
0.0	0.0	2	1141501	1141502	8997	2641501	0.015544535102020859
0.0	0.0	2	1143001	1143002	8943	2643001	0.015544535102020859
0.0	0.0	2	1144501	1144502	8981	2644501	0.015544535102020859
0.0	0.0	2	1146001	1146002	9251	2646001	0.015544535102020859
0.0	0.0	2	1147501	1147502	9333	2647501	0.015544535102020859
0.0	0.0	2	1149001	1149002	9313	2649001	0.015544535102020859
0.0	0.0	2	1150501	1150502	9053	2650501	0.015544535102020859
0.0	0.0	2	1152001	1152002	8662	2652001	0.015544535102020859
0.0	0.0	2	1153501	1153502	8792	2653501	0.015544535102020859
0.0	0.0	2	1155001	1155002	8768	2655001	0.015544535102020859
0.0	0.0	2	1156501	1156502	8688	2656501	0.015544535102020859
0.0	0.0	2	1158001	1158002	8659	2658001	0.015544535102020859
0.0	0.0	2	1159501	1159502	8658	2659501	0.015544535102020859
0.0	0.0	2	1161001	1161002	8801	2661001	0.015544535102020859
0.0	0.0	2	1162501	1162502	8837	2662501	0.015544535102020859
0.0	0.0	2	1164001	1164002	8804	2664001	0.015544535102020859
0.0	0.0	2	1165501	1165502	8553	2665501	0.015544535102020859
0.0	0.0	2	1167001	1167002	8660	2667001	0.015544535102020859
0.0	0.0	2	1168501	1168502	8599	2668501	0.015544535102020859
0.0	0.0	2	1170001	1170002	8749	2670001	0.015544535102020859
0.0	0.0	2	1171501	1171502	8629	2671501	0.015544535102020859
0.0	0.0	2	1173001	1173002	8517	2673001	0.015544535102020859
0.0	0.0	2	1174501	1174502	8397	2674501	0.015544535102020859
0.0	0.0	2	1176001	1176002	8090	2676001	0.015544535102020859
0.0	0.0	2	1177501	1177502	7943	2677501	0.015544535102020859
0.0	0.0	2	1179001	1179002	7870	2679001	0.015544535102020859
0.0	0.0	2	1180501	1180502	7869	2680501	0.015544535102020859
0.0	0.0	2	1182001	1182002	7823	2682001	0.015544535102020859
0.0	0.0	2	1183501	1183502	7552	2683501	0.015544535102020859
0.0	0.0	2	1185001	1185002	7426	2685001	0.015544535102020859
0.0	0.0	2	1186501	1186502	7566	2686501	0.015544535102020859
0.0	0.0	2	1188001	1188002	7532	2688001	0.015544535102020859
0.0	0.0	2	1189501	1189502	7368	2689501	0.015544535102020859
0.0	0.0	2	1191001	1191002	7503	2691001	0.015544535102020859
0.0	0.0	2	1192501	1192502	7448	2692501	0.015544535102020859
0.0	0.0	2	1194001	1194002	7567	2694001	0.015544535102020859
0.0	0.0	2	1195501	1195502	7527	2695501	0.015544535102020859
0.0	0.0	2	1197001	1197002	7416	2697001	0.015544535102020859
0.0	0.0	2	1198501	1198502	7487	2698501	0.015544535102020859
0.0	0.0	2	1200001	1200002	7645	2700001	0.015544535102020859
0.0	0.0	2	1201501	1201502	7644	2701501	0.015544535102020859
0.0	0.0	2	1203001	1203002	7423	2703001	0.015544535102020859
0.0	0.0	2	1204501	1204502	7519	2704501	0.015544535102020859
0.0	0.0	2	1206001	1206002	7595	2706001	0.015544535102020859
0.0	0.0	2	1207501	1207502	7644	2707501	0.015544535102020859
0.0	0.0	2	1209001	1209002	7647	2709001	0.015544535102020859
0.0	0.0	2	1210501	1210502	7699	2710501	0.015544535102020859
0.0	0.0	2	1212001	1212002	7773	2712001	0.015544535102020859
0.0	0.0	2	1213501	1213502	7739	2713501	0.015544535102020859
0.0	0.0	2	1215001	1215002	7816	2715001	0.015544535102020859
0.0	0.0	2	1216501	1216502	7814	2716501	0.015544535102020859
0.0	0.0	2	1218001	1218002	7725	2718001	0.015544535102020859
0.0	0.0	2	1219501	1219502	7747	2719501	0.015544535102020859
0.0	0.0	2	1221001	1221002	7661	2721001	0.015544535102020859
0.0	0.0	2	1222501	1222502	7791	2722501	0.015544535102020859
0.0	0.0	2	1224001	1224002	7615	2724001	0.015544535102020859
0.0	0.0	2	1225501	1225502	7633	2725501	0.015544535102020859
0.0	0.0	2	1227001	1227002	7659	2727001	0.015544535102020859
0.0	0.0	2	1228501	1228502	7605	2728501	0.015544535102020859
0.0	0.0	2	1230001	1230002	7509	2730001	0.015544535102020859
0.0	0.0	2	1231501	1231502	7548	2731501	0.015544535102020859
0.0	0.0	2	1233001	1233002	7472	2733001	0.015544535102020859
0.0	0.0	2	1234501	1234502	7746	2734501	0.015544535102020859
0.0	0.0	2	1236001	1236002	7709	2736001	0.015544535102020859
0.0	0.0	2	1237501	1237502	7669	2737501	0.015544535102020859
0.0	0.0	2	1239001	1239002	7585	2739001	0.015544535102020859
0.0	0.0	2	1240501	1240502	7703	2740501	0.015544535102020859
0.0	0.0	2	1242001	1242002	7788	2742001	0.015544535102020859
0.0	0.0	2	1243501	1243502	7911	2743501	0.015544535102020859
0.0	0.0	2	1245001	1245002	7920	2745001	0.015544535102020859
0.0	0.0	2	1246501	1246502	7858	2746501	0.015544535102020859
0.0	0.0	2	1248001	1248002	7832	2748001	0.015544535102020859
0.0	0.0	2	1249501	1249502	7792	2749501	0.015544535102020859
0.0	0.0	2	1251001	1251002	7830	2751001	0.015544535102020859
0.0	0.0	2	1252501	1252502	8011	2752501	0.015544535102020859
0.0	0.0	2	1254001	1254002	7923	2754001	0.015544535102020859
0.0	0.0	2	1255501	1255502	7873	2755501	0.015544535102020859
0.0	0.0	2	1257001	1257002	7552	2757001	0.015544535102020859
0.0	0.0	2	1258501	1258502	7622	2758501	0.015544535102020859
0.0	0.0	2	1260001	1260002	7559	2760001	0.015544535102020859
0.0	0.0	2	1261501	1261502	7504	2761501	0.015544535102020859
0.0	0.0	2	1263001	1263002	7425	2763001	0.015544535102020859
0.0	0.0	2	1264501	1264502	7591	2764501	0.015544535102020859
0.0	0.0	2	1266001	1266002	7650	2766001	0.015544535102020859
0.0	0.0	2	1267501	1267502	7468	2767501	0.015544535102020859
0.0	0.0	2	1269001	1269002	7449	2769001	0.015544535102020859
0.0	0.0	2	1270501	1270502	7448	2770501	0.015544535102020859
0.0	0.0	2	1272001	1272002	7321	2772001	0.015544535102020859
0.0	0.0	2	1273501	1273502	7421	2773501	0.015544535102020859
0.0	0.0	2	1275001	1275002	7270	2775001	0.015544535102020859
0.0	0.0	2	1276501	1276502	7174	2776501	0.015544535102020859
0.0	0.0	2	1278001	1278002	6941	2778001	0.015544535102020859
0.0	0.0	2	1279501	1279502	7062	2779501	0.015544535102020859
0.0	0.0	2	1281001	1281002	7189	2781001	0.015544535102020859
0.0	0.0	2	1282501	1282502	7325	2782501	0.015544535102020859
0.0	0.0	2	1284001	1284002	7291	2784001	0.015544535102020859
0.0	0.0	2	1285501	1285502	7801	2785501	0.015544535102020859
0.0	0.0	2	1287001	1287002	7766	2787001	0.015544535102020859
0.0	0.0	2	1288501	1288502	7600	2788501	0.015544535102020859
0.0	0.0	2	1290001	1290002	7567	2790001	0.015544535102020859
0.0	0.0	2	1291501	1291502	7583	2791501	0.015544535102020859
0.0	0.0	2	1293001	1293002	7541	2793001	0.015544535102020859
0.0	0.0	2	1294501	1294502	7530	2794501	0.015544535102020859
0.0	0.0	2	1296001	1296002	7989	2796001	0.015544535102020859
0.0	0.0	2	1297501	1297502	8134	2797501	0.015544535102020859
0.0	0.0	2	1299001	1299002	8251	2799001	0.015544535102020859
0.0	0.0	2	1300501	1300502	8038	2800501	0.015544535102020859
0.0	0.0	2	1302001	1302002	8349	2802001	0.015544535102020859
0.0	0.0	2	1303501	1303502	8433	2803501	0.015544535102020859
0.0	0.0	2	1305001	1305002	8495	2805001	0.015544535102020859
0.0	0.0	2	1306501	1306502	8566	2806501	0.015544535102020859
0.0	0.0	2	1308001	1308002	8803	2808001	0.015544535102020859
0.0	0.0	2	1309501	1309502	8838	2809501	0.015544535102020859
0.0	0.0	2	1311001	1311002	8878	2811001	0.015544535102020859
0.0	0.0	2	1312501	1312502	8863	2812501	0.015544535102020859
0.0	0.0	2	1314001	1314002	8933	2814001	0.015544535102020859
0.0	0.0	2	1315501	1315502	8818	2815501	0.015544535102020859
0.0	0.0	2	1317001	1317002	8724	2817001	0.015544535102020859
0.0	0.0	2	1318501	1318502	8811	2818501	0.015544535102020859
0.0	0.0	2	1320001	1320002	8753	2820001	0.015544535102020859
0.0	0.0	2	1321501	1321502	8818	2821501	0.015544535102020859
0.0	0.0	2	1323001	1323002	8445	2823001	0.015544535102020859
0.0	0.0	2	1324501	1324502	8482	2824501	0.015544535102020859
0.0	0.0	2	1326001	1326002	8682	2826001	0.015544535102020859
0.0	0.0	2	1327501	1327502	8230	2827501	0.015544535102020859
0.0	0.0	2	1329001	1329002	8007	2829001	0.015544535102020859
0.0	0.0	2	1330501	1330502	8002	2830501	0.015544535102020859
0.0	0.0	2	1332001	1332002	7935	2832001	0.015544535102020859
0.0	0.0	2	1333501	1333502	7916	2833501	0.015544535102020859
0.0	0.0	2	1335001	1335002	7775	2835001	0.015544535102020859
0.0	0.0	2	1336501	1336502	7714	2836501	0.015544535102020859
0.0	0.0	2	1338001	1338002	7719	2838001	0.015544535102020859
0.0	0.0	2	1339501	1339502	7801	2839501	0.015544535102020859
0.0	0.0	2	1341001	1341002	8254	2841001	0.015544535102020859
0.0	0.0	2	1342501	1342502	8469	2842501	0.015544535102020859
0.0	0.0	2	1344001	1344002	8597	2844001	0.015544535102020859
0.0	0.0	2	1345501	1345502	8572	2845501	0.015544535102020859
0.0	0.0	2	1347001	1347002	8185	2847001	0.015544535102020859
0.0	0.0	2	1348501	1348502	8281	2848501	0.015544535102020859
0.0	0.0	2	1350001	1350002	8345	2850001	0.015544535102020859
0.0	0.0	2	1351501	1351502	8439	2851501	0.015544535102020859
0.0	0.0	2	1353001	1353002	8370	2853001	0.015544535102020859
0.0	0.0	2	1354501	1354502	8379	2854501	0.015544535102020859
0.0	0.0	2	1356001	1356002	8325	2856001	0.015544535102020859
0.0	0.0	2	1357501	1357502	8147	2857501	0.015544535102020859
0.0	0.0	2	1359001	1359002	8187	2859001	0.015544535102020859
0.0	0.0	2	1360501	1360502	8167	2860501	0.015544535102020859
0.0	0.0	2	1362001	1362002	8288	2862001	0.015544535102020859
0.0	0.0	2	1363501	1363502	8417	2863501	0.015544535102020859
0.0	0.0	2	1365001	1365002	8385	2865001	0.015544535102020859
0.0	0.0	2	1366501	1366502	8194	2866501	0.015544535102020859
0.0	0.0	2	1368001	1368002	8270	2868001	0.015544535102020859
0.0	0.0	2	1369501	1369502	8169	2869501	0.015544535102020859
0.0	0.0	2	1371001	1371002	8291	2871001	0.015544535102020859
0.0	0.0	2	1372501	1372502	8345	2872501	0.015544535102020859
0.0	0.0	2	1374001	1374002	8337	2874001	0.015544535102020859
0.0	0.0	2	1375501	1375502	7821	2875501	0.015544535102020859
0.0	0.0	2	1377001	1377002	7877	2877001	0.015544535102020859
0.0	0.0	2	1378501	1378502	7958	2878501	0.015544535102020859
0.0	0.0	2	1380001	1380002	8175	2880001	0.015544535102020859
0.0	0.0	2	1381501	1381502	8280	2881501	0.015544535102020859
0.0	0.0	2	1383001	1383002	8271	2883001	0.015544535102020859
0.0	0.0	2	1384501	1384502	8318	2884501	0.015544535102020859
0.0	0.0	2	1386001	1386002	8426	2886001	0.015544535102020859
0.0	0.0	2	1387501	1387502	8892	2887501	0.015544535102020859
0.0	0.0	2	1389001	1389002	9057	2889001	0.015544535102020859
0.0	0.0	2	1390501	1390502	9493	2890501	0.015544535102020859
0.0	0.0	2	1392001	1392002	9472	2892001	0.015544535102020859
0.0	0.0	2	1393501	1393502	9433	2893501	0.015544535102020859
0.0	0.0	2	1395001	1395002	9252	2895001	0.015544535102020859
0.0	0.0	2	1396501	1396502	9320	2896501	0.015544535102020859
0.0	0.0	2	1398001	1398002	9279	2898001	0.015544535102020859
0.0	0.0	2	1399501	1399502	9332	2899501	0.015544535102020859
0.0	0.0	2	1401001	1401002	9266	2901001	0.015544535102020859
0.0	0.0	2	1402501	1402502	10122	2902501	0.015544535102020859
0.0	0.0	2	1404001	1404002	10189	2904001	0.015544535102020859
0.0	0.0	2	1405501	1405502	10328	2905501	0.015544535102020859
0.0	0.0	2	1407001	1407002	10282	2907001	0.015544535102020859
0.0	0.0	2	1408501	1408502	10337	2908501	0.015544535102020859
0.0	0.0	2	1410001	1410002	10400	2910001	0.015544535102020859
0.0	0.0	2	1411501	1411502	10334	2911501	0.015544535102020859
0.0	0.0	2	1413001	1413002	10237	2913001	0.015544535102020859
0.0	0.0	2	1414501	1414502	10404	2914501	0.015544535102020859
0.0	0.0	2	1416001	1416002	10360	2916001	0.015544535102020859
0.0	0.0	2	1417501	1417502	10316	2917501	0.015544535102020859
0.0	0.0	2	1419001	1419002	9952	2919001	0.015544535102020859
0.0	0.0	2	1420501	1420502	9808	2920501	0.015544535102020859
0.0	0.0	2	1422001	1422002	10014	2922001	0.015544535102020859
0.0	0.0	2	1423501	1423502	10104	2923501	0.015544535102020859
0.0	0.0	2	1425001	1425002	9993	2925001	0.015544535102020859
0.0	0.0	2	1426501	1426502	10112	2926501	0.015544535102020859
0.0	0.0	2	1428001	1428002	10180	2928001	0.015544535102020859
0.0	0.0	2	1429501	1429502	10474	2929501	0.015544535102020859
0.0	0.0	2	1431001	1431002	10570	2931001	0.015544535102020859
0.0	0.0	2	1432501	1432502	10411	2932501	0.015544535102020859
0.0	0.0	2	1434001	1434002	10530	2934001	0.015544535102020859
0.0	0.0	2	1435501	1435502	10441	2935501	0.015544535102020859
0.0	0.0	2	1437001	1437002	10301	2937001	0.015544535102020859
0.0	0.0	2	1438501	1438502	10215	2938501	0.015544535102020859
0.0	0.0	2	1440001	1440002	10116	2940001	0.015544535102020859
0.0	0.0	2	1441501	1441502	10288	2941501	0.015544535102020859
0.0	0.0	2	1443001	1443002	9997	2943001	0.015544535102020859
0.0	0.0	2	1444501	1444502	10046	2944501	0.015544535102020859
0.0	0.0	2	1446001	1446002	10261	2946001	0.015544535102020859
0.0	0.0	2	1447501	1447502	10414	2947501	0.015544535102020859
0.0	0.0	2	1449001	1449002	11279	2949001	0.015544535102020859
0.0	0.0	2	1450501	1450502	11070	2950501	0.015544535102020859
0.0	0.0	2	1452001	1452002	10937	2952001	0.015544535102020859
0.0	0.0	2	1453501	1453502	11082	2953501	0.015544535102020859
0.0	0.0	2	1455001	1455002	11284	2955001	0.015544535102020859
0.0	0.0	2	1456501	1456502	11356	2956501	0.015544535102020859
0.0	0.0	2	1458001	1458002	11434	2958001	0.015544535102020859
0.0	0.0	2	1459501	1459502	11230	2959501	0.015544535102020859
0.0	0.0	2	1461001	1461002	11200	2961001	0.015544535102020859
0.0	0.0	2	1462501	1462502	11353	2962501	0.015544535102020859
0.0	0.0	2	1464001	1464002	11348	2964001	0.015544535102020859
0.0	0.0	2	1465501	1465502	11233	2965501	0.015544535102020859
0.0	0.0	2	1467001	1467002	10921	2967001	0.015544535102020859
0.0	0.0	2	1468501	1468502	10760	2968501	0.015544535102020859
0.0	0.0	2	1470001	1470002	10741	2970001	0.015544535102020859
0.0	0.0	2	1471501	1471502	10275	2971501	0.015544535102020859
0.0	0.0	2	1473001	1473002	9996	2973001	0.015544535102020859
0.0	0.0	2	1474501	1474502	9961	2974501	0.015544535102020859
0.0	0.0	2	1476001	1476002	9729	2976001	0.015544535102020859
0.0	0.0	2	1477501	1477502	9608	2977501	0.015544535102020859
0.0	0.0	2	1479001	1479002	9508	2979001	0.015544535102020859
0.0	0.0	2	1480501	1480502	9412	2980501	0.015544535102020859
0.0	0.0	2	1482001	1482002	7782	2982001	0.015544535102020859
0.0	0.0	2	1483501	1483502	7465	2983501	0.015544535102020859
0.0	0.0	2	1485001	1485002	7168	2985001	0.015544535102020859
0.0	0.0	2	1486501	1486502	6921	2986501	0.015544535102020859
0.0	0.0	2	1488001	1488002	6402	2988001	0.015544535102020859
0.0	0.0	2	1489501	1489502	6168	2989501	0.015544535102020859
0.0	0.0	2	1491001	1491002	5899	2991001	0.015544535102020859
0.0	0.0	2	1492501	1492502	5749	2992501	0.015544535102020859
0.0	0.0	2	1494001	1494002	5256	2994001	0.015544535102020859
0.0	0.0	2	1495501	1495502	5156	2995501	0.015544535102020859
0.0	0.0	2	1497001	1497002	5018	2997001	0.015544535102020859
[truncated: 166,001 more rows]
