# Supplementary material for: Strong positive selection biases identity-by-descent-based inferences of recent demography and population structure in Plasmodium falciparum
Source: Nat Commun. 2024 Mar 20;15:2499. doi: 10.1038/s41467-024-46659-0 (PMC10954658; doi:10.1038/s41467-024-46659-0)
Supplement: Supplementary file 6 — Source Data File [file 41467_2024_46659_MOESM6_ESM.zip › Supplementary_Figure16/suppl_fig16a_ibd_peaks.csv]

SelfingRate	s	Chromosome	Start	End	Median	Thres	GwChromStart	GwStart	GwEnd	PeakImpactIndex	NumHits	HighImpact	PeakWidth	PeakHeight
0.0	0.3	1	286501	648002	8813.5	19430.00618524376	0	286501	648002	0.06003441702734788	94	True	24.100066666666667	0.42527727727727727
0.0	0.3	2	346501	652502	8851.0	24683.302889353443	1500000	1846501	2152502	0.056372860013075704	66	True	20.400066666666667	0.2948128128128128
0.0	0.3	3	391501	696002	8990.5	38400.89811038913	3000000	3391501	3696002	0.09184186578020642	125	True	20.300066666666666	0.4208248248248248
0.0	0.3	4	241501	651002	9196.5	22529.395335069137	4500000	4741501	5151002	0.06365186787722653	75	True	27.300066666666666	0.3603323323323323
0.0	0.3	5	253501	609002	8646.5	24763.498671060996	6000000	6253501	6609002	0.04471112093746624	83	True	23.700066666666668	0.20772372372372372
0.0	0.3	6	316501	694502	8275.0	15882.677040092916	7500000	7816501	8194502	0.033041776978067025	60	True	25.200066666666668	0.22124524524524525
0.0	0.3	7	294001	685502	8257.5	14002.728860579304	9000000	9294001	9685502	0.021878415217587172	63	True	26.100066666666667	0.12914314314314315
0.0	0.3	8	366001	621002	9221.5	22387.941060266232	10500000	10866001	11121002	0.06581277839127972	74	True	17.000066666666665	0.3929209209209209
0.0	0.3	9	343501	643502	9540.0	28991.3081145378	12000000	12343501	12643502	0.05342925235623547	192	True	20.000066666666665	0.22071871871871873
0.0	0.3	10	300001	636002	8971.5	15634.501366031895	13500000	13800001	14136002	0.03623230411355247	53	True	22.400066666666667	0.253997997997998
0.0	0.3	11	381001	697502	9775.0	33503.572153284535	15000000	15381001	15697502	0.07940644270702593	99	True	21.100066666666667	0.41997997997998
0.0	0.3	12	252001	775502	7948.5	26568.07060632945	16500000	16752001	17275502	0.07638105247864602	97	True	34.90006666666667	0.42233833833833834
0.0	0.3	13	396001	670502	9065.5	18849.664263770916	18000000	18396001	18670502	0.060376919639707656	79	True	18.300066666666666	0.3973693693693694
0.0	0.3	14	348001	603002	9349.5	19257.62453463714	19500000	19848001	20103002	0.04179766853115858	75	True	17.000066666666665	0.26493693693693693
0.1	0.3	1	316501	628502	10046.0	21971.020153338046	0	316501	628502	0.05047018576138173	51	True	20.800066666666666	0.31024424424424424
0.1	0.3	2	304501	670502	10386.5	18937.166527081346	1500000	1804501	2170502	0.047763463158858974	68	True	24.400066666666667	0.32576376376376376
0.1	0.3	3	325501	795002	9214.0	23883.513552583743	3000000	3325501	3795002	0.04729221891357897	50	True	31.300066666666666	0.2873193193193193
0.1	0.3	4	379501	643502	9466.5	19338.741795855058	4500000	4879501	5143502	0.02898386304885941	34	True	17.600066666666667	0.1596976976976977
0.1	0.3	5	163501	714002	9457.5	44907.357567910694	6000000	6163501	6714002	0.1238359228894937	155	True	36.700066666666665	0.6071151151151151
0.1	0.3	6	265501	651002	9027.5	20685.979469707843	7500000	7765501	8151002	0.07000818200455408	74	True	25.700066666666668	0.49071671671671674
0.1	0.3	7	379501	685502	9292.0	18690.0156030714	9000000	9379501	9685502	0.03238852162917371	55	True	20.400066666666667	0.20963363363363363
0.1	0.3	8	252001	621002	9436.5	21503.660371034057	10500000	10752001	11121002	0.047949357867258735	63	True	24.600066666666667	0.29074874874874873
0.1	0.3	9	288001	831002	9781.0	43338.371425829915	12000000	12288001	12831002	0.100469420521377	158	True	36.200066666666665	0.44177777777777777
0.1	0.3	10	289501	769502	9238.5	29754.855961565827	13500000	13789501	14269502	0.07337343735875589	110	True	32.00006666666667	0.43062462462462464
0.1	0.3	11	307501	615002	9604.0	20167.186720459482	15000000	15307501	15615002	0.06701034928905739	89	True	20.500066666666665	0.4624284284284284
0.1	0.3	12	378001	670502	9863.0	16334.435271057264	16500000	16878001	17170502	0.02911648433818863	56	True	19.500066666666665	0.19828628628628628
0.1	0.3	13	304501	705002	10273.5	18732.44008460181	18000000	18304501	18705002	0.029430744018577832	125	True	26.700066666666668	0.13305505505505505
0.1	0.3	14	334501	670502	9404.5	20518.98233371097	19500000	19834501	20170502	0.03639123206117863	33	True	22.400066666666667	0.23475475475475477
0.2	0.3	1	253501	607502	11418.5	23650.398380481438	0	253501	607502	0.058415882806578584	83	True	23.600066666666667	0.44572972972972974
0.2	0.3	2	175501	810002	11611.5	40671.271509604994	1500000	1675501	2310002	0.0626034562958133	104	True	42.300066666666666	0.2508028028028028
0.2	0.3	3	186001	639002	11199.5	31665.44403749185	3000000	3186001	3639002	0.06573403829473493	89	True	30.200066666666668	0.42934734734734736
0.2	0.3	4	250501	616502	10373.5	32436.732178812646	4500000	4750501	5116502	0.061603947879461794	95	True	24.400066666666667	0.3706026026026026
0.2	0.3	5	339001	696002	10906.0	35097.24838879502	6000000	6339001	6696002	0.06030070204887068	87	True	23.800066666666666	0.3471351351351351
0.2	0.3	6	172501	784502	11487.0	35766.76675353637	7500000	7672501	8284502	0.08898404453264774	91	True	40.800066666666666	0.539041041041041
0.2	0.3	7	295501	736502	11230.0	37334.24017224473	9000000	9295501	9736502	0.07869255598635863	94	True	29.400066666666667	0.5077697697697697
0.2	0.3	8	273001	651002	11869.5	29026.49357628436	10500000	10773001	11151002	0.05436385939621097	92	True	25.200066666666668	0.3038778778778779
0.2	0.3	9	393001	718502	10414.0	35765.25816362637	12000000	12393001	12718502	0.061514391399126664	82	True	21.700066666666668	0.35436236236236235
0.2	0.3	10	358501	741002	10824.0	39311.161221168695	13500000	13858501	14241002	0.08690702360841569	99	True	25.500066666666665	0.5178798798798799
0.2	0.3	11	327001	703502	11222.0	32976.69738842144	15000000	15327001	15703502	0.0518357016308026	152	True	25.100066666666667	0.2484004004004004
0.2	0.3	12	304501	747002	11764.5	32973.60668865805	16500000	16804501	17247002	0.069838998469311	62	True	29.500066666666665	0.42702302302302303
0.2	0.3	13	259501	687002	10691.0	33964.66239259726	18000000	18259501	18687002	0.056457482927983874	72	True	28.500066666666665	0.2977017017017017
0.2	0.3	14	186001	616502	10446.0	27438.74147564749	19500000	19686001	20116502	0.06290591978378206	75	True	28.700066666666668	0.4158898898898899
0.3	0.3	1	231001	760502	14519.0	48091.81408794501	0	231001	760502	0.07679379100385689	121	True	35.300066666666666	0.32757005502496483
0.3	0.3	2	267001	684002	12114.5	43820.15591092698	1500000	1767001	2184002	0.08654004417566218	102	True	27.800066666666666	0.5494592789181968
0.3	0.3	3	318001	610502	11866.0	27016.825672894498	3000000	3318001	3610502	0.04274226290751174	80	True	19.500066666666665	0.33777264238186083
0.3	0.3	4	223501	684002	11456.0	35871.841102242106	4500000	4723501	5184002	0.05767701878064546	75	True	30.700066666666668	0.35169638576452206
0.3	0.3	5	286501	649502	14077.0	41552.964628375164	6000000	6286501	6649502	0.0678787319330832	53	True	24.200066666666668	0.502711127961629
0.3	0.3	6	235501	798002	11459.0	50835.32921781315	7500000	7735501	8298002	0.10014095112919383	126	True	37.50006666666667	0.6688351678331639
0.3	0.3	7	262501	715502	13182.0	44692.91107364058	9000000	9262501	9715502	0.08960356249904317	115	True	30.200066666666668	0.6114772086715975
0.3	0.3	8	253501	760502	11981.0	43025.32950290983	10500000	10753501	11260502	0.09291554840978436	58	True	33.800066666666666	0.6765001474420312
0.3	0.3	9	304501	769502	11194.5	75228.66006739231	12000000	12304501	12769502	0.12949494005424061	140	True	31.000066666666665	0.7448691176146086
0.3	0.3	10	405001	727502	12445.5	26472.348819146137	13500000	13905001	14227502	0.037225961208162454	58	True	21.500066666666665	0.2795541032013978
0.3	0.3	11	366001	708002	12522.0	36850.44281801843	15000000	15366001	15708002	0.060899142115287276	70	True	22.800066666666666	0.44296601210428865
0.3	0.3	12	391501	708002	12762.5	33683.820066508786	16500000	16891501	17208002	0.04183638448693619	69	True	21.100066666666667	0.23937364217925342
0.3	0.3	13	324001	766502	13464.0	62892.99862963376	18000000	18324001	18766502	0.095022976879367	146	True	29.500066666666665	0.48056072104168296
0.3	0.3	14	258001	603002	13796.5	46207.36096400491	19500000	19758001	20103002	0.06564310563224317	126	True	23.000066666666665	0.3409020242687577
0.5	0.3	1	304501	982502	14408.0	85499.0629246855	0	304501	982502	0.11129132667378774	108	True	45.200066666666665	0.5658210859076036
0.5	0.3	2	208501	733502	23502.5	75066.57618620599	1500000	1708501	2233502	0.09021607521428261	76	True	35.00006666666667	0.4329654483944318
0.5	0.3	3	51001	718502	16120.0	87183.70599656984	3000000	3051001	3718502	0.11086979100577761	192	True	44.50006666666667	0.5630303366424492
0.5	0.3	4	282001	696002	14749.5	92094.93320259708	4500000	4782001	5196002	0.09911520424817745	114	True	27.600066666666667	0.5391536797737231
0.5	0.3	5	286501	655502	14638.5	48895.801398218886	6000000	6286501	6655502	0.06000880990054316	67	True	24.600066666666667	0.516743386390106
0.5	0.3	6	22501	652502	15737.0	56964.67782104279	7500000	7522501	8152502	0.08698364367248008	68	True	42.00006666666667	0.6019388830347735
0.5	0.3	7	240001	717002	17322.0	90479.61522518295	9000000	9240001	9717002	0.10647639491860082	92	True	31.800066666666666	0.6066552049248517
0.5	0.3	8	250501	702002	17125.0	81780.12146038	10500000	10750501	11202002	0.09932226885827511	124	True	30.100066666666667	0.6073584382452443
0.5	0.3	9	378001	667502	18172.0	44238.39477490996	12000000	12378001	12667502	0.0545272058899517	43	True	19.300066666666666	0.5255637513171759
0.5	0.3	10	226501	634502	15796.5	45863.18410230842	13500000	13726501	14134502	0.06416763693257871	31	True	27.200066666666668	0.5665797792690367
0.5	0.3	11	273001	792002	14393.0	43053.741152010254	15000000	15273001	15792002	0.06250474810848404	36	True	34.60006666666666	0.6399356663523931
0.5	0.3	12	168001	747002	14493.0	72500.26325001151	16500000	16668001	17247002	0.0910406449545504	86	True	38.60006666666666	0.6018900781986579
0.5	0.3	13	295501	690002	15390.0	51981.7525883832	18000000	18295501	18690002	0.07688386029695218	69	True	26.300066666666666	0.6252099162553381
0.5	0.3	14	138001	795002	15398.5	86517.66072623007	19500000	19638001	20295002	0.09923363843459847	128	True	43.800066666666666	0.5345216571460263
0.7	0.3	1	201001	768002	11641.0	55070.801687631785	0	201001	768002	0.08846728272623558	58	True	37.800066666666666	0.5977918753750627
0.7	0.3	2	286501	712502	10450.5	46349.731879345265	1500000	1786501	2212502	0.07646828467378085	42	True	28.400066666666667	0.8114337501377782
0.7	0.3	3	240001	720002	15501.0	40294.08816495212	3000000	3240001	3720002	0.07318383567340643	25	True	32.00006666666667	0.7699349687090493
0.7	0.3	4	283501	888002	15376.5	53388.60753275143	4500000	4783501	5388002	0.08914754325517348	106	True	40.300066666666666	0.6814262794998347
0.7	0.3	5	268501	840002	7523.0	29574.960797500116	6000000	6268501	6840002	0.03771552602095057	3	True	38.10006666666666	0.41581448324005243
0.7	0.3	6	153001	825002	9831.5	74842.57657892824	7500000	7653001	8325002	0.1312019088693796	99	True	44.800066666666666	0.8244400083279243
0.7	0.3	7	300001	649502	10856.0	30149.44881065224	9000000	9300001	9649502	0.044124178665115275	10	True	23.300066666666666	0.6515865920419336
0.7	0.3	8	267001	672002	11451.0	37968.63606154619	10500000	10767001	11172002	0.06339140177212385	12	True	27.000066666666665	0.6792340759065802
0.7	0.3	9	289501	699002	10302.0	56112.378703325856	12000000	12289501	12699002	0.09438924394373416	60	True	27.300066666666666	0.9122077572165138
0.7	0.3	10	339001	763502	16505.5	72349.84408498733	13500000	13839001	14263502	0.11471664696094369	73	True	28.300066666666666	0.8597663282426855
0.7	0.3	11	231001	898502	11696.0	48518.61405091128	15000000	15231001	15898502	0.09192400296287745	75	True	44.50006666666667	0.7501990128960356
0.7	0.3	12	130501	708002	14167.5	53061.03708171968	16500000	16630501	17208002	0.09685806645463726	56	True	38.50006666666667	0.8479235300601325
0.7	0.3	13	253501	684002	9397.0	35796.19723343626	18000000	18253501	18684002	0.06788014565249224	7	True	28.700066666666668	0.8935740266738516
0.7	0.3	14	204001	736502	15416.5	60749.1562788832	19500000	19704001	20236502	0.10030195893577602	38	True	35.50006666666667	0.8076249494813418
