# Supplementary material for: Strong positive selection biases identity-by-descent-based inferences of recent demography and population structure in Plasmodium falciparum
Source: Nat Commun. 2024 Mar 20;15:2499. doi: 10.1038/s41467-024-46659-0 (PMC10954658; doi:10.1038/s41467-024-46659-0)
Supplement: Supplementary file 6 — Source Data File [file 41467_2024_46659_MOESM6_ESM.zip › Supplementary_Figure17/suppl_fig17_inbreeding_and_selection_impact.csv]

DemographicModel	KeyParameter	KeyParameterValue	SelectionCoefficient	InbreedingPotential	LocalImpact	GlobalImpact
multiple_population_model	N0	10000.0	0.3	0.0005362002470023429	0.33797620325385497	1.064033348612008
multiple_population_model	N0	3000.0	0.3	0.0014444145875842037	0.16969393986643497	1.0800617915517075
multiple_population_model	N0	1000.0	0.3	0.0036272884805061234	0.09717619840173411	1.0852653274397983
multiple_population_model	N0	300.0	0.3	0.010057820831239567	0.0392701250540648	1.071224124244241
single_population_model	N0	10000.0	0.3	0.002478195135807716	0.21155021174233618	1.0602230773389436
single_population_model	N0	3000.0	0.3	0.006641299767509445	0.12138309742345808	1.0859745425157246
single_population_model	N0	1000.0	0.3	0.01668505453007515	0.049458489350458844	1.091982141611524
single_population_model	N0	500.0	0.3	0.030231883693771996	0.03111159381307726	1.0914595629871429
multiple_population_model	delta	1000.0	0.3	0.0036334137061154884	0.1101366063481183	1.0824906213038512
multiple_population_model	delta	1.0	0.3	0.003809796766163992	0.09985327336736496	1.078295292729165
multiple_population_model	delta	0.1	0.3	0.004255716843952138	0.13692470780027047	1.1069228579166779
multiple_population_model	delta	0.01	0.3	0.022198275138920445	0.09409959476974618	1.6961499729853675
multiple_population_model	delta	0.001	0.3	0.122388325028612	0.018177942558267695	1.1243991856776236
delta	delta	1000.0	0.3	0.01718642461782834	0.05763695913241657	1.1074780725370823
delta	delta	1.0	0.3	0.017110035879820053	0.05400012866421134	1.0950137484513116
delta	delta	0.1	0.3	0.01766241658085426	0.05471797705899437	1.0782333120896026
delta	delta	0.01	0.3	0.03149501201749052	0.043763900025530815	1.2361552342214133
delta	delta	0.001	0.3	0.32987024688694283	0.0113967275445657	1.312791075195489
multiple_population_model	selfing_rate	0.0	0.3	0.0036298570484616997	0.10176897519741787	1.0796623482600405
multiple_population_model	selfing_rate	0.1	0.3	0.004056280920074374	0.14920429782079506	1.0898747529327828
multiple_population_model	selfing_rate	0.3	0.3	0.005275950064441186	0.1645144896511334	1.139984191630457
multiple_population_model	selfing_rate	0.5	0.3	0.007600866058729863	0.2269312159155243	1.2642675046831553
multiple_population_model	selfing_rate	0.7	0.3	0.01611060157739972	0.2542055793039479	1.9382900557014846
multiple_population_model	selfing_rate	0.8	0.3	0.04445952624793989	0.13406687356579447	4.376048188037481
multiple_population_model	selfing_rate	0.9	0.3	0.23967504810582466	0.02872986303851047	19.051846805518906
selfing_rate	selfing_rate	0.0	0.3	0.017155782355264222	0.05606919586061306	1.103653614769984
selfing_rate	selfing_rate	0.1	0.3	0.01832131438998144	0.0560345273471639	1.0935933933739361
selfing_rate	selfing_rate	0.2	0.3	0.020906812202741796	0.06572557179000703	1.131351899263828
selfing_rate	selfing_rate	0.3	0.3	0.023695220719525588	0.07460103008678697	1.157430545823606
selfing_rate	selfing_rate	0.5	0.3	0.03283403104614849	0.08661723207921715	1.26542520861467
selfing_rate	selfing_rate	0.7	0.3	0.06172188969357455	0.08355500189761618	1.6966012844458458
