# Supplementary material for: Strong positive selection biases identity-by-descent-based inferences of recent demography and population structure in Plasmodium falciparum
Source: Nat Commun. 2024 Mar 20;15:2499. doi: 10.1038/s41467-024-46659-0 (PMC10954658; doi:10.1038/s41467-024-46659-0)
Supplement: Supplementary file 6 — Source Data File [file 41467_2024_46659_MOESM6_ESM.zip › Supplementary_Figure2/suppl_fig2_true_ibd_validation_via_ibdne_tests.csv]

Group	TruthOrInferred	GEN	NE	L95	U95
N1000	inferred	0	939.0	882.0	988.0
N1000	inferred	1	949.0	906.0	987.0
N1000	inferred	2	960.0	927.0	988.0
N1000	inferred	3	971.0	946.0	994.0
N1000	inferred	4	982.0	965.0	1000.0
N1000	inferred	5	993.0	975.0	1010.0
N1000	inferred	6	1000.0	977.0	1040.0
N1000	inferred	7	1020.0	979.0	1060.0
N1000	inferred	8	1030.0	982.0	1090.0
N1000	inferred	9	1040.0	987.0	1110.0
N1000	inferred	10	1050.0	995.0	1120.0
N1000	inferred	11	1070.0	1010.0	1140.0
N1000	inferred	12	1080.0	1020.0	1150.0
N1000	inferred	13	1090.0	1040.0	1160.0
N1000	inferred	14	1110.0	1060.0	1170.0
N1000	inferred	15	1130.0	1090.0	1190.0
N1000	inferred	16	1140.0	1110.0	1200.0
N1000	inferred	17	1160.0	1130.0	1210.0
N1000	inferred	18	1180.0	1150.0	1220.0
N1000	inferred	19	1200.0	1160.0	1240.0
N1000	inferred	20	1220.0	1170.0	1260.0
N1000	inferred	21	1240.0	1190.0	1280.0
N1000	inferred	22	1270.0	1200.0	1310.0
N1000	inferred	23	1290.0	1220.0	1330.0
N1000	inferred	24	1310.0	1240.0	1360.0
N1000	inferred	25	1340.0	1260.0	1400.0
N1000	inferred	26	1370.0	1280.0	1430.0
N1000	inferred	27	1390.0	1310.0	1460.0
N1000	inferred	28	1420.0	1330.0	1500.0
N1000	inferred	29	1450.0	1360.0	1530.0
N1000	inferred	30	1480.0	1390.0	1570.0
N1000	inferred	31	1510.0	1410.0	1600.0
N1000	inferred	32	1540.0	1440.0	1640.0
N1000	inferred	33	1570.0	1460.0	1670.0
N1000	inferred	34	1600.0	1490.0	1700.0
N1000	inferred	35	1630.0	1520.0	1740.0
N1000	inferred	36	1660.0	1550.0	1770.0
N1000	inferred	37	1690.0	1570.0	1800.0
N1000	inferred	38	1730.0	1600.0	1830.0
N1000	inferred	39	1760.0	1630.0	1870.0
N1000	inferred	40	1790.0	1660.0	1900.0
N1000	inferred	41	1820.0	1690.0	1930.0
N1000	inferred	42	1850.0	1720.0	1970.0
N1000	inferred	43	1890.0	1760.0	2000.0
N1000	inferred	44	1920.0	1790.0	2030.0
N1000	inferred	45	1950.0	1820.0	2070.0
N1000	inferred	46	1980.0	1850.0	2110.0
N1000	inferred	47	2010.0	1890.0	2140.0
N1000	inferred	48	2050.0	1920.0	2180.0
N1000	inferred	49	2080.0	1950.0	2210.0
N1000	inferred	50	2110.0	1980.0	2250.0
N1000	inferred	51	2140.0	2020.0	2280.0
N1000	inferred	52	2170.0	2050.0	2320.0
N1000	inferred	53	2200.0	2090.0	2350.0
N1000	inferred	54	2230.0	2120.0	2390.0
N1000	inferred	55	2260.0	2150.0	2430.0
N1000	inferred	56	2290.0	2180.0	2470.0
N1000	inferred	57	2320.0	2210.0	2520.0
N1000	inferred	58	2350.0	2230.0	2560.0
N1000	inferred	59	2380.0	2260.0	2610.0
N1000	inferred	60	2410.0	2280.0	2650.0
N1000	inferred	61	2440.0	2310.0	2690.0
N1000	inferred	62	2470.0	2330.0	2740.0
N1000	inferred	63	2490.0	2360.0	2780.0
N1000	inferred	64	2520.0	2390.0	2820.0
N1000	inferred	65	2550.0	2420.0	2860.0
N1000	inferred	66	2580.0	2440.0	2890.0
N1000	inferred	67	2600.0	2460.0	2930.0
N1000	inferred	68	2630.0	2480.0	2970.0
N1000	inferred	69	2660.0	2500.0	3000.0
N1000	inferred	70	2680.0	2520.0	3040.0
N1000	inferred	71	2710.0	2540.0	3070.0
N1000	inferred	72	2730.0	2570.0	3100.0
N1000	inferred	73	2760.0	2590.0	3130.0
N1000	inferred	74	2780.0	2610.0	3160.0
N1000	inferred	75	2800.0	2620.0	3190.0
N1000	inferred	76	2830.0	2640.0	3210.0
N1000	inferred	77	2850.0	2660.0	3230.0
N1000	inferred	78	2870.0	2680.0	3250.0
N1000	inferred	79	2900.0	2700.0	3270.0
N1000	inferred	80	2920.0	2710.0	3290.0
N1000	inferred	81	2940.0	2730.0	3300.0
N1000	inferred	82	2960.0	2750.0	3320.0
N1000	inferred	83	2990.0	2770.0	3330.0
N1000	inferred	84	3010.0	2780.0	3350.0
N1000	inferred	85	3030.0	2800.0	3390.0
N1000	inferred	86	3050.0	2820.0	3410.0
N1000	inferred	87	3070.0	2830.0	3420.0
N1000	inferred	88	3090.0	2850.0	3440.0
N1000	inferred	89	3110.0	2870.0	3450.0
N1000	inferred	90	3130.0	2880.0	3460.0
N1000	inferred	91	3150.0	2900.0	3480.0
N1000	inferred	92	3170.0	2910.0	3510.0
N1000	inferred	93	3190.0	2930.0	3540.0
N1000	inferred	94	3210.0	2940.0	3570.0
N1000	inferred	95	3230.0	2960.0	3600.0
N1000	inferred	96	3240.0	2980.0	3630.0
N1000	inferred	97	3260.0	2990.0	3670.0
N1000	inferred	98	3280.0	3010.0	3700.0
N1000	inferred	99	3300.0	3020.0	3740.0
N1000	inferred	100	3310.0	3040.0	3770.0
N1000	true	0	1011.0
N1000	true	1	1023.0
N1000	true	2	1035.0
N1000	true	3	1047.0
N1000	true	4	1059.0
N1000	true	5	1071.0
N1000	true	6	1083.0
N1000	true	7	1096.0
N1000	true	8	1109.0
N1000	true	9	1122.0
N1000	true	10	1135.0
N1000	true	11	1148.0
N1000	true	12	1161.0
N1000	true	13	1174.0
N1000	true	14	1188.0
N1000	true	15	1202.0
N1000	true	16	1216.0
N1000	true	17	1230.0
N1000	true	18	1244.0
N1000	true	19	1258.0
N1000	true	20	1273.0
N1000	true	21	1288.0
N1000	true	22	1303.0
N1000	true	23	1318.0
N1000	true	24	1333.0
N1000	true	25	1348.0
N1000	true	26	1364.0
N1000	true	27	1380.0
N1000	true	28	1396.0
N1000	true	29	1412.0
N1000	true	30	1428.0
N1000	true	31	1445.0
N1000	true	32	1462.0
N1000	true	33	1479.0
N1000	true	34	1496.0
N1000	true	35	1513.0
N1000	true	36	1531.0
N1000	true	37	1548.0
N1000	true	38	1566.0
N1000	true	39	1584.0
N1000	true	40	1603.0
N1000	true	41	1621.0
N1000	true	42	1640.0
N1000	true	43	1659.0
N1000	true	44	1678.0
N1000	true	45	1698.0
N1000	true	46	1717.0
N1000	true	47	1737.0
N1000	true	48	1757.0
N1000	true	49	1778.0
N1000	true	50	1798.0
N1000	true	51	1819.0
N1000	true	52	1840.0
N1000	true	53	1862.0
N1000	true	54	1883.0
N1000	true	55	1905.0
N1000	true	56	1927.0
N1000	true	57	1949.0
N1000	true	58	1972.0
N1000	true	59	1995.0
N1000	true	60	2018.0
N1000	true	61	2041.0
N1000	true	62	2065.0
N1000	true	63	2089.0
N1000	true	64	2113.0
N1000	true	65	2137.0
N1000	true	66	2162.0
N1000	true	67	2187.0
N1000	true	68	2213.0
N1000	true	69	2238.0
N1000	true	70	2264.0
N1000	true	71	2290.0
N1000	true	72	2317.0
N1000	true	73	2344.0
N1000	true	74	2371.0
N1000	true	75	2398.0
N1000	true	76	2426.0
N1000	true	77	2454.0
N1000	true	78	2483.0
N1000	true	79	2511.0
N1000	true	80	2540.0
N1000	true	81	2570.0
N1000	true	82	2600.0
N1000	true	83	2630.0
N1000	true	84	2660.0
N1000	true	85	2691.0
N1000	true	86	2722.0
N1000	true	87	2754.0
N1000	true	88	2786.0
N1000	true	89	2818.0
N1000	true	90	2851.0
N1000	true	91	2884.0
N1000	true	92	2917.0
N1000	true	93	2951.0
N1000	true	94	2985.0
N1000	true	95	3019.0
N1000	true	96	3054.0
N1000	true	97	3090.0
N1000	true	98	3126.0
N1000	true	99	3162.0
N1000	true	100	3198.0
N10000	inferred	0	9920.0	8630.0	12100.0
N10000	inferred	1	9880.0	8820.0	11600.0
N10000	inferred	2	9850.0	9000.0	11100.0
N10000	inferred	3	9810.0	9190.0	10700.0
N10000	inferred	4	9780.0	9330.0	10300.0
N10000	inferred	5	9740.0	9380.0	10100.0
N10000	inferred	6	9710.0	9370.0	10200.0
N10000	inferred	7	9670.0	8990.0	10500.0
N10000	inferred	8	9650.0	8750.0	10700.0
N10000	inferred	9	9650.0	8630.0	10800.0
N10000	inferred	10	9650.0	8610.0	10800.0
N10000	inferred	11	9670.0	8690.0	10700.0
N10000	inferred	12	9700.0	8860.0	10500.0
N10000	inferred	13	9740.0	9120.0	10300.0
N10000	inferred	14	9790.0	9400.0	10100.0
N10000	inferred	15	9850.0	9560.0	10100.0
N10000	inferred	16	9910.0	9630.0	10300.0
N10000	inferred	17	9960.0	9480.0	10600.0
N10000	inferred	18	10000.0	9390.0	10900.0
N10000	inferred	19	10100.0	9350.0	11200.0
N10000	inferred	20	10100.0	9340.0	11300.0
N10000	inferred	21	10100.0	9390.0	11400.0
N10000	inferred	22	10200.0	9440.0	11400.0
N10000	inferred	23	10200.0	9490.0	11400.0
N10000	inferred	24	10200.0	9610.0	11300.0
N10000	inferred	25	10200.0	9820.0	11300.0
N10000	inferred	26	10300.0	9950.0	11200.0
N10000	inferred	27	10300.0	9980.0	11100.0
N10000	inferred	28	10300.0	10000.0	11000.0
N10000	inferred	29	10300.0	10000.0	11000.0
N10000	inferred	30	10300.0	10000.0	10900.0
N10000	inferred	31	10300.0	10100.0	10800.0
N10000	inferred	32	10300.0	10100.0	10800.0
N10000	inferred	33	10300.0	10100.0	10900.0
N10000	inferred	34	10300.0	10100.0	10900.0
N10000	inferred	35	10300.0	10100.0	10900.0
N10000	inferred	36	10300.0	10100.0	10900.0
N10000	inferred	37	10300.0	9990.0	10800.0
N10000	inferred	38	10300.0	9910.0	10800.0
N10000	inferred	39	10300.0	9840.0	10700.0
N10000	inferred	40	10300.0	9780.0	10700.0
N10000	inferred	41	10200.0	9710.0	10600.0
N10000	inferred	42	10200.0	9650.0	10600.0
N10000	inferred	43	10200.0	9600.0	10600.0
N10000	inferred	44	10200.0	9570.0	10600.0
N10000	inferred	45	10200.0	9540.0	10600.0
N10000	inferred	46	10200.0	9520.0	10500.0
N10000	inferred	47	10200.0	9510.0	10500.0
N10000	inferred	48	10200.0	9500.0	10500.0
N10000	inferred	49	10200.0	9500.0	10500.0
N10000	inferred	50	10100.0	9500.0	10500.0
N10000	inferred	51	10100.0	9500.0	10500.0
N10000	inferred	52	10100.0	9500.0	10400.0
N10000	inferred	53	10100.0	9500.0	10400.0
N10000	inferred	54	10100.0	9510.0	10400.0
N10000	inferred	55	10100.0	9520.0	10400.0
N10000	inferred	56	10100.0	9530.0	10400.0
N10000	inferred	57	10100.0	9530.0	10400.0
N10000	inferred	58	10100.0	9520.0	10400.0
N10000	inferred	59	10100.0	9510.0	10300.0
N10000	inferred	60	10100.0	9510.0	10300.0
N10000	inferred	61	10100.0	9500.0	10300.0
N10000	inferred	62	10100.0	9500.0	10300.0
N10000	inferred	63	10000.0	9490.0	10300.0
N10000	inferred	64	10000.0	9490.0	10300.0
N10000	inferred	65	10000.0	9490.0	10300.0
N10000	inferred	66	10000.0	9490.0	10300.0
N10000	inferred	67	10000.0	9480.0	10200.0
N10000	inferred	68	10000.0	9490.0	10200.0
N10000	inferred	69	10000.0	9490.0	10200.0
N10000	inferred	70	10000.0	9490.0	10200.0
N10000	inferred	71	10000.0	9500.0	10200.0
N10000	inferred	72	10000.0	9500.0	10200.0
N10000	inferred	73	10000.0	9510.0	10200.0
N10000	inferred	74	10000.0	9520.0	10200.0
N10000	inferred	75	10000.0	9520.0	10200.0
N10000	inferred	76	10000.0	9530.0	10200.0
N10000	inferred	77	10000.0	9540.0	10200.0
N10000	inferred	78	10000.0	9540.0	10200.0
N10000	inferred	79	10000.0	9540.0	10200.0
N10000	inferred	80	10000.0	9540.0	10200.0
N10000	inferred	81	10000.0	9540.0	10200.0
N10000	inferred	82	9990.0	9540.0	10200.0
N10000	inferred	83	9990.0	9550.0	10200.0
N10000	inferred	84	9990.0	9550.0	10200.0
N10000	inferred	85	9990.0	9560.0	10200.0
N10000	inferred	86	9990.0	9570.0	10200.0
N10000	inferred	87	9990.0	9580.0	10200.0
N10000	inferred	88	9990.0	9590.0	10200.0
N10000	inferred	89	9990.0	9600.0	10200.0
N10000	inferred	90	10000.0	9610.0	10200.0
N10000	inferred	91	10000.0	9630.0	10300.0
N10000	inferred	92	10000.0	9640.0	10300.0
N10000	inferred	93	10000.0	9660.0	10300.0
N10000	inferred	94	10000.0	9670.0	10300.0
N10000	inferred	95	10000.0	9690.0	10300.0
N10000	inferred	96	10000.0	9710.0	10300.0
N10000	inferred	97	10000.0	9720.0	10300.0
N10000	inferred	98	10000.0	9710.0	10300.0
N10000	inferred	99	10000.0	9700.0	10300.0
N10000	inferred	100	10000.0	9700.0	10400.0
N10000	true	0	10000.0
N10000	true	1	10000.0
N10000	true	2	10000.0
N10000	true	3	10000.0
N10000	true	4	10000.0
N10000	true	5	10000.0
N10000	true	6	10000.0
N10000	true	7	10000.0
N10000	true	8	10000.0
N10000	true	9	10000.0
N10000	true	10	10000.0
N10000	true	11	10000.0
N10000	true	12	10000.0
N10000	true	13	10000.0
N10000	true	14	10000.0
N10000	true	15	10000.0
N10000	true	16	10000.0
N10000	true	17	10000.0
N10000	true	18	10000.0
N10000	true	19	10000.0
N10000	true	20	10000.0
N10000	true	21	10000.0
N10000	true	22	10000.0
N10000	true	23	10000.0
N10000	true	24	10000.0
N10000	true	25	10000.0
N10000	true	26	10000.0
N10000	true	27	10000.0
N10000	true	28	10000.0
N10000	true	29	10000.0
N10000	true	30	10000.0
N10000	true	31	10000.0
N10000	true	32	10000.0
N10000	true	33	10000.0
N10000	true	34	10000.0
N10000	true	35	10000.0
N10000	true	36	10000.0
N10000	true	37	10000.0
N10000	true	38	10000.0
N10000	true	39	10000.0
N10000	true	40	10000.0
N10000	true	41	10000.0
N10000	true	42	10000.0
N10000	true	43	10000.0
N10000	true	44	10000.0
N10000	true	45	10000.0
N10000	true	46	10000.0
N10000	true	47	10000.0
N10000	true	48	10000.0
N10000	true	49	10000.0
N10000	true	50	10000.0
N10000	true	51	10000.0
N10000	true	52	10000.0
N10000	true	53	10000.0
N10000	true	54	10000.0
N10000	true	55	10000.0
N10000	true	56	10000.0
N10000	true	57	10000.0
N10000	true	58	10000.0
N10000	true	59	10000.0
N10000	true	60	10000.0
N10000	true	61	10000.0
N10000	true	62	10000.0
N10000	true	63	10000.0
N10000	true	64	10000.0
N10000	true	65	10000.0
N10000	true	66	10000.0
N10000	true	67	10000.0
N10000	true	68	10000.0
N10000	true	69	10000.0
N10000	true	70	10000.0
N10000	true	71	10000.0
N10000	true	72	10000.0
N10000	true	73	10000.0
N10000	true	74	10000.0
N10000	true	75	10000.0
N10000	true	76	10000.0
N10000	true	77	10000.0
N10000	true	78	10000.0
N10000	true	79	10000.0
N10000	true	80	10000.0
N10000	true	81	10000.0
N10000	true	82	10000.0
N10000	true	83	10000.0
N10000	true	84	10000.0
N10000	true	85	10000.0
N10000	true	86	10000.0
N10000	true	87	10000.0
N10000	true	88	10000.0
N10000	true	89	10000.0
N10000	true	90	10000.0
N10000	true	91	10000.0
N10000	true	92	10000.0
N10000	true	93	10000.0
N10000	true	94	10000.0
N10000	true	95	10000.0
N10000	true	96	10000.0
N10000	true	97	10000.0
N10000	true	98	10000.0
N10000	true	99	10000.0
N10000	true	100	10000.0
N100000	inferred	0	117000.0	89700.0	162000.0
N100000	inferred	1	112000.0	90100.0	147000.0
N100000	inferred	2	108000.0	90000.0	133000.0
N100000	inferred	3	103000.0	90300.0	121000.0
N100000	inferred	4	99300.0	90200.0	109000.0
N100000	inferred	5	95200.0	88600.0	99600.0
N100000	inferred	6	91200.0	86500.0	95300.0
N100000	inferred	7	87400.0	78600.0	95400.0
N100000	inferred	8	85000.0	74900.0	96300.0
N100000	inferred	9	83600.0	74000.0	96500.0
N100000	inferred	10	82800.0	72300.0	96300.0
N100000	inferred	11	82500.0	72500.0	95600.0
N100000	inferred	12	82500.0	74300.0	94400.0
N100000	inferred	13	82800.0	74900.0	92700.0
N100000	inferred	14	83300.0	77500.0	91900.0
N100000	inferred	15	83900.0	77900.0	91900.0
N100000	inferred	16	84100.0	78000.0	94000.0
N100000	inferred	17	83900.0	77800.0	96300.0
N100000	inferred	18	83500.0	77400.0	99900.0
N100000	inferred	19	82800.0	76900.0	102000.0
N100000	inferred	20	82000.0	76500.0	101000.0
N100000	inferred	21	81000.0	75500.0	98900.0
N100000	inferred	22	79900.0	74600.0	95600.0
N100000	inferred	23	78800.0	72800.0	91200.0
N100000	inferred	24	77800.0	72200.0	86900.0
N100000	inferred	25	76800.0	71100.0	82900.0
N100000	inferred	26	75800.0	70000.0	81400.0
N100000	inferred	27	74900.0	69000.0	79800.0
N100000	inferred	28	74000.0	68000.0	78400.0
N100000	inferred	29	73100.0	67100.0	76900.0
N100000	inferred	30	72200.0	66200.0	76300.0
N100000	inferred	31	71300.0	65300.0	75700.0
N100000	inferred	32	70500.0	63500.0	74700.0
N100000	inferred	33	69700.0	61900.0	73700.0
N100000	inferred	34	69000.0	61800.0	72700.0
N100000	inferred	35	68200.0	61700.0	71900.0
N100000	inferred	36	67500.0	60800.0	71100.0
N100000	inferred	37	66800.0	60100.0	70300.0
N100000	inferred	38	66100.0	59300.0	69500.0
N100000	inferred	39	65400.0	58600.0	68700.0
N100000	inferred	40	64700.0	58000.0	67900.0
N100000	inferred	41	64000.0	57300.0	67100.0
N100000	inferred	42	63300.0	56800.0	66300.0
N100000	inferred	43	62700.0	56300.0	65400.0
N100000	inferred	44	62000.0	56000.0	64600.0
N100000	inferred	45	61300.0	55800.0	63800.0
N100000	inferred	46	60700.0	55700.0	63000.0
N100000	inferred	47	60000.0	55500.0	62200.0
N100000	inferred	48	59300.0	55400.0	61500.0
N100000	inferred	49	58700.0	55200.0	60900.0
N100000	inferred	50	58000.0	55100.0	60300.0
N100000	inferred	51	57400.0	54400.0	59700.0
N100000	inferred	52	56700.0	53800.0	59200.0
N100000	inferred	53	56100.0	53100.0	58700.0
N100000	inferred	54	55400.0	52600.0	58200.0
N100000	inferred	55	54800.0	52000.0	57800.0
N100000	inferred	56	54100.0	51400.0	57200.0
N100000	inferred	57	53500.0	50900.0	56600.0
N100000	inferred	58	52900.0	50300.0	56000.0
N100000	inferred	59	52200.0	49700.0	55400.0
N100000	inferred	60	51600.0	49200.0	54800.0
N100000	inferred	61	51000.0	48600.0	54200.0
N100000	inferred	62	50300.0	48100.0	53600.0
N100000	inferred	63	49700.0	47500.0	53100.0
N100000	inferred	64	49100.0	47000.0	52700.0
N100000	inferred	65	48500.0	46500.0	52500.0
N100000	inferred	66	47900.0	45900.0	52100.0
N100000	inferred	67	47300.0	45400.0	51500.0
N100000	inferred	68	46700.0	44900.0	50900.0
N100000	inferred	69	46100.0	44400.0	50300.0
N100000	inferred	70	45500.0	43800.0	49600.0
N100000	inferred	71	44900.0	43200.0	49000.0
N100000	inferred	72	44400.0	42500.0	48500.0
N100000	inferred	73	43800.0	41900.0	48100.0
N100000	inferred	74	43300.0	41400.0	47700.0
N100000	inferred	75	42700.0	40900.0	47200.0
N100000	inferred	76	42200.0	40400.0	46800.0
N100000	inferred	77	41600.0	39900.0	46300.0
N100000	inferred	78	41100.0	39500.0	45800.0
N100000	inferred	79	40600.0	39000.0	45300.0
N100000	inferred	80	40000.0	38600.0	44800.0
N100000	inferred	81	39500.0	38100.0	44400.0
N100000	inferred	82	39000.0	37600.0	43900.0
N100000	inferred	83	38500.0	37100.0	43400.0
N100000	inferred	84	38000.0	36700.0	42900.0
N100000	inferred	85	37600.0	36200.0	42400.0
N100000	inferred	86	37100.0	35800.0	41900.0
N100000	inferred	87	36600.0	35400.0	41300.0
N100000	inferred	88	36200.0	34900.0	40800.0
N100000	inferred	89	35700.0	34500.0	40300.0
N100000	inferred	90	35300.0	34100.0	39800.0
N100000	inferred	91	34800.0	33700.0	39300.0
N100000	inferred	92	34400.0	33300.0	38800.0
N100000	inferred	93	34000.0	32900.0	38300.0
N100000	inferred	94	33500.0	32500.0	37800.0
N100000	inferred	95	33100.0	32200.0	37300.0
N100000	inferred	96	32700.0	31800.0	36800.0
N100000	inferred	97	32300.0	31400.0	36300.0
N100000	inferred	98	31900.0	31100.0	35800.0
N100000	inferred	99	31500.0	30700.0	35300.0
N100000	inferred	100	31200.0	30300.0	34800.0
N100000	true	0	98855.0
N100000	true	1	97723.0
N100000	true	2	96605.0
N100000	true	3	95499.0
N100000	true	4	94406.0
N100000	true	5	93325.0
N100000	true	6	92257.0
N100000	true	7	91201.0
N100000	true	8	90157.0
N100000	true	9	89125.0
N100000	true	10	88104.0
N100000	true	11	87096.0
N100000	true	12	86099.0
N100000	true	13	85113.0
N100000	true	14	84139.0
N100000	true	15	83176.0
N100000	true	16	82224.0
N100000	true	17	81283.0
N100000	true	18	80352.0
N100000	true	19	79432.0
N100000	true	20	78523.0
N100000	true	21	77624.0
N100000	true	22	76736.0
N100000	true	23	75857.0
N100000	true	24	74989.0
N100000	true	25	74131.0
N100000	true	26	73282.0
N100000	true	27	72443.0
N100000	true	28	71614.0
N100000	true	29	70794.0
N100000	true	30	69984.0
N100000	true	31	69183.0
N100000	true	32	68391.0
N100000	true	33	67608.0
N100000	true	34	66834.0
N100000	true	35	66069.0
N100000	true	36	65313.0
N100000	true	37	64565.0
N100000	true	38	63826.0
N100000	true	39	63095.0
N100000	true	40	62373.0
N100000	true	41	61659.0
N100000	true	42	60953.0
N100000	true	43	60255.0
N100000	true	44	59566.0
N100000	true	45	58884.0
N100000	true	46	58210.0
N100000	true	47	57543.0
N100000	true	48	56885.0
N100000	true	49	56234.0
N100000	true	50	55590.0
N100000	true	51	54954.0
N100000	true	52	54325.0
N100000	true	53	53703.0
N100000	true	54	53088.0
N100000	true	55	52480.0
N100000	true	56	51880.0
N100000	true	57	51286.0
N100000	true	58	50699.0
N100000	true	59	50118.0
N100000	true	60	49545.0
N100000	true	61	48977.0
N100000	true	62	48417.0
N100000	true	63	47863.0
N100000	true	64	47315.0
N100000	true	65	46773.0
N100000	true	66	46238.0
N100000	true	67	45708.0
N100000	true	68	45185.0
N100000	true	69	44668.0
N100000	true	70	44157.0
N100000	true	71	43651.0
N100000	true	72	43151.0
N100000	true	73	42657.0
N100000	true	74	42169.0
N100000	true	75	41686.0
N100000	true	76	41209.0
N100000	true	77	40738.0
N100000	true	78	40271.0
N100000	true	79	39810.0
N100000	true	80	39355.0
N100000	true	81	38904.0
N100000	true	82	38459.0
N100000	true	83	38018.0
N100000	true	84	37583.0
N100000	true	85	37153.0
N100000	true	86	36728.0
N100000	true	87	36307.0
N100000	true	88	35892.0
N100000	true	89	35481.0
N100000	true	90	35075.0
N100000	true	91	34673.0
N100000	true	92	34276.0
N100000	true	93	33884.0
N100000	true	94	33496.0
N100000	true	95	33113.0
N100000	true	96	32734.0
N100000	true	97	32359.0
N100000	true	98	31988.0
N100000	true	99	31622.0
N100000	true	100	31260.0
N3000	inferred	0	3070.0	2890.0	3330.0
N3000	inferred	1	3060.0	2900.0	3280.0
N3000	inferred	2	3040.0	2910.0	3220.0
N3000	inferred	3	3030.0	2920.0	3160.0
N3000	inferred	4	3020.0	2950.0	3110.0
N3000	inferred	5	3010.0	2960.0	3060.0
N3000	inferred	6	3000.0	2950.0	3040.0
N3000	inferred	7	2990.0	2910.0	3050.0
N3000	inferred	8	2980.0	2880.0	3070.0
N3000	inferred	9	2970.0	2860.0	3080.0
N3000	inferred	10	2970.0	2850.0	3080.0
N3000	inferred	11	2980.0	2860.0	3090.0
N3000	inferred	12	2990.0	2880.0	3100.0
N3000	inferred	13	3010.0	2890.0	3110.0
N3000	inferred	14	3030.0	2900.0	3120.0
N3000	inferred	15	3050.0	2910.0	3150.0
N3000	inferred	16	3080.0	2940.0	3190.0
N3000	inferred	17	3110.0	2960.0	3230.0
N3000	inferred	18	3140.0	2990.0	3300.0
N3000	inferred	19	3180.0	3050.0	3330.0
N3000	inferred	20	3210.0	3080.0	3370.0
N3000	inferred	21	3240.0	3120.0	3400.0
N3000	inferred	22	3280.0	3150.0	3450.0
N3000	inferred	23	3310.0	3170.0	3490.0
N3000	inferred	24	3350.0	3200.0	3530.0
N3000	inferred	25	3380.0	3230.0	3560.0
N3000	inferred	26	3420.0	3260.0	3600.0
N3000	inferred	27	3460.0	3290.0	3640.0
N3000	inferred	28	3490.0	3320.0	3680.0
N3000	inferred	29	3530.0	3360.0	3710.0
N3000	inferred	30	3570.0	3400.0	3750.0
N3000	inferred	31	3610.0	3440.0	3800.0
N3000	inferred	32	3650.0	3480.0	3850.0
N3000	inferred	33	3690.0	3520.0	3890.0
N3000	inferred	34	3730.0	3570.0	3930.0
N3000	inferred	35	3770.0	3610.0	3960.0
N3000	inferred	36	3810.0	3650.0	4000.0
N3000	inferred	37	3850.0	3690.0	4040.0
N3000	inferred	38	3890.0	3740.0	4070.0
N3000	inferred	39	3940.0	3790.0	4110.0
N3000	inferred	40	3980.0	3830.0	4150.0
N3000	inferred	41	4020.0	3870.0	4190.0
N3000	inferred	42	4060.0	3910.0	4220.0
N3000	inferred	43	4100.0	3960.0	4260.0
N3000	inferred	44	4140.0	4000.0	4310.0
N3000	inferred	45	4190.0	4040.0	4350.0
N3000	inferred	46	4230.0	4090.0	4390.0
N3000	inferred	47	4270.0	4130.0	4430.0
N3000	inferred	48	4310.0	4180.0	4480.0
N3000	inferred	49	4350.0	4230.0	4520.0
N3000	inferred	50	4390.0	4260.0	4560.0
N3000	inferred	51	4430.0	4300.0	4600.0
N3000	inferred	52	4470.0	4340.0	4640.0
N3000	inferred	53	4510.0	4370.0	4670.0
N3000	inferred	54	4550.0	4400.0	4710.0
N3000	inferred	55	4590.0	4440.0	4750.0
N3000	inferred	56	4630.0	4470.0	4790.0
N3000	inferred	57	4670.0	4510.0	4840.0
N3000	inferred	58	4710.0	4540.0	4880.0
N3000	inferred	59	4740.0	4570.0	4930.0
N3000	inferred	60	4780.0	4600.0	4980.0
N3000	inferred	61	4820.0	4630.0	5030.0
N3000	inferred	62	4850.0	4670.0	5090.0
N3000	inferred	63	4890.0	4700.0	5130.0
N3000	inferred	64	4920.0	4730.0	5170.0
N3000	inferred	65	4960.0	4760.0	5210.0
N3000	inferred	66	4990.0	4790.0	5260.0
N3000	inferred	67	5020.0	4820.0	5310.0
N3000	inferred	68	5050.0	4850.0	5350.0
N3000	inferred	69	5090.0	4880.0	5390.0
N3000	inferred	70	5120.0	4910.0	5440.0
N3000	inferred	71	5150.0	4940.0	5480.0
N3000	inferred	72	5180.0	4970.0	5520.0
N3000	inferred	73	5210.0	4990.0	5560.0
N3000	inferred	74	5240.0	5020.0	5590.0
N3000	inferred	75	5270.0	5040.0	5630.0
N3000	inferred	76	5300.0	5070.0	5670.0
N3000	inferred	77	5330.0	5090.0	5700.0
N3000	inferred	78	5350.0	5110.0	5730.0
N3000	inferred	79	5380.0	5140.0	5770.0
N3000	inferred	80	5410.0	5160.0	5800.0
N3000	inferred	81	5440.0	5180.0	5830.0
N3000	inferred	82	5460.0	5200.0	5850.0
N3000	inferred	83	5490.0	5220.0	5880.0
N3000	inferred	84	5510.0	5230.0	5910.0
N3000	inferred	85	5540.0	5250.0	5940.0
N3000	inferred	86	5560.0	5270.0	5970.0
N3000	inferred	87	5590.0	5280.0	5990.0
N3000	inferred	88	5610.0	5300.0	6020.0
N3000	inferred	89	5630.0	5320.0	6040.0
N3000	inferred	90	5650.0	5340.0	6070.0
N3000	inferred	91	5680.0	5360.0	6090.0
N3000	inferred	92	5700.0	5380.0	6120.0
N3000	inferred	93	5720.0	5400.0	6140.0
N3000	inferred	94	5740.0	5420.0	6160.0
N3000	inferred	95	5760.0	5440.0	6180.0
N3000	inferred	96	5780.0	5460.0	6200.0
N3000	inferred	97	5800.0	5470.0	6220.0
N3000	inferred	98	5820.0	5490.0	6230.0
N3000	inferred	99	5840.0	5510.0	6250.0
N3000	inferred	100	5860.0	5530.0	6280.0
N3000	true	0	3018.0
N3000	true	1	3036.0
N3000	true	2	3054.0
N3000	true	3	3073.0
N3000	true	4	3091.0
N3000	true	5	3110.0
N3000	true	6	3129.0
N3000	true	7	3148.0
N3000	true	8	3167.0
N3000	true	9	3186.0
N3000	true	10	3205.0
N3000	true	11	3224.0
N3000	true	12	3244.0
N3000	true	13	3263.0
N3000	true	14	3283.0
N3000	true	15	3303.0
N3000	true	16	3323.0
N3000	true	17	3343.0
N3000	true	18	3363.0
N3000	true	19	3383.0
N3000	true	20	3404.0
N3000	true	21	3424.0
N3000	true	22	3445.0
N3000	true	23	3466.0
N3000	true	24	3487.0
N3000	true	25	3508.0
N3000	true	26	3529.0
N3000	true	27	3550.0
N3000	true	28	3572.0
N3000	true	29	3593.0
N3000	true	30	3615.0
N3000	true	31	3637.0
N3000	true	32	3659.0
N3000	true	33	3681.0
N3000	true	34	3703.0
N3000	true	35	3725.0
N3000	true	36	3748.0
N3000	true	37	3771.0
N3000	true	38	3793.0
N3000	true	39	3816.0
N3000	true	40	3839.0
N3000	true	41	3863.0
N3000	true	42	3886.0
N3000	true	43	3909.0
N3000	true	44	3933.0
N3000	true	45	3957.0
N3000	true	46	3981.0
N3000	true	47	4005.0
N3000	true	48	4029.0
N3000	true	49	4053.0
N3000	true	50	4078.0
N3000	true	51	4102.0
N3000	true	52	4127.0
N3000	true	53	4152.0
N3000	true	54	4177.0
N3000	true	55	4202.0
N3000	true	56	4228.0
N3000	true	57	4253.0
N3000	true	58	4279.0
N3000	true	59	4305.0
N3000	true	60	4331.0
N3000	true	61	4357.0
N3000	true	62	4383.0
N3000	true	63	4410.0
N3000	true	64	4436.0
N3000	true	65	4463.0
N3000	true	66	4490.0
N3000	true	67	4517.0
N3000	true	68	4544.0
N3000	true	69	4572.0
N3000	true	70	4599.0
N3000	true	71	4627.0
N3000	true	72	4655.0
N3000	true	73	4683.0
N3000	true	74	4711.0
N3000	true	75	4740.0
N3000	true	76	4769.0
N3000	true	77	4797.0
N3000	true	78	4826.0
N3000	true	79	4855.0
N3000	true	80	4885.0
N3000	true	81	4914.0
N3000	true	82	4944.0
N3000	true	83	4974.0
N3000	true	84	5004.0
N3000	true	85	5034.0
N3000	true	86	5064.0
N3000	true	87	5095.0
N3000	true	88	5126.0
N3000	true	89	5157.0
N3000	true	90	5188.0
N3000	true	91	5219.0
N3000	true	92	5251.0
N3000	true	93	5282.0
N3000	true	94	5314.0
N3000	true	95	5346.0
N3000	true	96	5379.0
N3000	true	97	5411.0
N3000	true	98	5444.0
N3000	true	99	5477.0
N3000	true	100	5510.0
N30000	inferred	0	30400.0	25500.0	36100.0
N30000	inferred	1	30100.0	25800.0	34900.0
N30000	inferred	2	29700.0	26100.0	33500.0
N30000	inferred	3	29300.0	26500.0	32100.0
N30000	inferred	4	29000.0	26800.0	30700.0
N30000	inferred	5	28600.0	27200.0	30000.0
N30000	inferred	6	28300.0	27400.0	29300.0
N30000	inferred	7	28000.0	26900.0	29100.0
N30000	inferred	8	27700.0	26100.0	29000.0
N30000	inferred	9	27400.0	25500.0	28900.0
N30000	inferred	10	27300.0	25100.0	29000.0
N30000	inferred	11	27100.0	24900.0	29100.0
N30000	inferred	12	27100.0	24900.0	28900.0
N30000	inferred	13	27100.0	25100.0	28900.0
N30000	inferred	14	27100.0	25400.0	28800.0
N30000	inferred	15	27200.0	25800.0	28600.0
N30000	inferred	16	27300.0	26200.0	28700.0
N30000	inferred	17	27400.0	26400.0	28700.0
N30000	inferred	18	27400.0	26600.0	28500.0
N30000	inferred	19	27500.0	26700.0	28600.0
N30000	inferred	20	27500.0	26700.0	28600.0
N30000	inferred	21	27500.0	26600.0	28600.0
N30000	inferred	22	27500.0	26600.0	28600.0
N30000	inferred	23	27400.0	26500.0	28600.0
N30000	inferred	24	27300.0	26400.0	28700.0
N30000	inferred	25	27200.0	26200.0	28700.0
N30000	inferred	26	27100.0	26100.0	28500.0
N30000	inferred	27	26900.0	26000.0	28300.0
N30000	inferred	28	26800.0	25800.0	28100.0
N30000	inferred	29	26600.0	25600.0	27800.0
N30000	inferred	30	26400.0	25300.0	27500.0
N30000	inferred	31	26200.0	25200.0	27300.0
N30000	inferred	32	26100.0	25100.0	27100.0
N30000	inferred	33	25900.0	24900.0	26900.0
N30000	inferred	34	25700.0	24700.0	26600.0
N30000	inferred	35	25500.0	24500.0	26400.0
N30000	inferred	36	25300.0	24300.0	26100.0
N30000	inferred	37	25100.0	24200.0	25900.0
N30000	inferred	38	24900.0	24000.0	25700.0
N30000	inferred	39	24700.0	23800.0	25500.0
N30000	inferred	40	24500.0	23600.0	25300.0
N30000	inferred	41	24400.0	23500.0	25200.0
N30000	inferred	42	24200.0	23300.0	25000.0
N30000	inferred	43	24000.0	23100.0	24800.0
N30000	inferred	44	23800.0	23000.0	24500.0
N30000	inferred	45	23600.0	22800.0	24300.0
N30000	inferred	46	23500.0	22700.0	24100.0
N30000	inferred	47	23300.0	22500.0	23900.0
N30000	inferred	48	23100.0	22400.0	23800.0
N30000	inferred	49	23000.0	22300.0	23600.0
N30000	inferred	50	22800.0	22100.0	23400.0
N30000	inferred	51	22700.0	22000.0	23300.0
N30000	inferred	52	22500.0	21800.0	23100.0
N30000	inferred	53	22300.0	21700.0	23000.0
N30000	inferred	54	22200.0	21600.0	22800.0
N30000	inferred	55	22000.0	21500.0	22700.0
N30000	inferred	56	21900.0	21300.0	22600.0
N30000	inferred	57	21800.0	21200.0	22400.0
N30000	inferred	58	21600.0	21000.0	22200.0
N30000	inferred	59	21500.0	20900.0	22100.0
N30000	inferred	60	21300.0	20800.0	22000.0
N30000	inferred	61	21200.0	20700.0	21900.0
N30000	inferred	62	21100.0	20500.0	21900.0
N30000	inferred	63	20900.0	20400.0	21700.0
N30000	inferred	64	20800.0	20300.0	21600.0
N30000	inferred	65	20700.0	20200.0	21500.0
N30000	inferred	66	20600.0	20100.0	21400.0
N30000	inferred	67	20400.0	20000.0	21300.0
N30000	inferred	68	20300.0	19900.0	21100.0
N30000	inferred	69	20200.0	19700.0	21000.0
N30000	inferred	70	20100.0	19600.0	20900.0
N30000	inferred	71	20000.0	19500.0	20800.0
N30000	inferred	72	19800.0	19400.0	20700.0
N30000	inferred	73	19700.0	19300.0	20600.0
N30000	inferred	74	19600.0	19200.0	20400.0
N30000	inferred	75	19500.0	19100.0	20300.0
N30000	inferred	76	19400.0	19000.0	20200.0
N30000	inferred	77	19300.0	18900.0	20100.0
N30000	inferred	78	19200.0	18800.0	20000.0
N30000	inferred	79	19100.0	18700.0	19900.0
N30000	inferred	80	19000.0	18500.0	19800.0
N30000	inferred	81	18900.0	18400.0	19600.0
N30000	inferred	82	18800.0	18300.0	19500.0
N30000	inferred	83	18700.0	18200.0	19400.0
N30000	inferred	84	18600.0	18100.0	19300.0
N30000	inferred	85	18500.0	18000.0	19200.0
N30000	inferred	86	18400.0	17900.0	19100.0
N30000	inferred	87	18300.0	17800.0	19000.0
N30000	inferred	88	18200.0	17700.0	18900.0
N30000	inferred	89	18100.0	17700.0	18800.0
N30000	inferred	90	18000.0	17600.0	18700.0
N30000	inferred	91	17900.0	17500.0	18700.0
N30000	inferred	92	17900.0	17400.0	18600.0
N30000	inferred	93	17800.0	17300.0	18500.0
N30000	inferred	94	17700.0	17200.0	18400.0
N30000	inferred	95	17600.0	17100.0	18300.0
N30000	inferred	96	17500.0	17000.0	18200.0
N30000	inferred	97	17400.0	16900.0	18100.0
N30000	inferred	98	17400.0	16900.0	18000.0
N30000	inferred	99	17300.0	16800.0	18000.0
N30000	inferred	100	17200.0	16700.0	17900.0
N30000	true	0	29835.0
N30000	true	1	29672.0
N30000	true	2	29509.0
N30000	true	3	29348.0
N30000	true	4	29187.0
N30000	true	5	29027.0
N30000	true	6	28868.0
N30000	true	7	28710.0
N30000	true	8	28552.0
N30000	true	9	28396.0
N30000	true	10	28240.0
N30000	true	11	28086.0
N30000	true	12	27932.0
N30000	true	13	27779.0
N30000	true	14	27627.0
N30000	true	15	27475.0
N30000	true	16	27325.0
N30000	true	17	27175.0
N30000	true	18	27026.0
N30000	true	19	26878.0
N30000	true	20	26731.0
N30000	true	21	26585.0
N30000	true	22	26439.0
N30000	true	23	26294.0
N30000	true	24	26150.0
N30000	true	25	26007.0
N30000	true	26	25864.0
N30000	true	27	25723.0
N30000	true	28	25582.0
N30000	true	29	25442.0
N30000	true	30	25302.0
N30000	true	31	25164.0
N30000	true	32	25026.0
N30000	true	33	24889.0
N30000	true	34	24752.0
N30000	true	35	24617.0
N30000	true	36	24482.0
N30000	true	37	24348.0
N30000	true	38	24214.0
N30000	true	39	24082.0
N30000	true	40	23950.0
N30000	true	41	23819.0
N30000	true	42	23688.0
N30000	true	43	23558.0
N30000	true	44	23429.0
N30000	true	45	23301.0
N30000	true	46	23173.0
N30000	true	47	23046.0
N30000	true	48	22920.0
N30000	true	49	22795.0
N30000	true	50	22670.0
N30000	true	51	22546.0
N30000	true	52	22422.0
N30000	true	53	22299.0
N30000	true	54	22177.0
N30000	true	55	22056.0
N30000	true	56	21935.0
N30000	true	57	21815.0
N30000	true	58	21695.0
N30000	true	59	21576.0
N30000	true	60	21458.0
N30000	true	61	21340.0
N30000	true	62	21224.0
N30000	true	63	21107.0
N30000	true	64	20992.0
N30000	true	65	20877.0
N30000	true	66	20762.0
N30000	true	67	20649.0
N30000	true	68	20535.0
N30000	true	69	20423.0
N30000	true	70	20311.0
N30000	true	71	20200.0
N30000	true	72	20089.0
N30000	true	73	19979.0
N30000	true	74	19870.0
N30000	true	75	19761.0
N30000	true	76	19653.0
N30000	true	77	19545.0
N30000	true	78	19438.0
N30000	true	79	19331.0
N30000	true	80	19225.0
N30000	true	81	19120.0
N30000	true	82	19015.0
N30000	true	83	18911.0
N30000	true	84	18808.0
N30000	true	85	18705.0
N30000	true	86	18602.0
N30000	true	87	18500.0
N30000	true	88	18399.0
N30000	true	89	18298.0
N30000	true	90	18198.0
N30000	true	91	18098.0
N30000	true	92	17999.0
N30000	true	93	17900.0
N30000	true	94	17802.0
N30000	true	95	17705.0
N30000	true	96	17608.0
N30000	true	97	17511.0
N30000	true	98	17415.0
N30000	true	99	17320.0
N30000	true	100	17225.0
