# Supplementary material for: Strong positive selection biases identity-by-descent-based inferences of recent demography and population structure in Plasmodium falciparum
Source: Nat Commun. 2024 Mar 20;15:2499. doi: 10.1038/s41467-024-46659-0 (PMC10954658; doi:10.1038/s41467-024-46659-0)
Supplement: Supplementary file 6 — Source Data File [file 41467_2024_46659_MOESM6_ESM.zip › Supplementary_Figure3/suppl_fig3_col1_derived_allele_frequency.csv]

GEN	DAF	Chromosome	Group
79	0.000201369	1	s=0.1
78	0.000611247	1	s=0.1
77	0.000824402	1	s=0.1
76	0.000834028	1	s=0.1
75	0.00168705	1	s=0.1
74	0.00127986	1	s=0.1
73	0.00302115	1	s=0.1
72	0.00327511	1	s=0.1
71	0.00265018	1	s=0.1
70	0.00424486	1	s=0.1
69	0.00406688	1	s=0.1
68	0.00320073	1	s=0.1
67	0.00323774	1	s=0.1
66	0.00280767	1	s=0.1
65	0.00260293	1	s=0.1
64	0.00239349	1	s=0.1
63	0.00290557	1	s=0.1
62	0.00293974	1	s=0.1
61	0.00346878	1	s=0.1
60	0.00601504	1	s=0.1
59	0.00760649	1	s=0.1
58	0.00897896	1	s=0.1
57	0.0106383	1	s=0.1
56	0.011811	1	s=0.1
55	0.011418	1	s=0.1
54	0.0102041	1	s=0.1
53	0.00951087	1	s=0.1
52	0.0104453	1	s=0.1
51	0.0139043	1	s=0.1
50	0.0149044	1	s=0.1
49	0.0170746	1	s=0.1
48	0.017559	1	s=0.1
47	0.0221316	1	s=0.1
46	0.024735	1	s=0.1
45	0.0259237	1	s=0.1
44	0.0250151	1	s=0.1
43	0.0304878	1	s=0.1
42	0.0323874	1	s=0.1
41	0.0321273	1	s=0.1
40	0.0277778	1	s=0.1
39	0.0328863	1	s=0.1
38	0.0310078	1	s=0.1
37	0.0359242	1	s=0.1
36	0.0333774	1	s=0.1
35	0.0354278	1	s=0.1
34	0.0338066	1	s=0.1
33	0.0437756	1	s=0.1
32	0.0439446	1	s=0.1
31	0.0458683	1	s=0.1
30	0.0403683	1	s=0.1
29	0.0522923	1	s=0.1
28	0.0543478	1	s=0.1
27	0.0469208	1	s=0.1
26	0.0485905	1	s=0.1
25	0.0487622	1	s=0.1
24	0.0443854	1	s=0.1
23	0.0448964	1	s=0.1
22	0.0477484	1	s=0.1
21	0.0471328	1	s=0.1
20	0.0465024	1	s=0.1
19	0.0550643	1	s=0.1
18	0.054065	1	s=0.1
17	0.0587993	1	s=0.1
16	0.0678037	1	s=0.1
15	0.0686027	1	s=0.1
14	0.0655877	1	s=0.1
13	0.0667528	1	s=0.1
12	0.0670732	1	s=0.1
11	0.0722467	1	s=0.1
10	0.0753119	1	s=0.1
9	0.0820559	1	s=0.1
8	0.0967153	1	s=0.1
7	0.0932595	1	s=0.1
6	0.0938375	1	s=0.1
5	0.0944287	1	s=0.1
4	0.101719	1	s=0.1
3	0.104348	1	s=0.1
2	0.121701	1	s=0.1
1	0.128586	1	s=0.1
0	0.134	1	s=0.1
79	0.000604108	2	s=0.1
78	0.000611247	2	s=0.1
77	0.0010305	2	s=0.1
76	0.00187656	2	s=0.1
75	0.0023197	2	s=0.1
74	0.00213311	2	s=0.1
73	0.00258956	2	s=0.1
72	0.00196507	2	s=0.1
71	0.00287102	2	s=0.1
70	0.0015639	2	s=0.1
69	0.00225938	2	s=0.1
68	0.00182899	2	s=0.1
67	0.00254394	2	s=0.1
66	0.00397754	2	s=0.1
65	0.00402272	2	s=0.1
64	0.00574438	2	s=0.1
63	0.00435835	2	s=0.1
62	0.0066144	2	s=0.1
61	0.00792864	2	s=0.1
60	0.0107769	2	s=0.1
59	0.00988844	2	s=0.1
58	0.00846588	2	s=0.1
57	0.00726518	2	s=0.1
56	0.00656168	2	s=0.1
55	0.00849708	2	s=0.1
54	0.00698174	2	s=0.1
53	0.00733696	2	s=0.1
52	0.00769654	2	s=0.1
51	0.00500556	2	s=0.1
50	0.00449944	2	s=0.1
49	0.00512237	2	s=0.1
48	0.00460564	2	s=0.1
47	0.0049505	2	s=0.1
46	0.00500589	2	s=0.1
45	0.00595948	2	s=0.1
44	0.00512357	2	s=0.1
43	0.00487805	2	s=0.1
42	0.00493523	2	s=0.1
41	0.00467873	2	s=0.1
40	0.00473485	2	s=0.1
39	0.00446999	2	s=0.1
38	0.00613695	2	s=0.1
37	0.00555193	2	s=0.1
36	0.00627892	2	s=0.1
35	0.00568182	2	s=0.1
34	0.00709939	2	s=0.1
33	0.00615595	2	s=0.1
32	0.00415225	2	s=0.1
31	0.00595238	2	s=0.1
30	0.00672805	2	s=0.1
29	0.00931232	2	s=0.1
28	0.0108696	2	s=0.1
27	0.0117302	2	s=0.1
26	0.0103858	2	s=0.1
25	0.0112528	2	s=0.1
24	0.00834598	2	s=0.1
23	0.0103607	2	s=0.1
22	0.00931677	2	s=0.1
21	0.00864101	2	s=0.1
20	0.00874404	2	s=0.1
19	0.00803859	2	s=0.1
18	0.0097561	2	s=0.1
17	0.0115132	2	s=0.1
16	0.00998336	2	s=0.1
15	0.00925926	2	s=0.1
14	0.00936968	2	s=0.1
13	0.0081826	2	s=0.1
12	0.00740418	2	s=0.1
11	0.00748899	2	s=0.1
10	0.00579323	2	s=0.1
9	0.00541028	2	s=0.1
8	0.00273723	2	s=0.1
7	0.00138504	2	s=0.1
6	0.00373483	2	s=0.1
5	0.00236072	2	s=0.1
4	0.00191022	2	s=0.1
3	0.00386473	2	s=0.1
2	0.00439883	2	s=0.1
1	0.00049456	2	s=0.1
0	0.0005	2	s=0.1
79	0.000201369	3	s=0.1
78	0.000203749	3	s=0.1
77	0.000412201	3	s=0.1
76	0.00104254	3	s=0.1
75	0.00105441	3	s=0.1
74	0.00170648	3	s=0.1
73	0.00194217	3	s=0.1
72	0.00262009	3	s=0.1
71	0.00309187	3	s=0.1
70	0.00201072	3	s=0.1
69	0.00293719	3	s=0.1
68	0.00251486	3	s=0.1
67	0.00300648	3	s=0.1
66	0.00421151	3	s=0.1
65	0.00615239	3	s=0.1
64	0.00670177	3	s=0.1
63	0.00508475	3	s=0.1
62	0.00489956	3	s=0.1
61	0.00569871	3	s=0.1
60	0.00426065	3	s=0.1
59	0.00456389	3	s=0.1
58	0.00718317	3	s=0.1
57	0.00985989	3	s=0.1
56	0.0115486	3	s=0.1
55	0.0127456	3	s=0.1
54	0.0134264	3	s=0.1
53	0.0146739	3	s=0.1
52	0.0137438	3	s=0.1
51	0.0125139	3	s=0.1
50	0.0101237	3	s=0.1
49	0.00967558	3	s=0.1
48	0.0103627	3	s=0.1
47	0.0116482	3	s=0.1
46	0.0135453	3	s=0.1
45	0.0148987	3	s=0.1
44	0.0192887	3	s=0.1
43	0.022561	3	s=0.1
42	0.019124	3	s=0.1
41	0.018403	3	s=0.1
40	0.0195707	3	s=0.1
39	0.0185185	3	s=0.1
38	0.0171189	3	s=0.1
37	0.0179621	3	s=0.1
36	0.0142102	3	s=0.1
35	0.0120321	3	s=0.1
34	0.0145368	3	s=0.1
33	0.0184679	3	s=0.1
32	0.016955	3	s=0.1
31	0.0129552	3	s=0.1
30	0.0152266	3	s=0.1
29	0.012894	3	s=0.1
28	0.0137681	3	s=0.1
27	0.0157625	3	s=0.1
26	0.013724	3	s=0.1
25	0.0180045	3	s=0.1
24	0.0238998	3	s=0.1
23	0.0295472	3	s=0.1
22	0.0283385	3	s=0.1
21	0.0333857	3	s=0.1
20	0.0341812	3	s=0.1
19	0.0401929	3	s=0.1
18	0.0426829	3	s=0.1
17	0.0489309	3	s=0.1
16	0.0519967	3	s=0.1
15	0.0517677	3	s=0.1
14	0.052385	3	s=0.1
13	0.0572782	3	s=0.1
12	0.0544425	3	s=0.1
11	0.0696035	3	s=0.1
10	0.0770945	3	s=0.1
9	0.0838593	3	s=0.1
8	0.0766423	3	s=0.1
7	0.0831025	3	s=0.1
6	0.0915033	3	s=0.1
5	0.103399	3	s=0.1
4	0.10745	3	s=0.1
3	0.125121	3	s=0.1
2	0.13001	3	s=0.1
1	0.136004	3	s=0.1
0	0.133	3	s=0.1
79	0.000402739	4	s=0.1
78	0.000611247	4	s=0.1
77	0.000412201	4	s=0.1
76	0.000417014	4	s=0.1
75	0.000421763	4	s=0.1
74	0.000853242	4	s=0.1
73	0.000863185	4	s=0.1
72	0.000655022	4	s=0.1
71	0.000662544	4	s=0.1
70	0.000670241	4	s=0.1
69	0.000451875	4	s=0.1
68	0.00114312	4	s=0.1
67	0.00185014	4	s=0.1
66	0.000935891	4	s=0.1
65	0.00189304	4	s=0.1
64	0.00215414	4	s=0.1
63	0.00193705	4	s=0.1
62	0.00269476	4	s=0.1
61	0.00272547	4	s=0.1
60	0.00275689	4	s=0.1
59	0.0035497	4	s=0.1
58	0.0030785	4	s=0.1
57	0.00363259	4	s=0.1
56	0.00472441	4	s=0.1
55	0.00424854	4	s=0.1
54	0.00402793	4	s=0.1
53	0.00244565	4	s=0.1
52	0.00219901	4	s=0.1
51	0.00222469	4	s=0.1
50	0.00253093	4	s=0.1
49	0.00227661	4	s=0.1
48	0.00287853	4	s=0.1
47	0.00349447	4	s=0.1
46	0.00441696	4	s=0.1
45	0.00387366	4	s=0.1
44	0.00361664	4	s=0.1
43	0.00304878	4	s=0.1
42	0.00308452	4	s=0.1
41	0.00499064	4	s=0.1
40	0.00568182	4	s=0.1
39	0.0063857	4	s=0.1
38	0.00968992	4	s=0.1
37	0.00914435	4	s=0.1
36	0.010575	4	s=0.1
35	0.0100267	4	s=0.1
34	0.00912779	4	s=0.1
33	0.0109439	4	s=0.1
32	0.0107266	4	s=0.1
31	0.00980392	4	s=0.1
30	0.0116856	4	s=0.1
29	0.0132521	4	s=0.1
28	0.0126812	4	s=0.1
27	0.013563	4	s=0.1
26	0.0155786	4	s=0.1
25	0.0165041	4	s=0.1
24	0.012519	4	s=0.1
23	0.0126631	4	s=0.1
22	0.0143634	4	s=0.1
21	0.0145326	4	s=0.1
20	0.0170906	4	s=0.1
19	0.0188907	4	s=0.1
18	0.0174797	4	s=0.1
17	0.0185033	4	s=0.1
16	0.0183028	4	s=0.1
15	0.0164141	4	s=0.1
14	0.016184	4	s=0.1
13	0.0150732	4	s=0.1
12	0.0195993	4	s=0.1
11	0.0198238	4	s=0.1
10	0.0173797	4	s=0.1
9	0.028404	4	s=0.1
8	0.0269161	4	s=0.1
7	0.0286242	4	s=0.1
6	0.0284781	4	s=0.1
5	0.0250236	4	s=0.1
4	0.0224451	4	s=0.1
3	0.0144928	4	s=0.1
2	0.00879765	4	s=0.1
1	0.0098912	4	s=0.1
0	0.0135	4	s=0.1
79	0.000201369	5	s=0.1
78	0.000203749	5	s=0.1
77	0.000618302	5	s=0.1
76	0.00166806	5	s=0.1
75	0.00168705	5	s=0.1
74	0.000853242	5	s=0.1
73	0.00107898	5	s=0.1
72	0.00131004	5	s=0.1
71	0.00220848	5	s=0.1
70	0.00178731	5	s=0.1
69	0.00135563	5	s=0.1
68	0.000914495	5	s=0.1
67	0.000693802	5	s=0.1
66	0.000935891	5	s=0.1
65	0.00118315	5	s=0.1
64	0.00119674	5	s=0.1
63	0.00121065	5	s=0.1
62	0.000979912	5	s=0.1
61	0.00173439	5	s=0.1
60	0.00200501	5	s=0.1
59	0.00126775	5	s=0.1
58	0.00179579	5	s=0.1
57	0.00181629	5	s=0.1
56	0.000787402	5	s=0.1
55	0.000796601	5	s=0.1
54	0.00214823	5	s=0.1
53	0.00163043	5	s=0.1
52	0.00357339	5	s=0.1
51	0.00333704	5	s=0.1
50	0.00365579	5	s=0.1
49	0.00398406	5	s=0.1
48	0.00345423	5	s=0.1
47	0.00378567	5	s=0.1
46	0.00441696	5	s=0.1
45	0.00625745	5	s=0.1
44	0.00783605	5	s=0.1
43	0.00609756	5	s=0.1
42	0.00832819	5	s=0.1
41	0.0106051	5	s=0.1
40	0.00883838	5	s=0.1
39	0.00734355	5	s=0.1
38	0.00645995	5	s=0.1
37	0.00555193	5	s=0.1
36	0.00693985	5	s=0.1
35	0.00835561	5	s=0.1
34	0.00743746	5	s=0.1
33	0.00991792	5	s=0.1
32	0.0107266	5	s=0.1
31	0.0115546	5	s=0.1
30	0.0116856	5	s=0.1
29	0.0111032	5	s=0.1
28	0.00905797	5	s=0.1
27	0.00989736	5	s=0.1
26	0.013724	5	s=0.1
25	0.0183796	5	s=0.1
24	0.0223824	5	s=0.1
23	0.0268611	5	s=0.1
22	0.0229037	5	s=0.1
21	0.0184603	5	s=0.1
20	0.0282194	5	s=0.1
19	0.0385852	5	s=0.1
18	0.0373984	5	s=0.1
17	0.0287829	5	s=0.1
16	0.030782	5	s=0.1
15	0.0353535	5	s=0.1
14	0.0413118	5	s=0.1
13	0.038329	5	s=0.1
12	0.0422474	5	s=0.1
11	0.0449339	5	s=0.1
10	0.0503565	5	s=0.1
9	0.0495942	5	s=0.1
8	0.0437956	5	s=0.1
7	0.0461681	5	s=0.1
6	0.0466853	5	s=0.1
5	0.0505194	5	s=0.1
4	0.0530086	5	s=0.1
3	0.0531401	5	s=0.1
2	0.0537634	5	s=0.1
1	0.0573689	5	s=0.1
0	0.06	5	s=0.1
79	0.000201369	6	s=0.1
78	0.000407498	6	s=0.1
77	0.000206101	6	s=0.1
76	0.000417014	6	s=0.1
75	0.000632644	6	s=0.1
74	0.00106655	6	s=0.1
73	0.00172637	6	s=0.1
72	0.00327511	6	s=0.1
71	0.00220848	6	s=0.1
70	0.00268097	6	s=0.1
69	0.003615	6	s=0.1
68	0.00342936	6	s=0.1
67	0.00416281	6	s=0.1
66	0.00421151	6	s=0.1
65	0.00520587	6	s=0.1
64	0.00478698	6	s=0.1
63	0.00508475	6	s=0.1
62	0.00685938	6	s=0.1
61	0.00718533	6	s=0.1
60	0.00802005	6	s=0.1
59	0.00887424	6	s=0.1
58	0.0102617	6	s=0.1
57	0.00830306	6	s=0.1
56	0.00839895	6	s=0.1
55	0.00849708	6	s=0.1
54	0.00859291	6	s=0.1
53	0.00815217	6	s=0.1
52	0.00989555	6	s=0.1
51	0.00945495	6	s=0.1
50	0.0095613	6	s=0.1
49	0.00739898	6	s=0.1
48	0.00805987	6	s=0.1
47	0.00902737	6	s=0.1
46	0.012073	6	s=0.1
45	0.0134088	6	s=0.1
44	0.0150693	6	s=0.1
43	0.014939	6	s=0.1
42	0.0120296	6	s=0.1
41	0.0118528	6	s=0.1
40	0.0138889	6	s=0.1
39	0.0124521	6	s=0.1
38	0.0132429	6	s=0.1
37	0.0150229	6	s=0.1
36	0.0171844	6	s=0.1
35	0.0200535	6	s=0.1
34	0.0185936	6	s=0.1
33	0.0215458	6	s=0.1
32	0.0207612	6	s=0.1
31	0.0273109	6	s=0.1
30	0.0276204	6	s=0.1
29	0.0265043	6	s=0.1
28	0.0221014	6	s=0.1
27	0.0252933	6	s=0.1
26	0.0267062	6	s=0.1
25	0.0277569	6	s=0.1
24	0.038695	6	s=0.1
23	0.038373	6	s=0.1
22	0.0415373	6	s=0.1
21	0.0479183	6	s=0.1
20	0.0552464	6	s=0.1
19	0.0546624	6	s=0.1
18	0.054065	6	s=0.1
17	0.0538651	6	s=0.1
16	0.0528286	6	s=0.1
15	0.0568182	6	s=0.1
14	0.0587734	6	s=0.1
13	0.0693368	6	s=0.1
12	0.0722997	6	s=0.1
11	0.0828194	6	s=0.1
10	0.0909091	6	s=0.1
9	0.0838593	6	s=0.1
8	0.0921533	6	s=0.1
7	0.0941828	6	s=0.1
6	0.0933707	6	s=0.1
5	0.0849858	6	s=0.1
4	0.0811843	6	s=0.1
3	0.078744	6	s=0.1
2	0.0782014	6	s=0.1
1	0.0830861	6	s=0.1
0	0.0845	6	s=0.1
79	0.000201369	7	s=0.1
78	0.000407498	7	s=0.1
77	0.0012366	7	s=0.1
76	0.00145955	7	s=0.1
75	0.00316322	7	s=0.1
74	0.0040529	7	s=0.1
73	0.00388433	7	s=0.1
72	0.00414847	7	s=0.1
71	0.00574205	7	s=0.1
70	0.00692583	7	s=0.1
69	0.00745594	7	s=0.1
68	0.00891632	7	s=0.1
67	0.00925069	7	s=0.1
66	0.00982686	7	s=0.1
65	0.0104117	7	s=0.1
64	0.010292	7	s=0.1
63	0.00895884	7	s=0.1
62	0.00906418	7	s=0.1
61	0.0116452	7	s=0.1
60	0.0105263	7	s=0.1
59	0.0131846	7	s=0.1
58	0.0146229	7	s=0.1
57	0.0147898	7	s=0.1
56	0.0165354	7	s=0.1
55	0.015932	7	s=0.1
54	0.0139635	7	s=0.1
53	0.0141304	7	s=0.1
52	0.0145684	7	s=0.1
51	0.0152948	7	s=0.1
50	0.0129359	7	s=0.1
49	0.0150825	7	s=0.1
48	0.0149683	7	s=0.1
47	0.0142691	7	s=0.1
46	0.0129564	7	s=0.1
45	0.0166865	7	s=0.1
44	0.0165763	7	s=0.1
43	0.0182927	7	s=0.1
42	0.0219001	7	s=0.1
41	0.0215221	7	s=0.1
40	0.0224116	7	s=0.1
39	0.0217114	7	s=0.1
38	0.0222868	7	s=0.1
37	0.023514	7	s=0.1
36	0.0287508	7	s=0.1
35	0.0257353	7	s=0.1
34	0.0317782	7	s=0.1
33	0.0321477	7	s=0.1
32	0.0280277	7	s=0.1
31	0.0318627	7	s=0.1
30	0.0293909	7	s=0.1
29	0.0351003	7	s=0.1
28	0.0333333	7	s=0.1
27	0.0359238	7	s=0.1
26	0.0367211	7	s=0.1
25	0.0322581	7	s=0.1
24	0.0307284	7	s=0.1
23	0.0368381	7	s=0.1
22	0.0361025	7	s=0.1
21	0.0357423	7	s=0.1
20	0.0421304	7	s=0.1
19	0.0442122	7	s=0.1
18	0.0422764	7	s=0.1
17	0.0460526	7	s=0.1
16	0.046173	7	s=0.1
15	0.0492424	7	s=0.1
14	0.0434412	7	s=0.1
13	0.0417743	7	s=0.1
12	0.0418118	7	s=0.1
11	0.0436123	7	s=0.1
10	0.0378788	7	s=0.1
9	0.0383228	7	s=0.1
8	0.0355839	7	s=0.1
7	0.0373961	7	s=0.1
6	0.0378151	7	s=0.1
5	0.0434372	7	s=0.1
4	0.0453677	7	s=0.1
3	0.0545894	7	s=0.1
2	0.0518084	7	s=0.1
1	0.049456	7	s=0.1
0	0.0555	7	s=0.1
79	0.000201369	8	s=0.1
78	0.000611247	8	s=0.1
77	0.000824402	8	s=0.1
76	0.00187656	8	s=0.1
75	0.00126529	8	s=0.1
74	0.000213311	8	s=0.1
73	0.000647389	8	s=0.1
72	0.000873362	8	s=0.1
71	0.000883392	8	s=0.1
70	0.00111707	8	s=0.1
69	0.00112969	8	s=0.1
68	0.00297211	8	s=0.1
67	0.00231267	8	s=0.1
66	0.00327562	8	s=0.1
65	0.00520587	8	s=0.1
64	0.00574438	8	s=0.1
63	0.00363196	8	s=0.1
62	0.00342969	8	s=0.1
61	0.0024777	8	s=0.1
60	0.00225564	8	s=0.1
59	0.0035497	8	s=0.1
58	0.00359159	8	s=0.1
57	0.00181629	8	s=0.1
56	0.0015748	8	s=0.1
55	0.0015932	8	s=0.1
54	0.0018797	8	s=0.1
53	0.00353261	8	s=0.1
52	0.00632216	8	s=0.1
51	0.00667408	8	s=0.1
50	0.00787402	8	s=0.1
49	0.0119522	8	s=0.1
48	0.0106505	8	s=0.1
47	0.00844496	8	s=0.1
46	0.00971731	8	s=0.1
45	0.0101311	8	s=0.1
44	0.0114527	8	s=0.1
43	0.0112805	8	s=0.1
42	0.012955	8	s=0.1
41	0.0127885	8	s=0.1
40	0.0116793	8	s=0.1
39	0.0105364	8	s=0.1
38	0.0119509	8	s=0.1
37	0.0127368	8	s=0.1
36	0.0175149	8	s=0.1
35	0.0207219	8	s=0.1
34	0.0199459	8	s=0.1
33	0.0198358	8	s=0.1
32	0.0214533	8	s=0.1
31	0.0217087	8	s=0.1
30	0.0233711	8	s=0.1
29	0.0293696	8	s=0.1
28	0.0300725	8	s=0.1
27	0.0359238	8	s=0.1
26	0.0419139	8	s=0.1
25	0.0431358	8	s=0.1
24	0.0481791	8	s=0.1
23	0.0533384	8	s=0.1
22	0.0524068	8	s=0.1
21	0.0573449	8	s=0.1
20	0.0544515	8	s=0.1
19	0.0582797	8	s=0.1
18	0.0605691	8	s=0.1
17	0.0740132	8	s=0.1
16	0.0794509	8	s=0.1
15	0.0803872	8	s=0.1
14	0.0851789	8	s=0.1
13	0.083118	8	s=0.1
12	0.0888502	8	s=0.1
11	0.0867841	8	s=0.1
10	0.0909091	8	s=0.1
9	0.0888188	8	s=0.1
8	0.0857664	8	s=0.1
7	0.0960295	8	s=0.1
6	0.0938375	8	s=0.1
5	0.0972616	8	s=0.1
4	0.0974212	8	s=0.1
3	0.104348	8	s=0.1
2	0.109971	8	s=0.1
1	0.109298	8	s=0.1
0	0.1135	8	s=0.1
79	0.000402739	9	s=0.1
78	0.000611247	9	s=0.1
77	0.0010305	9	s=0.1
76	0.00145955	9	s=0.1
75	0.00253058	9	s=0.1
74	0.00255973	9	s=0.1
73	0.00280535	9	s=0.1
72	0.00305677	9	s=0.1
71	0.00331272	9	s=0.1
70	0.00469169	9	s=0.1
69	0.00451875	9	s=0.1
68	0.00548697	9	s=0.1
67	0.00531915	9	s=0.1
66	0.0051474	9	s=0.1
65	0.00473261	9	s=0.1
64	0.00526568	9	s=0.1
63	0.00460048	9	s=0.1
62	0.0044096	9	s=0.1
61	0.00322101	9	s=0.1
60	0.00350877	9	s=0.1
59	0.00380325	9	s=0.1
58	0.0030785	9	s=0.1
57	0.004411	9	s=0.1
56	0.00708661	9	s=0.1
55	0.00531067	9	s=0.1
54	0.00483351	9	s=0.1
53	0.00896739	9	s=0.1
52	0.00714678	9	s=0.1
51	0.0102892	9	s=0.1
50	0.0115298	9	s=0.1
49	0.0105293	9	s=0.1
48	0.0146805	9	s=0.1
47	0.0148515	9	s=0.1
46	0.0170789	9	s=0.1
45	0.0199642	9	s=0.1
44	0.0180832	9	s=0.1
43	0.0207317	9	s=0.1
42	0.0154226	9	s=0.1
41	0.0193387	9	s=0.1
40	0.022096	9	s=0.1
39	0.0249042	9	s=0.1
38	0.0248708	9	s=0.1
37	0.0316786	9	s=0.1
36	0.0363516	9	s=0.1
35	0.0384358	9	s=0.1
34	0.0348208	9	s=0.1
33	0.0348837	9	s=0.1
32	0.0373702	9	s=0.1
31	0.0360644	9	s=0.1
30	0.0350567	9	s=0.1
29	0.0340258	9	s=0.1
28	0.0358696	9	s=0.1
27	0.034824	9	s=0.1
26	0.0315282	9	s=0.1
25	0.0311328	9	s=0.1
24	0.0322458	9	s=0.1
23	0.0322333	9	s=0.1
22	0.0326087	9	s=0.1
21	0.029458	9	s=0.1
20	0.022655	9	s=0.1
19	0.0200965	9	s=0.1
18	0.0231707	9	s=0.1
17	0.0246711	9	s=0.1
16	0.0174709	9	s=0.1
15	0.0189394	9	s=0.1
14	0.0234242	9	s=0.1
13	0.0254091	9	s=0.1
12	0.0191638	9	s=0.1
11	0.014978	9	s=0.1
10	0.0120321	9	s=0.1
9	0.0184851	9	s=0.1
8	0.0209854	9	s=0.1
7	0.0226223	9	s=0.1
6	0.0196078	9	s=0.1
5	0.0155807	9	s=0.1
4	0.0124164	9	s=0.1
3	0.015942	9	s=0.1
2	0.0249267	9	s=0.1
1	0.0351137	9	s=0.1
0	0.0345	9	s=0.1
79	0.000402739	10	s=0.1
78	0.000407498	10	s=0.1
77	0.0010305	10	s=0.1
76	0.00187656	10	s=0.1
75	0.00168705	10	s=0.1
74	0.0019198	10	s=0.1
73	0.00323694	10	s=0.1
72	0.00349345	10	s=0.1
71	0.00309187	10	s=0.1
70	0.00446828	10	s=0.1
69	0.003615	10	s=0.1
68	0.0048011	10	s=0.1
67	0.00393154	10	s=0.1
66	0.00491343	10	s=0.1
65	0.00638902	10	s=0.1
64	0.00646242	10	s=0.1
63	0.00799031	10	s=0.1
62	0.00955414	10	s=0.1
61	0.0133796	10	s=0.1
60	0.014787	10	s=0.1
59	0.0157201	10	s=0.1
58	0.0174448	10	s=0.1
57	0.0163467	10	s=0.1
56	0.0181102	10	s=0.1
55	0.0169942	10	s=0.1
54	0.0212137	10	s=0.1
53	0.0211957	10	s=0.1
52	0.0239142	10	s=0.1
51	0.0266963	10	s=0.1
50	0.023622	10	s=0.1
49	0.026181	10	s=0.1
48	0.0215889	10	s=0.1
47	0.0241701	10	s=0.1
46	0.0276796	10	s=0.1
45	0.0321812	10	s=0.1
44	0.0337553	10	s=0.1
43	0.0393293	10	s=0.1
42	0.0413325	10	s=0.1
41	0.0461634	10	s=0.1
40	0.0460859	10	s=0.1
39	0.0450192	10	s=0.1
38	0.0494186	10	s=0.1
37	0.0480078	10	s=0.1
36	0.0525446	10	s=0.1
35	0.0504679	10	s=0.1
34	0.0446247	10	s=0.1
33	0.0393297	10	s=0.1
32	0.0432526	10	s=0.1
31	0.0434174	10	s=0.1
30	0.046034	10	s=0.1
29	0.0512178	10	s=0.1
28	0.0518116	10	s=0.1
27	0.0553519	10	s=0.1
26	0.0671365	10	s=0.1
25	0.076144	10	s=0.1
24	0.0796662	10	s=0.1
23	0.0813507	10	s=0.1
22	0.0861801	10	s=0.1
21	0.0903378	10	s=0.1
20	0.104134	10	s=0.1
19	0.110932	10	s=0.1
18	0.125203	10	s=0.1
17	0.121711	10	s=0.1
16	0.113977	10	s=0.1
15	0.119529	10	s=0.1
14	0.130324	10	s=0.1
13	0.13609	10	s=0.1
12	0.152875	10	s=0.1
11	0.160793	10	s=0.1
10	0.164884	10	s=0.1
9	0.16862	10	s=0.1
8	0.164234	10	s=0.1
7	0.162512	10	s=0.1
6	0.150327	10	s=0.1
5	0.153919	10	s=0.1
4	0.153295	10	s=0.1
3	0.16087	10	s=0.1
2	0.165689	10	s=0.1
1	0.165678	10	s=0.1
0	0.1735	10	s=0.1
79	0.000402739	11	s=0.1
78	0.000203749	11	s=0.1
77	0.000412201	11	s=0.1
76	0.000625521	11	s=0.1
75	0.000421763	11	s=0.1
74	0.00106655	11	s=0.1
73	0.000863185	11	s=0.1
72	0.000873362	11	s=0.1
71	0.000883392	11	s=0.1
70	0.00111707	11	s=0.1
69	0.000677813	11	s=0.1
68	0.00137174	11	s=0.1
67	0.00208141	11	s=0.1
66	0.00116986	11	s=0.1
65	0.00141978	11	s=0.1
64	0.00167544	11	s=0.1
63	0.00121065	11	s=0.1
62	0.00269476	11	s=0.1
61	0.00346878	11	s=0.1
60	0.00426065	11	s=0.1
59	0.00431034	11	s=0.1
58	0.00641355	11	s=0.1
57	0.00700571	11	s=0.1
56	0.00524934	11	s=0.1
55	0.00584174	11	s=0.1
54	0.00510204	11	s=0.1
53	0.00434783	11	s=0.1
52	0.0046729	11	s=0.1
51	0.00583982	11	s=0.1
50	0.00478065	11	s=0.1
49	0.00512237	11	s=0.1
48	0.00633276	11	s=0.1
47	0.00465929	11	s=0.1
46	0.00441696	11	s=0.1
45	0.00476758	11	s=0.1
44	0.0045208	11	s=0.1
43	0.00396341	11	s=0.1
42	0.00555213	11	s=0.1
41	0.00686213	11	s=0.1
40	0.00662879	11	s=0.1
39	0.00510856	11	s=0.1
38	0.00516796	11	s=0.1
37	0.00783801	11	s=0.1
36	0.00727032	11	s=0.1
35	0.00835561	11	s=0.1
34	0.00574713	11	s=0.1
33	0.00547196	11	s=0.1
32	0.00553633	11	s=0.1
31	0.0052521	11	s=0.1
30	0.0046034	11	s=0.1
29	0.00393983	11	s=0.1
28	0.00289855	11	s=0.1
27	0.00146628	11	s=0.1
26	0.00222552	11	s=0.1
25	0.00187547	11	s=0.1
24	0.00113809	11	s=0.1
23	0.00230238	11	s=0.1
22	0.00232919	11	s=0.1
21	0.00157109	11	s=0.1
20	0.00158983	11	s=0.1
19	0.00361736	11	s=0.1
18	0.00243902	11	s=0.1
17	0.00246711	11	s=0.1
16	0.00207987	11	s=0.1
15	0.00210438	11	s=0.1
14	0.000851789	11	s=0.1
13	0.00129199	11	s=0.1
12	0.00261324	11	s=0.1
11	0.00352423	11	s=0.1
10	0.00356506	11	s=0.1
9	0.003156	11	s=0.1
8	0.00410584	11	s=0.1
7	0.00507849	11	s=0.1
6	0.00373483	11	s=0.1
5	0.00519358	11	s=0.1
4	0.00382044	11	s=0.1
3	0.00289855	11	s=0.1
2	0.00293255	11	s=0.1
1	0.00197824	11	s=0.1
0	0.001	11	s=0.1
79	0.000805477	12	s=0.1
78	0.000814996	12	s=0.1
77	0.000618302	12	s=0.1
76	0.000834028	12	s=0.1
75	0.00168705	12	s=0.1
74	0.00170648	12	s=0.1
73	0.00172637	12	s=0.1
72	0.00174672	12	s=0.1
71	0.00265018	12	s=0.1
70	0.00379803	12	s=0.1
69	0.00384094	12	s=0.1
68	0.0038866	12	s=0.1
67	0.00485661	12	s=0.1
66	0.00561535	12	s=0.1
65	0.00686228	12	s=0.1
64	0.00622307	12	s=0.1
63	0.00605327	12	s=0.1
62	0.00514454	12	s=0.1
61	0.0074331	12	s=0.1
60	0.00877193	12	s=0.1
59	0.00836714	12	s=0.1
58	0.00974859	12	s=0.1
57	0.00726518	12	s=0.1
56	0.00866142	12	s=0.1
55	0.00929368	12	s=0.1
54	0.00859291	12	s=0.1
53	0.00679348	12	s=0.1
52	0.00659703	12	s=0.1
51	0.00472747	12	s=0.1
50	0.00506187	12	s=0.1
49	0.00455322	12	s=0.1
48	0.00719632	12	s=0.1
47	0.00611532	12	s=0.1
46	0.00677267	12	s=0.1
45	0.00744934	12	s=0.1
44	0.0087402	12	s=0.1
43	0.0070122	12	s=0.1
42	0.00647748	12	s=0.1
41	0.00686213	12	s=0.1
40	0.00789141	12	s=0.1
39	0.00989783	12	s=0.1
38	0.0106589	12	s=0.1
37	0.0120836	12	s=0.1
36	0.0122274	12	s=0.1
35	0.00902406	12	s=0.1
34	0.00709939	12	s=0.1
33	0.00512996	12	s=0.1
32	0.00519031	12	s=0.1
31	0.0035014	12	s=0.1
30	0.00318697	12	s=0.1
29	0.00393983	12	s=0.1
28	0.00434783	12	s=0.1
27	0.00329912	12	s=0.1
26	0.0037092	12	s=0.1
25	0.00525131	12	s=0.1
24	0.00569044	12	s=0.1
23	0.00537222	12	s=0.1
22	0.00504658	12	s=0.1
21	0.00471328	12	s=0.1
20	0.0063593	12	s=0.1
19	0.00482315	12	s=0.1
18	0.00365854	12	s=0.1
17	0.00411184	12	s=0.1
16	0.00499168	12	s=0.1
15	0.00589226	12	s=0.1
14	0.00638842	12	s=0.1
13	0.00689061	12	s=0.1
12	0.00566202	12	s=0.1
11	0.0101322	12	s=0.1
10	0.0120321	12	s=0.1
9	0.0108206	12	s=0.1
8	0.00866788	12	s=0.1
7	0.00784857	12	s=0.1
6	0.0116713	12	s=0.1
5	0.0127479	12	s=0.1
4	0.0100287	12	s=0.1
3	0.00772947	12	s=0.1
2	0.0102639	12	s=0.1
1	0.0118694	12	s=0.1
0	0.0135	12	s=0.1
79	0.000201369	13	s=0.1
78	0.000203749	13	s=0.1
77	0.000412201	13	s=0.1
76	0.000208507	13	s=0.1
75	0.000632644	13	s=0.1
74	0.00106655	13	s=0.1
73	0.00172637	13	s=0.1
72	0.00196507	13	s=0.1
71	0.00309187	13	s=0.1
70	0.00290438	13	s=0.1
69	0.00271125	13	s=0.1
68	0.00251486	13	s=0.1
67	0.00208141	13	s=0.1
66	0.00280767	13	s=0.1
65	0.00283956	13	s=0.1
64	0.00335089	13	s=0.1
63	0.00556901	13	s=0.1
62	0.00514454	13	s=0.1
61	0.0049554	13	s=0.1
60	0.00451128	13	s=0.1
59	0.00583164	13	s=0.1
58	0.00743971	13	s=0.1
57	0.00934094	13	s=0.1
56	0.012336	13	s=0.1
55	0.0148699	13	s=0.1
54	0.014232	13	s=0.1
53	0.0138587	13	s=0.1
52	0.0164926	13	s=0.1
51	0.016129	13	s=0.1
50	0.0199663	13	s=0.1
49	0.0233352	13	s=0.1
48	0.0256189	13	s=0.1
47	0.0329062	13	s=0.1
46	0.0312132	13	s=0.1
45	0.0330751	13	s=0.1
44	0.0346594	13	s=0.1
43	0.039939	13	s=0.1
42	0.0388649	13	s=0.1
41	0.036806	13	s=0.1
40	0.0340909	13	s=0.1
39	0.0383142	13	s=0.1
38	0.0445736	13	s=0.1
37	0.0470281	13	s=0.1
36	0.0532056	13	s=0.1
35	0.0514706	13	s=0.1
34	0.0581474	13	s=0.1
33	0.0557456	13	s=0.1
32	0.0550173	13	s=0.1
31	0.0612745	13	s=0.1
30	0.0665722	13	s=0.1
29	0.0669771	13	s=0.1
28	0.0721014	13	s=0.1
27	0.0656158	13	s=0.1
26	0.0849407	13	s=0.1
25	0.0843961	13	s=0.1
24	0.0853566	13	s=0.1
23	0.0920952	13	s=0.1
22	0.0877329	13	s=0.1
21	0.105656	13	s=0.1
20	0.11248	13	s=0.1
19	0.111334	13	s=0.1
18	0.112602	13	s=0.1
17	0.109375	13	s=0.1
16	0.121464	13	s=0.1
15	0.132155	13	s=0.1
14	0.143101	13	s=0.1
13	0.160207	13	s=0.1
12	0.172474	13	s=0.1
11	0.174449	13	s=0.1
10	0.192959	13	s=0.1
9	0.208747	13	s=0.1
8	0.223084	13	s=0.1
7	0.239612	13	s=0.1
6	0.24183	13	s=0.1
5	0.247875	13	s=0.1
4	0.262178	13	s=0.1
3	0.270048	13	s=0.1
2	0.273705	13	s=0.1
1	0.272502	13	s=0.1
0	0.269	13	s=0.1
79	0.000402739	14	s=0.1
78	0.000814996	14	s=0.1
77	0.000618302	14	s=0.1
76	0.000834028	14	s=0.1
75	0.00126529	14	s=0.1
74	0.00149317	14	s=0.1
73	0.00258956	14	s=0.1
72	0.00196507	14	s=0.1
71	0.00198763	14	s=0.1
70	0.0015639	14	s=0.1
69	0.00158156	14	s=0.1
68	0.00160037	14	s=0.1
67	0.00115634	14	s=0.1
66	0.00140384	14	s=0.1
65	0.00141978	14	s=0.1
64	0.00143609	14	s=0.1
63	0.00145278	14	s=0.1
62	0.00122489	14	s=0.1
61	0.00074331	14	s=0.1
60	0.00150376	14	s=0.1
59	0.0010142	14	s=0.1
58	0.00102617	14	s=0.1
57	0.00103788	14	s=0.1
56	0.00104987	14	s=0.1
55	0.00132767	14	s=0.1
54	0.00107411	14	s=0.1
53	0.00108696	14	s=0.1
52	0.00109951	14	s=0.1
51	0.00083426	14	s=0.1
50	0.000281215	14	s=0.1
49	0.000284576	14	s=0.1
48	0.000575705	14	s=0.1
47	0.000873617	14	s=0.1
46	0.00117786	14	s=0.1
45	0.0011919	14	s=0.1
44	0.0021097	14	s=0.1
43	0.00304878	14	s=0.1
42	0.00400987	14	s=0.1
41	0.00343107	14	s=0.1
40	0.00410354	14	s=0.1
39	0.00510856	14	s=0.1
38	0.00419897	14	s=0.1
37	0.00391901	14	s=0.1
36	0.00330469	14	s=0.1
35	0.0040107	14	s=0.1
34	0.00473293	14	s=0.1
33	0.00547196	14	s=0.1
32	0.00588235	14	s=0.1
31	0.0052521	14	s=0.1
30	0.00637394	14	s=0.1
29	0.00859599	14	s=0.1
28	0.00724638	14	s=0.1
27	0.00916422	14	s=0.1
26	0.00704748	14	s=0.1
25	0.0060015	14	s=0.1
24	0.00569044	14	s=0.1
23	0.00652341	14	s=0.1
22	0.00931677	14	s=0.1
21	0.0117832	14	s=0.1
20	0.0127186	14	s=0.1
19	0.0140675	14	s=0.1
18	0.0162602	14	s=0.1
17	0.0168586	14	s=0.1
16	0.014975	14	s=0.1
15	0.0189394	14	s=0.1
14	0.0208688	14	s=0.1
13	0.0198105	14	s=0.1
12	0.0209059	14	s=0.1
11	0.0268722	14	s=0.1
10	0.0307487	14	s=0.1
9	0.0288548	14	s=0.1
8	0.0273723	14	s=0.1
7	0.0290859	14	s=0.1
6	0.0312792	14	s=0.1
5	0.0302172	14	s=0.1
4	0.0305635	14	s=0.1
3	0.0352657	14	s=0.1
2	0.0449658	14	s=0.1
1	0.0420376	14	s=0.1
0	0.046	14	s=0.1
79	0.000402739	1	s=0.2
78	0.00101874	1	s=0.2
77	0.000412201	1	s=0.2
76	0.000834028	1	s=0.2
75	0.000632644	1	s=0.2
74	0.000853242	1	s=0.2
73	0.000431593	1	s=0.2
72	0.00152838	1	s=0.2
71	0.00132509	1	s=0.2
70	0.000670241	1	s=0.2
69	0.000903751	1	s=0.2
68	0.000228624	1	s=0.2
67	0.000231267	1	s=0.2
66	0.000467946	1	s=0.2
65	0.000709891	1	s=0.2
64	0.000478698	1	s=0.2
63	0.00121065	1	s=0.2
62	0.00146987	1	s=0.2
61	0.00123885	1	s=0.2
60	0.00075188	1	s=0.2
59	0.000760649	1	s=0.2
58	0.000769625	1	s=0.2
57	0.00129735	1	s=0.2
56	0.00131234	1	s=0.2
55	0.00132767	1	s=0.2
54	0.00107411	1	s=0.2
53	0.00108696	1	s=0.2
52	0.00109951	1	s=0.2
51	0.00139043	1	s=0.2
50	0.0019685	1	s=0.2
49	0.00256118	1	s=0.2
48	0.00316638	1	s=0.2
47	0.00291206	1	s=0.2
46	0.00176678	1	s=0.2
45	0.00238379	1	s=0.2
44	0.00331525	1	s=0.2
43	0.00365854	1	s=0.2
42	0.00308452	1	s=0.2
41	0.00218341	1	s=0.2
40	0.0022096	1	s=0.2
39	0.00287356	1	s=0.2
38	0.00322997	1	s=0.2
37	0.00522534	1	s=0.2
36	0.00330469	1	s=0.2
35	0.0040107	1	s=0.2
34	0.0030426	1	s=0.2
33	0.00649795	1	s=0.2
32	0.00726644	1	s=0.2
31	0.0070028	1	s=0.2
30	0.00779037	1	s=0.2
29	0.00823782	1	s=0.2
28	0.00797101	1	s=0.2
27	0.00769795	1	s=0.2
26	0.00778932	1	s=0.2
25	0.00675169	1	s=0.2
24	0.00682853	1	s=0.2
23	0.00882579	1	s=0.2
22	0.00776398	1	s=0.2
21	0.00746269	1	s=0.2
20	0.00794913	1	s=0.2
19	0.00763666	1	s=0.2
18	0.00609756	1	s=0.2
17	0.00452303	1	s=0.2
16	0.00374376	1	s=0.2
15	0.00210438	1	s=0.2
14	0.00127768	1	s=0.2
13	0.00172265	1	s=0.2
12	0.00304878	1	s=0.2
11	0.0061674	1	s=0.2
10	0.00623886	1	s=0.2
9	0.00450857	1	s=0.2
8	0.00182482	1	s=0.2
7	0.00277008	1	s=0.2
6	0.00373483	1	s=0.2
5	0.00519358	1	s=0.2
4	0.00811843	1	s=0.2
3	0.0130435	1	s=0.2
2	0.0136852	1	s=0.2
1	0.0108803	1	s=0.2
0	0.008	1	s=0.2
79	0.000402739	2	s=0.2
78	0.000814996	2	s=0.2
77	0.0012366	2	s=0.2
76	0.00187656	2	s=0.2
75	0.00253058	2	s=0.2
74	0.00255973	2	s=0.2
73	0.00302115	2	s=0.2
72	0.00240175	2	s=0.2
71	0.00198763	2	s=0.2
70	0.0015639	2	s=0.2
69	0.0018075	2	s=0.2
68	0.00182899	2	s=0.2
67	0.0013876	2	s=0.2
66	0.00187178	2	s=0.2
65	0.00260293	2	s=0.2
64	0.00215414	2	s=0.2
63	0.0031477	2	s=0.2
62	0.00318471	2	s=0.2
61	0.00272547	2	s=0.2
60	0.0037594	2	s=0.2
59	0.00431034	2	s=0.2
58	0.00487429	2	s=0.2
57	0.00415153	2	s=0.2
56	0.00314961	2	s=0.2
55	0.00424854	2	s=0.2
54	0.00805585	2	s=0.2
53	0.00978261	2	s=0.2
52	0.00824629	2	s=0.2
51	0.0083426	2	s=0.2
50	0.00984252	2	s=0.2
49	0.00882186	2	s=0.2
48	0.0100748	2	s=0.2
47	0.0116482	2	s=0.2
46	0.0135453	2	s=0.2
45	0.0205602	2	s=0.2
44	0.0232068	2	s=0.2
43	0.0280488	2	s=0.2
42	0.0311536	2	s=0.2
41	0.0433562	2	s=0.2
40	0.0479798	2	s=0.2
39	0.0485313	2	s=0.2
38	0.0532946	2	s=0.2
37	0.0535598	2	s=0.2
36	0.0584931	2	s=0.2
35	0.0661765	2	s=0.2
34	0.0669371	2	s=0.2
33	0.0769494	2	s=0.2
32	0.0809689	2	s=0.2
31	0.0903361	2	s=0.2
30	0.0984419	2	s=0.2
29	0.105301	2	s=0.2
28	0.119203	2	s=0.2
27	0.130499	2	s=0.2
26	0.145401	2	s=0.2
25	0.155289	2	s=0.2
24	0.177162	2	s=0.2
23	0.196853	2	s=0.2
22	0.220109	2	s=0.2
21	0.239199	2	s=0.2
20	0.268283	2	s=0.2
19	0.286977	2	s=0.2
18	0.308537	2	s=0.2
17	0.316612	2	s=0.2
16	0.343594	2	s=0.2
15	0.368687	2	s=0.2
14	0.417376	2	s=0.2
13	0.449182	2	s=0.2
12	0.469077	2	s=0.2
11	0.472687	2	s=0.2
10	0.494652	2	s=0.2
9	0.521641	2	s=0.2
8	0.552464	2	s=0.2
7	0.567405	2	s=0.2
6	0.601307	2	s=0.2
5	0.603399	2	s=0.2
4	0.64852	2	s=0.2
3	0.65942	2	s=0.2
2	0.664712	2	s=0.2
1	0.677052	2	s=0.2
0	0.696	2	s=0.2
79	0.000201369	3	s=0.2
78	0.000203749	3	s=0.2
77	0.000412201	3	s=0.2
76	0.000208507	3	s=0.2
75	0.000210881	3	s=0.2
74	0.000426621	3	s=0.2
73	0.000215796	3	s=0.2
72	0.000436681	3	s=0.2
71	0.000883392	3	s=0.2
70	0.00290438	3	s=0.2
69	0.00338906	3	s=0.2
68	0.0038866	3	s=0.2
67	0.00763182	3	s=0.2
66	0.00935891	3	s=0.2
65	0.010885	3	s=0.2
64	0.00813787	3	s=0.2
63	0.00799031	3	s=0.2
62	0.00930916	3	s=0.2
61	0.011893	3	s=0.2
60	0.0122807	3	s=0.2
59	0.0131846	3	s=0.2
58	0.0169318	3	s=0.2
57	0.0160872	3	s=0.2
56	0.0186352	3	s=0.2
55	0.0209772	3	s=0.2
54	0.0252417	3	s=0.2
53	0.0288043	3	s=0.2
52	0.031061	3	s=0.2
51	0.0330923	3	s=0.2
50	0.0368391	3	s=0.2
49	0.0350028	3	s=0.2
48	0.0365573	3	s=0.2
47	0.0364007	3	s=0.2
46	0.0388693	3	s=0.2
45	0.0384386	3	s=0.2
44	0.0464135	3	s=0.2
43	0.0481707	3	s=0.2
42	0.0552128	3	s=0.2
41	0.0536494	3	s=0.2
40	0.0596591	3	s=0.2
39	0.0680077	3	s=0.2
38	0.0762274	3	s=0.2
37	0.0725016	3	s=0.2
36	0.0829478	3	s=0.2
35	0.0939171	3	s=0.2
34	0.10311	3	s=0.2
33	0.109097	3	s=0.2
32	0.127336	3	s=0.2
31	0.136905	3	s=0.2
30	0.146246	3	s=0.2
29	0.159742	3	s=0.2
28	0.180072	3	s=0.2
27	0.175953	3	s=0.2
26	0.195104	3	s=0.2
25	0.212678	3	s=0.2
24	0.23217	3	s=0.2
23	0.251727	3	s=0.2
22	0.287267	3	s=0.2
21	0.304399	3	s=0.2
20	0.325914	3	s=0.2
19	0.347669	3	s=0.2
18	0.362195	3	s=0.2
17	0.39597	3	s=0.2
16	0.4297	3	s=0.2
15	0.445286	3	s=0.2
14	0.454855	3	s=0.2
13	0.459948	3	s=0.2
12	0.480836	3	s=0.2
11	0.487225	3	s=0.2
10	0.512923	3	s=0.2
9	0.543282	3	s=0.2
8	0.570255	3	s=0.2
7	0.602955	3	s=0.2
6	0.633987	3	s=0.2
5	0.653919	3	s=0.2
4	0.680038	3	s=0.2
3	0.692754	3	s=0.2
2	0.703812	3	s=0.2
1	0.711672	3	s=0.2
0	0.72	3	s=0.2
79	0.000201369	4	s=0.2
78	0.000203749	4	s=0.2
77	0.000206101	4	s=0.2
76	0.000417014	4	s=0.2
75	0.000210881	4	s=0.2
74	0.000213311	4	s=0.2
73	0.000647389	4	s=0.2
72	0.000873362	4	s=0.2
71	0.000441696	4	s=0.2
70	0.000446828	4	s=0.2
69	0.000677813	4	s=0.2
68	0.00114312	4	s=0.2
67	0.000925069	4	s=0.2
66	0.000701919	4	s=0.2
65	0.000709891	4	s=0.2
64	0.000957396	4	s=0.2
63	0.000242131	4	s=0.2
62	0.000244978	4	s=0.2
61	0.00049554	4	s=0.2
60	0.00150376	4	s=0.2
59	0.00329615	4	s=0.2
58	0.00410467	4	s=0.2
57	0.00467047	4	s=0.2
56	0.00918635	4	s=0.2
55	0.0124801	4	s=0.2
54	0.0169173	4	s=0.2
53	0.0179348	4	s=0.2
52	0.0173172	4	s=0.2
51	0.0200222	4	s=0.2
50	0.0174353	4	s=0.2
49	0.0153671	4	s=0.2
48	0.0149683	4	s=0.2
47	0.0136867	4	s=0.2
46	0.00971731	4	s=0.2
45	0.0104291	4	s=0.2
44	0.00934298	4	s=0.2
43	0.0121951	4	s=0.2
42	0.0154226	4	s=0.2
41	0.0149719	4	s=0.2
40	0.0189394	4	s=0.2
39	0.0153257	4	s=0.2
38	0.0180879	4	s=0.2
37	0.0209014	4	s=0.2
36	0.0257766	4	s=0.2
35	0.0334225	4	s=0.2
34	0.0371873	4	s=0.2
33	0.0352257	4	s=0.2
32	0.0391003	4	s=0.2
31	0.0444678	4	s=0.2
30	0.049221	4	s=0.2
29	0.0522923	4	s=0.2
28	0.0608696	4	s=0.2
27	0.0703812	4	s=0.2
26	0.0745549	4	s=0.2
25	0.0821455	4	s=0.2
24	0.0792868	4	s=0.2
23	0.0924789	4	s=0.2
22	0.0978261	4	s=0.2
21	0.108013	4	s=0.2
20	0.106518	4	s=0.2
19	0.111334	4	s=0.2
18	0.119919	4	s=0.2
17	0.127878	4	s=0.2
16	0.136855	4	s=0.2
15	0.136785	4	s=0.2
14	0.152044	4	s=0.2
13	0.175711	4	s=0.2
12	0.18554	4	s=0.2
11	0.19163	4	s=0.2
10	0.203654	4	s=0.2
9	0.221371	4	s=0.2
8	0.234033	4	s=0.2
7	0.245152	4	s=0.2
6	0.274043	4	s=0.2
5	0.296506	4	s=0.2
4	0.307068	4	s=0.2
3	0.32657	4	s=0.2
2	0.331867	4	s=0.2
1	0.360534	4	s=0.2
0	0.378	4	s=0.2
79	0.000402739	5	s=0.2
78	0.000203749	5	s=0.2
77	0.000412201	5	s=0.2
76	0.000625521	5	s=0.2
75	0.000421763	5	s=0.2
74	0.000426621	5	s=0.2
73	0.000647389	5	s=0.2
72	0.000655022	5	s=0.2
71	0.000662544	5	s=0.2
70	0.00134048	5	s=0.2
69	0.00135563	5	s=0.2
68	0.00205761	5	s=0.2
67	0.00161887	5	s=0.2
66	0.00163781	5	s=0.2
65	0.0023663	5	s=0.2
64	0.00239349	5	s=0.2
63	0.00290557	5	s=0.2
62	0.00367467	5	s=0.2
61	0.00371655	5	s=0.2
60	0.0047619	5	s=0.2
59	0.00380325	5	s=0.2
58	0.00230888	5	s=0.2
57	0.00415153	5	s=0.2
56	0.00472441	5	s=0.2
55	0.00451407	5	s=0.2
54	0.00483351	5	s=0.2
53	0.00597826	5	s=0.2
52	0.00742166	5	s=0.2
51	0.00750834	5	s=0.2
50	0.0101237	5	s=0.2
49	0.0116676	5	s=0.2
48	0.015544	5	s=0.2
47	0.0171811	5	s=0.2
46	0.0156066	5	s=0.2
45	0.0134088	5	s=0.2
44	0.0129596	5	s=0.2
43	0.0118902	5	s=0.2
42	0.0117212	5	s=0.2
41	0.010917	5	s=0.2
40	0.0116793	5	s=0.2
39	0.0105364	5	s=0.2
38	0.00936693	5	s=0.2
37	0.0101241	5	s=0.2
36	0.00991408	5	s=0.2
35	0.0110294	5	s=0.2
34	0.0135227	5	s=0.2
33	0.0140219	5	s=0.2
32	0.016955	5	s=0.2
31	0.017507	5	s=0.2
30	0.016289	5	s=0.2
29	0.0168338	5	s=0.2
28	0.0166667	5	s=0.2
27	0.0157625	5	s=0.2
26	0.0181751	5	s=0.2
25	0.01988	5	s=0.2
24	0.0170713	5	s=0.2
23	0.0145817	5	s=0.2
22	0.0174689	5	s=0.2
21	0.0161037	5	s=0.2
20	0.0194754	5	s=0.2
19	0.0221061	5	s=0.2
18	0.0235772	5	s=0.2
17	0.0246711	5	s=0.2
16	0.0232945	5	s=0.2
15	0.0256734	5	s=0.2
14	0.0306644	5	s=0.2
13	0.0275624	5	s=0.2
12	0.027439	5	s=0.2
11	0.0321586	5	s=0.2
10	0.035205	5	s=0.2
9	0.0441839	5	s=0.2
8	0.0442518	5	s=0.2
7	0.0526316	5	s=0.2
6	0.0564893	5	s=0.2
5	0.0632672	5	s=0.2
4	0.0749761	5	s=0.2
3	0.0801932	5	s=0.2
2	0.0938416	5	s=0.2
1	0.0984174	5	s=0.2
0	0.104	5	s=0.2
79	0.000201369	6	s=0.2
78	0.000407498	6	s=0.2
77	0.000206101	6	s=0.2
76	0.000417014	6	s=0.2
75	0.000843526	6	s=0.2
74	0.000639932	6	s=0.2
73	0.00129478	6	s=0.2
72	0.00152838	6	s=0.2
71	0.00132509	6	s=0.2
70	0.00201072	6	s=0.2
69	0.00158156	6	s=0.2
68	0.00137174	6	s=0.2
67	0.00115634	6	s=0.2
66	0.000701919	6	s=0.2
65	0.000473261	6	s=0.2
64	0.000957396	6	s=0.2
63	0.00121065	6	s=0.2
62	0.000734934	6	s=0.2
61	0.00148662	6	s=0.2
60	0.00125313	6	s=0.2
59	0.0010142	6	s=0.2
58	0.00282196	6	s=0.2
57	0.00518941	6	s=0.2
56	0.00656168	6	s=0.2
55	0.00663834	6	s=0.2
54	0.00805585	6	s=0.2
53	0.00815217	6	s=0.2
52	0.0057724	6	s=0.2
51	0.00500556	6	s=0.2
50	0.00787402	6	s=0.2
49	0.00768355	6	s=0.2
48	0.0054692	6	s=0.2
47	0.00582411	6	s=0.2
46	0.00647821	6	s=0.2
45	0.00834327	6	s=0.2
44	0.0066305	6	s=0.2
43	0.00670732	6	s=0.2
42	0.00709439	6	s=0.2
41	0.0062383	6	s=0.2
40	0.00599747	6	s=0.2
39	0.00574713	6	s=0.2
38	0.00549096	6	s=0.2
37	0.00685826	6	s=0.2
36	0.00793126	6	s=0.2
35	0.00802139	6	s=0.2
34	0.0121704	6	s=0.2
33	0.0129959	6	s=0.2
32	0.0145329	6	s=0.2
31	0.012605	6	s=0.2
30	0.0145184	6	s=0.2
29	0.015043	6	s=0.2
28	0.0148551	6	s=0.2
27	0.0172287	6	s=0.2
26	0.0222552	6	s=0.2
25	0.0262566	6	s=0.2
24	0.0265554	6	s=0.2
23	0.0272448	6	s=0.2
22	0.0329969	6	s=0.2
21	0.0369207	6	s=0.2
20	0.0457075	6	s=0.2
19	0.0514469	6	s=0.2
18	0.0556911	6	s=0.2
17	0.0559211	6	s=0.2
16	0.0557404	6	s=0.2
15	0.0606061	6	s=0.2
14	0.0609029	6	s=0.2
13	0.0723514	6	s=0.2
12	0.0805749	6	s=0.2
11	0.0907489	6	s=0.2
10	0.103387	6	s=0.2
9	0.116321	6	s=0.2
8	0.118613	6	s=0.2
7	0.12096	6	s=0.2
6	0.120915	6	s=0.2
5	0.135033	6	s=0.2
4	0.135626	6	s=0.2
3	0.154589	6	s=0.2
2	0.181818	6	s=0.2
1	0.192384	6	s=0.2
0	0.2025	6	s=0.2
79	0.000201369	7	s=0.2
78	0.000203749	7	s=0.2
77	0.000412201	7	s=0.2
76	0.000417014	7	s=0.2
75	0.000843526	7	s=0.2
74	0.000853242	7	s=0.2
73	0.00107898	7	s=0.2
72	0.0010917	7	s=0.2
71	0.00154594	7	s=0.2
70	0.00111707	7	s=0.2
69	0.0018075	7	s=0.2
68	0.00297211	7	s=0.2
67	0.00416281	7	s=0.2
66	0.00327562	7	s=0.2
65	0.00473261	7	s=0.2
64	0.00622307	7	s=0.2
63	0.00556901	7	s=0.2
62	0.00587947	7	s=0.2
61	0.00445986	7	s=0.2
60	0.0047619	7	s=0.2
59	0.00532454	7	s=0.2
58	0.00487429	7	s=0.2
57	0.00389206	7	s=0.2
56	0.00446194	7	s=0.2
55	0.00477961	7	s=0.2
54	0.00510204	7	s=0.2
53	0.00679348	7	s=0.2
52	0.00604728	7	s=0.2
51	0.00723026	7	s=0.2
50	0.00787402	7	s=0.2
49	0.0125213	7	s=0.2
48	0.0146805	7	s=0.2
47	0.012813	7	s=0.2
46	0.012073	7	s=0.2
45	0.011621	7	s=0.2
44	0.0147679	7	s=0.2
43	0.0170732	7	s=0.2
42	0.0185071	7	s=0.2
41	0.0168434	7	s=0.2
40	0.0195707	7	s=0.2
39	0.0213921	7	s=0.2
38	0.0226098	7	s=0.2
37	0.0277596	7	s=0.2
36	0.031725	7	s=0.2
35	0.032754	7	s=0.2
34	0.0361731	7	s=0.2
33	0.0424077	7	s=0.2
32	0.0456747	7	s=0.2
31	0.0472689	7	s=0.2
30	0.0509915	7	s=0.2
29	0.0530086	7	s=0.2
28	0.0518116	7	s=0.2
27	0.0513196	7	s=0.2
26	0.0552671	7	s=0.2
25	0.0596399	7	s=0.2
24	0.069044	7	s=0.2
23	0.0878741	7	s=0.2
22	0.0970497	7	s=0.2
21	0.108013	7	s=0.2
20	0.119237	7	s=0.2
19	0.124598	7	s=0.2
18	0.14065	7	s=0.2
17	0.136513	7	s=0.2
16	0.153494	7	s=0.2
15	0.156566	7	s=0.2
14	0.169506	7	s=0.2
13	0.184324	7	s=0.2
12	0.193815	7	s=0.2
11	0.220264	7	s=0.2
10	0.230838	7	s=0.2
9	0.249324	7	s=0.2
8	0.264142	7	s=0.2
7	0.293167	7	s=0.2
6	0.302988	7	s=0.2
5	0.325779	7	s=0.2
4	0.335721	7	s=0.2
3	0.355556	7	s=0.2
2	0.379765	7	s=0.2
1	0.422354	7	s=0.2
0	0.4535	7	s=0.2
79	0.000201369	8	s=0.2
78	0.000814996	8	s=0.2
77	0.0012366	8	s=0.2
76	0.00187656	8	s=0.2
75	0.0023197	8	s=0.2
74	0.00277304	8	s=0.2
73	0.00280535	8	s=0.2
72	0.00218341	8	s=0.2
71	0.00265018	8	s=0.2
70	0.00290438	8	s=0.2
69	0.00384094	8	s=0.2
68	0.00251486	8	s=0.2
67	0.00231267	8	s=0.2
66	0.00187178	8	s=0.2
65	0.00307619	8	s=0.2
64	0.00287219	8	s=0.2
63	0.00217918	8	s=0.2
62	0.00318471	8	s=0.2
61	0.00396432	8	s=0.2
60	0.00526316	8	s=0.2
59	0.00583164	8	s=0.2
58	0.00641355	8	s=0.2
57	0.0062273	8	s=0.2
56	0.00656168	8	s=0.2
55	0.00716941	8	s=0.2
54	0.00510204	8	s=0.2
53	0.00597826	8	s=0.2
52	0.00659703	8	s=0.2
51	0.00862069	8	s=0.2
50	0.00843645	8	s=0.2
49	0.011383	8	s=0.2
48	0.0129534	8	s=0.2
47	0.012813	8	s=0.2
46	0.0161955	8	s=0.2
45	0.0166865	8	s=0.2
44	0.0216998	8	s=0.2
43	0.0253049	8	s=0.2
42	0.0293029	8	s=0.2
41	0.0318153	8	s=0.2
40	0.0353535	8	s=0.2
39	0.041507	8	s=0.2
38	0.0465116	8	s=0.2
37	0.0496408	8	s=0.2
36	0.0551884	8	s=0.2
35	0.0581551	8	s=0.2
34	0.0628803	8	s=0.2
33	0.0677155	8	s=0.2
32	0.0782007	8	s=0.2
31	0.0836835	8	s=0.2
30	0.0917139	8	s=0.2
29	0.102794	8	s=0.2
28	0.114493	8	s=0.2
27	0.126833	8	s=0.2
26	0.142804	8	s=0.2
25	0.147412	8	s=0.2
24	0.164643	8	s=0.2
23	0.174597	8	s=0.2
22	0.185947	8	s=0.2
21	0.193244	8	s=0.2
20	0.210652	8	s=0.2
19	0.225884	8	s=0.2
18	0.247967	8	s=0.2
17	0.274671	8	s=0.2
16	0.297837	8	s=0.2
15	0.302609	8	s=0.2
14	0.303237	8	s=0.2
13	0.317399	8	s=0.2
12	0.331446	8	s=0.2
11	0.346256	8	s=0.2
10	0.372549	8	s=0.2
9	0.38954	8	s=0.2
8	0.399179	8	s=0.2
7	0.424746	8	s=0.2
6	0.44958	8	s=0.2
5	0.467894	8	s=0.2
4	0.484718	8	s=0.2
3	0.497101	8	s=0.2
2	0.500978	8	s=0.2
1	0.525223	8	s=0.2
0	0.5425	8	s=0.2
79	0.000201369	9	s=0.2
78	0.000407498	9	s=0.2
77	0.000618302	9	s=0.2
76	0.000625521	9	s=0.2
75	0.000632644	9	s=0.2
74	0.000639932	9	s=0.2
73	0.000863185	9	s=0.2
72	0.00152838	9	s=0.2
71	0.00220848	9	s=0.2
70	0.00268097	9	s=0.2
69	0.00451875	9	s=0.2
68	0.00525834	9	s=0.2
67	0.00601295	9	s=0.2
66	0.00678521	9	s=0.2
65	0.0054425	9	s=0.2
64	0.00646242	9	s=0.2
63	0.00556901	9	s=0.2
62	0.00391965	9	s=0.2
61	0.00668979	9	s=0.2
60	0.00726817	9	s=0.2
59	0.00811359	9	s=0.2
58	0.0079528	9	s=0.2
57	0.00908147	9	s=0.2
56	0.00892388	9	s=0.2
55	0.00929368	9	s=0.2
54	0.0102041	9	s=0.2
53	0.00951087	9	s=0.2
52	0.00879604	9	s=0.2
51	0.00778643	9	s=0.2
50	0.0109674	9	s=0.2
49	0.0110985	9	s=0.2
48	0.0141048	9	s=0.2
47	0.0165987	9	s=0.2
46	0.0191402	9	s=0.2
45	0.0208582	9	s=0.2
44	0.021097	9	s=0.2
43	0.0207317	9	s=0.2
42	0.0246761	9	s=0.2
41	0.0352464	9	s=0.2
40	0.0400884	9	s=0.2
39	0.0402299	9	s=0.2
38	0.0494186	9	s=0.2
37	0.05258	9	s=0.2
36	0.0558493	9	s=0.2
35	0.059492	9	s=0.2
34	0.0628803	9	s=0.2
33	0.0728454	9	s=0.2
32	0.0723183	9	s=0.2
31	0.0840336	9	s=0.2
30	0.0949008	9	s=0.2
29	0.105301	9	s=0.2
28	0.11558	9	s=0.2
27	0.118768	9	s=0.2
26	0.136499	9	s=0.2
25	0.148537	9	s=0.2
24	0.16047	9	s=0.2
23	0.165771	9	s=0.2
22	0.162655	9	s=0.2
21	0.176355	9	s=0.2
20	0.198331	9	s=0.2
19	0.230707	9	s=0.2
18	0.247967	9	s=0.2
17	0.25	9	s=0.2
16	0.256656	9	s=0.2
15	0.275673	9	s=0.2
14	0.301533	9	s=0.2
13	0.338071	9	s=0.2
12	0.367596	9	s=0.2
11	0.39163	9	s=0.2
10	0.427362	9	s=0.2
9	0.454914	9	s=0.2
8	0.496807	9	s=0.2
7	0.503693	9	s=0.2
6	0.523343	9	s=0.2
5	0.543909	9	s=0.2
4	0.569245	9	s=0.2
3	0.567633	9	s=0.2
2	0.576246	9	s=0.2
1	0.594955	9	s=0.2
0	0.605	9	s=0.2
79	0.000201369	10	s=0.2
78	0.000203749	10	s=0.2
77	0.000206101	10	s=0.2
76	0.000208507	10	s=0.2
75	0.000210881	10	s=0.2
74	0.000213311	10	s=0.2
73	0.000647389	10	s=0.2
72	0.000655022	10	s=0.2
71	0.00132509	10	s=0.2
70	0.00178731	10	s=0.2
69	0.00158156	10	s=0.2
68	0.00205761	10	s=0.2
67	0.00231267	10	s=0.2
66	0.00374357	10	s=0.2
65	0.0054425	10	s=0.2
64	0.00670177	10	s=0.2
63	0.00726392	10	s=0.2
62	0.010779	10	s=0.2
61	0.0113974	10	s=0.2
60	0.0135338	10	s=0.2
59	0.0164807	10	s=0.2
58	0.0161621	10	s=0.2
57	0.0181629	10	s=0.2
56	0.0188976	10	s=0.2
55	0.0249602	10	s=0.2
54	0.0276584	10	s=0.2
53	0.0263587	10	s=0.2
52	0.0285871	10	s=0.2
51	0.0372636	10	s=0.2
50	0.0382452	10	s=0.2
49	0.0461013	10	s=0.2
48	0.0477835	10	s=0.2
47	0.0515434	10	s=0.2
46	0.0556537	10	s=0.2
45	0.0560191	10	s=0.2
44	0.0602773	10	s=0.2
43	0.0658537	10	s=0.2
42	0.0786552	10	s=0.2
41	0.080786	10	s=0.2
40	0.0886995	10	s=0.2
39	0.102171	10	s=0.2
38	0.113372	10	s=0.2
37	0.113325	10	s=0.2
36	0.130535	10	s=0.2
35	0.150735	10	s=0.2
34	0.154834	10	s=0.2
33	0.164159	10	s=0.2
32	0.182699	10	s=0.2
31	0.190476	10	s=0.2
30	0.190156	10	s=0.2
29	0.19914	10	s=0.2
28	0.217391	10	s=0.2
27	0.233138	10	s=0.2
26	0.243694	10	s=0.2
25	0.247937	10	s=0.2
24	0.261381	10	s=0.2
23	0.272064	10	s=0.2
22	0.295419	10	s=0.2
21	0.310683	10	s=0.2
20	0.326312	10	s=0.2
19	0.34365	10	s=0.2
18	0.369106	10	s=0.2
17	0.381168	10	s=0.2
16	0.395175	10	s=0.2
15	0.423822	10	s=0.2
14	0.467206	10	s=0.2
13	0.501723	10	s=0.2
12	0.53223	10	s=0.2
11	0.578855	10	s=0.2
10	0.614528	10	s=0.2
9	0.637511	10	s=0.2
8	0.658303	10	s=0.2
7	0.67867	10	s=0.2
6	0.702148	10	s=0.2
5	0.73135	10	s=0.2
4	0.754059	10	s=0.2
3	0.757488	10	s=0.2
2	0.774682	10	s=0.2
1	0.773492	10	s=0.2
0	0.7735	10	s=0.2
79	0.000805477	11	s=0.2
78	0.000407498	11	s=0.2
77	0.000824402	11	s=0.2
76	0.000208507	11	s=0.2
75	0.000632644	11	s=0.2
74	0.000639932	11	s=0.2
73	0.00107898	11	s=0.2
72	0.000218341	11	s=0.2
71	0.000662544	11	s=0.2
70	0.000446828	11	s=0.2
69	0.000225938	11	s=0.2
68	0.000228624	11	s=0.2
67	0.000231267	11	s=0.2
66	0.000233973	11	s=0.2
65	0.00023663	11	s=0.2
64	0.000239349	11	s=0.2
63	0.000242131	11	s=0.2
62	0.000489956	11	s=0.2
61	0.00024777	11	s=0.2
60	0.000250627	11	s=0.2
59	0.000760649	11	s=0.2
58	0.000769625	11	s=0.2
57	0.000778412	11	s=0.2
56	0.00104987	11	s=0.2
55	0.0015932	11	s=0.2
54	0.00214823	11	s=0.2
53	0.00244565	11	s=0.2
52	0.00247389	11	s=0.2
51	0.00361513	11	s=0.2
50	0.00449944	11	s=0.2
49	0.00512237	11	s=0.2
48	0.00575705	11	s=0.2
47	0.00669773	11	s=0.2
46	0.00795053	11	s=0.2
45	0.00864124	11	s=0.2
44	0.00964436	11	s=0.2
43	0.010061	11	s=0.2
42	0.0111043	11	s=0.2
41	0.0137243	11	s=0.2
40	0.0186237	11	s=0.2
39	0.0204342	11	s=0.2
38	0.0239018	11	s=0.2
37	0.0258001	11	s=0.2
36	0.0310641	11	s=0.2
35	0.0364305	11	s=0.2
34	0.0388776	11	s=0.2
33	0.0369357	11	s=0.2
32	0.0377163	11	s=0.2
31	0.0427171	11	s=0.2
30	0.0470963	11	s=0.2
29	0.0573066	11	s=0.2
28	0.0634058	11	s=0.2
27	0.0630499	11	s=0.2
26	0.0689911	11	s=0.2
25	0.0727682	11	s=0.2
24	0.0868741	11	s=0.2
23	0.0894091	11	s=0.2
22	0.0939441	11	s=0.2
21	0.11469	11	s=0.2
20	0.107711	11	s=0.2
19	0.113344	11	s=0.2
18	0.126016	11	s=0.2
17	0.141859	11	s=0.2
16	0.160982	11	s=0.2
15	0.179714	11	s=0.2
14	0.2023	11	s=0.2
13	0.216193	11	s=0.2
12	0.226481	11	s=0.2
11	0.261233	11	s=0.2
10	0.279857	11	s=0.2
9	0.28945	11	s=0.2
8	0.309763	11	s=0.2
7	0.333333	11	s=0.2
6	0.35014	11	s=0.2
5	0.371105	11	s=0.2
4	0.407354	11	s=0.2
3	0.447343	11	s=0.2
2	0.485337	11	s=0.2
1	0.504946	11	s=0.2
[truncated: 8,081 more rows]
