# Supplementary material for: Strong positive selection biases identity-by-descent-based inferences of recent demography and population structure in Plasmodium falciparum
Source: Nat Commun. 2024 Mar 20;15:2499. doi: 10.1038/s41467-024-46659-0 (PMC10954658; doi:10.1038/s41467-024-46659-0)
Supplement: Supplementary file 6 — Source Data File [file 41467_2024_46659_MOESM6_ESM.zip › Supplementary_Figure3/suppl_fig3_col2_ibd_segment_length_distribution.csv]

Group	Tmrca	Freq
Neutral	0.2	0.00020217306382227441
Neutral	2.2181818181818183	0.000252355216628689
Neutral	4.236363636363636	0.0003072203805452777
Neutral	6.254545454545455	0.00036541277832764487
Neutral	8.272727272727272	0.00042538342366803527
Neutral	10.29090909090909	0.00048552739144979275
Neutral	12.309090909090909	0.000544311875073378
Neutral	14.327272727272726	0.0006003781290564027
Neutral	16.345454545454544	0.0006526097813650304
Neutral	18.363636363636363	0.0007001691149369793
Neutral	20.38181818181818	0.0007425087754246661
Neutral	22.4	0.0007793676452359078
Neutral	24.418181818181818	0.0008107569720472512
Neutral	26.436363636363634	0.0008369383437273357
Neutral	28.454545454545453	0.0008583913064797064
Neutral	30.47272727272727	0.0008757672730914385
Neutral	32.49090909090909	0.0008898284755660428
Neutral	34.50909090909091	0.0009013751912481965
Neutral	36.52727272727273	0.0009111693511467783
Neutral	38.54545454545455	0.0009198657466603459
Neutral	40.56363636363636	0.0009279619373938643
Neutral	42.581818181818186	0.0009357745215106549
Neutral	44.6	0.0009434438889465194
Neutral	46.61818181818182	0.0009509638683275304
Neutral	48.63636363636364	0.0009582285134295815
Neutral	50.654545454545456	0.0009650864388815152
Neutral	52.67272727272727	0.0009713933451446454
Neutral	54.69090909090909	0.0009770548415625165
Neutral	56.70909090909091	0.0009820536928904196
Neutral	58.72727272727273	0.0009864580389007027
Neutral	60.74545454545454	0.0009904102138304082
Neutral	62.763636363636365	0.000994099563446481
Neutral	64.78181818181818	0.0009977264376827674
Neutral	66.8	0.0010014669467876543
Neutral	68.81818181818181	0.0010054477191045708
Neutral	70.83636363636363	0.001009736336102457
Neutral	72.85454545454546	0.0010143473956028088
Neutral	74.87272727272727	0.0010192585494490224
Neutral	76.89090909090909	0.0010244278385394046
Neutral	78.9090909090909	0.0010298045787922128
Neutral	80.92727272727272	0.0010353304628040313
Neutral	82.94545454545454	0.0010409333079297093
Neutral	84.96363636363637	0.001046520263911746
Neutral	86.98181818181818	0.0010519782613431373
Neutral	89.0	0.0010571866324019135
Neutral	91.01818181818182	0.001062041487477058
Neutral	93.03636363636363	0.001066485931452514
Neutral	95.05454545454545	0.001070536835055634
Neutral	97.07272727272728	0.0010742989143242582
Neutral	99.0909090909091	0.0010779601675647563
Neutral	101.10909090909091	0.0010817679255508007
Neutral	103.12727272727273	0.001085990006626721
Neutral	105.14545454545454	0.0010908690994255756
Neutral	107.16363636363636	0.0010965796923134471
Neutral	109.18181818181817	0.0011031957560088763
Neutral	111.2	0.0011106747895203027
Neutral	113.21818181818182	0.0011188607884009213
Neutral	115.23636363636363	0.0011275059317504077
Neutral	117.25454545454545	0.001136308515766284
Neutral	119.27272727272727	0.001144962648389644
Neutral	121.29090909090908	0.0011532131554730942
Neutral	123.30909090909091	0.0011609070972333094
Neutral	125.32727272727273	0.0011680319086954999
Neutral	127.34545454545454	0.0011747305262192636
Neutral	129.36363636363635	0.001181286874128254
Neutral	131.38181818181818	0.0011880808878150127
Neutral	133.39999999999998	0.0011955197510038701
Neutral	135.4181818181818	0.0012039590446313085
Neutral	137.4363636363636	0.0012136314963646802
Neutral	139.45454545454544	0.0012246001302625555
Neutral	141.47272727272724	0.0012367466126723043
Neutral	143.49090909090907	0.001249796176531318
Neutral	145.5090909090909	0.0012633707919631467
Neutral	147.5272727272727	0.0012770555402527115
Neutral	149.54545454545453	0.0012904615699861842
Neutral	151.56363636363633	0.0013032726534546496
Neutral	153.58181818181816	0.0013152693244713753
Neutral	155.6	0.0013263319509165914
Neutral	157.6181818181818	0.0013364292815512433
Neutral	159.63636363636363	0.0013456007600087243
Neutral	161.65454545454543	0.001353939562969179
Neutral	163.67272727272726	0.001361580286675639
Neutral	165.69090909090906	0.0013686920207600147
Neutral	167.7090909090909	0.0013754752059005235
Neutral	169.72727272727272	0.001382159435265395
Neutral	171.74545454545452	0.0013889990432604845
Neutral	173.76363636363635	0.0013962637166246288
Neutral	175.78181818181815	0.001404222446578369
Neutral	177.79999999999998	0.001413120987490596
Neutral	179.81818181818178	0.001423155442367283
Neutral	181.83636363636361	0.0014344470377784932
Neutral	183.85454545454544	0.001447024564281993
Neutral	185.87272727272725	0.0014608203538367497
Neutral	187.89090909090908	0.0014756826677533581
Neutral	189.90909090909088	0.0014914026300101965
Neutral	191.9272727272727	0.0015077489846612275
Neutral	193.94545454545454	0.0015245009740391547
Neutral	195.96363636363634	0.0015414699771215893
Neutral	197.98181818181817	0.0015585043688678868
Neutral	200.0	0.0015754780466886754
s=0.1	0.2	0.0002034183022509744
s=0.1	2.2181818181818183	0.00025367190961114825
s=0.1	4.236363636363636	0.00030839061371667743
s=0.1	6.254545454545455	0.0003661359323543699
s=0.1	8.272727272727272	0.000425305448435314
s=0.1	10.29090909090909	0.0004842932471848451
s=0.1	12.309090909090909	0.0005416349035128634
s=0.1	14.327272727272726	0.0005961137676680963
s=0.1	16.345454545454544	0.0006468170204528398
s=0.1	18.363636363636363	0.0006931431233485053
s=0.1	20.38181818181818	0.0007347727768642058
s=0.1	22.4	0.0007716205722248088
s=0.1	24.418181818181818	0.0008037835637824952
s=0.1	26.436363636363634	0.00083149745868906
s=0.1	28.454545454545453	0.0008551037602246152
s=0.1	30.47272727272727	0.0008750249239508203
s=0.1	32.49090909090909	0.0008917414506657807
s=0.1	34.50909090909091	0.0009057654581205016
s=0.1	36.52727272727273	0.0009176087779995004
s=0.1	38.54545454545455	0.0009277481485368006
s=0.1	40.56363636363636	0.0009365935272758292
s=0.1	42.581818181818186	0.0009444664243392991
s=0.1	44.6	0.0009515930793009767
s=0.1	46.61818181818182	0.0009581131448974587
s=0.1	48.63636363636364	0.0009641000367828617
s=0.1	50.654545454545456	0.0009695861308212223
s=0.1	52.67272727272727	0.0009745857328599166
s=0.1	54.69090909090909	0.0009791111939172641
s=0.1	56.70909090909091	0.0009831814607299358
s=0.1	58.72727272727273	0.000986825839906628
s=0.1	60.74545454545454	0.000990087146491552
s=0.1	62.763636363636365	0.000993027087576477
s=0.1	64.78181818181818	0.0009957334712562239
s=0.1	66.8	0.0009983254539576395
s=0.1	68.81818181818181	0.0010009515308175019
s=0.1	70.83636363636363	0.001003776463741329
s=0.1	72.85454545454546	0.0010069574669150792
s=0.1	74.87272727272727	0.001010614967139074
s=0.1	76.89090909090909	0.0010148067713034294
s=0.1	78.9090909090909	0.0010195146932997312
s=0.1	80.92727272727272	0.0010246492452249056
s=0.1	82.94545454545454	0.001030072158351952
s=0.1	84.96363636363637	0.0010356306098196167
s=0.1	86.98181818181818	0.0010411934244476742
s=0.1	89.0	0.0010466794850279874
s=0.1	91.01818181818182	0.001052071852952901
s=0.1	93.03636363636363	0.0010574160878662902
s=0.1	95.05454545454545	0.001062805870197004
s=0.1	97.07272727272728	0.0010683616517033216
s=0.1	99.0909090909091	0.00107420818117484
s=0.1	101.10909090909091	0.0010804550303342322
s=0.1	103.12727272727273	0.0010871819758529581
s=0.1	105.14545454545454	0.0010944294643436708
s=0.1	107.16363636363636	0.0011021939063958833
s=0.1	109.18181818181817	0.001110427924455041
s=0.1	111.2	0.0011190461521250964
s=0.1	113.21818181818182	0.001127937019981145
s=0.1	115.23636363636363	0.0011369798790323248
s=0.1	117.25454545454545	0.0011460650906466151
s=0.1	119.27272727272727	0.0011551130559320606
s=0.1	121.29090909090908	0.0011640873942486065
s=0.1	123.30909090909091	0.0011729982279881086
s=0.1	125.32727272727273	0.0011818939233759463
s=0.1	127.34545454545454	0.001190843163563076
s=0.1	129.36363636363635	0.0011999127682969805
s=0.1	131.38181818181818	0.001209148795188023
s=0.1	133.39999999999998	0.0012185679789499188
s=0.1	135.4181818181818	0.001228163165108864
s=0.1	137.4363636363636	0.0012379209750044697
s=0.1	139.45454545454544	0.0012478444691272964
s=0.1	141.47272727272724	0.001257970383643753
s=0.1	143.49090909090907	0.0012683712869479564
s=0.1	145.5090909090909	0.0012791379529608297
s=0.1	147.5272727272727	0.001290344861885086
s=0.1	149.54545454545453	0.0013020092499101208
s=0.1	151.56363636363633	0.001314058544110829
s=0.1	153.58181818181816	0.0013263202955369382
s=0.1	155.6	0.001338542636917299
s=0.1	157.6181818181818	0.0013504436434431336
s=0.1	159.63636363636363	0.0013617780341556587
s=0.1	161.65454545454543	0.0013724029825209023
s=0.1	163.67272727272726	0.0013823239090262425
s=0.1	165.69090909090906	0.001391706440290564
s=0.1	167.7090909090909	0.0014008504112520657
s=0.1	169.72727272727272	0.0014101325045890894
s=0.1	171.74545454545452	0.0014199323291635888
s=0.1	173.76363636363635	0.0014305600681195237
s=0.1	175.78181818181815	0.0014422018256917942
s=0.1	177.79999999999998	0.0014548928212352998
s=0.1	179.81818181818178	0.0014685209703169365
s=0.1	181.83636363636361	0.001482856486048044
s=0.1	183.85454545454544	0.0014975984815493104
s=0.1	185.87272727272725	0.0015124276818766999
s=0.1	187.89090909090908	0.0015270549618153332
s=0.1	189.90909090909088	0.0015412578001819481
s=0.1	191.9272727272727	0.0015549001085157956
s=0.1	193.94545454545454	0.001567934585795353
s=0.1	195.96363636363634	0.0015803901988682152
s=0.1	197.98181818181817	0.0015923500422469316
s=0.1	200.0	0.0016039261693258063
s=0.2	0.2	0.000260593734999335
s=0.2	2.2181818181818183	0.00032658729837014135
s=0.2	4.236363636363636	0.0003994955073409021
s=0.2	6.254545454545455	0.00047761838615415587
s=0.2	8.272727272727272	0.0005588599770296281
s=0.2	10.29090909090909	0.0006408969562753437
s=0.2	12.309090909090909	0.0007213706522706025
s=0.2	14.327272727272726	0.0007980766748556091
s=0.2	16.345454545454544	0.0008691282325613946
s=0.2	18.363636363636363	0.0009330746180093893
s=0.2	20.38181818181818	0.0009889640703447708
s=0.2	22.4	0.0010363490015074268
s=0.2	24.418181818181818	0.0010752401216597464
s=0.2	26.436363636363634	0.0011060230172137457
s=0.2	28.454545454545453	0.0011293549939373941
s=0.2	30.47272727272727	0.0011460606256253308
s=0.2	32.49090909090909	0.0011570413002881571
s=0.2	34.50909090909091	0.001163207946447786
s=0.2	36.52727272727273	0.0011654387386236785
s=0.2	38.54545454545455	0.001164557028007413
s=0.2	40.56363636363636	0.0011613208709279055
s=0.2	42.581818181818186	0.0011564152906337298
s=0.2	44.6	0.001150441522598591
s=0.2	46.61818181818182	0.0011439025212931614
s=0.2	48.63636363636364	0.0011371888629782007
s=0.2	50.654545454545456	0.0011305718937282298
s=0.2	52.67272727272727	0.0011242104231193545
s=0.2	54.69090909090909	0.0011181736113474654
s=0.2	56.70909090909091	0.0011124773265592687
s=0.2	58.72727272727273	0.00110712623226104
s=0.2	60.74545454545454	0.0011021511438636484
s=0.2	62.763636363636365	0.001097631823316314
s=0.2	64.78181818181818	0.0010936991532255675
s=0.2	66.8	0.0010905162326293035
s=0.2	68.81818181818181	0.0010882435339750714
s=0.2	70.83636363636363	0.0010869972294592282
s=0.2	72.85454545454546	0.00108681124137759
s=0.2	74.87272727272727	0.0010876124689034805
s=0.2	76.89090909090909	0.001089215608680339
s=0.2	78.9090909090909	0.0010913398993888583
s=0.2	80.92727272727272	0.0010936458237090483
s=0.2	82.94545454545454	0.0010957859841992045
s=0.2	84.96363636363637	0.0010974615920005116
s=0.2	86.98181818181818	0.0010984747254814797
s=0.2	89.0	0.001098767016198366
s=0.2	91.01818181818182	0.0010984376772184233
s=0.2	93.03636363636363	0.0010977373738291292
s=0.2	95.05454545454545	0.0010970385801620706
s=0.2	97.07272727272728	0.0010967868974546494
s=0.2	99.0909090909091	0.0010974406497427896
s=0.2	101.10909090909091	0.001099407605287475
s=0.2	103.12727272727273	0.0011029879157188043
s=0.2	105.14545454545454	0.0011083314842759084
s=0.2	107.16363636363636	0.0011154160942465335
s=0.2	109.18181818181817	0.0011240498019923705
s=0.2	111.2	0.0011338974596997674
s=0.2	113.21818181818182	0.0011445272090249098
s=0.2	115.23636363636363	0.0011554691798047014
s=0.2	117.25454545454545	0.0011662764307448798
s=0.2	119.27272727272727	0.0011765781569757312
s=0.2	121.29090909090908	0.0011861174920609653
s=0.2	123.30909090909091	0.0011947701467175922
s=0.2	125.32727272727273	0.001202544334782291
s=0.2	127.34545454545454	0.0012095655656160394
s=0.2	129.36363636363635	0.001216051134981536
s=0.2	131.38181818181818	0.0012222786610721207
s=0.2	133.39999999999998	0.0012285517234426634
s=0.2	135.4181818181818	0.0012351647288562086
s=0.2	137.4363636363636	0.0012423692415182797
s=0.2	139.45454545454544	0.0012503449959599166
s=0.2	141.47272727272724	0.0012591797333842822
s=0.2	143.49090909090907	0.001268861784915964
s=0.2	145.5090909090909	0.001279287434308838
s=0.2	147.5272727272727	0.0012902819377332614
s=0.2	149.54545454545453	0.0013016298528991477
s=0.2	151.56363636363633	0.0013131083813719914
s=0.2	153.58181818181816	0.001324517517917707
s=0.2	155.6	0.001335702687110146
s=0.2	157.6181818181818	0.0013465681392962935
s=0.2	159.63636363636363	0.0013570813806893895
s=0.2	161.65454545454543	0.0013672695903496318
s=0.2	163.67272727272726	0.0013772085766314071
s=0.2	165.69090909090906	0.0013870043846199848
s=0.2	167.7090909090909	0.001396768294880903
s=0.2	169.72727272727272	0.0014065880159534435
s=0.2	171.74545454545452	0.0014165005841196162
s=0.2	173.76363636363635	0.0014264742332953252
s=0.2	175.78181818181815	0.0014364057598571104
s=0.2	177.79999999999998	0.0014461362270752147
s=0.2	179.81818181818178	0.0014554823043751645
s=0.2	181.83636363636361	0.0014642753298147705
s=0.2	183.85454545454544	0.0014723976125468664
s=0.2	185.87272727272725	0.0014798067701893682
s=0.2	187.89090909090908	0.0014865435272581216
s=0.2	189.90909090909088	0.001492724396370781
s=0.2	191.9272727272727	0.0014985254775837491
s=0.2	193.94545454545454	0.0015041653022712371
s=0.2	195.96363636363634	0.0015098927146438737
s=0.2	197.98181818181817	0.0015159813163042565
s=0.2	200.0	0.001522727135483763
s=0.3	0.2	0.0004006992374906898
s=0.3	2.2181818181818183	0.0005056373084887961
s=0.3	4.236363636363636	0.0006227995839068767
s=0.3	6.254545454545455	0.0007493985642042912
s=0.3	8.272727272727272	0.0008817288373704946
s=0.3	10.29090909090909	0.0010154477588653638
s=0.3	12.309090909090909	0.0011459558249793925
s=0.3	14.327272727272726	0.00126882305596658
s=0.3	16.345454545454544	0.001380196714058099
s=0.3	18.363636363636363	0.0014771279575628252
s=0.3	20.38181818181818	0.0015577704844991058
s=0.3	22.4	0.0016214292826426777
s=0.3	24.418181818181818	0.0016684661659389108
s=0.3	26.436363636363634	0.001700093928122558
s=0.3	28.454545454545453	0.001718106980822632
s=0.3	30.47272727272727	0.0017246003734673935
s=0.3	32.49090909090909	0.0017217216860912468
s=0.3	34.50909090909091	0.0017114849803112951
s=0.3	36.52727272727273	0.0016956578781385974
s=0.3	38.54545454545455	0.0016757167932165379
s=0.3	40.56363636363636	0.001652854595730106
s=0.3	42.581818181818186	0.0016280205107331903
s=0.3	44.6	0.0016019728281869493
s=0.3	46.61818181818182	0.0015753290264101897
s=0.3	48.63636363636364	0.0015486032079588274
s=0.3	50.654545454545456	0.001522226062523277
s=0.3	52.67272727272727	0.0014965474270124042
s=0.3	54.69090909090909	0.0014718257933083467
s=0.3	56.70909090909091	0.0014482125511550243
s=0.3	58.72727272727273	0.0014257406921870009
s=0.3	60.74545454545454	0.0014043273148530242
s=0.3	62.763636363636365	0.0013837960938486646
s=0.3	64.78181818181818	0.0013639203139144374
s=0.3	66.8	0.0013444805212644935
s=0.3	68.81818181818181	0.0013253253460779211
s=0.3	70.83636363636363	0.0013064215037938388
s=0.3	72.85454545454546	0.0012878804093840175
s=0.3	74.87272727272727	0.0012699539430713076
s=0.3	76.89090909090909	0.0012529991913704903
s=0.3	78.9090909090909	0.0012374193249813854
s=0.3	80.92727272727272	0.001223593158584906
s=0.3	82.94545454545454	0.001211808100033305
s=0.3	84.96363636363637	0.0012022098785419422
s=0.3	86.98181818181818	0.0011947782901470894
s=0.3	89.0	0.0011893324273403638
s=0.3	91.01818181818182	0.0011855628543145488
s=0.3	93.03636363636363	0.0011830831914300293
s=0.3	95.05454545454545	0.0011814904808367039
s=0.3	97.07272727272728	0.0011804229686683538
s=0.3	99.0909090909091	0.0011796055117018669
s=0.3	101.10909090909091	0.0011788761744364364
s=0.3	103.12727272727273	0.001178191836100268
s=0.3	105.14545454545454	0.0011776147378143678
s=0.3	107.16363636363636	0.0011772849667378345
s=0.3	109.18181818181817	0.0011773853866880572
s=0.3	111.2	0.0011781054795844872
s=0.3	113.21818181818182	0.0011796093808173007
s=0.3	115.23636363636363	0.0011820116861705353
s=0.3	117.25454545454545	0.0011853629092367002
s=0.3	119.27272727272727	0.0011896450521559868
s=0.3	121.29090909090908	0.0011947766336752018
s=0.3	123.30909090909091	0.0012006255849743316
s=0.3	125.32727272727273	0.0012070276090862045
s=0.3	127.34545454545454	0.0012138069818053688
s=0.3	129.36363636363635	0.0012207965437166328
s=0.3	131.38181818181818	0.0012278539747403844
s=0.3	133.39999999999998	0.0012348723813869113
s=0.3	135.4181818181818	0.0012417845696211488
s=0.3	137.4363636363636	0.0012485617572982157
s=0.3	139.45454545454544	0.0012552084998205767
s=0.3	141.47272727272724	0.0012617559870595917
s=0.3	143.49090909090907	0.0012682555759616263
s=0.3	145.5090909090909	0.0012747736442429531
s=0.3	147.5272727272727	0.00128138792000127
s=0.3	149.54545454545453	0.001288184690976998
s=0.3	151.56363636363633	0.0012952559301172733
s=0.3	153.58181818181816	0.001302695420880173
s=0.3	155.6	0.0013105933214833316
s=0.3	157.6181818181818	0.001319029122773668
s=0.3	159.63636363636363	0.001328063512610337
s=0.3	161.65454545454543	0.0013377301906334958
s=0.3	163.67272727272726	0.001348029111326982
s=0.3	165.69090909090906	0.0013589228450826682
s=0.3	167.7090909090909	0.0013703375564111577
s=0.3	169.72727272727272	0.0013821693579140384
s=0.3	171.74545454545452	0.0013942955285732438
s=0.3	173.76363636363635	0.0014065885695103606
s=0.3	175.78181818181815	0.0014189298283148394
s=0.3	177.79999999999998	0.001431219031471623
s=0.3	179.81818181818178	0.0014433768996258384
s=0.3	181.83636363636361	0.0014553400366783787
s=0.3	183.85454545454544	0.0014670499462524603
s=0.3	185.87272727272725	0.0014784404522936343
s=0.3	187.89090909090908	0.001489429050785601
s=0.3	189.90909090909088	0.0014999171700144326
s=0.3	191.9272727272727	0.001509801917388943
s=0.3	193.94545454545454	0.001518998246397152
s=0.3	195.96363636363634	0.0015274666951943106
s=0.3	197.98181818181817	0.0015352391962470677
s=0.3	200.0	0.0015424349370289504
g=40	0.2	0.0002232830329457851
g=40	2.2181818181818183	0.00027780757318103934
g=40	4.236363636363636	0.0003369135638935776
g=40	6.254545454545455	0.00039894918533191345
g=40	8.272727272727272	0.00046207536233188015
g=40	10.29090909090909	0.0005244422689690131
g=40	12.309090909090909	0.0005843527815339943
g=40	14.327272727272726	0.0006403892329182545
g=40	16.345454545454544	0.0006914908817437218
g=40	18.363636363636363	0.0007369812937146275
g=40	20.38181818181818	0.0007765538600551377
g=40	22.4	0.0008102281669601551
g=40	24.418181818181818	0.0008382900810835347
g=40	26.436363636363634	0.0008612258123083886
g=40	28.454545454545453	0.0008796567939571338
g=40	30.47272727272727	0.0008942793873227479
g=40	32.49090909090909	0.0009058116765114755
g=40	34.50909090909091	0.0009149487533912716
g=40	36.52727272727273	0.0009223274220216803
g=40	38.54545454545455	0.0009285008340092615
g=40	40.56363636363636	0.0009339231150528533
g=40	42.581818181818186	0.0009389436023433469
g=40	44.6	0.00094380987223608
g=40	46.61818181818182	0.0009486781869997666
g=40	48.63636363636364	0.0009536292509988722
g=40	50.654545454545456	0.0009586863812279891
g=40	52.67272727272727	0.0009638327720856936
g=40	54.69090909090909	0.0009690249611015499
g=40	56.70909090909091	0.0009742011233362091
g=40	58.72727272727273	0.0009792851508639059
g=40	60.74545454545454	0.0009841897652006712
g=40	62.763636363636365	0.0009888230504940425
g=40	64.78181818181818	0.0009931019099890751
g=40	66.8	0.0009969729149983664
g=40	68.81818181818181	0.0010004367221951949
g=40	70.83636363636363	0.001003568405460185
g=40	72.85454545454546	0.001006524613798047
g=40	74.87272727272727	0.0010095306812720711
g=40	76.89090909090909	0.0010128465065107014
g=40	78.9090909090909	0.0010167173979349735
g=40	80.92727272727272	0.001021322319884621
g=40	82.94545454545454	0.0010267343935637112
g=40	84.96363636363637	0.001032905812024484
g=40	86.98181818181818	0.0010396822773039906
g=40	89.0	0.0010468431836509516
g=40	91.01818181818182	0.0010541562474073193
g=40	93.03636363636363	0.0010614316410279482
g=40	95.05454545454545	0.0010685618322836157
g=40	97.07272727272728	0.0010755384006524713
g=40	99.0909090909091	0.001082444049017439
g=40	101.10909090909091	0.0010894245184171472
g=40	103.12727272727273	0.001096649355015778
g=40	105.14545454545454	0.0011042716798011715
g=40	107.16363636363636	0.001112395533202881
g=40	109.18181818181817	0.0011210560497564187
g=40	111.2	0.0011302140111736888
g=40	113.21818181818182	0.001139763360754649
g=40	115.23636363636363	0.0011495485567487784
g=40	117.25454545454545	0.0011593880241666339
g=40	119.27272727272727	0.001169099865763131
g=40	121.29090909090908	0.0011785259610112967
g=40	123.30909090909091	0.001187550665645188
g=40	125.32727272727273	0.0011961110355379109
g=40	127.34545454545454	0.0012041973294827876
g=40	129.36363636363635	0.0012118453673321643
g=40	131.38181818181818	0.0012191251368277366
g=40	133.39999999999998	0.001226131376903925
g=40	135.4181818181818	0.0012329806238502135
g=40	137.4363636363636	0.0012398154971766618
g=40	139.45454545454544	0.0012468123334424986
g=40	141.47272727272724	0.001254184925198006
g=40	143.49090909090907	0.0012621769680053387
g=40	145.5090909090909	0.0012710393075683491
g=40	147.5272727272727	0.0012809939211764407
g=40	149.54545454545453	0.0012921923412173226
g=40	151.56363636363633	0.0013046795403202985
g=40	153.58181818181816	0.0013183738549583327
g=40	155.6	0.0013330695838785608
g=40	157.6181818181818	0.0013484629638518602
g=40	159.63636363636363	0.0013641962815981968
g=40	161.65454545454543	0.0013799106128534093
g=40	163.67272727272726	0.0013952960213518542
g=40	165.69090909090906	0.0014101291186469635
g=40	167.7090909090909	0.0014242911597823406
g=40	169.72727272727272	0.001437764419521956
g=40	171.74545454545452	0.0014506093823023391
g=40	173.76363636363635	0.0014629292444563768
g=40	175.78181818181815	0.0014748305610559692
g=40	177.79999999999998	0.0014863891650441171
g=40	179.81818181818178	0.0014976288138761767
g=40	181.83636363636361	0.001508516868632497
g=40	183.85454545454544	0.0015189774248374676
g=40	185.87272727272725	0.0015289184927690022
g=40	187.89090909090908	0.0015382667804228333
g=40	189.90909090909088	0.001547001918211794
g=40	191.9272727272727	0.001555181937037305
g=40	193.94545454545454	0.0015629535671584352
g=40	195.96363636363634	0.0015705442068594743
g=40	197.98181818181817	0.0015782365441825946
g=40	200.0	0.001586330786700143
g=80	0.2	0.00034650027857337625
g=80	2.2181818181818183	0.00043679633759893176
g=80	4.236363636363636	0.0005380598058545843
g=80	6.254545454545455	0.0006482996678852936
g=80	8.272727272727272	0.0007648031619377839
g=80	10.29090909090909	0.0008843107231315876
g=80	12.309090909090909	0.0010032577928207219
g=80	14.327272727272726	0.0011180541939195402
g=80	16.345454545454544	0.001225366112598795
g=80	18.363636363636363	0.0013223658282539425
g=80	20.38181818181818	0.0014069199572449187
g=80	22.4	0.0014776969387143006
g=80	24.418181818181818	0.001534186945152987
g=80	26.436363636363634	0.0015766401612494936
g=80	28.454545454545453	0.0016059402736590125
g=80	30.47272727272727	0.0016234372728865828
g=80	32.49090909090909	0.0016307662456883205
g=80	34.50909090909091	0.0016296766615841703
g=80	36.52727272727273	0.0016218906441927182
g=80	38.54545454545455	0.0016090005194972165
g=80	40.56363636363636	0.0015924074920431127
g=80	42.581818181818186	0.0015732963480438328
g=80	44.6	0.0015526367485495282
g=80	46.61818181818182	0.0015312003026179918
g=80	48.63636363636364	0.00150958381979737
g=80	50.654545454545456	0.0014882320491724477
g=80	52.67272727272727	0.001467456730426117
g=80	54.69090909090909	0.0014474519125778334
g=80	56.70909090909091	0.0014283075575677842
g=80	58.72727272727273	0.0014100241903336021
g=80	60.74545454545454	0.001392530945357477
g=80	62.763636363636365	0.0013757082117946552
g=80	64.78181818181818	0.0013594146598359094
g=80	66.8	0.001343517070127637
g=80	68.81818181818181	0.0013279202269179413
g=80	70.83636363636363	0.0013125932159655485
g=80	72.85454545454546	0.0012975878945770463
g=80	74.87272727272727	0.0012830453430175348
g=80	76.89090909090909	0.0012691871344864651
g=80	78.9090909090909	0.0012562905131415164
g=80	80.92727272727272	0.0012446498728514467
g=80	82.94545454545454	0.0012345305598486442
g=80	84.96363636363637	0.001226123844734632
g=80	86.98181818181818	0.001219512780771703
g=80	89.0	0.0012146569381601409
g=80	91.01818181818182	0.0012113998794844741
g=80	93.03636363636363	0.0012094977919596536
g=80	95.05454545454545	0.0012086625193790347
g=80	97.07272727272728	0.0012086089083009413
g=80	99.0909090909091	0.0012090958776635836
g=80	101.10909090909091	0.0012099529978315687
g=80	103.12727272727273	0.001211088767808074
g=80	105.14545454545454	0.0012124817562428713
g=80	107.16363636363636	0.0012141597863928395
g=80	109.18181818181817	0.0012161742977921338
g=80	111.2	0.0012185765987007071
g=80	113.21818181818182	0.0012214004728784934
g=80	115.23636363636363	0.0012246526476048215
g=80	117.25454545454545	0.001228310191280691
g=80	119.27272727272727	0.0012323227956378923
g=80	121.29090909090908	0.0012366181831661286
g=80	123.30909090909091	0.0012411099372569255
g=80	125.32727272727273	0.0012457079239040485
g=80	127.34545454545454	0.0012503314052495595
g=80	129.36363636363635	0.0012549238057237163
g=80	131.38181818181818	0.0012594664600265764
g=80	133.39999999999998	0.001263987537304518
g=80	135.4181818181818	0.0012685625596424751
g=80	137.4363636363636	0.0012733047613667117
g=80	139.45454545454544	0.0012783464175540854
g=80	141.47272727272724	0.001283815088022576
g=80	143.49090909090907	0.0012898103208907042
g=80	145.5090909090909	0.0012963860992888088
g=80	147.5272727272727	0.001303542375182255
g=80	149.54545454545453	0.0013112263049624721
g=80	151.56363636363633	0.0013193414269587849
g=80	153.58181818181816	0.001327761836212958
g=80	155.6	0.0013363485600293133
g=80	157.6181818181818	0.0013449662671163004
g=80	159.63636363636363	0.0013534992770077184
g=80	161.65454545454543	0.0013618659131316591
g=80	163.67272727272726	0.0013700295252659376
g=80	165.69090909090906	0.001378003627938253
g=80	167.7090909090909	0.0013858485054483326
g=80	169.72727272727272	0.0013936580025604274
g=80	171.74545454545452	0.0014015379908859803
g=80	173.76363636363635	0.0014095812637669282
g=80	175.78181818181815	0.0014178459555457892
g=80	177.79999999999998	0.0014263447362469189
g=80	179.81818181818178	0.0014350494994270606
g=80	181.83636363636361	0.001443911606614202
g=80	183.85454545454544	0.0014528924480235006
g=80	185.87272727272725	0.0014619949595475663
g=80	187.89090909090908	0.0014712853184544346
g=80	189.90909090909088	0.0014808959894893287
g=80	191.9272727272727	0.0014910062013852939
g=80	193.94545454545454	0.0015018024562747242
g=80	195.96363636363634	0.001513427936545563
g=80	197.98181818181817	0.0015259338116355226
g=80	200.0	0.0015392461399852976
g=120	0.2	0.00025656321781760143
g=120	2.2181818181818183	0.00032540028191202004
g=120	4.236363636363636	0.0004043454851583532
g=120	6.254545454545455	0.000492740082655291
g=120	8.272727272727272	0.0005894270628646236
g=120	10.29090909090909	0.0006927900405235225
g=120	12.309090909090909	0.0008008320452935886
g=120	14.327272727272726	0.0009112872893587154
g=120	16.345454545454544	0.0010217550144821007
g=120	18.363636363636363	0.0011298419274562415
g=120	20.38181818181818	0.0012332990051299926
g=120	22.4	0.0013301397592552586
g=120	24.418181818181818	0.0014187301600075393
g=120	26.436363636363634	0.0014978446877245745
g=120	28.454545454545453	0.00156668753736657
g=120	30.47272727272727	0.0016248819810060398
g=120	32.49090909090909	0.0016724337125059692
g=120	34.50909090909091	0.0017096754721910355
g=120	36.52727272727273	0.0017372005660867833
g=120	38.54545454545455	0.001755792445751501
g=120	40.56363636363636	0.0017663566820010001
g=120	42.581818181818186	0.0017698606581287675
g=120	44.6	0.001767285115282423
g=120	46.61818181818182	0.0017595901491818632
g=120	48.63636363636364	0.0017476962412435566
g=120	50.654545454545456	0.0017324784544426673
g=120	52.67272727272727	0.001714769382795425
g=120	54.69090909090909	0.0016953644483702894
g=120	56.70909090909091	0.0016750224424237632
g=120	58.72727272727273	0.0016544553836726349
g=120	60.74545454545454	0.001634304913466615
g=120	62.763636363636365	0.00161510700449621
g=120	64.78181818181818	0.001597251567490054
g=120	66.8	0.0015809471486374878
g=120	68.81818181818181	0.0015662020369165428
g=120	70.83636363636363	0.0015528310744050598
g=120	72.85454545454546	0.0015404924888653068
g=120	74.87272727272727	0.0015287522237920402
g=120	76.89090909090909	0.0015171662154552484
g=120	78.9090909090909	0.0015053657263827762
g=120	80.92727272727272	0.001493128746161216
g=120	82.94545454545454	0.0014804224258163452
g=120	84.96363636363637	0.0014674073131675392
g=120	86.98181818181818	0.0014544025361129408
g=120	89.0	0.0014418199641669457
g=120	91.01818181818182	0.0014300824124479686
g=120	93.03636363636363	0.0014195441952317722
g=120	95.05454545454545	0.0014104308971140604
g=120	97.07272727272728	0.0014028096081600528
g=120	99.0909090909091	0.0013965928253702597
g=120	101.10909090909091	0.001391571185470257
g=120	103.12727272727273	0.001387464416941231
g=120	105.14545454545454	0.0013839776978488841
g=120	107.16363636363636	0.0013808519862896168
g=120	109.18181818181817	0.001377900704685497
g=120	111.2	0.0013750296934372137
g=120	113.21818181818182	0.0013722410603538072
g=120	115.23636363636363	0.0013696236316467116
g=120	117.25454545454545	0.0013673332538642234
g=120	119.27272727272727	0.0013655659495798971
g=120	121.29090909090908	0.0013645267734607902
g=120	123.30909090909091	0.0013643976545982628
g=120	125.32727272727273	0.0013653084114733525
g=120	127.34545454545454	0.0013673158087774337
g=120	129.36363636363635	0.0013703951568840409
g=120	131.38181818181818	0.0013744470310451304
g=120	133.39999999999998	0.0013793183740812072
g=120	135.4181818181818	0.0013848334108260026
g=120	137.4363636363636	0.0013908267206617347
g=120	139.45454545454544	0.001397169679888617
g=120	141.47272727272724	0.0014037829279016317
g=120	143.49090909090907	0.0014106313124429093
g=120	145.5090909090909	0.0014177028852737181
g=120	147.5272727272727	0.0014249783964996106
g=120	149.54545454545453	0.001432400815973814
g=120	151.56363636363633	0.0014398546610411352
g=120	153.58181818181816	0.0014471621936063548
g=120	155.6	0.001454098696511205
g=120	157.6181818181818	0.001460423580591175
g=120	159.63636363636363	0.0014659197155967884
g=120	161.65454545454543	0.001470431409319907
g=120	163.67272727272726	0.0014738923229595177
g=120	165.69090909090906	0.0014763378053178422
g=120	167.7090909090909	0.0014779004615120648
g=120	169.72727272727272	0.001478791840290071
g=120	171.74545454545452	0.001479275806811816
g=120	173.76363636363635	0.0014796399424593012
g=120	175.78181818181815	0.0014801703092850787
g=120	177.79999999999998	0.001481132745115428
g=120	179.81818181818178	0.0014827613317453428
g=120	181.83636363636361	0.001485252561344821
g=120	183.85454545454544	0.001488762538898699
g=120	185.87272727272725	0.001493404509126738
g=120	187.89090909090908	0.0014992449686476576
g=120	189.90909090909088	0.001506298224716744
g=120	191.9272727272727	0.0015145209205523161
g=120	193.94545454545454	0.0015238091729122
g=120	195.96363636363634	0.0015340011343535338
g=120	197.98181818181817	0.0015448868972887545
g=120	200.0	0.0015562259726785805
o=1	0.2	0.0004012911841706346
o=1	2.2181818181818183	0.0005050287669938725
o=1	4.236363636363636	0.0006202851479054764
o=1	6.254545454545455	0.0007442046618832926
o=1	8.272727272727272	0.0008730975935027432
o=1	10.29090909090909	0.0010027330847661756
o=1	12.309090909090909	0.0011287122410301156
o=1	14.327272727272726	0.001246866435471128
o=1	16.345454545454544	0.0013536207755152725
o=1	18.363636363636363	0.0014462702858946135
o=1	20.38181818181818	0.0015231345480696485
o=1	22.4	0.0015835805636442884
o=1	24.418181818181818	0.001627927484607678
o=1	26.436363636363634	0.0016572651093224083
o=1	28.454545454545453	0.0016732272169420143
o=1	30.47272727272727	0.0016777601736314993
o=1	32.49090909090909	0.001672918632310353
o=1	34.50909090909091	0.001660707092906804
o=1	36.52727272727273	0.001642972582482832
o=1	38.54545454545455	0.0016213430557757377
o=1	40.56363636363636	0.001597200169595849
o=1	42.581818181818186	0.0015716740576470962
o=1	44.6	0.0015456504512417187
o=1	46.61818181818182	0.0015197849855416493
o=1	48.63636363636364	0.001494523725300042
o=1	50.654545454545456	0.0014701312689677911
o=1	52.67272727272727	0.001446727580993551
o=1	54.69090909090909	0.0014243323192142394
o=1	56.70909090909091	0.0014029120742929408
o=1	58.72727272727273	0.0013824232395007537
o=1	60.74545454545454	0.001362842624227556
o=1	62.763636363636365	0.0013441801133765362
o=1	64.78181818181818	0.0013264722736004524
o=1	66.8	0.0013097613973599414
o=1	68.81818181818181	0.0012940690767801561
o=1	70.83636363636363	0.001279375224701299
o=1	72.85454545454546	0.0012656116590978963
o=1	74.87272727272727	0.0012526744244187268
o=1	76.89090909090909	0.0012404526172072315
o=1	78.9090909090909	0.001228865833528026
o=1	80.92727272727272	0.0012178993462174442
o=1	82.94545454545454	0.0012076265878128217
o=1	84.96363636363637	0.0011982120183913621
o=1	86.98181818181818	0.0011898925962361767
o=1	89.0	0.0011829411581954457
o=1	91.01818181818182	0.0011776187589485957
o=1	93.03636363636363	0.001174124863672092
o=1	95.05454545454545	0.0011725543651720483
o=1	97.07272727272728	0.0011728691504479098
o=1	99.0909090909091	0.001174889755966281
o=1	101.10909090909091	0.0011783096885165081
o=1	103.12727272727273	0.001182731327183766
o=1	105.14545454545454	0.001187718248270468
o=1	107.16363636363636	0.001192855035000892
o=1	109.18181818181817	0.0011978032060732048
o=1	111.2	0.0012023418629871746
o=1	113.21818181818182	0.001206384532869969
o=1	115.23636363636363	0.001209969084574146
o=1	117.25454545454545	0.0012132241967174032
o=1	119.27272727272727	0.0012163217634101936
o=1	121.29090909090908	0.001219428010629293
o=1	123.30909090909091	0.0012226658555323647
o=1	125.32727272727273	0.0012260971917634966
o=1	127.34545454545454	0.0012297274930068275
o=1	129.36363636363635	0.0012335283441348287
o=1	131.38181818181818	0.0012374683471114882
o=1	133.39999999999998	0.0012415409109556132
o=1	135.4181818181818	0.0012457792946408515
o=1	137.4363636363636	0.0012502542638634698
o=1	139.45454545454544	0.0012550561323508907
o=1	141.47272727272724	0.0012602685747904884
o=1	143.49090909090907	0.0012659444740280308
o=1	145.5090909090909	0.0012720932196860532
o=1	147.5272727272727	0.0012786846652308003
o=1	149.54545454545453	0.0012856689338285575
o=1	151.56363636363633	0.0012930055964434262
o=1	153.58181818181816	0.001300692360507286
o=1	155.6	0.0013087833199987248
o=1	157.6181818181818	0.0013173898479778613
o=1	159.63636363636363	0.0013266621913291573
o=1	161.65454545454543	0.0013367551361076235
o=1	163.67272727272726	0.0013477852795788497
o=1	165.69090909090906	0.0013597895569809953
o=1	167.7090909090909	0.0013726944861300885
o=1	169.72727272727272	0.0013863034232135742
o=1	171.74545454545452	0.0014003056080925949
o=1	173.76363636363635	0.0014143066758797093
o=1	175.78181818181815	0.0014278763636930095
o=1	177.79999999999998	0.0014406059937265413
o=1	179.81818181818178	0.001452166469896015
o=1	181.83636363636361	0.00146235729684403
o=1	183.85454545454544	0.0014711385805062302
o=1	185.87272727272725	0.0014786408676405495
o=1	187.89090909090908	0.0014851514940475363
o=1	189.90909090909088	0.0014910800658150094
o=1	191.9272727272727	0.0014969089430974384
o=1	193.94545454545454	0.001503136435969816
o=1	195.96363636363634	0.0015102205597188065
o=1	197.98181818181817	0.0015185298717316582
o=1	200.0	0.0015283058309093372
o=3	0.2	0.0003484106078539938
o=3	2.2181818181818183	0.0004397215249712621
o=3	4.236363636363636	0.0005421532094029788
o=3	6.254545454545455	0.0006536462810851612
o=3	8.272727272727272	0.0007714057017189849
o=3	10.29090909090909	0.0008920937269507969
o=3	12.309090909090909	0.0010120921834594252
o=3	14.327272727272726	0.001127798915334986
o=3	16.345454545454544	0.0012359174296798102
o=3	18.363636363636363	0.0013337008607450232
o=3	20.38181818181818	0.0014191207756176335
o=3	22.4	0.001490945719564082
o=3	24.418181818181818	0.001548730304842764
o=3	26.436363636363634	0.00159272950982348
o=3	28.454545454545453	0.0016237619446913436
o=3	30.47272727272727	0.0016430489398479087
o=3	32.49090909090909	0.0016520538828300156
o=3	34.50909090909091	0.0016523400292895504
o=3	36.52727272727273	0.001645457366828011
o=3	38.54545454545455	0.0016328621009406548
o=3	40.56363636363636	0.0016158672292961452
o=3	42.581818181818186	0.001595619756141513
o=3	44.6	0.0015730988905075375
o=3	46.61818181818182	0.0015491292802867385
o=3	48.63636363636364	0.0015244033232813016
o=3	50.654545454545456	0.0014995066548036584
o=3	52.67272727272727	0.0014749412477979053
o=3	54.69090909090909	0.0014511415662305553
o=3	56.70909090909091	0.00142848112882195
o=3	58.72727272727273	0.0014072695125755465
o=3	60.74545454545454	0.001387742653498043
o=3	62.763636363636365	0.0013700514288012126
o=3	64.78181818181818	0.0013542541646077726
o=3	66.8	0.0013403175805805126
o=3	68.81818181818181	0.00132812806520302
o=3	70.83636363636363	0.0013175119454826348
o=3	72.85454545454546	0.0013082606976599774
o=3	74.87272727272727	0.0013001557820063031
o=3	76.89090909090909	0.0012929883566805266
o=3	78.9090909090909	0.0012865712067530366
o=3	80.92727272727272	0.0012807429278356888
o=3	82.94545454545454	0.0012753666634547562
o=3	84.96363636363637	0.0012703267161111266
o=3	86.98181818181818	0.0012655259264130183
o=3	89.0	0.0012608852681377327
o=3	91.01818181818182	0.001256345456326222
o=3	93.03636363636363	0.0012518693094016589
o=3	95.05454545454545	0.0012474435453674153
o=3	97.07272727272728	0.0012430794588012758
o=3	99.0909090909091	0.001238812904393262
o=3	101.10909090909091	0.001234704490056902
o=3	103.12727272727273	0.0012308404465713625
o=3	105.14545454545454	0.0012273334309095996
o=3	107.16363636363636	0.0012243211905578152
o=3	109.18181818181817	0.001221960418564736
o=3	111.2	0.001220413870380257
o=3	113.21818181818182	0.0012198309012972951
o=3	115.23636363636363	0.0012203243460029505
o=3	117.25454545454545	0.0012219489950010694
o=3	119.27272727272727	0.001224687756708277
o=3	121.29090909090908	0.0012284503708886833
o=3	123.30909090909091	0.0012330864821730552
o=3	125.32727272727273	0.0012384109384776295
o=3	127.34545454545454	0.001244235660632274
o=3	129.36363636363635	0.0012504005142441163
o=3	131.38181818181818	0.0012567959122049416
o=3	133.39999999999998	0.0012633722298632552
o=3	135.4181818181818	0.0012701347038434208
o=3	137.4363636363636	0.001277126164025277
o=3	139.45454545454544	0.0012844026711680513
o=3	141.47272727272724	0.0012920082924654257
o=3	143.49090909090907	0.001299954797467886
o=3	145.5090909090909	0.0013082104024379326
o=3	147.5272727272727	0.0013166994347724784
o=3	149.54545454545453	0.0013253124797366715
o=3	151.56363636363633	0.0013339245806263326
o=3	153.58181818181816	0.0013424176116295413
o=3	155.6	0.0013507021998038315
o=3	157.6181818181818	0.001358734702524716
o=3	159.63636363636363	0.0013665258308622938
o=3	161.65454545454543	0.0013741393960108434
o=3	163.67272727272726	0.0013816818755076762
o=3	165.69090909090906	0.0013892853642701523
o=3	167.7090909090909	0.0013970873859000324
o=3	169.72727272727272	0.001405210792226064
o=3	171.74545454545452	0.001413745928138445
o=3	173.76363636363635	0.0014227361264793072
o=3	175.78181818181815	0.001432167130295138
o=3	177.79999999999998	0.0014419614448385636
o=3	179.81818181818178	0.0014519794645146164
o=3	181.83636363636361	0.0014620296193328676
o=3	183.85454545454544	0.0014718889338634234
o=3	185.87272727272725	0.001481333090908501
o=3	187.89090909090908	0.001490171987030995
o=3	189.90909090909088	0.0014982841209080537
o=3	191.9272727272727	0.001505642260292984
o=3	193.94545454545454	0.001512324354074527
o=3	195.96363636363634	0.0015185072477066385
o=3	197.98181818181817	0.0015244451616889935
o=3	200.0	0.001530438460739044
o=27	0.2	0.0002507002641325932
o=27	2.2181818181818183	0.0003161499014242352
o=27	4.236363636363636	0.00038936299198279227
o=27	6.254545454545455	0.00046887720415447634
o=27	8.272727272727272	0.0005527678574780252
o=27	10.29090909090909	0.000638790421154547
o=27	12.309090909090909	0.0007245605826733894
o=27	14.327272727272726	0.0008077482439149266
o=27	16.345454545454544	0.0008862600279845201
o=27	18.363636363636363	0.000958387268561318
o=27	20.38181818181818	0.0010229024847074218
o=27	22.4	0.001079095946974445
o=27	24.418181818181818	0.001126753613381668
o=27	26.436363636363634	0.0011660866974305404
o=27	28.454545454545453	0.0011976297014147086
o=27	30.47272727272727	0.0012221266221828196
o=27	32.49090909090909	0.0012404237632102303
o=27	34.50909090909091	0.0012533827602160751
o=27	36.52727272727273	0.0012618205668974633
o=27	38.54545454545455	0.001266476241799119
o=27	40.56363636363636	0.001267999240649472
o=27	42.581818181818186	0.0012669516002839127
o=27	44.6	0.0012638168895503668
o=27	46.61818181818182	0.001259011142347282
o=27	48.63636363636364	0.0012528937481607195
o=27	50.654545454545456	0.0012457781804638259
o=27	52.67272727272727	0.0012379428841469025
o=27	54.69090909090909	0.0012296418566225418
o=27	56.70909090909091	0.0012211133042243619
o=27	58.72727272727273	0.0012125842155927638
o=27	60.74545454545454	0.0012042693305296835
o=27	62.763636363636365	0.0011963646488189592
o=27	64.78181818181818	0.0011890375535352719
o=27	66.8	0.0011824168629712413
o=27	68.81818181818181	0.0011765860596966936
o=27	70.83636363636363	0.0011715816360474128
o=27	72.85454545454546	0.001167396636924481
o=27	74.87272727272727	0.0011639880018265098
o=27	76.89090909090909	0.001161285847234044
o=27	78.9090909090909	0.0011592033884498156
o=27	80.92727272727272	0.0011576471669454912
o=27	82.94545454545454	0.0011565277899306303
o=27	84.96363636363637	0.001155770961809375
o=27	86.98181818181818	0.0011553273011555834
o=27	89.0	0.0011551780414317734
o=27	91.01818181818182	0.001155333223881881
o=27	93.03636363636363	0.001155820139798864
o=27	95.05454545454545	0.001156662578882738
o=27	97.07272727272728	0.0011578550738354835
o=27	99.0909090909091	0.0011593394333244411
o=27	101.10909090909091	0.0011609920562116694
o=27	103.12727272727273	0.0011626290127916472
o=27	105.14545454545454	0.0011640317718347145
o=27	107.16363636363636	0.001164990772543002
o=27	109.18181818181817	0.0011653584105626993
o=27	111.2	0.001165099135621764
o=27	113.21818181818182	0.0011643235262528868
o=27	115.23636363636363	0.0011632958942446225
o=27	117.25454545454545	0.0011624106979101169
o=27	119.27272727272727	0.0011621404468297807
o=27	121.29090909090908	0.0011629649240643813
o=27	123.30909090909091	0.0011652964227007484
o=27	125.32727272727273	0.0011694168036894613
o=27	127.34545454545454	0.0011754390927463717
o=27	129.36363636363635	0.0011832998982179129
o=27	131.38181818181818	0.0011927810962462718
o=27	133.39999999999998	0.0012035524091194908
o=27	135.4181818181818	0.0012152227309460528
o=27	137.4363636363636	0.001227388248666446
o=27	139.45454545454544	0.001239669056925979
o=27	141.47272727272724	0.0012517313924466048
o=27	143.49090909090907	0.0012632976772547443
o=27	145.5090909090909	0.0012741495216315767
o=27	147.5272727272727	0.0012841290048921465
o=27	149.54545454545453	0.0012931414470422286
o=27	151.56363636363633	0.0013011598857707806
o=27	153.58181818181816	0.0013082291203092514
o=27	155.6	0.0013144664704883469
o=27	157.6181818181818	0.001320057380312474
o=27	159.63636363636363	0.0013252458656256901
o=27	161.65454545454543	0.001330321388052515
o=27	163.67272727272726	0.0013356041217282037
o=27	165.69090909090906	0.0013414295934692964
o=27	167.7090909090909	0.0013481319729748305
o=27	169.72727272727272	0.0013560240096886348
o=27	171.74545454545452	0.0013653718015547284
o=27	173.76363636363635	0.0013763646172840482
o=27	175.78181818181815	0.0013890833121595711
o=27	177.79999999999998	0.0014034741200655493
o=27	179.81818181818178	0.0014193361662370365
o=27	181.83636363636361	0.001436329789594433
o=27	183.85454545454544	0.0014540085936945396
o=27	185.87272727272725	0.001471872157965071
o=27	187.89090909090908	0.0014894304664055562
o=27	189.90909090909088	0.0015062673798889128
o=27	191.9272727272727	0.0015220902293449454
o=27	193.94545454545454	0.0015367559772836588
o=27	195.96363636363634	0.001550270293922779
o=27	197.98181818181817	0.001562762444511271
o=27	200.0	0.0015744441188531746
