# Supplementary material for: Strong positive selection biases identity-by-descent-based inferences of recent demography and population structure in Plasmodium falciparum
Source: Nat Commun. 2024 Mar 20;15:2499. doi: 10.1038/s41467-024-46659-0 (PMC10954658; doi:10.1038/s41467-024-46659-0)
Supplement: Supplementary file 6 — Source Data File [file 41467_2024_46659_MOESM6_ESM.zip › Supplementary_Figure3/suppl_fig3_col3_total_ibd_distribution.csv]

Group	TotalIBD	Freq
Neutral	1.0	0.012192527299940368
Neutral	1.0180360721442885	0.013152050018464376
Neutral	1.0360721442885772	0.014078802302365363
Neutral	1.0541082164328657	0.014959669372336837
Neutral	1.0721442885771544	0.015782698276412373
Neutral	1.0901803607214429	0.01653749837803975
Neutral	1.1082164328657313	0.01721555947061885
Neutral	1.12625250501002	0.01781047135278996
Neutral	1.1442885771543085	0.018318036167131117
Neutral	1.1623246492985972	0.018736272714579675
Neutral	1.1803607214428857	0.019065319539867474
Neutral	1.1983967935871744	0.01930725013345526
Neutral	1.216432865731463	0.01946581855065868
Neutral	1.2344689378757514	0.0195461567519126
Neutral	1.25250501002004	0.019554445900424797
Neutral	1.2705410821643286	0.019497582834194192
Neutral	1.2885771543086173	0.019382860285482417
Neutral	1.3066132264529058	0.019217675630613114
Neutral	1.3246492985971945	0.019009278573398257
Neutral	1.342685370741483	0.018764563754305148
Neutral	1.3607214428857715	0.018489910321372097
Neutral	1.3787575150300602	0.018191067357380557
Neutral	1.3967935871743486	0.01787308192971092
Neutral	1.4148296593186374	0.017540265444707253
Neutral	1.4328657314629258	0.017196193825030487
Neutral	1.4509018036072145	0.016843737548251445
Neutral	1.468937875751503	0.0164851184829185
Neutral	1.4869739478957915	0.016121991416254408
Neutral	1.5050100200400802	0.015755548903268177
Neutral	1.5230460921843687	0.0153866483726735
Neutral	1.5410821643286572	0.015015960190321042
Neutral	1.559118236472946	0.014644134598877468
Neutral	1.5771543086172346	0.014271984209293742
Neutral	1.595190380761523	0.013900677171711551
Neutral	1.6132264529058116	0.01353193449789012
Neutral	1.6312625250501003	0.013168223450015292
Neutral	1.6492985971943888	0.012812937639040654
Neutral	1.6673346693386772	0.012470553637565713
Neutral	1.685370741482966	0.012146753606127589
Neutral	1.7034068136272547	0.011848503705771726
Neutral	1.7214428857715431	0.011584078928866655
Neutral	1.7394789579158316	0.011363026398294005
Neutral	1.7575150300601203	0.011196061118405619
Neutral	1.7755511022044088	0.011094890558146223
Neutral	1.7935871743486973	0.011071967254047339
Neutral	1.811623246492986	0.01114017178156228
Neutral	1.8296593186372747	0.011312431889754164
Neutral	1.8476953907815632	0.01160128723650471
Neutral	1.8657314629258517	0.012018412873944754
Neutral	1.8837675350701404	0.01257411824666343
Neutral	1.9018036072144289	0.013276841760331365
Neutral	1.9198396793587174	0.014132663695626326
Neutral	1.937875751503006	0.015144862096461436
Neutral	1.9559118236472948	0.01631353696860667
Neutral	1.9739478957915833	0.01763532743657182
Neutral	1.9919839679358717	0.019103244247808095
Neutral	2.0100200400801604	0.020706636116902533
Neutral	2.0280561122244487	0.02243130293727619
Neutral	2.0460921843687374	0.0242597620729489
Neutral	2.064128256513026	0.026171666145010774
Neutral	2.0821643286573144	0.028144362440208574
Neutral	2.1002004008016035	0.0301535758742747
Neutral	2.118236472945892	0.032174189957048696
Neutral	2.1362725450901805	0.034181094020026254
Neutral	2.154308617234469	0.0361500605798322
Neutral	2.1723446893787575	0.03805861447750025
Neutral	2.190380761523046	0.039886855520193144
Neutral	2.208416833667335	0.041618198718226404
Neutral	2.226452905811623	0.043240000611395275
Neutral	2.244488977955912	0.044744046195687885
Neutral	2.2625250501002006	0.0461268780521679
Neutral	2.280561122244489	0.047389956844897885
Neutral	2.2985971943887775	0.048539649810803054
Neutral	2.3166332665330662	0.04958705071239753
Neutral	2.3346693386773545	0.05054764060435855
Neutral	2.3527054108216436	0.05144080348843717
Neutral	2.370741482965932	0.052289214486003426
Neutral	2.38877755511022	0.05311812068565909
Neutral	2.4068136272545093	0.053954536574906516
Neutral	2.4248496993987976	0.054826377236291475
Neutral	2.4428857715430863	0.05576155355591685
Neutral	2.460921843687375	0.056787054751311405
Neutral	2.4789579158316633	0.05792804464810782
Neutral	2.496993987975952	0.05920699924973388
Neutral	2.5150300601202407	0.06064291404595608
Neutral	2.533066132264529	0.06225060988897435
Neutral	2.5511022044088176	0.06404016577763563
Neutral	2.5691382765531063	0.06601650519579008
Neutral	2.5871743486973946	0.06817915949351287
Neutral	2.6052104208416837	0.07052222705297162
Neutral	2.623246492985972	0.07303454067700296
Neutral	2.6412825651302603	0.07570004797651035
Neutral	2.6593186372745494	0.07849840085818324
Neutral	2.6773547094188377	0.08140574098064622
Neutral	2.6953907815631264	0.08439565876597174
Neutral	2.713426853707415	0.0874402947382525
Neutral	2.7314629258517034	0.09051154408039822
Neutral	2.749498997995992	0.09358231874429673
Neutral	2.7675350701402808	0.09662781651399131
Neutral	2.785571142284569	0.09962674331245912
Neutral	2.8036072144288577	0.10256243389548735
Neutral	2.8216432865731464	0.10542381698383241
Neutral	2.8396793587174347	0.10820617392467843
Neutral	2.8577154308617234	0.11091164522400322
Neutral	2.875751503006012	0.11354944683163007
Neutral	2.8937875751503004	0.11613576794619496
Neutral	2.9118236472945895	0.11869333432572804
Neutral	2.929859719438878	0.12125063550096427
Neutral	2.9478957915831665	0.12384083056043128
Neutral	2.965931863727455	0.1265003647300095
Neutral	2.9839679358717435	0.1292673469509664
Neutral	3.002004008016032	0.1321797559499489
Neutral	3.020040080160321	0.13527355756434462
Neutral	3.038076152304609	0.1385808279052638
Neutral	3.056112224448898	0.142127983919004
Neutral	3.0741482965931866	0.14593422386872737
Neutral	3.092184368737475	0.15001027440846518
Neutral	3.1102204408817635	0.1543575280013262
Neutral	3.1282565130260522	0.15896763481583645
Neutral	3.146292585170341	0.16382258795524487
Neutral	3.164328657314629	0.16889531158546695
Neutral	3.182364729458918	0.17415073036453244
Neutral	3.2004008016032066	0.17954726796390147
Neutral	3.218436873747495	0.1850386948790668
Neutral	3.2364729458917836	0.19057622341007316
Neutral	3.2545090180360723	0.1961107324575516
Neutral	3.272545090180361	0.20159499779233675
Neutral	3.2905811623246493	0.2069858051293902
Neutral	3.308617234468938	0.2122458333037717
Neutral	3.3266533066132267	0.2173452120287232
Neutral	3.344689378757515	0.22226268146373493
Neutral	3.3627254509018036	0.22698630711222378
Neutral	3.3807615230460923	0.23151373123651653
Neutral	3.398797595190381	0.23585196893060079
Neutral	3.4168336673346693	0.24001678140330543
Neutral	3.434869739478958	0.244031679476201
Neutral	3.4529058116232467	0.24792662585156597
Neutral	3.470941883767535	0.25173651490958676
Neutral	3.4889779559118237	0.2554995136543322
Neutral	3.5070140280561124	0.2592553473194346
Neutral	3.525050100200401	0.2630436087105831
Neutral	3.5430861723446894	0.2669021624130045
Neutral	3.561122244488978	0.27086570441269137
Neutral	3.579158316633267	0.27496452535710336
Neutral	3.597194388777555	0.27922351245366134
Neutral	3.6152304609218437	0.2836614116328423
Neutral	3.6332665330661325	0.2882903587518482
Neutral	3.651302605210421	0.29311567684203177
Neutral	3.6693386773547094	0.29813592615143675
Neutral	3.687374749498998	0.3033431853204719
Neutral	3.705410821643287	0.3087235356375388
Neutral	3.723446893787575	0.3142577159951446
Neutral	3.741482965931864	0.31992191380841484
Neutral	3.7595190380761525	0.32568865654215257
Neutral	3.7775551102204408	0.33152776929194927
Neutral	3.7955911823647295	0.33740736568784313
Neutral	3.813627254509018	0.34329484182644376
Neutral	3.831663326653307	0.34915784561415797
Neutral	3.849699398797595	0.35496519652415504
Neutral	3.867735470941884	0.3606877331525157
Neutral	3.8857715430861726	0.3662990680565003
Neutral	3.903807615230461	0.3717762312532811
Neutral	3.9218436873747495	0.3771001856417628
Neutral	3.9398797595190382	0.3822561997421885
Neutral	3.957915831663327	0.38723406580342656
Neutral	3.975951903807615	0.39202815474090535
Neutral	3.993987975951904	0.39663730368258066
Neutral	4.012024048096192	0.4010645371277173
Neutral	4.030060120240481	0.40531662872328106
Neutral	4.04809619238477	0.4094035171442886
Neutral	4.066132264529058	0.41333759611168286
Neutral	4.084168336673347	0.41713290469904574
Neutral	4.102204408817635	0.4208042492554698
Neutral	4.1202404809619235	0.4243662920436091
Neutral	4.138276553106213	0.4278326437116055
Neutral	4.156312625250501	0.4312149968023747
Neutral	4.174348697394789	0.43452233566357623
Neutral	4.192384769539078	0.43776025456041967
Neutral	4.2104208416833675	0.44093041087776497
Neutral	4.228456913827655	0.4440301345021952
Neutral	4.246492985971944	0.44705220830618303
Neutral	4.264529058116233	0.44998482857274946
Neutral	4.2825651302605205	0.4528117485361569
Neutral	4.30060120240481	0.4555126031299812
Neutral	4.318637274549099	0.45806340849035815
Neutral	4.336673346693387	0.460437225540299
Neutral	4.354709418837675	0.4626049727405769
Neutral	4.3727454909819645	0.46453636845947904
Neutral	4.390781563126253	0.46620097808954325
Neutral	4.408817635270541	0.46756933490697905
Neutral	4.42685370741483	0.46861409688168143
Neutral	4.4448897795591185	0.46931119466898935
Neutral	4.462925851703407	0.4696409196207719
Neutral	4.480961923847696	0.46958889584997865
Neutral	4.498997995991984	0.46914687828453877
Neutral	4.517034068136272	0.46831332030843115
Neutral	4.5350701402805615	0.46709366081826587
Neutral	4.55310621242485	0.4655002917119833
Neutral	4.571142284569138	0.46355218281071264
Neutral	4.589178356713427	0.46127416122146364
Neutral	4.6072144288577155	0.4586958648146212
Neutral	4.625250501002004	0.45585041297654666
Neutral	4.643286573146293	0.45277285997801564
Neutral	4.661322645290581	0.4494985150046912
Neutral	4.679358717434869	0.4460612261766166
Neutral	4.697394789579159	0.4424917322544678
Neutral	4.715430861723447	0.43881618435709735
Neutral	4.733466933867735	0.43505493082223146
Neutral	4.751503006012024	0.4312216420198412
Neutral	4.769539078156313	0.427322829841666
Neutral	4.787575150300601	0.4233577906126754
Neutral	4.80561122244489	0.419318972455263
Neutral	4.823647294589179	0.4151927408811677
Neutral	4.841683366733466	0.41096049160390846
Neutral	4.859719438877756	0.4066000389132038
Neutral	4.877755511022045	0.40208719262238574
Neutral	4.895791583166333	0.39739742727620625
Neutral	4.913827655310621	0.39250754419830103
Neutral	4.93186372745491	0.38739722986970093
Neutral	4.949899799599199	0.3820504225589659
Neutral	4.967935871743487	0.37645641235262817
Neutral	4.985971943887776	0.3706106169031302
Neutral	5.004008016032064	0.36451499536219156
Neutral	5.022044088176353	0.3581780850584757
Neutral	5.040080160320642	0.3516146683768053
Neutral	5.05811623246493	0.3448450997746345
Neutral	5.076152304609218	0.33789434361894444
Neutral	5.094188376753507	0.3307907911953234
Neutral	5.112224448897796	0.3235649385309055
Neutral	5.130260521042084	0.3162480144550437
Neutral	5.148296593186373	0.3088706497805013
Neutral	5.166332665330661	0.3014616732614564
Neutral	5.18436873747495	0.2940471082735557
Neutral	5.202404809619239	0.2866494267813512
Neutral	5.220440881763527	0.2792870955157662
Neutral	5.238476953907816	0.271974425268812
Neutral	5.2565130260521045	0.26472171001411365
Neutral	5.274549098196393	0.2575356204325576
Neutral	5.292585170340682	0.2504197984161603
Neutral	5.31062124248497	0.2433755868502196
Neutral	5.328657314629258	0.23640282340526247
Neutral	5.3466933867735476	0.22950062842670618
Neutral	5.364729458917836	0.2226681247458072
Neutral	5.382765531062124	0.21590504012563563
Neutral	5.400801603206413	0.2092121593698038
Neutral	5.4188376753507015	0.20259161085764035
Neutral	5.43687374749499	0.19604698941412183
Neutral	5.454909819639279	0.189583332199228
Neutral	5.472945891783567	0.18320697536964584
Neutral	5.490981963927856	0.17692532585194695
Neutral	5.509018036072145	0.17074658450537136
Neutral	5.527054108216433	0.1646794546466673
Neutral	5.545090180360722	0.15873286421605354
Neutral	5.56312625250501	0.15291572193295236
Neutral	5.5811623246492985	0.14723671888604423
Neutral	5.599198396793588	0.1417041783272055
Neutral	5.617234468937876	0.1363259489947381
Neutral	5.635270541082164	0.13110933178470968
Neutral	5.653306613226453	0.1260610263928486
Neutral	5.671342685370742	0.12118708371237695
Neutral	5.68937875751503	0.11649285107221281
Neutral	5.707414829659319	0.11198290041448283
Neutral	5.725450901803607	0.10766093370589375
Neutral	5.7434869739478955	0.1035296646829581
Neutral	5.761523046092185	0.09959068089952887
Neutral	5.779559118236473	0.09584429449455757
Neutral	5.797595190380762	0.09228939373257743
Neutral	5.81563126252505	0.0889233098859723
Neutral	5.833667334669339	0.0857417152152828
Neutral	5.851703406813628	0.08273856754002776
Neutral	5.869739478957916	0.0799061151474248
Neutral	5.887775551102204	0.07723497262666455
Neutral	5.9058116232464934	0.07471427381395672
Neutral	5.923847695390782	0.07233190267106443
Neutral	5.94188376753507	0.07007479698767559
Neutral	5.959919839679359	0.06792931377658316
Neutral	5.977955911823647	0.06588163965813897
Neutral	5.995991983967936	0.06391822495267366
Neutral	6.014028056112225	0.06202621711039655
Neutral	6.032064128256513	0.060193867886965235
Neutral	6.050100200400802	0.05841088952915722
Neutral	6.0681362725450905	0.0566687381712714
Neutral	6.086172344689379	0.05496080744168674
Neutral	6.104208416833668	0.05328252152006698
Neutral	6.122244488977956	0.05163132399045411
Neutral	6.140280561122244	0.05000656613456229
Neutral	6.158316633266534	0.0484093051225478
Neutral	6.176352705410822	0.046842028274619335
Neutral	6.19438877755511	0.04530832371425132
Neutral	6.212424849699399	0.04381252002774511
Neutral	6.2304609218436875	0.04235931790899462
Neutral	6.248496993987976	0.040953435326787115
Neutral	6.266533066132265	0.039599284797529506
Neutral	6.284569138276553	0.03830069728961187
Neutral	6.302605210420842	0.03706070259668091
Neutral	6.320641282565131	0.03588137116721042
Neutral	6.338677354709419	0.034763717790860536
Neutral	6.356713426853708	0.03370766356027259
Neutral	6.374749498997996	0.03271204939186461
Neutral	6.3927855711422845	0.03177469223858066
Neutral	6.410821643286574	0.03089247400236605
Neutral	6.428857715430862	0.030061453012264223
Neutral	6.44689378757515	0.029276988665896366
Neutral	6.464929859719439	0.02853387127525231
Neutral	6.482965931863728	0.027826451109465924
Neutral	6.501002004008016	0.027148762855778694
Neutral	6.519038076152305	0.026494643976326844
Neutral	6.537074148296593	0.025857847471512287
Neutral	6.5551102204408815	0.025232151136089974
Neutral	6.573146292585171	0.024611466317010087
Neutral	6.591182364729459	0.023989949322242556
Neutral	6.609218436873748	0.02336211794407748
Neutral	6.627254509018036	0.022722974108120485
Neutral	6.645290581162325	0.022068131606363638
Neutral	6.663326653306614	0.021393945481151578
Neutral	6.681362725450902	0.020697637228050715
Neutral	6.69939879759519	0.019977407941066727
Neutral	6.7174348697394795	0.019232530176834545
Neutral	6.735470941883768	0.018463408941125622
Neutral	6.753507014028056	0.017671602966079364
Neutral	6.771543086172345	0.016859799373782954
Neutral	6.789579158316633	0.016031737782961894
Neutral	6.807615230460922	0.015192083640468439
Neutral	6.825651302605211	0.014346254666511276
Neutral	6.843687374749499	0.013500208346201178
Neutral	6.861723446893788	0.0126602019260457
Neutral	6.8797595190380765	0.011832538978629207
Neutral	6.897795591182365	0.011023317979490693
Neutral	6.915831663326654	0.010238198334093201
Neutral	6.933867735470942	0.009482197895143436
Neutral	6.95190380761523	0.008759533373657162
Neutral	6.96993987975952	0.008073511458769623
Neutral	6.987975951903808	0.007426474306572605
Neutral	7.006012024048096	0.006819798771234193
Neutral	7.024048096192385	0.0062539447622922
Neutral	7.0420841683366735	0.005728544796317768
Neutral	7.060120240480962	0.005242524450330911
Neutral	7.078156312625251	0.0047942421778235655
Neutral	7.096192384769539	0.004381636843111378
Neutral	7.114228456913828	0.0040023722671558805
Neutral	7.132264529058117	0.003653969854574111
Neutral	7.150300601202405	0.0033339227120089674
Neutral	7.168336673346694	0.0030397872642489105
Neutral	7.186372745490982	0.002769250925305248
Neutral	7.2044088176352705	0.002520176628270419
Neutral	7.22244488977956	0.0022906267703366153
Neutral	7.240480961923848	0.002078870281990277
Neutral	7.258517034068136	0.0018833770627802622
Neutral	7.276553106212425	0.0017028039982177842
Neutral	7.294589178356714	0.0015359763003441145
Neutral	7.312625250501002	0.0013818671503306758
Neutral	7.330661322645291	0.0012395777265470128
Neutral	7.348697394789579	0.0011083188232218588
Neutral	7.3667334669338675	0.0009873945184794022
Neutral	7.384769539078157	0.0008761878087796053
Neutral	7.402805611222445	0.0007741478167252605
Neutral	7.420841683366734	0.0006807780868067552
Neutral	7.438877755511022	0.0005956255636886733
Neutral	7.456913827655311	0.0005182700366008367
Neutral	7.4749498997996	0.0004483140631117896
Neutral	7.492985971943888	0.00038537359512027603
Neutral	7.511022044088176	0.0003290696742945028
Neutral	7.5290581162324655	0.00027902161884891776
Neutral	7.547094188376754	0.00023484208473031863
Neutral	7.565130260521042	0.00019613426597307382
Neutral	7.583166332665331	0.00016249132744005962
Neutral	7.601202404809619	0.00013349797043911993
Neutral	7.619238476953908	0.00010873384935646692
Neutral	7.637274549098197	8.777841148656437e-05
Neutral	7.655310621242485	7.021663986064328e-05
Neutral	7.673346693386774	5.564514721259275e-05
Neutral	7.6913827655310625	4.3678095888724835e-05
Neutral	7.709418837675351	3.395249354479698e-05
Neutral	7.72745490981964	2.6132523062253232e-05
Neutral	7.745490981963928	1.9912690515089855e-05
Neutral	7.763527054108216	1.5019701203719908e-05
Neutral	7.781563126252506	1.1213087437741234e-05
Neutral	7.799599198396794	8.284703514888964e-06
Neutral	7.817635270541082	6.057268152835211e-06
Neutral	7.835671342685371	4.382171472936042e-06
Neutral	7.8537074148296595	3.136774783211976e-06
Neutral	7.871743486973948	2.221421399157756e-06
Neutral	7.889779559118237	1.5563513076861165e-06
Neutral	7.907815631262525	1.0786775903032926e-06
Neutral	7.925851703406813	7.395436370663429e-07
Neutral	7.943887775551103	5.015417694172303e-07
Neutral	7.961923847695391	3.364391871097805e-07
Neutral	7.97995991983968	2.2322815530038803e-07
Neutral	7.997995991983968	1.4649493481550685e-07
Neutral	8.016032064128257	9.508613074211814e-08
Neutral	8.034068136272545	6.10412705289632e-08
Neutral	8.052104208416834	3.8755535175130925e-08
Neutral	8.070140280561123	2.4335518326228376e-08
Neutral	8.08817635270541	1.5112554704086176e-08
Neutral	8.1062124248497	9.281540425079007e-09
Neutral	8.124248496993989	5.637443953046662e-09
Neutral	8.142284569138276	3.3862584190587283e-09
Neutral	8.160320641282565	2.0115453423879357e-09
Neutral	8.178356713426854	1.1817022165388231e-09
Neutral	8.196392785571142	6.86517775038807e-10
Neutral	8.214428857715431	3.944195170668678e-10
Neutral	8.23246492985972	2.2409158498902973e-10
Neutral	8.250501002004007	1.2590737651983175e-10
Neutral	8.268537074148297	6.995736574057279e-11
Neutral	8.286573146292586	3.843888197917946e-11
Neutral	8.304609218436873	2.088630614200619e-11
Neutral	8.322645290581162	1.1222893770468705e-11
Neutral	8.340681362725451	5.963473017279415e-12
Neutral	8.358717434869739	3.1336021687268144e-12
Neutral	8.376753507014028	1.6283125387947453e-12
Neutral	8.394789579158317	8.367200885418491e-13
Neutral	8.412825651302605	4.251776694267339e-13
Neutral	8.430861723446894	2.1365246133051995e-13
Neutral	8.448897795591183	1.0616760125785773e-13
Neutral	8.46693386773547	5.217017238118552e-14
Neutral	8.484969939879761	2.5351185051260486e-14
Neutral	8.503006012024048	1.2182028169406462e-14
Neutral	8.521042084168336	5.7887651398148485e-15
Neutral	8.539078156312627	2.720175663399809e-15
Neutral	8.557114228456914	1.2640154724379271e-15
Neutral	8.575150300601202	5.808339663250145e-16
Neutral	8.593186372745492	2.6393414665067554e-16
Neutral	8.61122244488978	1.1859951823816726e-16
Neutral	8.629258517034067	5.2700394467709394e-17
Neutral	8.647294589178358	2.315731758783502e-17
Neutral	8.665330661322646	1.0062501229353546e-17
Neutral	8.683366733466933	4.3238122626006215e-18
Neutral	8.701402805611224	1.8372607244464496e-18
Neutral	8.719438877755511	7.720007759799297e-19
Neutral	8.737474949899799	3.2078021950546493e-19
Neutral	8.75551102204409	1.318075369548496e-19
Neutral	8.773547094188377	5.355692842073243e-20
Neutral	8.791583166332666	2.151957896750012e-20
Neutral	8.809619238476955	8.550559150718972e-21
Neutral	8.827655310621243	3.3596795024925444e-21
Neutral	8.845691382765532	1.305400361940241e-21
Neutral	8.86372745490982	5.015706484959585e-22
Neutral	8.881763527054108	1.9057370213220783e-22
Neutral	8.899799599198397	7.160383251899291e-23
Neutral	8.917835671342687	2.6604308687196594e-23
Neutral	8.935871743486974	9.774849436017168e-24
Neutral	8.953907815631263	3.5514895484927874e-24
Neutral	8.971943887775552	1.2760078658144218e-24
Neutral	8.98997995991984	4.5335508442049425e-25
Neutral	9.008016032064129	1.5928172218257573e-25
Neutral	9.026052104208418	5.533955892193096e-26
Neutral	9.044088176352705	1.901287224097075e-26
Neutral	9.062124248496994	6.4595466827625195e-27
Neutral	9.080160320641284	2.17019429285042e-27
Neutral	9.098196392785571	7.210036252640559e-28
Neutral	9.11623246492986	2.368746181098462e-28
Neutral	9.13426853707415	7.695588660672253e-29
Neutral	9.152304609218437	2.472335464145949e-29
Neutral	9.170340681362726	7.854439141291382e-30
Neutral	9.188376753507015	2.4675455710562286e-30
Neutral	9.206412825651302	7.665798565124777e-31
Neutral	9.224448897795591	2.3550050238018262e-31
Neutral	9.24248496993988	7.154321999664438e-32
Neutral	9.260521042084168	2.1492519751470028e-32
Neutral	9.278557114228457	6.384816056125693e-33
Neutral	9.296593186372746	1.8756493306603988e-33
Neutral	9.314629258517034	5.44875275415202e-34
Neutral	9.332665330661323	1.5652537509183437e-34
Neutral	9.350701402805612	4.4464621460998295e-35
Neutral	9.3687374749499	1.2490695997015513e-35
Neutral	9.386773547094188	3.4697714468775676e-36
Neutral	9.404809619238478	9.53141302247295e-37
Neutral	9.422845691382767	2.5891421691908745e-37
Neutral	9.440881763527054	6.954992958337444e-38
Neutral	9.458917835671343	1.8474797111369284e-38
Neutral	9.476953907815632	4.852939157184419e-39
Neutral	9.49498997995992	1.2605851887824762e-39
Neutral	9.513026052104209	3.2380364845734687e-40
Neutral	9.531062124248498	8.224953647739382e-41
Neutral	9.549098196392785	2.0659859481916203e-41
Neutral	9.567134268537075	5.131725882613507e-42
Neutral	9.585170340681364	1.2604967159396162e-42
Neutral	9.603206412825651	3.0616967176870164e-43
Neutral	9.62124248496994	7.354019885186175e-44
Neutral	9.63927855711423	1.746745414928058e-44
Neutral	9.657314629258517	4.10276464643167e-45
Neutral	9.675350701402806	9.52940483607191e-46
Neutral	9.693386773547095	2.188754894541435e-46
Neutral	9.711422845691382	4.971307908758398e-47
Neutral	9.729458917835672	1.1165710802710052e-47
Neutral	9.74749498997996	2.4799576639972533e-48
Neutral	9.765531062124248	5.446836485660003e-49
Neutral	9.783567134268537	1.1830050214137574e-49
Neutral	9.801603206412826	2.5408031383951566e-50
Neutral	9.819639278557114	5.396319129484655e-51
Neutral	9.837675350701403	1.1333561668491812e-51
Neutral	9.855711422845692	2.3538423784947756e-52
Neutral	9.87374749498998	4.834265760554315e-53
Neutral	9.891783567134269	9.818063677704953e-54
Neutral	9.909819639278558	1.9718021949672508e-54
Neutral	9.927855711422845	3.9160030859910705e-55
Neutral	9.945891783567134	7.690682517213983e-56
Neutral	9.963927855711423	1.4935814797370184e-56
Neutral	9.981963927855713	2.8683697543524327e-57
Neutral	10.0	5.447328013592079e-58
s=0.1	1.0	0.010108607406826077
s=0.1	1.0180360721442885	0.010825288909991753
s=0.1	1.0360721442885772	0.01150787473655037
s=0.1	1.0541082164328657	0.012148809754901787
s=0.1	1.0721442885771544	0.012742356547804314
s=0.1	1.0901803607214429	0.013284854532503302
s=0.1	1.1082164328657313	0.01377485817076686
s=0.1	1.12625250501002	0.014213142415152338
s=0.1	1.1442885771543085	0.014602573251370838
s=0.1	1.1623246492985972	0.014947851246010961
s=0.1	1.1803607214428857	0.0152551455068282
s=0.1	1.1983967935871744	0.015531643577781177
s=0.1	1.216432865731463	0.01578504883129494
s=0.1	1.2344689378757514	0.01602306039974641
s=0.1	1.25250501002004	0.016252871367065064
s=0.1	1.2705410821643286	0.016480718838521268
s=0.1	1.2885771543086173	0.01671151488489783
s=0.1	1.3066132264529058	0.016948580684452503
s=0.1	1.3246492985971945	0.017193498080933824
s=0.1	1.342685370741483	0.017446083943114348
s=0.1	1.3607214428857715	0.017704483875771736
s=0.1	1.3787575150300602	0.017965373677680096
s=0.1	1.3967935871743486	0.018224250060019757
s=0.1	1.4148296593186374	0.018475786987189904
s=0.1	1.4328657314629258	0.018714230880959894
s=0.1	1.4509018036072145	0.018933806965885792
s=0.1	1.468937875751503	0.019129110184031378
s=0.1	1.4869739478957915	0.01929545716369043
s=0.1	1.5050100200400802	0.019429180343097714
s=0.1	1.5230460921843687	0.019527851069454552
s=0.1	1.5410821643286572	0.019590424788155213
s=0.1	1.559118236472946	0.0196173077520286
s=0.1	1.5771543086172346	0.019610350480860572
s=0.1	1.595190380761523	0.01957277801878229
s=0.1	1.6132264529058116	0.01950907050986561
s=0.1	1.6312625250501003	0.01942480951775689
s=0.1	1.6492985971943888	0.0193265057877233
s=0.1	1.6673346693386772	0.019221422882981242
s=0.1	1.685370741482966	0.01911740856132319
s=0.1	1.7034068136272547	0.019022742249636935
s=0.1	1.7214428857715431	0.018946002956402853
s=0.1	1.7394789579158316	0.01889595789870948
s=0.1	1.7575150300601203	0.01888146845489127
s=0.1	1.7755511022044088	0.018911407167583886
s=0.1	1.7935871743486973	0.018994577697260154
s=0.1	1.811623246492986	0.019139629023616208
s=0.1	1.8296593186372747	0.019354955840081393
s=0.1	1.8476953907815632	0.019648578885321788
s=0.1	1.8657314629258517	0.020028001691727054
s=0.1	1.8837675350701404	0.02050004360263576
s=0.1	1.9018036072144289	0.02107065255772127
s=0.1	1.9198396793587174	0.021744704686245182
s=0.1	1.937875751503006	0.0225258008088255
s=0.1	1.9559118236472948	0.02341607220251638
s=0.1	1.9739478957915833	0.02441600917771466
s=0.1	1.9919839679358717	0.025524325992539457
s=0.1	2.0100200400801604	0.02673787434846562
s=0.1	2.0280561122244487	0.02805161524889273
s=0.1	2.0460921843687374	0.029458655557115562
s=0.1	2.064128256513026	0.030950351463502973
s=0.1	2.0821643286573144	0.03251647664492514
s=0.1	2.1002004008016035	0.03414544859867002
s=0.1	2.118236472945892	0.03582460288637399
s=0.1	2.1362725450901805	0.037540502214314264
s=0.1	2.154308617234469	0.039279265697617756
s=0.1	2.1723446893787575	0.0410269034703252
s=0.1	2.190380761523046	0.042769643016251066
s=0.1	2.208416833667335	0.044494236045124265
s=0.1	2.226452905811623	0.046188238105330966
s=0.1	2.244488977955912	0.047840256963929496
s=0.1	2.2625250501002006	0.049440169577063396
s=0.1	2.280561122244489	0.050979310690507096
s=0.1	2.2985971943887775	0.052450638283522734
s=0.1	2.3166332665330662	0.05384888186178521
s=0.1	2.3346693386773545	0.055170678863122324
s=0.1	2.3527054108216436	0.05641470222547538
s=0.1	2.370741482965932	0.057581778761360766
s=0.1	2.38877755511022	0.058674993860213874
s=0.1	2.4068136272545093	0.05969977380726847
s=0.1	2.4248496993987976	0.06066393332959776
s=0.1	2.4428857715430863	0.061577673488050676
s=0.1	2.460921843687375	0.06245351423840201
s=0.1	2.4789579158316633	0.06330614720189925
s=0.1	2.496993987975952	0.0641521974877785
s=0.1	2.5150300601202407	0.06500988861373341
s=0.1	2.533066132264529	0.0658986112517708
s=0.1	2.5511022044088176	0.06683840407584707
s=0.1	2.5691382765531063	0.06784936267993141
s=0.1	2.5871743486973946	0.06895099961883003
s=0.1	2.6052104208416837	0.07016158440486021
s=0.1	2.623246492985972	0.07149749620744077
s=0.1	2.6412825651302603	0.07297262366842192
s=0.1	2.6593186372745494	0.07459784549119945
s=0.1	2.6773547094188377	0.076380622324153
s=0.1	2.6953907815631264	0.07832472516645589
s=0.1	2.713426853707415	0.08043011845936203
s=0.1	2.7314629258517034	0.08269300768340403
s=0.1	2.749498997995992	0.08510605222515635
s=0.1	2.7675350701402808	0.0876587350988726
s=0.1	2.785571142284569	0.09033787239532268
s=0.1	2.8036072144288577	0.09312823763347805
s=0.1	2.8216432865731464	0.09601326999725808
s=0.1	2.8396793587174347	0.0989758311442986
s=0.1	2.8577154308617234	0.10199897315074466
s=0.1	2.875751503006012	0.10506668033119593
s=0.1	2.8937875751503004	0.10816455010134297
s=0.1	2.9118236472945895	0.11128038250652265
s=0.1	2.929859719438878	0.11440465412281418
s=0.1	2.9478957915831665	0.11753085920524957
s=0.1	2.965931863727455	0.12065570857745975
s=0.1	2.9839679358717435	0.1237791841795509
s=0.1	3.002004008016032	0.12690445383402282
s=0.1	3.020040080160321	0.13003765621829175
s=0.1	3.038076152304609	0.1331875700206228
s=0.1	3.056112224448898	0.13636518381624288
s=0.1	3.0741482965931866	0.13958318457086877
s=0.1	3.092184368737475	0.14285538327100314
s=0.1	3.1102204408817635	0.14619609648741835
s=0.1	3.1282565130260522	0.14961950316481085
s=0.1	3.146292585170341	0.15313899692136304
s=0.1	3.164328657314629	0.15676655573304527
s=0.1	3.182364729458918	0.16051215288974197
s=0.1	3.2004008016032066	0.16438323509724134
s=0.1	3.218436873747495	0.16838429491218337
s=0.1	3.2364729458917836	0.17251656459911757
s=0.1	3.2545090180360723	0.17677785630722367
s=0.1	3.272545090180361	0.1811625686974045
s=0.1	3.2905811623246493	0.18566187265072615
s=0.1	3.308617234468938	0.19026407869649156
s=0.1	3.3266533066132267	0.19495517696050482
s=0.1	3.344689378757515	0.19971952774800694
s=0.1	3.3627254509018036	0.2045406685673453
s=0.1	3.3807615230460923	0.20940219276489971
s=0.1	3.398797595190381	0.21428864716795434
s=0.1	3.4168336673346693	0.21918639214265329
s=0.1	3.434869739478958	0.2240843678044419
s=0.1	3.4529058116232467	0.22897471485487828
s=0.1	3.470941883767535	0.23385320730096176
s=0.1	3.4889779559118237	0.23871946639605193
s=0.1	3.5070140280561124	0.24357693950243517
s=0.1	3.525050100200401	0.24843264304561716
s=0.1	3.5430861723446894	0.25329668412530887
s=0.1	3.561122244488978	0.2581815895810538
s=0.1	3.579158316633267	0.26310148347077833
s=0.1	3.597194388777555	0.26807116331524666
s=0.1	3.6152304609218437	0.2731051316217513
s=0.1	3.6332665330661325	0.27821664186523976
s=0.1	3.651302605210421	0.28341681719291645
s=0.1	3.6693386773547094	0.2887138957019912
s=0.1	3.687374749498998	0.2941126484328471
s=0.1	3.705410821643287	0.29961400557467294
s=0.1	3.723446893787575	0.30521491330246153
s=0.1	3.741482965931864	0.31090842882138986
s=0.1	3.7595190380761525	0.3166840454230282
s=0.1	3.7775551102204408	0.32252822364297684
s=0.1	3.7955911823647295	0.3284250900429093
s=0.1	3.813627254509018	0.3343572528444688
s=0.1	3.831663326653307	0.3403066746760563
s=0.1	3.849699398797595	0.3462555379388795
s=0.1	3.867735470941884	0.35218703835589393
s=0.1	3.8857715430861726	0.3580860473649427
s=0.1	3.903807615230461	0.36393959395545034
s=0.1	3.9218436873747495	0.36973713068417735
s=0.1	3.9398797595190382	0.3754705658877187
s=0.1	3.957915831663327	0.3811340631545142
s=0.1	3.975951903807615	0.38672362832783086
s=0.1	3.993987975951904	0.3922365220127634
s=0.1	4.012024048096192	0.397670550166325
s=0.1	4.030060120240481	0.4030232955091175
s=0.1	4.04809619238477	0.40829135723278853
s=0.1	4.066132264529058	0.4134696652920652
s=0.1	4.084168336673347	0.418550928513183
s=0.1	4.102204408817635	0.42352526343137076
s=0.1	4.1202404809619235	0.4283800343207628
s=0.1	4.138276553106213	0.43309991585932234
s=0.1	4.156312625250501	0.43766717012173445
s=0.1	4.174348697394789	0.44206211105840204
s=0.1	4.192384769539078	0.4462637141401581
s=0.1	4.2104208416833675	0.45025031796230497
s=0.1	4.228456913827655	0.4540003593607734
s=0.1	4.246492985971944	0.45749308443527015
s=0.1	4.264529058116233	0.4607091845600301
s=0.1	4.2825651302605205	0.46363131809184777
s=0.1	4.30060120240481	0.46624449359372816
s=0.1	4.318637274549099	0.4685363071242627
s=0.1	4.336673346693387	0.47049704247081103
s=0.1	4.354709418837675	0.4721196571786649
s=0.1	4.3727454909819645	0.4733996872163055
s=0.1	4.390781563126253	0.4743351080035378
s=0.1	4.408817635270541	0.4749261888542615
s=0.1	4.42685370741483	0.47517537189350506
s=0.1	4.4448897795591185	0.4750871961128556
s=0.1	4.462925851703407	0.47466827389208727
s=0.1	4.480961923847696	0.4739273128613365
s=0.1	4.498997995991984	0.4728751623656142
s=0.1	4.517034068136272	0.4715248528725346
s=0.1	4.5350701402805615	0.4698915899558859
s=0.1	4.55310621242485	0.467992663004048
s=0.1	4.571142284569138	0.4658472329291844
s=0.1	4.589178356713427	0.4634759726101228
s=0.1	4.6072144288577155	0.4609005476755786
s=0.1	4.625250501002004	0.4581429420875178
s=0.1	4.643286573146293	0.455224651016566
s=0.1	4.661322645290581	0.45216578075278874
s=0.1	4.679358717434869	0.4489841099623748
s=0.1	4.697394789579159	0.4456941768442615
s=0.1	4.715430861723447	0.442306461462124
s=0.1	4.733466933867735	0.4388267310929259
s=0.1	4.751503006012024	0.4352556088369898
s=0.1	4.769539078156313	0.4315884125866992
s=0.1	4.787575150300601	0.4278152939009586
s=0.1	4.80561122244489	0.42392168593426877
s=0.1	4.823647294589179	0.41988904810461664
s=0.1	4.841683366733466	0.4156958744723274
s=0.1	4.859719438877756	0.41131891451195285
s=0.1	4.877755511022045	0.4067345404579829
s=0.1	4.895791583166333	0.4019201856472232
s=0.1	4.913827655310621	0.3968557737599072
s=0.1	4.93186372745491	0.3915250596163727
s=0.1	4.949899799599199	0.3859168078565636
s=0.1	4.967935871743487	0.38002574574618064
s=0.1	4.985971943887776	0.37385323964192685
s=0.1	5.004008016032064	0.3674076603317818
s=0.1	5.022044088176353	0.3607044195462839
s=0.1	5.040080160320642	0.3537656774532023
s=0.1	5.05811623246493	0.3466197380081366
s=0.1	5.076152304609218	0.3393001648249916
s=0.1	5.094188376753507	0.3318446640217801
s=0.1	5.112224448897796	0.32429379164374805
s=0.1	5.130260521042084	0.3166895512228818
s=0.1	5.148296593186373	0.30907395138679017
s=0.1	5.166332665330661	0.3014875939383824
s=0.1	5.18436873747495	0.29396835946384126
s=0.1	5.202404809619239	0.286550250511675
s=0.1	5.220440881763527	0.27926244220081675
s=0.1	5.238476953907816	0.27212857747872765
s=0.1	5.2565130260521045	0.2651663300593235
s=0.1	5.274549098196393	0.2583872433164157
s=0.1	5.292585170340682	0.25179683907165273
s=0.1	5.31062124248497	0.2453949771621793
s=0.1	5.328657314629258	0.23917643556926127
s=0.1	5.3466933867735476	0.23313167215411693
s=0.1	5.364729458917836	0.2272477228471239
s=0.1	5.382765531062124	0.22150918742285564
s=0.1	5.400801603206413	0.2158992525728858
s=0.1	5.4188376753507015	0.2104007026093241
s=0.1	5.43687374749499	0.20499687056359062
s=0.1	5.454909819639279	0.19967248652967845
s=0.1	5.472945891783567	0.1944143857691868
s=0.1	5.490981963927856	0.1892120463346097
s=0.1	5.509018036072145	0.18405793475756474
s=0.1	5.527054108216433	0.1789476485771916
s=0.1	5.545090180360722	0.17387985586468746
s=0.1	5.56312625250501	0.16885604392002868
s=0.1	5.5811623246492985	0.16388010122985042
s=0.1	5.599198396793588	0.15895776764961733
s=0.1	5.617234468937876	0.15409599659311873
s=0.1	5.635270541082164	0.14930227881768368
s=0.1	5.653306613226453	0.14458397943122578
s=0.1	5.671342685370742	0.1399477376081758
s=0.1	5.68937875751503	0.13539897221419758
s=0.1	5.707414829659319	0.13094152660177355
s=0.1	5.725450901803607	0.1265774731758864
s=0.1	5.7434869739478955	0.12230708418778927
s=0.1	5.761523046092185	0.11812896100571581
s=0.1	5.779559118236473	0.1140403012274954
s=0.1	5.797595190380762	0.110037272642071
s=0.1	5.81563126252505	0.10611545608083654
s=0.1	5.833667334669339	0.10227031606897795
s=0.1	5.851703406813628	0.09849765888900357
s=0.1	5.869739478957916	0.0947940417941886
s=0.1	5.887775551102204	0.09115710393384664
s=0.1	5.9058116232464934	0.0875857981575962
s=0.1	5.923847695390782	0.08408051227460529
s=0.1	5.94188376753507	0.0806430776400674
s=0.1	5.959919839679359	0.07727667136343958
s=0.1	5.977955911823647	0.07398562543040545
s=0.1	5.995991983967936	0.07077516127986122
s=0.1	6.014028056112225	0.0676510717660726
s=0.1	6.032064128256513	0.06461937402262373
s=0.1	6.050100200400802	0.061685956705833
s=0.1	6.0681362725450905	0.05885624367478807
s=0.1	6.086172344689379	0.056134893631310016
s=0.1	6.104208416833668	0.053525551859675745
s=0.1	6.122244488977956	0.05103066621801022
s=0.1	6.140280561122244	0.048651375165895856
s=0.1	6.158316633266534	0.046387471076372734
s=0.1	6.176352705410822	0.04423743757898645
s=0.1	6.19438877755511	0.0421985554162972
s=0.1	6.212424849699399	0.040267067470050835
s=0.1	6.2304609218436875	0.038438390417178996
s=0.1	6.248496993987976	0.03670735808128285
s=0.1	6.266533066132265	0.03506848008771395
s=0.1	6.284569138276553	0.03351619899451809
s=0.1	6.302605210420842	0.032045129680134996
s=0.1	6.320641282565131	0.03065026637696993
s=0.1	6.338677354709419	0.029327145236453276
s=0.1	6.356713426853708	0.028071953525904813
s=0.1	6.374749498997996	0.026881580274702388
s=0.1	6.3927855711422845	0.025753607162105226
s=0.1	6.410821643286574	0.02468624241547482
s=0.1	6.428857715430862	0.023678204215499706
s=0.1	6.44689378757515	0.022728563355514722
s=0.1	6.464929859719439	0.02183655748002846
s=0.1	6.482965931863728	0.021001390981264797
s=0.1	6.501002004008016	0.02022203545986706
s=0.1	6.519038076152305	0.019497045509103493
s=0.1	6.537074148296593	0.018824403469545087
s=0.1	6.5551102204408815	0.018201404788795405
s=0.1	6.573146292585171	0.01762459282932945
s=0.1	6.591182364729459	0.017089748569320377
s=0.1	6.609218436873748	0.016591936853764384
s=0.1	6.627254509018036	0.016125606928140343
s=0.1	6.645290581162325	0.01568474119670343
s=0.1	6.663326653306614	0.01526304276767607
s=0.1	6.681362725450902	0.014854149635595816
s=0.1	6.69939879759519	0.014451861524465228
s=0.1	6.7174348697394795	0.014050364629960255
s=0.1	6.735470941883768	0.013644439830360995
s=0.1	6.753507014028056	0.013229641366609354
s=0.1	6.771543086172345	0.012802435407047393
s=0.1	6.789579158316633	0.012360291105155852
s=0.1	6.807615230460922	0.01190172044660646
s=0.1	6.825651302605211	0.011426267033200814
s=0.1	6.843687374749499	0.01093444761767371
s=0.1	6.861723446893788	0.010427653357677993
s=0.1	6.8797595190380765	0.00990802012928692
s=0.1	6.897795591182365	0.009378278646923931
s=0.1	6.915831663326654	0.00884159550177373
s=0.1	6.933867735470942	0.00830141559231366
s=0.1	6.95190380761523	0.007761314922741545
s=0.1	6.96993987975952	0.007224870616996659
s=0.1	6.987975951903808	0.006695552520579818
s=0.1	7.006012024048096	0.0061766382384400124
s=0.1	7.024048096192385	0.005671151162053534
s=0.1	7.0420841683366735	0.005181819195062581
s=0.1	7.060120240480962	0.004711050638864327
s=0.1	7.078156312625251	0.004260923102254938
s=0.1	7.096192384769539	0.0038331813198371244
s=0.1	7.114228456913828	0.0034292402955352205
s=0.1	7.132264529058117	0.003050191071860266
s=0.1	7.150300601202405	0.0026968074800395357
s=0.1	7.168336673346694	0.00236955327193062
s=0.1	7.186372745490982	0.0020685899206002367
s=0.1	7.2044088176352705	0.0017937859962601575
s=0.1	7.22244488977956	0.0015447293251295386
s=0.1	7.240480961923848	0.0013207431213627637
s=0.1	7.258517034068136	0.001120906992795797
s=0.1	7.276553106212425	0.0009440832388657689
s=0.1	7.294589178356714	0.0007889482793222453
s=0.1	7.312625250501002	0.0006540284718070505
s=0.1	7.330661322645291	0.0005377390788421363
s=0.1	7.348697394789579	0.00043842479165389
s=0.1	7.3667334669338675	0.0003544000436205823
s=0.1	7.384769539078157	0.0002839873562349902
s=0.1	7.402805611222445	0.00022555213733370727
s=0.1	7.420841683366734	0.0001775326588895757
s=0.1	7.438877755511022	0.00013846433328552348
s=0.1	7.456913827655311	0.0001069978331262657
s=0.1	7.4749498997996	8.191101436985346e-05
s=0.1	7.492985971943888	6.211496845325336e-05
s=0.1	7.511022044088176	4.6654820094807795e-05
s=0.1	7.5290581162324655	3.4706089774018165e-05
s=0.1	7.547094188376754	2.5567551142546153e-05
s=0.1	7.565130260521042	1.8651540847856157e-05
s=0.1	7.583166332665331	1.3472635190971965e-05
s=0.1	7.601202404809619	9.63551223466127e-06
s=0.1	7.619238476953908	6.822688094821251e-06
s=0.1	7.637274549098197	4.782669796946194e-06
s=0.1	7.655310621242485	3.3189192784785926e-06
s=0.1	7.673346693386774	2.279885418761362e-06
s=0.1	7.6913827655310625	1.550241197616461e-06
s=0.1	7.709418837675351	1.0433655046424995e-06
s=0.1	7.72745490981964	6.950350201496997e-07
s=0.1	7.745490981963928	4.5823993241454737e-07
s=0.1	7.763527054108216	2.990054458568763e-07
s=0.1	7.781563126252506	1.930855965720921e-07
s=0.1	7.799599198396794	1.2339305182150398e-07
s=0.1	7.817635270541082	7.803468823948414e-08
s=0.1	7.835671342685371	4.883459817979725e-08
s=0.1	7.8537074148296595	3.0241116176952604e-08
s=0.1	7.871743486973948	1.8530460256573584e-08
s=0.1	7.889779559118237	1.1235210821995242e-08
s=0.1	7.907815631262525	6.740184888307587e-09
s=0.1	7.925851703406813	4.000804781023436e-09
s=0.1	7.943887775551103	2.3496205255450315e-09
s=0.1	7.961923847695391	1.365253137432179e-09
s=0.1	7.97995991983968	7.848459210987315e-10
s=0.1	7.997995991983968	4.463776674548841e-10
s=0.1	8.016032064128257	2.511648011719317e-10
s=0.1	8.034068136272545	1.3981222533821225e-10
s=0.1	8.052104208416834	7.699343652803655e-11
s=0.1	8.070140280561123	4.1944681583614296e-11
s=0.1	8.08817635270541	2.2605156218852382e-11
s=0.1	8.1062124248497	1.2051430803578013e-11
s=0.1	8.124248496993989	6.3557025559779886e-12
s=0.1	8.142284569138276	3.315706015194187e-12
s=0.1	8.160320641282565	1.7110783111884024e-12
s=0.1	8.178356713426854	8.734526118558499e-13
s=0.1	8.196392785571142	4.41040860828077e-13
s=0.1	8.214428857715431	2.2028401858227903e-13
s=0.1	8.23246492985972	1.0882952554017394e-13
s=0.1	8.250501002004007	5.3182063319214365e-14
s=0.1	8.268537074148297	2.5705950408639493e-14
s=0.1	8.286573146292586	1.2289882280871748e-14
s=0.1	8.304609218436873	5.811698721779808e-15
s=0.1	8.322645290581162	2.718289451827566e-15
s=0.1	8.340681362725451	1.2575395528048253e-15
s=0.1	8.358717434869739	5.754097762456184e-16
s=0.1	8.376753507014028	2.6041074381336736e-16
s=0.1	8.394789579158317	1.165636798087862e-16
s=0.1	8.412825651302605	5.160443817239518e-17
s=0.1	8.430861723446894	2.2595774094711095e-17
s=0.1	8.448897795591183	9.785450211021427e-18
s=0.1	8.46693386773547	4.191263870212667e-18
s=0.1	8.484969939879761	1.7754854463146274e-18
s=0.1	8.503006012024048	7.438657974312042e-19
s=0.1	8.521042084168336	3.0823005429728423e-19
s=0.1	8.539078156312627	1.2631530179732745e-19
s=0.1	8.557114228456914	5.119591538293023e-20
s=0.1	8.575150300601202	2.0521585418866392e-20
s=0.1	8.593186372745492	8.135434162005783e-21
s=0.1	8.61122244488978	3.189648757337526e-21
s=0.1	8.629258517034067	1.2367885398268741e-21
s=0.1	8.647294589178358	4.742821241650741e-22
s=0.1	8.665330661322646	1.7987263758842604e-22
s=0.1	8.683366733466933	6.746505838229123e-23
s=0.1	8.701402805611224	2.502514662437338e-23
s=0.1	8.719438877755511	9.180299425696365e-24
s=0.1	8.737474949899799	3.3305669480953e-24
s=0.1	8.75551102204409	1.19497626600746e-24
s=0.1	8.773547094188377	4.240127613397071e-25
s=0.1	8.791583166332666	1.487907442052044e-25
s=0.1	8.809619238476955	5.1635585378076327e-26
s=0.1	8.827655310621243	1.7721374654129548e-26
s=0.1	8.845691382765532	6.01478055157177e-27
s=0.1	8.86372745490982	2.01890207904989e-27
s=0.1	8.881763527054108	6.7016674022598785e-28
s=0.1	8.899799599198397	2.199995201595139e-28
s=0.1	8.917835671342687	7.142183234802809e-29
s=0.1	8.935871743486974	2.2930304201693054e-29
s=0.1	8.953907815631263	7.280436849438785e-30
s=0.1	8.971943887775552	2.2859836147928465e-30
s=0.1	8.98997995991984	7.098329077462275e-31
s=0.1	9.008016032064129	2.179745607225926e-31
s=0.1	9.026052104208418	6.61944401438442e-32
s=0.1	9.044088176352705	1.987937015849389e-32
s=0.1	9.062124248496994	5.904029856669102e-33
s=0.1	9.080160320641284	1.7340384642983476e-33
s=0.1	9.098196392785571	5.036543981129498e-34
s=0.1	9.11623246492986	1.4466709035994584e-34
s=0.1	9.13426853707415	4.109316459408542e-35
s=0.1	9.152304609218437	1.1543345343171118e-35
s=0.1	9.170340681362726	3.206679873846057e-36
s=0.1	9.188376753507015	8.80929018322354e-37
s=0.1	9.206412825651302	2.393245299611949e-37
s=0.1	9.224448897795591	6.429750418456594e-38
s=0.1	9.24248496993988	1.7082886277934094e-38
s=0.1	9.260521042084168	4.488366019272253e-39
s=0.1	9.278557114228457	1.1662048066644633e-39
s=0.1	9.296593186372746	2.9965436803250203e-40
s=0.1	9.314629258517034	7.614218161685161e-41
s=0.1	9.332665330661323	1.913324549615658e-41
s=0.1	9.350701402805612	4.7545598276711466e-42
s=0.1	9.3687374749499	1.1683960138352035e-42
s=0.1	9.386773547094188	2.8394069340280007e-43
s=0.1	9.404809619238478	6.823744986999923e-44
s=0.1	9.422845691382767	1.6217177956590825e-44
s=0.1	9.440881763527054	3.8114032327543206e-45
s=0.1	9.458917835671343	8.858321165861385e-46
s=0.1	9.476953907815632	2.0359853585484047e-46
s=0.1	9.49498997995992	4.627584832740848e-47
s=0.1	9.513026052104209	1.0401367739920499e-47
s=0.1	9.531062124248498	2.3119724728561794e-48
s=0.1	9.549098196392785	5.0819553166239045e-49
s=0.1	9.567134268537075	1.1046757949500472e-49
s=0.1	9.585170340681364	2.3746220214916503e-50
s=0.1	9.603206412825651	5.0478873206881934e-51
s=0.1	9.62124248496994	1.0611583081715493e-51
s=0.1	9.63927855711423	2.206002167190116e-52
s=0.1	9.657314629258517	4.535099187181199e-53
s=0.1	9.675350701402806	9.219823762339367e-54
s=0.1	9.693386773547095	1.8535884057028972e-54
s=0.1	9.711422845691382	3.6851802066775166e-55
s=0.1	9.729458917835672	7.24534028144351e-56
s=0.1	9.74749498997996	1.4086833179110457e-56
s=0.1	9.765531062124248	2.70845973149653e-57
s=0.1	9.783567134268537	5.149745013181364e-58
s=0.1	9.801603206412826	9.682852315594658e-59
s=0.1	9.819639278557114	1.8004250300943404e-59
s=0.1	9.837675350701403	3.3105552770818194e-60
s=0.1	9.855711422845692	6.019780181685314e-61
s=0.1	9.87374749498998	1.0824661694640571e-61
s=0.1	9.891783567134269	1.924872056633008e-62
s=0.1	9.909819639278558	3.3848791635487624e-63
s=0.1	9.927855711422845	5.886242758648918e-64
s=0.1	9.945891783567134	1.0122477083327215e-64
s=0.1	9.963927855711423	1.7214285700173445e-65
s=0.1	9.981963927855713	2.8949743667172484e-66
s=0.1	10.0	4.814529960353877e-67
s=0.2	1.0	0.004336959284746725
s=0.2	1.0180360721442885	0.004627174008338063
s=0.2	1.0360721442885772	0.004901246834413287
s=0.2	1.0541082164328657	0.0051575147347818154
s=0.2	1.0721442885771544	0.005395064769759834
s=0.2	1.0901803607214429	0.005613613586263324
s=0.2	1.1082164328657313	0.005813336485950769
s=0.2	1.12625250501002	0.005994669728344021
s=0.2	1.1442885771543085	0.006158112425018262
s=0.2	1.1623246492985972	0.006304053485056674
s=0.2	1.1803607214428857	0.006432644769624245
s=0.2	1.1983967935871744	0.006543734594099075
s=0.2	1.216432865731463	0.006636867058680139
s=0.2	1.2344689378757514	0.006711343680927042
s=0.2	1.25250501002004	0.006766335735307482
s=0.2	1.2705410821643286	0.006801029665922563
s=0.2	1.2885771543086173	0.006814784663217374
s=0.2	1.3066132264529058	0.006807281269159861
s=0.2	1.3246492985971945	0.0067786425189388785
s=0.2	1.342685370741483	0.006729514054313402
s=0.2	1.3607214428857715	0.00666109597716584
s=0.2	1.3787575150300602	0.006575125936536494
s=0.2	1.3967935871743486	0.0064738190686807326
s=0.2	1.4148296593186374	0.006359775120736366
s=0.2	1.4328657314629258	0.006235865851730831
s=0.2	1.4509018036072145	0.006105116431375046
s=0.2	1.468937875751503	0.005970593206229135
s=0.2	1.4869739478957915	0.005835307329575418
s=0.2	1.5050100200400802	0.00570214001245973
s=0.2	1.5230460921843687	0.005573791285188735
s=0.2	1.5410821643286572	0.005452750847829625
s=0.2	1.559118236472946	0.005341287356520593
s=0.2	1.5771543086172346	0.005241451612352709
s=0.2	1.595190380761523	0.005155089576202567
s=0.2	1.6132264529058116	0.005083862635242978
s=0.2	1.6312625250501003	0.005029274588122947
s=0.2	1.6492985971943888	0.004992706771424876
s=0.2	1.6673346693386772	0.004975463997687959
s=0.2	1.685370741482966	0.004978834017327695
s=0.2	1.7034068136272547	0.005004161784637452
s=0.2	1.7214428857715431	0.005052936931740879
s=0.2	1.7394789579158316	0.005126888884168158
s=0.2	1.7575150300601203	0.005228079626392259
s=0.2	1.7755511022044088	0.005358980088437145
s=0.2	1.7935871743486973	0.0055225133962543225
s=0.2	1.811623246492986	0.005722047652618592
s=0.2	1.8296593186372747	0.0059613230979541
s=0.2	1.8476953907815632	0.006244303668827294
s=0.2	1.8657314629258517	0.006574950876958359
s=0.2	1.8837675350701404	0.00695692781921352
s=0.2	1.9018036072144289	0.007393251792632841
s=0.2	1.9198396793587174	0.00788592390879001
s=0.2	1.937875751503006	0.008435571660641558
s=0.2	1.9559118236472948	0.009041144137151968
s=0.2	1.9739478957915833	0.00969969848112465
s=0.2	1.9919839679358717	0.010406309873108395
s=0.2	2.0100200400801604	0.011154126216241145
s=0.2	2.0280561122244487	0.011934574004612399
s=0.2	2.0460921843687374	0.012737705449237798
s=0.2	2.064128256513026	0.013552661067823537
s=0.2	2.0821643286573144	0.014368208903313879
s=0.2	2.1002004008016035	0.015173313249165323
s=0.2	2.118236472945892	0.015957683451687077
s=0.2	2.1362725450901805	0.016712257325653918
s=0.2	2.154308617234469	0.017429583256447688
s=0.2	2.1723446893787575	0.018104078589106072
s=0.2	2.190380761523046	0.01873215724319193
s=0.2	2.208416833667335	0.01931223425812061
s=0.2	2.226452905811623	0.01984462700241339
s=0.2	2.244488977955912	0.02033138050351315
s=0.2	2.2625250501002006	0.020776047049876366
s=0.2	2.280561122244489	0.02118344808813512
s=0.2	2.2985971943887775	0.02155944051487855
s=0.2	2.3166332665330662	0.021910701346083708
s=0.2	2.3346693386773545	0.022244536260954687
s=0.2	2.3527054108216436	0.02256871033904225
s=0.2	2.370741482965932	0.022891294661326757
s=0.2	2.38877755511022	0.02322052089608841
s=0.2	2.4068136272545093	0.02356463740532812
s=0.2	2.4248496993987976	0.023931764046457277
s=0.2	2.4428857715430863	0.02432974756628427
s=0.2	2.460921843687375	0.024766024016836842
s=0.2	2.4789579158316633	0.02524749782722978
s=0.2	2.496993987975952	0.02578044825393241
s=0.2	2.5150300601202407	0.02637047258847381
s=0.2	2.533066132264529	0.027022471906506588
s=0.2	2.5511022044088176	0.027740679895968436
s=0.2	2.5691382765531063	0.028528729285751363
s=0.2	2.5871743486973946	0.029389744598754885
s=0.2	2.6052104208416837	0.030326445304320552
s=0.2	2.623246492985972	0.031341240681851984
s=0.2	2.6412825651302603	0.0324362972896746
s=0.2	2.6593186372745494	0.033613562010949435
s=0.2	2.6773547094188377	0.03487472807370917
s=0.2	2.6953907815631264	0.03622113781057196
s=0.2	2.713426853707415	0.03765362363255118
s=0.2	2.7314629258517034	0.039172297001546424
s=0.2	2.749498997995992	0.04077630328379724
s=0.2	2.7675350701402808	0.04246356742349635
s=0.2	2.785571142284569	0.04423056060977036
s=0.2	2.8036072144288577	0.046072120848832776
s=0.2	2.8216432865731464	0.047981360098192136
s=0.2	2.8396793587174347	0.04994968710888834
s=0.2	2.8577154308617234	0.051966968376819106
s=0.2	2.875751503006012	0.05402183995822641
s=0.2	2.8937875751503004	0.05610217099675618
s=0.2	2.9118236472945895	0.05819566654656846
s=0.2	2.929859719438878	0.06029058375823908
s=0.2	2.9478957915831665	0.06237652291761989
s=0.2	2.965931863727455	0.06444524437153012
s=0.2	2.9839679358717435	0.06649145508845059
s=0.2	3.002004008016032	0.06851350530997614
s=0.2	3.020040080160321	0.07051393696925493
s=0.2	3.038076152304609	0.07249983145582393
s=0.2	3.056112224448898	0.07448291469595324
s=0.2	3.0741482965931866	0.07647939184369157
s=0.2	3.092184368737475	0.07850950127286423
s=0.2	3.1102204408817635	0.08059679689564404
s=0.2	3.1282565130260522	0.08276718778988003
s=0.2	3.146292585170341	0.08504778326600844
s=0.2	3.164328657314629	0.08746560839228756
s=0.2	3.182364729458918	0.09004626823621979
s=0.2	3.2004008016032066	0.09281264743513565
s=0.2	3.218436873747495	0.09578373418357414
s=0.2	3.2364729458917836	0.09897365364515637
s=0.2	3.2545090180360723	0.10239098489004501
s=0.2	3.272545090180361	0.10603841793027086
s=0.2	3.2905811623246493	0.10991278401767081
s=0.2	3.308617234468938	0.11400546440641617
s=0.2	3.3266533066132267	0.11830315216949841
s=0.2	3.344689378757515	0.12278891082827122
s=0.2	3.3627254509018036	0.1274434453333838
s=0.2	3.3807615230460923	0.13224647832730185
s=0.2	3.398797595190381	0.13717811049851353
s=0.2	3.4168336673346693	0.142220040586407
s=0.2	3.434869739478958	0.14735652971420404
s=0.2	3.4529058116232467	0.15257501648918861
s=0.2	3.470941883767535	0.15786632252589794
s=0.2	3.4889779559118237	0.16322443000371478
s=0.2	3.5070140280561124	0.1686458594778732
s=0.2	3.525050100200401	0.1741287223448375
s=0.2	3.5430861723446894	0.17967156263283404
s=0.2	3.561122244488978	0.18527213195940073
s=0.2	3.579158316633267	0.1909262554176205
s=0.2	3.597194388777555	0.1966269423448729
s=0.2	3.6152304609218437	0.20236387403056477
s=0.2	3.6332665330661325	0.20812336233675996
s=0.2	3.651302605210421	0.21388882293498498
s=0.2	3.6693386773547094	0.21964175001180758
s=0.2	3.687374749498998	0.2253631223633177
s=0.2	3.705410821643287	0.23103512032267076
s=0.2	3.723446893787575	0.23664299467756414
s=0.2	3.741482965931864	0.2421769068462597
s=0.2	3.7595190380761525	0.24763355630022488
s=0.2	3.7775551102204408	0.2530174265703025
s=0.2	3.7955911823647295	0.2583415131028987
s=0.2	3.813627254509018	0.26362744100385743
s=0.2	3.831663326653307	0.26890493344954025
s=0.2	3.849699398797595	0.27421064689657587
s=0.2	3.867735470941884	0.27958644195447063
s=0.2	3.8857715430861726	0.28507720432280254
s=0.2	3.903807615230461	0.2907283649838823
s=0.2	3.9218436873747495	0.2965832905544924
s=0.2	3.9398797595190382	0.3026807222841967
s=0.2	3.957915831663327	0.3090524357965586
s=0.2	3.975951903807615	0.3157212745184263
s=0.2	3.993987975951904	0.32269967991910825
s=0.2	4.012024048096192	0.3299888039389254
s=0.2	4.030060120240481	0.33757824652267227
s=0.2	4.04809619238477	0.3454464173951033
s=0.2	4.066132264529058	0.35356147948635885
s=0.2	4.084168336673347	0.3618827947929451
s=0.2	4.102204408817635	0.3703627644388901
s=0.2	4.1202404809619235	0.3789489349982801
s=0.2	4.138276553106213	0.3875862335536133
s=0.2	4.156312625250501	0.3962191943483564
s=0.2	4.174348697394789	0.40479404925169177
s=0.2	4.192384769539078	0.41326057095174623
s=0.2	4.2104208416833675	0.4215735798338137
s=0.2	4.228456913827655	0.4296940508193649
s=0.2	4.246492985971944	0.4375897831620386
s=0.2	4.264529058116233	0.4452356227747057
s=0.2	4.2825651302605205	0.452613251926857
s=0.2	4.30060120240481	0.45971058423701705
s=0.2	4.318637274549099	0.4665208231037785
s=0.2	4.336673346693387	0.473041258438562
s=0.2	4.354709418837675	0.4792718891364545
s=0.2	4.3727454909819645	0.4852139665076559
s=0.2	4.390781563126253	0.49086855636129495
s=0.2	4.408817635270541	0.4962352143175749
s=0.2	4.42685370741483	0.5013108603576308
s=0.2	4.4448897795591185	0.5060889252029651
s=0.2	4.462925851703407	0.510558823869081
s=0.2	4.480961923847696	0.5147057919425696
s=0.2	4.498997995991984	0.5185110991013477
s=0.2	4.517034068136272	0.5219526332485301
s=0.2	4.5350701402805615	0.5250058281258344
s=0.2	4.55310621242485	0.5276448878106794
s=0.2	4.571142284569138	0.5298442432509021
s=0.2	4.589178356713427	0.5315801591453091
s=0.2	4.6072144288577155	0.5328323945412239
s=0.2	4.625250501002004	0.5335858085267977
s=0.2	4.643286573146293	0.5338317949677075
s=0.2	4.661322645290581	0.5335694294201224
s=0.2	4.679358717434869	0.5328062192377958
s=0.2	4.697394789579159	0.5315583661001428
s=0.2	4.715430861723447	0.5298504793165583
s=0.2	4.733466933867735	0.5277147174412893
s=0.2	4.751503006012024	0.5251893824171866
s=0.2	4.769539078156313	0.522317040528054
s=0.2	4.787575150300601	0.5191422925775746
s=0.2	4.80561122244489	0.5157093561290116
s=0.2	4.823647294589179	0.5120596498573649
s=0.2	4.841683366733466	0.5082295797668624
s=0.2	4.859719438877756	0.504248716758171
s=0.2	4.877755511022045	0.5001385246663562
s=0.2	4.895791583166333	0.4959117497799698
s=0.2	4.913827655310621	0.4915725216230678
s=0.2	4.93186372745491	0.4871171468389744
s=0.2	4.949899799599199	0.482535510784156
s=0.2	4.967935871743487	0.47781294247187717
s=0.2	4.985971943887776	0.4729323545333217
s=0.2	5.004008016032064	0.46787644595523803
s=0.2	5.022044088176353	0.4626297542507869
s=0.2	5.040080160320642	0.4571803654676218
s=0.2	5.05811623246493	0.4515211323564794
s=0.2	5.076152304609218	0.4456503080447085
s=0.2	5.094188376753507	0.439571567878113
s=0.2	5.112224448897796	0.4332934580644161
s=0.2	5.130260521042084	0.4268283688806457
s=0.2	5.148296593186373	0.4201911761168014
s=0.2	5.166332665330661	0.41339772262222907
s=0.2	5.18436873747495	0.40646332015250075
s=0.2	5.202404809619239	0.3994014404914917
s=0.2	5.220440881763527	0.39222273655944845
s=0.2	5.238476953907816	0.38493449309701266
s=0.2	5.2565130260521045	0.3775405576860305
s=0.2	5.274549098196393	0.37004175171031906
s=0.2	5.292585170340682	0.3624367123454621
s=0.2	5.31062124248497	0.3547230749120607
s=0.2	5.328657314629258	0.34689887296359057
s=0.2	5.3466933867735476	0.33896401323434877
s=0.2	5.364729458917836	0.33092167497930225
s=0.2	5.382765531062124	0.32277948840654197
s=0.2	5.400801603206413	0.31455036426095695
s=0.2	5.4188376753507015	0.3062528749716608
s=0.2	5.43687374749499	0.29791112529651437
s=0.2	5.454909819639279	0.2895540945616525
s=0.2	5.472945891783567	0.28121448015434825
s=0.2	5.490981963927856	0.2729271189820675
s=0.2	5.509018036072145	0.26472710583194975
s=0.2	5.527054108216433	0.2566477605969127
s=0.2	5.545090180360722	0.24871861632141562
s=0.2	5.56312625250501	0.2409636041800309
s=0.2	5.5811623246492985	0.23339959863548576
s=0.2	5.599198396793588	0.2260354568347692
s=0.2	5.617234468937876	0.2188716434566868
s=0.2	5.635270541082164	0.21190048009189996
s=0.2	5.653306613226453	0.20510700235909954
s=0.2	5.671342685370742	0.19847035431947305
s=0.2	5.68937875751503	0.19196560396254056
s=0.2	5.707414829659319	0.18556583011205496
s=0.2	5.725450901803607	0.17924431290258577
s=0.2	5.7434869739478955	0.17297665794256994
s=0.2	5.761523046092185	0.1667426974505572
s=0.2	5.779559118236473	0.16052803748014427
s=0.2	5.797595190380762	0.15432515519874238
s=0.2	5.81563126252505	0.1481339899239936
s=0.2	5.833667334669339	0.1419620121995754
s=0.2	5.851703406813628	0.13582379310956372
s=0.2	5.869739478957916	0.12974012863704085
s=0.2	5.887775551102204	0.12373679947971969
s=0.2	5.9058116232464934	0.11784306456186043
s=0.2	5.923847695390782	0.11208999648047947
s=0.2	5.94188376753507	0.1065087697523191
s=0.2	5.959919839679359	0.1011290087247897
s=0.2	5.977955911823647	0.09597729222873952
s=0.2	5.995991983967936	0.0910758973539809
s=0.2	6.014028056112225	0.08644184600210635
s=0.2	6.032064128256513	0.08208629606077741
s=0.2	6.050100200400802	0.07801429523625557
s=0.2	6.0681362725450905	0.07422489106848427
s=0.2	6.086172344689379	0.07071156694751002
s=0.2	6.104208416833668	0.06746295272533319
s=0.2	6.122244488977956	0.0644637414741753
s=0.2	6.140280561122244	0.06169573261107316
s=0.2	6.158316633266534	0.05913891712255159
s=0.2	6.176352705410822	0.056772523504420726
s=0.2	6.19438877755511	0.05457595304098812
s=0.2	6.212424849699399	0.052529549132803825
s=0.2	6.2304609218436875	0.05061516575137812
s=0.2	6.248496993987976	0.048816522422802204
s=0.2	6.266533066132265	0.047119354851216294
s=0.2	6.284569138276553	0.04551138893657405
s=0.2	6.302605210420842	0.04398217953614829
s=0.2	6.320641282565131	0.04252286263292173
s=0.2	6.338677354709419	0.041125870285340725
s=0.2	6.356713426853708	0.03978465244328038
s=0.2	6.374749498997996	0.03849343980640899
s=0.2	6.3927855711422845	0.03724706927015233
s=0.2	6.410821643286574	0.036040880224761956
s=0.2	6.428857715430862	0.03487067795083945
s=0.2	6.44689378757515	0.03373275104229808
s=0.2	6.464929859719439	0.03262392400444417
s=0.2	6.482965931863728	0.031541624061175895
s=0.2	6.501002004008016	0.030483942307237645
s=0.2	6.519038076152305	0.029449672795051014
s=0.2	6.537074148296593	0.028438317913452943
s=0.2	6.5551102204408815	0.02745005352031939
s=0.2	6.573146292585171	0.02648565199571168
s=0.2	6.591182364729459	0.025546365284869244
s=0.2	6.609218436873748	0.024633773030781878
s=0.2	6.627254509018036	0.023749603227679727
s=0.2	6.645290581162325	0.022895534735895527
s=0.2	6.663326653306614	0.02207299271290352
s=0.2	6.681362725450902	0.02128294959481541
s=0.2	6.69939879759519	0.02052574554469996
s=0.2	6.7174348697394795	0.019800942908692557
s=0.2	6.735470941883768	0.019107228728056022
s=0.2	6.753507014028056	0.018442377330215597
s=0.2	6.771543086172345	0.017803281247358776
s=0.2	6.789579158316633	0.0171860532873817
s=0.2	6.807615230460922	0.016586195975364273
s=0.2	6.825651302605211	0.01599882758951301
s=0.2	6.843687374749499	0.015418947633885844
s=0.2	6.861723446893788	0.014841719841841678
s=0.2	6.8797595190380765	0.014262748524020187
s=0.2	6.897795591182365	0.013678324731582097
s=0.2	6.915831663326654	0.013085622289395513
s=0.2	6.933867735470942	0.012482829758543269
s=0.2	6.95190380761523	0.011869211894419933
s=0.2	6.96993987975952	0.011245102013519116
s=0.2	6.987975951903808	0.010611833679965066
s=0.2	7.006012024048096	0.009971625276051409
s=0.2	7.024048096192385	0.009327433702482096
s=0.2	7.0420841683366735	0.008682793502654182
s=0.2	7.060120240480962	0.008041655427824498
s=0.2	7.078156312625251	0.007408234541308752
s=0.2	7.096192384769539	0.006786873306489565
s=0.2	7.114228456913828	0.006181920655714546
s=0.2	7.132264529058117	0.005597624590818541
s=0.2	7.150300601202405	0.005038033937636489
s=0.2	7.168336673346694	0.004506904636500028
s=0.2	7.186372745490982	0.004007607227440679
s=0.2	7.2044088176352705	0.0035430345406552723
s=0.2	7.22244488977956	0.0031155114292157594
s=0.2	7.240480961923848	0.0027267110512143537
s=0.2	7.258517034068136	0.002377584178507013
s=0.2	7.276553106212425	0.0020683089071553435
s=0.2	7.294589178356714	0.0017982678137059502
s=0.2	7.312625250501002	0.0015660580988476954
s=0.2	7.330661322645291	0.0013695378206172726
s=0.2	7.348697394789579	0.0012059082966301585
s=0.2	7.3667334669338675	0.0010718295539164841
s=0.2	7.384769539078157	0.0009635627206346138
s=0.2	7.402805611222445	0.0008771308221945019
s=0.2	7.420841683366734	0.0008084878111065166
s=0.2	7.438877755511022	0.0007536849667239387
s=0.2	7.456913827655311	0.000709024084312825
s=0.2	7.4749498997996	0.0006711880723753348
s=0.2	7.492985971943888	0.000637341550631193
s=0.2	7.511022044088176	0.0006051965821852886
s=0.2	7.5290581162324655	0.00057304153214702
s=0.2	7.547094188376754	0.0005397339502225692
s=0.2	7.565130260521042	0.0005046610589140401
s=0.2	7.583166332665331	0.00046767365298523993
s=0.2	7.601202404809619	0.00042900079345140665
s=0.2	7.619238476953908	0.00038915349625230525
s=0.2	7.637274549098197	0.00034882564165146404
s=0.2	7.655310621242485	0.00030879962066906373
s=0.2	7.673346693386774	0.00026986292133889976
s=0.2	7.6913827655310625	0.00023274012916727835
s=0.2	7.709418837675351	0.00019804289218879883
s=0.2	7.72745490981964	0.00016623850164140583
s=0.2	7.745490981963928	0.00013763605774815148
s=0.2	7.763527054108216	0.000112387870912049
s=0.2	7.781563126252506	9.050287485653315e-05
s=0.2	7.799599198396794	7.186841887414907e-05
s=0.2	7.817635270541082	5.627682314920353e-05
s=0.2	7.835671342685371	4.345344261117869e-05
s=0.2	7.8537074148296595	3.308358412746329e-05
s=0.2	7.871743486973948	2.4836345325924188e-05
s=0.2	7.889779559118237	1.8384186337138186e-05
s=0.2	7.907815631262525	1.3417724345671008e-05
s=0.2	7.925851703406813	9.65579806050449e-06
s=0.2	7.943887775551103	6.851256094344721e-06
s=0.2	7.961923847695391	4.793175742344719e-06
s=0.2	7.97995991983968	3.306331848298519e-06
s=0.2	7.997995991983968	2.248736548905356e-06
s=0.2	8.016032064128257	1.507992237254307e-06
s=0.2	8.034068136272545	9.970743153206276e-07
s=0.2	8.052104208416834	6.500151503581807e-07
s=0.2	8.070140280561123	4.178175529611757e-07
s=0.2	8.08817635270541	2.6479935888505905e-07
s=0.2	8.1062124248497	1.6546801978168277e-07
s=0.2	8.124248496993989	1.0194783021332406e-07
s=0.2	8.142284569138276	6.193107170914634e-08
s=0.2	8.160320641282565	3.709418474681241e-08
s=0.2	8.178356713426854	2.190633093605437e-08
s=0.2	8.196392785571142	1.2755573809588664e-08
s=0.2	8.214428857715431	7.3231321506317604e-09
s=0.2	8.23246492985972	4.145340768107881e-09
s=0.2	8.250501002004007	2.3136096319799193e-09
s=0.2	8.268537074148297	1.2731700045494858e-09
s=0.2	8.286573146292586	6.90794979795851e-10
s=0.2	8.304609218436873	3.695544199041174e-10
s=0.2	8.322645290581162	1.9492793304398622e-10
s=0.2	8.340681362725451	1.0137624473870987e-10
s=0.2	8.358717434869739	5.198340991428297e-11
s=0.2	8.376753507014028	2.628208218888131e-11
s=0.2	8.394789579158317	1.3101505783993306e-11
s=0.2	8.412825651302605	6.4394547317352635e-12
s=0.2	8.430861723446894	3.1206381471312945e-12
s=0.2	8.448897795591183	1.4910910652698697e-12
s=0.2	8.46693386773547	7.024757853470052e-13
s=0.2	8.484969939879761	3.26305943688462e-13
s=0.2	8.503006012024048	1.4944625821399518e-13
s=0.2	8.521042084168336	6.748566658737715e-14
s=0.2	8.539078156312627	3.004723218636585e-14
s=0.2	8.557114228456914	1.3190578372283091e-14
s=0.2	8.575150300601202	5.709389065123484e-15
s=0.2	8.593186372745492	2.4365867249158276e-15
s=0.2	8.61122244488978	1.0252754137525478e-15
s=0.2	8.629258517034067	4.253688144658761e-16
s=0.2	8.647294589178358	1.7400317987885156e-16
s=0.2	8.665330661322646	7.018028985926056e-17
s=0.2	8.683366733466933	2.79086972541577e-17
s=0.2	8.701402805611224	1.0942848987647223e-17
s=0.2	8.719438877755511	4.230460863453735e-18
s=0.2	8.737474949899799	1.6125433246829845e-18
s=0.2	8.75551102204409	6.060403442755417e-19
s=0.2	8.773547094188377	2.2457329702304316e-19
s=0.2	8.791583166332666	8.205048040575459e-20
s=0.2	8.809619238476955	2.955769583513643e-20
s=0.2	8.827655310621243	1.0498480781305225e-20
s=0.2	8.845691382765532	3.6766202404485706e-21
s=0.2	8.86372745490982	1.2695140868451992e-21
s=0.2	8.881763527054108	4.322079083601374e-22
s=0.2	8.899799599198397	1.450822654314536e-22
s=0.2	8.917835671342687	4.8017813661731377e-23
s=0.2	8.935871743486974	1.566956246001372e-23
s=0.2	8.953907815631263	5.041709196113711e-24
s=0.2	8.971943887775552	1.5994296723620153e-24
s=0.2	8.98997995991984	5.002866795324033e-25
s=0.2	9.008016032064129	1.5429049236240182e-25
s=0.2	9.026052104208418	4.691652360932266e-26
s=0.2	9.044088176352705	1.406626900074391e-26
s=0.2	9.062124248496994	4.15813367484352e-27
s=0.2	9.080160320641284	1.211949180837515e-27
s=0.2	9.098196392785571	3.482866326905675e-28
s=0.2	9.11623246492986	9.868602080469155e-29
s=0.2	9.13426853707415	2.757026265096844e-29
s=0.2	9.152304609218437	7.594384884948984e-30
s=0.2	9.170340681362726	2.062579694117566e-30
s=0.2	9.188376753507015	5.523257698333083e-31
s=0.2	9.206412825651302	1.4582980987728795e-31
s=0.2	9.224448897795591	3.796328164939239e-32
s=0.2	9.24248496993988	9.744232071563049e-33
s=0.2	9.260521042084168	2.4660275535380757e-33
s=0.2	9.278557114228457	6.153393170419093e-34
s=0.2	9.296593186372746	1.5139022691231007e-34
s=0.2	9.314629258517034	3.672378608871759e-35
s=0.2	9.332665330661323	8.783416812320937e-36
s=0.2	9.350701402805612	2.0713141414081366e-36
s=0.2	9.3687374749499	4.816093196020612e-37
s=0.2	9.386773547094188	1.1041046242343107e-37
s=0.2	9.404809619238478	2.4956978771584167e-38
s=0.2	9.422845691382767	5.562118340570036e-39
s=0.2	9.440881763527054	1.2222354451873411e-39
s=0.2	9.458917835671343	2.648109614234737e-40
s=0.2	9.476953907815632	5.656964797943042e-41
s=0.2	9.49498997995992	1.191509278811058e-41
s=0.2	9.513026052104209	2.4744450597680086e-42
s=0.2	9.531062124248498	5.066693541061383e-43
s=0.2	9.549098196392785	1.0229111023338407e-43
s=0.2	9.567134268537075	2.036186633475575e-44
s=0.2	9.585170340681364	3.996351745819804e-45
s=0.2	9.603206412825651	7.733503118245207e-46
s=0.2	9.62124248496994	1.47555451007703e-46
s=0.2	9.63927855711423	2.7758799826476023e-47
s=0.2	9.657314629258517	5.148877349664016e-48
s=0.2	9.675350701402806	9.416528878696016e-49
s=0.2	9.693386773547095	1.697991738642994e-49
s=0.2	9.711422845691382	3.018886167776752e-50
s=0.2	9.729458917835672	5.292054845741695e-51
s=0.2	9.74749498997996	9.146782870416524e-52
s=0.2	9.765531062124248	1.5587585096259893e-52
s=0.2	9.783567134268537	2.6191220653629054e-53
s=0.2	9.801603206412826	4.339094171188701e-54
s=0.2	9.819639278557114	7.087757437257109e-55
s=0.2	9.837675350701403	1.1415240121351842e-55
s=0.2	9.855711422845692	1.8127073292568563e-56
s=0.2	9.87374749498998	2.8381592774772884e-57
s=0.2	9.891783567134269	4.381393629355706e-58
s=0.2	9.909819639278558	6.668900147072025e-59
s=0.2	9.927855711422845	1.000835246459823e-59
s=0.2	9.945891783567134	1.4809397921883068e-60
s=0.2	9.963927855711423	2.1606212741505633e-61
s=0.2	9.981963927855713	3.1080380551792777e-62
s=0.2	10.0	4.4081913881869996e-63
s=0.3	1.0	3.327465782319158e-34
s=0.3	1.0180360721442885	2.513111285832014e-33
s=0.3	1.0360721442885772	1.8425708355697796e-32
s=0.3	1.0541082164328657	1.3114478188094537e-31
s=0.3	1.0721442885771544	9.061335015446957e-31
s=0.3	1.0901803607214429	6.0778182616774406e-30
s=0.3	1.1082164328657313	3.957469550199875e-29
s=0.3	1.12625250501002	2.5015074706375676e-28
s=0.3	1.1442885771543085	1.5349717126480907e-27
s=0.3	1.1623246492985972	9.143517462920292e-27
s=0.3	1.1803607214428857	5.28738057138683e-26
s=0.3	1.1983967935871744	2.9681250419291956e-25
s=0.3	1.216432865731463	1.6174771913354802e-24
s=0.3	1.2344689378757514	8.556742983156269e-24
s=0.3	1.25250501002004	4.394334974179503e-23
s=0.3	1.2705410821643286	2.1907467780584013e-22
s=0.3	1.2885771543086173	1.0602433416293731e-21
s=0.3	1.3066132264529058	4.9811919301807824e-21
s=0.3	1.3246492985971945	2.2718274771671418e-20
s=0.3	1.342685370741483	1.0058466410900269e-19
s=0.3	1.3607214428857715	4.323172273524447e-19
s=0.3	1.3787575150300602	1.8037970156165658e-18
s=0.3	1.3967935871743486	7.30612563602758e-18
s=0.3	1.4148296593186374	2.872770669431039e-17
s=0.3	1.4328657314629258	1.0965517442158615e-16
s=0.3	1.4509018036072145	4.0632322982641315e-16
s=0.3	1.468937875751503	1.4615999650176061e-15
s=0.3	1.4869739478957915	5.103871667457259e-15
s=0.3	1.5050100200400802	1.730156217601963e-14
s=0.3	1.5230460921843687	5.693577541056331e-14
s=0.3	1.5410821643286572	1.818861002799306e-13
s=0.3	1.559118236472946	5.640636761080416e-13
s=0.3	1.5771543086172346	1.6981306678430622e-12
s=0.3	1.595190380761523	4.9628188960388e-12
s=0.3	1.6132264529058116	1.407991713889258e-11
s=0.3	1.6312625250501003	3.877806379441943e-11
s=0.3	1.6492985971943888	1.0367797176095861e-10
s=0.3	1.6673346693386772	2.690922650589281e-10
s=0.3	1.685370741482966	6.780009245570092e-10
s=0.3	1.7034068136272547	1.6583405023964163e-09
s=0.3	1.7214428857715431	3.9375989410494895e-09
s=0.3	1.7394789579158316	9.076190470022003e-09
s=0.3	1.7575150300601203	2.0309071705548987e-08
s=0.3	1.7755511022044088	4.411546838969268e-08
s=0.3	1.7935871743486973	9.302636822459264e-08
s=0.3	1.811623246492986	1.9043009670565184e-07
s=0.3	1.8296593186372747	3.784246863028637e-07
s=0.3	1.8476953907815632	7.300249129938563e-07
s=0.3	1.8657314629258517	1.3671313829968084e-06
s=0.3	1.8837675350701404	2.4854050383271574e-06
s=0.3	1.9018036072144289	4.386301152645365e-06
s=0.3	1.9198396793587174	7.514741874573504e-06
s=0.3	1.937875751503006	1.2498101260903808e-05
s=0.3	1.9559118236472948	2.0178475905189364e-05
s=0.3	1.9739478957915833	3.162620138653732e-05
s=0.3	1.9919839679358717	4.8119383387654426e-05
s=0.3	2.0100200400801604	7.107345455693898e-05
s=0.3	2.0280561122244487	0.00010190820369767739
s=0.3	2.0460921843687374	0.0001418486536084167
s=0.3	2.064128256513026	0.00019167066047223283
s=0.3	2.0821643286573144	0.00025142034084700256
s=0.3	2.1002004008016035	0.0003201544423391658
s=0.3	2.118236472945892	0.00039576100837367324
s=0.3	2.1362725450901805	0.00047492040104106514
s=0.3	2.154308617234469	0.0005532520078524947
s=0.3	2.1723446893787575	0.0006256616331812474
s=0.3	2.190380761523046	0.0006868634476154043
s=0.3	2.208416833667335	0.0007320077055913745
s=0.3	2.226452905811623	0.0007573127892930498
s=0.3	2.244488977955912	0.000760587853262455
s=0.3	2.2625250501002006	0.0007415460101808464
s=0.3	2.280561122244489	0.0007018460724120039
s=0.3	2.2985971943887775	0.0006448546147257816
s=0.3	2.3166332665330662	0.0005751760439167339
s=0.3	2.3346693386773545	0.0004980422907944949
s=0.3	2.3527054108216436	0.0004186752255396393
s=0.3	2.370741482965932	0.0003417302140818778
s=0.3	2.38877755511022	0.00027090204632998255
s=0.3	2.4068136272545093	0.00020873404666562687
s=0.3	2.4248496993987976	0.00015662899667026476
s=0.3	2.4428857715430863	0.00011502655986721064
s=0.3	2.460921843687375	8.36920476203367e-05
s=0.3	2.4789579158316633	6.205636493357127e-05
s=0.3	2.496993987975952	4.9553321790071184e-05
s=0.3	2.5150300601202407	4.5912441689838835e-05
s=0.3	2.533066132264529	5.137732094121067e-05
s=0.3	2.5511022044088176	6.68279329822056e-05
s=0.3	2.5691382765531063	9.378954727482331e-05
s=0.3	2.5871743486973946	0.00013431362599217417
s=0.3	2.6052104208416837	0.00019072150970511986
s=0.3	2.623246492985972	0.0002652142660106972
s=0.3	2.6412825651302603	0.0003593740540831798
s=0.3	2.6593186372745494	0.0004736122427086827
s=0.3	2.6773547094188377	0.0006066512132461428
s=0.3	2.6953907815631264	0.0007551503579479114
s=0.3	2.713426853707415	0.0009135909803095923
s=0.3	2.7314629258517034	0.0010745108139687278
s=0.3	2.749498997995992	0.0012291244141572602
s=0.3	2.7675350701402808	0.0013682877440495704
s=0.3	2.785571142284569	0.0014836802151512105
s=0.3	2.8036072144288577	0.0015690075427548852
s=0.3	2.8216432865731464	0.0016209960584658701
s=0.3	2.8396793587174347	0.0016399680424117988
s=0.3	2.8577154308617234	0.0016298593735146665
s=0.3	2.875751503006012	0.0015976513693645464
s=0.3	2.8937875751503004	0.0015523120394759628
s=0.3	2.9118236472945895	0.0015034472496591833
s=0.3	2.929859719438878	0.0014599229543864006
s=0.3	2.9478957915831665	0.001428721306094937
s=0.3	2.965931863727455	0.0014142376916192734
s=0.3	2.9839679358717435	0.0014181288358636533
s=0.3	3.002004008016032	0.0014397092039066194
s=0.3	3.020040080160321	0.0014767901417109307
s=0.3	3.038076152304609	0.0015267834063444072
s=0.3	3.056112224448898	0.0015878574828568325
s=0.3	3.0741482965931866	0.0016599404575724538
s=0.3	3.092184368737475	0.0017453990917151373
s=0.3	3.1102204408817635	0.0018492794105016868
s=0.3	3.1282565130260522	0.0019790601498316184
s=0.3	3.146292585170341	0.0021439401472195035
s=0.3	3.164328657314629	0.0023537494299298157
s=0.3	3.182364729458918	0.0026176360318374945
s=0.3	3.2004008016032066	0.002942728671562695
s=0.3	3.218436873747495	0.0033329990443427527
s=0.3	3.2364729458917836	0.003788536223529892
s=0.3	3.2545090180360723	0.004305393165618406
s=0.3	3.272545090180361	0.004876073352999971
s=0.3	3.2905811623246493	0.005490606434137227
s=0.3	3.308617234468938	0.006138037275816279
s=0.3	3.3266533066132267	0.006808050808795532
s=0.3	3.344689378757515	0.007492402549720025
s=0.3	3.3627254509018036	0.008185841186401657
s=0.3	3.3807615230460923	0.008886300770681473
s=0.3	3.398797595190381	0.009594294070347804
s=0.3	3.4168336673346693	0.010311626367690514
s=0.3	3.434869739478958	0.011039728604398528
s=0.3	3.4529058116232467	0.011778034510591935
s=0.3	3.470941883767535	0.012522860193698939
s=0.3	3.4889779559118237	0.013267167883597355
s=0.3	3.5070140280561124	0.014001416586786065
s=0.3	3.525050100200401	0.014715457695781479
s=0.3	3.5430861723446894	0.015401179688025575
s=0.3	3.561122244488978	0.01605540479456657
s=0.3	3.579158316633267	0.01668244166734213
s=0.3	3.597194388777555	0.01729572522645933
s=0.3	3.6152304609218437	0.017918119876874153
s=0.3	3.6332665330661325	0.018580689855252096
s=0.3	3.651302605210421	0.01932000066595924
s=0.3	3.6693386773547094	0.02017425882849893
s=0.3	3.687374749498998	0.02117878597312118
s=0.3	3.705410821643287	0.02236143691872003
s=0.3	3.723446893787575	0.02373860353460178
s=0.3	3.741482965931864	0.02531239944875946
s=0.3	3.7595190380761525	0.027069501141097144
s=0.3	3.7775551102204408	0.028981936831130352
s=0.3	3.7955911823647295	0.03100987831206581
s=0.3	3.813627254509018	0.03310622305098115
s=0.3	3.831663326653307	0.03522248539344254
s=0.3	3.849699398797595	0.03731528654075555
s=0.3	3.867735470941884	0.039352586703617874
s=0.3	3.8857715430861726	0.041318778209748594
s=0.3	3.903807615230461	0.043217879233599155
s=0.3	3.9218436873747495	0.045074333579172524
s=0.3	3.9398797595190382	0.04693130036863048
s=0.3	3.957915831663327	0.048846743497217904
s=0.3	3.975951903807615	0.05088801428398722
s=0.3	3.993987975951904	0.05312586585736797
s=0.3	4.012024048096192	0.05562887021692392
s=0.3	4.030060120240481	0.058459005012890426
s=0.3	4.04809619238477	0.06166878227060735
s=0.3	4.066132264529058	0.0652998167249038
s=0.3	4.084168336673347	0.06938232505513213
s=0.3	4.102204408817635	0.07393484558695568
s=0.3	4.1202404809619235	0.07896354526806833
s=0.3	4.138276553106213	0.08446081684643451
s=0.3	4.156312625250501	0.09040335137543666
s=0.3	4.174348697394789	0.09675033162868002
s=0.3	4.192384769539078	0.10344266798029658
s=0.3	4.2104208416833675	0.11040419032039127
s=0.3	4.228456913827655	0.1175454138482165
s=0.3	4.246492985971944	0.12476999925278864
s=0.3	4.264529058116233	0.1319834659569259
s=0.3	4.2825651302605205	0.13910322647244033
s=0.3	4.30060120240481	0.1460686833359006
s=0.3	4.318637274549099	0.15285000351062808
s=0.3	4.336673346693387	0.1594542516460707
s=0.3	4.354709418837675	0.16592780104104174
s=0.3	4.3727454909819645	0.1723543327155659
s=0.3	4.390781563126253	0.1788482661608637
s=0.3	4.408817635270541	0.185544110228563
s=0.3	4.42685370741483	0.19258290522073113
s=0.3	4.4448897795591185	0.20009751957825556
s=0.3	4.462925851703407	0.20819890689494677
s=0.3	4.480961923847696	0.21696538220496728
s=0.3	4.498997995991984	0.22643648489923615
s=0.3	4.517034068136272	0.23661213067207382
s=0.3	4.5350701402805615	0.2474567151806248
s=0.3	4.55310621242485	0.258906892161718
s=0.3	4.571142284569138	0.2708811714597807
s=0.3	4.589178356713427	0.2832894267065869
s=0.3	4.6072144288577155	0.296040862309754
s=0.3	4.625250501002004	0.3090497898107264
s=0.3	4.643286573146293	0.3222394168982883
s=0.3	4.661322645290581	0.3355444572788798
s=0.3	4.679358717434869	0.3489135183609243
s=0.3	4.697394789579159	0.36231187796113956
s=0.3	4.715430861723447	0.37572456971432444
s=0.3	4.733466933867735	0.3891589461796128
s=0.3	4.751503006012024	0.4026454023876366
s=0.3	4.769539078156313	0.4162349624062171
s=0.3	4.787575150300601	0.4299930216274217
s=0.3	4.80561122244489	0.44398954822294023
s=0.3	4.823647294589179	0.45828715447115825
s=0.3	4.841683366733466	0.4729292602066942
s=0.3	4.859719438877756	0.48793076553224124
s=0.3	4.877755511022045	0.5032731024969731
s=0.3	4.895791583166333	0.5189043772632496
s=0.3	4.913827655310621	0.5347439065142073
s=0.3	4.93186372745491	0.5506892712263783
s=0.3	4.949899799599199	0.5666234846598507
s=0.3	4.967935871743487	0.582420217677835
s=0.3	4.985971943887776	0.5979461570341029
s=0.3	5.004008016032064	0.6130611084034594
s=0.3	5.022044088176353	0.6276178327162256
s=0.3	5.040080160320642	0.6414642687728976
s=0.3	5.05811623246493	0.6544504057701731
s=0.3	5.076152304609218	0.6664406384848025
s=0.3	5.094188376753507	0.6773303585076872
s=0.3	5.112224448897796	0.6870634752187071
s=0.3	5.130260521042084	0.6956462520961677
s=0.3	5.148296593186373	0.7031528337423312
s=0.3	5.166332665330661	0.7097192849747638
s=0.3	5.18436873747495	0.7155255549206374
s=0.3	5.202404809619239	0.7207678125714535
s=0.3	5.220440881763527	0.7256261921502813
s=0.3	5.238476953907816	0.7302343551549553
s=0.3	5.2565130260521045	0.7346569955498716
s=0.3	5.274549098196393	0.7388795553636855
s=0.3	5.292585170340682	0.7428115220277085
s=0.3	5.31062124248497	0.7463015832775127
s=0.3	5.328657314629258	0.7491604843432415
s=0.3	5.3466933867735476	0.751186288820994
s=0.3	5.364729458917836	0.7521870923688341
s=0.3	5.382765531062124	0.751997823038305
s=0.3	5.400801603206413	0.7504899804757765
s=0.3	5.4188376753507015	0.7475752774308816
s=0.3	5.43687374749499	0.7432055130682588
s=0.3	5.454909819639279	0.7373712868239228
s=0.3	5.472945891783567	0.7301013964800044
s=0.3	5.490981963927856	0.7214633423063823
s=0.3	5.509018036072145	0.711563865600267
s=0.3	5.527054108216433	0.7005474629340657
s=0.3	5.545090180360722	0.6885907148624774
s=0.3	5.56312625250501	0.6758911078623506
s=0.3	5.5811623246492985	0.66265054065865
s=0.3	5.599198396793588	0.6490553943851475
s=0.3	5.617234468937876	0.6352563620222518
s=0.3	5.635270541082164	0.6213517601312445
s=0.3	5.653306613226453	0.6073776298841789
s=0.3	5.671342685370742	0.593306712114802
s=0.3	5.68937875751503	0.5790567124408729
s=0.3	5.707414829659319	0.5645066020275831
s=0.3	5.725450901803607	0.5495184080231831
s=0.3	5.7434869739478955	0.5339612483865372
s=0.3	5.761523046092185	0.5177342779998377
s=0.3	5.779559118236473	0.500785609463623
s=0.3	5.797595190380762	0.48312496795081933
s=0.3	5.81563126252505	0.46482867648681353
s=0.3	5.833667334669339	0.4460364568078477
s=0.3	5.851703406813628	0.42694044131993103
s=0.3	5.869739478957916	0.40776770484431374
s=0.3	5.887775551102204	0.3887584816164343
s=0.3	5.9058116232464934	0.370142910752623
s=0.3	5.923847695390782	0.35211948811359955
s=0.3	5.94188376753507	0.3348382487611786
s=0.3	5.959919839679359	0.3183910057759682
s=0.3	5.977955911823647	0.30280980849746775
s=0.3	5.995991983967936	0.2880733732340826
s=0.3	6.014028056112225	0.2741198837188428
s=0.3	6.032064128256513	0.2608635571444861
s=0.3	6.050100200400802	0.24821193482750736
s=0.3	6.0681362725450905	0.23608104656553194
s=0.3	6.086172344689379	0.22440631925835125
s=0.3	6.104208416833668	0.2131481401345439
s=0.3	6.122244488977956	0.20229208201812038
s=0.3	6.140280561122244	0.19184471789544702
s=0.3	6.158316633266534	0.18182654033986734
s=0.3	6.176352705410822	0.1722637054626963
s=0.3	6.19438877755511	0.16318017973313934
s=0.3	6.212424849699399	0.15459148098455988
s=0.3	6.2304609218436875	0.14650069668114216
s=0.3	6.248496993987976	0.13889695142070085
s=0.3	6.266533066132265	0.13175607362258923
s=0.3	6.284569138276553	0.12504293398746308
s=0.3	6.302605210420842	0.1187148128954036
s=0.3	6.320641282565131	0.11272518307764051
s=0.3	6.338677354709419	0.10702742398880391
s=0.3	6.356713426853708	0.10157815769919933
s=0.3	6.374749498997996	0.09634005613457049
s=0.3	6.3927855711422845	0.09128407473610042
s=0.3	6.410821643286574	0.08639110193041277
s=0.3	6.428857715430862	0.08165298847075757
s=0.3	6.44689378757515	0.07707286817008117
s=0.3	6.464929859719439	0.07266464266623865
s=0.3	6.482965931863728	0.06845151223504875
s=0.3	6.501002004008016	0.06446350890183918
s=0.3	6.519038076152305	0.06073412074144011
s=0.3	6.537074148296593	0.05729626036657157
s=0.3	6.5551102204408815	0.05417798721560237
s=0.3	6.573146292585171	0.05139850215814639
s=0.3	6.591182364729459	0.048964962340015364
s=0.3	6.609218436873748	0.04687059709918245
s=0.3	6.627254509018036	0.04509444306656073
s=0.3	6.645290581162325	0.04360277765123235
s=0.3	6.663326653306614	0.04235205214582514
s=0.3	6.681362725450902	0.04129286048471317
s=0.3	6.69939879759519	0.04037428661190279
s=0.3	6.7174348697394795	0.03954790677126606
s=0.3	6.735470941883768	0.03877081509909152
s=0.3	6.753507014028056	0.03800728560829209
s=0.3	6.771543086172345	0.03722902859690873
s=0.3	6.789579158316633	0.03641435322728334
s=0.3	6.807615230460922	0.03554680439105657
s=0.3	6.825651302605211	0.03461391580046539
s=0.3	6.843687374749499	0.033606582171198864
s=0.3	6.861723446893788	0.032519243365550635
s=0.3	6.8797595190380765	0.031350697927556764
s=0.3	6.897795591182365	0.03010505683877008
s=0.3	6.915831663326654	0.028792224911107177
s=0.3	6.933867735470942	0.027427407667839344
s=0.3	6.95190380761523	0.026029451938965383
s=0.3	6.96993987975952	0.024618231390122914
s=0.3	6.987975951903808	0.023211642259528143
s=0.3	7.006012024048096	0.021822955726715165
s=0.3	7.024048096192385	0.020459219410160816
s=0.3	7.0420841683366735	0.01912113111243326
s=0.3	7.060120240480962	0.017804413903629513
s=0.3	7.078156312625251	0.01650232950448024
s=0.3	7.096192384769539	0.015208693608779954
s=0.3	7.114228456913828	0.013920671618362707
s=0.3	7.132264529058117	0.012640740572602465
s=0.3	7.150300601202405	0.011377449119047547
s=0.3	7.168336673346694	0.010144906283600754
s=0.3	7.186372745490982	0.008961196213488454
s=0.3	7.2044088176352705	0.007846091929924208
s=0.3	7.22244488977956	0.006818507635539184
s=0.3	7.240480961923848	0.005894102261583327
s=0.3	7.258517034068136	0.005083361699345732
s=0.3	7.276553106212425	0.004390379138062022
s=0.3	7.294589178356714	0.003812445509400031
s=0.3	7.312625250501002	0.0033404632884809988
s=0.3	7.330661322645291	0.0029601052224021126
s=0.3	7.348697394789579	0.002653553133334358
s=0.3	7.3667334669338675	0.002401576089903546
s=0.3	7.384769539078157	0.00218565564950856
s=0.3	7.402805611222445	0.0019898553887156487
s=0.3	7.420841683366734	0.0018021738896648407
s=0.3	7.438877755511022	0.0016152130843743806
s=0.3	7.456913827655311	0.0014261203327670976
s=0.3	7.4749498997996	0.0012358943938514842
s=0.3	7.492985971943888	0.0010482515126952743
s=0.3	7.511022044088176	0.0008683044825813143
s=0.3	7.5290581162324655	0.0007013055073857342
s=0.3	7.547094188376754	0.0005516500389499049
s=0.3	7.565130260521042	0.00042225318080601196
s=0.3	7.583166332665331	0.00031431776253858907
s=0.3	7.601202404809619	0.0002274362667908505
s=0.3	7.619238476953908	0.00015992155280511209
s=0.3	7.637274549098197	0.00010924737983886325
s=0.3	7.655310621242485	7.249362253440335e-05
s=0.3	7.673346693386774	4.672197803602217e-05
s=0.3	7.6913827655310625	2.9244049251951184e-05
s=0.3	7.709418837675351	1.7775473470855792e-05
s=0.3	7.72745490981964	1.0491852269144118e-05
s=0.3	7.745490981963928	6.013339912257202e-06
s=0.3	7.763527054108216	3.3465789414607533e-06
s=0.3	7.781563126252506	1.8084231144281634e-06
s=0.3	7.799599198396794	9.488697780726471e-07
s=0.3	7.817635270541082	4.834105877198109e-07
s=0.3	7.835671342685371	2.391250759908633e-07
s=0.3	7.8537074148296595	1.1484992150276154e-07
s=0.3	7.871743486973948	5.355877686670432e-08
s=0.3	7.889779559118237	2.425063447476538e-08
s=0.3	7.907815631262525	1.0661209879622853e-08
s=0.3	7.925851703406813	4.550712927153235e-09
s=0.3	7.943887775551103	1.8859957798368135e-09
s=0.3	7.961923847695391	7.589081140852519e-10
s=0.3	7.97995991983968	2.9649940227712496e-10
s=0.3	7.997995991983968	1.1247178480417217e-10
s=0.3	8.016032064128257	4.14235691657797e-11
s=0.3	8.034068136272545	1.481271466015648e-11
s=0.3	8.052104208416834	5.142852523569347e-12
s=0.3	8.070140280561123	1.7336236630926583e-12
s=0.3	8.08817635270541	5.673956438723358e-13
s=0.3	8.1062124248497	1.8030038691170204e-13
s=0.3	8.124248496993989	5.562703164196013e-14
s=0.3	8.142284569138276	1.6662983061666886e-14
s=0.3	8.160320641282565	4.846144198089963e-15
s=0.3	8.178356713426854	1.3684082884409917e-15
s=0.3	8.196392785571142	3.7515428656179013e-16
s=0.3	8.214428857715431	9.985689374212035e-17
s=0.3	8.23246492985972	2.580591017770465e-17
s=0.3	8.250501002004007	6.474889595789236e-18
s=0.3	8.268537074148297	1.5773086279103973e-18
s=0.3	8.286573146292586	3.730535557551964e-19
s=0.3	8.304609218436873	8.566332990265977e-20
s=0.3	8.322645290581162	1.9097963382684e-20
s=0.3	8.340681362725451	4.133772488852906e-21
s=0.3	8.358717434869739	8.687055037871167e-22
s=0.3	8.376753507014028	1.77240981084042e-22
s=0.3	8.394789579158317	3.5109154710207584e-23
s=0.3	8.412825651302605	6.752123054737185e-24
s=0.3	8.430861723446894	1.2607331337523254e-24
s=0.3	8.448897795591183	2.285430035643577e-25
s=0.3	8.46693386773547	4.0222934226889467e-26
s=0.3	8.484969939879761	6.872895438320298e-27
s=0.3	8.503006012024048	1.1401579436026374e-27
s=0.3	8.521042084168336	1.8363215088483515e-28
s=0.3	8.539078156312627	2.871375474752888e-29
s=0.3	8.557114228456914	4.359010958174712e-30
s=0.3	8.575150300601202	6.424536478233292e-31
s=0.3	8.593186372745492	9.192860442088992e-32
s=0.3	8.61122244488978	1.277067162926909e-32
s=0.3	8.629258517034067	1.7223848469573502e-33
s=0.3	8.647294589178358	2.2552735915883986e-34
s=0.3	8.665330661322646	2.866949592497479e-35
s=0.3	8.683366733466933	3.538277394278092e-36
s=0.3	8.701402805611224	4.239492983254432e-37
s=0.3	8.719438877755511	4.931572488856292e-38
s=0.3	8.737474949899799	5.569364273924177e-39
s=0.3	8.75551102204409	6.106238845265262e-40
s=0.3	8.773547094188377	6.499638134393775e-41
s=0.3	8.791583166332666	6.716624579856701e-42
s=0.3	8.809619238476955	6.738430705242574e-43
s=0.3	8.827655310621243	6.563138298287649e-44
s=0.3	8.845691382765532	6.205956887701254e-45
s=0.3	8.86372745490982	5.6970454696711175e-46
s=0.3	8.881763527054108	5.077310054517695e-47
s=0.3	8.899799599198397	4.392988829494075e-48
s=0.3	8.917835671342687	3.6900163016515036e-49
s=0.3	8.935871743486974	3.00910686611854e-50
s=0.3	8.953907815631263	2.3822506814170577e-51
s=0.3	8.971943887775552	1.8309531040109014e-52
s=0.3	8.98997995991984	1.3661748860986603e-53
s=0.3	9.008016032064129	9.896328520670283e-55
s=0.3	9.026052104208418	6.959532455622768e-56
s=0.3	9.044088176352705	4.7514221257372944e-57
s=0.3	9.062124248496994	3.149228726868823e-58
s=0.3	9.080160320641284	2.0263818563290074e-59
s=0.3	9.098196392785571	1.2658269445505245e-60
s=0.3	9.11623246492986	7.676492438595112e-62
s=0.3	9.13426853707415	4.5194569070258083e-63
s=0.3	9.152304609218437	2.583117168373048e-64
s=0.3	9.170340681362726	1.4332960547529466e-65
s=0.3	9.188376753507015	7.720779848164532e-67
s=0.3	9.206412825651302	4.037564075553269e-68
s=0.3	9.224448897795591	2.0497940196672112e-69
s=0.3	9.24248496993988	1.0102598700000365e-70
s=0.3	9.260521042084168	4.833788330623402e-72
s=0.3	9.278557114228457	2.2452948079113905e-73
s=0.3	9.296593186372746	1.012488060933369e-74
s=0.3	9.314629258517034	4.432378438914996e-76
s=0.3	9.332665330661323	1.8837086765079747e-77
s=0.3	9.350701402805612	7.771775220014802e-79
s=0.3	9.3687374749499	3.1128337615494896e-80
s=0.3	9.386773547094188	1.2103764170172682e-81
s=0.3	9.404809619238478	4.56891879702683e-83
s=0.3	9.422845691382767	1.6743048212271779e-84
s=0.3	9.440881763527054	5.9563933195051814e-86
s=0.3	9.458917835671343	2.0571199558888735e-87
s=0.3	9.476953907815632	6.897043125768978e-89
s=0.3	9.49498997995992	2.244879397557571e-90
s=0.3	9.513026052104209	7.093319408733515e-92
s=0.3	9.531062124248498	2.1758659534099934e-93
s=0.3	9.549098196392785	6.479486229354947e-95
s=0.3	9.567134268537075	1.873158482501585e-96
s=0.3	9.585170340681364	5.25694827022001e-98
s=0.3	9.603206412825651	1.4322466959865189e-99
s=0.3	9.62124248496994	3.7881452625527736e-101
s=0.3	9.63927855711423	9.72657232274346e-103
s=0.3	9.657314629258517	2.424471897979738e-104
s=0.3	9.675350701402806	5.866760657514004e-106
s=0.3	9.693386773547095	1.3781713573821998e-107
s=0.3	9.711422845691382	3.14290647183558e-109
s=0.3	9.729458917835672	6.957974712251199e-111
s=0.3	9.74749498997996	1.4953992357195e-112
s=0.3	9.765531062124248	3.119996855346841e-114
s=0.3	9.783567134268537	6.31936778081658e-116
s=0.3	9.801603206412826	1.2425542682470238e-117
s=0.3	9.819639278557114	2.371805919939109e-119
s=0.3	9.837675350701403	4.395059684100871e-121
s=0.3	9.855711422845692	7.906277468989451e-123
s=0.3	9.87374749498998	1.3807046223244575e-124
s=0.3	9.891783567134269	2.3407270246625353e-126
s=0.3	9.909819639278558	3.8523154198265474e-128
s=0.3	9.927855711422845	6.154798067106e-130
s=0.3	9.945891783567134	9.546111515840078e-132
s=0.3	9.963927855711423	1.4373407974091839e-133
s=0.3	9.981963927855713	2.1009387472876774e-135
[truncated: 3,001 more rows]
