# Supplementary material for: Strong positive selection biases identity-by-descent-based inferences of recent demography and population structure in Plasmodium falciparum
Source: Nat Commun. 2024 Mar 20;15:2499. doi: 10.1038/s41467-024-46659-0 (PMC10954658; doi:10.1038/s41467-024-46659-0)
Supplement: Supplementary file 6 — Source Data File [file 41467_2024_46659_MOESM6_ESM.zip › Supplementary_Figure3/suppl_fig3_col5_popsize.csv]

GEN	NE	LWR-95%CI	UPR-95%CI	Group	Correction
0	995.0	915.0	1080.0	Neutral	orig
1	1005.0	940.0	1070.0	Neutral	orig
2	1015.0	965.0	1065.0	Neutral	orig
3	1025.0	990.0	1060.0	Neutral	orig
4	1035.0	1012.5	1057.5	Neutral	orig
5	1045.0	1022.5	1072.5	Neutral	orig
6	1055.0	1022.5	1092.5	Neutral	orig
7	1065.0	1022.5	1130.0	Neutral	orig
8	1077.5	1025.0	1152.5	Neutral	orig
9	1087.5	1030.0	1172.5	Neutral	orig
10	1100.0	1040.0	1187.5	Neutral	orig
11	1110.0	1050.0	1200.0	Neutral	orig
12	1125.0	1065.0	1207.5	Neutral	orig
13	1137.5	1082.5	1212.5	Neutral	orig
14	1155.0	1095.0	1215.0	Neutral	orig
15	1170.0	1122.5	1225.0	Neutral	orig
16	1190.0	1135.0	1237.5	Neutral	orig
17	1210.0	1152.5	1255.0	Neutral	orig
18	1230.0	1157.5	1272.5	Neutral	orig
19	1252.5	1165.0	1302.5	Neutral	orig
20	1275.0	1177.5	1332.5	Neutral	orig
21	1300.0	1192.5	1377.5	Neutral	orig
22	1322.5	1210.0	1422.5	Neutral	orig
23	1345.0	1222.5	1452.5	Neutral	orig
24	1370.0	1237.5	1480.0	Neutral	orig
25	1392.5	1255.0	1507.5	Neutral	orig
26	1415.0	1272.5	1532.5	Neutral	orig
27	1435.0	1290.0	1555.0	Neutral	orig
28	1455.0	1310.0	1575.0	Neutral	orig
29	1475.0	1332.5	1590.0	Neutral	orig
30	1495.0	1355.0	1605.0	Neutral	orig
31	1512.5	1377.5	1615.0	Neutral	orig
32	1530.0	1402.5	1625.0	Neutral	orig
33	1545.0	1425.0	1632.5	Neutral	orig
34	1560.0	1450.0	1647.5	Neutral	orig
35	1575.0	1475.0	1665.0	Neutral	orig
36	1590.0	1500.0	1680.0	Neutral	orig
37	1602.5	1525.0	1692.5	Neutral	orig
38	1615.0	1550.0	1705.0	Neutral	orig
39	1627.5	1567.5	1717.5	Neutral	orig
40	1640.0	1587.5	1727.5	Neutral	orig
41	1652.5	1597.5	1737.5	Neutral	orig
42	1665.0	1610.0	1745.0	Neutral	orig
43	1675.0	1622.5	1752.5	Neutral	orig
44	1687.5	1635.0	1765.0	Neutral	orig
45	1700.0	1642.5	1782.5	Neutral	orig
46	1710.0	1655.0	1802.5	Neutral	orig
47	1722.5	1662.5	1825.0	Neutral	orig
48	1735.0	1667.5	1847.5	Neutral	orig
49	1747.5	1672.5	1867.5	Neutral	orig
50	1760.0	1680.0	1890.0	Neutral	orig
51	1772.5	1687.5	1910.0	Neutral	orig
52	1785.0	1695.0	1932.5	Neutral	orig
53	1797.5	1702.5	1957.5	Neutral	orig
54	1812.5	1710.0	1982.5	Neutral	orig
55	1825.0	1717.5	2007.5	Neutral	orig
56	1840.0	1727.5	2030.0	Neutral	orig
57	1855.0	1740.0	2055.0	Neutral	orig
58	1870.0	1752.5	2080.0	Neutral	orig
59	1885.0	1762.5	2105.0	Neutral	orig
60	1902.5	1772.5	2127.5	Neutral	orig
61	1917.5	1785.0	2152.5	Neutral	orig
62	1935.0	1800.0	2177.5	Neutral	orig
63	1952.5	1812.5	2200.0	Neutral	orig
64	1972.5	1827.5	2225.0	Neutral	orig
65	1990.0	1842.5	2247.5	Neutral	orig
66	2010.0	1860.0	2272.5	Neutral	orig
67	2030.0	1877.5	2295.0	Neutral	orig
68	2050.0	1897.5	2320.0	Neutral	orig
69	2070.0	1920.0	2342.5	Neutral	orig
70	2092.5	1940.0	2367.5	Neutral	orig
71	2112.5	1962.5	2387.5	Neutral	orig
72	2137.5	1987.5	2410.0	Neutral	orig
73	2160.0	2012.5	2430.0	Neutral	orig
74	2182.5	2037.5	2452.5	Neutral	orig
75	2207.5	2060.0	2472.5	Neutral	orig
76	2232.5	2085.0	2495.0	Neutral	orig
77	2260.0	2117.5	2525.0	Neutral	orig
78	2285.0	2152.5	2525.0	Neutral	orig
79	2312.5	2190.0	2550.0	Neutral	orig
80	2340.0	2227.5	2575.0	Neutral	orig
81	2370.0	2250.0	2600.0	Neutral	orig
82	2397.5	2275.0	2625.0	Neutral	orig
83	2427.5	2300.0	2650.0	Neutral	orig
84	2460.0	2325.0	2675.0	Neutral	orig
85	2490.0	2350.0	2700.0	Neutral	orig
86	2525.0	2377.5	2725.0	Neutral	orig
87	2550.0	2405.0	2750.0	Neutral	orig
88	2600.0	2435.0	2775.0	Neutral	orig
89	2625.0	2462.5	2800.0	Neutral	orig
90	2650.0	2492.5	2825.0	Neutral	orig
91	2700.0	2525.0	2850.0	Neutral	orig
92	2725.0	2550.0	2900.0	Neutral	orig
93	2775.0	2575.0	2950.0	Neutral	orig
94	2800.0	2625.0	3025.0	Neutral	orig
95	2850.0	2650.0	3075.0	Neutral	orig
96	2900.0	2675.0	3125.0	Neutral	orig
97	2925.0	2725.0	3175.0	Neutral	orig
98	2975.0	2725.0	3250.0	Neutral	orig
99	3025.0	2750.0	3300.0	Neutral	orig
100	3075.0	2775.0	3375.0	Neutral	orig
0	995.0	915.0	1080.0	Neutral	rmpeaks
1	1005.0	940.0	1070.0	Neutral	rmpeaks
2	1015.0	965.0	1065.0	Neutral	rmpeaks
3	1025.0	990.0	1060.0	Neutral	rmpeaks
4	1035.0	1012.5	1057.5	Neutral	rmpeaks
5	1045.0	1022.5	1072.5	Neutral	rmpeaks
6	1055.0	1022.5	1092.5	Neutral	rmpeaks
7	1065.0	1022.5	1130.0	Neutral	rmpeaks
8	1077.5	1025.0	1152.5	Neutral	rmpeaks
9	1087.5	1030.0	1172.5	Neutral	rmpeaks
10	1100.0	1040.0	1187.5	Neutral	rmpeaks
11	1110.0	1050.0	1200.0	Neutral	rmpeaks
12	1125.0	1065.0	1207.5	Neutral	rmpeaks
13	1137.5	1082.5	1212.5	Neutral	rmpeaks
14	1155.0	1095.0	1215.0	Neutral	rmpeaks
15	1170.0	1122.5	1225.0	Neutral	rmpeaks
16	1190.0	1135.0	1237.5	Neutral	rmpeaks
17	1210.0	1152.5	1255.0	Neutral	rmpeaks
18	1230.0	1157.5	1272.5	Neutral	rmpeaks
19	1252.5	1165.0	1302.5	Neutral	rmpeaks
20	1275.0	1177.5	1332.5	Neutral	rmpeaks
21	1300.0	1192.5	1377.5	Neutral	rmpeaks
22	1322.5	1210.0	1422.5	Neutral	rmpeaks
23	1345.0	1222.5	1452.5	Neutral	rmpeaks
24	1370.0	1237.5	1480.0	Neutral	rmpeaks
25	1392.5	1255.0	1507.5	Neutral	rmpeaks
26	1415.0	1272.5	1532.5	Neutral	rmpeaks
27	1435.0	1290.0	1555.0	Neutral	rmpeaks
28	1455.0	1310.0	1575.0	Neutral	rmpeaks
29	1475.0	1332.5	1590.0	Neutral	rmpeaks
30	1495.0	1355.0	1605.0	Neutral	rmpeaks
31	1512.5	1377.5	1615.0	Neutral	rmpeaks
32	1530.0	1402.5	1625.0	Neutral	rmpeaks
33	1545.0	1425.0	1632.5	Neutral	rmpeaks
34	1560.0	1450.0	1647.5	Neutral	rmpeaks
35	1575.0	1475.0	1665.0	Neutral	rmpeaks
36	1590.0	1500.0	1680.0	Neutral	rmpeaks
37	1602.5	1525.0	1692.5	Neutral	rmpeaks
38	1615.0	1550.0	1705.0	Neutral	rmpeaks
39	1627.5	1567.5	1717.5	Neutral	rmpeaks
40	1640.0	1587.5	1727.5	Neutral	rmpeaks
41	1652.5	1597.5	1737.5	Neutral	rmpeaks
42	1665.0	1610.0	1745.0	Neutral	rmpeaks
43	1675.0	1622.5	1752.5	Neutral	rmpeaks
44	1687.5	1635.0	1765.0	Neutral	rmpeaks
45	1700.0	1642.5	1782.5	Neutral	rmpeaks
46	1710.0	1655.0	1802.5	Neutral	rmpeaks
47	1722.5	1662.5	1825.0	Neutral	rmpeaks
48	1735.0	1667.5	1847.5	Neutral	rmpeaks
49	1747.5	1672.5	1867.5	Neutral	rmpeaks
50	1760.0	1680.0	1890.0	Neutral	rmpeaks
51	1772.5	1687.5	1910.0	Neutral	rmpeaks
52	1785.0	1695.0	1932.5	Neutral	rmpeaks
53	1797.5	1702.5	1957.5	Neutral	rmpeaks
54	1812.5	1710.0	1982.5	Neutral	rmpeaks
55	1825.0	1717.5	2007.5	Neutral	rmpeaks
56	1840.0	1727.5	2030.0	Neutral	rmpeaks
57	1855.0	1740.0	2055.0	Neutral	rmpeaks
58	1870.0	1752.5	2080.0	Neutral	rmpeaks
59	1885.0	1762.5	2105.0	Neutral	rmpeaks
60	1902.5	1772.5	2127.5	Neutral	rmpeaks
61	1917.5	1785.0	2152.5	Neutral	rmpeaks
62	1935.0	1800.0	2177.5	Neutral	rmpeaks
63	1952.5	1812.5	2200.0	Neutral	rmpeaks
64	1972.5	1827.5	2225.0	Neutral	rmpeaks
65	1990.0	1842.5	2247.5	Neutral	rmpeaks
66	2010.0	1860.0	2272.5	Neutral	rmpeaks
67	2030.0	1877.5	2295.0	Neutral	rmpeaks
68	2050.0	1897.5	2320.0	Neutral	rmpeaks
69	2070.0	1920.0	2342.5	Neutral	rmpeaks
70	2092.5	1940.0	2367.5	Neutral	rmpeaks
71	2112.5	1962.5	2387.5	Neutral	rmpeaks
72	2137.5	1987.5	2410.0	Neutral	rmpeaks
73	2160.0	2012.5	2430.0	Neutral	rmpeaks
74	2182.5	2037.5	2452.5	Neutral	rmpeaks
75	2207.5	2060.0	2472.5	Neutral	rmpeaks
76	2232.5	2085.0	2495.0	Neutral	rmpeaks
77	2260.0	2117.5	2525.0	Neutral	rmpeaks
78	2285.0	2152.5	2525.0	Neutral	rmpeaks
79	2312.5	2190.0	2550.0	Neutral	rmpeaks
80	2340.0	2227.5	2575.0	Neutral	rmpeaks
81	2370.0	2250.0	2600.0	Neutral	rmpeaks
82	2397.5	2275.0	2625.0	Neutral	rmpeaks
83	2427.5	2300.0	2650.0	Neutral	rmpeaks
84	2460.0	2325.0	2675.0	Neutral	rmpeaks
85	2490.0	2350.0	2700.0	Neutral	rmpeaks
86	2525.0	2377.5	2725.0	Neutral	rmpeaks
87	2550.0	2405.0	2750.0	Neutral	rmpeaks
88	2600.0	2435.0	2775.0	Neutral	rmpeaks
89	2625.0	2462.5	2800.0	Neutral	rmpeaks
90	2650.0	2492.5	2825.0	Neutral	rmpeaks
91	2700.0	2525.0	2850.0	Neutral	rmpeaks
92	2725.0	2550.0	2900.0	Neutral	rmpeaks
93	2775.0	2575.0	2950.0	Neutral	rmpeaks
94	2800.0	2625.0	3025.0	Neutral	rmpeaks
95	2850.0	2650.0	3075.0	Neutral	rmpeaks
96	2900.0	2675.0	3125.0	Neutral	rmpeaks
97	2925.0	2725.0	3175.0	Neutral	rmpeaks
98	2975.0	2725.0	3250.0	Neutral	rmpeaks
99	3025.0	2750.0	3300.0	Neutral	rmpeaks
100	3075.0	2775.0	3375.0	Neutral	rmpeaks
0	1000.0	932.5	1062.5	s=0.1	orig
1	1012.5	955.0	1070.0	s=0.1	orig
2	1027.5	977.5	1075.0	s=0.1	orig
3	1042.5	992.5	1082.5	s=0.1	orig
4	1057.5	1007.5	1090.0	s=0.1	orig
5	1072.5	1022.5	1102.5	s=0.1	orig
6	1087.5	1035.0	1120.0	s=0.1	orig
7	1102.5	1045.0	1142.5	s=0.1	orig
8	1117.5	1060.0	1162.5	s=0.1	orig
9	1135.0	1070.0	1182.5	s=0.1	orig
10	1150.0	1077.5	1205.0	s=0.1	orig
11	1162.5	1087.5	1222.5	s=0.1	orig
12	1175.0	1097.5	1235.0	s=0.1	orig
13	1182.5	1107.5	1245.0	s=0.1	orig
14	1190.0	1120.0	1252.5	s=0.1	orig
15	1197.5	1127.5	1257.5	s=0.1	orig
16	1200.0	1135.0	1267.5	s=0.1	orig
17	1202.5	1145.0	1270.0	s=0.1	orig
18	1207.5	1152.5	1277.5	s=0.1	orig
19	1210.0	1162.5	1285.0	s=0.1	orig
20	1217.5	1172.5	1292.5	s=0.1	orig
21	1225.0	1182.5	1300.0	s=0.1	orig
22	1232.5	1192.5	1305.0	s=0.1	orig
23	1242.5	1197.5	1312.5	s=0.1	orig
24	1252.5	1205.0	1322.5	s=0.1	orig
25	1265.0	1215.0	1332.5	s=0.1	orig
26	1277.5	1225.0	1342.5	s=0.1	orig
27	1290.0	1235.0	1350.0	s=0.1	orig
28	1305.0	1247.5	1360.0	s=0.1	orig
29	1320.0	1262.5	1370.0	s=0.1	orig
30	1335.0	1272.5	1387.5	s=0.1	orig
31	1352.5	1282.5	1407.5	s=0.1	orig
32	1370.0	1295.0	1422.5	s=0.1	orig
33	1387.5	1307.5	1445.0	s=0.1	orig
34	1407.5	1322.5	1467.5	s=0.1	orig
35	1427.5	1335.0	1492.5	s=0.1	orig
36	1447.5	1352.5	1517.5	s=0.1	orig
37	1467.5	1367.5	1545.0	s=0.1	orig
38	1490.0	1382.5	1572.5	s=0.1	orig
39	1512.5	1400.0	1600.0	s=0.1	orig
40	1535.0	1417.5	1630.0	s=0.1	orig
41	1557.5	1437.5	1657.5	s=0.1	orig
42	1582.5	1452.5	1687.5	s=0.1	orig
43	1607.5	1470.0	1717.5	s=0.1	orig
44	1632.5	1487.5	1747.5	s=0.1	orig
45	1657.5	1507.5	1777.5	s=0.1	orig
46	1685.0	1525.0	1807.5	s=0.1	orig
47	1712.5	1545.0	1837.5	s=0.1	orig
48	1740.0	1565.0	1867.5	s=0.1	orig
49	1767.5	1587.5	1895.0	s=0.1	orig
50	1795.0	1610.0	1925.0	s=0.1	orig
51	1825.0	1637.5	1955.0	s=0.1	orig
52	1852.5	1665.0	1982.5	s=0.1	orig
53	1882.5	1695.0	2012.5	s=0.1	orig
54	1912.5	1725.0	2042.5	s=0.1	orig
55	1942.5	1755.0	2072.5	s=0.1	orig
56	1975.0	1787.5	2105.0	s=0.1	orig
57	2005.0	1822.5	2137.5	s=0.1	orig
58	2037.5	1855.0	2167.5	s=0.1	orig
59	2067.5	1890.0	2200.0	s=0.1	orig
60	2100.0	1927.5	2230.0	s=0.1	orig
61	2132.5	1965.0	2262.5	s=0.1	orig
62	2165.0	2002.5	2295.0	s=0.1	orig
63	2197.5	2040.0	2325.0	s=0.1	orig
64	2232.5	2077.5	2360.0	s=0.1	orig
65	2265.0	2117.5	2390.0	s=0.1	orig
66	2300.0	2155.0	2420.0	s=0.1	orig
67	2332.5	2190.0	2455.0	s=0.1	orig
68	2367.5	2227.5	2495.0	s=0.1	orig
69	2402.5	2262.5	2525.0	s=0.1	orig
70	2437.5	2300.0	2575.0	s=0.1	orig
71	2472.5	2337.5	2600.0	s=0.1	orig
72	2500.0	2375.0	2625.0	s=0.1	orig
73	2550.0	2415.0	2675.0	s=0.1	orig
74	2575.0	2455.0	2700.0	s=0.1	orig
75	2625.0	2487.5	2725.0	s=0.1	orig
76	2650.0	2525.0	2775.0	s=0.1	orig
77	2675.0	2550.0	2825.0	s=0.1	orig
78	2725.0	2575.0	2875.0	s=0.1	orig
79	2750.0	2625.0	2950.0	s=0.1	orig
80	2800.0	2650.0	3000.0	s=0.1	orig
81	2825.0	2675.0	3025.0	s=0.1	orig
82	2875.0	2700.0	3075.0	s=0.1	orig
83	2900.0	2725.0	3125.0	s=0.1	orig
84	2950.0	2750.0	3150.0	s=0.1	orig
85	2975.0	2775.0	3225.0	s=0.1	orig
86	3025.0	2800.0	3275.0	s=0.1	orig
87	3050.0	2825.0	3350.0	s=0.1	orig
88	3100.0	2850.0	3425.0	s=0.1	orig
89	3125.0	2875.0	3500.0	s=0.1	orig
90	3175.0	2900.0	3600.0	s=0.1	orig
91	3200.0	2925.0	3675.0	s=0.1	orig
92	3225.0	2950.0	3750.0	s=0.1	orig
93	3275.0	2975.0	3850.0	s=0.1	orig
94	3300.0	3000.0	3950.0	s=0.1	orig
95	3350.0	3025.0	4025.0	s=0.1	orig
96	3375.0	3050.0	4125.0	s=0.1	orig
97	3425.0	3075.0	4200.0	s=0.1	orig
98	3450.0	3100.0	4300.0	s=0.1	orig
99	3500.0	3125.0	4375.0	s=0.1	orig
100	3525.0	3150.0	4475.0	s=0.1	orig
0	1000.0	932.5	1062.5	s=0.1	rmpeaks
1	1012.5	955.0	1070.0	s=0.1	rmpeaks
2	1027.5	977.5	1075.0	s=0.1	rmpeaks
3	1042.5	992.5	1082.5	s=0.1	rmpeaks
4	1057.5	1007.5	1090.0	s=0.1	rmpeaks
5	1072.5	1022.5	1102.5	s=0.1	rmpeaks
6	1087.5	1035.0	1120.0	s=0.1	rmpeaks
7	1102.5	1045.0	1142.5	s=0.1	rmpeaks
8	1117.5	1060.0	1162.5	s=0.1	rmpeaks
9	1135.0	1070.0	1182.5	s=0.1	rmpeaks
10	1150.0	1077.5	1205.0	s=0.1	rmpeaks
11	1162.5	1087.5	1222.5	s=0.1	rmpeaks
12	1175.0	1097.5	1235.0	s=0.1	rmpeaks
13	1182.5	1107.5	1245.0	s=0.1	rmpeaks
14	1190.0	1120.0	1252.5	s=0.1	rmpeaks
15	1197.5	1127.5	1257.5	s=0.1	rmpeaks
16	1200.0	1135.0	1267.5	s=0.1	rmpeaks
17	1202.5	1145.0	1270.0	s=0.1	rmpeaks
18	1207.5	1152.5	1277.5	s=0.1	rmpeaks
19	1210.0	1162.5	1285.0	s=0.1	rmpeaks
20	1217.5	1172.5	1292.5	s=0.1	rmpeaks
21	1225.0	1182.5	1300.0	s=0.1	rmpeaks
22	1232.5	1192.5	1305.0	s=0.1	rmpeaks
23	1242.5	1197.5	1312.5	s=0.1	rmpeaks
24	1252.5	1205.0	1322.5	s=0.1	rmpeaks
25	1265.0	1215.0	1332.5	s=0.1	rmpeaks
26	1277.5	1225.0	1342.5	s=0.1	rmpeaks
27	1290.0	1235.0	1350.0	s=0.1	rmpeaks
28	1305.0	1247.5	1360.0	s=0.1	rmpeaks
29	1320.0	1262.5	1370.0	s=0.1	rmpeaks
30	1335.0	1272.5	1387.5	s=0.1	rmpeaks
31	1352.5	1282.5	1407.5	s=0.1	rmpeaks
32	1370.0	1295.0	1422.5	s=0.1	rmpeaks
33	1387.5	1307.5	1445.0	s=0.1	rmpeaks
34	1407.5	1322.5	1467.5	s=0.1	rmpeaks
35	1427.5	1335.0	1492.5	s=0.1	rmpeaks
36	1447.5	1352.5	1517.5	s=0.1	rmpeaks
37	1467.5	1367.5	1545.0	s=0.1	rmpeaks
38	1490.0	1382.5	1572.5	s=0.1	rmpeaks
39	1512.5	1400.0	1600.0	s=0.1	rmpeaks
40	1535.0	1417.5	1630.0	s=0.1	rmpeaks
41	1557.5	1437.5	1657.5	s=0.1	rmpeaks
42	1582.5	1452.5	1687.5	s=0.1	rmpeaks
43	1607.5	1470.0	1717.5	s=0.1	rmpeaks
44	1632.5	1487.5	1747.5	s=0.1	rmpeaks
45	1657.5	1507.5	1777.5	s=0.1	rmpeaks
46	1685.0	1525.0	1807.5	s=0.1	rmpeaks
47	1712.5	1545.0	1837.5	s=0.1	rmpeaks
48	1740.0	1565.0	1867.5	s=0.1	rmpeaks
49	1767.5	1587.5	1895.0	s=0.1	rmpeaks
50	1795.0	1610.0	1925.0	s=0.1	rmpeaks
51	1825.0	1637.5	1955.0	s=0.1	rmpeaks
52	1852.5	1665.0	1982.5	s=0.1	rmpeaks
53	1882.5	1695.0	2012.5	s=0.1	rmpeaks
54	1912.5	1725.0	2042.5	s=0.1	rmpeaks
55	1942.5	1755.0	2072.5	s=0.1	rmpeaks
56	1975.0	1787.5	2105.0	s=0.1	rmpeaks
57	2005.0	1822.5	2137.5	s=0.1	rmpeaks
58	2037.5	1855.0	2167.5	s=0.1	rmpeaks
59	2067.5	1890.0	2200.0	s=0.1	rmpeaks
60	2100.0	1927.5	2230.0	s=0.1	rmpeaks
61	2132.5	1965.0	2262.5	s=0.1	rmpeaks
62	2165.0	2002.5	2295.0	s=0.1	rmpeaks
63	2197.5	2040.0	2325.0	s=0.1	rmpeaks
64	2232.5	2077.5	2360.0	s=0.1	rmpeaks
65	2265.0	2117.5	2390.0	s=0.1	rmpeaks
66	2300.0	2155.0	2420.0	s=0.1	rmpeaks
67	2332.5	2190.0	2455.0	s=0.1	rmpeaks
68	2367.5	2227.5	2495.0	s=0.1	rmpeaks
69	2402.5	2262.5	2525.0	s=0.1	rmpeaks
70	2437.5	2300.0	2575.0	s=0.1	rmpeaks
71	2472.5	2337.5	2600.0	s=0.1	rmpeaks
72	2500.0	2375.0	2625.0	s=0.1	rmpeaks
73	2550.0	2415.0	2675.0	s=0.1	rmpeaks
74	2575.0	2455.0	2700.0	s=0.1	rmpeaks
75	2625.0	2487.5	2725.0	s=0.1	rmpeaks
76	2650.0	2525.0	2775.0	s=0.1	rmpeaks
77	2675.0	2550.0	2825.0	s=0.1	rmpeaks
78	2725.0	2575.0	2875.0	s=0.1	rmpeaks
79	2750.0	2625.0	2950.0	s=0.1	rmpeaks
80	2800.0	2650.0	3000.0	s=0.1	rmpeaks
81	2825.0	2675.0	3025.0	s=0.1	rmpeaks
82	2875.0	2700.0	3075.0	s=0.1	rmpeaks
83	2900.0	2725.0	3125.0	s=0.1	rmpeaks
84	2950.0	2750.0	3150.0	s=0.1	rmpeaks
85	2975.0	2775.0	3225.0	s=0.1	rmpeaks
86	3025.0	2800.0	3275.0	s=0.1	rmpeaks
87	3050.0	2825.0	3350.0	s=0.1	rmpeaks
88	3100.0	2850.0	3425.0	s=0.1	rmpeaks
89	3125.0	2875.0	3500.0	s=0.1	rmpeaks
90	3175.0	2900.0	3600.0	s=0.1	rmpeaks
91	3200.0	2925.0	3675.0	s=0.1	rmpeaks
92	3225.0	2950.0	3750.0	s=0.1	rmpeaks
93	3275.0	2975.0	3850.0	s=0.1	rmpeaks
94	3300.0	3000.0	3950.0	s=0.1	rmpeaks
95	3350.0	3025.0	4025.0	s=0.1	rmpeaks
96	3375.0	3050.0	4125.0	s=0.1	rmpeaks
97	3425.0	3075.0	4200.0	s=0.1	rmpeaks
98	3450.0	3100.0	4300.0	s=0.1	rmpeaks
99	3500.0	3125.0	4375.0	s=0.1	rmpeaks
100	3525.0	3150.0	4475.0	s=0.1	rmpeaks
0	1072.5	980.0	1140.0	s=0.2	orig
1	1060.0	987.5	1122.5	s=0.2	orig
2	1047.5	995.0	1100.0	s=0.2	orig
3	1037.5	997.5	1077.5	s=0.2	orig
4	1025.0	987.5	1057.5	s=0.2	orig
5	1015.0	982.5	1042.5	s=0.2	orig
6	1002.5	980.0	1037.5	s=0.2	orig
7	990.0	960.0	1030.0	s=0.2	orig
8	987.5	950.0	1037.5	s=0.2	orig
9	992.5	950.0	1047.5	s=0.2	orig
10	1005.0	960.0	1057.5	s=0.2	orig
11	1025.0	975.0	1077.5	s=0.2	orig
12	1047.5	992.5	1090.0	s=0.2	orig
13	1072.5	1005.0	1120.0	s=0.2	orig
14	1100.0	1017.5	1152.5	s=0.2	orig
15	1130.0	1035.0	1187.5	s=0.2	orig
16	1155.0	1047.5	1227.5	s=0.2	orig
17	1180.0	1062.5	1265.0	s=0.2	orig
18	1197.5	1077.5	1285.0	s=0.2	orig
19	1210.0	1095.0	1307.5	s=0.2	orig
20	1222.5	1110.0	1320.0	s=0.2	orig
21	1235.0	1127.5	1330.0	s=0.2	orig
22	1245.0	1140.0	1337.5	s=0.2	orig
23	1257.5	1145.0	1345.0	s=0.2	orig
24	1267.5	1152.5	1352.5	s=0.2	orig
25	1277.5	1160.0	1360.0	s=0.2	orig
26	1290.0	1167.5	1365.0	s=0.2	orig
27	1302.5	1182.5	1372.5	s=0.2	orig
28	1315.0	1202.5	1382.5	s=0.2	orig
29	1327.5	1225.0	1392.5	s=0.2	orig
30	1340.0	1235.0	1415.0	s=0.2	orig
31	1352.5	1247.5	1430.0	s=0.2	orig
32	1365.0	1257.5	1452.5	s=0.2	orig
33	1380.0	1272.5	1477.5	s=0.2	orig
34	1395.0	1287.5	1502.5	s=0.2	orig
35	1412.5	1305.0	1525.0	s=0.2	orig
36	1430.0	1322.5	1550.0	s=0.2	orig
37	1447.5	1340.0	1575.0	s=0.2	orig
38	1465.0	1352.5	1597.5	s=0.2	orig
39	1482.5	1367.5	1622.5	s=0.2	orig
40	1500.0	1382.5	1647.5	s=0.2	orig
41	1520.0	1400.0	1672.5	s=0.2	orig
42	1540.0	1417.5	1697.5	s=0.2	orig
43	1562.5	1440.0	1720.0	s=0.2	orig
44	1585.0	1460.0	1745.0	s=0.2	orig
45	1607.5	1482.5	1770.0	s=0.2	orig
46	1627.5	1505.0	1792.5	s=0.2	orig
47	1650.0	1530.0	1817.5	s=0.2	orig
48	1672.5	1552.5	1840.0	s=0.2	orig
49	1697.5	1577.5	1867.5	s=0.2	orig
50	1720.0	1602.5	1895.0	s=0.2	orig
51	1745.0	1625.0	1920.0	s=0.2	orig
52	1770.0	1650.0	1947.5	s=0.2	orig
53	1795.0	1675.0	1972.5	s=0.2	orig
54	1820.0	1700.0	2000.0	s=0.2	orig
55	1845.0	1725.0	2025.0	s=0.2	orig
56	1870.0	1750.0	2050.0	s=0.2	orig
57	1895.0	1775.0	2075.0	s=0.2	orig
58	1920.0	1800.0	2102.5	s=0.2	orig
59	1947.5	1825.0	2130.0	s=0.2	orig
60	1972.5	1855.0	2155.0	s=0.2	orig
61	2000.0	1882.5	2182.5	s=0.2	orig
62	2027.5	1910.0	2202.5	s=0.2	orig
63	2052.5	1940.0	2227.5	s=0.2	orig
64	2080.0	1967.5	2257.5	s=0.2	orig
65	2107.5	1997.5	2282.5	s=0.2	orig
66	2135.0	2030.0	2305.0	s=0.2	orig
67	2162.5	2060.0	2335.0	s=0.2	orig
68	2190.0	2092.5	2372.5	s=0.2	orig
69	2217.5	2127.5	2410.0	s=0.2	orig
70	2245.0	2150.0	2450.0	s=0.2	orig
71	2275.0	2170.0	2480.0	s=0.2	orig
72	2302.5	2195.0	2500.0	s=0.2	orig
73	2330.0	2222.5	2550.0	s=0.2	orig
74	2360.0	2252.5	2575.0	s=0.2	orig
75	2387.5	2275.0	2625.0	s=0.2	orig
76	2417.5	2295.0	2650.0	s=0.2	orig
77	2445.0	2315.0	2700.0	s=0.2	orig
78	2475.0	2332.5	2725.0	s=0.2	orig
79	2500.0	2352.5	2775.0	s=0.2	orig
80	2525.0	2372.5	2825.0	s=0.2	orig
81	2575.0	2390.0	2875.0	s=0.2	orig
82	2600.0	2410.0	2925.0	s=0.2	orig
83	2625.0	2430.0	2975.0	s=0.2	orig
84	2650.0	2450.0	3000.0	s=0.2	orig
85	2675.0	2467.5	3050.0	s=0.2	orig
86	2725.0	2482.5	3100.0	s=0.2	orig
87	2750.0	2500.0	3150.0	s=0.2	orig
88	2775.0	2525.0	3225.0	s=0.2	orig
89	2800.0	2550.0	3275.0	s=0.2	orig
90	2850.0	2575.0	3325.0	s=0.2	orig
91	2875.0	2600.0	3350.0	s=0.2	orig
92	2900.0	2600.0	3425.0	s=0.2	orig
93	2925.0	2625.0	3475.0	s=0.2	orig
94	2975.0	2650.0	3525.0	s=0.2	orig
95	3000.0	2675.0	3575.0	s=0.2	orig
96	3025.0	2700.0	3650.0	s=0.2	orig
97	3075.0	2725.0	3700.0	s=0.2	orig
98	3100.0	2725.0	3750.0	s=0.2	orig
99	3125.0	2750.0	3800.0	s=0.2	orig
100	3175.0	2750.0	3875.0	s=0.2	orig
0	1040.0	892.5	1227.5	s=0.2	rmpeaks
1	1037.5	912.5	1190.0	s=0.2	rmpeaks
2	1037.5	932.5	1150.0	s=0.2	rmpeaks
3	1035.0	955.0	1115.0	s=0.2	rmpeaks
4	1035.0	980.0	1090.0	s=0.2	rmpeaks
5	1032.5	997.5	1087.5	s=0.2	rmpeaks
6	1030.0	970.0	1075.0	s=0.2	rmpeaks
7	1027.5	937.5	1080.0	s=0.2	rmpeaks
8	1035.0	925.0	1117.5	s=0.2	rmpeaks
9	1052.5	920.0	1150.0	s=0.2	rmpeaks
10	1075.0	930.0	1175.0	s=0.2	rmpeaks
11	1097.5	947.5	1180.0	s=0.2	rmpeaks
12	1120.0	977.5	1185.0	s=0.2	rmpeaks
13	1147.5	1037.5	1210.0	s=0.2	rmpeaks
14	1175.0	1102.5	1227.5	s=0.2	rmpeaks
15	1202.5	1130.0	1280.0	s=0.2	rmpeaks
16	1227.5	1147.5	1385.0	s=0.2	rmpeaks
17	1242.5	1155.0	1502.5	s=0.2	rmpeaks
18	1257.5	1160.0	1607.5	s=0.2	rmpeaks
19	1272.5	1162.5	1692.5	s=0.2	rmpeaks
20	1285.0	1167.5	1745.0	s=0.2	rmpeaks
21	1300.0	1172.5	1762.5	s=0.2	rmpeaks
22	1312.5	1180.0	1752.5	s=0.2	rmpeaks
23	1325.0	1182.5	1720.0	s=0.2	rmpeaks
24	1337.5	1185.0	1672.5	s=0.2	rmpeaks
25	1355.0	1187.5	1662.5	s=0.2	rmpeaks
26	1370.0	1192.5	1647.5	s=0.2	rmpeaks
27	1385.0	1197.5	1635.0	s=0.2	rmpeaks
28	1400.0	1205.0	1622.5	s=0.2	rmpeaks
29	1417.5	1220.0	1612.5	s=0.2	rmpeaks
30	1432.5	1237.5	1602.5	s=0.2	rmpeaks
31	1447.5	1257.5	1595.0	s=0.2	rmpeaks
32	1465.0	1277.5	1612.5	s=0.2	rmpeaks
33	1485.0	1300.0	1627.5	s=0.2	rmpeaks
34	1505.0	1290.0	1655.0	s=0.2	rmpeaks
35	1522.5	1292.5	1682.5	s=0.2	rmpeaks
36	1542.5	1310.0	1712.5	s=0.2	rmpeaks
37	1562.5	1327.5	1742.5	s=0.2	rmpeaks
38	1582.5	1347.5	1770.0	s=0.2	rmpeaks
39	1602.5	1367.5	1800.0	s=0.2	rmpeaks
40	1622.5	1390.0	1822.5	s=0.2	rmpeaks
41	1645.0	1412.5	1845.0	s=0.2	rmpeaks
42	1665.0	1430.0	1867.5	s=0.2	rmpeaks
43	1687.5	1450.0	1890.0	s=0.2	rmpeaks
44	1707.5	1457.5	1915.0	s=0.2	rmpeaks
45	1730.0	1467.5	1940.0	s=0.2	rmpeaks
46	1750.0	1482.5	1962.5	s=0.2	rmpeaks
47	1772.5	1522.5	1987.5	s=0.2	rmpeaks
48	1795.0	1550.0	2010.0	s=0.2	rmpeaks
49	1817.5	1570.0	2032.5	s=0.2	rmpeaks
50	1837.5	1590.0	2052.5	s=0.2	rmpeaks
51	1860.0	1612.5	2075.0	s=0.2	rmpeaks
52	1882.5	1635.0	2110.0	s=0.2	rmpeaks
53	1905.0	1657.5	2137.5	s=0.2	rmpeaks
54	1927.5	1680.0	2175.0	s=0.2	rmpeaks
55	1947.5	1702.5	2202.5	s=0.2	rmpeaks
56	1970.0	1727.5	2232.5	s=0.2	rmpeaks
57	1992.5	1755.0	2260.0	s=0.2	rmpeaks
58	2015.0	1782.5	2285.0	s=0.2	rmpeaks
59	2035.0	1812.5	2310.0	s=0.2	rmpeaks
60	2057.5	1842.5	2340.0	s=0.2	rmpeaks
61	2080.0	1872.5	2385.0	s=0.2	rmpeaks
62	2100.0	1905.0	2427.5	s=0.2	rmpeaks
63	2122.5	1942.5	2470.0	s=0.2	rmpeaks
64	2142.5	1975.0	2525.0	s=0.2	rmpeaks
65	2165.0	2000.0	2550.0	s=0.2	rmpeaks
66	2185.0	2017.5	2600.0	s=0.2	rmpeaks
67	2207.5	2040.0	2625.0	s=0.2	rmpeaks
68	2227.5	2062.5	2675.0	s=0.2	rmpeaks
69	2247.5	2082.5	2700.0	s=0.2	rmpeaks
70	2270.0	2102.5	2750.0	s=0.2	rmpeaks
71	2290.0	2122.5	2775.0	s=0.2	rmpeaks
72	2310.0	2142.5	2800.0	s=0.2	rmpeaks
73	2330.0	2162.5	2825.0	s=0.2	rmpeaks
74	2350.0	2180.0	2850.0	s=0.2	rmpeaks
75	2370.0	2200.0	2875.0	s=0.2	rmpeaks
76	2390.0	2220.0	2900.0	s=0.2	rmpeaks
77	2410.0	2230.0	2925.0	s=0.2	rmpeaks
78	2430.0	2240.0	2950.0	s=0.2	rmpeaks
79	2450.0	2252.5	3000.0	s=0.2	rmpeaks
80	2467.5	2262.5	3050.0	s=0.2	rmpeaks
81	2487.5	2272.5	3100.0	s=0.2	rmpeaks
82	2500.0	2280.0	3175.0	s=0.2	rmpeaks
83	2525.0	2290.0	3225.0	s=0.2	rmpeaks
84	2550.0	2290.0	3300.0	s=0.2	rmpeaks
85	2575.0	2307.5	3375.0	s=0.2	rmpeaks
86	2575.0	2317.5	3425.0	s=0.2	rmpeaks
87	2600.0	2327.5	3500.0	s=0.2	rmpeaks
88	2625.0	2335.0	3575.0	s=0.2	rmpeaks
89	2625.0	2332.5	3650.0	s=0.2	rmpeaks
90	2650.0	2320.0	3700.0	s=0.2	rmpeaks
91	2675.0	2310.0	3725.0	s=0.2	rmpeaks
92	2700.0	2300.0	3725.0	s=0.2	rmpeaks
93	2700.0	2287.5	3750.0	s=0.2	rmpeaks
94	2725.0	2277.5	3750.0	s=0.2	rmpeaks
95	2750.0	2265.0	3750.0	s=0.2	rmpeaks
96	2750.0	2255.0	3775.0	s=0.2	rmpeaks
97	2775.0	2242.5	3850.0	s=0.2	rmpeaks
98	2800.0	2230.0	3950.0	s=0.2	rmpeaks
99	2800.0	2220.0	4025.0	s=0.2	rmpeaks
100	2825.0	2207.5	4100.0	s=0.2	rmpeaks
0	1040.0	972.5	1125.0	s=0.3	orig
1	1032.5	977.5	1100.0	s=0.3	orig
2	1025.0	977.5	1080.0	s=0.3	orig
3	1017.5	977.5	1062.5	s=0.3	orig
4	1010.0	972.5	1042.5	s=0.3	orig
5	1000.0	962.5	1030.0	s=0.3	orig
6	992.5	950.0	1030.0	s=0.3	orig
7	982.5	932.5	1035.0	s=0.3	orig
8	985.0	920.0	1042.5	s=0.3	orig
9	995.0	925.0	1055.0	s=0.3	orig
10	1015.0	940.0	1070.0	s=0.3	orig
11	1045.0	962.5	1100.0	s=0.3	orig
12	1072.5	992.5	1122.5	s=0.3	orig
13	1097.5	1025.0	1157.5	s=0.3	orig
14	1117.5	1050.0	1182.5	s=0.3	orig
15	1135.0	1050.0	1217.5	s=0.3	orig
16	1140.0	1037.5	1242.5	s=0.3	orig
17	1137.5	1017.5	1252.5	s=0.3	orig
18	1125.0	1002.5	1250.0	s=0.3	orig
19	1102.5	980.0	1230.0	s=0.3	orig
20	1080.0	955.0	1205.0	s=0.3	orig
21	1057.5	932.5	1177.5	s=0.3	orig
22	1037.5	912.5	1160.0	s=0.3	orig
23	1017.5	892.5	1140.0	s=0.3	orig
24	997.5	875.0	1132.5	s=0.3	orig
25	980.0	862.5	1120.0	s=0.3	orig
26	962.5	850.0	1107.5	s=0.3	orig
27	945.0	840.0	1095.0	s=0.3	orig
28	930.0	832.5	1080.0	s=0.3	orig
29	915.0	827.5	1062.5	s=0.3	orig
30	902.5	817.5	1055.0	s=0.3	orig
31	890.0	810.0	1050.0	s=0.3	orig
32	880.0	797.5	1032.5	s=0.3	orig
33	872.5	787.5	1017.5	s=0.3	orig
34	867.5	782.5	1002.5	s=0.3	orig
35	865.0	785.0	995.0	s=0.3	orig
36	865.0	795.0	997.5	s=0.3	orig
37	862.5	792.5	1000.0	s=0.3	orig
38	862.5	787.5	1005.0	s=0.3	orig
39	862.5	782.5	1010.0	s=0.3	orig
40	865.0	780.0	1015.0	s=0.3	orig
41	870.0	785.0	1022.5	s=0.3	orig
42	875.0	782.5	1027.5	s=0.3	orig
43	882.5	787.5	1037.5	s=0.3	orig
44	892.5	795.0	1040.0	s=0.3	orig
45	900.0	800.0	1047.5	s=0.3	orig
46	910.0	807.5	1060.0	s=0.3	orig
47	920.0	815.0	1075.0	s=0.3	orig
48	932.5	825.0	1092.5	s=0.3	orig
49	945.0	830.0	1112.5	s=0.3	orig
50	960.0	835.0	1135.0	s=0.3	orig
51	977.5	842.5	1160.0	s=0.3	orig
52	995.0	847.5	1182.5	s=0.3	orig
53	1012.5	857.5	1207.5	s=0.3	orig
54	1030.0	867.5	1232.5	s=0.3	orig
55	1047.5	877.5	1262.5	s=0.3	orig
56	1067.5	887.5	1297.5	s=0.3	orig
57	1090.0	897.5	1337.5	s=0.3	orig
58	1112.5	910.0	1375.0	s=0.3	orig
59	1135.0	925.0	1415.0	s=0.3	orig
60	1160.0	937.5	1450.0	s=0.3	orig
61	1185.0	955.0	1492.5	s=0.3	orig
62	1210.0	970.0	1535.0	s=0.3	orig
63	1237.5	987.5	1582.5	s=0.3	orig
64	1265.0	1005.0	1627.5	s=0.3	orig
65	1292.5	1025.0	1672.5	s=0.3	orig
66	1322.5	1042.5	1722.5	s=0.3	orig
67	1352.5	1065.0	1770.0	s=0.3	orig
68	1385.0	1082.5	1820.0	s=0.3	orig
69	1417.5	1107.5	1872.5	s=0.3	orig
70	1450.0	1130.0	1925.0	s=0.3	orig
71	1485.0	1155.0	1977.5	s=0.3	orig
72	1520.0	1180.0	2032.5	s=0.3	orig
73	1555.0	1207.5	2087.5	s=0.3	orig
74	1592.5	1232.5	2142.5	s=0.3	orig
75	1630.0	1262.5	2197.5	s=0.3	orig
76	1670.0	1290.0	2255.0	s=0.3	orig
77	1707.5	1320.0	2315.0	s=0.3	orig
78	1747.5	1347.5	2375.0	s=0.3	orig
79	1790.0	1377.5	2435.0	s=0.3	orig
80	1832.5	1410.0	2495.0	s=0.3	orig
81	1875.0	1435.0	2550.0	s=0.3	orig
82	1917.5	1465.0	2625.0	s=0.3	orig
83	1962.5	1492.5	2675.0	s=0.3	orig
84	2010.0	1520.0	2775.0	s=0.3	orig
85	2055.0	1550.0	2875.0	s=0.3	orig
86	2102.5	1577.5	2950.0	s=0.3	orig
87	2150.0	1607.5	3050.0	s=0.3	orig
88	2200.0	1637.5	3150.0	s=0.3	orig
89	2250.0	1667.5	3275.0	s=0.3	orig
90	2300.0	1697.5	3375.0	s=0.3	orig
91	2350.0	1730.0	3475.0	s=0.3	orig
92	2402.5	1762.5	3600.0	s=0.3	orig
93	2457.5	1800.0	3725.0	s=0.3	orig
94	2500.0	1840.0	3825.0	s=0.3	orig
95	2575.0	1880.0	3950.0	s=0.3	orig
96	2625.0	1920.0	4075.0	s=0.3	orig
97	2675.0	1950.0	4200.0	s=0.3	orig
98	2725.0	1977.5	4350.0	s=0.3	orig
99	2800.0	2005.0	4475.0	s=0.3	orig
100	2850.0	2035.0	4625.0	s=0.3	orig
0	1107.5	920.0	1362.5	s=0.3	rmpeaks
1	1102.5	952.5	1305.0	s=0.3	rmpeaks
2	1095.0	987.5	1250.0	s=0.3	rmpeaks
3	1090.0	1022.5	1190.0	s=0.3	rmpeaks
4	1085.0	1055.0	1135.0	s=0.3	rmpeaks
5	1080.0	1040.0	1125.0	s=0.3	rmpeaks
6	1075.0	992.5	1137.5	s=0.3	rmpeaks
7	1070.0	947.5	1175.0	s=0.3	rmpeaks
8	1067.5	930.0	1207.5	s=0.3	rmpeaks
9	1067.5	930.0	1222.5	s=0.3	rmpeaks
10	1070.0	950.0	1230.0	s=0.3	rmpeaks
11	1072.5	990.0	1230.0	s=0.3	rmpeaks
12	1077.5	1017.5	1222.5	s=0.3	rmpeaks
13	1085.0	1030.0	1205.0	s=0.3	rmpeaks
14	1095.0	1035.0	1207.5	s=0.3	rmpeaks
15	1105.0	1037.5	1262.5	s=0.3	rmpeaks
16	1117.5	1040.0	1315.0	s=0.3	rmpeaks
17	1130.0	1047.5	1342.5	s=0.3	rmpeaks
18	1142.5	1060.0	1352.5	s=0.3	rmpeaks
19	1157.5	1072.5	1350.0	s=0.3	rmpeaks
20	1175.0	1075.0	1345.0	s=0.3	rmpeaks
21	1192.5	1080.0	1335.0	s=0.3	rmpeaks
22	1210.0	1095.0	1320.0	s=0.3	rmpeaks
23	1227.5	1115.0	1320.0	s=0.3	rmpeaks
24	1247.5	1135.0	1345.0	s=0.3	rmpeaks
25	1270.0	1155.0	1365.0	s=0.3	rmpeaks
26	1292.5	1175.0	1390.0	s=0.3	rmpeaks
27	1315.0	1187.5	1415.0	s=0.3	rmpeaks
28	1337.5	1192.5	1442.5	s=0.3	rmpeaks
29	1362.5	1215.0	1482.5	s=0.3	rmpeaks
30	1387.5	1230.0	1512.5	s=0.3	rmpeaks
31	1412.5	1242.5	1542.5	s=0.3	rmpeaks
32	1437.5	1257.5	1572.5	s=0.3	rmpeaks
33	1465.0	1277.5	1610.0	s=0.3	rmpeaks
34	1492.5	1295.0	1650.0	s=0.3	rmpeaks
35	1517.5	1315.0	1687.5	s=0.3	rmpeaks
36	1545.0	1335.0	1727.5	s=0.3	rmpeaks
37	1572.5	1355.0	1765.0	s=0.3	rmpeaks
38	1600.0	1377.5	1805.0	s=0.3	rmpeaks
39	1625.0	1400.0	1842.5	s=0.3	rmpeaks
40	1652.5	1422.5	1882.5	s=0.3	rmpeaks
41	1680.0	1460.0	1920.0	s=0.3	rmpeaks
42	1707.5	1485.0	1960.0	s=0.3	rmpeaks
43	1732.5	1507.5	2012.5	s=0.3	rmpeaks
44	1760.0	1530.0	2065.0	s=0.3	rmpeaks
45	1785.0	1555.0	2117.5	s=0.3	rmpeaks
46	1812.5	1582.5	2170.0	s=0.3	rmpeaks
47	1837.5	1610.0	2222.5	s=0.3	rmpeaks
48	1865.0	1637.5	2270.0	s=0.3	rmpeaks
49	1890.0	1667.5	2317.5	s=0.3	rmpeaks
50	1915.0	1700.0	2357.5	s=0.3	rmpeaks
51	1940.0	1730.0	2392.5	s=0.3	rmpeaks
52	1965.0	1762.5	2425.0	s=0.3	rmpeaks
53	1987.5	1795.0	2480.0	s=0.3	rmpeaks
54	2012.5	1827.5	2550.0	s=0.3	rmpeaks
55	2035.0	1860.0	2550.0	s=0.3	rmpeaks
56	2060.0	1892.5	2575.0	s=0.3	rmpeaks
57	2082.5	1927.5	2575.0	s=0.3	rmpeaks
58	2105.0	1955.0	2625.0	s=0.3	rmpeaks
59	2127.5	1980.0	2650.0	s=0.3	rmpeaks
60	2150.0	1995.0	2700.0	s=0.3	rmpeaks
61	2170.0	2010.0	2725.0	s=0.3	rmpeaks
62	2192.5	2025.0	2750.0	s=0.3	rmpeaks
63	2212.5	2042.5	2800.0	s=0.3	rmpeaks
64	2235.0	2055.0	2825.0	s=0.3	rmpeaks
65	2255.0	2075.0	2850.0	s=0.3	rmpeaks
66	2275.0	2105.0	2875.0	s=0.3	rmpeaks
67	2295.0	2132.5	2900.0	s=0.3	rmpeaks
68	2312.5	2162.5	2900.0	s=0.3	rmpeaks
69	2332.5	2192.5	2925.0	s=0.3	rmpeaks
70	2350.0	2215.0	2950.0	s=0.3	rmpeaks
71	2370.0	2222.5	2950.0	s=0.3	rmpeaks
72	2387.5	2230.0	2975.0	s=0.3	rmpeaks
73	2405.0	2235.0	2975.0	s=0.3	rmpeaks
74	2422.5	2242.5	2975.0	s=0.3	rmpeaks
75	2440.0	2247.5	3000.0	s=0.3	rmpeaks
76	2457.5	2252.5	3000.0	s=0.3	rmpeaks
77	2472.5	2257.5	3000.0	s=0.3	rmpeaks
78	2490.0	2262.5	3000.0	s=0.3	rmpeaks
79	2500.0	2267.5	3000.0	s=0.3	rmpeaks
80	2525.0	2270.0	3000.0	s=0.3	rmpeaks
81	2525.0	2275.0	3000.0	s=0.3	rmpeaks
82	2550.0	2277.5	3000.0	s=0.3	rmpeaks
83	2575.0	2282.5	3000.0	s=0.3	rmpeaks
84	2575.0	2285.0	3000.0	s=0.3	rmpeaks
85	2600.0	2287.5	3050.0	s=0.3	rmpeaks
86	2600.0	2292.5	3075.0	s=0.3	rmpeaks
87	2625.0	2295.0	3125.0	s=0.3	rmpeaks
88	2625.0	2297.5	3175.0	s=0.3	rmpeaks
89	2650.0	2300.0	3200.0	s=0.3	rmpeaks
90	2675.0	2297.5	3250.0	s=0.3	rmpeaks
91	2675.0	2282.5	3300.0	s=0.3	rmpeaks
92	2700.0	2265.0	3350.0	s=0.3	rmpeaks
93	2700.0	2250.0	3325.0	s=0.3	rmpeaks
94	2700.0	2232.5	3300.0	s=0.3	rmpeaks
95	2725.0	2215.0	3250.0	s=0.3	rmpeaks
96	2725.0	2200.0	3275.0	s=0.3	rmpeaks
97	2750.0	2182.5	3325.0	s=0.3	rmpeaks
98	2750.0	2167.5	3350.0	s=0.3	rmpeaks
99	2775.0	2155.0	3400.0	s=0.3	rmpeaks
100	2775.0	2140.0	3450.0	s=0.3	rmpeaks
0	1052.5	970.0	1137.5	g=40	orig
1	1040.0	975.0	1107.5	g=40	orig
2	1025.0	975.0	1080.0	g=40	orig
3	1012.5	967.5	1055.0	g=40	orig
4	997.5	960.0	1030.0	g=40	orig
5	985.0	950.0	1030.0	g=40	orig
6	972.5	922.5	1027.5	g=40	orig
7	957.5	895.0	1032.5	g=40	orig
8	947.5	872.5	1032.5	g=40	orig
9	940.0	857.5	1030.0	g=40	orig
10	932.5	850.0	1022.5	g=40	orig
11	927.5	852.5	1012.5	g=40	orig
12	927.5	862.5	1012.5	g=40	orig
13	927.5	875.0	1010.0	g=40	orig
14	932.5	882.5	1015.0	g=40	orig
15	940.0	880.0	1037.5	g=40	orig
16	950.0	880.0	1057.5	g=40	orig
17	960.0	887.5	1072.5	g=40	orig
18	972.5	882.5	1085.0	g=40	orig
19	987.5	880.0	1107.5	g=40	orig
20	1005.0	880.0	1147.5	g=40	orig
21	1022.5	885.0	1187.5	g=40	orig
22	1042.5	895.0	1222.5	g=40	orig
23	1062.5	905.0	1250.0	g=40	orig
24	1082.5	920.0	1277.5	g=40	orig
25	1105.0	935.0	1302.5	g=40	orig
26	1130.0	952.5	1325.0	g=40	orig
27	1152.5	972.5	1345.0	g=40	orig
28	1177.5	995.0	1365.0	g=40	orig
29	1202.5	1020.0	1382.5	g=40	orig
30	1230.0	1050.0	1400.0	g=40	orig
31	1257.5	1080.0	1427.5	g=40	orig
32	1282.5	1112.5	1455.0	g=40	orig
33	1312.5	1147.5	1482.5	g=40	orig
34	1340.0	1180.0	1512.5	g=40	orig
35	1367.5	1215.0	1530.0	g=40	orig
36	1397.5	1247.5	1545.0	g=40	orig
37	1425.0	1282.5	1565.0	g=40	orig
38	1455.0	1312.5	1595.0	g=40	orig
39	1485.0	1345.0	1627.5	g=40	orig
40	1515.0	1380.0	1660.0	g=40	orig
41	1545.0	1415.0	1685.0	g=40	orig
42	1575.0	1455.0	1707.5	g=40	orig
43	1607.5	1480.0	1730.0	g=40	orig
44	1637.5	1515.0	1750.0	g=40	orig
45	1667.5	1547.5	1772.5	g=40	orig
46	1700.0	1580.0	1792.5	g=40	orig
47	1730.0	1610.0	1820.0	g=40	orig
48	1760.0	1642.5	1855.0	g=40	orig
49	1792.5	1675.0	1890.0	g=40	orig
50	1822.5	1707.5	1925.0	g=40	orig
51	1855.0	1722.5	1955.0	g=40	orig
52	1887.5	1735.0	1990.0	g=40	orig
53	1917.5	1750.0	2027.5	g=40	orig
54	1950.0	1762.5	2062.5	g=40	orig
55	1980.0	1777.5	2105.0	g=40	orig
56	2012.5	1795.0	2152.5	g=40	orig
57	2045.0	1810.0	2200.0	g=40	orig
58	2075.0	1825.0	2242.5	g=40	orig
59	2107.5	1842.5	2285.0	g=40	orig
60	2140.0	1860.0	2325.0	g=40	orig
61	2170.0	1877.5	2367.5	g=40	orig
62	2202.5	1897.5	2410.0	g=40	orig
63	2235.0	1920.0	2452.5	g=40	orig
64	2265.0	1940.0	2492.5	g=40	orig
65	2297.5	1962.5	2525.0	g=40	orig
66	2330.0	1985.0	2575.0	g=40	orig
67	2360.0	2022.5	2625.0	g=40	orig
68	2392.5	2065.0	2650.0	g=40	orig
69	2425.0	2105.0	2700.0	g=40	orig
70	2455.0	2150.0	2750.0	g=40	orig
71	2487.5	2195.0	2775.0	g=40	orig
72	2525.0	2242.5	2825.0	g=40	orig
73	2550.0	2292.5	2875.0	g=40	orig
74	2575.0	2342.5	2900.0	g=40	orig
75	2625.0	2387.5	2950.0	g=40	orig
76	2650.0	2410.0	3000.0	g=40	orig
77	2675.0	2435.0	3025.0	g=40	orig
78	2700.0	2460.0	3075.0	g=40	orig
79	2750.0	2480.0	3100.0	g=40	orig
80	2775.0	2500.0	3150.0	g=40	orig
81	2800.0	2525.0	3200.0	g=40	orig
82	2825.0	2525.0	3225.0	g=40	orig
83	2875.0	2550.0	3275.0	g=40	orig
84	2900.0	2600.0	3300.0	g=40	orig
85	2925.0	2650.0	3350.0	g=40	orig
86	2950.0	2675.0	3375.0	g=40	orig
87	3000.0	2700.0	3425.0	g=40	orig
88	3025.0	2750.0	3475.0	g=40	orig
89	3050.0	2775.0	3500.0	g=40	orig
90	3075.0	2800.0	3550.0	g=40	orig
91	3100.0	2825.0	3575.0	g=40	orig
92	3150.0	2875.0	3625.0	g=40	orig
93	3175.0	2900.0	3650.0	g=40	orig
94	3200.0	2925.0	3725.0	g=40	orig
95	3225.0	2950.0	3775.0	g=40	orig
96	3275.0	3000.0	3825.0	g=40	orig
97	3300.0	3025.0	3850.0	g=40	orig
98	3325.0	3050.0	3875.0	g=40	orig
99	3350.0	3100.0	3925.0	g=40	orig
100	3400.0	3125.0	3950.0	g=40	orig
0	1162.5	1047.5	1382.5	g=40	rmpeaks
1	1142.5	1050.0	1305.0	g=40	rmpeaks
2	1122.5	1050.0	1232.5	g=40	rmpeaks
3	1105.0	1050.0	1175.0	g=40	rmpeaks
4	1085.0	1050.0	1140.0	g=40	rmpeaks
5	1065.0	1027.5	1150.0	g=40	rmpeaks
6	1045.0	985.0	1162.5	g=40	rmpeaks
7	1025.0	925.0	1167.5	g=40	rmpeaks
8	1017.5	890.0	1167.5	g=40	rmpeaks
9	1022.5	872.5	1167.5	g=40	rmpeaks
10	1035.0	875.0	1170.0	g=40	rmpeaks
11	1057.5	892.5	1190.0	g=40	rmpeaks
12	1082.5	932.5	1202.5	g=40	rmpeaks
13	1112.5	977.5	1222.5	g=40	rmpeaks
14	1145.0	1032.5	1250.0	g=40	rmpeaks
15	1180.0	1080.0	1272.5	g=40	rmpeaks
16	1215.0	1105.0	1297.5	g=40	rmpeaks
17	1242.5	1127.5	1367.5	g=40	rmpeaks
18	1267.5	1157.5	1455.0	g=40	rmpeaks
19	1287.5	1185.0	1545.0	g=40	rmpeaks
20	1305.0	1195.0	1602.5	g=40	rmpeaks
21	1325.0	1220.0	1625.0	g=40	rmpeaks
22	1340.0	1237.5	1620.0	g=40	rmpeaks
23	1357.5	1252.5	1610.0	g=40	rmpeaks
24	1372.5	1267.5	1597.5	g=40	rmpeaks
25	1387.5	1282.5	1590.0	g=40	rmpeaks
26	1400.0	1297.5	1582.5	g=40	rmpeaks
27	1410.0	1312.5	1582.5	g=40	rmpeaks
28	1420.0	1327.5	1590.0	g=40	rmpeaks
29	1430.0	1337.5	1602.5	g=40	rmpeaks
30	1440.0	1350.0	1612.5	g=40	rmpeaks
31	1450.0	1365.0	1607.5	g=40	rmpeaks
32	1460.0	1372.5	1622.5	g=40	rmpeaks
33	1470.0	1382.5	1627.5	g=40	rmpeaks
34	1480.0	1387.5	1630.0	g=40	rmpeaks
35	1490.0	1372.5	1635.0	g=40	rmpeaks
36	1500.0	1362.5	1660.0	g=40	rmpeaks
37	1507.5	1355.0	1685.0	g=40	rmpeaks
38	1517.5	1352.5	1710.0	g=40	rmpeaks
39	1527.5	1352.5	1725.0	g=40	rmpeaks
40	1537.5	1352.5	1735.0	g=40	rmpeaks
41	1550.0	1352.5	1747.5	g=40	rmpeaks
42	1562.5	1360.0	1767.5	g=40	rmpeaks
43	1577.5	1372.5	1792.5	g=40	rmpeaks
44	1590.0	1385.0	1815.0	g=40	rmpeaks
45	1605.0	1385.0	1840.0	g=40	rmpeaks
46	1620.0	1402.5	1862.5	g=40	rmpeaks
47	1635.0	1420.0	1885.0	g=40	rmpeaks
48	1650.0	1437.5	1907.5	g=40	rmpeaks
49	1665.0	1457.5	1930.0	g=40	rmpeaks
50	1685.0	1480.0	1952.5	g=40	rmpeaks
51	1705.0	1505.0	1972.5	g=40	rmpeaks
52	1725.0	1522.5	1995.0	g=40	rmpeaks
53	1745.0	1540.0	2017.5	g=40	rmpeaks
54	1767.5	1560.0	2037.5	g=40	rmpeaks
55	1787.5	1582.5	2055.0	g=40	rmpeaks
56	1810.0	1607.5	2075.0	g=40	rmpeaks
57	1832.5	1635.0	2092.5	g=40	rmpeaks
58	1857.5	1662.5	2110.0	g=40	rmpeaks
59	1885.0	1690.0	2125.0	g=40	rmpeaks
60	1912.5	1720.0	2142.5	g=40	rmpeaks
61	1940.0	1750.0	2160.0	g=40	rmpeaks
62	1967.5	1775.0	2177.5	g=40	rmpeaks
63	1995.0	1800.0	2192.5	g=40	rmpeaks
64	2022.5	1825.0	2222.5	g=40	rmpeaks
65	2052.5	1852.5	2252.5	g=40	rmpeaks
66	2085.0	1877.5	2282.5	g=40	rmpeaks
67	2117.5	1915.0	2302.5	g=40	rmpeaks
68	2152.5	1950.0	2322.5	g=40	rmpeaks
69	2185.0	1987.5	2340.0	g=40	rmpeaks
70	2220.0	2022.5	2375.0	g=40	rmpeaks
71	2255.0	2060.0	2430.0	g=40	rmpeaks
72	2290.0	2100.0	2480.0	g=40	rmpeaks
73	2327.5	2137.5	2525.0	g=40	rmpeaks
74	2365.0	2165.0	2575.0	g=40	rmpeaks
75	2405.0	2192.5	2625.0	g=40	rmpeaks
76	2442.5	2220.0	2700.0	g=40	rmpeaks
77	2485.0	2250.0	2775.0	g=40	rmpeaks
78	2525.0	2287.5	2825.0	g=40	rmpeaks
79	2575.0	2327.5	2900.0	g=40	rmpeaks
80	2600.0	2355.0	2950.0	g=40	rmpeaks
81	2650.0	2385.0	3025.0	g=40	rmpeaks
82	2700.0	2415.0	3125.0	g=40	rmpeaks
83	2750.0	2450.0	3225.0	g=40	rmpeaks
84	2775.0	2487.5	3300.0	g=40	rmpeaks
85	2825.0	2525.0	3375.0	g=40	rmpeaks
86	2875.0	2550.0	3475.0	g=40	rmpeaks
87	2925.0	2575.0	3550.0	g=40	rmpeaks
88	2975.0	2600.0	3625.0	g=40	rmpeaks
89	3025.0	2625.0	3725.0	g=40	rmpeaks
90	3075.0	2675.0	3825.0	g=40	rmpeaks
91	3125.0	2700.0	3925.0	g=40	rmpeaks
92	3175.0	2750.0	4050.0	g=40	rmpeaks
93	3225.0	2775.0	4150.0	g=40	rmpeaks
94	3275.0	2800.0	4275.0	g=40	rmpeaks
95	3325.0	2825.0	4400.0	g=40	rmpeaks
96	3375.0	2825.0	4525.0	g=40	rmpeaks
97	3425.0	2850.0	4675.0	g=40	rmpeaks
98	3475.0	2875.0	4800.0	g=40	rmpeaks
99	3550.0	2875.0	4925.0	g=40	rmpeaks
100	3600.0	2900.0	5075.0	g=40	rmpeaks
0	997.5	940.0	1070.0	g=80	orig
1	1005.0	960.0	1062.5	g=80	orig
2	1010.0	972.5	1055.0	g=80	orig
3	1015.0	977.5	1045.0	g=80	orig
4	1020.0	990.0	1040.0	g=80	orig
5	1022.5	990.0	1047.5	g=80	orig
6	1027.5	990.0	1065.0	g=80	orig
7	1032.5	972.5	1085.0	g=80	orig
8	1045.0	967.5	1107.5	g=80	orig
9	1065.0	977.5	1135.0	g=80	orig
10	1095.0	1000.0	1162.5	g=80	orig
11	1132.5	1027.5	1200.0	g=80	orig
12	1162.5	1057.5	1240.0	g=80	orig
13	1185.0	1095.0	1277.5	g=80	orig
14	1200.0	1125.0	1307.5	g=80	orig
15	1205.0	1122.5	1317.5	g=80	orig
16	1197.5	1092.5	1300.0	g=80	orig
17	1180.0	1052.5	1302.5	g=80	orig
18	1150.0	1010.0	1280.0	g=80	orig
19	1110.0	957.5	1260.0	g=80	orig
20	1075.0	912.5	1230.0	g=80	orig
21	1040.0	872.5	1210.0	g=80	orig
22	1010.0	835.0	1187.5	g=80	orig
23	980.0	805.0	1170.0	g=80	orig
24	952.5	777.5	1147.5	g=80	orig
25	927.5	752.5	1122.5	g=80	orig
26	902.5	732.5	1097.5	g=80	orig
27	877.5	715.0	1067.5	g=80	orig
28	857.5	700.0	1042.5	g=80	orig
29	837.5	687.5	1020.0	g=80	orig
30	820.0	675.0	997.5	g=80	orig
31	805.0	667.5	977.5	g=80	orig
32	792.5	660.0	960.0	g=80	orig
33	780.0	657.5	942.5	g=80	orig
34	772.5	657.5	927.5	g=80	orig
35	767.5	657.5	915.0	g=80	orig
36	765.0	657.5	907.5	g=80	orig
37	760.0	662.5	897.5	g=80	orig
38	760.0	665.0	890.0	g=80	orig
39	757.5	667.5	885.0	g=80	orig
40	760.0	670.0	882.5	g=80	orig
41	762.5	672.5	887.5	g=80	orig
42	767.5	677.5	900.0	g=80	orig
43	775.0	680.0	915.0	g=80	orig
44	785.0	685.0	927.5	g=80	orig
45	792.5	687.5	937.5	g=80	orig
46	802.5	692.5	950.0	g=80	orig
47	815.0	700.0	960.0	g=80	orig
48	827.5	705.0	975.0	g=80	orig
49	840.0	712.5	992.5	g=80	orig
50	857.5	725.0	1015.0	g=80	orig
51	875.0	735.0	1040.0	g=80	orig
52	892.5	747.5	1067.5	g=80	orig
53	912.5	760.0	1092.5	g=80	orig
54	935.0	772.5	1122.5	g=80	orig
55	955.0	787.5	1150.0	g=80	orig
56	977.5	802.5	1180.0	g=80	orig
57	1002.5	820.0	1212.5	g=80	orig
58	1027.5	840.0	1247.5	g=80	orig
59	1055.0	862.5	1282.5	g=80	orig
60	1082.5	885.0	1320.0	g=80	orig
61	1112.5	910.0	1357.5	g=80	orig
62	1142.5	937.5	1397.5	g=80	orig
63	1175.0	965.0	1442.5	g=80	orig
64	1207.5	992.5	1490.0	g=80	orig
65	1240.0	1025.0	1537.5	g=80	orig
66	1275.0	1055.0	1587.5	g=80	orig
67	1312.5	1085.0	1640.0	g=80	orig
68	1350.0	1117.5	1692.5	g=80	orig
69	1390.0	1147.5	1747.5	g=80	orig
70	1430.0	1180.0	1802.5	g=80	orig
71	1470.0	1215.0	1860.0	g=80	orig
72	1512.5	1247.5	1920.0	g=80	orig
73	1555.0	1282.5	1980.0	g=80	orig
74	1600.0	1317.5	2042.5	g=80	orig
75	1645.0	1355.0	2107.5	g=80	orig
76	1690.0	1392.5	2172.5	g=80	orig
77	1740.0	1430.0	2240.0	g=80	orig
78	1787.5	1470.0	2307.5	g=80	orig
79	1837.5	1510.0	2377.5	g=80	orig
80	1887.5	1555.0	2450.0	g=80	orig
81	1940.0	1602.5	2525.0	g=80	orig
82	1992.5	1652.5	2600.0	g=80	orig
83	2047.5	1690.0	2675.0	g=80	orig
84	2102.5	1727.5	2750.0	g=80	orig
85	2157.5	1765.0	2825.0	g=80	orig
86	2215.0	1810.0	2900.0	g=80	orig
87	2272.5	1857.5	3000.0	g=80	orig
88	2330.0	1902.5	3075.0	g=80	orig
89	2390.0	1950.0	3150.0	g=80	orig
90	2450.0	1997.5	3250.0	g=80	orig
91	2500.0	2045.0	3375.0	g=80	orig
92	2575.0	2087.5	3475.0	g=80	orig
93	2650.0	2130.0	3575.0	g=80	orig
94	2700.0	2172.5	3700.0	g=80	orig
95	2775.0	2215.0	3800.0	g=80	orig
96	2825.0	2260.0	3925.0	g=80	orig
97	2900.0	2302.5	4050.0	g=80	orig
98	2975.0	2347.5	4175.0	g=80	orig
99	3025.0	2390.0	4300.0	g=80	orig
100	3100.0	2432.5	4425.0	g=80	orig
0	1080.0	902.5	1210.0	g=80	rmpeaks
1	1087.5	937.5	1202.5	g=80	rmpeaks
2	1097.5	975.0	1195.0	g=80	rmpeaks
3	1105.0	1007.5	1187.5	g=80	rmpeaks
4	1112.5	1037.5	1180.0	g=80	rmpeaks
5	1122.5	1077.5	1180.0	g=80	rmpeaks
6	1130.0	1090.0	1222.5	g=80	rmpeaks
7	1137.5	1090.0	1265.0	g=80	rmpeaks
8	1152.5	1102.5	1297.5	g=80	rmpeaks
9	1167.5	1120.0	1317.5	g=80	rmpeaks
10	1182.5	1135.0	1340.0	g=80	rmpeaks
11	1197.5	1145.0	1335.0	g=80	rmpeaks
12	1210.0	1137.5	1342.5	g=80	rmpeaks
13	1220.0	1130.0	1362.5	g=80	rmpeaks
14	1230.0	1125.0	1375.0	g=80	rmpeaks
15	1237.5	1125.0	1392.5	g=80	rmpeaks
16	1242.5	1125.0	1407.5	g=80	rmpeaks
17	1242.5	1107.5	1370.0	g=80	rmpeaks
18	1240.0	1077.5	1377.5	g=80	rmpeaks
19	1240.0	1055.0	1385.0	g=80	rmpeaks
20	1240.0	1035.0	1385.0	g=80	rmpeaks
21	1242.5	1022.5	1375.0	g=80	rmpeaks
22	1242.5	1015.0	1377.5	g=80	rmpeaks
23	1245.0	1017.5	1387.5	g=80	rmpeaks
24	1250.0	1022.5	1397.5	g=80	rmpeaks
25	1255.0	1027.5	1405.0	g=80	rmpeaks
26	1260.0	1037.5	1412.5	g=80	rmpeaks
27	1267.5	1050.0	1417.5	g=80	rmpeaks
28	1275.0	1065.0	1422.5	g=80	rmpeaks
29	1282.5	1072.5	1425.0	g=80	rmpeaks
30	1292.5	1085.0	1427.5	g=80	rmpeaks
31	1302.5	1100.0	1430.0	g=80	rmpeaks
32	1315.0	1115.0	1435.0	g=80	rmpeaks
33	1330.0	1135.0	1445.0	g=80	rmpeaks
34	1342.5	1157.5	1457.5	g=80	rmpeaks
35	1357.5	1180.0	1470.0	g=80	rmpeaks
36	1375.0	1205.0	1475.0	g=80	rmpeaks
37	1390.0	1230.0	1482.5	g=80	rmpeaks
38	1407.5	1260.0	1500.0	g=80	rmpeaks
39	1425.0	1287.5	1517.5	g=80	rmpeaks
40	1445.0	1312.5	1535.0	g=80	rmpeaks
41	1465.0	1340.0	1555.0	g=80	rmpeaks
42	1485.0	1372.5	1575.0	g=80	rmpeaks
43	1507.5	1405.0	1597.5	g=80	rmpeaks
44	1530.0	1437.5	1615.0	g=80	rmpeaks
45	1552.5	1472.5	1635.0	g=80	rmpeaks
46	1575.0	1500.0	1657.5	g=80	rmpeaks
47	1597.5	1525.0	1690.0	g=80	rmpeaks
48	1622.5	1552.5	1740.0	g=80	rmpeaks
49	1647.5	1577.5	1792.5	g=80	rmpeaks
50	1672.5	1597.5	1845.0	g=80	rmpeaks
51	1700.0	1625.0	1897.5	g=80	rmpeaks
52	1725.0	1647.5	1952.5	g=80	rmpeaks
53	1752.5	1665.0	2007.5	g=80	rmpeaks
54	1780.0	1682.5	2060.0	g=80	rmpeaks
55	1807.5	1700.0	2115.0	g=80	rmpeaks
56	1835.0	1717.5	2170.0	g=80	rmpeaks
57	1865.0	1737.5	2225.0	g=80	rmpeaks
58	1892.5	1757.5	2280.0	g=80	rmpeaks
59	1922.5	1780.0	2337.5	g=80	rmpeaks
60	1950.0	1802.5	2392.5	g=80	rmpeaks
61	1980.0	1825.0	2447.5	g=80	rmpeaks
62	2010.0	1847.5	2500.0	g=80	rmpeaks
63	2040.0	1867.5	2550.0	g=80	rmpeaks
64	2070.0	1885.0	2600.0	g=80	rmpeaks
65	2102.5	1905.0	2675.0	g=80	rmpeaks
66	2132.5	1925.0	2725.0	g=80	rmpeaks
67	2162.5	1945.0	2775.0	g=80	rmpeaks
68	2192.5	1965.0	2825.0	g=80	rmpeaks
69	2225.0	1987.5	2875.0	g=80	rmpeaks
70	2255.0	2007.5	2925.0	g=80	rmpeaks
71	2287.5	2027.5	2975.0	g=80	rmpeaks
72	2317.5	2047.5	3000.0	g=80	rmpeaks
73	2350.0	2067.5	3050.0	g=80	rmpeaks
74	2380.0	2087.5	3075.0	g=80	rmpeaks
75	2410.0	2110.0	3100.0	g=80	rmpeaks
76	2442.5	2130.0	3175.0	g=80	rmpeaks
77	2472.5	2150.0	3225.0	g=80	rmpeaks
78	2500.0	2172.5	3300.0	g=80	rmpeaks
79	2525.0	2192.5	3325.0	g=80	rmpeaks
80	2575.0	2212.5	3375.0	g=80	rmpeaks
81	2600.0	2235.0	3425.0	g=80	rmpeaks
82	2625.0	2255.0	3450.0	g=80	rmpeaks
83	2650.0	2275.0	3500.0	g=80	rmpeaks
84	2675.0	2295.0	3525.0	g=80	rmpeaks
85	2725.0	2317.5	3550.0	g=80	rmpeaks
86	2750.0	2337.5	3600.0	g=80	rmpeaks
87	2775.0	2357.5	3625.0	g=80	rmpeaks
88	2800.0	2377.5	3650.0	g=80	rmpeaks
89	2825.0	2397.5	3700.0	g=80	rmpeaks
90	2875.0	2417.5	3725.0	g=80	rmpeaks
91	2900.0	2437.5	3750.0	g=80	rmpeaks
92	2925.0	2457.5	3775.0	g=80	rmpeaks
93	2950.0	2477.5	3825.0	g=80	rmpeaks
94	2975.0	2497.5	3875.0	g=80	rmpeaks
95	3000.0	2525.0	3925.0	g=80	rmpeaks
96	3025.0	2525.0	3975.0	g=80	rmpeaks
97	3050.0	2550.0	4000.0	g=80	rmpeaks
98	3075.0	2575.0	4050.0	g=80	rmpeaks
99	3100.0	2600.0	4100.0	g=80	rmpeaks
100	3125.0	2600.0	4150.0	g=80	rmpeaks
0	1012.5	905.0	1110.0	g=120	orig
1	1027.5	940.0	1110.0	g=120	orig
2	1042.5	977.5	1112.5	g=120	orig
3	1057.5	1005.0	1115.0	g=120	orig
4	1072.5	1030.0	1120.0	g=120	orig
5	1090.0	1040.0	1130.0	g=120	orig
6	1105.0	1067.5	1157.5	g=120	orig
7	1122.5	1092.5	1190.0	g=120	orig
8	1135.0	1097.5	1217.5	g=120	orig
9	1145.0	1105.0	1232.5	g=120	orig
10	1155.0	1102.5	1232.5	g=120	orig
11	1162.5	1110.0	1222.5	g=120	orig
12	1170.0	1110.0	1222.5	g=120	orig
13	1175.0	1112.5	1227.5	g=120	orig
14	1180.0	1115.0	1230.0	g=120	orig
15	1185.0	1110.0	1242.5	g=120	orig
16	1190.0	1100.0	1257.5	g=120	orig
17	1200.0	1087.5	1270.0	g=120	orig
18	1210.0	1085.0	1282.5	g=120	orig
19	1222.5	1090.0	1292.5	g=120	orig
20	1232.5	1117.5	1302.5	g=120	orig
21	1245.0	1137.5	1335.0	g=120	orig
22	1260.0	1167.5	1355.0	g=120	orig
23	1272.5	1175.0	1362.5	g=120	orig
24	1285.0	1197.5	1377.5	g=120	orig
25	1295.0	1210.0	1390.0	g=120	orig
26	1305.0	1217.5	1420.0	g=120	orig
27	1315.0	1227.5	1437.5	g=120	orig
28	1325.0	1237.5	1475.0	g=120	orig
29	1335.0	1247.5	1505.0	g=120	orig
30	1345.0	1255.0	1535.0	g=120	orig
31	1352.5	1265.0	1562.5	g=120	orig
32	1360.0	1275.0	1585.0	g=120	orig
33	1367.5	1285.0	1605.0	g=120	orig
34	1375.0	1297.5	1620.0	g=120	orig
35	1382.5	1307.5	1627.5	g=120	orig
36	1387.5	1305.0	1632.5	g=120	orig
37	1395.0	1307.5	1635.0	g=120	orig
38	1400.0	1302.5	1637.5	g=120	orig
39	1407.5	1302.5	1640.0	g=120	orig
40	1412.5	1300.0	1640.0	g=120	orig
41	1420.0	1300.0	1640.0	g=120	orig
42	1425.0	1287.5	1637.5	g=120	orig
43	1430.0	1280.0	1632.5	g=120	orig
44	1437.5	1277.5	1627.5	g=120	orig
45	1442.5	1275.0	1627.5	g=120	orig
46	1447.5	1275.0	1632.5	g=120	orig
47	1455.0	1275.0	1647.5	g=120	orig
48	1460.0	1275.0	1652.5	g=120	orig
49	1467.5	1277.5	1642.5	g=120	orig
50	1472.5	1277.5	1655.0	g=120	orig
51	1480.0	1280.0	1672.5	g=120	orig
52	1485.0	1285.0	1692.5	g=120	orig
53	1492.5	1287.5	1710.0	g=120	orig
54	1500.0	1292.5	1730.0	g=120	orig
55	1507.5	1297.5	1747.5	g=120	orig
56	1515.0	1305.0	1765.0	g=120	orig
57	1522.5	1310.0	1782.5	g=120	orig
58	1530.0	1312.5	1800.0	g=120	orig
59	1537.5	1315.0	1815.0	g=120	orig
60	1547.5	1317.5	1825.0	g=120	orig
61	1555.0	1322.5	1835.0	g=120	orig
62	1562.5	1325.0	1842.5	g=120	orig
63	1572.5	1330.0	1852.5	g=120	orig
64	1582.5	1335.0	1860.0	g=120	orig
65	1590.0	1342.5	1867.5	g=120	orig
66	1600.0	1350.0	1875.0	g=120	orig
67	1610.0	1357.5	1885.0	g=120	orig
68	1620.0	1362.5	1895.0	g=120	orig
69	1632.5	1367.5	1905.0	g=120	orig
70	1642.5	1375.0	1915.0	g=120	orig
71	1652.5	1380.0	1930.0	g=120	orig
72	1665.0	1387.5	1947.5	g=120	orig
73	1675.0	1395.0	1962.5	g=120	orig
74	1687.5	1402.5	1980.0	g=120	orig
75	1700.0	1412.5	1995.0	g=120	orig
76	1712.5	1425.0	2010.0	g=120	orig
77	1725.0	1447.5	2027.5	g=120	orig
78	1737.5	1470.0	2042.5	g=120	orig
79	1752.5	1492.5	2057.5	g=120	orig
80	1765.0	1512.5	2075.0	g=120	orig
81	1780.0	1522.5	2090.0	g=120	orig
82	1792.5	1532.5	2105.0	g=120	orig
83	1807.5	1542.5	2122.5	g=120	orig
84	1822.5	1557.5	2137.5	g=120	orig
85	1837.5	1572.5	2155.0	g=120	orig
86	1852.5	1587.5	2170.0	g=120	orig
87	1867.5	1605.0	2187.5	g=120	orig
88	1885.0	1620.0	2202.5	g=120	orig
89	1900.0	1637.5	2220.0	g=120	orig
90	1917.5	1650.0	2235.0	g=120	orig
91	1935.0	1662.5	2250.0	g=120	orig
92	1952.5	1680.0	2267.5	g=120	orig
93	1970.0	1692.5	2282.5	g=120	orig
94	1987.5	1702.5	2297.5	g=120	orig
95	2005.0	1715.0	2315.0	g=120	orig
96	2022.5	1727.5	2330.0	g=120	orig
97	2042.5	1742.5	2347.5	g=120	orig
98	2062.5	1757.5	2375.0	g=120	orig
99	2082.5	1772.5	2400.0	g=120	orig
100	2100.0	1787.5	2427.5	g=120	orig
0	1057.5	962.5	1202.5	g=120	rmpeaks
1	1067.5	982.5	1195.0	g=120	rmpeaks
2	1080.0	1005.0	1185.0	g=120	rmpeaks
3	1090.0	1025.0	1177.5	g=120	rmpeaks
4	1102.5	1047.5	1170.0	g=120	rmpeaks
5	1112.5	1067.5	1160.0	g=120	rmpeaks
6	1125.0	1085.0	1157.5	g=120	rmpeaks
7	1135.0	1095.0	1165.0	g=120	rmpeaks
8	1150.0	1102.5	1182.5	g=120	rmpeaks
9	1162.5	1115.0	1210.0	g=120	rmpeaks
10	1180.0	1125.0	1240.0	g=120	rmpeaks
11	1195.0	1122.5	1280.0	g=120	rmpeaks
12	1212.5	1125.0	1307.5	g=120	rmpeaks
13	1230.0	1130.0	1327.5	g=120	rmpeaks
14	1247.5	1137.5	1347.5	g=120	rmpeaks
15	1260.0	1147.5	1382.5	g=120	rmpeaks
16	1275.0	1167.5	1397.5	g=120	rmpeaks
17	1285.0	1180.0	1392.5	g=120	rmpeaks
18	1292.5	1192.5	1402.5	g=120	rmpeaks
19	1300.0	1220.0	1412.5	g=120	rmpeaks
20	1302.5	1235.0	1422.5	g=120	rmpeaks
21	1305.0	1242.5	1430.0	g=120	rmpeaks
22	1307.5	1250.0	1430.0	g=120	rmpeaks
23	1307.5	1247.5	1427.5	g=120	rmpeaks
24	1310.0	1242.5	1422.5	g=120	rmpeaks
25	1312.5	1242.5	1415.0	g=120	rmpeaks
26	1315.0	1242.5	1415.0	g=120	rmpeaks
27	1317.5	1237.5	1432.5	g=120	rmpeaks
28	1320.0	1237.5	1450.0	g=120	rmpeaks
29	1325.0	1232.5	1467.5	g=120	rmpeaks
30	1327.5	1225.0	1485.0	g=120	rmpeaks
31	1332.5	1217.5	1500.0	g=120	rmpeaks
32	1337.5	1215.0	1510.0	g=120	rmpeaks
33	1345.0	1212.5	1522.5	g=120	rmpeaks
34	1352.5	1215.0	1532.5	g=120	rmpeaks
35	1360.0	1217.5	1542.5	g=120	rmpeaks
36	1370.0	1212.5	1552.5	g=120	rmpeaks
37	1380.0	1210.0	1565.0	g=120	rmpeaks
38	1392.5	1207.5	1590.0	g=120	rmpeaks
39	1402.5	1207.5	1605.0	g=120	rmpeaks
40	1417.5	1215.0	1617.5	g=120	rmpeaks
41	1430.0	1222.5	1637.5	g=120	rmpeaks
42	1445.0	1220.0	1665.0	g=120	rmpeaks
43	1460.0	1220.0	1697.5	g=120	rmpeaks
44	1477.5	1230.0	1730.0	g=120	rmpeaks
45	1495.0	1240.0	1762.5	g=120	rmpeaks
46	1512.5	1252.5	1795.0	g=120	rmpeaks
47	1532.5	1265.0	1827.5	g=120	rmpeaks
48	1550.0	1277.5	1862.5	g=120	rmpeaks
49	1572.5	1287.5	1895.0	g=120	rmpeaks
50	1592.5	1300.0	1930.0	g=120	rmpeaks
51	1615.0	1312.5	1962.5	g=120	rmpeaks
52	1637.5	1327.5	1995.0	g=120	rmpeaks
53	1662.5	1342.5	2030.0	g=120	rmpeaks
54	1685.0	1362.5	2062.5	g=120	rmpeaks
55	1710.0	1382.5	2092.5	g=120	rmpeaks
56	1737.5	1402.5	2125.0	g=120	rmpeaks
57	1762.5	1425.0	2157.5	g=120	rmpeaks
58	1790.0	1447.5	2187.5	g=120	rmpeaks
59	1817.5	1472.5	2220.0	g=120	rmpeaks
60	1847.5	1500.0	2250.0	g=120	rmpeaks
61	1877.5	1530.0	2280.0	g=120	rmpeaks
62	1907.5	1560.0	2307.5	g=120	rmpeaks
63	1937.5	1592.5	2335.0	g=120	rmpeaks
64	1967.5	1625.0	2362.5	g=120	rmpeaks
65	2000.0	1660.0	2390.0	g=120	rmpeaks
66	2032.5	1697.5	2425.0	g=120	rmpeaks
67	2065.0	1735.0	2467.5	g=120	rmpeaks
68	2100.0	1777.5	2500.0	g=120	rmpeaks
69	2135.0	1822.5	2550.0	g=120	rmpeaks
70	2170.0	1870.0	2575.0	g=120	rmpeaks
71	2205.0	1917.5	2600.0	g=120	rmpeaks
72	2240.0	1962.5	2625.0	g=120	rmpeaks
73	2277.5	1997.5	2650.0	g=120	rmpeaks
74	2315.0	2045.0	2725.0	g=120	rmpeaks
75	2352.5	2095.0	2825.0	g=120	rmpeaks
76	2390.0	2122.5	2850.0	g=120	rmpeaks
77	2430.0	2150.0	2900.0	g=120	rmpeaks
78	2470.0	2167.5	2950.0	g=120	rmpeaks
79	2500.0	2205.0	2975.0	g=120	rmpeaks
80	2550.0	2232.5	3025.0	g=120	rmpeaks
81	2600.0	2255.0	3075.0	g=120	rmpeaks
82	2625.0	2270.0	3175.0	g=120	rmpeaks
83	2675.0	2282.5	3275.0	g=120	rmpeaks
84	2725.0	2295.0	3375.0	g=120	rmpeaks
85	2750.0	2307.5	3500.0	g=120	rmpeaks
86	2800.0	2320.0	3600.0	g=120	rmpeaks
87	2850.0	2332.5	3725.0	g=120	rmpeaks
88	2900.0	2345.0	3850.0	g=120	rmpeaks
89	2925.0	2362.5	3950.0	g=120	rmpeaks
90	2975.0	2375.0	4075.0	g=120	rmpeaks
91	3025.0	2387.5	4200.0	g=120	rmpeaks
92	3075.0	2400.0	4325.0	g=120	rmpeaks
93	3125.0	2412.5	4475.0	g=120	rmpeaks
94	3175.0	2425.0	4600.0	g=120	rmpeaks
95	3200.0	2435.0	4750.0	g=120	rmpeaks
96	3250.0	2447.5	4875.0	g=120	rmpeaks
97	3300.0	2457.5	5025.0	g=120	rmpeaks
98	3350.0	2470.0	5175.0	g=120	rmpeaks
99	3400.0	2480.0	5325.0	g=120	rmpeaks
100	3450.0	2492.5	5475.0	g=120	rmpeaks
0	992.5	915.0	1100.0	o=1	orig
1	997.5	930.0	1092.5	o=1	orig
2	1002.5	945.0	1082.5	o=1	orig
3	1007.5	957.5	1075.0	o=1	orig
4	1015.0	965.0	1065.0	o=1	orig
5	1020.0	972.5	1060.0	o=1	orig
6	1027.5	985.0	1057.5	o=1	orig
7	1032.5	987.5	1072.5	o=1	orig
8	1040.0	990.0	1092.5	o=1	orig
9	1047.5	992.5	1110.0	o=1	orig
10	1055.0	1000.0	1127.5	o=1	orig
11	1065.0	1015.0	1140.0	o=1	orig
12	1072.5	1012.5	1147.5	o=1	orig
13	1080.0	1017.5	1160.0	o=1	orig
14	1087.5	1007.5	1180.0	o=1	orig
15	1095.0	987.5	1202.5	o=1	orig
16	1097.5	975.0	1235.0	o=1	orig
17	1097.5	962.5	1262.5	o=1	orig
18	1095.0	945.0	1282.5	o=1	orig
19	1090.0	917.5	1292.5	o=1	orig
20	1082.5	895.0	1295.0	o=1	orig
21	1070.0	875.0	1287.5	o=1	orig
22	1057.5	867.5	1272.5	o=1	orig
23	1040.0	862.5	1245.0	o=1	orig
24	1022.5	845.0	1215.0	o=1	orig
25	1007.5	825.0	1182.5	o=1	orig
26	990.0	812.5	1150.0	o=1	orig
27	975.0	805.0	1127.5	o=1	orig
28	960.0	787.5	1115.0	o=1	orig
29	945.0	770.0	1102.5	o=1	orig
30	930.0	755.0	1090.0	o=1	orig
31	917.5	737.5	1077.5	o=1	orig
32	907.5	720.0	1067.5	o=1	orig
33	897.5	710.0	1057.5	o=1	orig
34	890.0	702.5	1050.0	o=1	orig
35	882.5	697.5	1057.5	o=1	orig
36	877.5	692.5	1070.0	o=1	orig
37	875.0	692.5	1075.0	o=1	orig
38	872.5	692.5	1085.0	o=1	orig
39	872.5	692.5	1097.5	o=1	orig
40	872.5	697.5	1110.0	o=1	orig
41	877.5	702.5	1125.0	o=1	orig
42	880.0	710.0	1140.0	o=1	orig
43	885.0	720.0	1155.0	o=1	orig
44	892.5	732.5	1172.5	o=1	orig
45	902.5	737.5	1192.5	o=1	orig
46	912.5	742.5	1210.0	o=1	orig
47	925.0	750.0	1230.0	o=1	orig
48	937.5	760.0	1252.5	o=1	orig
49	952.5	765.0	1275.0	o=1	orig
50	967.5	772.5	1297.5	o=1	orig
51	985.0	780.0	1320.0	o=1	orig
52	1005.0	790.0	1347.5	o=1	orig
53	1025.0	800.0	1382.5	o=1	orig
54	1045.0	812.5	1417.5	o=1	orig
55	1070.0	827.5	1452.5	o=1	orig
56	1095.0	842.5	1490.0	o=1	orig
57	1120.0	860.0	1530.0	o=1	orig
58	1147.5	875.0	1570.0	o=1	orig
59	1177.5	892.5	1612.5	o=1	orig
60	1207.5	912.5	1655.0	o=1	orig
61	1240.0	935.0	1700.0	o=1	orig
62	1275.0	957.5	1747.5	o=1	orig
63	1310.0	980.0	1795.0	o=1	orig
64	1347.5	1007.5	1842.5	o=1	orig
65	1385.0	1032.5	1910.0	o=1	orig
66	1425.0	1060.0	1992.5	o=1	orig
67	1467.5	1090.0	2075.0	o=1	orig
68	1510.0	1122.5	2170.0	o=1	orig
69	1555.0	1155.0	2247.5	o=1	orig
70	1602.5	1185.0	2337.5	o=1	orig
71	1650.0	1225.0	2432.5	o=1	orig
72	1700.0	1265.0	2525.0	o=1	orig
73	1752.5	1307.5	2625.0	o=1	orig
74	1805.0	1350.0	2750.0	o=1	orig
75	1860.0	1392.5	2875.0	o=1	orig
76	1917.5	1440.0	3000.0	o=1	orig
77	1975.0	1487.5	3150.0	o=1	orig
78	2035.0	1537.5	3300.0	o=1	orig
79	2097.5	1590.0	3425.0	o=1	orig
80	2162.5	1645.0	3575.0	o=1	orig
81	2227.5	1700.0	3725.0	o=1	orig
82	2295.0	1745.0	3900.0	o=1	orig
83	2365.0	1785.0	4050.0	o=1	orig
84	2435.0	1827.5	4200.0	o=1	orig
85	2500.0	1870.0	4375.0	o=1	orig
86	2575.0	1915.0	4550.0	o=1	orig
87	2650.0	1962.5	4700.0	o=1	orig
88	2750.0	2010.0	4875.0	o=1	orig
89	2825.0	2057.5	5050.0	o=1	orig
90	2900.0	2107.5	5225.0	o=1	orig
91	2975.0	2157.5	5400.0	o=1	orig
92	3075.0	2210.0	5575.0	o=1	orig
93	3150.0	2262.5	5750.0	o=1	orig
94	3250.0	2315.0	5925.0	o=1	orig
95	3350.0	2370.0	6100.0	o=1	orig
96	3425.0	2427.5	6275.0	o=1	orig
97	3525.0	2485.0	6450.0	o=1	orig
98	3625.0	2550.0	6625.0	o=1	orig
99	3725.0	2600.0	6800.0	o=1	orig
100	3825.0	2675.0	6975.0	o=1	orig
0	915.0	827.5	1005.0	o=1	rmpeaks
1	952.5	877.5	1030.0	o=1	rmpeaks
2	990.0	930.0	1057.5	o=1	rmpeaks
3	1030.0	982.5	1087.5	o=1	rmpeaks
4	1070.0	1032.5	1112.5	o=1	rmpeaks
5	1112.5	1077.5	1145.0	o=1	rmpeaks
6	1155.0	1112.5	1187.5	o=1	rmpeaks
7	1197.5	1150.0	1230.0	o=1	rmpeaks
8	1230.0	1175.0	1262.5	o=1	rmpeaks
9	1247.5	1187.5	1285.0	o=1	rmpeaks
10	1252.5	1165.0	1292.5	o=1	rmpeaks
11	1247.5	1157.5	1287.5	o=1	rmpeaks
12	1227.5	1125.0	1277.5	o=1	rmpeaks
13	1200.0	1070.0	1262.5	o=1	rmpeaks
14	1162.5	1017.5	1265.0	o=1	rmpeaks
15	1130.0	985.0	1250.0	o=1	rmpeaks
16	1100.0	967.5	1237.5	o=1	rmpeaks
17	1077.5	942.5	1225.0	o=1	rmpeaks
18	1062.5	917.5	1215.0	o=1	rmpeaks
19	1052.5	902.5	1207.5	o=1	rmpeaks
20	1050.0	897.5	1202.5	o=1	rmpeaks
21	1055.0	902.5	1207.5	o=1	rmpeaks
22	1070.0	907.5	1230.0	o=1	rmpeaks
23	1085.0	915.0	1252.5	o=1	rmpeaks
24	1102.5	925.0	1285.0	o=1	rmpeaks
25	1122.5	940.0	1312.5	o=1	rmpeaks
26	1145.0	962.5	1350.0	o=1	rmpeaks
27	1170.0	987.5	1385.0	o=1	rmpeaks
28	1195.0	1017.5	1417.5	o=1	rmpeaks
29	1225.0	1035.0	1452.5	o=1	rmpeaks
30	1257.5	1052.5	1487.5	o=1	rmpeaks
31	1292.5	1095.0	1522.5	o=1	rmpeaks
32	1327.5	1137.5	1557.5	o=1	rmpeaks
33	1362.5	1175.0	1597.5	o=1	rmpeaks
34	1400.0	1207.5	1640.0	o=1	rmpeaks
35	1437.5	1242.5	1682.5	o=1	rmpeaks
36	1475.0	1280.0	1725.0	o=1	rmpeaks
37	1515.0	1312.5	1770.0	o=1	rmpeaks
38	1552.5	1340.0	1815.0	o=1	rmpeaks
39	1592.5	1357.5	1860.0	o=1	rmpeaks
40	1632.5	1375.0	1902.5	o=1	rmpeaks
41	1672.5	1400.0	1945.0	o=1	rmpeaks
42	1712.5	1442.5	1985.0	o=1	rmpeaks
43	1752.5	1477.5	2020.0	o=1	rmpeaks
44	1790.0	1492.5	2055.0	o=1	rmpeaks
45	1827.5	1505.0	2090.0	o=1	rmpeaks
46	1862.5	1520.0	2142.5	o=1	rmpeaks
47	1897.5	1532.5	2200.0	o=1	rmpeaks
48	1932.5	1547.5	2237.5	o=1	rmpeaks
49	1967.5	1562.5	2317.5	o=1	rmpeaks
50	2000.0	1575.0	2385.0	o=1	rmpeaks
51	2032.5	1597.5	2440.0	o=1	rmpeaks
52	2062.5	1620.0	2490.0	o=1	rmpeaks
53	2090.0	1642.5	2550.0	o=1	rmpeaks
54	2117.5	1665.0	2625.0	o=1	rmpeaks
55	2142.5	1687.5	2675.0	o=1	rmpeaks
56	2167.5	1712.5	2750.0	o=1	rmpeaks
57	2190.0	1735.0	2800.0	o=1	rmpeaks
58	2212.5	1757.5	2850.0	o=1	rmpeaks
59	2235.0	1782.5	2925.0	o=1	rmpeaks
60	2252.5	1807.5	2975.0	o=1	rmpeaks
61	2270.0	1830.0	3025.0	o=1	rmpeaks
62	2285.0	1855.0	3050.0	o=1	rmpeaks
63	2300.0	1880.0	3100.0	o=1	rmpeaks
64	2315.0	1905.0	3150.0	o=1	rmpeaks
65	2327.5	1910.0	3200.0	o=1	rmpeaks
66	2337.5	1912.5	3225.0	o=1	rmpeaks
67	2350.0	1917.5	3250.0	o=1	rmpeaks
68	2357.5	1915.0	3300.0	o=1	rmpeaks
69	2365.0	1910.0	3325.0	o=1	rmpeaks
70	2372.5	1905.0	3350.0	o=1	rmpeaks
71	2377.5	1897.5	3375.0	o=1	rmpeaks
72	2382.5	1907.5	3375.0	o=1	rmpeaks
73	2385.0	1917.5	3400.0	o=1	rmpeaks
74	2390.0	1915.0	3425.0	o=1	rmpeaks
75	2392.5	1915.0	3425.0	o=1	rmpeaks
76	2392.5	1915.0	3425.0	o=1	rmpeaks
77	2395.0	1915.0	3425.0	o=1	rmpeaks
78	2395.0	1915.0	3425.0	o=1	rmpeaks
79	2395.0	1917.5	3425.0	o=1	rmpeaks
80	2395.0	1917.5	3425.0	o=1	rmpeaks
81	2392.5	1920.0	3425.0	o=1	rmpeaks
82	2392.5	1922.5	3425.0	o=1	rmpeaks
83	2390.0	1925.0	3425.0	o=1	rmpeaks
84	2390.0	1930.0	3400.0	o=1	rmpeaks
85	2387.5	1937.5	3400.0	o=1	rmpeaks
86	2385.0	1940.0	3375.0	o=1	rmpeaks
87	2382.5	1935.0	3350.0	o=1	rmpeaks
88	2380.0	1930.0	3350.0	o=1	rmpeaks
89	2377.5	1925.0	3325.0	o=1	rmpeaks
90	2375.0	1922.5	3300.0	o=1	rmpeaks
91	2372.5	1920.0	3275.0	o=1	rmpeaks
92	2370.0	1917.5	3250.0	o=1	rmpeaks
93	2370.0	1917.5	3225.0	o=1	rmpeaks
94	2367.5	1917.5	3250.0	o=1	rmpeaks
95	2367.5	1917.5	3225.0	o=1	rmpeaks
96	2365.0	1917.5	3225.0	o=1	rmpeaks
97	2362.5	1920.0	3250.0	o=1	rmpeaks
98	2362.5	1922.5	3275.0	o=1	rmpeaks
99	2362.5	1925.0	3300.0	o=1	rmpeaks
100	2360.0	1925.0	3325.0	o=1	rmpeaks
0	1032.5	950.0	1110.0	o=3	orig
1	1037.5	967.5	1102.5	o=3	orig
2	1042.5	987.5	1092.5	o=3	orig
3	1045.0	1005.0	1085.0	o=3	orig
4	1047.5	1022.5	1077.5	o=3	orig
5	1050.0	1022.5	1080.0	o=3	orig
6	1052.5	1012.5	1100.0	o=3	orig
7	1055.0	1007.5	1117.5	o=3	orig
8	1067.5	1015.0	1150.0	o=3	orig
9	1087.5	1035.0	1185.0	o=3	orig
10	1115.0	1047.5	1220.0	o=3	orig
11	1150.0	1055.0	1250.0	o=3	orig
12	1180.0	1062.5	1270.0	o=3	orig
13	1202.5	1070.0	1292.5	o=3	orig
14	1220.0	1072.5	1305.0	o=3	orig
15	1230.0	1075.0	1322.5	o=3	orig
16	1225.0	1072.5	1325.0	o=3	orig
17	1212.5	1077.5	1310.0	o=3	orig
18	1187.5	1067.5	1277.5	o=3	orig
19	1152.5	1042.5	1237.5	o=3	orig
20	1120.0	1015.0	1205.0	o=3	orig
21	1090.0	995.0	1180.0	o=3	orig
22	1062.5	977.5	1157.5	o=3	orig
23	1037.5	955.0	1137.5	o=3	orig
24	1015.0	935.0	1115.0	o=3	orig
25	992.5	917.5	1087.5	o=3	orig
26	970.0	900.0	1065.0	o=3	orig
27	952.5	880.0	1042.5	o=3	orig
28	935.0	872.5	1020.0	o=3	orig
29	920.0	860.0	1012.5	o=3	orig
30	905.0	842.5	1007.5	o=3	orig
31	895.0	827.5	1005.0	o=3	orig
32	885.0	815.0	1002.5	o=3	orig
33	877.5	807.5	1005.0	o=3	orig
34	872.5	800.0	1007.5	o=3	orig
35	870.0	797.5	1010.0	o=3	orig
36	870.0	792.5	1017.5	o=3	orig
37	867.5	787.5	1022.5	o=3	orig
38	870.0	782.5	1030.0	o=3	orig
39	870.0	782.5	1035.0	o=3	orig
40	875.0	782.5	1047.5	o=3	orig
41	880.0	785.0	1062.5	o=3	orig
42	885.0	790.0	1077.5	o=3	orig
43	895.0	795.0	1092.5	o=3	orig
44	905.0	802.5	1102.5	o=3	orig
45	915.0	812.5	1115.0	o=3	orig
46	927.5	820.0	1130.0	o=3	orig
47	937.5	822.5	1145.0	o=3	orig
48	952.5	830.0	1165.0	o=3	orig
49	965.0	840.0	1185.0	o=3	orig
50	982.5	855.0	1205.0	o=3	orig
51	1000.0	870.0	1230.0	o=3	orig
52	1020.0	887.5	1255.0	o=3	orig
53	1040.0	905.0	1282.5	o=3	orig
54	1060.0	922.5	1307.5	o=3	orig
55	1080.0	942.5	1335.0	o=3	orig
56	1102.5	962.5	1365.0	o=3	orig
57	1125.0	980.0	1392.5	o=3	orig
58	1150.0	997.5	1420.0	o=3	orig
59	1177.5	1015.0	1447.5	o=3	orig
60	1205.0	1035.0	1475.0	o=3	orig
61	1232.5	1057.5	1515.0	o=3	orig
62	1262.5	1080.0	1557.5	o=3	orig
63	1292.5	1102.5	1600.0	o=3	orig
64	1322.5	1125.0	1645.0	o=3	orig
65	1355.0	1152.5	1687.5	o=3	orig
66	1387.5	1177.5	1730.0	o=3	orig
67	1422.5	1202.5	1775.0	o=3	orig
68	1460.0	1225.0	1820.0	o=3	orig
69	1495.0	1250.0	1867.5	o=3	orig
70	1535.0	1275.0	1915.0	o=3	orig
71	1572.5	1300.0	1962.5	o=3	orig
72	1612.5	1325.0	2012.5	o=3	orig
73	1652.5	1352.5	2065.0	o=3	orig
74	1695.0	1377.5	2117.5	o=3	orig
75	1737.5	1407.5	2170.0	o=3	orig
76	1782.5	1442.5	2230.0	o=3	orig
77	1827.5	1480.0	2292.5	o=3	orig
78	1875.0	1512.5	2357.5	o=3	orig
79	1922.5	1542.5	2422.5	o=3	orig
80	1970.0	1575.0	2492.5	o=3	orig
81	2020.0	1607.5	2550.0	o=3	orig
82	2072.5	1640.0	2625.0	o=3	orig
83	2125.0	1675.0	2700.0	o=3	orig
84	2177.5	1707.5	2775.0	o=3	orig
85	2232.5	1742.5	2875.0	o=3	orig
86	2287.5	1775.0	2975.0	o=3	orig
87	2342.5	1810.0	3050.0	o=3	orig
88	2400.0	1845.0	3125.0	o=3	orig
89	2460.0	1880.0	3200.0	o=3	orig
90	2525.0	1915.0	3275.0	o=3	orig
91	2575.0	1952.5	3375.0	o=3	orig
92	2650.0	1987.5	3475.0	o=3	orig
93	2700.0	2025.0	3550.0	o=3	orig
94	2775.0	2057.5	3650.0	o=3	orig
95	2825.0	2085.0	3750.0	o=3	orig
96	2900.0	2115.0	3850.0	o=3	orig
97	2975.0	2155.0	3950.0	o=3	orig
98	3025.0	2192.5	4075.0	o=3	orig
99	3100.0	2232.5	4175.0	o=3	orig
100	3175.0	2272.5	4275.0	o=3	orig
0	1032.5	890.0	1267.5	o=3	rmpeaks
1	1050.0	937.5	1240.0	o=3	rmpeaks
2	1065.0	980.0	1215.0	o=3	rmpeaks
3	1082.5	1032.5	1187.5	o=3	rmpeaks
4	1100.0	1067.5	1160.0	o=3	rmpeaks
5	1117.5	1075.0	1167.5	o=3	rmpeaks
6	1135.0	1045.0	1227.5	o=3	rmpeaks
7	1152.5	1015.0	1297.5	o=3	rmpeaks
8	1167.5	997.5	1350.0	o=3	rmpeaks
9	1177.5	990.0	1390.0	o=3	rmpeaks
10	1187.5	992.5	1412.5	o=3	rmpeaks
11	1195.0	1002.5	1417.5	o=3	rmpeaks
12	1202.5	1025.0	1410.0	o=3	rmpeaks
13	1205.0	1060.0	1385.0	o=3	rmpeaks
14	1210.0	1120.0	1347.5	o=3	rmpeaks
15	1210.0	1150.0	1330.0	o=3	rmpeaks
16	1215.0	1175.0	1292.5	o=3	rmpeaks
17	1217.5	1185.0	1335.0	o=3	rmpeaks
18	1225.0	1180.0	1385.0	o=3	rmpeaks
19	1232.5	1162.5	1420.0	o=3	rmpeaks
20	1242.5	1152.5	1427.5	o=3	rmpeaks
21	1252.5	1147.5	1427.5	o=3	rmpeaks
22	1265.0	1150.0	1422.5	o=3	rmpeaks
23	1280.0	1160.0	1422.5	o=3	rmpeaks
24	1295.0	1172.5	1427.5	o=3	rmpeaks
25	1310.0	1187.5	1445.0	o=3	rmpeaks
26	1327.5	1202.5	1462.5	o=3	rmpeaks
27	1345.0	1217.5	1480.0	o=3	rmpeaks
28	1365.0	1225.0	1495.0	o=3	rmpeaks
29	1382.5	1237.5	1510.0	o=3	rmpeaks
30	1402.5	1250.0	1527.5	o=3	rmpeaks
31	1422.5	1265.0	1545.0	o=3	rmpeaks
32	1445.0	1297.5	1562.5	o=3	rmpeaks
33	1465.0	1312.5	1580.0	o=3	rmpeaks
34	1487.5	1330.0	1602.5	o=3	rmpeaks
35	1507.5	1350.0	1632.5	o=3	rmpeaks
36	1530.0	1375.0	1652.5	o=3	rmpeaks
37	1552.5	1400.0	1675.0	o=3	rmpeaks
38	1575.0	1407.5	1702.5	o=3	rmpeaks
39	1600.0	1430.0	1725.0	o=3	rmpeaks
40	1622.5	1455.0	1750.0	o=3	rmpeaks
41	1645.0	1465.0	1772.5	o=3	rmpeaks
42	1670.0	1472.5	1797.5	o=3	rmpeaks
43	1695.0	1480.0	1820.0	o=3	rmpeaks
44	1717.5	1492.5	1845.0	o=3	rmpeaks
45	1742.5	1502.5	1872.5	o=3	rmpeaks
46	1767.5	1515.0	1912.5	o=3	rmpeaks
47	1792.5	1525.0	1957.5	o=3	rmpeaks
48	1817.5	1537.5	2002.5	o=3	rmpeaks
49	1842.5	1550.0	2047.5	o=3	rmpeaks
50	1867.5	1567.5	2092.5	o=3	rmpeaks
51	1892.5	1590.0	2137.5	o=3	rmpeaks
52	1917.5	1610.0	2185.0	o=3	rmpeaks
53	1942.5	1632.5	2230.0	o=3	rmpeaks
54	1967.5	1655.0	2275.0	o=3	rmpeaks
55	1995.0	1677.5	2320.0	o=3	rmpeaks
56	2020.0	1700.0	2365.0	o=3	rmpeaks
57	2045.0	1725.0	2410.0	o=3	rmpeaks
58	2072.5	1750.0	2455.0	o=3	rmpeaks
59	2097.5	1777.5	2500.0	o=3	rmpeaks
60	2125.0	1805.0	2550.0	o=3	rmpeaks
61	2150.0	1832.5	2575.0	o=3	rmpeaks
62	2177.5	1862.5	2625.0	o=3	rmpeaks
63	2202.5	1890.0	2675.0	o=3	rmpeaks
64	2230.0	1902.5	2725.0	o=3	rmpeaks
65	2257.5	1915.0	2750.0	o=3	rmpeaks
66	2282.5	1927.5	2800.0	o=3	rmpeaks
67	2310.0	1942.5	2850.0	o=3	rmpeaks
68	2337.5	1955.0	2875.0	o=3	rmpeaks
69	2362.5	1980.0	2925.0	o=3	rmpeaks
70	2390.0	1995.0	2950.0	o=3	rmpeaks
71	2417.5	2012.5	3000.0	o=3	rmpeaks
72	2442.5	2030.0	3025.0	o=3	rmpeaks
73	2470.0	2047.5	3075.0	o=3	rmpeaks
74	2497.5	2065.0	3100.0	o=3	rmpeaks
75	2525.0	2085.0	3150.0	o=3	rmpeaks
76	2550.0	2105.0	3175.0	o=3	rmpeaks
77	2575.0	2125.0	3225.0	o=3	rmpeaks
78	2600.0	2145.0	3275.0	o=3	rmpeaks
79	2625.0	2167.5	3325.0	o=3	rmpeaks
80	2650.0	2187.5	3400.0	o=3	rmpeaks
81	2675.0	2210.0	3450.0	o=3	rmpeaks
82	2700.0	2232.5	3500.0	o=3	rmpeaks
83	2725.0	2257.5	3575.0	o=3	rmpeaks
84	2775.0	2280.0	3625.0	o=3	rmpeaks
85	2800.0	2307.5	3675.0	o=3	rmpeaks
86	2825.0	2332.5	3725.0	o=3	rmpeaks
87	2850.0	2357.5	3800.0	o=3	rmpeaks
88	2875.0	2385.0	3850.0	o=3	rmpeaks
89	2900.0	2412.5	3875.0	o=3	rmpeaks
90	2925.0	2435.0	3900.0	o=3	rmpeaks
91	2950.0	2445.0	3950.0	o=3	rmpeaks
92	2975.0	2467.5	3975.0	o=3	rmpeaks
93	3000.0	2492.5	4000.0	o=3	rmpeaks
94	3025.0	2500.0	4025.0	o=3	rmpeaks
95	3050.0	2500.0	4050.0	o=3	rmpeaks
96	3075.0	2525.0	4075.0	o=3	rmpeaks
97	3100.0	2525.0	4100.0	o=3	rmpeaks
98	3125.0	2550.0	4125.0	o=3	rmpeaks
99	3150.0	2550.0	4150.0	o=3	rmpeaks
100	3175.0	2550.0	4175.0	o=3	rmpeaks
0	1047.5	927.5	1175.0	o=27	orig
1	1047.5	947.5	1152.5	o=27	orig
2	1047.5	967.5	1132.5	o=27	orig
3	1047.5	987.5	1110.0	o=27	orig
4	1047.5	1002.5	1080.0	o=27	orig
5	1047.5	1015.0	1082.5	o=27	orig
6	1045.0	1012.5	1090.0	o=27	orig
7	1045.0	1002.5	1107.5	o=27	orig
8	1050.0	997.5	1127.5	o=27	orig
9	1057.5	1002.5	1142.5	o=27	orig
10	1070.0	1005.0	1157.5	o=27	orig
11	1085.0	1017.5	1170.0	o=27	orig
12	1105.0	1050.0	1187.5	o=27	orig
13	1130.0	1060.0	1210.0	o=27	orig
14	1162.5	1075.0	1222.5	o=27	orig
15	1190.0	1097.5	1255.0	o=27	orig
16	1217.5	1112.5	1285.0	o=27	orig
17	1242.5	1115.0	1310.0	o=27	orig
18	1265.0	1112.5	1325.0	o=27	orig
19	1282.5	1110.0	1360.0	o=27	orig
20	1295.0	1107.5	1387.5	o=27	orig
21	1305.0	1110.0	1410.0	o=27	orig
22	1307.5	1115.0	1430.0	o=27	orig
23	1310.0	1122.5	1437.5	o=27	orig
24	1307.5	1130.0	1432.5	o=27	orig
25	1305.0	1137.5	1422.5	o=27	orig
26	1297.5	1142.5	1410.0	o=27	orig
27	1287.5	1150.0	1395.0	o=27	orig
28	1275.0	1147.5	1385.0	o=27	orig
29	1260.0	1147.5	1365.0	o=27	orig
30	1242.5	1145.0	1342.5	o=27	orig
31	1227.5	1132.5	1315.0	o=27	orig
32	1210.0	1120.0	1285.0	o=27	orig
33	1195.0	1112.5	1272.5	o=27	orig
34	1177.5	1110.0	1265.0	o=27	orig
35	1162.5	1100.0	1257.5	o=27	orig
36	1145.0	1087.5	1240.0	o=27	orig
37	1130.0	1072.5	1227.5	o=27	orig
38	1115.0	1052.5	1220.0	o=27	orig
39	1102.5	1037.5	1220.0	o=27	orig
40	1087.5	1022.5	1210.0	o=27	orig
41	1077.5	1007.5	1200.0	o=27	orig
42	1065.0	995.0	1190.0	o=27	orig
43	1055.0	985.0	1185.0	o=27	orig
44	1047.5	975.0	1190.0	o=27	orig
45	1040.0	960.0	1195.0	o=27	orig
46	1035.0	950.0	1202.5	o=27	orig
47	1030.0	940.0	1210.0	o=27	orig
48	1025.0	935.0	1217.5	o=27	orig
49	1022.5	927.5	1225.0	o=27	orig
50	1020.0	922.5	1235.0	o=27	orig
51	1020.0	920.0	1245.0	o=27	orig
52	1022.5	917.5	1257.5	o=27	orig
53	1025.0	920.0	1267.5	o=27	orig
54	1030.0	922.5	1280.0	o=27	orig
55	1035.0	927.5	1290.0	o=27	orig
56	1040.0	935.0	1302.5	o=27	orig
57	1047.5	940.0	1315.0	o=27	orig
58	1057.5	942.5	1330.0	o=27	orig
59	1067.5	950.0	1345.0	o=27	orig
60	1077.5	960.0	1360.0	o=27	orig
61	1092.5	972.5	1377.5	o=27	orig
62	1107.5	985.0	1392.5	o=27	orig
63	1122.5	1000.0	1410.0	o=27	orig
64	1140.0	1015.0	1427.5	o=27	orig
65	1157.5	1032.5	1445.0	o=27	orig
66	1177.5	1050.0	1465.0	o=27	orig
67	1197.5	1070.0	1485.0	o=27	orig
68	1220.0	1092.5	1505.0	o=27	orig
69	1245.0	1117.5	1525.0	o=27	orig
70	1270.0	1142.5	1547.5	o=27	orig
71	1297.5	1162.5	1567.5	o=27	orig
72	1327.5	1185.0	1590.0	o=27	orig
73	1357.5	1205.0	1612.5	o=27	orig
74	1390.0	1232.5	1637.5	o=27	orig
75	1422.5	1262.5	1662.5	o=27	orig
76	1457.5	1285.0	1687.5	o=27	orig
77	1495.0	1310.0	1717.5	o=27	orig
78	1535.0	1335.0	1755.0	o=27	orig
79	1575.0	1367.5	1787.5	o=27	orig
80	1620.0	1397.5	1822.5	o=27	orig
81	1662.5	1430.0	1872.5	o=27	orig
82	1710.0	1465.0	1930.0	o=27	orig
83	1760.0	1502.5	1995.0	o=27	orig
84	1810.0	1540.0	2060.0	o=27	orig
85	1865.0	1580.0	2125.0	o=27	orig
86	1920.0	1620.0	2195.0	o=27	orig
87	1977.5	1662.5	2265.0	o=27	orig
88	2037.5	1707.5	2340.0	o=27	orig
89	2100.0	1752.5	2417.5	o=27	orig
90	2165.0	1795.0	2495.0	o=27	orig
91	2232.5	1832.5	2575.0	o=27	orig
92	2302.5	1870.0	2675.0	o=27	orig
93	2375.0	1910.0	2800.0	o=27	orig
94	2450.0	1950.0	2925.0	o=27	orig
95	2525.0	1992.5	3050.0	o=27	orig
96	2600.0	2035.0	3200.0	o=27	orig
97	2700.0	2080.0	3325.0	o=27	orig
98	2775.0	2125.0	3475.0	o=27	orig
99	2875.0	2172.5	3625.0	o=27	orig
100	2950.0	2217.5	3800.0	o=27	orig
0	887.5	810.0	1167.5	o=27	rmpeaks
1	922.5	852.5	1165.0	o=27	rmpeaks
2	960.0	897.5	1160.0	o=27	rmpeaks
3	997.5	942.5	1157.5	o=27	rmpeaks
4	1035.0	987.5	1155.0	o=27	rmpeaks
5	1077.5	1032.5	1155.0	o=27	rmpeaks
6	1117.5	1080.0	1165.0	o=27	rmpeaks
7	1162.5	1105.0	1207.5	o=27	rmpeaks
8	1200.0	1120.0	1257.5	o=27	rmpeaks
9	1232.5	1130.0	1295.0	o=27	rmpeaks
10	1257.5	1135.0	1322.5	o=27	rmpeaks
11	1275.0	1140.0	1350.0	o=27	rmpeaks
12	1285.0	1147.5	1360.0	o=27	rmpeaks
13	1287.5	1155.0	1357.5	o=27	rmpeaks
14	1285.0	1165.0	1350.0	o=27	rmpeaks
15	1275.0	1172.5	1352.5	o=27	rmpeaks
16	1262.5	1167.5	1342.5	o=27	rmpeaks
17	1252.5	1167.5	1332.5	o=27	rmpeaks
18	1245.0	1172.5	1345.0	o=27	rmpeaks
19	1235.0	1172.5	1337.5	o=27	rmpeaks
20	1230.0	1167.5	1340.0	o=27	rmpeaks
21	1225.0	1162.5	1350.0	o=27	rmpeaks
22	1222.5	1152.5	1367.5	o=27	rmpeaks
23	1222.5	1145.0	1385.0	o=27	rmpeaks
24	1222.5	1140.0	1402.5	o=27	rmpeaks
25	1222.5	1135.0	1417.5	o=27	rmpeaks
26	1222.5	1132.5	1432.5	o=27	rmpeaks
27	1225.0	1130.0	1432.5	o=27	rmpeaks
28	1227.5	1127.5	1417.5	o=27	rmpeaks
29	1232.5	1122.5	1430.0	o=27	rmpeaks
30	1235.0	1117.5	1445.0	o=27	rmpeaks
31	1242.5	1112.5	1462.5	o=27	rmpeaks
32	1247.5	1107.5	1477.5	o=27	rmpeaks
33	1255.0	1107.5	1495.0	o=27	rmpeaks
34	1265.0	1105.0	1512.5	o=27	rmpeaks
35	1272.5	1107.5	1527.5	o=27	rmpeaks
36	1282.5	1115.0	1545.0	o=27	rmpeaks
37	1295.0	1125.0	1565.0	o=27	rmpeaks
38	1307.5	1135.0	1582.5	o=27	rmpeaks
39	1320.0	1147.5	1600.0	o=27	rmpeaks
40	1335.0	1157.5	1617.5	o=27	rmpeaks
41	1350.0	1157.5	1637.5	o=27	rmpeaks
42	1367.5	1160.0	1657.5	o=27	rmpeaks
43	1385.0	1165.0	1677.5	o=27	rmpeaks
44	1405.0	1175.0	1697.5	o=27	rmpeaks
45	1425.0	1177.5	1717.5	o=27	rmpeaks
46	1447.5	1187.5	1740.0	o=27	rmpeaks
47	1470.0	1197.5	1762.5	o=27	rmpeaks
48	1492.5	1212.5	1802.5	o=27	rmpeaks
49	1517.5	1227.5	1847.5	o=27	rmpeaks
50	1545.0	1242.5	1890.0	o=27	rmpeaks
51	1572.5	1262.5	1920.0	o=27	rmpeaks
52	1600.0	1282.5	1950.0	o=27	rmpeaks
53	1630.0	1305.0	1982.5	o=27	rmpeaks
54	1660.0	1330.0	2015.0	o=27	rmpeaks
55	1690.0	1357.5	2047.5	o=27	rmpeaks
56	1722.5	1385.0	2082.5	o=27	rmpeaks
57	1757.5	1415.0	2115.0	o=27	rmpeaks
58	1792.5	1450.0	2150.0	o=27	rmpeaks
59	1827.5	1482.5	2185.0	o=27	rmpeaks
60	1862.5	1520.0	2222.5	o=27	rmpeaks
61	1900.0	1560.0	2257.5	o=27	rmpeaks
62	1940.0	1600.0	2312.5	o=27	rmpeaks
63	1977.5	1642.5	2370.0	o=27	rmpeaks
64	2017.5	1680.0	2425.0	o=27	rmpeaks
65	2057.5	1710.0	2480.0	o=27	rmpeaks
66	2100.0	1740.0	2550.0	o=27	rmpeaks
67	2142.5	1772.5	2600.0	o=27	rmpeaks
68	2185.0	1805.0	2650.0	o=27	rmpeaks
69	2227.5	1837.5	2700.0	o=27	rmpeaks
70	2270.0	1870.0	2775.0	o=27	rmpeaks
71	2315.0	1910.0	2825.0	o=27	rmpeaks
72	2360.0	1967.5	2875.0	o=27	rmpeaks
73	2405.0	2027.5	2950.0	o=27	rmpeaks
74	2450.0	2065.0	3000.0	o=27	rmpeaks
75	2495.0	2090.0	3050.0	o=27	rmpeaks
76	2550.0	2115.0	3125.0	o=27	rmpeaks
77	2600.0	2137.5	3175.0	o=27	rmpeaks
78	2625.0	2162.5	3225.0	o=27	rmpeaks
79	2675.0	2187.5	3275.0	o=27	rmpeaks
[truncated: 122 more rows]
