# Supplementary material for: Strong positive selection biases identity-by-descent-based inferences of recent demography and population structure in Plasmodium falciparum
Source: Nat Commun. 2024 Mar 20;15:2499. doi: 10.1038/s41467-024-46659-0 (PMC10954658; doi:10.1038/s41467-024-46659-0)
Supplement: Supplementary file 6 — Source Data File [file 41467_2024_46659_MOESM6_ESM.zip › Supplementary_Figure4/suppl_fig4a_ibd_coverage_and_peak_identification.csv]

Position	Coverage	CoreThreshold	Median
1	5984	22824.156494648298	8921.0
1501	6343	22824.156494648298	8921.0
3001	6601	22824.156494648298	8921.0
4501	6928	22824.156494648298	8921.0
6001	7067	22824.156494648298	8921.0
7501	7211	22824.156494648298	8921.0
9001	7699	22824.156494648298	8921.0
10501	7794	22824.156494648298	8921.0
12001	7992	22824.156494648298	8921.0
13501	8119	22824.156494648298	8921.0
15001	8162	22824.156494648298	8921.0
16501	8325	22824.156494648298	8921.0
18001	8435	22824.156494648298	8921.0
19501	8537	22824.156494648298	8921.0
21001	8687	22824.156494648298	8921.0
22501	9076	22824.156494648298	8921.0
24001	9215	22824.156494648298	8921.0
25501	9229	22824.156494648298	8921.0
27001	9371	22824.156494648298	8921.0
28501	9740	22824.156494648298	8921.0
30001	9785	22824.156494648298	8921.0
31501	9623	22824.156494648298	8921.0
33001	9218	22824.156494648298	8921.0
34501	9131	22824.156494648298	8921.0
36001	9094	22824.156494648298	8921.0
37501	8752	22824.156494648298	8921.0
39001	8784	22824.156494648298	8921.0
40501	8686	22824.156494648298	8921.0
42001	8506	22824.156494648298	8921.0
43501	8710	22824.156494648298	8921.0
45001	8730	22824.156494648298	8921.0
46501	8220	22824.156494648298	8921.0
48001	8229	22824.156494648298	8921.0
49501	8101	22824.156494648298	8921.0
51001	7780	22824.156494648298	8921.0
52501	7590	22824.156494648298	8921.0
54001	7698	22824.156494648298	8921.0
55501	7821	22824.156494648298	8921.0
57001	7769	22824.156494648298	8921.0
58501	7686	22824.156494648298	8921.0
60001	7846	22824.156494648298	8921.0
61501	7823	22824.156494648298	8921.0
63001	7925	22824.156494648298	8921.0
64501	8165	22824.156494648298	8921.0
66001	8108	22824.156494648298	8921.0
67501	8113	22824.156494648298	8921.0
69001	8118	22824.156494648298	8921.0
70501	8074	22824.156494648298	8921.0
72001	8241	22824.156494648298	8921.0
73501	8172	22824.156494648298	8921.0
75001	8345	22824.156494648298	8921.0
76501	8220	22824.156494648298	8921.0
78001	8294	22824.156494648298	8921.0
79501	8132	22824.156494648298	8921.0
81001	8214	22824.156494648298	8921.0
82501	8134	22824.156494648298	8921.0
84001	8016	22824.156494648298	8921.0
85501	7977	22824.156494648298	8921.0
87001	8099	22824.156494648298	8921.0
88501	8294	22824.156494648298	8921.0
90001	8279	22824.156494648298	8921.0
91501	8537	22824.156494648298	8921.0
93001	8704	22824.156494648298	8921.0
94501	8767	22824.156494648298	8921.0
96001	8647	22824.156494648298	8921.0
97501	8686	22824.156494648298	8921.0
99001	8477	22824.156494648298	8921.0
100501	8533	22824.156494648298	8921.0
102001	8400	22824.156494648298	8921.0
103501	8420	22824.156494648298	8921.0
105001	8450	22824.156494648298	8921.0
106501	8584	22824.156494648298	8921.0
108001	8628	22824.156494648298	8921.0
109501	8677	22824.156494648298	8921.0
111001	8576	22824.156494648298	8921.0
112501	8659	22824.156494648298	8921.0
114001	8537	22824.156494648298	8921.0
115501	8451	22824.156494648298	8921.0
117001	9022	22824.156494648298	8921.0
118501	8932	22824.156494648298	8921.0
120001	8954	22824.156494648298	8921.0
121501	8931	22824.156494648298	8921.0
123001	9040	22824.156494648298	8921.0
124501	9030	22824.156494648298	8921.0
126001	9004	22824.156494648298	8921.0
127501	9122	22824.156494648298	8921.0
129001	9436	22824.156494648298	8921.0
130501	9079	22824.156494648298	8921.0
132001	9068	22824.156494648298	8921.0
133501	8529	22824.156494648298	8921.0
135001	8504	22824.156494648298	8921.0
136501	8481	22824.156494648298	8921.0
138001	8486	22824.156494648298	8921.0
139501	8322	22824.156494648298	8921.0
141001	8392	22824.156494648298	8921.0
142501	8442	22824.156494648298	8921.0
144001	8571	22824.156494648298	8921.0
145501	8601	22824.156494648298	8921.0
147001	8444	22824.156494648298	8921.0
148501	8535	22824.156494648298	8921.0
150001	8559	22824.156494648298	8921.0
151501	8507	22824.156494648298	8921.0
153001	8436	22824.156494648298	8921.0
154501	8493	22824.156494648298	8921.0
156001	8549	22824.156494648298	8921.0
157501	8087	22824.156494648298	8921.0
159001	7854	22824.156494648298	8921.0
160501	8008	22824.156494648298	8921.0
162001	7890	22824.156494648298	8921.0
163501	7860	22824.156494648298	8921.0
165001	7878	22824.156494648298	8921.0
166501	7817	22824.156494648298	8921.0
168001	7550	22824.156494648298	8921.0
169501	7716	22824.156494648298	8921.0
171001	7604	22824.156494648298	8921.0
172501	7687	22824.156494648298	8921.0
174001	7695	22824.156494648298	8921.0
175501	7717	22824.156494648298	8921.0
177001	7824	22824.156494648298	8921.0
178501	7670	22824.156494648298	8921.0
180001	7636	22824.156494648298	8921.0
181501	7676	22824.156494648298	8921.0
183001	8013	22824.156494648298	8921.0
184501	8142	22824.156494648298	8921.0
186001	8201	22824.156494648298	8921.0
187501	8352	22824.156494648298	8921.0
189001	8381	22824.156494648298	8921.0
190501	8752	22824.156494648298	8921.0
192001	8723	22824.156494648298	8921.0
193501	8618	22824.156494648298	8921.0
195001	9117	22824.156494648298	8921.0
196501	9123	22824.156494648298	8921.0
198001	8844	22824.156494648298	8921.0
199501	8784	22824.156494648298	8921.0
201001	8707	22824.156494648298	8921.0
202501	8699	22824.156494648298	8921.0
204001	8562	22824.156494648298	8921.0
205501	8349	22824.156494648298	8921.0
207001	8363	22824.156494648298	8921.0
208501	8318	22824.156494648298	8921.0
210001	8473	22824.156494648298	8921.0
211501	8602	22824.156494648298	8921.0
213001	8623	22824.156494648298	8921.0
214501	8963	22824.156494648298	8921.0
216001	8967	22824.156494648298	8921.0
217501	8997	22824.156494648298	8921.0
219001	9000	22824.156494648298	8921.0
220501	9207	22824.156494648298	8921.0
222001	9188	22824.156494648298	8921.0
223501	8823	22824.156494648298	8921.0
225001	8468	22824.156494648298	8921.0
226501	8026	22824.156494648298	8921.0
228001	7993	22824.156494648298	8921.0
229501	8407	22824.156494648298	8921.0
231001	8379	22824.156494648298	8921.0
232501	8287	22824.156494648298	8921.0
234001	8213	22824.156494648298	8921.0
235501	8271	22824.156494648298	8921.0
237001	8308	22824.156494648298	8921.0
238501	8438	22824.156494648298	8921.0
240001	8189	22824.156494648298	8921.0
241501	8402	22824.156494648298	8921.0
243001	8458	22824.156494648298	8921.0
244501	8406	22824.156494648298	8921.0
246001	8274	22824.156494648298	8921.0
247501	8107	22824.156494648298	8921.0
249001	8408	22824.156494648298	8921.0
250501	8536	22824.156494648298	8921.0
252001	8825	22824.156494648298	8921.0
253501	8573	22824.156494648298	8921.0
255001	8415	22824.156494648298	8921.0
256501	8571	22824.156494648298	8921.0
258001	8541	22824.156494648298	8921.0
259501	8535	22824.156494648298	8921.0
261001	8399	22824.156494648298	8921.0
262501	8302	22824.156494648298	8921.0
264001	8288	22824.156494648298	8921.0
265501	8313	22824.156494648298	8921.0
267001	8348	22824.156494648298	8921.0
268501	8420	22824.156494648298	8921.0
270001	8306	22824.156494648298	8921.0
271501	8317	22824.156494648298	8921.0
273001	8435	22824.156494648298	8921.0
274501	8442	22824.156494648298	8921.0
276001	8475	22824.156494648298	8921.0
277501	8445	22824.156494648298	8921.0
279001	8304	22824.156494648298	8921.0
280501	8313	22824.156494648298	8921.0
282001	8246	22824.156494648298	8921.0
283501	8208	22824.156494648298	8921.0
285001	7955	22824.156494648298	8921.0
286501	7918	22824.156494648298	8921.0
288001	8107	22824.156494648298	8921.0
289501	8027	22824.156494648298	8921.0
291001	8028	22824.156494648298	8921.0
292501	8336	22824.156494648298	8921.0
294001	8179	22824.156494648298	8921.0
295501	8142	22824.156494648298	8921.0
297001	8087	22824.156494648298	8921.0
298501	8211	22824.156494648298	8921.0
300001	8238	22824.156494648298	8921.0
301501	7890	22824.156494648298	8921.0
303001	7825	22824.156494648298	8921.0
304501	7961	22824.156494648298	8921.0
306001	7855	22824.156494648298	8921.0
307501	7882	22824.156494648298	8921.0
309001	7677	22824.156494648298	8921.0
310501	7679	22824.156494648298	8921.0
312001	7717	22824.156494648298	8921.0
313501	8105	22824.156494648298	8921.0
315001	8134	22824.156494648298	8921.0
316501	8061	22824.156494648298	8921.0
318001	8126	22824.156494648298	8921.0
319501	8046	22824.156494648298	8921.0
321001	8063	22824.156494648298	8921.0
322501	8169	22824.156494648298	8921.0
324001	8290	22824.156494648298	8921.0
325501	8368	22824.156494648298	8921.0
327001	8241	22824.156494648298	8921.0
328501	8210	22824.156494648298	8921.0
330001	7987	22824.156494648298	8921.0
331501	7970	22824.156494648298	8921.0
333001	7967	22824.156494648298	8921.0
334501	8145	22824.156494648298	8921.0
336001	8128	22824.156494648298	8921.0
337501	8248	22824.156494648298	8921.0
339001	8531	22824.156494648298	8921.0
340501	8487	22824.156494648298	8921.0
342001	9008	22824.156494648298	8921.0
343501	9164	22824.156494648298	8921.0
345001	9135	22824.156494648298	8921.0
346501	9130	22824.156494648298	8921.0
348001	9163	22824.156494648298	8921.0
349501	9477	22824.156494648298	8921.0
351001	9628	22824.156494648298	8921.0
352501	9586	22824.156494648298	8921.0
354001	9607	22824.156494648298	8921.0
355501	9576	22824.156494648298	8921.0
357001	9593	22824.156494648298	8921.0
358501	9483	22824.156494648298	8921.0
360001	9543	22824.156494648298	8921.0
361501	9778	22824.156494648298	8921.0
363001	9740	22824.156494648298	8921.0
364501	9817	22824.156494648298	8921.0
366001	9921	22824.156494648298	8921.0
367501	9719	22824.156494648298	8921.0
369001	9446	22824.156494648298	8921.0
370501	9383	22824.156494648298	8921.0
372001	9667	22824.156494648298	8921.0
373501	9894	22824.156494648298	8921.0
375001	9766	22824.156494648298	8921.0
376501	9604	22824.156494648298	8921.0
378001	9453	22824.156494648298	8921.0
379501	9718	22824.156494648298	8921.0
381001	9954	22824.156494648298	8921.0
382501	9949	22824.156494648298	8921.0
384001	10016	22824.156494648298	8921.0
385501	10489	22824.156494648298	8921.0
387001	10422	22824.156494648298	8921.0
388501	10406	22824.156494648298	8921.0
390001	10706	22824.156494648298	8921.0
391501	10514	22824.156494648298	8921.0
393001	10678	22824.156494648298	8921.0
394501	10839	22824.156494648298	8921.0
396001	10894	22824.156494648298	8921.0
397501	10829	22824.156494648298	8921.0
399001	10855	22824.156494648298	8921.0
400501	11039	22824.156494648298	8921.0
402001	11589	22824.156494648298	8921.0
403501	11644	22824.156494648298	8921.0
405001	11554	22824.156494648298	8921.0
406501	11493	22824.156494648298	8921.0
408001	11444	22824.156494648298	8921.0
409501	11554	22824.156494648298	8921.0
411001	11536	22824.156494648298	8921.0
412501	11394	22824.156494648298	8921.0
414001	12315	22824.156494648298	8921.0
415501	12399	22824.156494648298	8921.0
417001	12380	22824.156494648298	8921.0
418501	12346	22824.156494648298	8921.0
420001	12343	22824.156494648298	8921.0
421501	12828	22824.156494648298	8921.0
423001	12771	22824.156494648298	8921.0
424501	12986	22824.156494648298	8921.0
426001	13034	22824.156494648298	8921.0
427501	13701	22824.156494648298	8921.0
429001	13738	22824.156494648298	8921.0
430501	13806	22824.156494648298	8921.0
432001	13706	22824.156494648298	8921.0
433501	14115	22824.156494648298	8921.0
435001	14831	22824.156494648298	8921.0
436501	18793	22824.156494648298	8921.0
438001	20273	22824.156494648298	8921.0
439501	20544	22824.156494648298	8921.0
441001	20535	22824.156494648298	8921.0
442501	20659	22824.156494648298	8921.0
444001	20591	22824.156494648298	8921.0
445501	21658	22824.156494648298	8921.0
447001	24461	22824.156494648298	8921.0
448501	26659	22824.156494648298	8921.0
450001	28729	22824.156494648298	8921.0
451501	30640	22824.156494648298	8921.0
453001	31057	22824.156494648298	8921.0
454501	30528	22824.156494648298	8921.0
456001	34688	22824.156494648298	8921.0
457501	34839	22824.156494648298	8921.0
459001	35957	22824.156494648298	8921.0
460501	36431	22824.156494648298	8921.0
462001	39858	22824.156494648298	8921.0
463501	40208	22824.156494648298	8921.0
465001	40511	22824.156494648298	8921.0
466501	42171	22824.156494648298	8921.0
468001	42438	22824.156494648298	8921.0
469501	42316	22824.156494648298	8921.0
471001	45604	22824.156494648298	8921.0
472501	49147	22824.156494648298	8921.0
474001	50966	22824.156494648298	8921.0
475501	61980	22824.156494648298	8921.0
477001	63476	22824.156494648298	8921.0
478501	64223	22824.156494648298	8921.0
480001	65269	22824.156494648298	8921.0
481501	65225	22824.156494648298	8921.0
483001	66174	22824.156494648298	8921.0
484501	65520	22824.156494648298	8921.0
486001	66224	22824.156494648298	8921.0
487501	66942	22824.156494648298	8921.0
489001	74981	22824.156494648298	8921.0
490501	74981	22824.156494648298	8921.0
492001	76064	22824.156494648298	8921.0
493501	103068	22824.156494648298	8921.0
495001	108021	22824.156494648298	8921.0
496501	106661	22824.156494648298	8921.0
498001	106711	22824.156494648298	8921.0
499501	106108	22824.156494648298	8921.0
501001	109018	22824.156494648298	8921.0
502501	108493	22824.156494648298	8921.0
504001	105062	22824.156494648298	8921.0
505501	104066	22824.156494648298	8921.0
507001	99815	22824.156494648298	8921.0
508501	96713	22824.156494648298	8921.0
510001	95550	22824.156494648298	8921.0
511501	93805	22824.156494648298	8921.0
513001	93296	22824.156494648298	8921.0
514501	93874	22824.156494648298	8921.0
516001	90880	22824.156494648298	8921.0
517501	89911	22824.156494648298	8921.0
519001	89659	22824.156494648298	8921.0
520501	88183	22824.156494648298	8921.0
522001	86140	22824.156494648298	8921.0
523501	85526	22824.156494648298	8921.0
525001	85252	22824.156494648298	8921.0
526501	80601	22824.156494648298	8921.0
528001	71328	22824.156494648298	8921.0
529501	73012	22824.156494648298	8921.0
531001	72777	22824.156494648298	8921.0
532501	71196	22824.156494648298	8921.0
534001	61391	22824.156494648298	8921.0
535501	59957	22824.156494648298	8921.0
537001	54404	22824.156494648298	8921.0
538501	56804	22824.156494648298	8921.0
540001	56182	22824.156494648298	8921.0
541501	54562	22824.156494648298	8921.0
543001	55578	22824.156494648298	8921.0
544501	50201	22824.156494648298	8921.0
546001	46185	22824.156494648298	8921.0
547501	47496	22824.156494648298	8921.0
549001	47400	22824.156494648298	8921.0
550501	46445	22824.156494648298	8921.0
552001	44747	22824.156494648298	8921.0
553501	45560	22824.156494648298	8921.0
555001	45606	22824.156494648298	8921.0
556501	45634	22824.156494648298	8921.0
558001	43472	22824.156494648298	8921.0
559501	44096	22824.156494648298	8921.0
561001	42796	22824.156494648298	8921.0
562501	41747	22824.156494648298	8921.0
564001	35886	22824.156494648298	8921.0
565501	35269	22824.156494648298	8921.0
567001	33320	22824.156494648298	8921.0
568501	33271	22824.156494648298	8921.0
570001	32105	22824.156494648298	8921.0
571501	31695	22824.156494648298	8921.0
573001	28602	22824.156494648298	8921.0
574501	28462	22824.156494648298	8921.0
576001	28368	22824.156494648298	8921.0
577501	27867	22824.156494648298	8921.0
579001	27529	22824.156494648298	8921.0
580501	27569	22824.156494648298	8921.0
582001	24428	22824.156494648298	8921.0
583501	17951	22824.156494648298	8921.0
585001	17318	22824.156494648298	8921.0
586501	16783	22824.156494648298	8921.0
588001	16829	22824.156494648298	8921.0
589501	16719	22824.156494648298	8921.0
591001	14932	22824.156494648298	8921.0
592501	15190	22824.156494648298	8921.0
594001	15734	22824.156494648298	8921.0
595501	15595	22824.156494648298	8921.0
597001	15674	22824.156494648298	8921.0
598501	15850	22824.156494648298	8921.0
600001	15647	22824.156494648298	8921.0
601501	14540	22824.156494648298	8921.0
603001	14524	22824.156494648298	8921.0
604501	14707	22824.156494648298	8921.0
606001	14560	22824.156494648298	8921.0
607501	14209	22824.156494648298	8921.0
609001	13922	22824.156494648298	8921.0
610501	13581	22824.156494648298	8921.0
612001	13147	22824.156494648298	8921.0
613501	13207	22824.156494648298	8921.0
615001	13121	22824.156494648298	8921.0
616501	13124	22824.156494648298	8921.0
618001	13086	22824.156494648298	8921.0
619501	13192	22824.156494648298	8921.0
621001	13034	22824.156494648298	8921.0
622501	12876	22824.156494648298	8921.0
624001	12630	22824.156494648298	8921.0
625501	12586	22824.156494648298	8921.0
627001	12623	22824.156494648298	8921.0
628501	12341	22824.156494648298	8921.0
630001	11931	22824.156494648298	8921.0
631501	11762	22824.156494648298	8921.0
633001	12037	22824.156494648298	8921.0
634501	12032	22824.156494648298	8921.0
636001	12054	22824.156494648298	8921.0
637501	10862	22824.156494648298	8921.0
639001	10843	22824.156494648298	8921.0
640501	10748	22824.156494648298	8921.0
642001	11383	22824.156494648298	8921.0
643501	11373	22824.156494648298	8921.0
645001	11032	22824.156494648298	8921.0
646501	11080	22824.156494648298	8921.0
648001	10791	22824.156494648298	8921.0
649501	10724	22824.156494648298	8921.0
651001	10669	22824.156494648298	8921.0
652501	10459	22824.156494648298	8921.0
654001	10802	22824.156494648298	8921.0
655501	10749	22824.156494648298	8921.0
657001	10734	22824.156494648298	8921.0
658501	10091	22824.156494648298	8921.0
660001	10159	22824.156494648298	8921.0
661501	9820	22824.156494648298	8921.0
663001	9701	22824.156494648298	8921.0
664501	9676	22824.156494648298	8921.0
666001	9629	22824.156494648298	8921.0
667501	9638	22824.156494648298	8921.0
669001	9707	22824.156494648298	8921.0
670501	9526	22824.156494648298	8921.0
672001	9337	22824.156494648298	8921.0
673501	9584	22824.156494648298	8921.0
675001	9530	22824.156494648298	8921.0
676501	9448	22824.156494648298	8921.0
678001	9126	22824.156494648298	8921.0
679501	8967	22824.156494648298	8921.0
681001	9028	22824.156494648298	8921.0
682501	8950	22824.156494648298	8921.0
684001	8808	22824.156494648298	8921.0
685501	9184	22824.156494648298	8921.0
687001	9055	22824.156494648298	8921.0
688501	8885	22824.156494648298	8921.0
690001	9067	22824.156494648298	8921.0
691501	9232	22824.156494648298	8921.0
693001	9466	22824.156494648298	8921.0
694501	9520	22824.156494648298	8921.0
696001	9561	22824.156494648298	8921.0
697501	9768	22824.156494648298	8921.0
699001	9810	22824.156494648298	8921.0
700501	10012	22824.156494648298	8921.0
702001	10086	22824.156494648298	8921.0
703501	10103	22824.156494648298	8921.0
705001	10254	22824.156494648298	8921.0
706501	10353	22824.156494648298	8921.0
708001	10405	22824.156494648298	8921.0
709501	10352	22824.156494648298	8921.0
711001	10485	22824.156494648298	8921.0
712501	10194	22824.156494648298	8921.0
714001	10210	22824.156494648298	8921.0
715501	10334	22824.156494648298	8921.0
717001	10183	22824.156494648298	8921.0
718501	9907	22824.156494648298	8921.0
720001	9962	22824.156494648298	8921.0
721501	9956	22824.156494648298	8921.0
723001	9841	22824.156494648298	8921.0
724501	9540	22824.156494648298	8921.0
726001	8981	22824.156494648298	8921.0
727501	8884	22824.156494648298	8921.0
729001	8834	22824.156494648298	8921.0
730501	8855	22824.156494648298	8921.0
732001	9143	22824.156494648298	8921.0
733501	9298	22824.156494648298	8921.0
735001	9230	22824.156494648298	8921.0
736501	8905	22824.156494648298	8921.0
738001	8997	22824.156494648298	8921.0
739501	8733	22824.156494648298	8921.0
741001	8931	22824.156494648298	8921.0
742501	9344	22824.156494648298	8921.0
744001	9371	22824.156494648298	8921.0
745501	9421	22824.156494648298	8921.0
747001	9437	22824.156494648298	8921.0
748501	9411	22824.156494648298	8921.0
750001	9393	22824.156494648298	8921.0
751501	10068	22824.156494648298	8921.0
753001	9824	22824.156494648298	8921.0
754501	9727	22824.156494648298	8921.0
756001	9757	22824.156494648298	8921.0
757501	9811	22824.156494648298	8921.0
759001	9804	22824.156494648298	8921.0
760501	10167	22824.156494648298	8921.0
762001	10178	22824.156494648298	8921.0
763501	10010	22824.156494648298	8921.0
765001	10083	22824.156494648298	8921.0
766501	9938	22824.156494648298	8921.0
768001	9977	22824.156494648298	8921.0
769501	10008	22824.156494648298	8921.0
771001	10130	22824.156494648298	8921.0
772501	9944	22824.156494648298	8921.0
774001	9859	22824.156494648298	8921.0
775501	9728	22824.156494648298	8921.0
777001	9722	22824.156494648298	8921.0
778501	9816	22824.156494648298	8921.0
780001	9977	22824.156494648298	8921.0
781501	10049	22824.156494648298	8921.0
783001	10055	22824.156494648298	8921.0
784501	9750	22824.156494648298	8921.0
786001	9808	22824.156494648298	8921.0
787501	9509	22824.156494648298	8921.0
789001	9259	22824.156494648298	8921.0
790501	9212	22824.156494648298	8921.0
792001	8978	22824.156494648298	8921.0
793501	8904	22824.156494648298	8921.0
795001	8829	22824.156494648298	8921.0
796501	8929	22824.156494648298	8921.0
798001	8869	22824.156494648298	8921.0
799501	8897	22824.156494648298	8921.0
801001	9263	22824.156494648298	8921.0
802501	9226	22824.156494648298	8921.0
804001	9143	22824.156494648298	8921.0
805501	8704	22824.156494648298	8921.0
807001	8659	22824.156494648298	8921.0
808501	8525	22824.156494648298	8921.0
810001	8269	22824.156494648298	8921.0
811501	8295	22824.156494648298	8921.0
813001	8228	22824.156494648298	8921.0
814501	8332	22824.156494648298	8921.0
816001	8184	22824.156494648298	8921.0
817501	8564	22824.156494648298	8921.0
819001	8635	22824.156494648298	8921.0
820501	8445	22824.156494648298	8921.0
822001	8215	22824.156494648298	8921.0
823501	8291	22824.156494648298	8921.0
825001	8549	22824.156494648298	8921.0
826501	8938	22824.156494648298	8921.0
828001	8937	22824.156494648298	8921.0
829501	8879	22824.156494648298	8921.0
831001	8988	22824.156494648298	8921.0
832501	9212	22824.156494648298	8921.0
834001	9268	22824.156494648298	8921.0
835501	9203	22824.156494648298	8921.0
837001	9217	22824.156494648298	8921.0
838501	9133	22824.156494648298	8921.0
840001	9120	22824.156494648298	8921.0
841501	8735	22824.156494648298	8921.0
843001	8950	22824.156494648298	8921.0
844501	9012	22824.156494648298	8921.0
846001	8994	22824.156494648298	8921.0
847501	9014	22824.156494648298	8921.0
849001	8895	22824.156494648298	8921.0
850501	8926	22824.156494648298	8921.0
852001	8985	22824.156494648298	8921.0
853501	8758	22824.156494648298	8921.0
855001	8731	22824.156494648298	8921.0
856501	8901	22824.156494648298	8921.0
858001	8925	22824.156494648298	8921.0
859501	8487	22824.156494648298	8921.0
861001	8234	22824.156494648298	8921.0
862501	8245	22824.156494648298	8921.0
864001	8271	22824.156494648298	8921.0
865501	8410	22824.156494648298	8921.0
867001	8417	22824.156494648298	8921.0
868501	8476	22824.156494648298	8921.0
870001	8491	22824.156494648298	8921.0
871501	8693	22824.156494648298	8921.0
873001	9355	22824.156494648298	8921.0
874501	8998	22824.156494648298	8921.0
876001	8978	22824.156494648298	8921.0
877501	8991	22824.156494648298	8921.0
879001	8977	22824.156494648298	8921.0
880501	8958	22824.156494648298	8921.0
882001	8955	22824.156494648298	8921.0
883501	9040	22824.156494648298	8921.0
885001	9112	22824.156494648298	8921.0
886501	9156	22824.156494648298	8921.0
888001	9148	22824.156494648298	8921.0
889501	8990	22824.156494648298	8921.0
891001	8890	22824.156494648298	8921.0
892501	8917	22824.156494648298	8921.0
894001	8856	22824.156494648298	8921.0
895501	8688	22824.156494648298	8921.0
897001	8540	22824.156494648298	8921.0
898501	8665	22824.156494648298	8921.0
900001	8729	22824.156494648298	8921.0
901501	8763	22824.156494648298	8921.0
903001	8587	22824.156494648298	8921.0
904501	8671	22824.156494648298	8921.0
906001	8731	22824.156494648298	8921.0
907501	8445	22824.156494648298	8921.0
909001	8344	22824.156494648298	8921.0
910501	8235	22824.156494648298	8921.0
912001	8190	22824.156494648298	8921.0
913501	8175	22824.156494648298	8921.0
915001	7892	22824.156494648298	8921.0
916501	7793	22824.156494648298	8921.0
918001	7512	22824.156494648298	8921.0
919501	7574	22824.156494648298	8921.0
921001	7605	22824.156494648298	8921.0
922501	7580	22824.156494648298	8921.0
924001	7602	22824.156494648298	8921.0
925501	7639	22824.156494648298	8921.0
927001	7841	22824.156494648298	8921.0
928501	7905	22824.156494648298	8921.0
930001	8342	22824.156494648298	8921.0
931501	8673	22824.156494648298	8921.0
933001	8673	22824.156494648298	8921.0
934501	8693	22824.156494648298	8921.0
936001	8698	22824.156494648298	8921.0
937501	8738	22824.156494648298	8921.0
939001	8763	22824.156494648298	8921.0
940501	8813	22824.156494648298	8921.0
942001	8927	22824.156494648298	8921.0
943501	8948	22824.156494648298	8921.0
945001	8833	22824.156494648298	8921.0
946501	8626	22824.156494648298	8921.0
948001	8757	22824.156494648298	8921.0
949501	8814	22824.156494648298	8921.0
951001	8814	22824.156494648298	8921.0
952501	8805	22824.156494648298	8921.0
954001	8794	22824.156494648298	8921.0
955501	8958	22824.156494648298	8921.0
957001	8892	22824.156494648298	8921.0
958501	8911	22824.156494648298	8921.0
960001	9009	22824.156494648298	8921.0
961501	8993	22824.156494648298	8921.0
963001	9118	22824.156494648298	8921.0
964501	9112	22824.156494648298	8921.0
966001	9263	22824.156494648298	8921.0
967501	8867	22824.156494648298	8921.0
969001	8902	22824.156494648298	8921.0
970501	8887	22824.156494648298	8921.0
972001	8832	22824.156494648298	8921.0
973501	8855	22824.156494648298	8921.0
975001	9075	22824.156494648298	8921.0
976501	9185	22824.156494648298	8921.0
978001	9100	22824.156494648298	8921.0
979501	9026	22824.156494648298	8921.0
981001	8975	22824.156494648298	8921.0
982501	9232	22824.156494648298	8921.0
984001	9253	22824.156494648298	8921.0
985501	9322	22824.156494648298	8921.0
987001	9402	22824.156494648298	8921.0
988501	9163	22824.156494648298	8921.0
990001	9171	22824.156494648298	8921.0
991501	8735	22824.156494648298	8921.0
993001	8685	22824.156494648298	8921.0
994501	8741	22824.156494648298	8921.0
996001	8769	22824.156494648298	8921.0
997501	8400	22824.156494648298	8921.0
999001	8399	22824.156494648298	8921.0
1000501	8357	22824.156494648298	8921.0
1002001	8448	22824.156494648298	8921.0
1003501	8504	22824.156494648298	8921.0
1005001	8448	22824.156494648298	8921.0
1006501	8324	22824.156494648298	8921.0
1008001	8247	22824.156494648298	8921.0
1009501	8048	22824.156494648298	8921.0
1011001	8068	22824.156494648298	8921.0
1012501	8264	22824.156494648298	8921.0
1014001	8204	22824.156494648298	8921.0
1015501	8551	22824.156494648298	8921.0
1017001	8431	22824.156494648298	8921.0
1018501	9237	22824.156494648298	8921.0
1020001	9314	22824.156494648298	8921.0
1021501	9347	22824.156494648298	8921.0
1023001	9680	22824.156494648298	8921.0
1024501	9783	22824.156494648298	8921.0
1026001	9861	22824.156494648298	8921.0
1027501	9830	22824.156494648298	8921.0
1029001	9753	22824.156494648298	8921.0
1030501	9484	22824.156494648298	8921.0
1032001	9603	22824.156494648298	8921.0
1033501	9309	22824.156494648298	8921.0
1035001	9313	22824.156494648298	8921.0
1036501	9252	22824.156494648298	8921.0
1038001	9275	22824.156494648298	8921.0
1039501	9576	22824.156494648298	8921.0
1041001	9651	22824.156494648298	8921.0
1042501	10165	22824.156494648298	8921.0
1044001	10159	22824.156494648298	8921.0
1045501	10045	22824.156494648298	8921.0
1047001	10121	22824.156494648298	8921.0
1048501	10072	22824.156494648298	8921.0
1050001	9384	22824.156494648298	8921.0
1051501	9450	22824.156494648298	8921.0
1053001	10498	22824.156494648298	8921.0
1054501	10554	22824.156494648298	8921.0
1056001	10505	22824.156494648298	8921.0
1057501	10467	22824.156494648298	8921.0
1059001	9836	22824.156494648298	8921.0
1060501	9441	22824.156494648298	8921.0
1062001	9479	22824.156494648298	8921.0
1063501	9492	22824.156494648298	8921.0
1065001	9606	22824.156494648298	8921.0
1066501	9819	22824.156494648298	8921.0
1068001	10512	22824.156494648298	8921.0
1069501	10602	22824.156494648298	8921.0
1071001	10510	22824.156494648298	8921.0
1072501	10585	22824.156494648298	8921.0
1074001	10710	22824.156494648298	8921.0
1075501	10801	22824.156494648298	8921.0
1077001	10711	22824.156494648298	8921.0
1078501	10885	22824.156494648298	8921.0
1080001	11045	22824.156494648298	8921.0
1081501	11017	22824.156494648298	8921.0
1083001	10949	22824.156494648298	8921.0
1084501	10417	22824.156494648298	8921.0
1086001	10349	22824.156494648298	8921.0
1087501	11565	22824.156494648298	8921.0
1089001	11550	22824.156494648298	8921.0
1090501	11534	22824.156494648298	8921.0
1092001	11920	22824.156494648298	8921.0
1093501	11477	22824.156494648298	8921.0
1095001	11210	22824.156494648298	8921.0
1096501	10830	22824.156494648298	8921.0
1098001	10207	22824.156494648298	8921.0
1099501	10145	22824.156494648298	8921.0
1101001	10481	22824.156494648298	8921.0
1102501	10530	22824.156494648298	8921.0
1104001	10774	22824.156494648298	8921.0
1105501	10882	22824.156494648298	8921.0
1107001	11014	22824.156494648298	8921.0
1108501	11804	22824.156494648298	8921.0
1110001	11984	22824.156494648298	8921.0
1111501	11814	22824.156494648298	8921.0
1113001	11578	22824.156494648298	8921.0
1114501	11559	22824.156494648298	8921.0
1116001	10874	22824.156494648298	8921.0
1117501	10962	22824.156494648298	8921.0
1119001	10971	22824.156494648298	8921.0
1120501	10752	22824.156494648298	8921.0
1122001	10718	22824.156494648298	8921.0
1123501	10652	22824.156494648298	8921.0
1125001	10628	22824.156494648298	8921.0
1126501	10245	22824.156494648298	8921.0
1128001	10333	22824.156494648298	8921.0
1129501	10462	22824.156494648298	8921.0
1131001	10328	22824.156494648298	8921.0
1132501	10043	22824.156494648298	8921.0
1134001	10161	22824.156494648298	8921.0
1135501	9287	22824.156494648298	8921.0
1137001	9294	22824.156494648298	8921.0
1138501	9213	22824.156494648298	8921.0
1140001	9254	22824.156494648298	8921.0
1141501	8467	22824.156494648298	8921.0
1143001	8394	22824.156494648298	8921.0
1144501	8110	22824.156494648298	8921.0
1146001	8058	22824.156494648298	8921.0
1147501	7968	22824.156494648298	8921.0
1149001	8175	22824.156494648298	8921.0
1150501	8057	22824.156494648298	8921.0
1152001	8041	22824.156494648298	8921.0
1153501	8010	22824.156494648298	8921.0
1155001	7157	22824.156494648298	8921.0
1156501	7184	22824.156494648298	8921.0
1158001	7013	22824.156494648298	8921.0
1159501	6992	22824.156494648298	8921.0
1161001	6984	22824.156494648298	8921.0
1162501	7449	22824.156494648298	8921.0
1164001	7388	22824.156494648298	8921.0
1165501	7365	22824.156494648298	8921.0
1167001	7609	22824.156494648298	8921.0
1168501	7455	22824.156494648298	8921.0
1170001	7356	22824.156494648298	8921.0
1171501	7465	22824.156494648298	8921.0
1173001	7516	22824.156494648298	8921.0
1174501	7845	22824.156494648298	8921.0
1176001	7931	22824.156494648298	8921.0
1177501	8141	22824.156494648298	8921.0
1179001	8168	22824.156494648298	8921.0
1180501	8569	22824.156494648298	8921.0
1182001	8577	22824.156494648298	8921.0
1183501	8623	22824.156494648298	8921.0
1185001	8485	22824.156494648298	8921.0
1186501	8345	22824.156494648298	8921.0
1188001	8395	22824.156494648298	8921.0
1189501	8401	22824.156494648298	8921.0
1191001	8519	22824.156494648298	8921.0
1192501	9131	22824.156494648298	8921.0
1194001	9136	22824.156494648298	8921.0
1195501	9297	22824.156494648298	8921.0
1197001	9082	22824.156494648298	8921.0
1198501	9108	22824.156494648298	8921.0
1200001	8875	22824.156494648298	8921.0
1201501	8688	22824.156494648298	8921.0
1203001	8625	22824.156494648298	8921.0
1204501	8708	22824.156494648298	8921.0
1206001	8743	22824.156494648298	8921.0
1207501	8667	22824.156494648298	8921.0
1209001	8818	22824.156494648298	8921.0
1210501	8892	22824.156494648298	8921.0
1212001	8815	22824.156494648298	8921.0
1213501	8732	22824.156494648298	8921.0
1215001	8643	22824.156494648298	8921.0
1216501	8613	22824.156494648298	8921.0
1218001	8702	22824.156494648298	8921.0
1219501	8957	22824.156494648298	8921.0
1221001	9067	22824.156494648298	8921.0
1222501	8831	22824.156494648298	8921.0
1224001	8836	22824.156494648298	8921.0
1225501	8574	22824.156494648298	8921.0
1227001	8518	22824.156494648298	8921.0
1228501	8387	22824.156494648298	8921.0
1230001	8382	22824.156494648298	8921.0
1231501	8344	22824.156494648298	8921.0
1233001	8246	22824.156494648298	8921.0
1234501	8059	22824.156494648298	8921.0
1236001	8098	22824.156494648298	8921.0
1237501	8161	22824.156494648298	8921.0
1239001	8079	22824.156494648298	8921.0
1240501	8006	22824.156494648298	8921.0
1242001	8014	22824.156494648298	8921.0
1243501	8013	22824.156494648298	8921.0
1245001	8094	22824.156494648298	8921.0
1246501	8337	22824.156494648298	8921.0
1248001	8577	22824.156494648298	8921.0
1249501	8575	22824.156494648298	8921.0
1251001	8668	22824.156494648298	8921.0
1252501	8773	22824.156494648298	8921.0
1254001	8696	22824.156494648298	8921.0
1255501	8767	22824.156494648298	8921.0
1257001	8484	22824.156494648298	8921.0
1258501	8479	22824.156494648298	8921.0
1260001	8232	22824.156494648298	8921.0
1261501	8246	22824.156494648298	8921.0
1263001	8340	22824.156494648298	8921.0
1264501	8282	22824.156494648298	8921.0
1266001	8437	22824.156494648298	8921.0
1267501	8610	22824.156494648298	8921.0
1269001	8561	22824.156494648298	8921.0
1270501	8474	22824.156494648298	8921.0
1272001	8329	22824.156494648298	8921.0
1273501	8249	22824.156494648298	8921.0
1275001	8181	22824.156494648298	8921.0
1276501	8266	22824.156494648298	8921.0
1278001	8174	22824.156494648298	8921.0
1279501	8220	22824.156494648298	8921.0
1281001	8353	22824.156494648298	8921.0
1282501	8605	22824.156494648298	8921.0
1284001	8518	22824.156494648298	8921.0
1285501	8598	22824.156494648298	8921.0
1287001	8220	22824.156494648298	8921.0
1288501	8331	22824.156494648298	8921.0
1290001	8110	22824.156494648298	8921.0
1291501	8141	22824.156494648298	8921.0
1293001	8122	22824.156494648298	8921.0
1294501	8263	22824.156494648298	8921.0
1296001	8291	22824.156494648298	8921.0
1297501	8719	22824.156494648298	8921.0
1299001	8730	22824.156494648298	8921.0
1300501	8370	22824.156494648298	8921.0
1302001	8368	22824.156494648298	8921.0
1303501	8344	22824.156494648298	8921.0
1305001	8269	22824.156494648298	8921.0
1306501	8315	22824.156494648298	8921.0
1308001	8181	22824.156494648298	8921.0
1309501	8293	22824.156494648298	8921.0
1311001	8318	22824.156494648298	8921.0
1312501	8392	22824.156494648298	8921.0
1314001	8298	22824.156494648298	8921.0
1315501	8744	22824.156494648298	8921.0
1317001	8645	22824.156494648298	8921.0
1318501	8648	22824.156494648298	8921.0
1320001	8800	22824.156494648298	8921.0
1321501	8750	22824.156494648298	8921.0
1323001	8656	22824.156494648298	8921.0
1324501	8553	22824.156494648298	8921.0
1326001	8612	22824.156494648298	8921.0
1327501	8586	22824.156494648298	8921.0
1329001	8563	22824.156494648298	8921.0
1330501	8862	22824.156494648298	8921.0
1332001	9074	22824.156494648298	8921.0
1333501	9344	22824.156494648298	8921.0
1335001	9336	22824.156494648298	8921.0
1336501	9270	22824.156494648298	8921.0
1338001	9313	22824.156494648298	8921.0
1339501	9025	22824.156494648298	8921.0
1341001	9056	22824.156494648298	8921.0
1342501	9200	22824.156494648298	8921.0
1344001	9217	22824.156494648298	8921.0
1345501	9090	22824.156494648298	8921.0
1347001	9223	22824.156494648298	8921.0
1348501	9135	22824.156494648298	8921.0
1350001	9259	22824.156494648298	8921.0
1351501	9435	22824.156494648298	8921.0
1353001	9463	22824.156494648298	8921.0
1354501	9772	22824.156494648298	8921.0
1356001	9815	22824.156494648298	8921.0
1357501	9883	22824.156494648298	8921.0
1359001	9461	22824.156494648298	8921.0
1360501	9472	22824.156494648298	8921.0
1362001	9471	22824.156494648298	8921.0
1363501	9732	22824.156494648298	8921.0
1365001	9862	22824.156494648298	8921.0
1366501	9956	22824.156494648298	8921.0
1368001	10049	22824.156494648298	8921.0
1369501	9952	22824.156494648298	8921.0
1371001	9969	22824.156494648298	8921.0
1372501	9877	22824.156494648298	8921.0
1374001	9918	22824.156494648298	8921.0
1375501	9820	22824.156494648298	8921.0
1377001	9795	22824.156494648298	8921.0
1378501	9823	22824.156494648298	8921.0
1380001	9762	22824.156494648298	8921.0
1381501	9657	22824.156494648298	8921.0
1383001	9496	22824.156494648298	8921.0
1384501	9068	22824.156494648298	8921.0
1386001	8994	22824.156494648298	8921.0
1387501	8915	22824.156494648298	8921.0
1389001	8879	22824.156494648298	8921.0
1390501	8775	22824.156494648298	8921.0
1392001	8785	22824.156494648298	8921.0
1393501	8741	22824.156494648298	8921.0
1395001	8520	22824.156494648298	8921.0
1396501	8515	22824.156494648298	8921.0
1398001	8134	22824.156494648298	8921.0
1399501	8074	22824.156494648298	8921.0
1401001	8075	22824.156494648298	8921.0
1402501	8165	22824.156494648298	8921.0
1404001	8190	22824.156494648298	8921.0
1405501	7817	22824.156494648298	8921.0
1407001	7249	22824.156494648298	8921.0
1408501	7239	22824.156494648298	8921.0
1410001	7058	22824.156494648298	8921.0
1411501	6896	22824.156494648298	8921.0
1413001	6886	22824.156494648298	8921.0
1414501	6961	22824.156494648298	8921.0
1416001	7221	22824.156494648298	8921.0
1417501	7338	22824.156494648298	8921.0
1419001	7284	22824.156494648298	8921.0
1420501	7464	22824.156494648298	8921.0
1422001	7439	22824.156494648298	8921.0
1423501	7581	22824.156494648298	8921.0
1425001	7654	22824.156494648298	8921.0
1426501	7681	22824.156494648298	8921.0
1428001	7732	22824.156494648298	8921.0
1429501	7478	22824.156494648298	8921.0
1431001	7579	22824.156494648298	8921.0
1432501	7675	22824.156494648298	8921.0
1434001	7874	22824.156494648298	8921.0
1435501	7987	22824.156494648298	8921.0
1437001	7922	22824.156494648298	8921.0
1438501	8152	22824.156494648298	8921.0
1440001	8105	22824.156494648298	8921.0
1441501	8221	22824.156494648298	8921.0
1443001	8044	22824.156494648298	8921.0
1444501	8147	22824.156494648298	8921.0
1446001	8108	22824.156494648298	8921.0
1447501	8037	22824.156494648298	8921.0
1449001	8000	22824.156494648298	8921.0
1450501	7969	22824.156494648298	8921.0
1452001	7692	22824.156494648298	8921.0
1453501	7533	22824.156494648298	8921.0
1455001	7606	22824.156494648298	8921.0
1456501	7465	22824.156494648298	8921.0
1458001	7869	22824.156494648298	8921.0
1459501	7891	22824.156494648298	8921.0
1461001	7808	22824.156494648298	8921.0
1462501	7758	22824.156494648298	8921.0
1464001	7758	22824.156494648298	8921.0
1465501	8071	22824.156494648298	8921.0
1467001	8055	22824.156494648298	8921.0
1468501	8295	22824.156494648298	8921.0
1470001	8338	22824.156494648298	8921.0
1471501	8277	22824.156494648298	8921.0
1473001	8234	22824.156494648298	8921.0
1474501	7914	22824.156494648298	8921.0
1476001	7821	22824.156494648298	8921.0
1477501	7807	22824.156494648298	8921.0
1479001	7515	22824.156494648298	8921.0
1480501	7328	22824.156494648298	8921.0
1482001	7008	22824.156494648298	8921.0
1483501	6918	22824.156494648298	8921.0
1485001	6887	22824.156494648298	8921.0
1486501	6510	22824.156494648298	8921.0
1488001	6304	22824.156494648298	8921.0
1489501	6206	22824.156494648298	8921.0
1491001	6061	22824.156494648298	8921.0
1492501	5673	22824.156494648298	8921.0
1494001	5625	22824.156494648298	8921.0
1495501	5496	22824.156494648298	8921.0
1497001	5207	22824.156494648298	8921.0
1498501	5086	22824.156494648298	8921.0
