# Supplementary material for: Strong positive selection biases identity-by-descent-based inferences of recent demography and population structure in Plasmodium falciparum
Source: Nat Commun. 2024 Mar 20;15:2499. doi: 10.1038/s41467-024-46659-0 (PMC10954658; doi:10.1038/s41467-024-46659-0)
Supplement: Supplementary file 6 — Source Data File [file 41467_2024_46659_MOESM6_ESM.zip › Supplementary_Figure4/suppl_fig4b_xihs_scan.csv]

Position	StdiHS	XiHS	Pvalue	NegLog10Pvalue	Alpha	IsHit
29478	0.6283991347774148	0.3948854725890036	0.5297425037442194	0.2759351801680028	0.05	False
30265	0.4101421628635294	0.16821659375837386	0.6817016651213246	0.16640564519456155	0.05	False
36529	0.1918671894063142	0.03681301837067845	0.8478462389705047	0.07168290201391521	0.05	False
36706	0.06259814341540457	0.003918527559055558	0.9500865078597566	0.022236849263085435	0.05	False
36868	0.547996840164819	0.30030053683062613	0.583694072509686	0.23381471698520742	0.05	False
37650	-0.6721586465072009	0.45179724607439226	0.5014827042659431	0.29974404085172196	0.05	False
37779	-0.4338052948657381	0.18818703385354998	0.6644298363046488	0.17755087373489586	0.05	False
37903	-0.5716789783470188	0.3268168542838911	0.5675394786048558	0.24600392313236408	0.05	False
41573	-0.23910963984754954	0.05717341986802485	0.811020567042639	0.09096813217618188	0.05	False
48199	-0.9804739194449767	0.9613291067117947	0.3268522373468168	0.48564853788469	0.05	False
48274	-0.5891334037505459	0.3470781674147037	0.5557717869898383	0.2551035033766087	0.05	False
48493	-0.7644766234335344	0.5844245077763379	0.44458326218335364	0.3520468917905199	0.05	False
52463	-0.11856519257823346	0.014057704891113586	0.9056198430773355	0.04305407020551863	0.05	False
53768	-0.17126404690964497	0.029331373763869073	0.8640161491559286	0.06347814013249223	0.05	False
55174	0.2582117083960672	0.06667328635281565	0.7962435222591925	0.09895408779132633	0.05	False
55591	-0.038819248665510016	0.001506934066954701	0.9690344981846707	0.013660761541036032	0.05	False
56129	0.27176705988351735	0.0738573348377313	0.7858011346441787	0.10468734843163195	0.05	False
56507	0.349217316675316	0.12195273426590796	0.7269261667750739	0.1385096977936941	0.05	False
56845	-0.5351971139954066	0.28643595082901224	0.5925135617425917	0.22730170485782838	0.05	False
60255	0.7575664928828066	0.5739069911387555	0.44871054565155144	0.3480337235035704	0.05	False
60463	-0.09701293458764682	0.00941150947730704	0.9227161225869742	0.03493189091000646	0.05	False
61703	-0.8601746229543615	0.739900381974678	0.38969279118640565	0.4092776280203	0.05	False
63106	0.9094293317978155	0.8270617095342212	0.3631235446872799	0.4399455908109994	0.05	False
63131	0.1778943839454545	0.03164641183933278	0.8588059214617909	0.06610496976756025	0.05	False
63756	-0.49403418511109504	0.24406977605838373	0.6212820370183219	0.20671120285976077	0.05	False
64993	0.060425030961450625	0.003651184366692267	0.9518171232534289	0.02144648648033325	0.05	False
65830	0.02566308740867108	0.0006585940553450922	0.9795260661339397	0.008984002520178865	0.05	False
65958	0.1005461173074455	0.010109521705602592	0.9199107719933295	0.03625429560034892	0.05	False
68154	0.11059344229266467	0.01223090947814095	0.9119387478784787	0.0400343309169025	0.05	False
69100	-1.0080619866668081	1.016188968962632	0.3134247052226059	0.5038667739204636	0.05	False
69519	0.20021918736331562	0.040087722988426486	0.8413091616464197	0.07504438170031617	0.05	False
71790	0.14632249884351173	0.021410273667809492	0.883666805497125	0.0537114587557536	0.05	False
71805	-0.3007673393814675	0.09046099243860685	0.763591915262982	0.11713867846493731	0.05	False
72588	-0.9563088387966342	0.9145265951605669	0.3389162256815008	0.469907638730469	0.05	False
75417	-0.2354003486438463	0.055413324141644384	0.8138980154976707	0.08943001044423803	0.05	False
76690	0.21269655723123965	0.045239825458022	0.8315636522570897	0.08010450198747351	0.05	False
76720	0.9292663817536563	0.8635360082575321	0.35275105304672827	0.4525316810982052	0.05	False
76888	-0.16473896872110258	0.027138927815292414	0.8691494434010812	0.06090554361532139	0.05	False
78458	-0.12472277007297976	0.015555769374677375	0.9007430302459678	0.04539908966881575	0.05	False
79517	-0.30820581897381216	0.09499082684931827	0.7579257249508624	0.12037335218391124	0.05	False
80248	0.28231597432069994	0.0797023093566461	0.7777012378254878	0.10918720980101403	0.05	False
81377	-0.28718014721462237	0.08247243695421218	0.7739743865985691	0.11127341133643993	0.05	False
81974	-0.7052760741385458	0.49741434075227947	0.4806384469418471	0.3181814923193587	0.05	False
83179	-0.375849429605967	0.14126279373513076	0.707028837882414	0.1505628720902503	0.05	False
83680	0.3828281037189523	0.14655735699704892	0.701847222260629	0.15375741457990544	0.05	False
84090	0.08015183888523902	0.006424317276685314	0.9361164938637452	0.02867010265708706	0.05	False
85886	0.8558205525407984	0.7324288181512374	0.3920970451266861	0.4066064305638851	0.05	False
85933	0.5273095681294119	0.27805538064082685	0.5979786308850393	0.22331433550077048	0.05	False
85935	-1.3483034953690443	1.8179223156243824	0.17756078836950617	0.7506529353758546	0.05	False
86282	0.34097110659376706	0.11626129553177805	0.733125333319756	0.13482177308580343	0.05	False
86432	0.38684556008222654	0.14964948735533154	0.6988705459747035	0.1556032625598098	0.05	False
87145	0.05885441166354852	0.003463841772262436	0.9530680692916028	0.020876080408868073	0.05	False
88793	-0.13424319192338252	0.018021234577778114	0.8932102727753728	0.04904629076853193	0.05	False
91684	-0.5363213031532222	0.2876405402159705	0.5917365099920281	0.22787163403733024	0.05	False
92257	0.6444707023662494	0.41534248620844677	0.5192702499475251	0.2846065583094956	0.05	False
92689	-0.7895464964152025	0.6233836700015213	0.4297926652889733	0.36674100031899576	0.05	False
93503	-0.010691014814839046	0.00011429779777110796	0.9914699668342357	0.0037204367140627817	0.05	False
93542	0.46208243696060636	0.21352017854745275	0.6440222044559802	0.19109915887238565	0.05	False
93974	0.6036066334761495	0.3643409679764107	0.5461052015244143	0.2627236868913154	0.05	False
95526	1.5440957125611379	2.384231569549688	0.12256514737111035	0.9116330082538405	0.05	False
95559	1.070963748195583	1.146963349949132	0.2841857301597709	0.5463977331237483	0.05	False
95736	-0.9062739300104434	0.8213324362165741	0.3647908806484257	0.43795602706941805	0.05	False
98605	0.2872123411983082	0.0824909289366134	0.77394973732577	0.11128724281951463	0.05	False
99122	-0.2211693623640499	0.04891588684852042	0.8249605638453061	0.08356681183035257	0.05	False
100356	-0.6870654801435537	0.47205897400489205	0.492041466151965	0.3079982960900776	0.05	False
101005	-0.6975956524047612	0.48663969425402437	0.4854301012677612	0.31387329679444376	0.05	False
101182	-0.4715987231745453	0.22240535569986142	0.6372132382597833	0.19571521020384414	0.05	False
101606	1.4527551731893613	2.1104975932284513	0.14629174213094442	0.8347801882163308	0.05	False
102143	-0.5122840152775961	0.26243491230893634	0.6084522507807868	0.2157734980191106	0.05	False
106027	-0.43945633220355557	0.1931218679138018	0.6603309165492918	0.18023836867817838	0.05	False
106483	-0.046921131606286526	0.0022015925912144602	0.9625760860548059	0.016564932003608118	0.05	False
106735	-0.2306216811973573	0.053186359838295505	0.8176087224503356	0.08745448402462291	0.05	False
106979	0.8677314785178859	0.7529579188108363	0.38554134903621007	0.4139290373400007	0.05	False
107053	-1.271420160271952	1.616509223945956	0.203579214248505	0.6912665662075927	0.05	False
107608	-1.234105019535086	1.523015199241695	0.21716377335110015	0.6632126208231183	0.05	False
112658	-1.014886716952011	1.0299950482456315	0.3101598306978308	0.5084144490624208	0.05	False
112670	1.151258500120362	1.3253961340993854	0.24962590468363166	0.6027103481667208	0.05	False
115562	-0.03274963776959791	0.0010725387740398741	0.9738742398836643	0.011497121613030074	0.05	False
115617	-0.24937700810107102	0.062188892169441644	0.8030691683319182	0.09524704733503034	0.05	False
116005	0.7027117676248339	0.4938038283584186	0.48223539263941984	0.3167409186704448	0.05	False
116573	-0.1286346713522394	0.016546878673898643	0.8976467304408601	0.04689454663567207	0.05	False
117572	0.668213547391524	0.44650934491756455	0.5039972889798509	0.2975717996343511	0.05	False
119976	-0.8484755267937351	0.7199107195679062	0.39617319631107706	0.4021149106449459	0.05	False
120164	-0.7590110234981435	0.5760977337916994	0.4478459625699902	0.34887133669229653	0.05	False
120261	1.0248191922164203	1.0502543767351162	0.305448508895821	0.5150619906167565	0.05	False
120381	-0.8161570356439877	0.6661123068311814	0.4144103263364347	0.3825694313152931	0.05	False
120839	0.06454137043566581	0.004165588497713837	0.9485391669164442	0.02294473159187787	0.05	False
121439	-0.10657735095760268	0.011358731737140013	0.9151242875426882	0.03851991825232245	0.05	False
121871	0.6143389302675224	0.3774123212422438	0.5389913820980414	0.26841817866704054	0.05	False
123948	1.552301399310471	2.4096396343012465	0.12059012326858887	0.9186882608990579	0.05	False
124411	-0.9339016830547631	0.8721723536125191	0.35035461059258954	0.45549216290925376	0.05	False
124606	-1.2485835952366926	1.558960994294185	0.21181741553883715	0.6740383352508423	0.05	False
124969	-0.14829875232162276	0.021992519940150012	0.8821069999761559	0.0544787315567191	0.05	False
125771	-1.6411853506235972	2.6934893551014993	0.10075894570904864	0.9967163853892675	0.05	False
129538	-1.6981436143102153	2.8836917348225612	0.08948065960401907	1.0482708231747608	0.05	False
130298	-1.347877258131986	1.8167731029894003	0.17769786373770036	0.7503177931992306	0.05	False
130643	-0.9376886787757962	0.8792600583042983	0.34840442356066437	0.4579163395547564	0.05	False
135005	-1.4947972905512967	2.234418939839498	0.1349673536756142	0.869771267305888	0.05	False
135162	-0.735477953318272	0.5409278198172344	0.4620484620319756	0.33531247100387024	0.05	False
136462	0.3127468819507452	0.09781061216991334	0.7544729742795666	0.12235631232506053	0.05	False
136552	-0.1677984607744164	0.02815632343826336	0.8667418334547594	0.06211024162685015	0.05	False
136583	-0.2965261299516974	0.08792774574413094	0.7668283149365385	0.11530185928685562	0.05	False
136823	-0.20974817769062043	0.043994298044536084	0.8338642214516488	0.07890466000366912	0.05	False
138282	-0.6086426762974798	0.3704459074105588	0.5427613106902356	0.2653911174466925	0.05	False
139405	-1.3500919722151479	1.8227483334397876	0.17698648308649	0.7520599005597177	0.05	False
140720	0.8954385641631116	0.801810222190495	0.3705526933839248	0.43115002569089944	0.05	False
143263	0.2729960612210521	0.07452684944220841	0.7848562433108438	0.1052098826868168	0.05	False
144191	0.3827592711390538	0.1465046596428997	0.7018982628058653	0.15372583246278373	0.05	False
144546	-0.5870348588488847	0.34460992550373004	0.5571802953659766	0.25400425076412253	0.05	False
144809	-0.22979731332373954	0.052806805210808924	0.8182492725212888	0.08711437213682999	0.05	False
145184	2.0024315065370395	4.009731938372197	0.04523834275786465	1.344493313213814	0.05	True
145246	-1.0093053093286501	1.0186972074390022	0.3128282346310993	0.5046940561521442	0.05	False
146607	-0.33061404974746217	0.10930564989041738	0.7409360323339415	0.13021928460307833	0.05	False
147477	-0.4340565653490031	0.1884051019225734	0.6642473654242832	0.1776701594377677	0.05	False
147594	0.8532597941499827	0.7280522763128707	0.39351525096806816	0.40503843158210473	0.05	False
147665	-0.5726379553158832	0.3279142278683555	0.5668898550655479	0.24650131497670502	0.05	False
150780	0.06123226992645228	0.0037493908803459125	0.9511742302568352	0.021739924378494847	0.05	False
150884	0.18503120046748284	0.03423654514643782	0.8532045636532151	0.06894683024545463	0.05	False
150958	-0.5694422833034639	0.32426451401386247	0.5690560287885846	0.24484497122220925	0.05	False
151326	-0.6619103128827638	0.43812526230055826	0.5080287020586507	0.29411175072087714	0.05	False
151665	-0.743755179945905	0.5531717676963656	0.45702459990760225	0.3400604228697717	0.05	False
152975	-0.29058891272249593	0.08444191619724235	0.7713657407039611	0.11273965371683574	0.05	False
155098	0.0840870142351778	0.007070625962986994	0.932987249215931	0.03012429155146473	0.05	False
155537	-0.5507899931549017	0.3033696165595767	0.5817776447351786	0.2352429708763171	0.05	False
156563	0.14505095905416346	0.021039780722532604	0.884670637689817	0.053218386768218856	0.05	False
156933	-0.1960156130314669	0.03842212055210177	0.8445979456169467	0.07334997927898805	0.05	False
157772	-0.033905797044552724	0.0011496030732264003	0.9729522704745314	0.011908464128321692	0.05	False
161010	-1.0511037558748326	1.1048191056141798	0.2932109392777137	0.5328198308272195	0.05	False
162236	0.08091481856688407	0.006547207863711766	0.935509695096377	0.028951707356873222	0.05	False
164028	-0.7857919055165884	0.617468918775391	0.4319894095220185	0.3645269000427869	0.05	False
166297	0.3215131690491611	0.10337071787203445	0.7478215341392239	0.12620203313314363	0.05	False
168151	0.15698328073586337	0.024643750430594892	0.8752580247612991	0.057863898736509656	0.05	False
168644	0.48870660258185156	0.2388341434070958	0.6250494286772015	0.2040856374512071	0.05	False
169372	-0.9722986662259564	0.9453646963447737	0.33090198718991526	0.48030062473188684	0.05	False
169491	-0.1895136627208728	0.03591542835788074	0.8496902478234524	0.0707393662600169	0.05	False
170414	-0.07883419184341542	0.006214829803604426	0.9371645075106064	0.028184167454688273	0.05	False
171038	-0.24410288232137653	0.059586217157603795	0.8071511402923125	0.09304513535349078	0.05	False
171522	-1.1215704808798295	1.257920343581012	0.2620451085509037	0.5816239426172846	0.05	False
173773	-0.6724933468260558	0.45224730152530973	0.5012696742484928	0.29992856848672467	0.05	False
173876	-0.0828252654720091	0.006860024600508782	0.933990479204971	0.029657550803973982	0.05	False
173971	0.5072420243176536	0.2572944712338711	0.611985011826041	0.21325921406514664	0.05	False
174869	0.2140743878250766	0.0458278435226813	0.8304890483655507	0.08066609020327807	0.05	False
175268	0.717941656529602	0.5154402221804689	0.47279326148450795	0.3253287218919224	0.05	False
176042	-0.5961821524042319	0.35543315884534277	0.5510535472739944	0.25880619759886375	0.05	False
176313	0.33438570254745975	0.11181379806815823	0.7380885268272206	0.13189154548480664	0.05	False
176546	-0.4084100529118465	0.16679877131945728	0.6829726541595773	0.1655966848768167	0.05	False
176889	0.9260775647488645	0.8576196559311873	0.35440567233724996	0.45049933575492784	0.05	False
177310	0.09822498971377665	0.009648148604271527	0.921753639489404	0.03538513893253788	0.05	False
177634	0.09822498971377665	0.009648148604271527	0.921753639489404	0.03538513893253788	0.05	False
178664	-0.8529649828134459	0.727549261905942	0.393678723322053	0.40485805636425853	0.05	False
178853	-1.4895926631231824	2.218886302030415	0.13633137231869552	0.8654041936362422	0.05	False
180753	-0.20963801299006937	0.04394809649042449	0.8339502087484288	0.07885987827272566	0.05	False
181536	-0.39375640648282073	0.15504410764626433	0.6937608921806563	0.15879018530808464	0.05	False
182124	0.8739055513849463	0.763710912741427	0.3821696912477548	0.41774375853112633	0.05	False
182164	0.6130128942175934	0.3757848084770304	0.539867813902016	0.26771256373346397	0.05	False
182628	0.3746521268995267	0.14036421619033906	0.7079192002940433	0.1500163085093011	0.05	False
183092	-0.4152257528523897	0.17241242583183383	0.6779766480596364	0.16878526453042403	0.05	False
186390	-0.07266474246034363	0.005280164796828067	0.9420729057900648	0.02591548642460735	0.05	False
186392	-0.5691416140411314	0.3239221768333442	0.5692600395710745	0.24468930135072897	0.05	False
187026	-0.1330625866048142	0.01770565195396368	0.8941438835395693	0.048592589929692453	0.05	False
189502	0.2690202253509398	0.07237188164787042	0.7879141186402904	0.10352111732420896	0.05	False
189938	-0.5690193844132324	0.323783059838014	0.5693429850748513	0.24462602596172522	0.05	False
190956	1.0054658994300378	1.010961674916655	0.3146725616675433	0.5021411243759242	0.05	False
190961	1.010837234504253	1.021791914660206	0.3120943387477342	0.5057141091716394	0.05	False
191403	-0.016377145328301465	0.0002682108891043065	0.9869335126908307	0.005712103707352747	0.05	False
191717	1.624182574653555	2.6379690358082506	0.10433684870291127	0.9815622844586134	0.05	False
191913	0.6027455392184213	0.3633021850477055	0.546677981642661	0.2622684176827287	0.05	False
192232	0.632567641157192	0.40014182063917403	0.5270160238824939	0.27817617989570864	0.05	False
192366	-0.23183781443110266	0.05374877220019039	0.8166639854193889	0.08795659621571231	0.05	False
194659	0.16135346641424034	0.026034941123891386	0.8718150147788206	0.059575655644744416	0.05	False
195395	0.041553343609782946	0.001726680365152689	0.9668547674954211	0.01463875695348601	0.05	False
195990	-0.7431472773603954	0.5522678758481685	0.45739251913514456	0.3397109427570251	0.05	False
196590	-0.4203248662911963	0.17667299322271204	0.6742481468310373	0.17118023853048175	0.05	False
197988	-0.29200388687297707	0.08526626994892639	0.7702836521310227	0.1133493191511654	0.05	False
198008	0.7538267420682399	0.5682547570572166	0.45095326402720903	0.3458684652768826	0.05	False
198085	-1.5585890617977876	2.4291998635557075	0.11909367357621192	0.9241113082394425	0.05	False
199072	-0.7852277817897909	0.6165826692945154	0.43232002942501735	0.36419464309865784	0.05	False
199832	-0.24282032339116508	0.05896170945178999	0.8081445908871092	0.09251092956388152	0.05	False
199901	0.47808383115605974	0.22856414961285584	0.6325905396952218	0.19887730718615682	0.05	False
200673	0.053521964759793025	0.0028646007117485266	0.9573160303815044	0.01894466870832425	0.05	False
202658	-0.06668938624582137	0.004447474237844348	0.9468289840503661	0.023728456044527453	0.05	False
203039	-0.6504392295077752	0.4230711912826683	0.5154085441364976	0.2878483862496528	0.05	False
204121	0.10270130828350302	0.010547558723143126	0.9182000352771208	0.03706269488446262	0.05	False
204438	-0.4080731471161024	0.16652369339724013	0.6832199737515382	0.16543944565149205	0.05	False
205164	-0.41358214588712433	0.1710501913965986	0.6791801510143362	0.1680150148001871	0.05	False
207826	-0.2758337499172627	0.07608425759341904	0.7826757602313165	0.10641811623862692	0.05	False
207856	-0.5741009222840937	0.329591868967447	0.5658995092869437	0.24726068265782442	0.05	False
207989	-0.47062684683983774	0.2214896289664081	0.6379072324280063	0.19524247390257626	0.05	False
208591	1.5002646141754383	2.250793912546977	0.13354587175651367	0.8743695325851537	0.05	False
208944	-0.21934499772491386	0.04811222802694247	0.8263813121191066	0.08281951256215116	0.05	False
209371	1.2950180943915677	1.6770718648015672	0.19531398757106322	0.7092666532436377	0.05	False
209921	0.22146697475386642	0.04904762090662971	0.8247288484874709	0.08368881382804934	0.05	False
210562	1.1406077114891127	1.3009859515084308	0.2540332067475003	0.5951095095037471	0.05	False
210787	1.6459529208113965	2.7091610175275673	0.09977345217430633	1.000985000876656	0.05	False
211318	-0.04540865839613909	0.0020619462573372533	0.9637815797058221	0.016021378417217975	0.05	False
211882	-0.5811119066343668	0.3376910480322291	0.5611650344499082	0.2509093971920428	0.05	False
212603	-0.5136067096863889	0.26379185223487855	0.6075269875460709	0.21643442508436614	0.05	False
212887	-0.8622038396405943	0.7433954610909836	0.38857535716254243	0.4105247451353072	0.05	False
213804	1.0494862873325248	1.1014214672990068	0.29395436318760737	0.5317200891600902	0.05	False
214421	0.5879822950079443	0.34572317924280926	0.5565441767714959	0.25450035699572987	0.05	False
214876	-0.4936872601586129	0.24372711084291795	0.6215270638981648	0.20653995560524022	0.05	False
217766	-0.8189805453418323	0.670729133648405	0.4127975133379608	0.38426292753117147	0.05	False
218789	-0.7342268325131577	0.5390890415823045	0.4628105025063932	0.33459679421290006	0.05	False
218814	0.7508027551339883	0.5637047771167876	0.4527713710803294	0.3441210415700311	0.05	False
220660	-1.1023782412802623	1.215237786848164	0.2702972670023398	0.5681583454659191	0.05	False
220990	-0.2648302479739359	0.07013506024193637	0.7911402340748532	0.10174652852903085	0.05	False
221923	-0.6073232361951065	0.36884151322249714	0.5436364208058146	0.26469145549888884	0.05	False
223437	-0.36537108460802153	0.13349602946764202	0.7148344225922839	0.14579454236962358	0.05	False
223868	-0.0530762956796368	0.002817093163072232	0.9576711181323249	0.0187836100269019	0.05	False
224774	-1.2767634331069035	1.6301248641189265	0.20168577896161788	0.6953247231865053	0.05	False
226118	-0.7860024277746626	0.6177998164676637	0.43186606482447376	0.3646509206075006	0.05	False
226148	1.6670590904566251	2.7790860110740705	0.0955026556823022	1.019984551639986	0.05	False
226192	-0.3113606698013661	0.09694546669915534	0.7555264498347405	0.12175032706790595	0.05	False
226999	0.15738862363747036	0.024771178850497292	0.8749385787411851	0.05802243366345948	0.05	False
228887	0.532610808421205	0.28367427324708955	0.5943030186432778	0.22599206382425902	0.05	False
228922	0.9477201792801101	0.898173538214724	0.3432719251882751	0.4643617142975126	0.05	False
229041	0.378975531319283	0.14362245333873286	0.7047060341130501	0.15199200979862884	0.05	False
229096	0.35694910080378617	0.1274126605646315	0.7211299105389841	0.14198649069253189	0.05	False
229253	0.06896586657171018	0.004756290751986932	0.9450167893136188	0.02456047567963845	0.05	False
230252	-0.24775589471629922	0.06138298336667394	0.8043232820118653	0.09456935998956449	0.05	False
231400	0.07833647256064069	0.006136602933244012	0.937560405683394	0.028000741723069673	0.05	False
231469	-0.7500461703679328	0.562569257683602	0.45322689798311044	0.34368432365640555	0.05	False
233702	-0.37409096309251344	0.13994404866748425	0.7083366418142985	0.14976029183685538	0.05	False
234311	-0.09855361854914983	0.00971281572913133	0.9214926976958446	0.03550810196738746	0.05	False
234380	1.793756578009709	3.2175626611531007	0.07285203038972254	1.1375583399164375	0.05	False
235104	0.9964612790016651	0.9929350805496343	0.3190260717138641	0.4961738237177824	0.05	False
235385	1.5356465125385697	2.3582102114718713	0.12462509996404947	0.9043944803246797	0.05	False
235684	-0.2174903643499639	0.047302058585080055	0.8278262154267033	0.08206082457106001	0.05	False
236345	1.1767545479634032	1.3847512661525534	0.2392934888758641	0.6210691182848244	0.05	False
236718	0.23662947780306604	0.05599350976535172	0.8129442495864472	0.08993923660416583	0.05	False
236810	1.6302449617246508	2.6576986352286083	0.10304973473776147	0.9869531218088317	0.05	False
236974	1.0347945389593927	1.0707997378601821	0.3007648738325355	0.5217728861371875	0.05	False
237239	0.1632155547040826	0.026639317297361385	0.870348719545895	0.060306705277244604	0.05	False
237446	-0.9479676972832433	0.8986427550924947	0.3431458992303865	0.46452118678425613	0.05	False
238093	-1.7641036510296073	3.1120616915759904	0.07771452990283512	1.1094977757076017	0.05	False
238287	1.0541984035416632	1.1113342740297913	0.2917920908121806	0.5349264840778604	0.05	False
238299	0.6810303630236448	0.4638023553601175	0.49585227827278844	0.30464768699036293	0.05	False
238336	1.1505996156789866	1.3238794756006318	0.24989699118675957	0.6022389728405524	0.05	False
238373	0.1853925369641383	0.03437039276199939	0.8529211616000985	0.06909111029133734	0.05	False
240545	0.052357145822264084	0.0027412707186538253	0.958244119933582	0.018523837023501816	0.05	False
241949	0.6373355462511608	0.4061965985152656	0.5239063018498313	0.28074637757391446	0.05	False
242099	1.0235081205721466	1.0475688728771277	0.30606766237204674	0.5141825534319537	0.05	False
242764	0.058716035693044975	0.0034475728475069317	0.9531782867379919	0.020825859377700543	0.05	False
243332	-0.1757391297941808	0.030884241740815926	0.8604988925560628	0.06524968426390546	0.05	False
243453	1.3882976897160189	1.9273704752708354	0.16504641543227727	0.782393903474761	0.05	False
244397	-0.365427427839966	0.13353720501773356	0.7147923703602775	0.14582009176812027	0.05	False
244774	0.15587985221405	0.024298528326274074	0.8761277267662235	0.05743257535460385	0.05	False
246969	-0.4394617053790315	0.1931265904946467	0.6603270239948817	0.1802409287883309	0.05	False
247139	-0.6755366788087213	0.45634980441591744	0.4993348562196127	0.3016081168299815	0.05	False
248400	0.5115757296958532	0.26170972721384467	0.6089479750737258	0.21541980934336413	0.05	False
249059	1.4832874183093114	2.200141565314702	0.13799806369721335	0.8601270073053953	0.05	False
249177	1.5995706578310058	2.5586262893939167	0.10969386210167031	0.9598176726071648	0.05	False
249417	1.2441515234480585	1.5479130132981247	0.21344380125521978	0.6707164532739184	0.05	False
249502	-0.4165201698370582	0.17348905188109182	0.6770294112759545	0.16939246443537964	0.05	False
249981	0.7360148411587788	0.5417178464059824	0.46172166591828623	0.3356197460510039	0.05	False
250476	0.6050922833669997	0.3661366713902895	0.5451176812303947	0.2635097311327178	0.05	False
250689	-0.11183405301123313	0.012506855412919302	0.9109549864789326	0.04050308252952478	0.05	False
253463	0.2726619251588907	0.07434452543135252	0.7851131053415012	0.10506777320727045	0.05	False
253908	0.24382403710710884	0.05945016107120879	0.8073671031417982	0.09292895026265202	0.05	False
254107	-0.21336655702737314	0.045525287657715276	0.8310410635125425	0.08037751626847868	0.05	False
255355	-0.5817992121859015	0.3384903233001356	0.5607019347775699	0.2512679453072972	0.05	False
255373	0.038203136673617494	0.0014594796517030978	0.9695257200193783	0.01344066527085922	0.05	False
255392	0.012535984266389247	0.00015715090152715875	0.9899979936707851	0.004365685542439813	0.05	False
255633	0.7425268256059163	0.5513460867443989	0.4577682048941407	0.33935437531058027	0.05	False
256386	0.32449568619305064	0.1052974503578988	0.745562787650535	0.1275157765142407	0.05	False
256664	0.5161344459201077	0.2663947662652566	0.6057605113214901	0.21769904112885685	0.05	False
256764	-0.6852792295834528	0.4696076224984906	0.4931677359297638	0.30700534360511395	0.05	False
256835	0.5691271221259875	0.32390568113940865	0.569269873539916	0.24468179897709086	0.05	False
258658	-1.0052504921847576	1.0105285520376974	0.3147762476048852	0.501998046082082	0.05	False
259319	-1.384419543176289	1.9166174715284445	0.16623002823943211	0.7792905213417627	0.05	False
259901	-0.608872770921882	0.37072605117009055	0.5426087738262786	0.2655131881020101	0.05	False
259910	-0.09811307130114615	0.009626174760143788	0.9218425082085296	0.03534326946518392	0.05	False
260711	-0.3414091951775322	0.11656023855177028	0.7327955537645456	0.1350171744130515	0.05	False
261113	0.29990907906158376	0.0899454557035673	0.7642465088440081	0.11676653649882583	0.05	False
261131	-0.15063361164469055	0.022690484957123454	0.880264745652273	0.055386691163456826	0.05	False
262225	-0.24260708749610746	0.05885819890334394	0.8083097902022757	0.0924221610194919	0.05	False
262749	-1.0012751442168384	1.0025519144264505	0.3166938061654273	0.49936043039026456	0.05	False
263421	-1.134454476478526	1.2869869592021665	0.25660395904218736	0.5907366473495875	0.05	False
263566	0.24120677986439704	0.05818071065255169	0.8093948564441756	0.09183955979744152	0.05	False
263609	0.24120677986439704	0.05818071065255169	0.8093948564441756	0.09183955979744152	0.05	False
264268	-0.8178299167665471	0.6688457727583774	0.41345431279224554	0.3835724735321048	0.05	False
265884	-0.4024843476576024	0.16199365010936573	0.6873276054211359	0.1628362129928613	0.05	False
266523	-0.19803163927442718	0.03921653015371685	0.8430203093434842	0.07416196258811592	0.05	False
269131	-0.6689254062296992	0.4474611990995681	0.5035430626063658	0.29796338299990754	0.05	False
269223	-0.7155960616094007	0.5120777233908852	0.4742408061750141	0.32400107976700043	0.05	False
269362	0.17197935890123406	0.029576899888079475	0.8634537564214676	0.06376091677488621	0.05	False
269522	-0.938327462149106	0.8804584262231819	0.3480761509270466	0.45832573217565503	0.05	False
269688	0.6880251237717816	0.4733785709411754	0.4914369602998374	0.3085321839352169	0.05	False
269857	0.34024195895559967	0.11576459063394397	0.7336743223476475	0.1344966804043994	0.05	False
270890	-1.2234422060631303	1.4968108315766189	0.22116272036092932	0.6552880767615418	0.05	False
271400	-0.34566806882277873	0.1194864138036693	0.7295921839980788	0.13691982718058177	0.05	False
271524	0.415905097304703	0.17297704996403446	0.6774794494254339	0.16910387408676336	0.05	False
271811	0.21717050935523255	0.04716303013361115	0.8280754663555827	0.08193008214229142	0.05	False
272914	0.43796259559954753	0.19181123514429282	0.6614133983235622	0.17952701178238067	0.05	False
273628	-0.21468206568135428	0.046088389325213315	0.8300152060870589	0.08091395116704908	0.05	False
273725	-0.06639303978554341	0.00440803573196475	0.9470649114245044	0.023620253618305963	0.05	False
274381	-0.4760526099267813	0.22662608741810017	0.6340368976972028	0.1978854676703017	0.05	False
278577	0.19168169410390076	0.036741871854541384	0.8479915460780212	0.07160847735409627	0.05	False
279559	0.0554166253528717	0.003071002365500543	0.9558065510736671	0.019629997161747126	0.05	False
279644	0.7895948413686071	0.6234600135159158	0.42976442189561403	0.366769540482467	0.05	False
280830	0.15131115346961124	0.022895065164304246	0.8797302713861717	0.05565046376437375	0.05	False
280984	-0.277093568507284	0.0767808457081009	0.7817082601371315	0.1069552989255447	0.05	False
283083	0.14124044815506714	0.01994886419504421	0.8876799933303223	0.051743568205945556	0.05	False
283196	-0.40571378937993574	0.16460367889302685	0.6849529091675362	0.16433928542974816	0.05	False
284927	-0.03003090642241816	0.0009018553405520362	0.9760424045203229	0.010531313840344888	0.05	False
285191	-0.4608762919764735	0.21240695650598365	0.6448873619694142	0.19051613396469913	0.05	False
285418	0.8423730487935163	0.7095923533336838	0.39957917392530107	0.3983971552934552	0.05	False
285571	-0.49950893060791135	0.2495091717570592	0.6174208969036544	0.2094186757020552	0.05	False
285788	0.9330843272723583	0.8706463618013095	0.3507764305250656	0.4549695955705096	0.05	False
286809	0.21619582340911983	0.04674063405954733	0.8288351090052469	0.0815318607307217	0.05	False
289536	-0.6294745782917252	0.3962382447155452	0.529038406652937	0.27651279830135145	0.05	False
291355	-0.5184253470465336	0.26876484046031884	0.604161533622843	0.21884692928972574	0.05	False
292534	0.036094025603128535	0.0013027786842392981	0.9712073861036792	0.012688023414747377	0.05	False
293210	-0.5248353653557063	0.2754521607280577	0.5996976443772498	0.2220676570751289	0.05	False
293327	0.861105160611345	0.7415020976314903	0.38918012718056194	0.4098493443445205	0.05	False
293467	1.6140494393241906	2.6051555925827343	0.10651670300888716	0.9725822846589984	0.05	False
293585	-0.5856911211428799	0.34303408938560365	0.5580831017919861	0.25330112729448306	0.05	False
293633	-0.46901655182509533	0.21997652588590233	0.6390578050490137	0.1944598565859084	0.05	False
295810	-0.45909035905952067	0.2107639577813996	0.6461692796361885	0.18965369317945097	0.05	False
296275	0.5491725105830797	0.3015904463801228	0.5828870675075648	0.23441558024824768	0.05	False
296505	0.2820161866641075	0.07953312954056473	0.7779310986943967	0.10905886674031057	0.05	False
298454	0.4112093806530102	0.16909315473703226	0.6809190103783418	0.16690454071200533	0.05	False
298559	0.6235619337440821	0.38882948521465904	0.532915316484875	0.27334179754990817	0.05	False
299705	-0.7058612921910891	0.49824016381367403	0.48027440118184384	0.31851056081418133	0.05	False
300000	-0.732300937642522	0.536264663272117	0.46398490715941365	0.33349614626406393	0.05	False
300124	0.4412956705480791	0.19474186884447878	0.6589989600225332	0.18111527077295753	0.05	False
305227	-0.7583342197329835	0.575070788818033	0.44825092647403386	0.3484788041369012	0.05	False
306367	-0.23195750579719435	0.05380428449565545	0.8165710191377109	0.08800603765318672	0.05	False
307136	-0.5050797747925848	0.2551055789045282	0.6135028061842522	0.21218344645360493	0.05	False
307468	-0.47200144026592017	0.222785359613103	0.6369257605596552	0.19591118565247273	0.05	False
308229	-0.518568574352621	0.26891336630610985	0.604061628394613	0.21891875093790542	0.05	False
308695	-0.9872965683059572	0.9747545137887197	0.3234972725041715	0.4901293766378814	0.05	False
309262	-0.43241163780251535	0.18697982450705372	0.6654422612434263	0.1768896211978935	0.05	False
309868	-0.5440079869587717	0.29594468987493516	0.5864359766939516	0.2317793944372133	0.05	False
310740	0.20390601324104346	0.04157766223585659	0.8384269459164555	0.0765347724944448	0.05	False
311048	0.4139707348147381	0.17137176928305423	0.6788955394796312	0.16819704474400118	0.05	False
312468	0.5979012093273657	0.35748585611512634	0.5499058529160565	0.259711657885644	0.05	False
312470	-0.3771495228703646	0.14224176260134366	0.7060624899558153	0.15115686007853468	0.05	False
312477	-0.09849200282780154	0.009700674621031668	0.921541621904072	0.03548504486699205	0.05	False
313442	-0.3327931517332717	0.11075128184056439	0.7392904280037687	0.1311849168135145	0.05	False
314776	-0.3828592673189814	0.14658121857202727	0.7018241143559811	0.15377171370423182	0.05	False
314943	0.08025045067471913	0.006440134833495528	0.9360380656792893	0.02870648953292613	0.05	False
318057	0.09336171027261195	0.008716408945027135	0.9256162083901696	0.033569049094358656	0.05	False
319268	0.3720839546054973	0.13844646927486579	0.7098303424298282	0.148845440226248	0.05	False
319455	-0.3010631161631149	0.0906389999138452	0.7633663659741821	0.11726697903927397	0.05	False
319754	0.10532986645075752	0.011094380766534415	0.916114064782806	0.038050449234256684	0.05	False
320042	0.6690827324305166	0.44767170283668634	0.5034427043059481	0.29804994838675025	0.05	False
320264	-0.8903567433755888	0.792735130474384	0.37327436141553727	0.4279718388391496	0.05	False
320646	-0.2808170562943658	0.07885821910583302	0.7788507207862623	0.10854577384393779	0.05	False
320691	1.2151517082316394	1.4765936740182715	0.22430823503676123	0.6491547818545176	0.05	False
320733	-0.3607160419108115	0.13011606289180233	0.7183117312907326	0.14368704071799335	0.05	False
320764	0.5905720106313702	0.34877529974117927	0.5548072232042722	0.25585789334976894	0.05	False
320868	0.5863910023643388	0.34385440765385406	0.5576127893669712	0.25366727384870363	0.05	False
321090	-0.040990571636555555	0.0016802269630915927	0.9673034122903846	0.01443728019287962	0.05	False
321721	0.04801495208062894	0.0023054356233050935	0.9617043263139544	0.016958430236469296	0.05	False
324658	-0.02722215295480847	0.0007410456114949876	0.9782825467492366	0.009535694525195607	0.05	False
326705	0.03723259411125051	0.0013862660642531262	0.9702995502794048	0.01309416990879562	0.05	False
326748	1.270647867769642	1.6145460038675377	0.2038539496058841	0.6906808698119008	0.05	False
326759	0.32834146607246034	0.10780811834261263	0.7426534950319708	0.1292137707570112	0.05	False
328282	0.053140676861400435	0.0028239315372877794	0.9576198217734122	0.018806873046799982	0.05	False
328406	1.8981471837258657	3.602962731086435	0.057676696077404	1.2389996254808713	0.05	False
328497	0.9512338680453557	0.9048458717165292	0.3414856693774134	0.4666275169924058	0.05	False
328550	-0.5760387805163901	0.3318206766588099	0.5645889693277516	0.24826761114639084	0.05	False
329673	-0.2202665174755368	0.04851733872080096	0.825663594977562	0.083196863822291	0.05	False
329777	-0.3395532485487953	0.11529640860003997	0.7341929905166436	0.13418976610617306	0.05	False
330220	0.6011530839611935	0.36138503035605374	0.5477380295527015	0.26142710487819143	0.05	False
330255	0.858517476934013	0.7370522582011436	0.39060678420901795	0.4082602179888869	0.05	False
330834	1.752795740541863	3.072292908061698	0.07963707456145264	1.0988847019991446	0.05	False
331261	-0.28058449533625357	0.0787276590231001	0.7790291094294038	0.10844631404968848	0.05	False
331292	-1.2599711228535675	1.5875272304248798	0.20767977964110307	0.6826057856881982	0.05	False
331804	-1.0427804678719053	1.0873911041751496	0.2970499795310304	0.5271704732134375	0.05	False
331943	-0.06653896869898643	0.004427434355524696	0.9469487339016729	0.023673532281080878	0.05	False
333367	0.7571414660881557	0.5732631996701218	0.4489651137384427	0.3477874039844595	0.05	False
333789	0.05504999522549423	0.003030501974326938	0.9560986337192483	0.01949730242015489	0.05	False
335944	0.05067787066352069	0.002568246574988531	0.9595822106380952	0.017917811864403464	0.05	False
336529	-0.1124456138005147	0.012644016062974502	0.910470090049222	0.040734316689421436	0.05	False
337626	-0.17823095125676883	0.031766271985892706	0.858541603270167	0.0662386549202066	0.05	False
338024	-0.3690578012444718	0.13620366065940404	0.7120846418033873	0.14746838096516707	0.05	False
340110	0.4328610763149461	0.1873687113885336	0.6651156989946446	0.17710280121669725	0.05	False
340289	0.7153840067671853	0.5117742771382722	0.47437179219277337	0.3238811435460842	0.05	False
341553	-0.7223033322184572	0.5217221037338869	0.4701080046515447	0.32780235390343293	0.05	False
341555	-0.7223033322184572	0.5217221037338869	0.4701080046515447	0.32780235390343293	0.05	False
341620	0.5500110125539206	0.302512113930589	0.5823118202241776	0.2348443941508905	0.05	False
341903	-0.09270563333408187	0.008594334451873232	0.9261374215343174	0.033324567328837915	0.05	False
342112	1.193219711002633	1.423773278725207	0.23278333702077925	0.6330481103577428	0.05	False
343259	-0.8501548752376508	0.7227633118903455	0.3952389859625385	0.4031402236154636	0.05	False
344271	0.4226846156634678	0.1786622843185735	0.6725253815033536	0.17229132048713341	0.05	False
345500	-0.0943801904935536	0.008907620357599465	0.9248071512521386	0.033948820643556366	0.05	False
346387	0.13661954417245672	0.018664899849889855	0.8913315273406248	0.04996073174896493	0.05	False
346730	-0.08562588017014057	0.007331791354911272	0.9317638246100148	0.030694154885039533	0.05	False
347116	-0.1558418528759221	0.024286683107800546	0.8761576798141488	0.05741772795202599	0.05	False
348849	0.2426900797470258	0.05889847480761774	0.8082454929613756	0.09245670847633429	0.05	False
349421	-0.0682552125176624	0.004658774035831257	0.9455824761724849	0.02430058486818288	0.05	False
349560	-0.6708455067364242	0.4500336939084497	0.5023189540962794	0.29902043421528995	0.05	False
349570	1.0947395997874425	1.1984547913427699	0.2736307345624528	0.5628351236872107	0.05	False
350197	-1.7007869930175947	2.8926763956178316	0.08898299257887465	1.0506929926244175	0.05	False
351900	-0.22882427699869015	0.05236054974397328	0.8190054970321432	0.08671318331563167	0.05	False
351948	-0.6977103419398989	0.4867997212498906	0.4853583591796734	0.31393748625343076	0.05	False
352005	0.7802761875538268	0.6088309288635346	0.43522832591034144	0.3612828472569591	0.05	False
352638	-0.028441292370564124	0.0008089071117079091	0.9773101909607943	0.00996757257426415	0.05	False
353300	0.46442318870344446	0.21568889820547518	0.6423445795961991	0.19223193630632496	0.05	False
353900	-0.2609069427222699	0.06807243276068183	0.7941642707192189	0.10008965564853257	0.05	False
354007	-1.2799276157338555	1.638214701518152	0.20057059426261659	0.6977327387413165	0.05	False
354205	0.9796435161867337	0.9597014188067072	0.32726211656936244	0.48510426513840055	0.05	False
354969	0.34658028703126065	0.12011789535867101	0.7289066576951428	0.13732808298988108	0.05	False
355762	-1.2043147260152203	1.450373959297115	0.2284679570603797	0.6411747017109335	0.05	False
356084	-0.8630698951141051	0.7448896438522724	0.38809903881856334	0.41105743284955215	0.05	False
356261	0.1995041438020496	0.03980190339418888	0.8418684022228755	0.07475579051354916	0.05	False
356867	-0.3779810266473417	0.14286965650537842	0.7054446887728472	0.15153703194850907	0.05	False
358048	0.5709449689940612	0.3259781576196295	0.568036946845961	0.24562341553989814	0.05	False
358943	0.5185625805245135	0.26890714992024256	0.6040658091159878	0.21891574518840062	0.05	False
359249	0.7293216240119643	0.5319100312514491	0.46580494785239257	0.3317959026335005	0.05	False
359508	-0.6152999538624289	0.3785940332231071	0.5383566480359153	0.2689299195805472	0.05	False
360123	0.06917577992094741	0.004785288527671351	0.9448497017381279	0.02463726968869988	0.05	False
362355	-0.19398301045530258	0.03762940834530203	0.846189184914586	0.07253252965697195	0.05	False
362878	0.6325091431248164	0.4000678161364895	0.5270542358731383	0.2781446919440601	0.05	False
363316	-1.370537380370327	1.878372710992358	0.1705192150567425	0.7682266751881118	0.05	False
363626	-0.45840755495928254	0.21013748644374763	0.6466596648952581	0.189324227130388	0.05	False
365237	-0.4653821594192835	0.2165805543057554	0.6416578079066135	0.19269651672527105	0.05	False
365905	0.37548563871344837	0.14098946488004627	0.707299325095555	0.15039675632079919	0.05	False
365976	1.1010917330166712	1.2124030045176564	0.2708567346632841	0.5672603615139593	0.05	False
366950	1.3122763302801068	1.722069167013424	0.18942691549460888	0.7225583124484286	0.05	False
367600	0.32149718593421334	0.10336044056361814	0.747833644468008	0.1261950001631913	0.05	False
368609	-1.1406658192559214	1.3011185112187822	0.2540090157183762	0.5951508683908769	0.05	False
369260	0.9829916210010526	0.9662725269582771	0.3256115625455941	0.4873001816065803	0.05	False
369412	-1.0632189600789783	1.130434557071424	0.2876826660704477	0.5410863051473707	0.05	False
369769	-0.5547992875765098	0.3078022494954028	0.5790319544971865	0.23729746860612816	0.05	False
369874	0.8950571497228282	0.8011273012699534	0.37075653857473434	0.43091118111714843	0.05	False
370312	0.609358628719283	0.37131793839464505	0.5422867538259524	0.2657710037344773	0.05	False
371070	1.1258888856488152	1.2676257828275308	0.2602125543743459	0.5846717540312633	0.05	False
371787	0.7971880365291314	0.6355087655851718	0.4253418330243701	0.37126190165419237	0.05	False
371806	1.2927753763992382	1.6712681738241921	0.19608875911697599	0.7075473017600267	0.05	False
372033	1.1826908017107842	1.3987575324512975	0.23693171098278532	0.6253768093355668	0.05	False
372036	0.4591105962805691	0.21078253961709972	0.6461547477459965	0.18966346026508674	0.05	False
372893	-0.6470975595845627	0.4187352516202967	0.5175688046490388	0.28603190772007997	0.05	False
373682	-0.14090659136863065	0.019854667491126257	0.8879437349450316	0.05161455266404342	0.05	False
373793	0.6396035980561405	0.40909276264636096	0.5224303426986918	0.2819716072231782	0.05	False
374393	-1.1319293813732416	1.2812641244160095	0.25766412501757896	0.5889460447455207	0.05	False
374444	1.039066403445035	1.0796589907682002	0.298773854603272	0.5246574098631155	0.05	False
375206	0.3615019902344422	0.13068368894346274	0.7177242174476235	0.14404239955781095	0.05	False
375224	0.3615019902344422	0.13068368894346274	0.7177242174476235	0.14404239955781095	0.05	False
375653	-0.48439659671272733	0.23464006290687262	0.6281044332604955	0.2019681412659232	0.05	False
378221	-1.0372909771043761	1.0759725711821513	0.2996002695680966	0.523457800211943	0.05	False
378538	0.5565175780154977	0.3097118146402356	0.577857081233512	0.2381795603798421	0.05	False
378615	-0.7385150990777957	0.5454045515658863	0.4602014952587844	0.337051974581795	0.05	False
378713	0.7223502009942159	0.521789812876384	0.47007919580936663	0.3278289688609344	0.05	False
380837	-0.24528805041476506	0.06016622767627633	0.8062334035731636	0.09353921227702307	0.05	False
381362	-0.6638414100867801	0.44068541774600456	0.5067918188211871	0.29517040458080673	0.05	False
381529	0.7369955908659366	0.543162500955831	0.46112503067200883	0.3361813028777805	0.05	False
382103	-1.1627818689072056	1.352061674659334	0.24491801522561385	0.6109792686714524	0.05	False
382806	-0.042733484875784204	0.0018261507296288774	0.9659139868702018	0.015061545107070442	0.05	False
383317	0.918653123361471	0.843923561061786	0.3582770361000712	0.4457810272082401	0.05	False
383471	-1.1740299524108528	1.3783463291578293	0.2403830285508226	0.6190961975133504	0.05	False
383576	0.26862243194887986	0.07215801094613059	0.7882202483708174	0.10335241285691361	0.05	False
384143	0.2634186845041303	0.06938940334588654	0.7922278908527826	0.10114987206775643	0.05	False
385197	0.9678096212220203	0.9366554629299104	0.3331394578585092	0.47737392535342366	0.05	False
387142	0.2789418062333005	0.07780853126469617	0.7802894845978461	0.10774424572050471	0.05	False
388391	0.6827097436268748	0.46609259404307307	0.4947902715675886	0.3055788479395399	0.05	False
388520	0.06496116495767487	0.004219952952658246	0.9482049207873781	0.023097795204301514	0.05	False
389253	0.44081264184306745	0.19431578520866447	0.6593486406824407	0.18088488481934972	0.05	False
391002	0.26991329971641626	0.07285318936380396	0.787226955108182	0.10390004382681356	0.05	False
391156	0.47314321063571246	0.22386449777067016	0.6361110103324895	0.19646708723236422	0.05	False
392044	0.6640184827540537	0.44092054543899556	0.5066784816312024	0.29526753957605617	0.05	False
392450	0.6038741660300635	0.3646640083985047	0.5459273056033571	0.2628651830776421	0.05	False
394152	0.44315256995421237	0.19638420025702308	0.6576553828936782	0.18200162084463883	0.05	False
394438	0.7777409625523334	0.60488100483183	0.4367217383855636	0.359795189974867	0.05	False
394871	0.7618272905321004	0.5803808205994814	0.4461630901251339	0.3505063605829142	0.05	False
396897	0.08245449205860086	0.006798743260641873	0.934285305129958	0.02952048188247928	0.05	False
396990	0.47073453195768783	0.22159099957742343	0.6378303213530034	0.19529483899195133	0.05	False
397058	-0.9311896493263083	0.867114163012453	0.35175547111181427	0.45375913893886755	0.05	False
397437	-0.0012766256084727552	1.6297729442084325e-06	0.998981400413755	0.0004425976327453312	0.05	False
399365	0.11105363559963531	0.012332909979896587	0.9115738146708635	0.04020815859837986	0.05	False
400099	0.12947769452859445	0.016764473380440018	0.8969796735610253	0.04721739838322613	0.05	False
402931	-0.8315714397004946	0.6915110593255533	0.40565088852170816	0.3918475684235811	0.05	False
403089	1.2833784544378821	1.647060257315367	0.1993595185066409	0.700363023928235	0.05	False
404108	0.5668320259036048	0.32129854558998494	0.5708283097203433	0.2434944965762229	0.05	False
404183	0.981095298441455	0.9625479846239278	0.3265457487291388	0.4860559659087197	0.05	False
404877	0.5455642874874689	0.2976403917817096	0.5853654784831541	0.23257289335824086	0.05	False
405045	-0.10213109079885459	0.01043075970776388	0.9186526231484438	0.03684868052880058	0.05	False
407055	0.48478088996163315	0.23501251127199307	0.6278317798451629	0.2021567047843178	0.05	False
407070	0.3106510306405192	0.0965040628380168	0.7560659283312141	0.12144033272358969	0.05	False
407078	0.4025520204749286	0.16204812918844735	0.6872778120041808	0.1628676765764527	0.05	False
407296	-0.003934837793063243	1.5482948457718812e-05	0.9968604617772048	0.0013656289715420944	0.05	False
408218	-1.1618245817551542	1.349836358770539	0.2453067268206789	0.6102905423723117	0.05	False
410238	0.1816989805427889	0.033014519530288784	0.8558189660644823	0.06761809321329466	0.05	False
410396	-0.10946489993367636	0.011982564317489779	0.9128337602283266	0.03960830635305461	0.05	False
413227	-0.8139319639594429	0.6624852419548758	0.41568392812780386	0.3812367665939578	0.05	False
414665	0.6974523841556094	0.4864398281643437	0.4855197283480861	0.31379311850852726	0.05	False
414935	0.332661708873324	0.11066381255052019	0.7393896566859457	0.13112662906131317	0.05	False
418158	-0.2949675084700088	0.08700583105300472	0.7680187004665634	0.11462820521515273	0.05	False
418294	0.8587816824157068	0.737505978052752	0.39046097539997915	0.4084223651550834	0.05	False
418855	-0.27938345103928297	0.07805511271461943	0.7799505698122404	0.10793292030698635	0.05	False
419366	-0.5722029189031275	0.3274161804012591	0.5671845102477298	0.24627563820191967	0.05	False
420182	0.5879262712524066	0.34565730042875836	0.5565817818585241	0.2544710131794844	0.05	False
421167	0.5383484739794275	0.28981907943597834	0.5903364917400886	0.22890036996952662	0.05	False
421580	-0.42657525104326366	0.18196644480262342	0.669688727127078	0.17412701148297838	0.05	False
421714	-1.5878742626193705	2.5213446738890095	0.11231477444025906	0.9495631107391395	0.05	False
423083	-0.6053280874941053	0.3664220935092712	0.5449610223896444	0.2636345589461989	0.05	False
423826	1.1666366488147173	1.361041070357634	0.24335713649438806	0.6137559134653153	0.05	False
424421	1.3908961566564249	1.934592118601614	0.1642569184458632	0.7844763290462116	0.05	False
426199	-0.05695322039183262	0.003243669313000659	0.9545824593347578	0.020186550154263298	0.05	False
426393	0.6582202913129948	0.43325395189616367	0.5103965879525898	0.2920922375751295	0.05	False
426764	-0.34652079012934317	0.12007665799186429	0.7289513626459551	0.1373014478674114	0.05	False
427122	-0.08306762078973232	0.006900229623666768	0.9337977717053902	0.029747166748335423	0.05	False
428569	1.4323297932047936	2.0515686365020867	0.15204946046250978	0.8180151165824634	0.05	False
429251	1.5791639925294314	2.4937589153014943	0.11429844669057831	0.9419596716020442	0.05	False
430283	1.3045968805144474	1.7019730206480275	0.19203015106436228	0.7166305764379651	0.05	False
430598	0.6962031048610141	0.4846987632181162	0.48630164352155714	0.31309426267295565	0.05	False
431100	0.031163086916675513	0.0009711379861762725	0.9751394779802202	0.01093326103495442	0.05	False
431303	0.30779093579541705	0.09473526015781854	0.7582414191823891	0.12019249578528444	0.05	False
431429	3.2961881192529066	10.864856117504013	0.000980063652771923	3.008745717011712	0.05	True
432261	-0.8233167056143071	0.6778503977435957	0.41032791607408814	0.38686893542277556	0.05	False
432469	-0.11767121289182765	0.013846514343433826	0.9063281770621198	0.04271451790800482	0.05	False
432536	1.0354189217628156	1.0720923435444716	0.300473312809834	0.522194094756454	0.05	False
432670	-1.3065578215089366	1.7070933409461784	0.19136292935619248	0.7181421895233485	0.05	False
432986	-0.09043779514225277	0.008178994790192079	0.9279393235542694	0.032480420663770077	0.05	False
434883	-1.034098939382118	1.0693606164312215	0.3010899120590458	0.5213037951696844	0.05	False
435431	-1.437906485405767	2.0675750607719654	0.15046058932358308	0.8225772414701813	0.05	False
435903	-1.8087572703156227	3.2716028629196225	0.07048872130448447	1.15188036764809	0.05	False
436698	-0.15018013575625797	0.02255407317576807	0.8806224975151263	0.05521022368926915	0.05	False
437038	-0.34090547145087124	0.1162165404651408	0.7331747456728772	0.13479250279848098	0.05	False
437355	-2.06626543154553	4.2694528336000355	0.03880342358399613	1.4111299553840242	0.05	True
439757	-1.6924400431287767	2.8643532995857357	0.09056210285976418	1.0430535016837552	0.05	False
439909	-1.9795161181577192	3.9184840620462054	0.04775792674016277	1.320954534995327	0.05	True
444065	-1.0589165818933841	1.121304327408768	0.2896377717995352	0.5381448022316898	0.05	False
444160	-0.017722310818410816	0.00031408030074436106	0.9858603819826945	0.006184585695593908	0.05	False
445600	-0.11151967879146256	0.012436638757750983	0.9112042615129319	0.04038425781918534	0.05	False
445842	-0.3830662727790306	0.14673976934081867	0.7016706261739288	0.15386670382972847	0.05	False
445845	-0.3830662727790306	0.14673976934081867	0.7016706261739288	0.15386670382972847	0.05	False
445846	-0.3830662727790306	0.14673976934081867	0.7016706261739288	0.15386670382972847	0.05	False
446160	-0.22275413506605557	0.04961940468902653	0.8237268660089744	0.08421676918789148	0.05	False
447292	-0.8587186622492108	0.7373977408950741	0.39049575174783346	0.4083836865050153	0.05	False
447881	-0.9359761153078643	0.8760512884268005	0.34928548538032145	0.45681946117084316	0.05	False
449392	2.1703503409532265	4.710420602475787	0.02998031570351245	1.5231637981864894	0.05	True
450277	0.3940600232596934	0.1552833019314301	0.6935367247777764	0.15893053683143557	0.05	False
451522	-0.8060349232134093	0.6496922974396466	0.42022271271624967	0.37652047801107424	0.05	False
452175	-1.4145912158834544	2.00106830805463	0.15718838577953798	0.8035795459441749	0.05	False
452475	-0.7382607368278595	0.545028915541614	0.4603560208496479	0.3369061724762647	0.05	False
453098	1.4610996718401876	2.134812251051504	0.14398809028081994	0.8416734283160342	0.05	False
454104	-1.0927563448110142	1.1941164291247282	0.2745007935990267	0.5614563956394634	0.05	False
455451	0.12137258197256007	0.014731303654685814	0.9033959327234169	0.04412186905440405	0.05	False
456299	-0.00258757338255207	6.695536010091961e-06	0.997935417452032	0.0008975636743168455	0.05	False
456813	0.3202657316726251	0.10257013888380191	0.7487668982887801	0.12565336326606033	0.05	False
457028	-1.703782961531094	2.9028763800036654	0.08842164228509497	1.0534414230568037	0.05	False
458577	-0.6942753997178104	0.4820183306533254	0.4875095153708572	0.3120169031803638	0.05	False
458615	-0.9099507802609063	0.8280104224974321	0.36284846767817625	0.4402747066194178	0.05	False
460150	1.2657237730289534	1.6020566696106497	0.20561199403785646	0.6869515550827627	0.05	False
460348	0.128414905599601	0.016490387980154435	0.8978206358547551	0.04681041682826741	0.05	False
460427	-2.4672551150611217	6.087347802795269	0.0136153315062012	1.86597177998974	0.05	True
460638	-1.4568877026387392	2.1225217780999834	0.14514738112169956	0.8381907956893881	0.05	False
460761	-2.7582356273337836	7.6078637758933905	0.005811429152332015	2.2357170523519954	0.05	True
461268	1.987601691235654	3.9505604830028322	0.04685575912593143	1.3292370215767266	0.05	True
461966	0.4415224285878418	0.19494205494610586	0.6588348279841509	0.18122345078714483	0.05	False
462560	-1.2123203244103777	1.4697205689784836	0.22538978679345756	0.6470657672594659	0.05	False
464825	-2.1006060159602855	4.412545634288543	0.035675565513940244	1.4476291339067393	0.05	True
466288	0.8284655837046926	0.686355223383157	0.4074068780255119	0.38997164331987194	0.05	False
466342	-1.1740731131211488	1.3784476749539858	0.24036574179335446	0.6191274302230099	0.05	False
466721	-2.495444196125472	6.227241735976302	0.012579954070755628	1.900320944491211	0.05	True
466986	1.3264176260685299	1.7593837187452743	0.18470140360930154	0.7335298041945274	0.05	False
468657	-1.5706157516696775	2.466833839392906	0.11627192892511151	0.9345251226269513	0.05	False
470654	0.7974959374524255	0.635999770253123	0.4251630613235462	0.37144447453495455	0.05	False
471874	-2.081330210333851	4.331935444448353	0.0374036917856464	1.4270855303394352	0.05	True
472569	-1.033612902073572	1.0683556313329516	0.30131716530194275	0.5209761269274754	0.05	False
472718	1.4908328324651439	2.222582534356044	0.13600538941931228	0.8664438817129254	0.05	False
474960	0.6098366595204275	0.37190075129503386	0.5419700144855923	0.26602474095918877	0.05	False
475605	-0.9166548687557495	0.8402561484136204	0.35932352252949906	0.4445143514834181	0.05	False
476245	-1.680308709313528	2.8234373585948944	0.09289726741604998	1.031997060641286	0.05	False
476883	-1.6089801321901276	2.5888170657825604	0.10762068601339425	0.9681042439297213	0.05	False
476983	0.28079808374621956	0.07884756383554893	0.7788652734681911	0.10853765920753156	0.05	False
477750	-0.2710277070504077	0.0734560179890016	0.7863697223687305	0.10437321651535156	0.05	False
477869	1.4592828731294782	2.129506503809025	0.14448726731367012	0.8401704226586778	0.05	False
478593	-1.8352072568009012	3.367985675414689	0.06647498632707283	1.177341743324375	0.05	False
478673	-2.6190946673596343	6.859656876591673	0.008816347724939888	2.054711289176899	0.05	True
479688	-2.5304476728555487	6.403165425060062	0.01139170755242358	1.9434111727590928	0.05	True
484157	-0.6942827092989523	0.4820284804314935	0.4875049322374354	0.3120209860522839	0.05	False
484459	-1.6591040260413454	2.7526261692266014	0.09709483215029735	1.012803884698958	0.05	False
484644	-1.6591040260413454	2.7526261692266014	0.09709483215029735	1.012803884698958	0.05	False
484888	0.7007595294373645	0.49106391809727656	0.48345309845495954	0.31564565202609074	0.05	False
485589	-1.3477438421324155	1.8164134640058454	0.17774078571866603	0.7502129043268198	0.05	False
486018	-2.3316034499460847	5.436374647800484	0.019721562173281137	1.70505868694223	0.05	True
487891	1.6848525283386913	2.83872804224928	0.0920170274266372	1.036131800554601	0.05	False
489149	0.5729739210591905	0.32829911421394353	0.5666623518157519	0.24667564026446553	0.05	False
489881	-0.3754062808915077	0.14092987573279356	0.7073583344410781	0.15036052503475836	0.05	False
492066	-2.0661874808435607	4.26913070599466	0.03881078048926756	1.411047623460094	0.05	True
495106	0.5485134606542158	0.30086701651886394	0.5833393891927103	0.2340786974402384	0.05	False
495926	2.1686718404464815	4.703137551545529	0.030107606730314207	1.5213237654147644	0.05	True
497183	2.4752943890892007	6.127082312656479	0.013312639134918314	1.8757358402341637	0.05	True
498457	2.7931803364587804	7.801856391979985	0.005219258602276677	2.282391184317296	0.05	True
500391	2.6234161510163796	6.882312301413596	0.008705286978482829	2.0602169073591523	0.05	True
504396	-3.9032215328358157	15.235138334393175	9.492074704497977e-05	4.0226388524581145	0.05	True
506366	0.030337003638243383	0.0009203337897467922	0.9757982855088897	0.010639949284505377	0.05	False
506374	-2.1676287294815095	4.698614308873624	0.03018694604882588	1.5201808214330432	0.05	True
506538	1.9230893878035094	3.6982727934824764	0.05446882486910032	1.2638519942581783	0.05	False
507919	-2.6422641265782483	6.981559714602313	0.0082353805255857	2.0843163289357554	0.05	True
507937	-2.0660445338830513	4.268540015988035	0.03882427475221295	1.4108966482601581	0.05	True
510081	-2.0632657755954393	4.25706566074345	0.03908738383006205	1.4079633964951053	0.05	True
510675	3.516378741330092	12.364919452478201	0.0004374764390666641	3.359045331576231	0.05	True
511044	3.4068442702307697	11.606587881604225	0.0006571861205150187	3.1823116172506563	0.05	True
513830	-1.7557723450101597	3.082736527502475	0.07912728824395354	1.1016737176399543	0.05	False
514230	4.0723414700594605	16.583965048766046	4.654287754168873e-05	4.3321467696989595	0.05	True
514987	0.9094989995512633	0.827188430184749	0.36308678566587627	0.43998955669664475	0.05	False
516594	-3.1317197507666643	9.807668597342017	0.0017378567574733994	2.7599860230557107	0.05	True
518071	3.6544013280514682	13.354649066464335	0.00025778277632437785	3.588746103263326	0.05	True
518570	2.8895492277314556	8.349494739483452	0.003857945967131182	2.4136438592066747	0.05	True
518759	2.2042932838283864	4.858908881130931	0.027503724977424815	1.5606084833484122	0.05	True
519670	1.765187997760076	3.115888667436226	0.07753217509168542	1.1105180321395325	0.05	False
520188	-4.559023401916967	20.784694379226554	5.139204500737016e-06	5.289104100397225	0.05	True
521159	-1.6026772403889922	2.5685743368608756	0.10900593087552601	0.962549872000285	0.05	False
522146	-4.167592543555358	17.36882760909822	3.0783355102426135e-05	4.511684047822876	0.05	True
523242	-2.7169189049497953	7.381648336073595	0.006589275061261057	2.18116236297993	0.05	True
523753	-2.044647181770161	4.180582097920662	0.04088965436473824	1.3883865604684411	0.05	True
525176	-1.6910463563697027	2.8596377793912473	0.09082794937467265	1.0417804907804313	0.05	False
526076	-1.4197860001308813	2.0157922861676467	0.15566999192919517	0.8077950971016696	0.05	False
527591	1.0452626554826818	1.0925740189467077	0.295901592435482	0.5288526976170564	0.05	False
527768	-1.04628403940642	1.0947102911166149	0.295429912110304	0.5295455347289568	0.05	False
527998	-1.6799762844326753	2.822320316256217	0.09296193002777664	1.0316948682614886	0.05	False
528086	-1.4318241705851316	2.0501204554718	0.15219414807150577	0.8176020460484487	0.05	False
528244	-1.4318241705851311	2.0501204554717987	0.15219414807150589	0.8176020460484483	0.05	False
530444	-3.040221341203205	9.242945803507416	0.002364043412152128	2.626344552543318	0.05	True
532169	-2.2031082709518115	4.853686053536281	0.027587118382856213	1.5592936614557007	0.05	True
532194	1.0720744126654562	1.149343546291983	0.2836866105221242	0.5471611616083877	0.05	False
532230	-2.7510055901569057	7.568031757074545	0.005941262943673364	2.2261212265394246	0.05	True
532418	1.0492389805290623	1.100902438261666	0.2940681421186111	0.5315520222508732	0.05	False
534570	-1.3860748460035455	1.9212034787237522	0.16572405028224235	0.7806144611223998	0.05	False
535136	3.35286360647857	11.241694363648485	0.000799801097783992	3.0970180041019684	0.05	True
536537	-3.506175981179277	12.293270010998468	0.00045459454956542356	3.3423757756234784	0.05	True
536714	-1.6294895250869452	2.6552361123680783	0.1032094305738176	0.9862806180281063	0.05	False
536956	-0.6965559451787238	0.48519018476382525	0.4860807342635214	0.3132915917805344	0.05	False
537094	-1.2993536620616324	1.6883199391129748	0.19382258629343518	0.7125956156699168	0.05	False
537621	-2.6898288043593395	7.235178996761194	0.007148868252206064	2.1457627065521696	0.05	True
538862	-1.5279346262145255	2.3345842219853217	0.12652877001081686	0.897810713726726	0.05	False
539662	-3.273530359492929	10.716001014521904	0.001062129801055356	2.973822405629888	0.05	True
539888	-3.95991853049142	15.680954768129329	7.497533681577462e-05	4.125081574559382	0.05	True
545354	0.4463610479147162	0.19923818509552357	0.6553364649742992	0.18353566586575143	0.05	False
545475	-2.281499223136287	5.205238705171481	0.022518922628405047	1.6474523912510308	0.05	True
547024	-2.5644059619934794	6.576177937907702	0.010335258155339533	1.9856786710406402	0.05	True
547283	-1.0697636078179529	1.144394176611683	0.28472572698740684	0.5455732894955889	0.05	False
547402	3.604258965146342	12.990682687837781	0.00031304481144045493	3.5043934900307687	0.05	True
547830	-2.287232149286594	5.231430904730173	0.02218227644390136	1.6539938866677735	0.05	True
549099	-0.22350406642099502	0.049954067706720555	0.8231432186267643	0.08452459534910217	0.05	False
551738	-1.1725260796683656	1.3748174075024666	0.2409859077958092	0.6180083530494462	0.05	False
552240	-2.8779463463716515	8.282575172593937	0.004002732109740226	2.397643474884836	0.05	True
552560	-2.002760180622771	4.011048341088154	0.045203035793211166	1.3448323974017458	0.05	True
553160	-4.088862618523574	16.718797513159462	4.33493482034919e-05	4.363017428147515	0.05	True
554336	-2.116795288266324	4.4808222924265095	0.03427722542164524	1.4649943393986828	0.05	True
555870	2.280159224168492	5.19912608756066	0.022598246737843053	1.6459252538444928	0.05	True
556275	-3.05983103992205	9.362565992870454	0.002214618897823928	2.6547009984757723	0.05	True
556838	-1.0511008064713998	1.104812905364827	0.29321229373868507	0.5328178246484302	0.05	False
557081	-2.0128723213574116	4.051654982086775	0.04412806309025019	1.3552851345894525	0.05	True
558176	2.5298722731920655	6.400253718665989	0.011410405595005169	1.9426989178480503	0.05	True
558557	-4.187296301326869	17.53345031510568	2.8229718543881788e-05	4.549293451837083	0.05	True
558891	3.5053776190370183	12.287672252045635	0.00045596007019288454	3.3410731881561495	0.05	True
559637	-0.1724474031982696	0.02973810686982656	0.8630858079675745	0.0639460245927037	0.05	False
560300	2.8012079635819784	7.846766055235094	0.005091169814673835	2.2931824169391244	0.05	True
561222	-1.3643789366231822	1.8615298827010054	0.17244833367021084	0.7633409977670389	0.05	False
562278	-0.2992995490538716	0.08958022006385091	0.7647114986309587	0.11650237946658218	0.05	False
562298	3.4113842799313243	11.63754270536256	0.0006463392985871508	3.189539437392075	0.05	True
563153	-0.9926572298295776	0.9853683759329308	0.3208770247415673	0.49366137790346665	0.05	False
563415	-1.4235911160036085	2.0266116655643995	0.15456486905299904	0.8108892097074221	0.05	False
565550	-0.7865245659569843	0.6186208928538225	0.4315602328739786	0.3649585812252013	0.05	False
565798	2.9428502970298087	8.660367870728434	0.0032520563537904446	2.4878419372697986	0.05	True
567421	-0.08583375441796996	0.007367433397484378	0.9315985733400345	0.03077118522003725	0.05	False
567783	-1.6168041785126679	2.6140557516560228	0.10592055717939819	0.9750197433565881	0.05	False
568246	-1.6589365595867491	2.7520705087335195	0.09712857665375585	1.012652975476591	0.05	False
568247	1.560172991368141	2.4341397629946133	0.1187190063211605	0.9254797470974169	0.05	False
568827	-0.05043561184428105	0.002543750942106983	0.9597752583380729	0.01783044976278116	0.05	False
568943	-1.5671823216175065	2.4560604291904373	0.11707208141934211	0.9315466602746812	0.05	False
569091	-1.8287676797112637	3.344391226356519	0.06743441869305422	1.1711183819051951	0.05	False
573773	-0.486855966302833	0.23702873192466528	0.626360405810495	0.2031757031874976	0.05	False
573994	3.340706592843048	11.160320539465006	0.0008356548328869451	3.077973070799287	0.05	True
574187	-0.19892955261576978	0.039572966903910316	0.8423178518419077	0.0745239948987806	0.05	False
574899	1.9804099207045023	3.922023454024813	0.047657486105681324	1.3218688700723404	0.05	True
575190	0.5184664857543453	0.26880749685046074	0.6041328374134429	0.21886755771553829	0.05	False
575722	-0.2586355894614936	0.06689236813609427	0.7959164208773641	0.09913253509841002	0.05	False
575948	2.005940506462514	4.023797315467087	0.044862595859113785	1.3481156006890258	0.05	True
576549	-1.4208208750201385	2.018731958892992	0.15536884039202725	0.808636075642524	0.05	False
576727	0.6066594729621948	0.368035716134768	0.5440769227647515	0.2643396944735721	0.05	False
576976	-0.7307064872613861	0.5339319705258742	0.46495845223334786	0.3325858530712395	0.05	False
577004	0.5381115595531528	0.28956405052472634	0.5905000324378906	0.22878007419340202	0.05	False
578799	-3.0644328825024747	9.390748891362426	0.0021808310222277694	2.661377983645081	0.05	True
578932	0.642665229754265	0.4130185975351022	0.5204413471587399	0.2836282076339688	0.05	False
579296	-2.379531961278631	5.662172354746528	0.01733463968361959	1.7610851811227888	0.05	True
579821	0.48599149720259344	0.23618773535321838	0.6269731945003398	0.20275102652086635	0.05	False
580171	0.5574376520877281	0.310736735965079	0.5772284462528825	0.2386522746917724	0.05	False
580294	-0.6861030894966744	0.4707374494168816	0.492648102844911	0.30746318531020805	0.05	False
580945	0.7079143655059302	0.5011427488896638	0.47899843815755183	0.31966590266197686	0.05	False
581879	-1.2612743895800942	1.5908130858106393	0.20721000500580378	0.6835892787824531	0.05	False
582032	-0.699506603724776	0.48930948865457086	0.48423548750560474	0.3149433861807239	0.05	False
582135	0.8308584889882399	0.6903258287238211	0.4060535764027263	0.3914166600164944	0.05	False
582344	0.5176501548254397	0.26796168279080174	0.6047023815260149	0.21845832098960966	0.05	False
582415	-1.3010210991460174	1.6926559004231112	0.1932512327624889	0.7138777270073668	0.05	False
582492	-0.5934527229659655	0.352186134395719	0.5528782136179081	0.2573705232678866	0.05	False
583442	-1.5295361243548606	2.3394807557064876	0.1261315907671141	0.8991761269274418	0.05	False
584754	0.12923477233161398	0.0167016263796041	0.8971718825650135	0.04712434569786238	0.05	False
585061	1.2686913311545158	1.6095776937466173	0.20455117550143032	0.6891980203830713	0.05	False
586555	-1.2126551239781511	1.470532449710465	0.22526170392599398	0.6473126351172633	0.05	False
588034	-1.2062532741309886	1.4550469613517298	0.22771984817522972	0.6425991144120531	0.05	False
588615	-1.2540746533807559	1.572703236252063	0.20981487219066142	0.6781637311976517	0.05	False
590579	-0.5764796455417935	0.33232878172399194	0.5642910239822282	0.24849685787454784	0.05	False
590715	0.15948834839853737	0.025436533274893237	0.8732841374534835	0.05884442840099952	0.05	False
591110	1.9208793471766883	3.6897774664099403	0.05474692004618231	1.26164030835218	0.05	False
591993	-0.10168860146854777	0.010340571668629136	0.9190038499534045	0.03668266923410976	0.05	False
592258	0.05038552692870793	0.002538701323883552	0.9598151695749759	0.017812390462522747	0.05	False
593404	0.21402710447833764	0.045807601451381255	0.8305259205678674	0.0806468087466941	0.05	False
593630	2.08232568159084	4.3360802442127575	0.03731273165944593	1.4281429551618863	0.05	True
594216	-1.0585583660158204	1.1205458142620837	0.2898009563779802	0.5379001856385017	0.05	False
596849	1.2872957736772075	1.6571304089272003	0.1979912160781182	0.7033540768769734	0.05	False
597421	0.2297639139835417	0.052791456169036355	0.8182752270270599	0.08710059672602374	0.05	False
597465	0.25131521191089545	0.06315933573781829	0.8015704150963398	0.09605832041584654	0.05	False
597515	-0.7167690789031846	0.5137579124717198	0.47351659395267265	0.3246647969441253	0.05	False
597890	-0.9635820091858719	0.9284902884266817	0.33525553019008736	0.47462404953533477	0.05	False
598303	0.02177712793119466	0.0004742433009316186	0.982625739127062	0.0076118640415731124	0.05	False
600897	-1.3072751009955637	1.7089681896829612	0.19111929735161848	0.7186954599350086	0.05	False
601652	-0.470284015380606	0.22116705512250606	0.6381521161371032	0.1950757862873114	0.05	False
601682	1.2901547906837318	1.664499383924184	0.1969969194441299	0.7055405651017372	0.05	False
601705	0.6372378317443209	0.40607205420620346	0.5239699386242054	0.2806936287875153	0.05	False
602496	1.9799539288912953	3.9202175605320764	0.047708705758416126	1.3214023648202844	0.05	True
602998	1.2974889808766896	1.6834776554964306	0.1944629940888376	0.7111630318298002	0.05	False
603421	1.2115719999106576	1.4679067109675104	0.22567625816758086	0.6465141276265466	0.05	False
603761	3.1756013347121343	10.08444383702549	0.0014952628691514702	2.825282451094475	0.05	True
603775	0.20436510637481686	0.04176509670359021	0.8380681958074749	0.07672064025059036	0.05	False
604130	0.6193657987705368	0.3836139926866651	0.5356754067549241	0.2710982919429972	0.05	False
604866	1.337715771351167	1.7894834849216474	0.18098910780964383	0.7423475608242212	0.05	False
605219	-0.043983946970019595	0.001934587591061496	0.9649171999455997	0.015509952096144896	0.05	False
605310	1.197681199380299	1.4344402553490314	0.23104115121485425	0.6363106601344634	0.05	False
606514	0.47879783872633735	0.22924737036901174	0.6320824543785818	0.1992262648412323	0.05	False
606559	1.770073654850159	3.1331607435946	0.07671487163125001	1.1151204373375523	0.05	False
607725	1.64998826869534	2.7224612868322455	0.0989453354924903	1.0046046746018114	0.05	False
607817	0.6304507146405732	0.3974681035908095	0.5283997388597126	0.277037405690012	0.05	False
608708	0.3986576036246294	0.1589278849277321	0.6901455109860449	0.16105933251518187	0.05	False
609401	0.8961319479574357	0.8030524681499882	0.37018229590641705	0.4315843553670335	0.05	False
610661	0.4688014975790532	0.21977484413236303	0.6392115294065621	0.1943554002890393	0.05	False
611126	2.5618920519896986	6.563290886047988	0.010410366997359755	1.9825339600073526	0.05	True
611205	2.5618920519896986	6.563290886047988	0.010410366997359755	1.9825339600073526	0.05	True
611531	-1.1197376162149004	1.2538123291666277	0.26282559029328023	0.5803323515091572	0.05	False
612060	-0.8550002123920678	0.7310253631904811	0.3925510301677899	0.40610387858822444	0.05	False
612236	0.5401007096773867	0.2917087765940167	0.5891275813006548	0.22979064433873764	0.05	False
612350	1.258962442342745	1.5849864312296096	0.20804389790466538	0.6818450178916846	0.05	False
612705	2.369620964184448	5.615103513902434	0.017806329301838897	1.7494255992487064	0.05	True
612733	-0.8105899960775725	0.6570561417410391	0.4176011637316217	0.3792382997531182	0.05	False
613767	-0.5661074581863197	0.3204776542141757	0.5713207335919168	0.24312001483115708	0.05	False
614819	1.3395205085691335	1.79431519287731	0.18040128252601217	0.7437603792553296	0.05	False
615205	-0.12331082431799956	0.01520555939398455	0.9018609696844533	0.04486040786016354	0.05	False
615405	-1.2799163000237168	1.638185735066401	0.20057457433726955	0.6977241207915332	0.05	False
615556	0.43237322274534284	0.18694660374719385	0.6654701765884095	0.17687140289901257	0.05	False
615675	0.612428511797542	0.375068682062552	0.5402542826114194	0.26740178176608015	0.05	False
616818	1.7015578012674741	2.895298951054201	0.0888382937454858	1.0513997912315813	0.05	False
617398	1.9711674333669584	3.8855010503664826	0.04870472761819267	1.3124288811089275	0.05	True
617547	2.7617528119964745	7.627278594570434	0.005749198719814608	2.240392679799426	0.05	True
617623	0.9806139804343156	0.9616037786232322	0.3267831374391654	0.48574036188890524	0.05	False
618261	1.7802067130413124	3.1691359411573536	0.07504213718344521	1.1246948058422122	0.05	False
618431	0.4670295995238691	0.21811664683142554	0.6404787010753366	0.1934953080102444	0.05	False
619378	2.1653631521654684	4.688797580755973	0.030359885579137935	1.5176998695500306	0.05	True
620286	1.1458686204543456	1.3130148953419452	0.2518495168309194	0.5988588779921616	0.05	False
620744	0.5929817381111888	0.3516273417333665	0.5531933738674267	0.25712303049701357	0.05	False
620974	0.6820523722064575	0.4651954384324561	0.4952058352503209	0.30521424645545886	0.05	False
621178	0.9523610292002014	0.9069915299392668	0.3409139164522036	0.46735527006755884	0.05	False
621543	0.22376775326388773	0.050072007400768136	0.8229380228909589	0.08463287114252514	0.05	False
622451	1.3687061467899015	1.8733565162604595	0.17109114813501303	0.7667724592816043	0.05	False
622614	-0.007660917162551612	5.868965177147784e-05	0.993887532264236	0.0026627573335882807	0.05	False
623737	-0.9600249423799764	0.9216478899916769	0.33704266186641807	0.47231512393422337	0.05	False
624782	-0.9094932562895347	0.8271779832361412	0.36308981591349454	0.4399859321793673	0.05	False
626257	0.9534747447239885	0.909114088826475	0.34034958632273704	0.46807477292147115	0.05	False
627237	0.31424338797874113	0.09874890688835762	0.7533361916247816	0.12301116777865702	0.05	False
627285	-0.39398446028591494	0.1552237549467837	0.6935925121914213	0.15889560401440173	0.05	False
627497	0.06819691014905362	0.004650818553878092	0.9456288865909522	0.024279269652925532	0.05	False
627876	0.051312554687127	0.002632978268519399	0.9590764640907693	0.01814676654271629	0.05	False
628306	0.4093149437831882	0.16753872320423455	0.6823085502019326	0.16601918641868366	0.05	False
629133	0.41643784405362216	0.17342047796002893	0.6770896409773981	0.1693538305693878	0.05	False
629614	-0.4349436029939875	0.1891759377853914	0.6636033640362773	0.1780914210523047	0.05	False
629805	0.09855680285737857	0.009713443389468184	0.9214901692946822	0.03550929359069829	0.05	False
630298	-0.5271525386158465	0.2778897989691316	0.5980876644888944	0.2232351547851018	0.05	False
630967	-0.2239936164532317	0.05017314021179747	0.8227622703789101	0.08472563207447091	0.05	False
632499	-0.12419452300778307	0.015424279545130757	0.901161258672965	0.045197487061619974	0.05	False
632858	-0.7363989748502195	0.5422834501604543	0.4614879283493737	0.33583965481103295	0.05	False
633459	1.5445082252893685	2.385505657986515	0.12246526018271153	0.9119870904885353	0.05	False
633679	0.924962610886219	0.855555831537451	0.3549853563953421	0.44978956178397045	0.05	False
633723	-0.11909101147741691	0.014182669014714246	0.9052032518660121	0.043253894548364896	0.05	False
633884	0.21892390834823047	0.04792767764646442	0.8267093220199343	0.08264716521607497	0.05	False
634262	-0.9104062705811995	0.8288395775135682	0.3626082920025021	0.4405622688291613	0.05	False
634704	2.2917210547593836	5.251985392827462	0.02192174466802288	1.6591248849712872	0.05	True
635122	0.7549991538519961	0.5700237223172301	0.45024948991987157	0.34654677051311666	0.05	False
635457	-1.2468738752854642	1.5546944608693913	0.21244374722548276	0.6727560468076126	0.05	False
636824	-0.20458583977904282	0.04185536583809618	0.8378957196182477	0.07681002816260456	0.05	False
637358	0.7144480277858672	0.5104359844071154	0.4749501826626442	0.3233519409632199	0.05	False
637965	0.43203531056490546	0.1866545095749143	0.6657157496288272	0.17671116830598238	0.05	False
638220	0.7217371314683986	0.5209044869402324	0.47045610845836916	0.3274808881633971	0.05	False
638561	0.6882822591760492	0.47373246829648624	0.49127505142023975	0.3086752902222634	0.05	False
638935	-0.6408113507492254	0.41063918724904674	0.5216452573474126	0.2826247367477642	0.05	False
639789	-0.09364729598658006	0.008769816045598134	0.9253893379047082	0.0336755086353721	0.05	False
641017	0.2906752555739714	0.08449210420299359	0.7712996980266745	0.11277683866907894	0.05	False
641300	-0.03817452513579166	0.0014572943693431895	0.9695485320831968	0.013430446834482265	0.05	False
642691	1.5663129675134706	2.4533363122008542	0.11727536666201199	0.9307932005548428	0.05	False
643640	-0.44999342572580897	0.20249408319644915	0.652715180989061	0.18527628627275705	0.05	False
643659	-0.44999342572580897	0.20249408319644915	0.652715180989061	0.18527628627275705	0.05	False
643771	0.03697352718429135	0.0013670417124475316	0.970506113549787	0.013001724497591906	0.05	False
643787	1.0717300779003913	1.1486053598763788	0.2838412870121738	0.5469244326367765	0.05	False
644060	0.7042937357208503	0.49602966617563093	0.4812498666331647	0.31762937783770506	0.05	False
644636	-0.48624758865206325	0.2364367174699461	0.6267916343246162	0.20287680861522492	0.05	False
645242	1.0106054059624423	1.0213232865605129	0.31220532739379436	0.5055596905177144	0.05	False
645270	-1.2304765805219902	1.5140726152130897	0.21851869164897197	0.6605114084289767	0.05	False
645587	1.340968351999289	1.798196121063689	0.179930728118868	0.7448946625972976	0.05	False
646725	0.5773261382057865	0.3333054698556069	0.5637191597028772	0.24893720411572381	0.05	False
646738	1.0803203816742881	1.1670921270608796	0.279999536658169	0.5528426873255198	0.05	False
647263	-0.12816630928569198	0.016426602835915655	0.8980173614335194	0.04671526700542447	0.05	False
647362	1.9008163329210261	3.613102731499337	0.057326073981520564	1.2416478001849598	0.05	False
647619	-0.11203865147065238	0.012552659423362316	0.9107927600456005	0.04058043027993162	0.05	False
648011	0.8973206123967005	0.8051842814319896	0.3695478606387539	0.4323293075661328	0.05	False
648326	-0.5454397610132936	0.29750453289423884	0.5854511003543339	0.2325093734065729	0.05	False
648549	-0.5602129004828963	0.3138384938674595	0.5753342287293614	0.24007978744490127	0.05	False
648732	-0.35960433837108396	0.12931528017530505	0.7191430387882805	0.1431847191052174	0.05	False
649190	-0.23870163208100553	0.05697846915813573	0.8113369511165219	0.09079874428522282	0.05	False
649385	1.4542847990501426	2.1149442767483135	0.14586736308597692	0.8360418679230253	0.05	False
650838	-0.5938674924642677	0.3526785986057971	0.5526007428959635	0.25758853556970523	0.05	False
651160	-0.2567338733217968	0.06591228171081241	0.7973842206206039	0.09833236281107721	0.05	False
652847	0.985182986352926	0.9705855165992696	0.3245341961631234	0.4887395348497948	0.05	False
653279	-0.8078666435721082	0.6526485137964638	0.41916735536921024	0.377612547434317	0.05	False
653755	-0.13088624026571868	0.01713120789089544	0.8958652997153329	0.047757284967399914	0.05	False
654110	-0.6412642650428585	0.4112198576209575	0.5213510023242548	0.2828697871686747	0.05	False
654213	0.14186522864485643	0.020125743098457393	0.8871864599976038	0.05198509489451125	0.05	False
656301	-0.10314239443217384	0.010638353529202125	0.9178499585361313	0.037228307366921294	0.05	False
656306	0.1920205089166534	0.03687187584461057	0.8477261405625998	0.07174442469092422	0.05	False
656459	-0.11008484755738104	0.012118673661731824	0.9123420850131984	0.03984229130145366	0.05	False
658005	-0.7855664627562419	0.617114667407354	0.4321215187478298	0.36439410619341334	0.05	False
658151	0.12940521542683225	0.016745709779664865	0.8970370210679135	0.0471896330832983	0.05	False
658675	-0.35398301401301396	0.12530397420973763	0.7233516129932933	0.14065054577185887	0.05	False
659243	0.048885954384429504	0.0023898365360765224	0.9610101822565578	0.017272010797209688	0.05	False
660535	-0.051393827145185776	0.0026413254686292343	0.9590117034993099	0.01817609279372137	0.05	False
661145	-0.16047055086319378	0.025750797694336865	0.872510417988955	0.05922937875490982	0.05	False
663776	-1.1742131215073521	1.3787764547200396	0.24030967156740124	0.6192287501123329	0.05	False
663992	-0.3692628628776527	0.13635506190060015	0.7119318036479265	0.14756160568600196	0.05	False
664522	0.6363669441989306	0.40496288766908484	0.5245372809363331	0.2802236393492789	0.05	False
664873	-0.6601817112444234	0.4358398918616152	0.5091372272133192	0.2931651469574868	0.05	False
666116	1.0171963324058224	1.0346883786598564	0.30906004042004165	0.5099571429370979	0.05	False
666402	-0.31675711334354323	0.10033506885373429	0.7514279082751933	0.1241126791357761	0.05	False
667941	0.8559001301780208	0.732565032838753	0.39205302295982747	0.4066551931284663	0.05	False
668300	0.6636329438630338	0.44040868418031665	0.5069252668571026	0.2950560615421572	0.05	False
668354	0.7458039136462683	0.5562234776100904	0.45578587546113747	0.34123913748020274	0.05	False
668542	-0.062032807473869175	0.0038480692030901193	0.9505367057157362	0.022031107854818134	0.05	False
668615	-0.5484248192269339	0.30076978234409507	0.5834002383988564	0.23403339774550544	0.05	False
668885	1.4354821330976657	2.0606089544426243	0.15114975611350845	0.8205925492380195	0.05	False
669145	0.10900907976976414	0.011882979472250801	0.9131952886402951	0.039436337789336584	0.05	False
669678	-0.6688621768813413	0.4473766116624467	0.5035833995498661	0.29792859469348004	0.05	False
670638	-0.5957230064919484	0.354885900463806	0.5513602861915792	0.258564518805137	0.05	False
673213	0.5168899976395342	0.2671752696597977	0.6052329503582072	0.21807743595420598	0.05	False
674128	0.5692749480791597	0.32407396651052994	0.5691695651512501	0.24475833072453107	0.05	False
674567	0.41562408305790355	0.1727433784177231	0.6776851011161173	0.16897206220442362	0.05	False
674769	0.10294228861952398	0.010597114786225376	0.9180087745002576	0.0371531677107058	0.05	False
675616	-0.03616123405493883	0.001307634848376068	0.9711537965017737	0.012711987720263029	0.05	False
677385	-0.3953768139296363	0.15632282499315026	0.692564817879826	0.15953957427766613	0.05	False
680276	-0.15394465244575942	0.02369895601664566	0.8776533761619433	0.056676972183931716	0.05	False
680366	-0.03487937660845407	0.0012165709125943728	0.9721759256879537	0.012255137705346999	0.05	False
680816	-0.4364294217685425	0.19047064018522436	0.6625251961619472	0.17879760064244393	0.05	False
681583	0.813271066878184	0.6614098282211796	0.4160626617273704	0.3808412568899752	0.05	False
682255	-0.2730307716960852	0.07454580229295979	0.784829561502438	0.10522464712199668	0.05	False
684018	0.16418313304503604	0.026956101176484004	0.8695869788025326	0.06068697199966772	0.05	False
684044	-0.017171994196384342	0.00029487738468065753	0.9862994042884561	0.005991229184319886	0.05	False
684347	0.7427635523736686	0.5516976947347516	0.45762484555988936	0.33949040467692254	0.05	False
686975	1.0969253597541815	1.2032452448718405	0.2726740218662759	0.5643562360867717	0.05	False
687192	-0.34377742636870967	0.1181829188806936	0.7310136778454854	0.1360744969720366	0.05	False
687491	-0.03725525310049525	0.0013879538835819612	0.9702814835563344	0.013102256433397276	0.05	False
687608	-0.10297454662807128	0.010603757253256825	0.917983172390285	0.0371652798064105	0.05	False
688416	-0.7817810974352936	0.6111816843071319	0.43434323174902056	0.3621669415895911	0.05	False
688529	1.3745882494708392	1.8894928555833062	0.16925913360629286	0.7714478864963746	0.05	False
688573	0.4517600857627239	0.20408717508834368	0.6514418269453598	0.1861243602501328	0.05	False
689198	1.316827000524294	1.7340333493098088	0.18789662013299757	0.7260810318781359	0.05	False
689293	1.229311108543399	1.5112058015882004	0.21895518391534008	0.6596447681280532	0.05	False
689883	-0.5143783000994835	0.2645850356132343	0.6069875277086748	0.21682023265282985	0.05	False
690280	-0.9670130369931295	0.9351142137146755	0.33353751643769614	0.47685530937709997	0.05	False
690588	0.8337032523571045	0.6950611129908139	0.40444822494462673	0.39313706628910106	0.05	False
690880	1.0442928337874091	1.0905475226997372	0.2963499273895558	0.5281951748340035	0.05	False
691889	0.11969128638532363	0.014326004036573557	0.9047277031925409	0.04348211117612106	0.05	False
692709	-0.44643870292634547	0.19930751547055775	0.6552803811007861	0.18357283449650463	0.05	False
693937	0.582781731831287	0.33963454695627415	0.5600402443180881	0.25178076360579804	0.05	False
694857	-0.4356300810594915	0.18977356752389915	0.6631051421226214	0.17841760429004072	0.05	False
695787	1.1424326486326237	1.305152356661752	0.2532742268039737	0.5964090017858593	0.05	False
696459	-0.008731104855998786	7.623219200644557e-05	0.9930336747464674	0.003036023902808587	0.05	False
696594	-0.058463000907608025	0.003417922475122977	0.9533798330618397	0.020734038986061767	0.05	False
697614	1.1869261306132144	1.4087936395324572	0.23525675918671807	0.6284578899609663	0.05	False
697754	0.4908660461628995	0.24094947527559782	0.6235211932335408	0.2051487804405199	0.05	False
698310	-0.7731387226677924	0.5977434844883855	0.4394402864478323	0.3571001308930502	0.05	False
698591	-0.08719397240976322	0.007602788824594549	0.9305173304305439	0.0312755339354012	0.05	False
699100	0.137797811396328	0.01898823682561798	0.8904002141120493	0.05041474423975609	0.05	False
699807	-0.38507671625809964	0.14828407740412097	0.7001805781035704	0.15478994004260957	0.05	False
701586	-0.30783184222886306	0.09476044309001563	0.7582102907362079	0.12021032544951993	0.05	False
702233	0.6499662071977953	0.42245607049908734	0.5157140501335954	0.2875910364963885	0.05	False
702358	-0.4811780627366474	0.23153232805899301	0.6303899507757782	0.20039071867429614	0.05	False
702486	0.8056656517293644	0.6490971423765015	0.4204356597368293	0.37630045589273464	0.05	False
702886	0.48953657075312557	0.23964605410472992	0.6244618700603293	0.20449407470850578	0.05	False
703070	0.32304476856907455	0.10435792249984693	0.746661337717259	0.12687633595011683	0.05	False
703140	0.8783826398817336	0.7715560620456033	0.3797361021535415	0.4205181117863778	0.05	False
703491	-0.1534583845943941	0.02354947580232097	0.8780368058134456	0.05648727882436004	0.05	False
703586	0.15858740514330325	0.025149965070086204	0.873993952449527	0.05849157243068402	0.05	False
703598	-0.35196485936504124	0.12387926222785325	0.7248646164993251	0.139743099356809	0.05	False
704090	1.0883832590803284	1.1845781186463173	0.2764259484923298	0.5584211915507911	0.05	False
705349	0.17843863067630675	0.0318403449176354	0.858378513198466	0.06632116210004169	0.05	False
705386	0.17843863067630675	0.0318403449176354	0.858378513198466	0.06632116210004169	0.05	False
705537	0.6139446289269216	0.37692800738821547	0.5392519175701969	0.2682083018792431	0.05	False
705541	-0.13954387294816978	0.01947249247737495	0.889020389454446	0.05108827848309314	0.05	False
706188	0.2050832688730808	0.042059147171668344	0.837507068115579	0.0770115190605019	0.05	False
706805	0.4162541816536415	0.17326754374414274	0.6772240161837608	0.16926764904044747	0.05	False
707370	0.5555750140891379	0.3086635962801458	0.5785014161344872	0.23769557358580007	0.05	False
708623	-0.5910363261453517	0.3493239388233946	0.5544960815877946	0.25610151849734847	0.05	False
709186	0.26059365722369515	0.06790905418522072	0.7944058815259467	0.09995754912394395	0.05	False
709338	-0.2369044446898812	0.05612371591382098	0.812730921770149	0.09005321643927548	0.05	False
711870	-0.006627120650443207	4.39187281155308e-05	0.9947123614548551	0.00230248497546048	0.05	False
712059	0.6309547361208772	0.39810387903336575	0.5280701208083916	0.2773084050075209	0.05	False
712262	0.5166914508806807	0.26697005541318286	0.6053715648934546	0.2179779822890756	0.05	False
712573	-0.4993810611790669	0.24938144426433095	0.6175109586630958	0.20935533078946114	0.05	False
712647	1.1737637039607536	1.3777212327356676	0.24048968593314823	0.6189035448135292	0.05	False
713814	0.38980794473813396	0.15195023378096809	0.6966785685402976	0.15696754917240302	0.05	False
714279	0.4546690656765776	0.20672395928321205	0.6493473389790201	0.1875229348633493	0.05	False
714330	1.120336778649527	1.2551544975947995	0.26257027487198203	0.5807544411931248	0.05	False
714841	2.0110098439458093	4.044160592446948	0.04432441695229805	1.353356968441428	0.05	True
714890	0.6244111266731652	0.3898892551132516	0.5323576196894642	0.273796525450571	0.05	False
716075	-0.3278441225638998	0.10748176869969334	0.7430295243631396	0.12899392915565253	0.05	False
716192	-0.9979757344043216	0.9959555664598451	0.3182911253994778	0.49717547021898023	0.05	False
716704	0.3713986811927252	0.13793698039169552	0.7103406077000253	0.14853335751441776	0.05	False
716716	1.2711388875516252	1.6157940714459833	0.20367924299094275	0.6910532278178122	0.05	False
717760	-0.9000842043499727	0.8101515749203234	0.3680754413204981	0.4340631585239942	0.05	False
717948	0.4186997442446349	0.17530947583052267	0.675435582626019	0.1704160640277085	0.05	False
721035	0.21685088849361311	0.04702430784046943	0.8283245521286979	0.08179946565304633	0.05	False
721137	-0.23849830013232454	0.05688143916600835	0.8114946336188734	0.09071434780006245	0.05	False
721890	0.5080567668816115	0.25812167837419614	0.6114135333254314	0.21366495261760252	0.05	False
722753	-0.6267491949602352	0.3928145533833029	0.5308236509719031	0.27504973528431365	0.05	False
724930	0.3171951591108183	0.10061276896333735	0.7510955228877989	0.12430482674422133	0.05	False
726972	-0.4551881158843874	0.2071962208423785	0.6489739094740287	0.18777276267455262	0.05	False
727282	-0.13853759628540843	0.01919266558453881	0.889815558532289	0.05070000483022436	0.05	False
728536	-1.1046136530508588	1.220171322506363	0.269327032528922	0.5697200539819416	0.05	False
728650	-0.41618782171309937	0.1732123029422946	0.677272570459295	0.16923651296501654	0.05	False
729039	0.34248811833726633	0.11729811120220135	0.7319835841564697	0.1354986585457109	0.05	False
729566	-0.8695574291543835	0.7561301225975807	0.38454231080562107	0.4150558682462735	0.05	False
729969	1.0767989202743917	1.1594959147040957	0.28157010781167746	0.5504134528733827	0.05	False
730351	0.18756967482096945	0.03518238291244422	0.8512140002537368	0.06996124197696303	0.05	False
730382	0.3080105268423463	0.09487048464569973	0.7580743222371725	0.12028821368830675	0.05	False
733722	0.5625662120641663	0.3164807429562246	0.5737303051057836	0.24129220956917047	0.05	False
733816	-0.47247818464881663	0.22323563496904128	0.6365855094570501	0.19614325141163488	0.05	False
734563	0.35166278990096583	0.12366671780093083	0.7250911695563502	0.1396073838484173	0.05	False
735457	0.025579400608302653	0.0006543057354800342	0.9795928166271625	0.008954408225379008	0.05	False
736265	0.5376553015053109	0.2890732232367668	0.590815043543031	0.22854845505854954	0.05	False
737414	0.34368584998202406	0.11811996347786635	0.7310825537485256	0.13603357979572192	0.05	False
738289	0.1855190654455944	0.03441732364380674	0.8528219277534363	0.06914164159624603	0.05	False
739131	0.30316681452001587	0.0919101174262137	0.7617627377987373	0.1181802749990181	0.05	False
739397	0.3255721933432037	0.1059972530783044	0.7447480533634306	0.12799062327857869	0.05	False
739481	0.12047971670336312	0.014515362136922633	0.9041031463241621	0.04378201938746463	0.05	False
739760	1.5336042039773088	2.351941854456875	0.12512705346230246	0.902648782239666	0.05	False
740223	0.809789669526391	0.6557593088716616	0.4180610709127449	0.3787602712798077	0.05	False
740422	0.48651902916950424	0.23670076574403692	0.626599216859302	0.20301015224699837	0.05	False
740693	2.444999057299027	5.978020390193131	0.014485252056810949	1.8390739432679721	0.05	True
740769	1.4647895330358678	2.1456083760914355	0.14297834845489166	0.8447297237831866	0.05	False
741463	-0.8242258287934721	0.6793482168502859	0.40981125366456383	0.3874161197822735	0.05	False
741899	2.020714123850634	4.083285570329436	0.04330936690874021	1.3634181646896968	0.05	True
742124	0.01180557468365117	0.00013937159361126543	0.9905807330253926	0.004110123377719323	0.05	False
742222	2.030928995660038	4.12467258541269	0.04226219791641661	1.374047920484139	0.05	True
742393	0.9109504419358196	0.8298307076630651	0.3623214862120626	0.4409059108822478	0.05	False
742768	1.9012520655899705	3.6147594169101294	0.05726900435357074	1.242080367218588	0.05	False
743042	0.06639887061137276	0.004408810018465821	0.947060269342015	0.02362238233802329	0.05	False
743431	0.5324418253361654	0.28349429736730763	0.5944200234630765	0.22590656948123908	0.05	False
744004	-0.4071324623598935	0.16575684190723008	0.6839107021339619	0.16500060018368595	0.05	False
744377	2.523704358769406	6.369083690471699	0.011612554307411482	1.9350722419667425	0.05	True
745042	-1.078558701850137	1.1632888733366529	0.2807844998952451	0.5516268701738655	0.05	False
745535	-1.3571522415282775	1.8418622066852282	0.1747328419997728	0.7576254593056897	0.05	False
745782	-0.24580805158569594	0.06042159822435615	0.8058308239988583	0.09375612434329436	0.05	False
746372	0.37083616070615394	0.13751945808728044	0.7107595663048638	0.1482772863115188	0.05	False
748953	-0.554684903218674	0.30767534185870976	0.5791102040870596	0.23723878260649867	0.05	False
749050	-0.44833372368716123	0.20100312779519583	0.6539123656551635	0.18448044993647872	0.05	False
750027	0.6766061527232795	0.45779588590299786	0.49865587431321146	0.30219906047652617	0.05	False
750064	0.6865450866288515	0.4713441559742172	0.49236944305134056	0.307708907661873	0.05	False
750444	0.5968286199275106	0.3562044015645769	0.5506218078329518	0.25914659200923973	0.05	False
750449	-0.7568793682634972	0.5728663781029506	0.4491221370178614	0.34763553823996896	0.05	False
750872	0.11457390617886647	0.013127179977083696	0.9087828633306004	0.04153987092787069	0.05	False
751358	1.0606248393485251	1.1249250498430847	0.2888604295098506	0.5393119473304409	0.05	False
751659	1.4381412017087838	2.068250116052385	0.15039399429518052	0.8227695061415843	0.05	False
752191	1.318659172542365	1.738862013330115	0.1872830817866319	0.7275014528360118	0.05	False
752657	0.18618203200087932	0.03466374903997645	0.8523020139886676	0.06940648531883369	0.05	False
752766	-0.8903783787909056	0.7927736574183215	0.3732627479758588	0.4279853509678977	0.05	False
753195	0.20824007746595447	0.043363929863026715	0.8350415171336777	0.078291931445951	0.05	False
753821	0.22317738859084443	0.04980814677822878	0.8233974494377825	0.08439048261034769	0.05	False
754164	1.2502564637392461	1.563141225121765	0.21120587661518642	0.6752940021134085	0.05	False
754304	1.0156402831044786	1.0315251846645455	0.3098007146933186	0.508917584682021	0.05	False
754427	0.7008566195542183	0.4912000011729663	0.48339249922079464	0.31570009280361117	0.05	False
754956	0.1244664808433408	0.015491904853525723	0.9009459383819121	0.04530126825160016	0.05	False
755151	0.6982652172374529	0.4875743136036673	0.4850113474543418	0.31424810040979023	0.05	False
755377	1.7101774051236005	2.924706756995292	0.08723307257573232	1.0593188302733982	0.05	False
756253	-0.3759968734908772	0.1413736488749147	0.7069192203640589	0.15063021018397912	0.05	False
756673	0.585597906747867	0.3429249083874836	0.5581457553869533	0.25325237365329334	0.05	False
756974	1.4911309984685175	2.223471654593718	0.13592710524195006	0.8666939319118199	0.05	False
758035	-0.4638154878750263	0.21512480679274867	0.6427799459884207	0.19193768119685178	0.05	False
759524	0.9321125077402408	0.8688337270858004	0.3512783847141573	0.45434857291841774	0.05	False
759560	0.4639283924415842	0.21522955331343255	0.6426990501018714	0.1919923419688912	0.05	False
759984	0.3294927418789026	0.10856546695087713	0.7417832791067207	0.12972296053764437	0.05	False
760180	0.721700776181885	0.5208520103415353	0.47047846478049526	0.32746025075116253	0.05	False
760189	0.19364858484677822	0.03749977441315986	0.8464510529826574	0.07239815041286422	0.05	False
760303	-1.767046718027778	3.122454103692742	0.07722040463749735	1.1122679269884286	0.05	False
761335	-1.1843274511971333	1.4026315116590982	0.2362834663137222	0.6265666666026444	0.05	False
762734	-0.8920617602868212	0.795774184166022	0.3723598298669313	0.42903717679948516	0.05	False
764838	-1.145660567731002	1.312538136453722	0.2519356256574088	0.5987104155410183	0.05	False
766614	0.2432669154737929	0.0591787921641335	0.8077986322748325	0.09269688649160107	0.05	False
766743	-0.21368778543350186	0.045662469643474334	0.8307905371555565	0.08050845879621835	0.05	False
767648	0.6904758933776318	0.4767569593356388	0.4898949646033609	0.3098970244265297	0.05	False
768768	-0.5461311689187379	0.29825925366454703	0.5849757758642249	0.23286211789443606	0.05	False
769772	-0.023974961628465453	0.0005747987850863908	0.9808725806912548	0.00838740556276591	0.05	False
769782	1.3949042073231943	1.945757747607949	0.16304472822495109	0.7876932388072838	0.05	False
769868	0.003464115889000387	1.2000098892424941e-05	0.9972360409432994	0.0012020341193782708	0.05	False
769896	1.3699492550456167	1.8767609614000402	0.1707027427086235	0.7677595009494055	0.05	False
771679	0.8530796560969577	0.7277448996465036	0.3936151323074494	0.4049282137180943	0.05	False
772285	-0.24705357067460307	0.06103546678307109	0.8048667653081928	0.0942760051978553	0.05	False
772798	0.9877477216903545	0.975645561704486	0.32327621651063676	0.49042624533628226	0.05	False
773091	0.23883531671754898	0.05704230851157193	0.8112332837865376	0.09085423913957012	0.05	False
773612	0.48178718450960045	0.2321188911576878	0.6299571341763547	0.20068900137822615	0.05	False
774056	0.7060422616826035	0.498495675281886	0.4801618561805818	0.3186123430467094	0.05	False
774853	0.27987773153529005	0.07833154460933989	0.77957131239871	0.10814415095022765	0.05	False
775436	-0.29165230823072785	0.08506106889631149	0.7705524770322607	0.1131977791266544	0.05	False
776329	0.9939756560033222	0.9879876047272347	0.3202347193488846	0.49453158433359345	0.05	False
777074	0.6182106067338311	0.38218435427821157	0.5364365191704827	0.27048166420157915	0.05	False
777954	1.0450265247623463	1.0920804374568667	0.2960107105147415	0.5286925746393826	0.05	False
778477	0.7243142656762892	0.5246311554621821	0.468872820859045	0.32894494127063434	0.05	False
779360	-0.2510106045163357	0.0630063235796563	0.8018059103966328	0.09593074673455819	0.05	False
779502	1.1256574650595963	1.2671047286443962	0.2603105343192922	0.584508256384937	0.05	False
781737	0.09616976104059463	0.009248622938605074	0.9233857466660897	0.03461683347996221	0.05	False
782123	0.14438452931187362	0.020846892304611293	0.8851968326220274	0.05296014871816038	0.05	False
782295	0.5522546894886794	0.3049852420622377	0.5807738695480904	0.2359929318506012	0.05	False
782614	-0.48390065510027114	0.23415984400647155	0.6284563754390021	0.20172486366405462	0.05	False
782638	0.5276576176295946	0.27842256144253946	0.5977369945411151	0.22348986441415192	0.05	False
785332	0.29366265950232223	0.08623775758597685	0.7690156902052433	0.1140647992102179	0.05	False
785424	-0.36159183105667936	0.13074865228692215	0.7176570700595448	0.14408303230172625	0.05	False
785766	0.3883092985356702	0.15078411132926425	0.6977871568704497	0.15627702822643472	0.05	False
786339	-1.6660075407725412	2.7755811259109704	0.09571191250784461	1.0190340056457843	0.05	False
786424	-0.3788400920878492	0.14351981537313005	0.7048066133802564	0.1519300294809731	0.05	False
787862	0.3370803244680787	0.1136231451435052	0.7360563491691233	0.13308893675428393	0.05	False
788044	0.826416626500597	0.6829644405566272	0.40856779499500406	0.38873586924341486	0.05	False
788207	-0.3208475537914175	0.10294315277393654	0.7483259202315766	0.12590921158762527	0.05	False
789414	1.0661642312842279	1.1367061680698887	0.286349408162775	0.5431037101651329	0.05	False
790233	-0.13174830226449233	0.017357615149576035	0.8951833787964064	0.04808799011243329	0.05	False
790514	-0.2804717099862884	0.07866438010263267	0.7791156269629289	0.10839808478502667	0.05	False
790754	-0.6419392925063943	0.41208605526361003	0.5209126006337582	0.2832351370585259	0.05	False
791752	-0.2364055701044595	0.05588759357641452	0.81311797435952	0.08984643854331499	0.05	False
792818	-0.10696508849864525	0.01144153015752301	0.9148166761529807	0.03866592725810926	0.05	False
792973	-1.0269728355341439	1.0546732049250398	0.3044332554148961	0.5165079082276225	0.05	False
793107	0.31457800233209043	0.09895931955124869	0.7530820833931084	0.12315768459367275	0.05	False
793322	-0.68568895230846	0.4701693393178736	0.4929092748619268	0.3072330098358252	0.05	False
793940	1.1211866913886086	1.2570595969469351	0.2622084034698321	0.5813533937973688	0.05	False
796520	-0.14223905368637185	0.020231948393594573	0.8868911849989995	0.05212966162650702	0.05	False
796777	0.5080166686571796	0.2580809356335387	0.6114416535780034	0.21364497891891	0.05	False
798356	-0.46283169477006175	0.2142131776837276	0.6434850108891232	0.19146156494290298	0.05	False
798650	0.39154044893117823	0.15330392314922858	0.6953977962476108	0.15776668995275842	0.05	False
798786	1.0627905530178452	1.1295237595839773	0.28787694461250946	0.5407931153529235	0.05	False
798953	-0.901234355809342	0.8122233640910796	0.36746372785206927	0.43478552344003785	0.05	False
799407	0.5750591889413567	0.33069307078589094	0.5652512676076551	0.24775845505178878	0.05	False
800026	0.6897170212439859	0.4757095693936769	0.4903721596790167	0.30947419436442614	0.05	False
800372	-0.4063548158830248	0.16512423639132698	0.6844819141534582	0.16463802260248547	0.05	False
800701	0.5799902272743961	0.3363886637338056	0.5619212081499465	0.25032457636091604	0.05	False
802213	-0.005046006642336305	2.5462183034502114e-05	0.9959738862919858	0.0017520483112090847	0.05	False
802333	0.4620503419435525	0.21349051849015377	0.6440452196995271	0.191083638887817	0.05	False
802363	0.9199207654003325	0.8462542146147336	0.35761416656884915	0.44658528534363984	0.05	False
803101	-0.05154285903871938	0.002656666317885296	0.9588929506442943	0.018229874100939146	0.05	False
803510	1.5724217512140988	2.4725101636912132	0.11585277310531827	0.9360935662769104	0.05	False
804155	1.5962961270966702	2.5481613253838287	0.11042269437556129	0.9569416600380999	0.05	False
804932	0.16589797220521957	0.027522137181803803	0.8682372433283108	0.06136158889001498	0.05	False
805177	0.3451691263427969	0.11914172578024969	0.7299672276607461	0.13669663736665172	0.05	False
806301	-0.045268204689254805	0.002049210355788271	0.9638935304293478	0.015970934666327274	0.05	False
806507	0.3423155811878604	0.11717995712398263	0.7321134110149707	0.13542163757157658	0.05	False
806751	0.06205152677756215	0.0038503919754265124	0.9505217985904383	0.022037918883772167	0.05	False
807891	0.2124591760966467	0.045138901507665925	0.8317488234904429	0.08000780476869196	0.05	False
809372	-0.12273454521633902	0.015063768589461566	0.9023173075361735	0.04464071225955218	0.05	False
809624	1.3493580238565461	1.8207670765460433	0.17722199666044036	0.7514823748001662	0.05	False
810031	0.11614692178780563	0.013490107440782637	0.9075361022161585	0.04213608950793901	0.05	False
811270	0.07841280290586417	0.0061485676595539	0.9374996896427747	0.028028867372459708	0.05	False
813312	-0.16933194790122647	0.028673308580023673	0.8655355480214657	0.06271509070882897	0.05	False
813949	-0.5911214477240532	0.34942456595938054	0.5544390501820506	0.2561461891442096	0.05	False
814466	-0.9209559721620127	0.848159902660878	0.3570734140620212	0.447242484044081	0.05	False
814476	0.6627950668785663	0.43929730067856315	0.5074618135097198	0.2945966328353918	0.05	False
814529	-0.5376184594728421	0.289033607965952	0.590840483506938	0.2285297551317208	0.05	False
814579	-0.5854173793823214	0.3427135080828648	0.5582671056891392	0.25315796097020515	0.05	False
814974	0.7914874704887293	0.626452415940647	0.4286595848400705	0.3678874609921547	0.05	False
815143	1.0894289129164245	1.1868553562982624	0.2759647871002673	0.5591463300495544	0.05	False
815154	1.1263042124145746	1.268561178902815	0.26003677537364334	0.5849652281352339	0.05	False
815511	0.2893414053062658	0.08371844882460477	0.7723201298171247	0.11220264552603557	0.05	False
817134	0.4134843143656329	0.17096927822641753	0.6792518122970393	0.16796919417683087	0.05	False
817507	-0.3916142535471387	0.15336172358128264	0.6953432546585492	0.1578007539665594	0.05	False
817888	1.0246462554338074	1.0498999487745233	0.30553013067916357	0.5149459541859434	0.05	False
818361	0.4357025043913105	0.18983667233285992	0.6630525884702319	0.17845202517486017	0.05	False
818528	0.27343065732655336	0.07476432436603105	0.7845221892038308	0.10539476844097044	0.05	False
819141	-0.34820738304716736	0.12124838160855674	0.7276844434697005	0.13805690938180878	0.05	False
819371	0.40051699967715926	0.1604138670303936	0.6887757650800841	0.1619221421542158	0.05	False
820723	0.18744465837415228	0.03513549995300266	0.8513120107405407	0.06991123931813757	0.05	False
820901	-0.47593201104444416	0.2265112791368089	0.6341228157806097	0.19782662058790376	0.05	False
821774	0.9169361583957902	0.8407719185736298	0.35917609503002823	0.444692575518156	0.05	False
822271	-0.6018291827220985	0.36219836517594906	0.5472878475259617	0.2617841952176482	0.05	False
822395	0.16806266617083743	0.028245059760450344	0.8665339796179895	0.06221440251584828	0.05	False
823182	0.6562478754985318	0.4306612740963365	0.5116646494169286	0.2910145871191416	0.05	False
823318	-0.3577459160506403	0.1279821404509118	0.7205334680369953	0.14234584185038823	0.05	False
823454	0.542156922410273	0.2939341285173788	0.5877104081669251	0.2308366179984882	0.05	False
823918	0.0135924519443635	0.0001847547498598311	0.9891551263914842	0.004735593890406052	0.05	False
825186	1.1026264040527687	1.2157849869143396	0.2701894389517927	0.5683316304975485	0.05	False
825349	0.5928240908464595	0.35144040268793125	0.553298883446875	0.257040206188071	0.05	False
825472	1.3096470263770226	1.7151753336981777	0.1903152718892912	0.7205263602619695	0.05	False
826095	-0.12442438481642593	0.015481427536946042	0.9009792670749269	0.04528520269302623	0.05	False
827415	0.45305276234661296	0.20525680546989655	0.6505107489732141	0.1867455228054169	0.05	False
827453	-0.2775452488119451	0.0770313651380845	0.7813614663772547	0.10714801025017652	0.05	False
827997	1.4832106847134194	2.1999139352480506	0.13801844329725155	0.8600628752869703	0.05	False
828178	0.49976684483396405	0.2497668991952955	0.6172392587196625	0.20954645898107405	0.05	False
828253	1.3657857230686312	1.8653706413381037	0.17200622880724992	0.764455825838749	0.05	False
829753	0.5712173024621342	0.3262892066321173	0.5678523509454452	0.24576457186884254	0.05	False
830136	-1.0173125622331247	1.0349248492773253	0.3090047624286897	0.5100348271105639	0.05	False
831710	-1.3523367047936314	1.8288145631320976	0.17626762755999636	0.7538274407522905	0.05	False
831777	1.0413563508961063	1.0844230495516545	0.29771019259308584	0.526206296320165	0.05	False
832118	-2.0509057000462074	4.206214190482024	0.0402761309544033	1.3949522557415046	0.05	True
834156	-0.025184855835687296	0.0006342769634643525	0.9799075164183549	0.008814911046796098	0.05	False
834639	0.05645000925996882	0.0031866035454505654	0.9549833188089895	0.020004214397907314	0.05	False
835071	-2.1396854633197884	4.578253881942017	0.03238019461654407	1.4897205453097244	0.05	True
835274	-1.2817805585603963	1.6429614003034014	0.1999196360087503	0.6991445475955675	0.05	False
835906	-0.198165781207285	0.03926967684149355	0.8429153591870358	0.07421603259177036	0.05	False
839698	-1.011888743005192	1.0239188282206273	0.31159125221901607	0.5064147434460036	0.05	False
840430	0.15206542159671071	0.023123892445385374	0.8791353365580749	0.055944263269715536	0.05	False
841357	0.3586691647295522	0.12864356972779464	0.7198425985583994	0.14276245641687135	0.05	False
841922	0.42149153902613723	0.17765511747062177	0.6733961882572511	0.17172934625432684	0.05	False
842048	0.5732906748660176	0.3286621978883339	0.5664478982653683	0.24684003026034015	0.05	False
842520	-0.09201496618252882	0.008466754001571921	0.9266861487438535	0.033067328366681165	0.05	False
842594	0.5064073579425866	0.25644841217839104	0.6125707102874736	0.21284377257128456	0.05	False
842713	0.680494673885043	0.46307300118591105	0.49619129310701526	0.30435086075859846	0.05	False
843415	-0.17055248386898728	0.029088149753881166	0.864575662750606	0.0631969937409258	0.05	False
843736	1.277490348571435	1.6319815906931667	0.2014291856710263	0.6958776030100019	0.05	False
844195	0.9852755654336429	0.9707679398405847	0.32448873158635205	0.4888003802036397	0.05	False
844279	0.9996245000453367	0.9992491410908892	0.31749226197301117	0.49826685501255463	0.05	False
844308	-0.03924087036934892	0.0015398459073440458	0.9686983488724774	0.013811440509055042	0.05	False
845395	-1.2554499868431093	1.5761546694643633	0.20931545292664921	0.679198708244977	0.05	False
846117	0.11573505174660204	0.01339460220278865	0.9078625256285943	0.04197991015852422	0.05	False
847191	-1.3512049912874824	1.8257549284802053	0.17662977615788011	0.752936081443641	0.05	False
847463	-0.05870719434719733	0.003446534668119598	0.95318532896341	0.020822650756203317	0.05	False
848353	0.04087472063746283	0.0016707427871906298	0.9673957706091165	0.014395815650414185	0.05	False
848701	0.05887299192597796	0.003466029178316266	0.9530532700485078	0.020882824186905683	0.05	False
849356	0.11768896175623467	0.013850691719260465	0.9063141132373318	0.042721257066119664	0.05	False
849842	0.805038277360919	0.6480866280162361	0.4207975916791481	0.375926754413846	0.05	False
851031	-0.5228649259344808	0.27338773077247003	0.6010682539942269	0.22107620911209075	0.05	False
851107	0.3556437682394471	0.12648248988755356	0.7221073615134581	0.1413982275736817	0.05	False
852509	0.35570487383093474	0.1265259572670812	0.7220615946688735	0.1414257538378058	0.05	False
852527	-0.8973732031393191	0.8052786657125217	0.369519806588397	0.4323622780769836	0.05	False
853885	1.0216550376335904	1.0437790159220932	0.3069441986519409	0.5129405705171393	0.05	False
854933	0.6143491945656739	0.37742493286349227	0.538984600783224	0.2684236427732026	0.05	False
855211	-0.46752348166405894	0.21857820590728366	0.6401253960201209	0.193734942476743	0.05	False
855835	0.11447726979860251	0.01310504530054203	0.9088594640041227	0.04150326609166042	0.05	False
856189	1.1823455022254932	1.3979408866328538	0.23706863774126685	0.6251258958607239	0.05	False
856213	1.358319271104224	1.8450312422531103	0.17436239792844288	0.7585471669545962	0.05	False
857454	0.8178309053063165	0.6688473896741493	0.41345374825055725	0.38357306652992784	0.05	False
858361	0.06963845146712207	0.004849513922738716	0.9444814313703526	0.024806575945074037	0.05	False
859791	0.9979009193070948	0.9958062447539449	0.31832740617113253	0.4971259694955029	0.05	False
861136	0.04099853269011188	0.0016808796827421726	0.9672970656238612	0.014440129693105725	0.05	False
861417	0.3147592530933704	0.0990733874078964	0.7529444515980728	0.12323706264963136	0.05	False
861477	-1.5824728164671649	2.504220214857521	0.11354167317899355	0.9448447101894324	0.05	False
861707	0.9452728287479023	0.893540720769061	0.344519606439046	0.4627860575706034	0.05	False
862240	0.7067132680284071	0.4994436432073911	0.47974468257363456	0.3189898302281897	0.05	False
862992	1.742763434176114	3.0372243875013223	0.08137494598292117	1.0895092867104128	0.05	False
863069	0.18079617093478367	0.03268725542467952	0.8565275687341811	0.06725865399859748	0.05	False
863436	0.03755855455418472	0.0014106450201996697	0.9700396532630114	0.013210512289088424	0.05	False
864144	-0.03902111973888719	0.0015226477856765713	0.9688735503187618	0.013732899917522	0.05	False
865277	-0.7844525820758135	0.6153658535254108	0.4327745950414392	0.363738241332977	0.05	False
866023	0.6164762018886504	0.38004290749505604	0.5375802738811295	0.2695566757833826	0.05	False
866077	1.743576616400968	3.0400594172602484	0.08123294371081291	1.0902678085630437	0.05	False
866719	0.3883739675238207	0.15083433865019374	0.6977393061677042	0.1563068109596413	0.05	False
866775	1.0930098038503513	1.1946704313129834	0.274389495278312	0.5616325191678748	0.05	False
866984	-1.021990050396295	1.0444636631090218	0.3067856095455852	0.5131650157840736	0.05	False
867383	-0.10285761765280325	0.010579689509210264	0.9180759754386755	0.03712137724270307	0.05	False
870466	-1.2335523339540284	1.5216513606034308	0.2173697641129786	0.6628008659172472	0.05	False
871500	0.7950275166037891	0.6320687521571882	0.42659749597306407	0.36998169808554093	0.05	False
872191	-0.5236817689224719	0.27424259510176924	0.6004998979707088	0.22148706205085356	0.05	False
873299	-0.10152422766490472	0.010307168802955406	0.9191343260235204	0.036621014416090614	0.05	False
874047	0.3460205858753749	0.11973024584953768	0.7293272439701536	0.1370775630928224	0.05	False
874749	-0.5024804586042668	0.2524866112791543	0.6153295949273774	0.21089219655741231	0.05	False
875526	0.6621811826510917	0.4384839186571985	0.5078551123522973	0.29426017133994553	0.05	False
875998	-0.20555256220200221	0.04225185582780799	0.8371404360045278	0.07720168004049352	0.05	False
879109	-1.515932033847838	2.2980499312460423	0.12953653921209995	0.8876077100393084	0.05	False
879983	0.24300732248355547	0.05905255878062672	0.8079997249350015	0.0925887870709972	0.05	False
880632	-0.18652324419191238	0.03479092062387577	0.852034452465066	0.06954284395049068	0.05	False
881544	-0.30080648121203907	0.09048453913916882	0.7635620658851846	0.11715565569215515	0.05	False
881736	0.9256846908809393	0.8568921469313402	0.3546098660934984	0.45024918545716186	0.05	False
882172	0.37950236041709307	0.1440220415621452	0.7043148517895595	0.1522331536036279	0.05	False
884632	-0.6596471799076158	0.4351344019600704	0.5094802700953693	0.29287262962540384	0.05	False
885567	-0.38880676377520845	0.15117069955735074	0.6974190969873681	0.15650616478527438	0.05	False
887121	0.03474749724159913	0.0012073885645549393	0.9722810864531374	0.012208162390602227	0.05	False
887954	-0.6292231025293168	0.39592171275661914	0.5292030061572974	0.27637769745162305	0.05	False
888231	-0.016721834240808506	0.0002796197403770758	0.9866585283903229	0.005833125846282718	0.05	False
888567	-0.09150837299035264	0.008373782327341501	0.9270886534680662	0.032878734171524295	0.05	False
888872	-1.4238523522490887	2.027355521005263	0.15448921719388164	0.8111018274146695	0.05	False
889653	-0.30293762830545884	0.09177120664333634	0.7619373946428432	0.11808071144010118	0.05	False
890723	0.11975348286544515	0.014340896658404467	0.9046784319630219	0.043505763381876575	0.05	False
890971	1.4764328078457518	2.1798538360832906	0.13982774076598448	0.854406659302574	0.05	False
891587	0.008904732490194831	7.929426072193143e-05	0.9928951453238178	0.0030966127449941873	0.05	False
891972	1.722794960683073	2.968022476554991	0.08492561040647217	1.0709613229364756	0.05	False
893529	-0.06299030563779101	0.003967778604342326	0.9497742239720939	0.022379620960134895	0.05	False
893903	-0.7598024504858601	0.5772997637643179	0.4473726779364169	0.34933054277800624	0.05	False
894336	0.33688655096556164	0.11349254822147196	0.7362024240965346	0.133002756883898	0.05	False
896015	0.7058796965634843	0.49826614602055663	0.4802629548383157	0.3185209114451095	0.05	False
896098	1.265666648669456	1.6019120655541725	0.20563245353332682	0.6869083426039311	0.05	False
896398	-0.3890726288288128	0.15137751050376316	0.6972224204446953	0.15662865581497806	0.05	False
897482	-0.5403362241498384	0.2919632351285044	0.5889651812052107	0.22991037933415287	0.05	False
898191	1.1873859711760744	1.4098854445457494	0.23507541102422536	0.6287927958643473	0.05	False
898220	0.19705791179247084	0.03883182060000922	0.8437822190947865	0.07376963068485694	0.05	False
898567	-1.0376368825995002	1.0766903001308088	0.2994391400426969	0.5236914331393188	0.05	False
898726	0.2738356186107447	0.07498594601992922	0.7842109497506367	0.10556709804310589	0.05	False
898852	-0.31340566664468766	0.09822311188500109	0.7539724795746683	0.12264450583710311	0.05	False
900791	0.928017162846578	0.861215854537812	0.35339866690980115	0.4517350930714992	0.05	False
902181	-1.607124065913808	2.5828477632393296	0.10802715503573823	0.9664670611815643	0.05	False
902351	0.07037912548830266	0.004953221304498254	0.9438919054904583	0.025077738262288714	0.05	False
903128	-0.3312172414410723	0.10970486102783357	0.7404803977680391	0.13048643377187996	0.05	False
903547	-0.19330656727704765	0.03736742895243575	0.8467188833883632	0.07226075455465121	0.05	False
904319	0.9097084226810481	0.8275694142968405	0.3629763010883672	0.44012172935104166	0.05	False
904597	1.4300291933019167	2.0449834936957307	0.15270864050502353	0.8161363891551793	0.05	False
904784	0.10394608193530362	0.010804787949700854	0.9172121370562925	0.037530207080237174	0.05	False
905224	0.5083808108399935	0.25845104883032927	0.6111863074301547	0.21382638393848252	0.05	False
907221	0.29311861022702196	0.08591851966142082	0.7694314923053284	0.11383004228897857	0.05	False
907229	-0.6518654255509954	0.42492853302878025	0.5144879907548963	0.288624758141103	0.05	False
908279	-0.5164906219787366	0.2667625625919822	0.6055117871636813	0.2178773982677194	0.05	False
908954	0.5938865467203623	0.3527012303754371	0.5525879977029265	0.25759855226061723	0.05	False
910165	-0.5145049779058891	0.26471537228993947	0.6068989809771581	0.2168835917175881	0.05	False
910896	-0.3775493251639714	0.14254349293177018	0.7057654155872477	0.15133962705796808	0.05	False
911956	0.03881443387414284	0.0015065602769702069	0.9690383369392601	0.013659041120724311	0.05	False
912750	1.398225558893765	1.9550347135437818	0.1620453438878693	0.7903634432053994	0.05	False
912897	0.09487156123845135	0.009000613131821225	0.9244168454525774	0.034132149064367935	0.05	False
913333	0.8998457138503024	0.8097223087347604	0.3682023629314092	0.4339134287467806	0.05	False
914685	-0.8835255517016142	0.7806174005096417	0.376952383268641	0.42371350653095047	0.05	False
915126	-0.890394630710525	0.7928025983981323	0.3732540244315249	0.4279955010068709	0.05	False
915254	0.4968323567110926	0.24684239067509836	0.6193072756949746	0.20809381781762304	0.05	False
915475	-1.6627991859719078	2.764901132868839	0.09635263964945195	1.0161363830377137	0.05	False
915720	0.4539233418481772	0.20604640027461713	0.6498840025693745	0.1871641534181495	0.05	False
916442	0.12734003935919544	0.016215485624001442	0.8986712714092941	0.046399141549417815	0.05	False
917396	-0.802217757843118	0.6435533309988395	0.42242700598513905	0.37424832490745913	0.05	False
918519	-0.9693303669975561	0.9396013603836169	0.3323803826511147	0.47836461652988016	0.05	False
918932	-0.1347242433928663	0.018150621757780275	0.8928299044835852	0.04923127188465134	0.05	False
920241	-1.4120186756997968	1.9937967405250079	0.1579444622901386	0.8014955963431668	0.05	False
922839	-1.7937530452842774	3.2175499874666187	0.07285259450318982	1.1375549770668891	0.05	False
925714	-0.37783940055480586	0.14276261261161502	0.705549902209341	0.1514722639965012	0.05	False
926010	-1.0901323908756182	1.1883886296361916	0.27565482988817336	0.5596343936240182	0.05	False
926237	1.6161278082761736	2.611869092683549	0.10606668301489142	0.9744210124706028	0.05	False
926672	0.18739719348130848	0.035117708124670965	0.8513492229041016	0.0698922560500894	0.05	False
926909	-0.49271627140229574	0.24276932410458074	0.6222130789133276	0.20606086426526268	0.05	False
927457	0.17984295112521698	0.03234348706942718	0.8572758631958661	0.06687940376470757	0.05	False
927771	0.5568568319625574	0.3100895313033759	0.5776252505586977	0.23835383008763167	0.05	False
927822	-0.03088234653480727	0.0009537193274959225	0.9753633686326617	0.01083355907809649	0.05	False
928875	0.5777071118728748	0.3337455071084983	0.5634618768242273	0.2491354624838216	0.05	False
928887	0.07310531764181388	0.005344387467510504	0.9417223101175412	0.026077140691937874	0.05	False
929114	1.0824555412988404	1.1717099988885655	0.27905016020275153	0.5543177238187023	0.05	False
930273	0.44493170719116	0.19796422406404013	0.6563691079770417	0.1828518672149504	0.05	False
931058	0.6766419199875445	0.4578442878844306	0.49863317506800475	0.30221883038565023	0.05	False
931395	1.4738609637674052	2.1722661405173844	0.14051902996932142	0.8522648568904381	0.05	False
932442	-0.0023795115272956632	5.66207510853294e-06	0.998101426281763	0.0008253238065088106	0.05	False
932660	1.0813047923089996	1.1692200538704087	0.2795615563934044	0.5535225503588025	0.05	False
932853	2.3601179131413654	5.5701565639307535	0.01826912716861251	1.7382822011373504	0.05	True
933116	0.057316643888999645	0.0032851976666984	0.95429296224198	0.020318279013531133	0.05	False
934182	-1.1915391443424688	1.4197655325003826	0.23344199912344366	0.6318210062741214	0.05	False
934528	0.9528255043494109	0.9078764417387093	0.34067848972278625	0.4676552867127512	0.05	False
935042	3.213957963283327	10.329525789752312	0.001309188384151616	2.8829978566494256	0.05	True
935123	1.887486503166091	3.562605299634158	0.0590949200075388	1.2284498508872375	0.05	False
935193	1.3951045929391448	1.9463168252398968	0.1629843013714407	0.787854224774523	0.05	False
935602	1.3402770698823425	1.7963426240523976	0.18015528342977138	0.7443529967623482	0.05	False
935765	-1.0676038200699913	1.1397779166280384	0.28569925973742416	0.5440908848968102	0.05	False
936123	0.24175094803437064	0.05844352087551697	0.8089731493641186	0.09206589282100128	0.05	False
936371	2.2816247711717534	5.205811596424557	0.022511502958902474	1.647595508776999	0.05	True
936478	2.412379058597775	5.819572722361087	0.015848794558423585	1.8000037641423454	0.05	True
936715	-0.6362367409803701	0.40479719057332253	0.5246221292467668	0.2801533942506927	0.05	False
937213	0.7179474747190475	0.5154485764554574	0.4727896739127999	0.3253320173460553	0.05	False
937809	1.3834909701645024	1.9140472645267161	0.1665143741852224	0.7785482705067793	0.05	False
938060	1.154034025228818	1.331794531385828	0.248486219571335	0.6046976911563009	0.05	False
938210	-0.3347029555812561	0.11202606847482831	0.7378491716947644	0.13203240592120086	0.05	False
938451	1.098160205835544	1.2059558376807642	0.27213453945021293	0.5652163338517274	0.05	False
938785	-0.16838482896028772	0.028353450623985352	0.8662805424324259	0.062341440200013046	0.05	False
941588	0.08996483865072438	0.008093672193450871	0.928315156179832	0.03230455896009383	0.05	False
941904	1.525031018355511	2.3257196069464467	0.12725136114066282	0.8953375635474519	0.05	False
942221	-0.4254702690564308	0.18102494985095163	0.6704938905140323	0.17360517505046044	0.05	False
942383	0.9042991224502991	0.8177569028643811	0.3658368119920824	0.4367125961787617	0.05	False
942630	-0.6139224612347043	0.37690078840847696	0.5392665667943002	0.2681965040708887	0.05	False
943126	1.22348556603404	1.4969169302936354	0.22114635260343285	0.6553202191126695	0.05	False
943450	-0.03951056546227117	0.0015610847831484154	0.9684833300746308	0.013907850132177725	0.05	False
944260	-0.6717167198068407	0.4512033516680617	0.5017640551392619	0.29950045345147613	0.05	False
944700	2.06900631948898	4.280787150085335	0.03854549368736804	1.4140263875508874	0.05	True
946112	0.23239273986442233	0.05400638554169306	0.8162329873397007	0.08818585757780548	0.05	False
948165	-0.293848884825934	0.08634716711344503	0.7688733784974695	0.11414517586524535	0.05	False
948391	0.37686142540833373	0.14202453396080109	0.706276589467185	0.15102518881285498	0.05	False
948831	-0.0859449684149343	0.007386537595844056	0.9315101641077748	0.030812401968127984	0.05	False
949047	0.721234899749259	0.5201797806163238	0.47076500277840994	0.3271958305889342	0.05	False
949245	-0.0378192778447869	0.0014302977767011891	0.9698317738694286	0.013303591523740011	0.05	False
949369	1.3559663609727572	1.838644772089702	0.17510987133252576	0.7566893710815624	0.05	False
950588	0.7765888489090567	0.6030902402498937	0.4374013826122264	0.3591198485048026	0.05	False
950843	0.9883897534388487	0.9769143047029082	0.3229618038003613	0.4908488379773689	0.05	False
951325	0.9339735240036412	0.8723065435397801	0.3503175503948759	0.45553810462144506	0.05	False
951906	1.0456588074736974	1.093402341647315	0.2957185876082623	0.529121376718409	0.05	False
952023	1.5719752845963093	2.471106295381648	0.11595628320641249	0.9357057137104101	0.05	False
952106	0.5896581234203642	0.3476967025156254	0.5554198757041516	0.255378583076599	0.05	False
952156	1.1803422063162734	1.3932077240115681	0.23786413795802208	0.6236710302660358	0.05	False
952692	1.0336014311456359	1.0683319184663067	0.3013225300670299	0.5209683946526451	0.05	False
952953	0.025311668330199728	0.0006406805536580359	0.979806366932194	0.008859742758301797	0.05	False
953593	0.16090479107732727	0.02589035179163834	0.8721683887437612	0.05939965813833202	0.05	False
953764	-0.12839130376706895	0.01648432688300777	0.8978393127895172	0.04680138250112494	0.05	False
954346	1.884706449539431	3.552118400935528	0.05946948113300565	1.2257058506726668	0.05	False
954672	-0.21519792085058512	0.04631014513841469	0.8296130118765306	0.08112444497260705	0.05	False
955636	0.8037565484774064	0.6460245892203134	0.42153758869979463	0.3751636930747154	0.05	False
956019	-0.9033286474017121	0.8160026452166068	0.3663514967348728	0.43610202980433077	0.05	False
957738	-0.8394221647753934	0.7046295707162078	0.4012324502015844	0.3966039500943495	0.05	False
958984	-0.2717211477099163	0.07383238211279415	0.785836439359032	0.1046678367540007	0.05	False
959967	0.8915480707179955	0.7948579624009798	0.3726352147716945	0.42871610580486297	0.05	False
960149	-0.5526911844984668	0.30546754542231824	0.5804748908246886	0.23621656147601788	0.05	False
960514	0.9519035730378095	0.9061204123621482	0.3411458873091906	0.46705985999800015	0.05	False
960704	-1.0725322676079567	1.1503254650602657	0.28348102875742587	0.547475999845675	0.05	False
961664	0.2706277202265612	0.07323936295502587	0.7866773734913276	0.10420334088104861	0.05	False
962626	-0.42028713598562223	0.1766412766749969	0.674275706232076	0.17116248742319484	0.05	False
963209	-0.546377934490363	0.29852884729795537	0.5848061745603688	0.23298805061356834	0.05	False
964663	-0.9474946561398472	0.8977461234135673	0.3433867780113464	0.46421643121139244	0.05	False
966527	-0.8169169265074078	0.6673532648143095	0.41397590401978157	0.38302493679165156	0.05	False
967412	0.927497622757283	0.8602518402204112	0.3536682254898499	0.4514039566237465	0.05	False
967617	-0.7065974369930698	0.49927993796517517	0.47981668215400286	0.31892465665688646	0.05	False
968140	-0.5098052575103562	0.2599014005852006	0.610187901994671	0.21453640722957007	0.05	False
969548	0.459034035017863	0.21071224530478067	0.6462097253659065	0.18962651019803328	0.05	False
970666	-0.5250351189863364	0.2756618761689964	0.5995587776186386	0.22216823450985934	0.05	False
970937	-1.190715974699053	1.4178045324035158	0.23376510450709276	0.6312203180291346	0.05	False
970954	-0.681645803739648	0.4646410017558707	0.495462944707881	0.30498882051405546	0.05	False
971399	-0.3401922427024464	0.1157307619949202	0.7337117596169733	0.13447452018400602	0.05	False
972108	-0.7831002314770688	0.6132459725394387	0.4335682552586536	0.3629425232194207	0.05	False
974071	-0.06936816386836402	0.004811942158468203	0.9446965694089549	0.024707661747070654	0.05	False
974318	-0.7149884184263121	0.5112084384837592	0.47461619974114333	0.3236574423974045	0.05	False
974710	0.16810795306934614	0.028260283885165487	0.8664983527494968	0.06223225856170163	0.05	False
974979	-0.06691569982799866	0.00447771088347082	0.946648814397189	0.023811104688711775	0.05	False
976263	-1.5449993374193063	2.3870229526260953	0.12234642363372095	0.9124087211944245	0.05	False
976604	-0.4727837729712049	0.2235244959848878	0.6363674522452625	0.19629204095468006	0.05	False
977630	-1.3431007582306	1.8039196467596128	0.17923935010142356	0.7465666394514583	0.05	False
977973	-0.4663994536485875	0.21752845036370091	0.6409296025024248	0.1931896692701141	0.05	False
978287	0.12296660231078439	0.015120785283858606	0.9021335447075037	0.044729168182468394	0.05	False
978907	-1.3570219229975469	1.84150849949596	0.1747742447646653	0.7575225658703724	0.05	False
980871	-0.849442851552753	0.7215531580540724	0.39563491728319866	0.4027053861491247	0.05	False
981996	-0.6609555992734383	0.43686230421090994	0.5086407883419035	0.29358881631615114	0.05	False
982358	-1.5116703879006963	2.2851473616558415	0.13061773542199584	0.8839978500673508	0.05	False
983467	-0.7402331292988865	0.547945085711622	0.45915854866998684	0.3380373255239601	0.05	False
986131	-0.5371303569797803	0.2885090203892262	0.5911775729900248	0.22828204976787075	0.05	False
986232	-0.2679705203192066	0.07180819976014631	0.7887220104928034	0.1030760393537802	0.05	False
986852	-0.9495952988395698	0.9017312315782119	0.34231792813639084	0.46557035506366473	0.05	False
988488	-0.5919754772926464	0.35043496571585653	0.5538670097623556	0.2565945021666478	0.05	False
988586	1.598247949148635	2.5543965069578176	0.10998780638167038	0.9586554595207689	0.05	False
989172	-0.7493178074621802	0.561477176579929	0.45366567726693985	0.34326407666837105	0.05	False
989228	0.0798801161141348	0.006380832950407658	0.936332604328665	0.028569853648552093	0.05	False
990956	0.2610476965996693	0.068145899899993	0.7940557254970132	0.10014901844616339	0.05	False
991668	-0.027938204267890482	0.0007805432577143739	0.9777114377269737	0.009789304204929572	0.05	False
992576	1.2380272944665933	1.532711581844273	0.21570594042099245	0.6661378945055566	0.05	False
993052	0.8214805214829897	0.6748302471759646	0.41137261469069775	0.3857646229100792	0.05	False
993472	-1.1471932291449856	1.3160523049960993	0.2513017693077859	0.5998044537158076	0.05	False
993880	-0.591481660967422	0.3498505552607804	0.5541977392977522	0.25633525013898006	0.05	False
994802	0.27839695867100134	0.07750486659726323	0.7807076538988815	0.1075115628797659	0.05	False
995027	-0.5571581794524002	0.310425236930713	0.5774193601533746	0.23850865885706005	0.05	False
995650	-0.4759880561250051	0.22656462957366102	0.6340828870533062	0.1978539676119777	0.05	False
995922	-0.8181452840654215	0.6693617058384893	0.41327423394837626	0.38376167045712967	0.05	False
995933	0.859316751486942	0.7384252793860708	0.3901657846642116	0.4087508184449831	0.05	False
997085	-0.8091936192146136	0.6547943133776452	0.4184037845975277	0.37840439578899226	0.05	False
997090	0.6830855117877079	0.4666058164142749	0.49455280985057926	0.30578732630721184	0.05	False
997156	0.13199936720491287	0.017423832942497428	0.8949847922666971	0.04818434422684658	0.05	False
1000002	0.0992236125771495	0.00984532529286026	0.9209607272426975	0.035758889135877256	0.05	False
1000379	-0.7948892824506231	0.6318489713548664	0.4266779091639067	0.36989984173541457	0.05	False
1000530	0.11140761073222594	0.012411655729063184	0.9112931251416727	0.040341906061737313	0.05	False
1000617	0.531160262815597	0.2821312247943341	0.5953077269309694	0.22525848038843893	0.05	False
1000647	1.1274380183804948	1.271116485289737	0.2595573324902548	0.5857666978000602	0.05	False
1000737	-0.32553432267122817	0.1059725952370153	0.7447767102324688	0.12797391255258392	0.05	False
1002149	-0.6786329162610882	0.4605426350330292	0.4973704811405967	0.303319993610056	0.05	False
1003340	-1.3013818685953318	1.6935947679086774	0.1931277767263443	0.7141552590459256	0.05	False
1003675	-0.4765892060647028	0.22713727133738373	0.6336546711168564	0.19814735929093757	0.05	False
1005676	-0.17914126793643897	0.03209159387787502	0.857826778961998	0.06660040042161623	0.05	False
1007001	0.03149398638303074	0.0009918711782945257	0.9748755879388521	0.011050804731408853	0.05	False
1007023	-0.3890093510825895	0.15132827522969738	0.6972692289960816	0.15659950010710597	0.05	False
1008945	-0.829928453300165	0.6887812375972041	0.4065792365717187	0.3908548039384575	0.05	False
1009416	0.23041086248925158	0.0530891655530408	0.8177725211660256	0.08736748672184401	0.05	False
1009715	-0.4744030987491595	0.22505830010280475	0.6352124837491324	0.19708097536357022	0.05	False
1010410	1.4738896021345773	2.1723505592804226	0.14051131778235282	0.8522886931790916	0.05	False
1010433	1.2393802672669418	1.5360634468906762	0.21520470560569005	0.6671482367405813	0.05	False
1010454	1.617169797947971	2.615238155395082	0.10584163374525113	0.9753434651067295	0.05	False
1011063	-0.621083069608929	0.3857441793548497	0.5345449681468544	0.27201575425956376	0.05	False
1011455	-0.5040954295489063	0.25411220209209634	0.6141943185172221	0.21169420522937404	0.05	False
1011746	-0.09349973201366206	0.008742199886626622	0.9255065625854663	0.03362049740318917	0.05	False
1012146	0.6845315439452393	0.46858343465605307	0.49363957763564825	0.30659002794622675	0.05	False
1013081	1.5017983346035053	2.2553982378178623	0.13314919856691998	0.8756614432619289	0.05	False
1013111	1.6585497319187483	2.7507872132477518	0.09720655830339753	1.0123044332332718	0.05	False
1013150	-0.8998470990943638	0.8097248017485418	0.368201625643482	0.4339142983783506	0.05	False
1013166	0.6388008440188627	0.40806651831921137	0.5229524991478721	0.28153775720316554	0.05	False
1013213	1.8130325777365774	3.287087127934139	0.06982679683137316	1.1559778799175426	0.05	False
1013553	2.6294001529044424	6.913745164093905	0.008553564600215835	2.067852860291067	0.05	True
1013712	-0.04659744747296759	0.0021713221109959735	0.9628340664438375	0.016448552166386698	0.05	False
1013851	-0.8629887318040714	0.7447495512207996	0.38814366238645504	0.41100750060725355	0.05	False
1014179	0.12985824240328303	0.016863163120069816	0.8966785822010356	0.04736320354650115	0.05	False
1015115	0.9928393394430138	0.98572995394564	0.32078825526607724	0.49378154053284334	0.05	False
1015267	0.06501682421349783	0.004227187430808878	0.9481606048111838	0.0231180931728788	0.05	False
1015279	1.4532866798832316	2.1120421739260262	0.1461441740631415	0.8352184928119206	0.05	False
1016982	-0.16243936987937455	0.026386548886808255	0.8709598698340222	0.06000185499365419	0.05	False
1017286	0.23573062084364374	0.055568925603329725	0.8136417073925105	0.08956679751627421	0.05	False
1017469	1.0987225367073143	1.2071912126685558	0.2718891093104939	0.5656081880030929	0.05	False
1017741	0.46677996165886204	0.2178835326062487	0.6406573138041757	0.19337421154252488	0.05	False
1018409	-0.57125760660483	0.3263352531038788	0.5678250340117255	0.24578546441057386	0.05	False
1018621	0.8997941599228393	0.8096295302312481	0.3682298028567744	0.43388106457604203	0.05	False
1019707	-0.17294318021514168	0.029909343582926975	0.8626960900970545	0.06414217026294482	0.05	False
1020207	-0.5148190784332407	0.26503868351885124	0.6066794522217254	0.2170407140354133	0.05	False
1021880	-0.2861305044635086	0.0818706655845419	0.7747781686205883	0.11082262515115718	0.05	False
1022610	-0.8622051929677029	0.7433977947804739	0.38857461257405645	0.4105255773316228	0.05	False
1022659	1.1413422731355158	1.3026621844461463	0.2537275170247939	0.5956324305158293	0.05	False
1023342	0.531834061353306	0.28284746881555206	0.5948409296022374	0.22559915634235128	0.05	False
1024429	-0.5527261450671324	0.3055061914407726	0.5804509475846702	0.2362344754834012	0.05	False
1025136	0.10636320295856508	0.011313130943604907	0.9152941872057982	0.038439295719938996	0.05	False
1026433	0.6510672095497773	0.4238885113509336	0.5150031024133345	0.2881901547317538	0.05	False
1026591	-0.7332314356491235	0.5376283382240747	0.46341728531944193	0.3340277711959203	0.05	False
1027448	-0.733910091835559	0.5386240228980786	0.4630035360122282	0.3344156922115618	0.05	False
1028652	-0.23044872434722452	0.05310661455326307	0.8177431032486914	0.08738310997726023	0.05	False
1028855	-0.6308502164491967	0.3979719955939983	0.5281384655740794	0.27725220066487627	0.05	False
1030619	-1.0778549160550535	1.1617712200640464	0.2810985076652328	0.5511414600292542	0.05	False
1031173	1.5219287853982402	2.3162672278237624	0.12802692560965634	0.8926986833681306	0.05	False
1032885	-0.6437784568291206	0.4144507014772839	0.5197191054942557	0.2842313177004885	0.05	False
1033343	0.8648083820658397	0.7478935376913353	0.3871439697664252	0.4121275010073523	0.05	False
1034122	0.28266649534621807	0.07990034759131352	0.7774325020403172	0.10933730682065856	0.05	False
1034412	0.4363881423508652	0.190434610784439	0.6625551406823361	0.17877797203637566	0.05	False
1036855	-0.4534314837362643	0.20560011044327012	0.6502380699820849	0.18692760712667458	0.05	False
1037390	-0.15376201153126995	0.023642756190142392	0.8777973879606071	0.05660571580818227	0.05	False
1037992	-0.5367079330379233	0.28805540538583996	0.5914693754216496	0.22806773696961347	0.05	False
1038012	-0.45113612389129565	0.20352380227966246	0.6518914435373475	0.1858247192956038	0.05	False
1038264	-0.4780035731784714	0.22848741597138628	0.6326476618432482	0.1988380926988469	0.05	False
1039232	-0.1490985294890378	0.02223037149579347	0.8814758862193286	0.054789563824245636	0.05	False
1039250	-1.4713257600428955	2.164799492165804	0.1412030400347285	0.8501559530285856	0.05	False
1043134	-0.5740301156641803	0.3295105736894322	0.5659474222231602	0.24722391386295692	0.05	False
1045348	0.36686856825266156	0.1345925463717578	0.7137170580424432	0.14647392335631884	0.05	False
1046629	0.9616725906120941	0.9248141715345763	0.3362140948694866	0.4733840838896193	0.05	False
1047479	-0.6163871344099321	0.37993309946608766	0.5376390425527119	0.26950920098561376	0.05	False
1047851	0.5180040934153654	0.26832824079507456	0.6044554133215209	0.2186357286536314	0.05	False
1049151	0.8790629446012361	0.772751660570996	0.37936714792853554	0.42094028043496495	0.05	False
1049449	0.3491229010454655	0.1218868000344019	0.7269970444423217	0.13846735473243368	0.05	False
1049481	0.01432608226687917	0.0002052366331173898	0.9885698311253653	0.0049926473404464985	0.05	False
1049851	0.6688635903805407	0.4473785025367477	0.5035824977943114	0.29792937237561257	0.05	False
1050451	0.5866176478998089	0.34412026482750413	0.5574605274366583	0.25378587863558777	0.05	False
1052778	0.14504846342166	0.02103905674098464	0.884672608079129	0.05321741948365446	0.05	False
1052848	-0.5500608176960113	0.3025669031644046	0.5822776601641265	0.234869871842104	0.05	False
1053656	1.8017309872513367	3.2462345504216765	0.07158774029255455	1.1451613461163608	0.05	False
1054060	0.1351819250533356	0.01827415286112564	0.8924680376253353	0.049407328528382394	0.05	False
1054192	-0.16621762333488932	0.027628298307099144	0.8679856909507828	0.061487434261686465	0.05	False
1056086	1.1624741283111544	1.3513460989927781	0.2450429277796352	0.6107578272080798	0.05	False
1057040	-0.3226886968719544	0.10412799508892007	0.7469310131907526	0.12671950792238296	0.05	False
1057527	-0.19736919771548742	0.038954600206855164	0.8435386321584647	0.07389502291593686	0.05	False
1057933	-0.6201839679294442	0.38462815407670986	0.535136675262448	0.2715352839009314	0.05	False
1059555	0.5434870460153486	0.2953781691864896	0.5867945075196382	0.2315139598680812	0.05	False
1061034	0.337597380566968	0.1139719913656782	0.7356666164128611	0.13331895122490978	0.05	False
1062062	-1.1703302682705004	1.3696729368301013	0.24186808562254503	0.6164214328055768	0.05	False
1062792	-0.26673673807790876	0.0711484874404429	0.7896718654821121	0.10255333480386884	0.05	False
1064116	0.3341685579182521	0.11166862510116422	0.7382523686834461	0.13179515092637908	0.05	False
1064712	1.0311288726417596	1.0632267519954661	0.3024803897578957	0.5193027760396152	0.05	False
1065105	-0.13415816358133537	0.01799841285551634	0.893277507400713	0.04901360134617384	0.05	False
1066250	0.8285967452606069	0.6865725662564711	0.4073326303466186	0.39005079833075673	0.05	False
1067589	-0.04372523711090312	0.0019118963604046995	0.9651234221460935	0.015417144553095175	0.05	False
1067689	-0.40514052128121725	0.16413884198401643	0.6853742223844085	0.16407223385236497	0.05	False
1068054	-0.7801822992267229	0.6086844200266958	0.4352835796418971	0.361227715579613	0.05	False
1068846	0.6512676686187774	0.42414957618813764	0.5148737152454603	0.288299278720893	0.05	False
1071018	-0.7909341539815248	0.6255768359344703	0.4289824166745758	0.36756050850922445	0.05	False
1071684	0.6741570680293574	0.45448775237393957	0.5002114609176147	0.30084636187329805	0.05	False
1071739	-0.15830193400218087	0.02505950230883083	0.8742188842460057	0.05837981642877872	0.05	False
1072389	0.7169596614280465	0.514031156115019	0.47339898717275664	0.32477267556991335	0.05	False
1073050	-0.6424424826036947	0.4127323434539986	0.5205859235737413	0.28350757920968556	0.05	False
1073054	0.20513520365608484	0.042080451779023406	0.8374664926938848	0.07703256020665299	0.05	False
1073285	0.5303659125074256	0.2812880011498342	0.5958582552839997	0.22485703936939372	0.05	False
1073758	0.34348481927349084	0.11798182107134267	0.731233759405961	0.13594376641909464	0.05	False
1074454	-0.5004225553298294	0.25042273388283615	0.6167775747292297	0.2098714250809657	0.05	False
1074727	-0.7383822307049758	0.5452083186208561	0.46028220944842524	0.3369758108711657	0.05	False
1075800	-0.7020797960576768	0.49291604003238904	0.48262940139298005	0.3163862247525765	0.05	False
1076299	0.7255316614528956	0.5263961917705992	0.4681259283982139	0.32963730365270083	0.05	False
1076918	-0.6623781547272513	0.4387448198598784	0.5077289003009005	0.29436811553180087	0.05	False
1076941	0.7674993261207801	0.5890552155958515	0.44278469369903684	0.3538074003428645	0.05	False
1077350	1.3654644998239338	1.8644933002794257	0.17210710349451075	0.7642012043685319	0.05	False
1078452	-0.38015374758449677	0.14451687180253728	0.7038312904611154	0.1525314294978111	0.05	False
1079108	-0.3918794509620933	0.1535695040863517	0.6951472868590468	0.1579231679377112	0.05	False
1079184	-0.3002430326039248	0.09014587862720146	0.763991783033946	0.11691131236960559	0.05	False
1080607	-0.46770494989846456	0.21874792015952524	0.6399956008309451	0.1938230112370687	0.05	False
1081132	-0.38036656698389704	0.14467872527911543	0.7036733285921815	0.15262890977231744	0.05	False
1081382	-0.12901186729318825	0.016644061902475218	0.8973482585638979	0.04703897566322554	0.05	False
1082129	-1.2875161487029252	1.657697833170813	0.19791444466455388	0.7035225079200368	0.05	False
1082875	0.9541395592366931	0.9103822985003911	0.34001300402883283	0.468504472751964	0.05	False
1083375	0.17086454494166228	0.02919469271812133	0.864330275676195	0.06332027430893597	0.05	False
1083985	0.5925935003544228	0.3511670566623073	0.5534532299605108	0.25691907366201466	0.05	False
1084220	-1.8393056568675672	3.383045299385033	0.06587024148846266	1.181310744378214	0.05	False
1084679	-0.7794994840223781	0.6076194455911538	0.43568554141404237	0.3608268522476016	0.05	False
1085106	0.23989543953641115	0.0575498219103679	0.8104113163672784	0.09129450323322677	0.05	False
1085912	0.02837516374099747	0.0008051499173284176	0.977362932687039	0.009944135979774185	0.05	False
1085937	0.12248519007909019	0.015002621788710853	0.9025147742809574	0.044545679908537104	0.05	False
1086882	-1.3175647833062063	1.7359769582087303	0.18764938110261697	0.7266528636205314	0.05	False
1087716	-0.010552008224430582	0.00011134487756845063	0.9915808717903518	0.0036718596331639713	0.05	False
1088555	0.4107655978741487	0.16872837639690683	0.6812444212122282	0.16669704118747058	0.05	False
1088886	0.9276805183249878	0.8605911440797179	0.35357331699389627	0.45152051718714625	0.05	False
1089244	0.4283219725824625	0.18345971219693177	0.6684167238893108	0.17495269252792658	0.05	False
1089610	-0.2438881374567523	0.05948142359212371	0.8073174567571983	0.09295565659455166	0.05	False
1092371	-1.4544671773455196	2.1154747699754433	0.14581682703474852	0.8361923562192624	0.05	False
1094235	-1.1904567178049335	1.417187196966895	0.23386693200289044	0.6310311816279591	0.05	False
1094363	1.476578007236238	2.1802826114537397	0.1397887906229811	0.8545276523797793	0.05	False
1094539	1.208440538823705	1.4603285358725264	0.2268778544973976	0.6442078934449598	0.05	False
1094708	0.47854047902867003	0.22900099006898897	0.6322655706422278	0.19910046659291705	0.05	False
1095509	1.4567586328209159	2.122145714298264	0.145183018507812	0.8380841783993244	0.05	False
1095591	0.9609405091274319	0.923406662082088	0.3365820810298892	0.47290900873152286	0.05	False
1096096	1.8417847242559995	3.392170970502748	0.06550664537438511	1.183714640419944	0.05	False
1096382	0.10899719512137492	0.011880388544327075	0.9132047150502673	0.03943185483070006	0.05	False
1096576	-1.2609296150260692	1.589943494049791	0.20733420712809048	0.6833290397228549	0.05	False
1097936	0.35743445556798886	0.12775939002718462	0.7207665862651963	0.14220535484947622	0.05	False
1098032	0.7519281608899466	0.5653959591393375	0.4520942619071111	0.3447710051043762	0.05	False
1098132	1.4037484846771666	1.9705098082334416	0.16039375909666542	0.7948125340731153	0.05	False
1098146	0.47889583236992583	0.2293412182612841	0.6320127359893974	0.19927416995466263	0.05	False
1098188	-0.2899277517291934	0.08405810122274479	0.7718715102138085	0.1124549885884179	0.05	False
1098266	0.16554338416210362	0.027404612039841823	0.8685163052348335	0.06122202384089734	0.05	False
1098582	0.23088005885683058	0.05330560157773355	0.8174079829651625	0.08756112519943177	0.05	False
1099945	-1.4134729627730767	1.9979058164904993	0.15751670565013232	0.8026733797351624	0.05	False
1100230	-0.21573694079456207	0.04654242762339638	0.829192804601728	0.08134447519289337	0.05	False
1103505	0.8396847438572824	0.70507046906667	0.4010851701413094	0.39676339547251016	0.05	False
1103778	-0.44312544193653985	0.19636015729145376	0.6576750036816363	0.18198866410003928	0.05	False
1104179	-0.36905865392410536	0.13620429003627257	0.7120840062535176	0.14746876858190294	0.05	False
1104697	-1.130226499998095	1.277411941297944	0.258380796139442	0.5877397679238549	0.05	False
1105130	-0.6898363833480817	0.47587423579076155	0.4902970856663883	0.30954068819940117	0.05	False
1105383	1.3078525930337723	1.710478405105162	0.19092331164995813	0.719141041209055	0.05	False
1105392	1.7113838733778817	2.9288347620578814	0.08701027221238544	1.0604294726479488	0.05	False
1106298	0.39150917811512925	0.153279436548384	0.6954209058466841	0.1577522576312166	0.05	False
1107128	-0.19585475399692845	0.03835908466319736	0.8447238523939209	0.07328524250871757	0.05	False
1107892	-0.7181431520835189	0.5157295868844521	0.4726690254182918	0.3254428566153672	0.05	False
1109597	-0.7764015882968057	0.6027994263098027	0.4375119071468989	0.3590101228980702	0.05	False
1112877	-1.795318397890128	3.2231681498027758	0.07260298541898835	1.1390455208379848	0.05	False
1113398	0.43549260226241515	0.1896538066252901	0.6632049075303889	0.17835226878847937	0.05	False
1114748	-1.9267822741982377	3.712489932164533	0.05400676944016536	1.2675518004316622	0.05	False
1115321	1.3001865297847086	1.690485012233603	0.19353704622903978	0.7132358914569574	0.05	False
1116695	-0.4351467950338041	0.18935273322819152	0.6634558788078995	0.17818795332312198	0.05	False
1116988	-0.9564885108684318	0.9148702714233101	0.3388254861781739	0.47002392983408975	0.05	False
1117387	-0.1179856597852989	0.013920615914972298	0.906079020347423	0.042833925276457394	0.05	False
1117590	-0.09962636657432777	0.009925412916802333	0.9206409604609299	0.035909706710753	0.05	False
1118106	-0.013060152086971305	0.00017056757253482095	0.989579802513542	0.0045491773102533375	0.05	False
1118473	-1.4773789042026009	2.182648426582878	0.13957409779335717	0.8551951707469787	0.05	False
1119994	-0.7130258115110805	0.5084058078810348	0.4758297851632335	0.3225483762391298	0.05	False
1120112	0.05398361740059973	0.002914230947654334	0.9569482166278723	0.019111562579727737	0.05	False
1120217	0.05398361740059973	0.002914230947654334	0.9569482166278723	0.019111562579727737	0.05	False
1122077	-1.4848045710798894	2.2046446142997342	0.1375956006898411	0.8613954514687442	0.05	False
1122090	-0.32602335690392975	0.10629122924690716	0.7444066835178255	0.12818973629102748	0.05	False
1122121	0.314874039508061	0.09914566075612395	0.752857293209268	0.12328733806933027	0.05	False
1122281	1.460198572208995	2.1321798702811874	0.14423550763081494	0.8409278126412465	0.05	False
1123538	0.7330790665053122	0.5374049177482999	0.463510206953198	0.33394069782014646	0.05	False
1124227	-0.6176338226887222	0.381471538929084	0.5368167439609233	0.2701739464597336	0.05	False
1124347	-0.47077845341016533	0.22163235219526722	0.6377989528068118	0.1953161981545154	0.05	False
1125104	0.6619538102190448	0.4381828468635111	0.5080008242405749	0.2941355830648149	0.05	False
1126418	-1.285636046877821	1.6528600450316306	0.19857011028418048	0.7020861229885396	0.05	False
1126879	-0.5860648397210372	0.343471996357245	0.5578319430471146	0.25349662041795284	0.05	False
1128081	-0.8993736906661968	0.8088730354625357	0.36845364797852	0.43361713926577017	0.05	False
1129438	-0.3544270187868544	0.12561851164613724	0.7230188889799396	0.14085035654696526	0.05	False
1130643	-1.821801264234264	3.3189598463655625	0.06848514587022403	1.164403614874709	0.05	False
1130888	-0.48014663687026393	0.2305407928978251	0.6311231283477189	0.19988590423381206	0.05	False
1131226	1.7831793103105285	3.179728452719532	0.07455711927975928	1.1275108804968008	0.05	False
1131232	0.954605774229547	0.9112721841923928	0.33977709601932105	0.4688058997685485	0.05	False
1131873	-0.35360825853329675	0.12503880050295083	0.7236324843404844	0.14048194560829577	0.05	False
1133120	-0.4237361470570727	0.17955232232277313	0.6717582502235677	0.17278699105844514	0.05	False
1133484	0.27872236916247134	0.07768615907154096	0.7804578944285302	0.10765052208344328	0.05	False
1135143	-1.3250007324636193	1.7556269410291276	0.1851709083748443	0.7324272429494034	0.05	False
1135145	-0.05670216279334221	0.0032151352654426818	0.9547824511296835	0.0200955719103417	0.05	False
1135689	0.7940171750027251	0.6304632741993081	0.42718543281132726	0.36938356533699856	0.05	False
1137293	0.47926049850081853	0.22969062542325308	0.6317533199963751	0.1994524670933393	0.05	False
1137348	0.297065256149216	0.0882477664109993	0.7664166892243856	0.11553504678031845	0.05	False
1138454	0.4681360300863271	0.21915134266498654	0.6396873148158986	0.19403226138198462	0.05	False
1138701	-0.5346503765695393	0.2858510251659502	0.5928916416593111	0.22702467211552863	0.05	False
1140126	0.38529320833687053	0.1484508563905191	0.700020192830537	0.15488943211661424	0.05	False
1140553	0.10478312716231489	0.010979503737913851	0.9165478989115949	0.0378448338229629	0.05	False
1142193	0.13315331375112532	0.01772980496290562	0.8940721322093602	0.04862744165512307	0.05	False
1144752	-0.11327499520782225	0.012831224539332154	0.9098125405630141	0.04104808128955253	0.05	False
1146185	-1.6894697958369431	2.8543081910453223	0.09112943536030349	1.0403413206149512	0.05	False
1148683	-1.0020399983530879	1.0040841582994564	0.3163242750869282	0.49986747854976205	0.05	False
1150885	-1.510065811154673	2.2802987540182205	0.1310266322496203	0.8826404214167234	0.05	False
1151986	0.26349409358654363	0.06942913735499422	0.7921697753918854	0.10118173177637624	0.05	False
1152018	-0.6472584341572775	0.4189434805877307	0.517464698194514	0.2861192727353357	0.05	False
1153474	-0.5119061023734987	0.2620478576472269	0.6087167271021301	0.21558476397996196	0.05	False
1154356	0.4618551311206839	0.2133101621425041	0.6441852121643095	0.19098924901206416	0.05	False
1154733	-0.5016226457724128	0.25162527875171553	0.6159329866899192	0.2104665363647158	0.05	False
1154930	-1.1456543739676008	1.3125239445910954	0.2519381894458127	0.5987059960251665	0.05	False
1155649	-0.16286371102786812	0.026524588369768932	0.8706257436876346	0.06016849525789324	0.05	False
1157132	-0.16474598699980866	0.027141240232541126	0.8691439191007928	0.06090830399303831	0.05	False
1158149	-1.1127944104402399	1.238311399907041	0.2657967365707886	0.5754503555904246	0.05	False
1158916	-0.09489799013824642	0.009005628532278714	0.9243958529534896	0.03414201153072102	0.05	False
1159370	0.37569654934782726	0.1411478971918644	0.7071425035006852	0.1504930582714307	0.05	False
1159522	1.8965458867018816	3.5968863003658265	0.05788789832791663	1.2374122175977738	0.05	False
1159936	-0.9630937793744009	0.9275496278696672	0.33550046324244265	0.47430687584223885	0.05	False
1160161	1.356280274317277	1.8394961825021483	0.17501000921603538	0.7569371123252249	0.05	False
1160760	0.8535599009666567	0.7285645045382088	0.3933488845107842	0.40522207709901437	0.05	False
1161075	1.9069470061776257	3.6364468843698097	0.056527450254692635	1.2477406035243301	0.05	False
1161250	-0.41942749529100715	0.17591942380608783	0.6749037331598888	0.1707581695971563	0.05	False
1161781	0.4441491640490207	0.1972684799254439	0.656934743309745	0.18247776899128143	0.05	False
1163273	0.40206689709762405	0.1616577897417114	0.6876347940303345	0.16264215631152748	0.05	False
1163399	0.609449835282108	0.3714291017253886	0.5422263139706434	0.26581941015106064	0.05	False
1163828	-0.6085713911844162	0.3703591381681357	0.5428085721377082	0.2653533024958879	0.05	False
1166070	0.20587999521544298	0.042386572429910827	0.8368846522075859	0.07733439668042782	0.05	False
1166198	-0.9239855913990985	0.8537493731131418	0.3554938176704553	0.4491679476063758	0.05	False
1167277	0.17240930403819663	0.029724968118935324	0.8631157581410073	0.06393095428421762	0.05	False
1167937	-0.7400691293594667	0.5477023162308791	0.45925804918878044	0.33794322329077225	0.05	False
1168520	0.055242952489215125	0.0030517837997256795	0.9559449100228206	0.01956713488130222	0.05	False
1170603	-0.923827314484652	0.8534569069879242	0.35557623149548734	0.44906727716006406	0.05	False
1172084	0.29977352099309923	0.08986416388860011	0.7643499141568576	0.11670777886186848	0.05	False
1173228	-0.640632357075968	0.41040981693271056	0.5217615717462774	0.28252791027434354	0.05	False
1173777	0.8370303886723873	0.7006198715610478	0.40257548678905897	0.39515267325352427	0.05	False
1174378	-0.32508202046889273	0.10567832003213759	0.7451189961767608	0.12777436449185073	0.05	False
1174538	0.690251973828349	0.47644778737393184	0.49003574402757566	0.3097722406495053	0.05	False
1174548	0.690251973828349	0.47644778737393184	0.49003574402757566	0.3097722406495053	0.05	False
1174994	0.24821351462917907	0.06160994884456969	0.8039692103287475	0.09476058314255802	0.05	False
1175088	-0.797865390522252	0.6365891813932257	0.4249486094930245	0.3716635875098788	0.05	False
1175714	-0.3735223980487462	0.139518981844086	0.7087596783880816	0.1495009975990881	0.05	False
1177417	0.6545307837284015	0.4284105468481154	0.5127699010364537	0.29007747529388284	0.05	False
1180153	-1.0914786157655838	1.1913255686735549	0.2750623363806898	0.5605688724305746	0.05	False
1180751	-1.1663769785405316	1.3604352560693396	0.24346206216758526	0.6135687037508653	0.05	False
1181874	-0.6778268994151794	0.4594493055707957	0.4978814534356997	0.30287405131151407	0.05	False
1182186	-1.6627894215011563	2.76486866025615	0.0963545948965212	1.0161275701561947	0.05	False
1183764	-0.520511127245225	0.2709318335860948	0.6027073744120909	0.2198934946995263	0.05	False
1184565	-0.033224950537604034	0.0011038973382262345	0.9734952014517269	0.011666184861127075	0.05	False
1186158	-0.015921188132837303	0.00025348423156119936	0.9872972664585468	0.0055520654204951865	0.05	False
1186438	0.6753581217154195	0.45610859256697944	0.49944826541225573	0.3015094908406012	0.05	False
1187932	0.6394692225599232	0.40892088660139264	0.5225177294189078	0.28189896902902756	0.05	False
1188155	0.5613976403654006	0.3151673106078397	0.5745264922607319	0.2406899405572826	0.05	False
1188360	-0.4339719854499479	0.1883316841553698	0.6643087845383082	0.17763000459399358	0.05	False
1189473	0.06536983547163873	0.004273215389589117	0.9478795405006574	0.023246850657595027	0.05	False
1189747	0.832003792378557	0.692230310532301	0.40540680390244177	0.39210896686035135	0.05	False
1189938	0.09839252634153739	0.00968108923987013	0.9216206090006367	0.03544782225074542	0.05	False
1190026	0.08824588695019697	0.007787336563626944	0.929681247035253	0.03166592927688268	0.05	False
1191642	-0.3163529797844957	0.10007920781852957	0.7517346022750925	0.12393545875846834	0.05	False
1195295	0.04042774997003478	0.0016344029676396473	0.9677521070520833	0.014235874434120553	0.05	False
1195365	0.6232517446186244	0.38844273717015904	0.5331191029681094	0.2731757553572393	0.05	False
1195519	-0.8995861426754769	0.8092552280937434	0.36834053436862635	0.43375048618453765	0.05	False
1195974	1.1631174330292724	1.3528421630166039	0.24478185997739466	0.6112207695478125	0.05	False
1196345	-0.7683217796251296	0.5903183570463262	0.4422960384256076	0.35428695051871484	0.05	False
1197911	0.28808154834824445	0.0829909784987219	0.7732843164673443	0.1116607979698377	0.05	False
1199318	0.6817713392881367	0.4648121590747396	0.4953835497921869	0.3050584191330995	0.05	False
1199943	-0.4127745770141334	0.17038285142919674	0.6797717794460656	0.16763686900457647	0.05	False
1199991	0.6848342497918289	0.4689979496879372	0.4934485200570329	0.3067581492179726	0.05	False
1200008	0.6848342497918289	0.4689979496879372	0.4934485200570329	0.3067581492179726	0.05	False
1202216	0.02680699072293266	0.0007186147516193977	0.9786136774324052	0.00938871868857795	0.05	False
1203495	0.004202445244200292	1.766054603050165e-05	0.9966469436915036	0.0014586607069715807	0.05	False
1204027	0.5069664888501336	0.25701502081703265	0.6121783319794488	0.21312204629748155	0.05	False
1205018	-0.9617195954370631	0.9249045802476283	0.3361904763951886	0.4734145934176658	0.05	False
1206156	-0.04232920392534965	0.001791761504953836	0.9662362647780169	0.01491666660377388	0.05	False
1206562	0.22346223088044295	0.04993536863006439	0.8231757753050974	0.08450741862235221	0.05	False
1207022	-0.4347721371468005	0.18902681123919632	0.6637278312164135	0.1780099712832297	0.05	False
1207728	0.22727013224986367	0.051651713012870526	0.8202136964679484	0.08607298285298794	0.05	False
1207766	0.0959153180724939	0.009199748240947676	0.9235878286097751	0.03452179901432627	0.05	False
1208425	-0.5282880406485464	0.2790882538922802	0.5972994309554198	0.22380789900320233	0.05	False
1209613	-1.6873550865721305	2.8471671881808422	0.09153509453059094	1.038412365618357	0.05	False
1210565	-0.688667624463726	0.4742630969845115	0.4910324544627991	0.3088898025240712	0.05	False
1212257	0.8579147041693684	0.736017639630015	0.3909395641716329	0.4078903755336433	0.05	False
1212612	-0.07306879079400998	0.005339048188098797	0.9417513765892519	0.026063736301568663	0.05	False
1213649	-0.24361748092846883	0.05934947701393287	0.8075270883189949	0.09284290043940346	0.05	False
1214366	-1.0226248748004256	1.0457616345605862	0.30648524382350395	0.5135904303798162	0.05	False
1214532	-0.7508591299009441	0.5637894329556028	0.45273743914014375	0.34415359002063356	0.05	False
1215316	-0.19200810159274598	0.03686711107725026	0.8477358593497955	0.0717394457345688	0.05	False
1215752	0.2932249783232778	0.08598088791268675	0.7693501928366534	0.1138759330231886	0.05	False
1216015	0.3335383522024889	0.11124783238995153	0.7387279442868144	0.13151547236114047	0.05	False
1216541	1.3388379790819946	1.7924871342323596	0.18062342387133934	0.7432259295573235	0.05	False
1217646	-0.1048328642944683	0.010989929436182405	0.9165084317857131	0.03786353521768022	0.05	False
1218491	1.3019808237114654	1.695154065312386	0.19292294103374497	0.7146161260525046	0.05	False
1218985	0.4010579100743931	0.16084744723324	0.6883774883816511	0.1621733405982344	0.05	False
1219676	-0.7652030368018643	0.5855356875307953	0.4441506516396815	0.35246969637544007	0.05	False
1220068	-0.36540306905270736	0.13351940287313763	0.7148105506341461	0.14580904591405117	0.05	False
1221439	0.8157964094548146	0.6655237816793674	0.41461658717500194	0.38235332748461914	0.05	False
1222404	1.1696355207034999	1.3680472512913473	0.2421476764586249	0.6159196938940849	0.05	False
1222749	-0.7621237754562327	0.5808326491156621	0.4459861340284582	0.3506786435491548	0.05	False
1223655	1.2241553749953888	1.4985563821301011	0.22089361977313138	0.655816827982521	0.05	False
1224121	0.007013455500894079	4.918855806302142e-05	0.9944041180135573	0.002437085867959085	0.05	False
1224472	-0.6824179892378789	0.4656943120354698	0.49497468391048327	0.3054170130242956	0.05	False
1224873	0.25003983264162505	0.06251991790745186	0.8025565447624871	0.09552435928045598	0.05	False
1225844	-0.6438223123242608	0.414507169846558	0.5196906634293652	0.2842550854814124	0.05	False
1227262	-0.008980166644297932	8.064339295936118e-05	0.9928349599833969	0.003122938740832631	0.05	False
1227331	-0.5516433894459906	0.3043104291194608	0.5811927027155641	0.2356798472134154	0.05	False
1229990	-0.057904738404876636	0.0033529587297371952	0.9538245087562323	0.020531522454847784	0.05	False
1230919	-0.04164246687926256	0.0017340950477904794	0.9667837189120453	0.014670671924084647	0.05	False
1231757	-0.3971457932646985	0.15772478110784666	0.6912599526536491	0.16035860273759836	0.05	False
1233518	-0.2210220950349249	0.04885076649362737	0.8250752290348272	0.08350645137105776	0.05	False
1233879	-0.7661472868959777	0.5869816652180675	0.4435886692768659	0.35301955570001964	0.05	False
1235537	-0.5025152395177964	0.2525215659476283	0.615305135263763	0.2109094603265515	0.05	False
1236105	-0.40986622300031145	0.16799032075654102	0.681904084136337	0.1662767084224106	0.05	False
1236375	-0.31120210118824115	0.09684674778397628	0.7556469857771795	0.12168104568226264	0.05	False
1240675	-0.6964687095593515	0.4850686633952683	0.4861353464286594	0.31324280064765725	0.05	False
1241365	-0.16120937095095209	0.025988461282401676	0.8719285007035387	0.059519126332364794	0.05	False
1242377	0.5981044244390799	0.35772890253360295	0.5497702582493906	0.2598187585404805	0.05	False
1242463	0.8734733624824461	0.7629557149663907	0.3824051191641028	0.4174763025626717	0.05	False
1242895	0.9997774140142246	0.9995548775729702	0.31741823843572914	0.49836812287282006	0.05	False
1243076	-0.07831244029609427	0.00613283830512933	0.9375795219298007	0.027991886831541718	0.05	False
1243213	-0.02502556917562556	0.0006262791125640202	0.9800345687399753	0.008758605176650397	0.05	False
1243790	1.0592839015574667	1.1220823840988088	0.2894705042747884	0.5383956823106681	0.05	False
1243851	-0.08607421503912388	0.007408770494601339	0.931407420954504	0.03086030616412877	0.05	False
1244100	-0.4460111136629428	0.1989259135108585	0.655589218022681	0.18336819755388545	0.05	False
1244180	-0.4460111136629428	0.1989259135108585	0.655589218022681	0.18336819755388545	0.05	False
1244578	0.4421663934652873	0.19551111951009925	0.6583688028455523	0.1815307565822842	0.05	False
1245066	1.1200679788196213	1.2545522771770716	0.26268479481003704	0.580565065094448	0.05	False
1245174	0.7447268165991455	0.5546180313618974	0.45643688427135976	0.3406192678728478	0.05	False
1245658	0.041533628533132805	0.0017250422991282634	0.9668704842823449	0.01463169730131657	0.05	False
1246890	0.08613116779582565	0.007418578065872674	0.9313621473624853	0.030881416742192684	0.05	False
1247266	0.611109252103519	0.3734545180065223	0.5411272550984434	0.26670059129240326	0.05	False
1249553	0.20605870748886512	0.04246019093198168	0.8367450532028711	0.07740684649100592	0.05	False
1250137	-0.5878198977694626	0.3455322322137015	0.5566531868368023	0.2544153002546101	0.05	False
1250220	0.08918521374521712	0.007954002350780065	0.9289347162693817	0.03201480630799098	0.05	False
1250960	-0.8689142666948909	0.75501200286592	0.38489402556852015	0.41465883009211113	0.05	False
1252952	0.01905147551952174	0.00036295871947093615	0.9848000413209447	0.006651941854301152	0.05	False
1254108	-0.9172776586343735	0.8413983030297583	0.35899716148440586	0.44490898528388945	0.05	False
1256290	0.1030483766071179	0.010618967921362403	0.9179245763081969	0.03719300228335817	0.05	False
1257277	0.07144628491410523	0.005104571628027501	0.943042573667767	0.02546870059074717	0.05	False
1259457	0.4200260816385129	0.1764219092566027	0.6744664005028792	0.17103968044671106	0.05	False
1261039	-0.5782333758303023	0.33435383692410764	0.563106568210824	0.24940940691386523	0.05	False
1261189	-0.07029975296807077	0.004942055267371775	0.9439550791253255	0.025048672388562284	0.05	False
1263487	-0.5276162123317752	0.2783788675153289	0.5977657381984818	0.22346898079516114	0.05	False
1263946	-0.5612807363317894	0.31503606497715575	0.5746061716682482	0.24062971369549835	0.05	False
1264013	1.1384470257942922	1.29606163053987	0.25493386716827937	0.5935724660321814	0.05	False
1264106	-0.5760700474164846	0.3318566995304308	0.5645678360416795	0.24828386764767219	0.05	False
1265279	0.8509674564122272	0.7241456118726958	0.3947874309055883	0.40363668268740704	0.05	False
1265747	0.4198773373847725	0.17629697844932607	0.6745750641538812	0.17096971666079033	0.05	False
1265893	0.17675202351949254	0.031241277818235245	0.8597031752797929	0.06565146920923087	0.05	False
1266516	-1.324301455444585	1.7537743448926464	0.1854029473545974	0.731883366148029	0.05	False
1267661	0.07358332074756105	0.005414505092238449	0.9413419432708149	0.026252590068751854	0.05	False
1267742	0.5765120738149687	0.33236617125443596	0.564269111299694	0.24851372282806156	0.05	False
1268761	-0.09920433275586954	0.00984149963753729	0.9209760347894804	0.03575167066536678	0.05	False
1269383	0.5725453261657052	0.32780815051419376	0.5669525877090671	0.24645325813932517	0.05	False
1271932	-0.3963908887352575	0.1571257366723273	0.6918166865377418	0.16000896706310608	0.05	False
1272757	-0.6509211889966279	0.42369839428478373	0.5150973626384654	0.28811067375462496	0.05	False
1273195	0.7274731858694732	0.5292172361590811	0.46693613564659875	0.3307425152217947	0.05	False
1273585	-0.5940811331096004	0.3529323927167868	0.5524578491555345	0.257700851719743	0.05	False
1273753	-0.2622066441634285	0.06875232424344681	0.7931621312526872	0.1006380289354589	0.05	False
1275105	0.08059594355182075	0.006495706117008276	0.9357632922886601	0.028833995122847088	0.05	False
1275297	0.5643881465942436	0.31853398001608546	0.5724900040310607	0.24223209192615502	0.05	False
1275303	0.5643881465942436	0.31853398001608546	0.5724900040310607	0.24223209192615502	0.05	False
1276655	-0.2784267909027726	0.07752147789241626	0.7806847560842888	0.10752430073408414	0.05	False
1280755	-0.6488976442097681	0.42106815266098685	0.5164045375368571	0.2870099503355927	0.05	False
1281274	-0.4220395310083966	0.17811736573378734	0.6729961635914412	0.17198741146074276	0.05	False
1281390	-1.2673431886493747	1.6061587578159644	0.20503260404168977	0.688177072458879	0.05	False
1282726	0.8543794993893052	0.7299643289767198	0.3928947511018329	0.4057237731294944	0.05	False
1282925	-0.2154229136483871	0.04640703172476044	0.8294376068478386	0.08121627753694606	0.05	False
1284585	0.1997941944614821	0.03991772014051253	0.8416415419377319	0.07487283665389301	0.05	False
1285371	0.24256925594493123	0.05883984392967755	0.8083391001677989	0.09240641343649014	0.05	False
1285910	-1.31065610239325	1.7178194187406652	0.1899739757743859	0.7213058882665295	0.05	False
1286382	0.3929738944684317	0.15442848173368606	0.6943387627014634	0.1584285888015851	0.05	False
1286553	-0.913864453172561	0.835148238772384	0.3607880739683411	0.4427478267158595	0.05	False
1286797	0.7252749935606665	0.5260238162844248	0.4682833435592998	0.32949128942896594	0.05	False
1287428	0.7846126672438489	0.6156170375995068	0.4326807008147042	0.3638324755352722	0.05	False
1287955	1.8346753337437394	3.3660335802477013	0.06655380916262854	1.1768270829245726	0.05	False
1288750	0.5856006203882421	0.3429280865990941	0.5581439313786498	0.2532537929206225	0.05	False
1289972	0.09848976158531095	0.009700233137131392	0.9215434015044206	0.035484206196391845	0.05	False
1291321	0.06449406131206788	0.00415948394452477	0.948576835655369	0.02292748507091105	0.05	False
1291613	0.47158812804034966	0.22239536250860123	0.637220802283796	0.19571005495251653	0.05	False
1292686	0.3679665563320495	0.13539938657886735	0.7128981715046894	0.14697249919701447	0.05	False
1293242	-0.2236970898773087	0.050040388019576734	0.8229930105136274	0.08460385313311632	0.05	False
1294622	-1.096960755922366	1.2033229000337686	0.27265854772722486	0.564380882820081	0.05	False
1294799	0.49593387348389534	0.2459504068687403	0.6199410662607809	0.20764959407312944	0.05	False
1296379	-0.6935323086766114	0.48098706317831064	0.4879755574483502	0.3116019311349092	0.05	False
1296730	0.43326821976697244	0.18772135026004153	0.6648199231953897	0.17729597417555554	0.05	False
1297721	-0.3289730211834793	0.10822324866658593	0.7421760800725331	0.12949304683432422	0.05	False
1299365	0.3167479713602238	0.10032927736081716	0.7514348456256018	0.12410866965055382	0.05	False
1299440	0.7240232220400347	0.5242096260532333	0.4690514785563662	0.3287794907047776	0.05	False
1300999	-0.024055487696663554	0.0005786664883243316	0.9808083487096736	0.008415846064739826	0.05	False
1302780	-0.2713127355508291	0.07361060047207411	0.7861505121490743	0.10449429831423773	0.05	False
1302800	0.11136922493248738	0.012403104262062968	0.9113235631636609	0.04032740047197115	0.05	False
1304182	0.6478544027662174	0.41971532718357224	0.5170791246401394	0.2864429950776667	0.05	False
1304271	-0.7899284168605797	0.6239869037638618	0.4295695746038366	0.3669664862693849	0.05	False
1304409	-0.2504774216729646	0.06273893876793613	0.8022181632023446	0.09570750928375087	0.05	False
1304621	0.7259223947816354	0.5269633232455045	0.46788634679350427	0.3298596275984885	0.05	False
1304794	-0.32965952916962055	0.1086754051723359	0.7416572367866603	0.12979676125109904	0.05	False
1305658	-0.31517093791376066	0.09933272010543957	0.7526318701113067	0.12341739547612532	0.05	False
1305868	0.7543489780853756	0.5690423807384505	0.4506396998604141	0.34617055102578875	0.05	False
1306878	-0.9553978714277797	0.9127850927287322	0.33937653003268453	0.4693181951053713	0.05	False
1308268	-0.486961943494557	0.23713193441199615	0.6262853004164999	0.20322778153343407	0.05	False
1308436	0.8856111470909677	0.7843071038517796	0.37582710270048225	0.4250119040416712	0.05	False
1308776	0.1435211615747223	0.020598323819757545	0.8858785997338758	0.05262578948779144	0.05	False
1308903	0.6741052055905007	0.4544178282042112	0.5002444302253216	0.30081773814577295	0.05	False
1309035	0.14155042453618313	0.020036522686373678	0.8874351279936129	0.05186338428315579	0.05	False
1311121	-0.06171963715596986	0.0038093136106645757	0.9507861015921368	0.02191717533043554	0.05	False
1312856	-0.13069259075647235	0.017080553278638763	0.8960184937903817	0.04768302642244608	0.05	False
1314324	-0.2724984285543574	0.07425539356459424	0.785238799405718	0.10499824963303354	0.05	False
1314552	0.2753439306661201	0.07581428015466916	0.7830520165017414	0.10620938771301637	0.05	False
1314767	0.3619558126012135	0.13101201027580478	0.7173850511299429	0.1442476773943962	0.05	False
1314850	-0.6720008459328464	0.4515851369344611	0.5015831577828649	0.2996570547227281	0.05	False
1315700	0.9275080165490861	0.8602711207628198	0.35366283149325706	0.45141058034804815	0.05	False
1315937	0.9275080165490857	0.860271120762819	0.3536628314932573	0.4514105803480478	0.05	False
1316357	0.15567962326563872	0.024236145100131203	0.8762855595964338	0.05735434503308976	0.05	False
1317570	-0.22632076203041443	0.051221087326027474	0.8209519515187419	0.0856822604212624	0.05	False
1318709	-0.01637046077251661	0.0002679919859045051	0.9869388454797752	0.005709757050232654	0.05	False
1318929	0.33324463132617105	0.11105198430771566	0.7389496306527369	0.13138516360124805	0.05	False
1320677	-0.2782779977687811	0.07743864404220173	0.7807989645697063	0.10746077126600741	0.05	False
1322002	0.4516829433258135	0.20401748129147004	0.6514974076458124	0.18608730803636764	0.05	False
1322225	-1.2677747983957581	1.607252939447405	0.2048783844408506	0.6885038591354393	0.05	False
1322899	0.6327379651281025	0.40035733251445194	0.5269047731843262	0.2782678671736067	0.05	False
1323460	-0.5706573915363728	0.32564985851509715	0.568231906745365	0.24547438389291276	0.05	False
1327056	0.6454621567594577	0.41662139580857077	0.5186277345863464	0.2851442622374376	0.05	False
1327807	-0.80152995888773	0.6424502749945662	0.42282490744135404	0.37383943752892645	0.05	False
1330002	-1.189345860282166	1.4145435753703257	0.2343035958493369	0.6302210462492115	0.05	False
1330466	0.09208280127198942	0.008479242290096696	0.9266322529869377	0.03309258752324189	0.05	False
1331369	0.9067185729977789	0.8221385706191285	0.3645556391584531	0.4382361794572832	0.05	False
1331788	0.5755867636861265	0.3313001225306688	0.5648945298542225	0.24803263072592915	0.05	False
1332259	0.3131138609307175	0.09804028990694072	0.7541941587148835	0.12251683555770873	0.05	False
1333005	-0.060198312509628135	0.003623836829006851	0.9519976897015529	0.021364105555740576	0.05	False
1333331	0.2883304323244942	0.08313443820442971	0.7730938141940895	0.11176780166426752	0.05	False
1336880	0.24965135028421628	0.06232579669873246	0.8028569838376008	0.09536181046462905	0.05	False
1337078	1.051769671678837	1.1062194422634084	0.2929052368073407	0.5332728635652444	0.05	False
1337142	-2.026345815265068	4.106077363042253	0.04272935938642508	1.369273618229519	0.05	True
1337511	-0.7556325038663434	0.5709804808993195	0.44986956226446095	0.3469133897812357	0.05	False
1338219	0.6955286275967947	0.4837600718066807	0.4867240769857355	0.3127171697963263	0.05	False
1338632	-0.8842442215766199	0.7818878433916424	0.3765643913528264	0.4241607500924166	0.05	False
1339194	0.3996516441893356	0.1597214367032393	0.6894131127376233	0.16152046050533514	0.05	False
1339719	0.3229092834696694	0.10427040535089531	0.7467639454434374	0.1268166584157232	0.05	False
1340232	-0.7212505964655924	0.5202024229019728	0.4707553469217767	0.32720473849040516	0.05	False
1341161	0.3000430953576643	0.09002585907180845	0.764144283745967	0.1168246313215279	0.05	False
1344243	-0.051521372394018966	0.0026544518133631797	0.9589100717582012	0.018222119805834627	0.05	False
1347920	-0.6279902976179306	0.394371813902257	0.5300102959360472	0.27571569374868293	0.05	False
1348388	1.021696648746976	1.0438640420608019	0.30692449773532526	0.5129684461831503	0.05	False
1348787	-0.25937821186494087	0.06727705679025416	0.7953434390227689	0.0994452971741804	0.05	False
1349788	-0.8652019137262247	0.7485743515155215	0.38692797520779953	0.41236986929876474	0.05	False
1350104	-0.23139301089452366	0.053542725490833144	0.8170094943473976	0.08777289656583964	0.05	False
1350748	-0.34312352885942543	0.11773375605694496	0.7315055309687128	0.13578238579279145	0.05	False
1351604	-0.2791467823668889	0.07792292610578723	0.7801321823126651	0.10783180604618454	0.05	False
1351702	0.614202255595058	0.377244410778057	0.5390816830420515	0.26834542441122233	0.05	False
1353159	-0.6542116106605598	0.42799283152308387	0.5129754822799226	0.289903391545091	0.05	False
1353240	0.6646705745881941	0.4417869727234001	0.5062612184248454	0.29562533998265916	0.05	False
1354533	-0.8371099785824663	0.7007531162423372	0.4025307519440592	0.39520093544655555	0.05	False
1355331	1.009114371699753	1.0183118151709873	0.312919786274401	0.5045669750509647	0.05	False
1356749	-0.4562431960244031	0.20815785391856192	0.6482151064402426	0.18828085209555345	0.05	False
1359231	-0.3278546269509366	0.1074886564131378	0.7430215816174199	0.12899857164826045	0.05	False
1360718	-0.4743543170593297	0.22501201811282306	0.6352472638741021	0.19705719685915668	0.05	False
1361787	1.1802643226589462	1.393023871341581	0.2378951032477148	0.623614497241353	0.05	False
1363226	-1.0296557197520901	1.0601909012181947	0.3031716488574985	0.5183114142551563	0.05	False
1363365	0.4377140072833084	0.19159355217201215	0.6615936142342547	0.17940869528774972	0.05	False
1363466	1.0347316371679427	1.070669560956251	0.3007942568234728	0.5217304601471701	0.05	False
1363800	0.9163493911132544	0.8396962065936321	0.35948367033324957	0.4443208328060894	0.05	False
1364075	1.4375581099280756	2.066573319419981	0.1505594738164131	0.8222919117105721	0.05	False
1364884	0.5303177295811466	0.28123689430810217	0.5958916561609433	0.22483269564356362	0.05	False
1368251	-0.18021763859657772	0.032478397261326696	0.8569817115440216	0.0670284460584387	0.05	False
1368470	-0.2305645412235434	0.05316000766962304	0.8176531174123244	0.0874309031074257	0.05	False
1368691	-0.03486250202490822	0.0012153940474367295	0.9721893814741477	0.012249126722048474	0.05	False
1370358	-0.6287182751074536	0.3952866694540917	0.5295335116270956	0.2761065502794539	0.05	False
1370468	0.29684537518186566	0.08811717676686258	0.7665845615557572	0.11543993136220221	0.05	False
1370801	3.583107603373592	12.838660097353646	0.0003395306587018476	3.4691210039935925	0.05	True
1370937	1.103906944941193	1.2186105430893979	0.26963350593065993	0.569226141303469	0.05	False
1371021	-2.3529925704404206	5.536574036547818	0.0186230061797249	1.7299502126196475	0.05	True
1371065	1.7501110495232761	3.062888685663463	0.080099153479253	1.0963720736939386	0.05	False
1371132	-1.0613504713905968	1.1264648231210421	0.28853065658703203	0.5398080359597344	0.05	False
1371778	1.7964645546679998	3.227284896178495	0.07242066505812628	1.1401374912595736	0.05	False
1371930	-0.10863750178733216	0.011802106794592598	0.9134900146493313	0.03929619555435174	0.05	False
1373678	-0.769735621639007	0.5924929272199886	0.44145673511765116	0.3551118529479634	0.05	False
1373718	0.65710685389339	0.43178941743366894	0.5111122121851036	0.29148374216892553	0.05	False
1373773	-0.35857906181859034	0.12857894357470043	0.7199100127458433	0.1427217860830926	0.05	False
1375683	-0.741113251544978	0.5492488516155698	0.4586247754542523	0.33854248786941743	0.05	False
1377118	1.0425875963936215	1.086988896153829	0.2971393363631635	0.5270398509408041	0.05	False
1378669	0.4690721824770625	0.22002871237379462	0.6390180418561568	0.19448687991991154	0.05	False
1378991	-0.36135469275708526	0.1305772139775675	0.717834312887074	0.14397578598418165	0.05	False
1381484	0.4487600140719125	0.20138555022982313	0.653604786563477	0.1846847759822298	0.05	False
1381879	0.20249875112851523	0.04100574420860835	0.8395268346427147	0.07596541751164249	0.05	False
1384660	-0.25012385822285765	0.0625619444522882	0.8024915660657715	0.09555952319766176	0.05	False
1384775	0.46139691810899935	0.21288711604048266	0.6445138622167186	0.19076773739593866	0.05	False
1385923	-0.16734884332567282	0.02800563536244059	0.867095574552077	0.06193303030586982	0.05	False
1389780	0.09588385288332542	0.009193713243751192	0.92361281901877	0.034510048047541354	0.05	False
1390615	0.83128963832716	0.6910424627901004	0.405810026680576	0.3916772267007753	0.05	False
1391199	0.5343760077332396	0.2855577176409153	0.5930814148807457	0.2268856850396739	0.05	False
1391370	0.15046223853547092	0.02263888522510495	0.8803999408187563	0.05531999531233849	0.05	False
1392222	-0.7703981894377816	0.5935133702890121	0.44106372710078756	0.35549865695230654	0.05	False
1393757	0.5038725113670752	0.25388750771136337	0.6143509684410418	0.2115834527832146	0.05	False
1397075	-0.35079141246948525	0.12305461506233653	0.725744840182933	0.13921604318219402	0.05	False
1398988	-1.1106411467818784	1.233523756924966	0.26672284417771497	0.5739397864269077	0.05	False
1399499	-0.9007346162960249	0.8113228489939472	0.3677294388150456	0.43447160101731075	0.05	False
1401585	-0.03422817399381902	0.0011715678949511487	0.9726952001010872	0.012023227205380285	0.05	False
1401595	-0.9811451131534785	0.9626457330649522	0.32652118623672444	0.48608863439751077	0.05	False
1401937	0.2819911788806301	0.07951902496648751	0.7779502741810076	0.10904816180075859	0.05	False
1402348	-0.23921443328121228	0.057223545090051564	0.8109393113793264	0.09101164605923048	0.05	False
1403025	0.7629927351581147	0.582157913904061	0.4454677284846622	0.35118375256691803	0.05	False
1404243	0.5590823683618396	0.31257309461308364	0.5761055072681907	0.23949797312488202	0.05	False
1404496	0.04920456758635088	0.002421089471359772	0.9607562712701884	0.017386772027133478	0.05	False
1405695	0.1755599333891151	0.03082129021159053	0.8606396818926523	0.06517863358497034	0.05	False
1406178	0.6393013234665337	0.40870618218606153	0.5226269276699793	0.281808217576155	0.05	False
1407706	0.20767201736453098	0.04312766679625406	0.8354850682275554	0.07806130740353463	0.05	False
1408794	-0.6847198016803208	0.4688412068131378	0.4935207511356656	0.3066945817699401	0.05	False
1409357	0.15935431055823274	0.025393796293489687	0.8733897337412468	0.05879191729872996	0.05	False
1410016	0.04593371763988885	0.002109906416221036	0.9633630797398386	0.016210001754723626	0.05	False
1412656	-0.2790046844654146	0.07784361395364556	0.7802412297814788	0.10777110427610652	0.05	False
1413714	0.19414895427482357	0.037693816446007535	0.8460592508484859	0.07259922157623966	0.05	False
1413904	0.8361718435308055	0.699183351913706	0.40305823595099477	0.3946322001989653	0.05	False
1414451	-1.0073088896257396	1.0146711991190405	0.3137863591557144	0.5033659398828181	0.05	False
1419863	-0.9523866048344092	0.9070402450680131	0.3409009503190886	0.46737178810005875	0.05	False
1420687	0.00991212053961268	9.825013359181155e-05	0.9920914015603137	0.0034483143733790352	0.05	False
1422327	-0.9533061236618661	0.9087925654112131	0.34043498972580966	0.46796580973931434	0.05	False
1424099	-0.7379184719966616	0.5445236713138879	0.46056399323552677	0.3367100180660456	0.05	False
1425485	-0.36666524263421874	0.1344434001560105	0.7138687358205885	0.14638163773312635	0.05	False
1425920	0.9580742099365747	0.9179061917455917	0.338025339163889	0.47105074277981474	0.05	False
1427989	0.8936592443959479	0.7986268450943366	0.37150423761082385	0.4300362280393386	0.05	False
1428577	-0.9203933752655322	0.8471239652326789	0.3573672292912011	0.446885274971185	0.05	False
1428807	-0.08907485441406207	0.007934329688886353	0.929022421211832	0.03197380453049926	0.05	False
1431487	-0.30702689692055013	0.09426551543266211	0.7588228995301433	0.11985957157684214	0.05	False
1431807	0.10823896591119114	0.011715673741523998	0.9138061361823063	0.039145929995384736	0.05	False
1434520	-0.11687746130279633	0.013660340960586654	0.9069571589986486	0.04241322677662607	0.05	False
1436355	0.7120020484660012	0.506946917019782	0.47646350753123823	0.3219703564836157	0.05	False
1439108	0.0035645934001369483	1.270632610829989e-05	0.9971558719835619	0.001236948958961208	0.05	False
1440854	0.8339386578723796	0.6954536850939859	0.4043155516628537	0.39327955356747196	0.05	False
1441229	0.9829936926950833	0.9662765998783158	0.3256105429174352	0.48730154156926975	0.05	False
1442269	0.20252600034417517	0.04101678081540884	0.8395055342022044	0.07597643655326179	0.05	False
1443775	-1.333414476794328	1.7779941669246913	0.18239582420136569	0.7389851086998386	0.05	False
1444216	0.7755075494720384	0.6014119592881261	0.4380398062062715	0.3584864218470137	0.05	False
1444599	0.15069867275433463	0.022710089969918038	0.8802134202664266	0.055412014206130664	0.05	False
1444670	-0.021002229645320045	0.0004410936500747601	0.9832438770691885	0.0073387493813167675	0.05	False
1447385	-0.11593139028881473	0.013440087254297487	0.9077069175695649	0.04205435481476668	0.05	False
1451225	-0.11925113560297992	0.014220833342600306	0.9050763952966472	0.04331476150695321	0.05	False
1451724	0.03395629509904581	0.0011530299768534825	0.9729120020440204	0.011926439027614828	0.05	False
1454026	-0.9190499230354447	0.8446527610314569	0.35806946039034704	0.4460327182216678	0.05	False
1454632	-0.23493686685167414	0.055195331406081266	0.814257734652946	0.08923810737022506	0.05	False
1456367	-0.157440767306209	0.02478759520996785	0.8748974864014362	0.058042831204418006	0.05	False
1456741	0.05141791699234452	0.0026438021878316315	0.9589925079616687	0.018184785700676626	0.05	False
1459264	-0.22225061792185025	0.049395337166644265	0.8241187918908954	0.08401018278797362	0.05	False
1460073	0.15917930776582423	0.02533805202080699	0.8735276060031736	0.05872336550028552	0.05	False
1460105	0.07347768256044353	0.005398969834453307	0.9414260027980892	0.026213810367889508	0.05	False
1462836	0.5398560303762254	0.291444533533576	0.5892963229264792	0.22966626879407853	0.05	False
1465333	-0.36433390547054256	0.13273919467541825	0.7156086842504629	0.1453243977033639	0.05	False
1465373	0.3116000429934548	0.09709458679352287	0.7553445015592173	0.12185492783789312	0.05	False
1465458	-0.27197109993582486	0.07396827920030243	0.7856442409361946	0.10477406868663804	0.05	False
1466683	-0.6425783999950625	0.41290700014021453	0.5204977024795057	0.2835811831614661	0.05	False
1473347	0.05878369167812856	0.003455522407309281	0.9531243981518323	0.02085041320726647	0.05	False
1474702	-1.4836379326599622	2.2011815152275265	0.13790500043062937	0.8604199860354856	0.05	False
