# Supplementary material for: Strong positive selection biases identity-by-descent-based inferences of recent demography and population structure in Plasmodium falciparum
Source: Nat Commun. 2024 Mar 20;15:2499. doi: 10.1038/s41467-024-46659-0 (PMC10954658; doi:10.1038/s41467-024-46659-0)
Supplement: Supplementary file 6 — Source Data File [file 41467_2024_46659_MOESM6_ESM.zip › Supplementary_Figure5/suppl_fig5a_popsize_esitmates.csv]

	GEN	NE	L95	U95	Group	RepeatId	Correction
0	0	995.0	915.0	1080.0	Neutral	0	orig
1	1	1005.0	940.0	1070.0	Neutral	0	orig
2	2	1015.0	965.0	1065.0	Neutral	0	orig
3	3	1025.0	990.0	1060.0	Neutral	0	orig
4	4	1035.0	1012.5	1057.5	Neutral	0	orig
5	5	1045.0	1022.5	1072.5	Neutral	0	orig
6	6	1055.0	1022.5	1092.5	Neutral	0	orig
7	7	1065.0	1022.5	1130.0	Neutral	0	orig
8	8	1077.5	1025.0	1152.5	Neutral	0	orig
9	9	1087.5	1030.0	1172.5	Neutral	0	orig
10	10	1100.0	1040.0	1187.5	Neutral	0	orig
11	11	1110.0	1050.0	1200.0	Neutral	0	orig
12	12	1125.0	1065.0	1207.5	Neutral	0	orig
13	13	1137.5	1082.5	1212.5	Neutral	0	orig
14	14	1155.0	1095.0	1215.0	Neutral	0	orig
15	15	1170.0	1122.5	1225.0	Neutral	0	orig
16	16	1190.0	1135.0	1237.5	Neutral	0	orig
17	17	1210.0	1152.5	1255.0	Neutral	0	orig
18	18	1230.0	1157.5	1272.5	Neutral	0	orig
19	19	1252.5	1165.0	1302.5	Neutral	0	orig
20	20	1275.0	1177.5	1332.5	Neutral	0	orig
21	21	1300.0	1192.5	1377.5	Neutral	0	orig
22	22	1322.5	1210.0	1422.5	Neutral	0	orig
23	23	1345.0	1222.5	1452.5	Neutral	0	orig
24	24	1370.0	1237.5	1480.0	Neutral	0	orig
25	25	1392.5	1255.0	1507.5	Neutral	0	orig
26	26	1415.0	1272.5	1532.5	Neutral	0	orig
27	27	1435.0	1290.0	1555.0	Neutral	0	orig
28	28	1455.0	1310.0	1575.0	Neutral	0	orig
29	29	1475.0	1332.5	1590.0	Neutral	0	orig
30	30	1495.0	1355.0	1605.0	Neutral	0	orig
31	31	1512.5	1377.5	1615.0	Neutral	0	orig
32	32	1530.0	1402.5	1625.0	Neutral	0	orig
33	33	1545.0	1425.0	1632.5	Neutral	0	orig
34	34	1560.0	1450.0	1647.5	Neutral	0	orig
35	35	1575.0	1475.0	1665.0	Neutral	0	orig
36	36	1590.0	1500.0	1680.0	Neutral	0	orig
37	37	1602.5	1525.0	1692.5	Neutral	0	orig
38	38	1615.0	1550.0	1705.0	Neutral	0	orig
39	39	1627.5	1567.5	1717.5	Neutral	0	orig
40	40	1640.0	1587.5	1727.5	Neutral	0	orig
41	41	1652.5	1597.5	1737.5	Neutral	0	orig
42	42	1665.0	1610.0	1745.0	Neutral	0	orig
43	43	1675.0	1622.5	1752.5	Neutral	0	orig
44	44	1687.5	1635.0	1765.0	Neutral	0	orig
45	45	1700.0	1642.5	1782.5	Neutral	0	orig
46	46	1710.0	1655.0	1802.5	Neutral	0	orig
47	47	1722.5	1662.5	1825.0	Neutral	0	orig
48	48	1735.0	1667.5	1847.5	Neutral	0	orig
49	49	1747.5	1672.5	1867.5	Neutral	0	orig
50	50	1760.0	1680.0	1890.0	Neutral	0	orig
51	51	1772.5	1687.5	1910.0	Neutral	0	orig
52	52	1785.0	1695.0	1932.5	Neutral	0	orig
53	53	1797.5	1702.5	1957.5	Neutral	0	orig
54	54	1812.5	1710.0	1982.5	Neutral	0	orig
55	55	1825.0	1717.5	2007.5	Neutral	0	orig
56	56	1840.0	1727.5	2030.0	Neutral	0	orig
57	57	1855.0	1740.0	2055.0	Neutral	0	orig
58	58	1870.0	1752.5	2080.0	Neutral	0	orig
59	59	1885.0	1762.5	2105.0	Neutral	0	orig
60	60	1902.5	1772.5	2127.5	Neutral	0	orig
61	61	1917.5	1785.0	2152.5	Neutral	0	orig
62	62	1935.0	1800.0	2177.5	Neutral	0	orig
63	63	1952.5	1812.5	2200.0	Neutral	0	orig
64	64	1972.5	1827.5	2225.0	Neutral	0	orig
65	65	1990.0	1842.5	2247.5	Neutral	0	orig
66	66	2010.0	1860.0	2272.5	Neutral	0	orig
67	67	2030.0	1877.5	2295.0	Neutral	0	orig
68	68	2050.0	1897.5	2320.0	Neutral	0	orig
69	69	2070.0	1920.0	2342.5	Neutral	0	orig
70	70	2092.5	1940.0	2367.5	Neutral	0	orig
71	71	2112.5	1962.5	2387.5	Neutral	0	orig
72	72	2137.5	1987.5	2410.0	Neutral	0	orig
73	73	2160.0	2012.5	2430.0	Neutral	0	orig
74	74	2182.5	2037.5	2452.5	Neutral	0	orig
75	75	2207.5	2060.0	2472.5	Neutral	0	orig
76	76	2232.5	2085.0	2495.0	Neutral	0	orig
77	77	2260.0	2117.5	2525.0	Neutral	0	orig
78	78	2285.0	2152.5	2525.0	Neutral	0	orig
79	79	2312.5	2190.0	2550.0	Neutral	0	orig
80	80	2340.0	2227.5	2575.0	Neutral	0	orig
81	81	2370.0	2250.0	2600.0	Neutral	0	orig
82	82	2397.5	2275.0	2625.0	Neutral	0	orig
83	83	2427.5	2300.0	2650.0	Neutral	0	orig
84	84	2460.0	2325.0	2675.0	Neutral	0	orig
85	85	2490.0	2350.0	2700.0	Neutral	0	orig
86	86	2525.0	2377.5	2725.0	Neutral	0	orig
87	87	2550.0	2405.0	2750.0	Neutral	0	orig
88	88	2600.0	2435.0	2775.0	Neutral	0	orig
89	89	2625.0	2462.5	2800.0	Neutral	0	orig
90	90	2650.0	2492.5	2825.0	Neutral	0	orig
91	91	2700.0	2525.0	2850.0	Neutral	0	orig
92	92	2725.0	2550.0	2900.0	Neutral	0	orig
93	93	2775.0	2575.0	2950.0	Neutral	0	orig
94	94	2800.0	2625.0	3025.0	Neutral	0	orig
95	95	2850.0	2650.0	3075.0	Neutral	0	orig
96	96	2900.0	2675.0	3125.0	Neutral	0	orig
97	97	2925.0	2725.0	3175.0	Neutral	0	orig
98	98	2975.0	2725.0	3250.0	Neutral	0	orig
99	99	3025.0	2750.0	3300.0	Neutral	0	orig
100	100	3075.0	2775.0	3375.0	Neutral	0	orig
0	0	1020.0	957.5	1087.5	Neutral	1	orig
1	1	1027.5	977.5	1085.0	Neutral	1	orig
2	2	1037.5	995.0	1082.5	Neutral	1	orig
3	3	1047.5	1015.0	1087.5	Neutral	1	orig
4	4	1057.5	1027.5	1092.5	Neutral	1	orig
5	5	1065.0	1037.5	1095.0	Neutral	1	orig
6	6	1075.0	1040.0	1107.5	Neutral	1	orig
7	7	1085.0	1042.5	1122.5	Neutral	1	orig
8	8	1097.5	1052.5	1137.5	Neutral	1	orig
9	9	1112.5	1067.5	1152.5	Neutral	1	orig
10	10	1132.5	1085.0	1170.0	Neutral	1	orig
11	11	1150.0	1097.5	1190.0	Neutral	1	orig
12	12	1167.5	1110.0	1207.5	Neutral	1	orig
13	13	1182.5	1117.5	1227.5	Neutral	1	orig
14	14	1200.0	1120.0	1252.5	Neutral	1	orig
15	15	1212.5	1122.5	1275.0	Neutral	1	orig
16	16	1225.0	1127.5	1285.0	Neutral	1	orig
17	17	1232.5	1135.0	1287.5	Neutral	1	orig
18	18	1237.5	1145.0	1285.0	Neutral	1	orig
19	19	1242.5	1155.0	1290.0	Neutral	1	orig
20	20	1247.5	1165.0	1297.5	Neutral	1	orig
21	21	1252.5	1175.0	1305.0	Neutral	1	orig
22	22	1257.5	1187.5	1315.0	Neutral	1	orig
23	23	1265.0	1200.0	1322.5	Neutral	1	orig
24	24	1275.0	1212.5	1335.0	Neutral	1	orig
25	25	1282.5	1227.5	1347.5	Neutral	1	orig
26	26	1295.0	1245.0	1360.0	Neutral	1	orig
27	27	1305.0	1252.5	1370.0	Neutral	1	orig
28	28	1317.5	1272.5	1382.5	Neutral	1	orig
29	29	1332.5	1295.0	1395.0	Neutral	1	orig
30	30	1345.0	1305.0	1412.5	Neutral	1	orig
31	31	1360.0	1317.5	1435.0	Neutral	1	orig
32	32	1377.5	1327.5	1455.0	Neutral	1	orig
33	33	1395.0	1342.5	1477.5	Neutral	1	orig
34	34	1412.5	1357.5	1500.0	Neutral	1	orig
35	35	1432.5	1372.5	1525.0	Neutral	1	orig
36	36	1452.5	1387.5	1547.5	Neutral	1	orig
37	37	1475.0	1405.0	1570.0	Neutral	1	orig
38	38	1495.0	1422.5	1590.0	Neutral	1	orig
39	39	1517.5	1440.0	1612.5	Neutral	1	orig
40	40	1540.0	1462.5	1640.0	Neutral	1	orig
41	41	1562.5	1485.0	1665.0	Neutral	1	orig
42	42	1587.5	1510.0	1690.0	Neutral	1	orig
43	43	1612.5	1535.0	1715.0	Neutral	1	orig
44	44	1637.5	1560.0	1740.0	Neutral	1	orig
45	45	1662.5	1585.0	1772.5	Neutral	1	orig
46	46	1690.0	1607.5	1805.0	Neutral	1	orig
47	47	1715.0	1630.0	1832.5	Neutral	1	orig
48	48	1742.5	1655.0	1862.5	Neutral	1	orig
49	49	1767.5	1680.0	1895.0	Neutral	1	orig
50	50	1795.0	1700.0	1925.0	Neutral	1	orig
51	51	1822.5	1720.0	1955.0	Neutral	1	orig
52	52	1850.0	1742.5	1985.0	Neutral	1	orig
53	53	1880.0	1765.0	2015.0	Neutral	1	orig
54	54	1907.5	1785.0	2045.0	Neutral	1	orig
55	55	1935.0	1807.5	2075.0	Neutral	1	orig
56	56	1965.0	1830.0	2105.0	Neutral	1	orig
57	57	1992.5	1855.0	2132.5	Neutral	1	orig
58	58	2022.5	1877.5	2160.0	Neutral	1	orig
59	59	2050.0	1902.5	2187.5	Neutral	1	orig
60	60	2080.0	1927.5	2215.0	Neutral	1	orig
61	61	2110.0	1952.5	2242.5	Neutral	1	orig
62	62	2137.5	1980.0	2270.0	Neutral	1	orig
63	63	2167.5	2005.0	2295.0	Neutral	1	orig
64	64	2197.5	2030.0	2320.0	Neutral	1	orig
65	65	2227.5	2057.5	2347.5	Neutral	1	orig
66	66	2255.0	2085.0	2385.0	Neutral	1	orig
67	67	2285.0	2115.0	2415.0	Neutral	1	orig
68	68	2315.0	2142.5	2440.0	Neutral	1	orig
69	69	2345.0	2170.0	2465.0	Neutral	1	orig
70	70	2375.0	2200.0	2490.0	Neutral	1	orig
71	71	2405.0	2230.0	2525.0	Neutral	1	orig
72	72	2435.0	2260.0	2550.0	Neutral	1	orig
73	73	2462.5	2290.0	2575.0	Neutral	1	orig
74	74	2492.5	2320.0	2625.0	Neutral	1	orig
75	75	2525.0	2352.5	2675.0	Neutral	1	orig
76	76	2550.0	2385.0	2700.0	Neutral	1	orig
77	77	2575.0	2415.0	2750.0	Neutral	1	orig
78	78	2600.0	2432.5	2800.0	Neutral	1	orig
79	79	2650.0	2450.0	2825.0	Neutral	1	orig
80	80	2675.0	2465.0	2875.0	Neutral	1	orig
81	81	2700.0	2482.5	2925.0	Neutral	1	orig
82	82	2725.0	2500.0	2975.0	Neutral	1	orig
83	83	2750.0	2525.0	3000.0	Neutral	1	orig
84	84	2800.0	2525.0	3050.0	Neutral	1	orig
85	85	2825.0	2550.0	3100.0	Neutral	1	orig
86	86	2850.0	2575.0	3125.0	Neutral	1	orig
87	87	2875.0	2575.0	3175.0	Neutral	1	orig
88	88	2900.0	2600.0	3200.0	Neutral	1	orig
89	89	2925.0	2600.0	3225.0	Neutral	1	orig
90	90	2975.0	2625.0	3275.0	Neutral	1	orig
91	91	3000.0	2650.0	3300.0	Neutral	1	orig
92	92	3025.0	2650.0	3325.0	Neutral	1	orig
93	93	3050.0	2675.0	3375.0	Neutral	1	orig
94	94	3075.0	2675.0	3400.0	Neutral	1	orig
95	95	3100.0	2700.0	3450.0	Neutral	1	orig
96	96	3125.0	2700.0	3475.0	Neutral	1	orig
97	97	3175.0	2725.0	3525.0	Neutral	1	orig
98	98	3200.0	2750.0	3575.0	Neutral	1	orig
99	99	3225.0	2750.0	3600.0	Neutral	1	orig
100	100	3250.0	2775.0	3650.0	Neutral	1	orig
0	0	1015.0	935.0	1102.5	Neutral	2	orig
1	1	1025.0	957.5	1095.0	Neutral	2	orig
2	2	1035.0	982.5	1087.5	Neutral	2	orig
3	3	1042.5	1002.5	1082.5	Neutral	2	orig
4	4	1052.5	1015.0	1077.5	Neutral	2	orig
5	5	1062.5	1027.5	1085.0	Neutral	2	orig
6	6	1072.5	1035.0	1102.5	Neutral	2	orig
7	7	1082.5	1037.5	1127.5	Neutral	2	orig
8	8	1095.0	1047.5	1152.5	Neutral	2	orig
9	9	1112.5	1057.5	1175.0	Neutral	2	orig
10	10	1132.5	1072.5	1197.5	Neutral	2	orig
11	11	1155.0	1097.5	1215.0	Neutral	2	orig
12	12	1177.5	1127.5	1237.5	Neutral	2	orig
13	13	1197.5	1157.5	1255.0	Neutral	2	orig
14	14	1220.0	1177.5	1265.0	Neutral	2	orig
15	15	1240.0	1192.5	1275.0	Neutral	2	orig
16	16	1260.0	1195.0	1292.5	Neutral	2	orig
17	17	1275.0	1207.5	1320.0	Neutral	2	orig
18	18	1287.5	1212.5	1342.5	Neutral	2	orig
19	19	1295.0	1220.0	1355.0	Neutral	2	orig
20	20	1302.5	1225.0	1370.0	Neutral	2	orig
21	21	1312.5	1235.0	1385.0	Neutral	2	orig
22	22	1320.0	1237.5	1400.0	Neutral	2	orig
23	23	1330.0	1247.5	1415.0	Neutral	2	orig
24	24	1337.5	1262.5	1430.0	Neutral	2	orig
25	25	1347.5	1275.0	1442.5	Neutral	2	orig
26	26	1355.0	1277.5	1455.0	Neutral	2	orig
27	27	1365.0	1282.5	1465.0	Neutral	2	orig
28	28	1375.0	1290.0	1475.0	Neutral	2	orig
29	29	1385.0	1297.5	1477.5	Neutral	2	orig
30	30	1397.5	1307.5	1485.0	Neutral	2	orig
31	31	1407.5	1315.0	1500.0	Neutral	2	orig
32	32	1420.0	1327.5	1515.0	Neutral	2	orig
33	33	1432.5	1340.0	1525.0	Neutral	2	orig
34	34	1447.5	1355.0	1540.0	Neutral	2	orig
35	35	1462.5	1370.0	1555.0	Neutral	2	orig
36	36	1477.5	1387.5	1570.0	Neutral	2	orig
37	37	1495.0	1405.0	1582.5	Neutral	2	orig
38	38	1510.0	1425.0	1600.0	Neutral	2	orig
39	39	1527.5	1442.5	1620.0	Neutral	2	orig
40	40	1545.0	1462.5	1640.0	Neutral	2	orig
41	41	1565.0	1485.0	1665.0	Neutral	2	orig
42	42	1585.0	1502.5	1687.5	Neutral	2	orig
43	43	1605.0	1520.0	1712.5	Neutral	2	orig
44	44	1625.0	1537.5	1735.0	Neutral	2	orig
45	45	1647.5	1557.5	1760.0	Neutral	2	orig
46	46	1667.5	1577.5	1785.0	Neutral	2	orig
47	47	1690.0	1597.5	1807.5	Neutral	2	orig
48	48	1712.5	1617.5	1832.5	Neutral	2	orig
49	49	1735.0	1640.0	1855.0	Neutral	2	orig
50	50	1757.5	1665.0	1877.5	Neutral	2	orig
51	51	1782.5	1690.0	1902.5	Neutral	2	orig
52	52	1807.5	1715.0	1925.0	Neutral	2	orig
53	53	1830.0	1737.5	1952.5	Neutral	2	orig
54	54	1855.0	1760.0	1977.5	Neutral	2	orig
55	55	1880.0	1782.5	1997.5	Neutral	2	orig
56	56	1907.5	1807.5	2017.5	Neutral	2	orig
57	57	1932.5	1837.5	2037.5	Neutral	2	orig
58	58	1957.5	1862.5	2060.0	Neutral	2	orig
59	59	1985.0	1885.0	2082.5	Neutral	2	orig
60	60	2012.5	1905.0	2110.0	Neutral	2	orig
61	61	2037.5	1927.5	2135.0	Neutral	2	orig
62	62	2065.0	1950.0	2162.5	Neutral	2	orig
63	63	2092.5	1972.5	2187.5	Neutral	2	orig
64	64	2120.0	1995.0	2217.5	Neutral	2	orig
65	65	2147.5	2017.5	2250.0	Neutral	2	orig
66	66	2177.5	2035.0	2280.0	Neutral	2	orig
67	67	2205.0	2052.5	2302.5	Neutral	2	orig
68	68	2232.5	2070.0	2330.0	Neutral	2	orig
69	69	2262.5	2087.5	2367.5	Neutral	2	orig
70	70	2290.0	2107.5	2407.5	Neutral	2	orig
71	71	2320.0	2127.5	2445.0	Neutral	2	orig
72	72	2350.0	2147.5	2485.0	Neutral	2	orig
73	73	2377.5	2170.0	2525.0	Neutral	2	orig
74	74	2407.5	2190.0	2575.0	Neutral	2	orig
75	75	2437.5	2212.5	2600.0	Neutral	2	orig
76	76	2467.5	2235.0	2650.0	Neutral	2	orig
77	77	2497.5	2255.0	2675.0	Neutral	2	orig
78	78	2525.0	2277.5	2725.0	Neutral	2	orig
79	79	2550.0	2300.0	2775.0	Neutral	2	orig
80	80	2575.0	2322.5	2825.0	Neutral	2	orig
81	81	2625.0	2342.5	2850.0	Neutral	2	orig
82	82	2650.0	2365.0	2900.0	Neutral	2	orig
83	83	2675.0	2380.0	2950.0	Neutral	2	orig
84	84	2700.0	2397.5	3000.0	Neutral	2	orig
85	85	2750.0	2412.5	3050.0	Neutral	2	orig
86	86	2775.0	2437.5	3100.0	Neutral	2	orig
87	87	2800.0	2460.0	3150.0	Neutral	2	orig
88	88	2825.0	2485.0	3200.0	Neutral	2	orig
89	89	2875.0	2500.0	3250.0	Neutral	2	orig
90	90	2900.0	2525.0	3300.0	Neutral	2	orig
91	91	2925.0	2550.0	3375.0	Neutral	2	orig
92	92	2950.0	2575.0	3450.0	Neutral	2	orig
93	93	3000.0	2600.0	3525.0	Neutral	2	orig
94	94	3025.0	2650.0	3600.0	Neutral	2	orig
95	95	3050.0	2675.0	3650.0	Neutral	2	orig
96	96	3075.0	2700.0	3725.0	Neutral	2	orig
97	97	3125.0	2700.0	3800.0	Neutral	2	orig
98	98	3150.0	2725.0	3900.0	Neutral	2	orig
99	99	3175.0	2750.0	3975.0	Neutral	2	orig
100	100	3200.0	2750.0	4050.0	Neutral	2	orig
0	0	995.0	917.5	1055.0	Neutral	3	orig
1	1	1007.5	945.0	1057.5	Neutral	3	orig
2	2	1020.0	977.5	1062.5	Neutral	3	orig
3	3	1035.0	1002.5	1070.0	Neutral	3	orig
4	4	1047.5	1022.5	1080.0	Neutral	3	orig
5	5	1060.0	1037.5	1090.0	Neutral	3	orig
6	6	1075.0	1042.5	1110.0	Neutral	3	orig
7	7	1087.5	1047.5	1135.0	Neutral	3	orig
8	8	1102.5	1052.5	1162.5	Neutral	3	orig
9	9	1115.0	1062.5	1182.5	Neutral	3	orig
10	10	1127.5	1077.5	1197.5	Neutral	3	orig
11	11	1142.5	1095.0	1205.0	Neutral	3	orig
12	12	1155.0	1117.5	1190.0	Neutral	3	orig
13	13	1167.5	1137.5	1200.0	Neutral	3	orig
14	14	1182.5	1155.0	1212.5	Neutral	3	orig
15	15	1195.0	1165.0	1240.0	Neutral	3	orig
16	16	1210.0	1150.0	1267.5	Neutral	3	orig
17	17	1222.5	1137.5	1292.5	Neutral	3	orig
18	18	1237.5	1127.5	1315.0	Neutral	3	orig
19	19	1250.0	1122.5	1332.5	Neutral	3	orig
20	20	1265.0	1147.5	1347.5	Neutral	3	orig
21	21	1277.5	1182.5	1360.0	Neutral	3	orig
22	22	1292.5	1220.0	1375.0	Neutral	3	orig
23	23	1305.0	1242.5	1387.5	Neutral	3	orig
24	24	1320.0	1260.0	1400.0	Neutral	3	orig
25	25	1332.5	1275.0	1410.0	Neutral	3	orig
26	26	1347.5	1290.0	1420.0	Neutral	3	orig
27	27	1362.5	1307.5	1430.0	Neutral	3	orig
28	28	1375.0	1325.0	1447.5	Neutral	3	orig
29	29	1390.0	1342.5	1457.5	Neutral	3	orig
30	30	1405.0	1360.0	1465.0	Neutral	3	orig
31	31	1420.0	1377.5	1475.0	Neutral	3	orig
32	32	1435.0	1395.0	1487.5	Neutral	3	orig
33	33	1452.5	1410.0	1505.0	Neutral	3	orig
34	34	1467.5	1422.5	1522.5	Neutral	3	orig
35	35	1485.0	1430.0	1540.0	Neutral	3	orig
36	36	1500.0	1437.5	1557.5	Neutral	3	orig
37	37	1517.5	1452.5	1577.5	Neutral	3	orig
38	38	1537.5	1467.5	1597.5	Neutral	3	orig
39	39	1555.0	1485.0	1617.5	Neutral	3	orig
40	40	1575.0	1502.5	1637.5	Neutral	3	orig
41	41	1592.5	1517.5	1655.0	Neutral	3	orig
42	42	1612.5	1532.5	1675.0	Neutral	3	orig
43	43	1632.5	1550.0	1695.0	Neutral	3	orig
44	44	1655.0	1567.5	1715.0	Neutral	3	orig
45	45	1675.0	1585.0	1740.0	Neutral	3	orig
46	46	1697.5	1605.0	1765.0	Neutral	3	orig
47	47	1720.0	1625.0	1787.5	Neutral	3	orig
48	48	1742.5	1645.0	1812.5	Neutral	3	orig
49	49	1767.5	1665.0	1840.0	Neutral	3	orig
50	50	1790.0	1687.5	1867.5	Neutral	3	orig
51	51	1815.0	1707.5	1897.5	Neutral	3	orig
52	52	1840.0	1727.5	1925.0	Neutral	3	orig
53	53	1867.5	1752.5	1955.0	Neutral	3	orig
54	54	1892.5	1780.0	1982.5	Neutral	3	orig
55	55	1920.0	1800.0	2010.0	Neutral	3	orig
56	56	1947.5	1820.0	2040.0	Neutral	3	orig
57	57	1975.0	1842.5	2075.0	Neutral	3	orig
58	58	2002.5	1867.5	2107.5	Neutral	3	orig
59	59	2032.5	1895.0	2142.5	Neutral	3	orig
60	60	2062.5	1920.0	2177.5	Neutral	3	orig
61	61	2092.5	1947.5	2210.0	Neutral	3	orig
62	62	2122.5	1972.5	2247.5	Neutral	3	orig
63	63	2152.5	1995.0	2282.5	Neutral	3	orig
64	64	2185.0	2017.5	2317.5	Neutral	3	orig
65	65	2215.0	2042.5	2355.0	Neutral	3	orig
66	66	2247.5	2067.5	2390.0	Neutral	3	orig
67	67	2280.0	2092.5	2427.5	Neutral	3	orig
68	68	2312.5	2117.5	2465.0	Neutral	3	orig
69	69	2347.5	2142.5	2500.0	Neutral	3	orig
70	70	2380.0	2170.0	2550.0	Neutral	3	orig
71	71	2415.0	2197.5	2575.0	Neutral	3	orig
72	72	2450.0	2225.0	2625.0	Neutral	3	orig
73	73	2485.0	2252.5	2650.0	Neutral	3	orig
74	74	2525.0	2280.0	2700.0	Neutral	3	orig
75	75	2550.0	2310.0	2725.0	Neutral	3	orig
76	76	2600.0	2337.5	2775.0	Neutral	3	orig
77	77	2625.0	2367.5	2825.0	Neutral	3	orig
78	78	2675.0	2397.5	2850.0	Neutral	3	orig
79	79	2700.0	2427.5	2900.0	Neutral	3	orig
80	80	2750.0	2457.5	2950.0	Neutral	3	orig
81	81	2775.0	2490.0	3000.0	Neutral	3	orig
82	82	2825.0	2525.0	3050.0	Neutral	3	orig
83	83	2850.0	2550.0	3075.0	Neutral	3	orig
84	84	2900.0	2600.0	3125.0	Neutral	3	orig
85	85	2925.0	2625.0	3175.0	Neutral	3	orig
86	86	2975.0	2650.0	3225.0	Neutral	3	orig
87	87	3025.0	2700.0	3275.0	Neutral	3	orig
88	88	3050.0	2725.0	3300.0	Neutral	3	orig
89	89	3100.0	2775.0	3350.0	Neutral	3	orig
90	90	3125.0	2800.0	3400.0	Neutral	3	orig
91	91	3175.0	2850.0	3450.0	Neutral	3	orig
92	92	3225.0	2875.0	3525.0	Neutral	3	orig
93	93	3250.0	2925.0	3575.0	Neutral	3	orig
94	94	3300.0	2950.0	3625.0	Neutral	3	orig
95	95	3350.0	3000.0	3675.0	Neutral	3	orig
96	96	3375.0	3050.0	3725.0	Neutral	3	orig
97	97	3425.0	3075.0	3800.0	Neutral	3	orig
98	98	3475.0	3125.0	3850.0	Neutral	3	orig
99	99	3525.0	3175.0	3900.0	Neutral	3	orig
100	100	3550.0	3200.0	3950.0	Neutral	3	orig
0	0	985.0	947.5	1055.0	Neutral	4	orig
1	1	1000.0	970.0	1055.0	Neutral	4	orig
2	2	1015.0	992.5	1055.0	Neutral	4	orig
3	3	1032.5	1010.0	1060.0	Neutral	4	orig
4	4	1050.0	1025.0	1070.0	Neutral	4	orig
5	5	1065.0	1035.0	1097.5	Neutral	4	orig
6	6	1082.5	1030.0	1127.5	Neutral	4	orig
7	7	1100.0	1030.0	1160.0	Neutral	4	orig
8	8	1117.5	1037.5	1187.5	Neutral	4	orig
9	9	1132.5	1050.0	1207.5	Neutral	4	orig
10	10	1147.5	1067.5	1225.0	Neutral	4	orig
11	11	1162.5	1087.5	1237.5	Neutral	4	orig
12	12	1175.0	1110.0	1245.0	Neutral	4	orig
13	13	1187.5	1125.0	1252.5	Neutral	4	orig
14	14	1200.0	1140.0	1262.5	Neutral	4	orig
15	15	1212.5	1155.0	1270.0	Neutral	4	orig
16	16	1225.0	1180.0	1272.5	Neutral	4	orig
17	17	1237.5	1192.5	1282.5	Neutral	4	orig
18	18	1250.0	1197.5	1307.5	Neutral	4	orig
19	19	1262.5	1197.5	1322.5	Neutral	4	orig
20	20	1275.0	1202.5	1345.0	Neutral	4	orig
21	21	1287.5	1210.0	1357.5	Neutral	4	orig
22	22	1300.0	1222.5	1367.5	Neutral	4	orig
23	23	1312.5	1245.0	1380.0	Neutral	4	orig
24	24	1325.0	1272.5	1392.5	Neutral	4	orig
25	25	1340.0	1292.5	1400.0	Neutral	4	orig
26	26	1352.5	1305.0	1412.5	Neutral	4	orig
27	27	1365.0	1325.0	1422.5	Neutral	4	orig
28	28	1380.0	1337.5	1437.5	Neutral	4	orig
29	29	1395.0	1342.5	1452.5	Neutral	4	orig
30	30	1410.0	1352.5	1462.5	Neutral	4	orig
31	31	1425.0	1362.5	1482.5	Neutral	4	orig
32	32	1440.0	1377.5	1505.0	Neutral	4	orig
33	33	1457.5	1395.0	1527.5	Neutral	4	orig
34	34	1475.0	1415.0	1552.5	Neutral	4	orig
35	35	1492.5	1432.5	1572.5	Neutral	4	orig
36	36	1510.0	1450.0	1592.5	Neutral	4	orig
37	37	1527.5	1467.5	1615.0	Neutral	4	orig
38	38	1547.5	1482.5	1637.5	Neutral	4	orig
39	39	1567.5	1492.5	1657.5	Neutral	4	orig
40	40	1587.5	1505.0	1682.5	Neutral	4	orig
41	41	1610.0	1525.0	1707.5	Neutral	4	orig
42	42	1630.0	1540.0	1735.0	Neutral	4	orig
43	43	1652.5	1555.0	1762.5	Neutral	4	orig
44	44	1675.0	1572.5	1787.5	Neutral	4	orig
45	45	1697.5	1590.0	1815.0	Neutral	4	orig
46	46	1720.0	1610.0	1840.0	Neutral	4	orig
47	47	1745.0	1630.0	1862.5	Neutral	4	orig
48	48	1770.0	1652.5	1887.5	Neutral	4	orig
49	49	1795.0	1675.0	1912.5	Neutral	4	orig
50	50	1820.0	1700.0	1947.5	Neutral	4	orig
51	51	1845.0	1725.0	1977.5	Neutral	4	orig
52	52	1872.5	1750.0	2000.0	Neutral	4	orig
53	53	1897.5	1772.5	2025.0	Neutral	4	orig
54	54	1925.0	1795.0	2047.5	Neutral	4	orig
55	55	1952.5	1817.5	2070.0	Neutral	4	orig
56	56	1980.0	1845.0	2092.5	Neutral	4	orig
57	57	2007.5	1875.0	2115.0	Neutral	4	orig
58	58	2037.5	1902.5	2140.0	Neutral	4	orig
59	59	2065.0	1932.5	2165.0	Neutral	4	orig
60	60	2092.5	1965.0	2197.5	Neutral	4	orig
61	61	2122.5	1995.0	2230.0	Neutral	4	orig
62	62	2152.5	2017.5	2262.5	Neutral	4	orig
63	63	2182.5	2040.0	2295.0	Neutral	4	orig
64	64	2210.0	2062.5	2327.5	Neutral	4	orig
65	65	2240.0	2090.0	2360.0	Neutral	4	orig
66	66	2270.0	2120.0	2392.5	Neutral	4	orig
67	67	2302.5	2150.0	2425.0	Neutral	4	orig
68	68	2332.5	2182.5	2457.5	Neutral	4	orig
69	69	2362.5	2212.5	2495.0	Neutral	4	orig
70	70	2392.5	2245.0	2525.0	Neutral	4	orig
71	71	2425.0	2270.0	2575.0	Neutral	4	orig
72	72	2455.0	2295.0	2600.0	Neutral	4	orig
73	73	2485.0	2322.5	2650.0	Neutral	4	orig
74	74	2525.0	2347.5	2675.0	Neutral	4	orig
75	75	2550.0	2372.5	2725.0	Neutral	4	orig
76	76	2575.0	2400.0	2775.0	Neutral	4	orig
77	77	2600.0	2425.0	2800.0	Neutral	4	orig
78	78	2650.0	2450.0	2850.0	Neutral	4	orig
79	79	2675.0	2475.0	2875.0	Neutral	4	orig
80	80	2700.0	2500.0	2925.0	Neutral	4	orig
81	81	2750.0	2525.0	2950.0	Neutral	4	orig
82	82	2775.0	2550.0	3000.0	Neutral	4	orig
83	83	2800.0	2575.0	3025.0	Neutral	4	orig
84	84	2825.0	2600.0	3075.0	Neutral	4	orig
85	85	2875.0	2625.0	3125.0	Neutral	4	orig
86	86	2900.0	2650.0	3150.0	Neutral	4	orig
87	87	2925.0	2675.0	3200.0	Neutral	4	orig
88	88	2950.0	2700.0	3225.0	Neutral	4	orig
89	89	3000.0	2725.0	3275.0	Neutral	4	orig
90	90	3025.0	2750.0	3325.0	Neutral	4	orig
91	91	3050.0	2775.0	3350.0	Neutral	4	orig
92	92	3100.0	2800.0	3400.0	Neutral	4	orig
93	93	3125.0	2825.0	3425.0	Neutral	4	orig
94	94	3150.0	2850.0	3475.0	Neutral	4	orig
95	95	3200.0	2875.0	3525.0	Neutral	4	orig
96	96	3225.0	2900.0	3550.0	Neutral	4	orig
97	97	3250.0	2925.0	3600.0	Neutral	4	orig
98	98	3275.0	2975.0	3650.0	Neutral	4	orig
99	99	3325.0	2975.0	3675.0	Neutral	4	orig
100	100	3350.0	3000.0	3725.0	Neutral	4	orig
0	0	977.5	897.5	1060.0	Neutral	5	orig
1	1	995.0	932.5	1062.5	Neutral	5	orig
2	2	1012.5	960.0	1067.5	Neutral	5	orig
3	3	1030.0	990.0	1070.0	Neutral	5	orig
4	4	1050.0	1017.5	1077.5	Neutral	5	orig
5	5	1067.5	1030.0	1110.0	Neutral	5	orig
6	6	1087.5	1035.0	1155.0	Neutral	5	orig
7	7	1107.5	1047.5	1200.0	Neutral	5	orig
8	8	1125.0	1062.5	1237.5	Neutral	5	orig
9	9	1145.0	1077.5	1267.5	Neutral	5	orig
10	10	1160.0	1097.5	1290.0	Neutral	5	orig
11	11	1177.5	1112.5	1302.5	Neutral	5	orig
12	12	1192.5	1130.0	1315.0	Neutral	5	orig
13	13	1205.0	1145.0	1317.5	Neutral	5	orig
14	14	1217.5	1162.5	1310.0	Neutral	5	orig
15	15	1227.5	1182.5	1295.0	Neutral	5	orig
16	16	1237.5	1192.5	1295.0	Neutral	5	orig
17	17	1247.5	1177.5	1307.5	Neutral	5	orig
18	18	1257.5	1167.5	1320.0	Neutral	5	orig
19	19	1267.5	1162.5	1327.5	Neutral	5	orig
20	20	1277.5	1160.0	1342.5	Neutral	5	orig
21	21	1287.5	1167.5	1360.0	Neutral	5	orig
22	22	1300.0	1172.5	1375.0	Neutral	5	orig
23	23	1312.5	1190.0	1382.5	Neutral	5	orig
24	24	1325.0	1205.0	1400.0	Neutral	5	orig
25	25	1340.0	1217.5	1420.0	Neutral	5	orig
26	26	1355.0	1225.0	1435.0	Neutral	5	orig
27	27	1372.5	1235.0	1450.0	Neutral	5	orig
28	28	1390.0	1247.5	1472.5	Neutral	5	orig
29	29	1407.5	1262.5	1497.5	Neutral	5	orig
30	30	1425.0	1292.5	1522.5	Neutral	5	orig
31	31	1445.0	1330.0	1545.0	Neutral	5	orig
32	32	1465.0	1367.5	1567.5	Neutral	5	orig
33	33	1485.0	1407.5	1592.5	Neutral	5	orig
34	34	1505.0	1442.5	1615.0	Neutral	5	orig
35	35	1527.5	1460.0	1637.5	Neutral	5	orig
36	36	1547.5	1475.0	1662.5	Neutral	5	orig
37	37	1570.0	1492.5	1697.5	Neutral	5	orig
38	38	1592.5	1515.0	1732.5	Neutral	5	orig
39	39	1615.0	1530.0	1762.5	Neutral	5	orig
40	40	1637.5	1547.5	1795.0	Neutral	5	orig
41	41	1662.5	1567.5	1825.0	Neutral	5	orig
42	42	1685.0	1587.5	1855.0	Neutral	5	orig
43	43	1707.5	1607.5	1892.5	Neutral	5	orig
44	44	1732.5	1627.5	1942.5	Neutral	5	orig
45	45	1755.0	1645.0	1992.5	Neutral	5	orig
46	46	1780.0	1665.0	2042.5	Neutral	5	orig
47	47	1802.5	1685.0	2057.5	Neutral	5	orig
48	48	1827.5	1705.0	2070.0	Neutral	5	orig
49	49	1852.5	1720.0	2100.0	Neutral	5	orig
50	50	1875.0	1735.0	2137.5	Neutral	5	orig
51	51	1900.0	1750.0	2177.5	Neutral	5	orig
52	52	1922.5	1767.5	2215.0	Neutral	5	orig
53	53	1947.5	1785.0	2250.0	Neutral	5	orig
54	54	1972.5	1802.5	2285.0	Neutral	5	orig
55	55	1997.5	1820.0	2317.5	Neutral	5	orig
56	56	2020.0	1837.5	2350.0	Neutral	5	orig
57	57	2045.0	1857.5	2380.0	Neutral	5	orig
58	58	2070.0	1877.5	2410.0	Neutral	5	orig
59	59	2095.0	1897.5	2440.0	Neutral	5	orig
60	60	2117.5	1917.5	2467.5	Neutral	5	orig
61	61	2142.5	1940.0	2495.0	Neutral	5	orig
62	62	2167.5	1962.5	2525.0	Neutral	5	orig
63	63	2192.5	1985.0	2550.0	Neutral	5	orig
64	64	2217.5	2007.5	2575.0	Neutral	5	orig
65	65	2240.0	2030.0	2600.0	Neutral	5	orig
66	66	2265.0	2060.0	2600.0	Neutral	5	orig
67	67	2290.0	2087.5	2625.0	Neutral	5	orig
68	68	2315.0	2117.5	2650.0	Neutral	5	orig
69	69	2340.0	2132.5	2675.0	Neutral	5	orig
70	70	2365.0	2160.0	2700.0	Neutral	5	orig
71	71	2390.0	2187.5	2700.0	Neutral	5	orig
72	72	2412.5	2200.0	2725.0	Neutral	5	orig
73	73	2437.5	2212.5	2750.0	Neutral	5	orig
74	74	2462.5	2222.5	2750.0	Neutral	5	orig
75	75	2487.5	2235.0	2775.0	Neutral	5	orig
76	76	2525.0	2247.5	2775.0	Neutral	5	orig
77	77	2550.0	2262.5	2800.0	Neutral	5	orig
78	78	2575.0	2277.5	2800.0	Neutral	5	orig
79	79	2600.0	2297.5	2825.0	Neutral	5	orig
80	80	2625.0	2315.0	2850.0	Neutral	5	orig
81	81	2650.0	2332.5	2875.0	Neutral	5	orig
82	82	2675.0	2352.5	2875.0	Neutral	5	orig
83	83	2700.0	2370.0	2875.0	Neutral	5	orig
84	84	2725.0	2392.5	2900.0	Neutral	5	orig
85	85	2750.0	2415.0	2925.0	Neutral	5	orig
86	86	2775.0	2440.0	2950.0	Neutral	5	orig
87	87	2800.0	2467.5	2975.0	Neutral	5	orig
88	88	2825.0	2495.0	3000.0	Neutral	5	orig
89	89	2850.0	2525.0	3025.0	Neutral	5	orig
90	90	2875.0	2550.0	3050.0	Neutral	5	orig
91	91	2900.0	2575.0	3100.0	Neutral	5	orig
92	92	2925.0	2600.0	3125.0	Neutral	5	orig
93	93	2950.0	2650.0	3150.0	Neutral	5	orig
94	94	2975.0	2675.0	3200.0	Neutral	5	orig
95	95	3000.0	2700.0	3250.0	Neutral	5	orig
96	96	3025.0	2725.0	3300.0	Neutral	5	orig
97	97	3050.0	2725.0	3350.0	Neutral	5	orig
98	98	3075.0	2750.0	3400.0	Neutral	5	orig
99	99	3100.0	2775.0	3450.0	Neutral	5	orig
100	100	3125.0	2775.0	3525.0	Neutral	5	orig
0	0	1035.0	980.0	1087.5	Neutral	6	orig
1	1	1040.0	997.5	1087.5	Neutral	6	orig
2	2	1045.0	1020.0	1082.5	Neutral	6	orig
3	3	1052.5	1025.0	1085.0	Neutral	6	orig
4	4	1057.5	1027.5	1087.5	Neutral	6	orig
5	5	1062.5	1027.5	1097.5	Neutral	6	orig
6	6	1070.0	1025.0	1117.5	Neutral	6	orig
7	7	1075.0	1020.0	1140.0	Neutral	6	orig
8	8	1082.5	1015.0	1160.0	Neutral	6	orig
9	9	1095.0	1015.0	1177.5	Neutral	6	orig
10	10	1107.5	1020.0	1195.0	Neutral	6	orig
11	11	1125.0	1030.0	1210.0	Neutral	6	orig
12	12	1145.0	1045.0	1225.0	Neutral	6	orig
13	13	1167.5	1067.5	1242.5	Neutral	6	orig
14	14	1192.5	1110.0	1265.0	Neutral	6	orig
15	15	1217.5	1140.0	1287.5	Neutral	6	orig
16	16	1240.0	1167.5	1302.5	Neutral	6	orig
17	17	1262.5	1192.5	1317.5	Neutral	6	orig
18	18	1285.0	1210.0	1347.5	Neutral	6	orig
19	19	1302.5	1227.5	1370.0	Neutral	6	orig
20	20	1320.0	1245.0	1385.0	Neutral	6	orig
21	21	1332.5	1262.5	1405.0	Neutral	6	orig
22	22	1347.5	1282.5	1430.0	Neutral	6	orig
23	23	1360.0	1295.0	1447.5	Neutral	6	orig
24	24	1372.5	1305.0	1460.0	Neutral	6	orig
25	25	1382.5	1312.5	1477.5	Neutral	6	orig
26	26	1395.0	1320.0	1497.5	Neutral	6	orig
27	27	1405.0	1325.0	1512.5	Neutral	6	orig
28	28	1415.0	1332.5	1525.0	Neutral	6	orig
29	29	1425.0	1342.5	1535.0	Neutral	6	orig
30	30	1435.0	1352.5	1545.0	Neutral	6	orig
31	31	1442.5	1362.5	1557.5	Neutral	6	orig
32	32	1452.5	1372.5	1570.0	Neutral	6	orig
33	33	1462.5	1385.0	1582.5	Neutral	6	orig
34	34	1472.5	1397.5	1595.0	Neutral	6	orig
35	35	1485.0	1412.5	1605.0	Neutral	6	orig
36	36	1495.0	1425.0	1617.5	Neutral	6	orig
37	37	1507.5	1437.5	1627.5	Neutral	6	orig
38	38	1520.0	1450.0	1637.5	Neutral	6	orig
39	39	1535.0	1462.5	1647.5	Neutral	6	orig
40	40	1547.5	1475.0	1657.5	Neutral	6	orig
41	41	1560.0	1487.5	1675.0	Neutral	6	orig
42	42	1575.0	1497.5	1692.5	Neutral	6	orig
43	43	1590.0	1507.5	1707.5	Neutral	6	orig
44	44	1607.5	1520.0	1725.0	Neutral	6	orig
45	45	1625.0	1532.5	1745.0	Neutral	6	orig
46	46	1642.5	1547.5	1762.5	Neutral	6	orig
47	47	1660.0	1562.5	1780.0	Neutral	6	orig
48	48	1680.0	1577.5	1795.0	Neutral	6	orig
49	49	1700.0	1597.5	1807.5	Neutral	6	orig
50	50	1720.0	1620.0	1820.0	Neutral	6	orig
51	51	1740.0	1642.5	1840.0	Neutral	6	orig
52	52	1762.5	1660.0	1862.5	Neutral	6	orig
53	53	1785.0	1680.0	1890.0	Neutral	6	orig
54	54	1807.5	1700.0	1915.0	Neutral	6	orig
55	55	1830.0	1720.0	1947.5	Neutral	6	orig
56	56	1855.0	1745.0	1980.0	Neutral	6	orig
57	57	1880.0	1767.5	2010.0	Neutral	6	orig
58	58	1905.0	1790.0	2040.0	Neutral	6	orig
59	59	1930.0	1810.0	2072.5	Neutral	6	orig
60	60	1957.5	1835.0	2102.5	Neutral	6	orig
61	61	1985.0	1862.5	2135.0	Neutral	6	orig
62	62	2012.5	1890.0	2167.5	Neutral	6	orig
63	63	2040.0	1917.5	2200.0	Neutral	6	orig
64	64	2067.5	1947.5	2232.5	Neutral	6	orig
65	65	2097.5	1975.0	2265.0	Neutral	6	orig
66	66	2127.5	2007.5	2305.0	Neutral	6	orig
67	67	2157.5	2037.5	2347.5	Neutral	6	orig
68	68	2187.5	2070.0	2392.5	Neutral	6	orig
69	69	2217.5	2102.5	2435.0	Neutral	6	orig
70	70	2250.0	2130.0	2480.0	Neutral	6	orig
71	71	2282.5	2155.0	2525.0	Neutral	6	orig
72	72	2315.0	2182.5	2575.0	Neutral	6	orig
73	73	2347.5	2207.5	2625.0	Neutral	6	orig
74	74	2380.0	2227.5	2675.0	Neutral	6	orig
75	75	2412.5	2247.5	2700.0	Neutral	6	orig
76	76	2445.0	2277.5	2750.0	Neutral	6	orig
77	77	2480.0	2300.0	2800.0	Neutral	6	orig
78	78	2525.0	2325.0	2850.0	Neutral	6	orig
79	79	2550.0	2350.0	2900.0	Neutral	6	orig
80	80	2575.0	2372.5	2950.0	Neutral	6	orig
81	81	2625.0	2397.5	2975.0	Neutral	6	orig
82	82	2650.0	2422.5	3025.0	Neutral	6	orig
83	83	2675.0	2445.0	3075.0	Neutral	6	orig
84	84	2725.0	2470.0	3100.0	Neutral	6	orig
85	85	2750.0	2492.5	3150.0	Neutral	6	orig
86	86	2800.0	2500.0	3200.0	Neutral	6	orig
87	87	2825.0	2525.0	3225.0	Neutral	6	orig
88	88	2875.0	2550.0	3275.0	Neutral	6	orig
89	89	2900.0	2575.0	3325.0	Neutral	6	orig
90	90	2950.0	2600.0	3400.0	Neutral	6	orig
91	91	2975.0	2625.0	3450.0	Neutral	6	orig
92	92	3000.0	2625.0	3500.0	Neutral	6	orig
93	93	3050.0	2650.0	3550.0	Neutral	6	orig
94	94	3075.0	2675.0	3600.0	Neutral	6	orig
95	95	3125.0	2700.0	3650.0	Neutral	6	orig
96	96	3150.0	2700.0	3700.0	Neutral	6	orig
97	97	3200.0	2725.0	3750.0	Neutral	6	orig
98	98	3225.0	2750.0	3825.0	Neutral	6	orig
99	99	3275.0	2750.0	3875.0	Neutral	6	orig
100	100	3300.0	2775.0	3925.0	Neutral	6	orig
0	0	995.0	942.5	1047.5	Neutral	7	orig
1	1	1007.5	960.0	1050.0	Neutral	7	orig
2	2	1020.0	975.0	1057.5	Neutral	7	orig
3	3	1032.5	1000.0	1065.0	Neutral	7	orig
4	4	1045.0	1017.5	1072.5	Neutral	7	orig
5	5	1057.5	1030.0	1085.0	Neutral	7	orig
6	6	1070.0	1035.0	1105.0	Neutral	7	orig
7	7	1082.5	1050.0	1127.5	Neutral	7	orig
8	8	1097.5	1057.5	1157.5	Neutral	7	orig
9	9	1110.0	1065.0	1175.0	Neutral	7	orig
10	10	1125.0	1077.5	1192.5	Neutral	7	orig
11	11	1140.0	1092.5	1205.0	Neutral	7	orig
12	12	1155.0	1100.0	1215.0	Neutral	7	orig
13	13	1170.0	1095.0	1227.5	Neutral	7	orig
14	14	1185.0	1085.0	1245.0	Neutral	7	orig
15	15	1197.5	1075.0	1265.0	Neutral	7	orig
16	16	1212.5	1077.5	1282.5	Neutral	7	orig
17	17	1225.0	1087.5	1300.0	Neutral	7	orig
18	18	1240.0	1107.5	1317.5	Neutral	7	orig
19	19	1252.5	1137.5	1325.0	Neutral	7	orig
20	20	1265.0	1150.0	1330.0	Neutral	7	orig
21	21	1277.5	1177.5	1342.5	Neutral	7	orig
22	22	1287.5	1210.0	1362.5	Neutral	7	orig
23	23	1300.0	1220.0	1377.5	Neutral	7	orig
24	24	1312.5	1235.0	1397.5	Neutral	7	orig
25	25	1325.0	1247.5	1417.5	Neutral	7	orig
26	26	1337.5	1260.0	1435.0	Neutral	7	orig
27	27	1350.0	1270.0	1450.0	Neutral	7	orig
28	28	1365.0	1282.5	1480.0	Neutral	7	orig
29	29	1377.5	1297.5	1495.0	Neutral	7	orig
30	30	1392.5	1312.5	1517.5	Neutral	7	orig
31	31	1407.5	1332.5	1542.5	Neutral	7	orig
32	32	1422.5	1350.0	1570.0	Neutral	7	orig
33	33	1437.5	1370.0	1597.5	Neutral	7	orig
34	34	1455.0	1382.5	1622.5	Neutral	7	orig
35	35	1470.0	1397.5	1642.5	Neutral	7	orig
36	36	1487.5	1410.0	1660.0	Neutral	7	orig
37	37	1505.0	1427.5	1690.0	Neutral	7	orig
38	38	1522.5	1442.5	1702.5	Neutral	7	orig
39	39	1540.0	1460.0	1715.0	Neutral	7	orig
40	40	1560.0	1477.5	1727.5	Neutral	7	orig
41	41	1580.0	1497.5	1737.5	Neutral	7	orig
42	42	1597.5	1520.0	1750.0	Neutral	7	orig
43	43	1617.5	1540.0	1765.0	Neutral	7	orig
44	44	1640.0	1565.0	1790.0	Neutral	7	orig
45	45	1660.0	1587.5	1817.5	Neutral	7	orig
46	46	1680.0	1595.0	1840.0	Neutral	7	orig
47	47	1702.5	1600.0	1865.0	Neutral	7	orig
48	48	1725.0	1607.5	1890.0	Neutral	7	orig
49	49	1747.5	1617.5	1915.0	Neutral	7	orig
50	50	1770.0	1637.5	1940.0	Neutral	7	orig
51	51	1792.5	1657.5	1965.0	Neutral	7	orig
52	52	1815.0	1677.5	1990.0	Neutral	7	orig
53	53	1840.0	1700.0	2012.5	Neutral	7	orig
54	54	1862.5	1722.5	2037.5	Neutral	7	orig
55	55	1887.5	1745.0	2060.0	Neutral	7	orig
56	56	1912.5	1770.0	2080.0	Neutral	7	orig
57	57	1937.5	1792.5	2110.0	Neutral	7	orig
58	58	1962.5	1820.0	2132.5	Neutral	7	orig
59	59	1987.5	1845.0	2157.5	Neutral	7	orig
60	60	2012.5	1872.5	2180.0	Neutral	7	orig
61	61	2040.0	1890.0	2202.5	Neutral	7	orig
62	62	2065.0	1902.5	2230.0	Neutral	7	orig
63	63	2092.5	1915.0	2262.5	Neutral	7	orig
64	64	2120.0	1930.0	2292.5	Neutral	7	orig
65	65	2147.5	1945.0	2325.0	Neutral	7	orig
66	66	2175.0	1962.5	2355.0	Neutral	7	orig
67	67	2202.5	1980.0	2387.5	Neutral	7	orig
68	68	2230.0	2012.5	2417.5	Neutral	7	orig
69	69	2260.0	2045.0	2450.0	Neutral	7	orig
70	70	2290.0	2082.5	2480.0	Neutral	7	orig
71	71	2317.5	2110.0	2500.0	Neutral	7	orig
72	72	2347.5	2117.5	2550.0	Neutral	7	orig
73	73	2377.5	2127.5	2575.0	Neutral	7	orig
74	74	2407.5	2135.0	2600.0	Neutral	7	orig
75	75	2437.5	2157.5	2650.0	Neutral	7	orig
76	76	2470.0	2167.5	2675.0	Neutral	7	orig
77	77	2500.0	2172.5	2700.0	Neutral	7	orig
78	78	2525.0	2177.5	2725.0	Neutral	7	orig
79	79	2575.0	2195.0	2750.0	Neutral	7	orig
80	80	2600.0	2212.5	2800.0	Neutral	7	orig
81	81	2625.0	2230.0	2825.0	Neutral	7	orig
82	82	2650.0	2247.5	2875.0	Neutral	7	orig
83	83	2700.0	2267.5	2925.0	Neutral	7	orig
84	84	2725.0	2285.0	2975.0	Neutral	7	orig
85	85	2750.0	2307.5	3025.0	Neutral	7	orig
86	86	2800.0	2335.0	3075.0	Neutral	7	orig
87	87	2825.0	2365.0	3125.0	Neutral	7	orig
88	88	2875.0	2397.5	3175.0	Neutral	7	orig
89	89	2900.0	2427.5	3250.0	Neutral	7	orig
90	90	2925.0	2460.0	3300.0	Neutral	7	orig
91	91	2975.0	2492.5	3350.0	Neutral	7	orig
92	92	3000.0	2525.0	3425.0	Neutral	7	orig
93	93	3050.0	2575.0	3475.0	Neutral	7	orig
94	94	3075.0	2600.0	3575.0	Neutral	7	orig
95	95	3125.0	2650.0	3675.0	Neutral	7	orig
96	96	3150.0	2700.0	3725.0	Neutral	7	orig
97	97	3200.0	2750.0	3800.0	Neutral	7	orig
98	98	3225.0	2800.0	3850.0	Neutral	7	orig
99	99	3275.0	2800.0	3900.0	Neutral	7	orig
100	100	3300.0	2825.0	3975.0	Neutral	7	orig
0	0	1007.5	932.5	1070.0	Neutral	8	orig
1	1	1027.5	965.0	1080.0	Neutral	8	orig
2	2	1050.0	1000.0	1092.5	Neutral	8	orig
3	3	1072.5	1037.5	1105.0	Neutral	8	orig
4	4	1095.0	1070.0	1127.5	Neutral	8	orig
5	5	1120.0	1090.0	1157.5	Neutral	8	orig
6	6	1142.5	1107.5	1187.5	Neutral	8	orig
7	7	1167.5	1117.5	1225.0	Neutral	8	orig
8	8	1185.0	1125.0	1252.5	Neutral	8	orig
9	9	1200.0	1135.0	1277.5	Neutral	8	orig
10	10	1210.0	1140.0	1292.5	Neutral	8	orig
11	11	1215.0	1142.5	1297.5	Neutral	8	orig
12	12	1215.0	1145.0	1300.0	Neutral	8	orig
13	13	1212.5	1150.0	1295.0	Neutral	8	orig
14	14	1207.5	1132.5	1285.0	Neutral	8	orig
15	15	1200.0	1097.5	1272.5	Neutral	8	orig
16	16	1195.0	1070.0	1265.0	Neutral	8	orig
17	17	1190.0	1047.5	1262.5	Neutral	8	orig
18	18	1190.0	1030.0	1265.0	Neutral	8	orig
19	19	1190.0	1017.5	1280.0	Neutral	8	orig
20	20	1195.0	1015.0	1292.5	Neutral	8	orig
21	21	1200.0	1020.0	1307.5	Neutral	8	orig
22	22	1210.0	1037.5	1320.0	Neutral	8	orig
23	23	1222.5	1055.0	1327.5	Neutral	8	orig
24	24	1237.5	1077.5	1337.5	Neutral	8	orig
25	25	1252.5	1102.5	1355.0	Neutral	8	orig
26	26	1267.5	1130.0	1370.0	Neutral	8	orig
27	27	1285.0	1162.5	1392.5	Neutral	8	orig
28	28	1302.5	1195.0	1412.5	Neutral	8	orig
29	29	1320.0	1222.5	1435.0	Neutral	8	orig
30	30	1340.0	1255.0	1462.5	Neutral	8	orig
31	31	1360.0	1282.5	1485.0	Neutral	8	orig
32	32	1380.0	1302.5	1507.5	Neutral	8	orig
33	33	1402.5	1322.5	1532.5	Neutral	8	orig
34	34	1425.0	1340.0	1555.0	Neutral	8	orig
35	35	1447.5	1360.0	1580.0	Neutral	8	orig
36	36	1470.0	1380.0	1610.0	Neutral	8	orig
37	37	1492.5	1400.0	1640.0	Neutral	8	orig
38	38	1515.0	1422.5	1667.5	Neutral	8	orig
39	39	1540.0	1447.5	1705.0	Neutral	8	orig
40	40	1562.5	1467.5	1745.0	Neutral	8	orig
41	41	1587.5	1487.5	1790.0	Neutral	8	orig
42	42	1610.0	1507.5	1825.0	Neutral	8	orig
43	43	1635.0	1527.5	1852.5	Neutral	8	orig
44	44	1660.0	1547.5	1887.5	Neutral	8	orig
45	45	1685.0	1570.0	1925.0	Neutral	8	orig
46	46	1710.0	1592.5	1962.5	Neutral	8	orig
47	47	1735.0	1617.5	2000.0	Neutral	8	orig
48	48	1760.0	1640.0	2035.0	Neutral	8	orig
49	49	1785.0	1660.0	2072.5	Neutral	8	orig
50	50	1812.5	1682.5	2107.5	Neutral	8	orig
51	51	1837.5	1702.5	2140.0	Neutral	8	orig
52	52	1865.0	1725.0	2170.0	Neutral	8	orig
53	53	1890.0	1747.5	2200.0	Neutral	8	orig
54	54	1917.5	1770.0	2225.0	Neutral	8	orig
55	55	1942.5	1792.5	2250.0	Neutral	8	orig
56	56	1970.0	1817.5	2275.0	Neutral	8	orig
57	57	1997.5	1842.5	2302.5	Neutral	8	orig
58	58	2025.0	1867.5	2325.0	Neutral	8	orig
59	59	2052.5	1892.5	2347.5	Neutral	8	orig
60	60	2080.0	1920.0	2367.5	Neutral	8	orig
61	61	2107.5	1947.5	2395.0	Neutral	8	orig
62	62	2135.0	1965.0	2420.0	Neutral	8	orig
63	63	2165.0	1995.0	2447.5	Neutral	8	orig
64	64	2192.5	2022.5	2472.5	Neutral	8	orig
65	65	2222.5	2050.0	2497.5	Neutral	8	orig
66	66	2250.0	2077.5	2525.0	Neutral	8	orig
67	67	2280.0	2102.5	2550.0	Neutral	8	orig
68	68	2310.0	2130.0	2575.0	Neutral	8	orig
69	69	2337.5	2152.5	2600.0	Neutral	8	orig
70	70	2367.5	2172.5	2625.0	Neutral	8	orig
71	71	2397.5	2195.0	2650.0	Neutral	8	orig
72	72	2430.0	2212.5	2675.0	Neutral	8	orig
73	73	2460.0	2230.0	2700.0	Neutral	8	orig
74	74	2490.0	2250.0	2700.0	Neutral	8	orig
75	75	2525.0	2270.0	2725.0	Neutral	8	orig
76	76	2550.0	2292.5	2725.0	Neutral	8	orig
77	77	2575.0	2317.5	2750.0	Neutral	8	orig
78	78	2625.0	2342.5	2775.0	Neutral	8	orig
79	79	2650.0	2367.5	2825.0	Neutral	8	orig
80	80	2675.0	2395.0	2850.0	Neutral	8	orig
81	81	2725.0	2420.0	2875.0	Neutral	8	orig
82	82	2750.0	2447.5	2900.0	Neutral	8	orig
83	83	2775.0	2477.5	2925.0	Neutral	8	orig
84	84	2825.0	2500.0	3000.0	Neutral	8	orig
85	85	2850.0	2550.0	3050.0	Neutral	8	orig
86	86	2875.0	2575.0	3100.0	Neutral	8	orig
87	87	2925.0	2625.0	3150.0	Neutral	8	orig
88	88	2950.0	2650.0	3200.0	Neutral	8	orig
89	89	2975.0	2675.0	3275.0	Neutral	8	orig
90	90	3025.0	2700.0	3325.0	Neutral	8	orig
91	91	3050.0	2725.0	3375.0	Neutral	8	orig
92	92	3100.0	2750.0	3450.0	Neutral	8	orig
93	93	3125.0	2800.0	3500.0	Neutral	8	orig
94	94	3150.0	2825.0	3550.0	Neutral	8	orig
95	95	3200.0	2850.0	3625.0	Neutral	8	orig
96	96	3225.0	2875.0	3675.0	Neutral	8	orig
97	97	3275.0	2875.0	3725.0	Neutral	8	orig
98	98	3300.0	2875.0	3775.0	Neutral	8	orig
99	99	3350.0	2875.0	3850.0	Neutral	8	orig
100	100	3375.0	2900.0	3900.0	Neutral	8	orig
0	0	965.0	887.5	1050.0	Neutral	9	orig
1	1	987.5	925.0	1057.5	Neutral	9	orig
2	2	1010.0	960.0	1065.0	Neutral	9	orig
3	3	1032.5	997.5	1075.0	Neutral	9	orig
4	4	1057.5	1030.0	1095.0	Neutral	9	orig
5	5	1082.5	1055.0	1110.0	Neutral	9	orig
6	6	1107.5	1077.5	1137.5	Neutral	9	orig
7	7	1132.5	1087.5	1177.5	Neutral	9	orig
8	8	1155.0	1095.0	1210.0	Neutral	9	orig
9	9	1175.0	1102.5	1240.0	Neutral	9	orig
10	10	1190.0	1112.5	1260.0	Neutral	9	orig
11	11	1202.5	1125.0	1272.5	Neutral	9	orig
12	12	1212.5	1140.0	1280.0	Neutral	9	orig
13	13	1220.0	1150.0	1290.0	Neutral	9	orig
14	14	1225.0	1140.0	1292.5	Neutral	9	orig
15	15	1227.5	1122.5	1290.0	Neutral	9	orig
16	16	1230.0	1107.5	1295.0	Neutral	9	orig
17	17	1232.5	1097.5	1310.0	Neutral	9	orig
18	18	1237.5	1092.5	1315.0	Neutral	9	orig
19	19	1245.0	1100.0	1325.0	Neutral	9	orig
20	20	1252.5	1105.0	1337.5	Neutral	9	orig
21	21	1262.5	1117.5	1355.0	Neutral	9	orig
22	22	1275.0	1145.0	1372.5	Neutral	9	orig
23	23	1290.0	1170.0	1387.5	Neutral	9	orig
24	24	1305.0	1197.5	1402.5	Neutral	9	orig
25	25	1320.0	1225.0	1417.5	Neutral	9	orig
26	26	1337.5	1247.5	1430.0	Neutral	9	orig
27	27	1355.0	1265.0	1445.0	Neutral	9	orig
28	28	1372.5	1282.5	1460.0	Neutral	9	orig
29	29	1390.0	1302.5	1492.5	Neutral	9	orig
30	30	1410.0	1320.0	1530.0	Neutral	9	orig
31	31	1430.0	1325.0	1575.0	Neutral	9	orig
32	32	1450.0	1335.0	1622.5	Neutral	9	orig
33	33	1470.0	1342.5	1667.5	Neutral	9	orig
34	34	1490.0	1355.0	1707.5	Neutral	9	orig
35	35	1510.0	1370.0	1745.0	Neutral	9	orig
36	36	1530.0	1387.5	1777.5	Neutral	9	orig
37	37	1552.5	1405.0	1807.5	Neutral	9	orig
38	38	1572.5	1422.5	1832.5	Neutral	9	orig
39	39	1592.5	1442.5	1857.5	Neutral	9	orig
40	40	1612.5	1462.5	1890.0	Neutral	9	orig
41	41	1635.0	1485.0	1920.0	Neutral	9	orig
42	42	1655.0	1505.0	1950.0	Neutral	9	orig
43	43	1675.0	1527.5	1977.5	Neutral	9	orig
44	44	1697.5	1550.0	2000.0	Neutral	9	orig
45	45	1717.5	1572.5	2020.0	Neutral	9	orig
46	46	1737.5	1597.5	2035.0	Neutral	9	orig
47	47	1757.5	1620.0	2050.0	Neutral	9	orig
48	48	1780.0	1645.0	2065.0	Neutral	9	orig
49	49	1800.0	1672.5	2077.5	Neutral	9	orig
50	50	1820.0	1697.5	2087.5	Neutral	9	orig
51	51	1840.0	1717.5	2097.5	Neutral	9	orig
52	52	1862.5	1737.5	2105.0	Neutral	9	orig
53	53	1882.5	1760.0	2110.0	Neutral	9	orig
54	54	1902.5	1780.0	2112.5	Neutral	9	orig
55	55	1925.0	1802.5	2117.5	Neutral	9	orig
56	56	1945.0	1825.0	2125.0	Neutral	9	orig
57	57	1965.0	1847.5	2140.0	Neutral	9	orig
58	58	1987.5	1865.0	2162.5	Neutral	9	orig
59	59	2007.5	1870.0	2182.5	Neutral	9	orig
60	60	2030.0	1875.0	2187.5	Neutral	9	orig
61	61	2050.0	1880.0	2187.5	Neutral	9	orig
62	62	2072.5	1885.0	2187.5	Neutral	9	orig
63	63	2095.0	1892.5	2197.5	Neutral	9	orig
64	64	2115.0	1897.5	2217.5	Neutral	9	orig
65	65	2137.5	1905.0	2247.5	Neutral	9	orig
66	66	2160.0	1910.0	2275.0	Neutral	9	orig
67	67	2182.5	1917.5	2305.0	Neutral	9	orig
68	68	2205.0	1922.5	2335.0	Neutral	9	orig
69	69	2227.5	1930.0	2362.5	Neutral	9	orig
70	70	2250.0	1932.5	2395.0	Neutral	9	orig
71	71	2272.5	1937.5	2425.0	Neutral	9	orig
72	72	2297.5	1942.5	2457.5	Neutral	9	orig
73	73	2320.0	1947.5	2497.5	Neutral	9	orig
74	74	2345.0	1952.5	2550.0	Neutral	9	orig
75	75	2367.5	1960.0	2575.0	Neutral	9	orig
76	76	2392.5	1970.0	2625.0	Neutral	9	orig
77	77	2417.5	1982.5	2675.0	Neutral	9	orig
78	78	2442.5	1997.5	2700.0	Neutral	9	orig
79	79	2467.5	2012.5	2750.0	Neutral	9	orig
80	80	2492.5	2027.5	2800.0	Neutral	9	orig
81	81	2525.0	2045.0	2825.0	Neutral	9	orig
82	82	2550.0	2060.0	2875.0	Neutral	9	orig
83	83	2575.0	2065.0	2925.0	Neutral	9	orig
84	84	2600.0	2070.0	2975.0	Neutral	9	orig
85	85	2625.0	2080.0	3025.0	Neutral	9	orig
86	86	2650.0	2092.5	3075.0	Neutral	9	orig
87	87	2675.0	2105.0	3125.0	Neutral	9	orig
88	88	2700.0	2117.5	3175.0	Neutral	9	orig
89	89	2725.0	2130.0	3225.0	Neutral	9	orig
90	90	2775.0	2145.0	3275.0	Neutral	9	orig
91	91	2800.0	2167.5	3325.0	Neutral	9	orig
92	92	2825.0	2187.5	3375.0	Neutral	9	orig
93	93	2850.0	2200.0	3425.0	Neutral	9	orig
94	94	2875.0	2225.0	3475.0	Neutral	9	orig
95	95	2900.0	2250.0	3525.0	Neutral	9	orig
96	96	2950.0	2275.0	3575.0	Neutral	9	orig
97	97	2975.0	2302.5	3600.0	Neutral	9	orig
98	98	3000.0	2330.0	3650.0	Neutral	9	orig
99	99	3025.0	2360.0	3700.0	Neutral	9	orig
100	100	3075.0	2392.5	3750.0	Neutral	9	orig
0	0	1047.5	937.5	1175.0	Neutral	10	orig
1	1	1057.5	965.0	1160.0	Neutral	10	orig
2	2	1065.0	992.5	1145.0	Neutral	10	orig
3	3	1072.5	1020.0	1135.0	Neutral	10	orig
4	4	1082.5	1052.5	1122.5	Neutral	10	orig
5	5	1090.0	1067.5	1122.5	Neutral	10	orig
6	6	1100.0	1075.0	1140.0	Neutral	10	orig
7	7	1107.5	1077.5	1167.5	Neutral	10	orig
8	8	1115.0	1067.5	1190.0	Neutral	10	orig
9	9	1122.5	1062.5	1205.0	Neutral	10	orig
10	10	1130.0	1070.0	1210.0	Neutral	10	orig
11	11	1137.5	1072.5	1207.5	Neutral	10	orig
12	12	1147.5	1080.0	1202.5	Neutral	10	orig
13	13	1157.5	1087.5	1202.5	Neutral	10	orig
14	14	1167.5	1080.0	1215.0	Neutral	10	orig
15	15	1180.0	1075.0	1232.5	Neutral	10	orig
16	16	1195.0	1057.5	1252.5	Neutral	10	orig
17	17	1210.0	1050.0	1275.0	Neutral	10	orig
18	18	1227.5	1057.5	1297.5	Neutral	10	orig
19	19	1247.5	1082.5	1317.5	Neutral	10	orig
20	20	1267.5	1105.0	1342.5	Neutral	10	orig
21	21	1287.5	1162.5	1377.5	Neutral	10	orig
22	22	1310.0	1212.5	1407.5	Neutral	10	orig
23	23	1332.5	1255.0	1437.5	Neutral	10	orig
24	24	1352.5	1275.0	1462.5	Neutral	10	orig
25	25	1372.5	1295.0	1490.0	Neutral	10	orig
26	26	1395.0	1315.0	1530.0	Neutral	10	orig
27	27	1415.0	1337.5	1587.5	Neutral	10	orig
28	28	1435.0	1357.5	1627.5	Neutral	10	orig
29	29	1455.0	1380.0	1667.5	Neutral	10	orig
30	30	1475.0	1402.5	1707.5	Neutral	10	orig
31	31	1495.0	1420.0	1747.5	Neutral	10	orig
32	32	1512.5	1437.5	1785.0	Neutral	10	orig
33	33	1532.5	1460.0	1822.5	Neutral	10	orig
34	34	1550.0	1482.5	1860.0	Neutral	10	orig
35	35	1567.5	1497.5	1880.0	Neutral	10	orig
36	36	1585.0	1515.0	1892.5	Neutral	10	orig
37	37	1602.5	1527.5	1897.5	Neutral	10	orig
38	38	1620.0	1540.0	1900.0	Neutral	10	orig
39	39	1637.5	1555.0	1905.0	Neutral	10	orig
40	40	1655.0	1567.5	1907.5	Neutral	10	orig
41	41	1672.5	1582.5	1917.5	Neutral	10	orig
42	42	1690.0	1597.5	1927.5	Neutral	10	orig
43	43	1705.0	1612.5	1940.0	Neutral	10	orig
44	44	1722.5	1627.5	1952.5	Neutral	10	orig
45	45	1740.0	1642.5	1962.5	Neutral	10	orig
46	46	1757.5	1655.0	1962.5	Neutral	10	orig
47	47	1772.5	1670.0	1967.5	Neutral	10	orig
48	48	1790.0	1685.0	1972.5	Neutral	10	orig
49	49	1807.5	1697.5	1972.5	Neutral	10	orig
50	50	1825.0	1705.0	1975.0	Neutral	10	orig
51	51	1842.5	1710.0	1975.0	Neutral	10	orig
52	52	1860.0	1717.5	1972.5	Neutral	10	orig
53	53	1877.5	1725.0	1995.0	Neutral	10	orig
54	54	1895.0	1732.5	1997.5	Neutral	10	orig
55	55	1915.0	1742.5	2020.0	Neutral	10	orig
56	56	1932.5	1752.5	2040.0	Neutral	10	orig
57	57	1950.0	1762.5	2062.5	Neutral	10	orig
58	58	1970.0	1772.5	2082.5	Neutral	10	orig
59	59	1987.5	1785.0	2105.0	Neutral	10	orig
60	60	2007.5	1787.5	2125.0	Neutral	10	orig
61	61	2027.5	1792.5	2147.5	Neutral	10	orig
62	62	2047.5	1797.5	2167.5	Neutral	10	orig
63	63	2067.5	1802.5	2192.5	Neutral	10	orig
64	64	2087.5	1807.5	2217.5	Neutral	10	orig
65	65	2107.5	1815.0	2242.5	Neutral	10	orig
66	66	2127.5	1822.5	2265.0	Neutral	10	orig
67	67	2150.0	1832.5	2292.5	Neutral	10	orig
68	68	2170.0	1842.5	2317.5	Neutral	10	orig
69	69	2192.5	1857.5	2345.0	Neutral	10	orig
70	70	2212.5	1872.5	2370.0	Neutral	10	orig
71	71	2235.0	1887.5	2397.5	Neutral	10	orig
72	72	2257.5	1897.5	2422.5	Neutral	10	orig
73	73	2280.0	1907.5	2450.0	Neutral	10	orig
74	74	2302.5	1922.5	2477.5	Neutral	10	orig
75	75	2325.0	1945.0	2500.0	Neutral	10	orig
76	76	2347.5	1972.5	2525.0	Neutral	10	orig
77	77	2372.5	1995.0	2550.0	Neutral	10	orig
78	78	2395.0	2017.5	2575.0	Neutral	10	orig
79	79	2417.5	2037.5	2600.0	Neutral	10	orig
80	80	2442.5	2060.0	2650.0	Neutral	10	orig
81	81	2467.5	2080.0	2675.0	Neutral	10	orig
82	82	2490.0	2105.0	2700.0	Neutral	10	orig
83	83	2525.0	2130.0	2725.0	Neutral	10	orig
84	84	2550.0	2160.0	2750.0	Neutral	10	orig
85	85	2575.0	2190.0	2775.0	Neutral	10	orig
86	86	2600.0	2220.0	2825.0	Neutral	10	orig
87	87	2625.0	2250.0	2850.0	Neutral	10	orig
88	88	2650.0	2270.0	2875.0	Neutral	10	orig
89	89	2675.0	2287.5	2925.0	Neutral	10	orig
90	90	2700.0	2305.0	2975.0	Neutral	10	orig
91	91	2725.0	2325.0	3025.0	Neutral	10	orig
92	92	2750.0	2347.5	3050.0	Neutral	10	orig
93	93	2775.0	2385.0	3100.0	Neutral	10	orig
94	94	2800.0	2420.0	3150.0	Neutral	10	orig
95	95	2825.0	2457.5	3200.0	Neutral	10	orig
96	96	2850.0	2495.0	3250.0	Neutral	10	orig
97	97	2875.0	2525.0	3300.0	Neutral	10	orig
98	98	2900.0	2550.0	3350.0	Neutral	10	orig
99	99	2925.0	2575.0	3375.0	Neutral	10	orig
100	100	2950.0	2600.0	3425.0	Neutral	10	orig
0	0	977.5	885.0	1057.5	Neutral	11	orig
1	1	995.0	917.5	1067.5	Neutral	11	orig
2	2	1012.5	952.5	1070.0	Neutral	11	orig
3	3	1027.5	987.5	1075.0	Neutral	11	orig
4	4	1045.0	1012.5	1087.5	Neutral	11	orig
5	5	1062.5	1027.5	1100.0	Neutral	11	orig
6	6	1082.5	1042.5	1117.5	Neutral	11	orig
7	7	1100.0	1052.5	1145.0	Neutral	11	orig
8	8	1120.0	1070.0	1177.5	Neutral	11	orig
9	9	1145.0	1087.5	1210.0	Neutral	11	orig
10	10	1167.5	1105.0	1245.0	Neutral	11	orig
11	11	1187.5	1120.0	1275.0	Neutral	11	orig
12	12	1205.0	1135.0	1300.0	Neutral	11	orig
13	13	1222.5	1147.5	1317.5	Neutral	11	orig
14	14	1237.5	1167.5	1330.0	Neutral	11	orig
15	15	1250.0	1187.5	1330.0	Neutral	11	orig
16	16	1257.5	1195.0	1330.0	Neutral	11	orig
17	17	1262.5	1212.5	1322.5	Neutral	11	orig
18	18	1265.0	1220.0	1337.5	Neutral	11	orig
19	19	1270.0	1220.0	1350.0	Neutral	11	orig
20	20	1275.0	1225.0	1357.5	Neutral	11	orig
21	21	1282.5	1227.5	1357.5	Neutral	11	orig
22	22	1287.5	1235.0	1360.0	Neutral	11	orig
23	23	1297.5	1242.5	1367.5	Neutral	11	orig
24	24	1307.5	1250.0	1375.0	Neutral	11	orig
25	25	1320.0	1255.0	1385.0	Neutral	11	orig
26	26	1332.5	1267.5	1400.0	Neutral	11	orig
27	27	1347.5	1282.5	1412.5	Neutral	11	orig
28	28	1362.5	1295.0	1437.5	Neutral	11	orig
29	29	1377.5	1307.5	1462.5	Neutral	11	orig
30	30	1392.5	1317.5	1485.0	Neutral	11	orig
31	31	1410.0	1327.5	1507.5	Neutral	11	orig
32	32	1430.0	1342.5	1530.0	Neutral	11	orig
33	33	1450.0	1357.5	1555.0	Neutral	11	orig
34	34	1470.0	1375.0	1577.5	Neutral	11	orig
35	35	1490.0	1392.5	1600.0	Neutral	11	orig
36	36	1510.0	1415.0	1622.5	Neutral	11	orig
37	37	1532.5	1435.0	1647.5	Neutral	11	orig
38	38	1555.0	1455.0	1670.0	Neutral	11	orig
39	39	1577.5	1472.5	1697.5	Neutral	11	orig
40	40	1600.0	1495.0	1722.5	Neutral	11	orig
41	41	1625.0	1510.0	1750.0	Neutral	11	orig
42	42	1647.5	1530.0	1775.0	Neutral	11	orig
43	43	1672.5	1547.5	1802.5	Neutral	11	orig
44	44	1697.5	1567.5	1827.5	Neutral	11	orig
45	45	1720.0	1585.0	1855.0	Neutral	11	orig
46	46	1745.0	1605.0	1880.0	Neutral	11	orig
47	47	1770.0	1625.0	1902.5	Neutral	11	orig
48	48	1795.0	1642.5	1925.0	Neutral	11	orig
49	49	1820.0	1662.5	1947.5	Neutral	11	orig
50	50	1847.5	1685.0	1975.0	Neutral	11	orig
51	51	1872.5	1707.5	2002.5	Neutral	11	orig
52	52	1897.5	1730.0	2030.0	Neutral	11	orig
53	53	1922.5	1755.0	2055.0	Neutral	11	orig
54	54	1950.0	1780.0	2080.0	Neutral	11	orig
55	55	1975.0	1805.0	2105.0	Neutral	11	orig
56	56	2002.5	1830.0	2132.5	Neutral	11	orig
57	57	2027.5	1857.5	2160.0	Neutral	11	orig
58	58	2055.0	1885.0	2185.0	Neutral	11	orig
59	59	2080.0	1912.5	2217.5	Neutral	11	orig
60	60	2107.5	1942.5	2245.0	Neutral	11	orig
61	61	2132.5	1970.0	2280.0	Neutral	11	orig
62	62	2160.0	1995.0	2315.0	Neutral	11	orig
63	63	2185.0	2017.5	2350.0	Neutral	11	orig
64	64	2212.5	2042.5	2385.0	Neutral	11	orig
65	65	2237.5	2067.5	2420.0	Neutral	11	orig
66	66	2265.0	2095.0	2455.0	Neutral	11	orig
67	67	2290.0	2120.0	2490.0	Neutral	11	orig
68	68	2317.5	2147.5	2525.0	Neutral	11	orig
69	69	2342.5	2175.0	2550.0	Neutral	11	orig
70	70	2370.0	2202.5	2600.0	Neutral	11	orig
71	71	2397.5	2230.0	2625.0	Neutral	11	orig
72	72	2422.5	2257.5	2675.0	Neutral	11	orig
73	73	2450.0	2285.0	2700.0	Neutral	11	orig
74	74	2475.0	2310.0	2725.0	Neutral	11	orig
75	75	2500.0	2325.0	2775.0	Neutral	11	orig
76	76	2525.0	2340.0	2800.0	Neutral	11	orig
77	77	2550.0	2352.5	2825.0	Neutral	11	orig
78	78	2575.0	2367.5	2875.0	Neutral	11	orig
79	79	2600.0	2397.5	2900.0	Neutral	11	orig
80	80	2625.0	2427.5	2950.0	Neutral	11	orig
81	81	2675.0	2457.5	2975.0	Neutral	11	orig
82	82	2700.0	2490.0	3000.0	Neutral	11	orig
83	83	2725.0	2525.0	3025.0	Neutral	11	orig
84	84	2750.0	2550.0	3050.0	Neutral	11	orig
85	85	2775.0	2550.0	3075.0	Neutral	11	orig
86	86	2800.0	2575.0	3125.0	Neutral	11	orig
87	87	2825.0	2600.0	3150.0	Neutral	11	orig
88	88	2850.0	2600.0	3175.0	Neutral	11	orig
89	89	2875.0	2625.0	3200.0	Neutral	11	orig
90	90	2900.0	2625.0	3275.0	Neutral	11	orig
91	91	2925.0	2650.0	3300.0	Neutral	11	orig
92	92	2950.0	2675.0	3350.0	Neutral	11	orig
93	93	3000.0	2675.0	3375.0	Neutral	11	orig
94	94	3025.0	2700.0	3425.0	Neutral	11	orig
95	95	3050.0	2700.0	3475.0	Neutral	11	orig
96	96	3075.0	2725.0	3525.0	Neutral	11	orig
97	97	3100.0	2750.0	3575.0	Neutral	11	orig
98	98	3125.0	2750.0	3650.0	Neutral	11	orig
99	99	3150.0	2775.0	3700.0	Neutral	11	orig
100	100	3175.0	2775.0	3750.0	Neutral	11	orig
0	0	1065.0	995.0	1162.5	Neutral	12	orig
1	1	1067.5	1010.0	1150.0	Neutral	12	orig
2	2	1070.0	1025.0	1137.5	Neutral	12	orig
3	3	1072.5	1042.5	1125.0	Neutral	12	orig
4	4	1075.0	1052.5	1115.0	Neutral	12	orig
5	5	1080.0	1052.5	1115.0	Neutral	12	orig
6	6	1082.5	1045.0	1122.5	Neutral	12	orig
7	7	1085.0	1037.5	1142.5	Neutral	12	orig
8	8	1087.5	1035.0	1155.0	Neutral	12	orig
9	9	1095.0	1037.5	1167.5	Neutral	12	orig
10	10	1102.5	1045.0	1180.0	Neutral	12	orig
11	11	1110.0	1060.0	1187.5	Neutral	12	orig
12	12	1122.5	1080.0	1197.5	Neutral	12	orig
13	13	1137.5	1097.5	1205.0	Neutral	12	orig
14	14	1152.5	1097.5	1202.5	Neutral	12	orig
15	15	1172.5	1095.0	1215.0	Neutral	12	orig
16	16	1192.5	1102.5	1235.0	Neutral	12	orig
17	17	1212.5	1107.5	1267.5	Neutral	12	orig
18	18	1235.0	1117.5	1300.0	Neutral	12	orig
19	19	1255.0	1142.5	1335.0	Neutral	12	orig
20	20	1277.5	1172.5	1367.5	Neutral	12	orig
21	21	1300.0	1195.0	1397.5	Neutral	12	orig
22	22	1320.0	1235.0	1425.0	Neutral	12	orig
23	23	1340.0	1265.0	1467.5	Neutral	12	orig
24	24	1360.0	1285.0	1495.0	Neutral	12	orig
25	25	1380.0	1305.0	1510.0	Neutral	12	orig
26	26	1400.0	1325.0	1522.5	Neutral	12	orig
27	27	1420.0	1342.5	1535.0	Neutral	12	orig
28	28	1440.0	1360.0	1547.5	Neutral	12	orig
29	29	1460.0	1377.5	1557.5	Neutral	12	orig
30	30	1480.0	1397.5	1575.0	Neutral	12	orig
31	31	1500.0	1420.0	1590.0	Neutral	12	orig
32	32	1517.5	1440.0	1627.5	Neutral	12	orig
33	33	1537.5	1450.0	1667.5	Neutral	12	orig
34	34	1557.5	1460.0	1687.5	Neutral	12	orig
35	35	1577.5	1467.5	1700.0	Neutral	12	orig
36	36	1595.0	1480.0	1722.5	Neutral	12	orig
37	37	1615.0	1490.0	1747.5	Neutral	12	orig
38	38	1635.0	1507.5	1772.5	Neutral	12	orig
39	39	1655.0	1527.5	1797.5	Neutral	12	orig
40	40	1672.5	1547.5	1822.5	Neutral	12	orig
41	41	1692.5	1567.5	1845.0	Neutral	12	orig
42	42	1712.5	1585.0	1865.0	Neutral	12	orig
43	43	1730.0	1600.0	1885.0	Neutral	12	orig
44	44	1750.0	1615.0	1902.5	Neutral	12	orig
45	45	1770.0	1632.5	1917.5	Neutral	12	orig
46	46	1787.5	1647.5	1935.0	Neutral	12	orig
47	47	1807.5	1665.0	1950.0	Neutral	12	orig
48	48	1827.5	1682.5	1965.0	Neutral	12	orig
49	49	1845.0	1702.5	1980.0	Neutral	12	orig
50	50	1865.0	1720.0	1990.0	Neutral	12	orig
51	51	1885.0	1740.0	2005.0	Neutral	12	orig
52	52	1902.5	1760.0	2022.5	Neutral	12	orig
53	53	1922.5	1782.5	2040.0	Neutral	12	orig
54	54	1942.5	1802.5	2057.5	Neutral	12	orig
55	55	1960.0	1825.0	2072.5	Neutral	12	orig
56	56	1980.0	1847.5	2090.0	Neutral	12	orig
57	57	2000.0	1870.0	2095.0	Neutral	12	orig
58	58	2020.0	1895.0	2112.5	Neutral	12	orig
59	59	2037.5	1917.5	2132.5	Neutral	12	orig
60	60	2057.5	1942.5	2150.0	Neutral	12	orig
61	61	2077.5	1952.5	2167.5	Neutral	12	orig
62	62	2097.5	1957.5	2185.0	Neutral	12	orig
63	63	2117.5	1965.0	2207.5	Neutral	12	orig
64	64	2135.0	1972.5	2225.0	Neutral	12	orig
65	65	2155.0	1982.5	2245.0	Neutral	12	orig
66	66	2175.0	1995.0	2267.5	Neutral	12	orig
67	67	2195.0	2005.0	2290.0	Neutral	12	orig
68	68	2215.0	2017.5	2317.5	Neutral	12	orig
69	69	2235.0	2030.0	2345.0	Neutral	12	orig
70	70	2255.0	2042.5	2372.5	Neutral	12	orig
71	71	2275.0	2052.5	2400.0	Neutral	12	orig
72	72	2295.0	2067.5	2430.0	Neutral	12	orig
73	73	2315.0	2082.5	2470.0	Neutral	12	orig
74	74	2335.0	2090.0	2525.0	Neutral	12	orig
75	75	2357.5	2095.0	2550.0	Neutral	12	orig
76	76	2377.5	2102.5	2600.0	Neutral	12	orig
77	77	2397.5	2107.5	2650.0	Neutral	12	orig
78	78	2420.0	2115.0	2700.0	Neutral	12	orig
79	79	2440.0	2122.5	2725.0	Neutral	12	orig
80	80	2460.0	2130.0	2775.0	Neutral	12	orig
81	81	2482.5	2137.5	2825.0	Neutral	12	orig
82	82	2500.0	2147.5	2875.0	Neutral	12	orig
83	83	2525.0	2157.5	2925.0	Neutral	12	orig
84	84	2550.0	2167.5	2975.0	Neutral	12	orig
85	85	2575.0	2180.0	3000.0	Neutral	12	orig
86	86	2600.0	2195.0	3050.0	Neutral	12	orig
87	87	2625.0	2207.5	3075.0	Neutral	12	orig
88	88	2625.0	2220.0	3100.0	Neutral	12	orig
89	89	2650.0	2235.0	3150.0	Neutral	12	orig
90	90	2675.0	2250.0	3175.0	Neutral	12	orig
91	91	2700.0	2265.0	3225.0	Neutral	12	orig
92	92	2725.0	2285.0	3250.0	Neutral	12	orig
93	93	2750.0	2302.5	3275.0	Neutral	12	orig
94	94	2775.0	2322.5	3325.0	Neutral	12	orig
95	95	2800.0	2345.0	3350.0	Neutral	12	orig
96	96	2825.0	2375.0	3375.0	Neutral	12	orig
97	97	2850.0	2405.0	3425.0	Neutral	12	orig
98	98	2875.0	2440.0	3450.0	Neutral	12	orig
99	99	2900.0	2475.0	3475.0	Neutral	12	orig
100	100	2900.0	2500.0	3500.0	Neutral	12	orig
0	0	1015.0	942.5	1115.0	Neutral	13	orig
1	1	1027.5	967.5	1112.5	Neutral	13	orig
2	2	1040.0	992.5	1112.5	Neutral	13	orig
3	3	1052.5	1017.5	1110.0	Neutral	13	orig
4	4	1065.0	1040.0	1102.5	Neutral	13	orig
5	5	1077.5	1057.5	1115.0	Neutral	13	orig
6	6	1092.5	1060.0	1135.0	Neutral	13	orig
7	7	1105.0	1060.0	1162.5	Neutral	13	orig
8	8	1117.5	1062.5	1190.0	Neutral	13	orig
9	9	1130.0	1070.0	1210.0	Neutral	13	orig
10	10	1142.5	1080.0	1222.5	Neutral	13	orig
11	11	1152.5	1090.0	1235.0	Neutral	13	orig
12	12	1162.5	1105.0	1237.5	Neutral	13	orig
13	13	1172.5	1115.0	1235.0	Neutral	13	orig
14	14	1182.5	1115.0	1237.5	Neutral	13	orig
15	15	1190.0	1112.5	1245.0	Neutral	13	orig
16	16	1197.5	1120.0	1260.0	Neutral	13	orig
17	17	1207.5	1132.5	1280.0	Neutral	13	orig
18	18	1217.5	1130.0	1292.5	Neutral	13	orig
19	19	1227.5	1137.5	1297.5	Neutral	13	orig
20	20	1237.5	1137.5	1312.5	Neutral	13	orig
21	21	1250.0	1155.0	1330.0	Neutral	13	orig
22	22	1262.5	1175.0	1342.5	Neutral	13	orig
23	23	1277.5	1187.5	1352.5	Neutral	13	orig
24	24	1290.0	1205.0	1370.0	Neutral	13	orig
25	25	1307.5	1222.5	1387.5	Neutral	13	orig
26	26	1322.5	1240.0	1405.0	Neutral	13	orig
27	27	1340.0	1260.0	1425.0	Neutral	13	orig
28	28	1357.5	1280.0	1450.0	Neutral	13	orig
29	29	1375.0	1297.5	1480.0	Neutral	13	orig
30	30	1392.5	1315.0	1507.5	Neutral	13	orig
31	31	1410.0	1332.5	1537.5	Neutral	13	orig
32	32	1430.0	1352.5	1565.0	Neutral	13	orig
33	33	1450.0	1372.5	1595.0	Neutral	13	orig
34	34	1470.0	1395.0	1615.0	Neutral	13	orig
35	35	1490.0	1417.5	1645.0	Neutral	13	orig
36	36	1510.0	1445.0	1665.0	Neutral	13	orig
37	37	1530.0	1472.5	1682.5	Neutral	13	orig
38	38	1550.0	1497.5	1700.0	Neutral	13	orig
39	39	1572.5	1517.5	1715.0	Neutral	13	orig
40	40	1592.5	1540.0	1730.0	Neutral	13	orig
41	41	1612.5	1562.5	1745.0	Neutral	13	orig
42	42	1635.0	1585.0	1772.5	Neutral	13	orig
43	43	1657.5	1607.5	1797.5	Neutral	13	orig
44	44	1677.5	1630.0	1822.5	Neutral	13	orig
45	45	1700.0	1650.0	1847.5	Neutral	13	orig
46	46	1722.5	1667.5	1870.0	Neutral	13	orig
47	47	1742.5	1680.0	1890.0	Neutral	13	orig
48	48	1765.0	1692.5	1910.0	Neutral	13	orig
49	49	1787.5	1702.5	1927.5	Neutral	13	orig
50	50	1810.0	1715.0	1947.5	Neutral	13	orig
51	51	1832.5	1727.5	1965.0	Neutral	13	orig
52	52	1857.5	1740.0	1982.5	Neutral	13	orig
53	53	1880.0	1752.5	1997.5	Neutral	13	orig
54	54	1902.5	1770.0	2012.5	Neutral	13	orig
55	55	1925.0	1785.0	2025.0	Neutral	13	orig
56	56	1950.0	1795.0	2047.5	Neutral	13	orig
57	57	1972.5	1810.0	2072.5	Neutral	13	orig
58	58	1997.5	1827.5	2095.0	Neutral	13	orig
59	59	2020.0	1845.0	2115.0	Neutral	13	orig
60	60	2045.0	1862.5	2145.0	Neutral	13	orig
61	61	2067.5	1880.0	2175.0	Neutral	13	orig
62	62	2092.5	1897.5	2205.0	Neutral	13	orig
63	63	2117.5	1917.5	2235.0	Neutral	13	orig
64	64	2142.5	1940.0	2265.0	Neutral	13	orig
65	65	2167.5	1962.5	2295.0	Neutral	13	orig
66	66	2192.5	1977.5	2327.5	Neutral	13	orig
67	67	2217.5	1990.0	2362.5	Neutral	13	orig
68	68	2242.5	2005.0	2397.5	Neutral	13	orig
69	69	2270.0	2020.0	2432.5	Neutral	13	orig
70	70	2295.0	2037.5	2467.5	Neutral	13	orig
71	71	2320.0	2057.5	2500.0	Neutral	13	orig
72	72	2347.5	2077.5	2525.0	Neutral	13	orig
73	73	2372.5	2097.5	2575.0	Neutral	13	orig
74	74	2400.0	2117.5	2600.0	Neutral	13	orig
75	75	2427.5	2137.5	2625.0	Neutral	13	orig
76	76	2455.0	2157.5	2675.0	Neutral	13	orig
77	77	2480.0	2182.5	2700.0	Neutral	13	orig
78	78	2500.0	2210.0	2750.0	Neutral	13	orig
79	79	2525.0	2237.5	2775.0	Neutral	13	orig
80	80	2575.0	2262.5	2800.0	Neutral	13	orig
81	81	2600.0	2290.0	2850.0	Neutral	13	orig
82	82	2625.0	2320.0	2875.0	Neutral	13	orig
83	83	2650.0	2337.5	2900.0	Neutral	13	orig
84	84	2675.0	2350.0	2950.0	Neutral	13	orig
85	85	2700.0	2365.0	2975.0	Neutral	13	orig
86	86	2725.0	2382.5	3000.0	Neutral	13	orig
87	87	2775.0	2400.0	3050.0	Neutral	13	orig
88	88	2800.0	2417.5	3075.0	Neutral	13	orig
89	89	2825.0	2435.0	3100.0	Neutral	13	orig
90	90	2850.0	2455.0	3150.0	Neutral	13	orig
91	91	2875.0	2472.5	3175.0	Neutral	13	orig
92	92	2925.0	2492.5	3200.0	Neutral	13	orig
93	93	2950.0	2500.0	3225.0	Neutral	13	orig
94	94	2975.0	2525.0	3275.0	Neutral	13	orig
95	95	3000.0	2550.0	3300.0	Neutral	13	orig
96	96	3050.0	2575.0	3325.0	Neutral	13	orig
97	97	3075.0	2600.0	3350.0	Neutral	13	orig
98	98	3100.0	2625.0	3400.0	Neutral	13	orig
99	99	3150.0	2650.0	3450.0	Neutral	13	orig
100	100	3175.0	2675.0	3500.0	Neutral	13	orig
0	0	1070.0	997.5	1110.0	Neutral	14	orig
1	1	1072.5	1017.5	1107.5	Neutral	14	orig
2	2	1075.0	1035.0	1107.5	Neutral	14	orig
3	3	1077.5	1047.5	1110.0	Neutral	14	orig
4	4	1080.0	1052.5	1117.5	Neutral	14	orig
5	5	1082.5	1052.5	1125.0	Neutral	14	orig
6	6	1085.0	1055.0	1135.0	Neutral	14	orig
7	7	1087.5	1052.5	1147.5	Neutral	14	orig
8	8	1090.0	1052.5	1157.5	Neutral	14	orig
9	9	1090.0	1050.0	1165.0	Neutral	14	orig
10	10	1092.5	1052.5	1145.0	Neutral	14	orig
11	11	1095.0	1052.5	1137.5	Neutral	14	orig
12	12	1100.0	1052.5	1140.0	Neutral	14	orig
13	13	1105.0	1045.0	1145.0	Neutral	14	orig
14	14	1115.0	1042.5	1155.0	Neutral	14	orig
15	15	1125.0	1025.0	1160.0	Neutral	14	orig
16	16	1137.5	1022.5	1170.0	Neutral	14	orig
17	17	1152.5	1035.0	1187.5	Neutral	14	orig
18	18	1170.0	1052.5	1207.5	Neutral	14	orig
19	19	1190.0	1085.0	1230.0	Neutral	14	orig
20	20	1210.0	1125.0	1252.5	Neutral	14	orig
21	21	1230.0	1147.5	1275.0	Neutral	14	orig
22	22	1252.5	1187.5	1312.5	Neutral	14	orig
23	23	1275.0	1227.5	1377.5	Neutral	14	orig
24	24	1297.5	1255.0	1435.0	Neutral	14	orig
25	25	1320.0	1285.0	1472.5	Neutral	14	orig
26	26	1342.5	1305.0	1500.0	Neutral	14	orig
27	27	1365.0	1330.0	1525.0	Neutral	14	orig
28	28	1385.0	1350.0	1550.0	Neutral	14	orig
29	29	1407.5	1370.0	1582.5	Neutral	14	orig
30	30	1430.0	1387.5	1625.0	Neutral	14	orig
31	31	1452.5	1405.0	1657.5	Neutral	14	orig
32	32	1472.5	1422.5	1680.0	Neutral	14	orig
33	33	1495.0	1442.5	1712.5	Neutral	14	orig
34	34	1515.0	1460.0	1745.0	Neutral	14	orig
35	35	1535.0	1477.5	1772.5	Neutral	14	orig
36	36	1557.5	1495.0	1792.5	Neutral	14	orig
37	37	1577.5	1512.5	1807.5	Neutral	14	orig
38	38	1597.5	1530.0	1820.0	Neutral	14	orig
39	39	1617.5	1545.0	1832.5	Neutral	14	orig
40	40	1637.5	1562.5	1857.5	Neutral	14	orig
41	41	1657.5	1582.5	1880.0	Neutral	14	orig
42	42	1677.5	1600.0	1885.0	Neutral	14	orig
43	43	1697.5	1617.5	1890.0	Neutral	14	orig
44	44	1717.5	1635.0	1890.0	Neutral	14	orig
45	45	1737.5	1652.5	1890.0	Neutral	14	orig
46	46	1760.0	1665.0	1890.0	Neutral	14	orig
47	47	1780.0	1680.0	1902.5	Neutral	14	orig
48	48	1800.0	1682.5	1925.0	Neutral	14	orig
49	49	1822.5	1695.0	1947.5	Neutral	14	orig
50	50	1842.5	1710.0	1970.0	Neutral	14	orig
51	51	1862.5	1720.0	1992.5	Neutral	14	orig
52	52	1885.0	1727.5	2015.0	Neutral	14	orig
53	53	1907.5	1737.5	2037.5	Neutral	14	orig
54	54	1930.0	1745.0	2057.5	Neutral	14	orig
55	55	1952.5	1755.0	2080.0	Neutral	14	orig
56	56	1975.0	1765.0	2105.0	Neutral	14	orig
57	57	1997.5	1780.0	2130.0	Neutral	14	orig
58	58	2020.0	1797.5	2155.0	Neutral	14	orig
59	59	2045.0	1815.0	2180.0	Neutral	14	orig
60	60	2067.5	1840.0	2202.5	Neutral	14	orig
61	61	2092.5	1865.0	2227.5	Neutral	14	orig
62	62	2117.5	1890.0	2252.5	Neutral	14	orig
63	63	2142.5	1897.5	2277.5	Neutral	14	orig
64	64	2167.5	1905.0	2302.5	Neutral	14	orig
65	65	2192.5	1925.0	2325.0	Neutral	14	orig
66	66	2220.0	1950.0	2350.0	Neutral	14	orig
67	67	2245.0	1962.5	2372.5	Neutral	14	orig
68	68	2272.5	1975.0	2395.0	Neutral	14	orig
69	69	2300.0	1987.5	2420.0	Neutral	14	orig
70	70	2327.5	2000.0	2442.5	Neutral	14	orig
71	71	2355.0	2012.5	2465.0	Neutral	14	orig
72	72	2385.0	2027.5	2487.5	Neutral	14	orig
73	73	2412.5	2047.5	2500.0	Neutral	14	orig
74	74	2442.5	2072.5	2550.0	Neutral	14	orig
75	75	2472.5	2100.0	2575.0	Neutral	14	orig
76	76	2500.0	2130.0	2600.0	Neutral	14	orig
77	77	2525.0	2160.0	2625.0	Neutral	14	orig
78	78	2575.0	2190.0	2650.0	Neutral	14	orig
79	79	2600.0	2222.5	2700.0	Neutral	14	orig
80	80	2625.0	2255.0	2725.0	Neutral	14	orig
81	81	2650.0	2290.0	2775.0	Neutral	14	orig
82	82	2700.0	2327.5	2800.0	Neutral	14	orig
83	83	2725.0	2370.0	2825.0	Neutral	14	orig
84	84	2750.0	2415.0	2875.0	Neutral	14	orig
85	85	2800.0	2460.0	2925.0	Neutral	14	orig
86	86	2825.0	2500.0	2950.0	Neutral	14	orig
87	87	2850.0	2550.0	3000.0	Neutral	14	orig
88	88	2900.0	2600.0	3050.0	Neutral	14	orig
89	89	2925.0	2650.0	3100.0	Neutral	14	orig
90	90	2975.0	2700.0	3150.0	Neutral	14	orig
91	91	3000.0	2725.0	3225.0	Neutral	14	orig
92	92	3025.0	2750.0	3275.0	Neutral	14	orig
93	93	3075.0	2775.0	3325.0	Neutral	14	orig
94	94	3100.0	2800.0	3375.0	Neutral	14	orig
95	95	3150.0	2825.0	3425.0	Neutral	14	orig
96	96	3175.0	2850.0	3475.0	Neutral	14	orig
97	97	3225.0	2900.0	3525.0	Neutral	14	orig
98	98	3250.0	2925.0	3575.0	Neutral	14	orig
99	99	3300.0	2950.0	3625.0	Neutral	14	orig
100	100	3325.0	2975.0	3700.0	Neutral	14	orig
0	0	1005.0	912.5	1080.0	Neutral	15	orig
1	1	1015.0	940.0	1072.5	Neutral	15	orig
2	2	1022.5	965.0	1065.0	Neutral	15	orig
3	3	1032.5	987.5	1070.0	Neutral	15	orig
4	4	1042.5	1005.0	1072.5	Neutral	15	orig
5	5	1052.5	1017.5	1087.5	Neutral	15	orig
6	6	1062.5	1025.0	1102.5	Neutral	15	orig
7	7	1072.5	1027.5	1122.5	Neutral	15	orig
8	8	1082.5	1030.0	1142.5	Neutral	15	orig
9	9	1095.0	1037.5	1165.0	Neutral	15	orig
10	10	1107.5	1047.5	1187.5	Neutral	15	orig
11	11	1122.5	1065.0	1205.0	Neutral	15	orig
12	12	1137.5	1085.0	1210.0	Neutral	15	orig
13	13	1155.0	1102.5	1225.0	Neutral	15	orig
14	14	1175.0	1120.0	1240.0	Neutral	15	orig
15	15	1195.0	1147.5	1245.0	Neutral	15	orig
16	16	1215.0	1160.0	1275.0	Neutral	15	orig
17	17	1235.0	1170.0	1305.0	Neutral	15	orig
18	18	1257.5	1185.0	1335.0	Neutral	15	orig
19	19	1277.5	1200.0	1365.0	Neutral	15	orig
20	20	1297.5	1215.0	1390.0	Neutral	15	orig
21	21	1317.5	1235.0	1412.5	Neutral	15	orig
22	22	1337.5	1255.0	1432.5	Neutral	15	orig
23	23	1355.0	1270.0	1445.0	Neutral	15	orig
24	24	1375.0	1282.5	1455.0	Neutral	15	orig
25	25	1392.5	1297.5	1465.0	Neutral	15	orig
26	26	1410.0	1325.0	1485.0	Neutral	15	orig
27	27	1427.5	1340.0	1505.0	Neutral	15	orig
28	28	1445.0	1355.0	1522.5	Neutral	15	orig
29	29	1462.5	1370.0	1537.5	Neutral	15	orig
30	30	1477.5	1387.5	1550.0	Neutral	15	orig
31	31	1492.5	1402.5	1575.0	Neutral	15	orig
32	32	1510.0	1420.0	1595.0	Neutral	15	orig
33	33	1525.0	1437.5	1612.5	Neutral	15	orig
34	34	1540.0	1455.0	1627.5	Neutral	15	orig
35	35	1555.0	1470.0	1642.5	Neutral	15	orig
36	36	1570.0	1490.0	1667.5	Neutral	15	orig
37	37	1582.5	1500.0	1692.5	Neutral	15	orig
38	38	1597.5	1507.5	1717.5	Neutral	15	orig
39	39	1612.5	1520.0	1740.0	Neutral	15	orig
40	40	1627.5	1535.0	1765.0	Neutral	15	orig
41	41	1642.5	1547.5	1787.5	Neutral	15	orig
42	42	1657.5	1562.5	1812.5	Neutral	15	orig
43	43	1672.5	1577.5	1835.0	Neutral	15	orig
44	44	1687.5	1585.0	1855.0	Neutral	15	orig
45	45	1702.5	1592.5	1877.5	Neutral	15	orig
46	46	1717.5	1600.0	1897.5	Neutral	15	orig
47	47	1732.5	1610.0	1920.0	Neutral	15	orig
48	48	1750.0	1617.5	1940.0	Neutral	15	orig
49	49	1765.0	1627.5	1957.5	Neutral	15	orig
50	50	1782.5	1640.0	1977.5	Neutral	15	orig
51	51	1797.5	1650.0	1997.5	Neutral	15	orig
52	52	1815.0	1662.5	2015.0	Neutral	15	orig
53	53	1832.5	1675.0	2035.0	Neutral	15	orig
54	54	1852.5	1690.0	2055.0	Neutral	15	orig
55	55	1870.0	1705.0	2077.5	Neutral	15	orig
56	56	1887.5	1720.0	2100.0	Neutral	15	orig
57	57	1907.5	1737.5	2122.5	Neutral	15	orig
58	58	1927.5	1760.0	2145.0	Neutral	15	orig
59	59	1947.5	1775.0	2167.5	Neutral	15	orig
60	60	1967.5	1790.0	2190.0	Neutral	15	orig
61	61	1990.0	1812.5	2210.0	Neutral	15	orig
62	62	2010.0	1830.0	2232.5	Neutral	15	orig
63	63	2032.5	1850.0	2255.0	Neutral	15	orig
64	64	2055.0	1867.5	2285.0	Neutral	15	orig
65	65	2077.5	1887.5	2312.5	Neutral	15	orig
66	66	2102.5	1907.5	2340.0	Neutral	15	orig
67	67	2125.0	1930.0	2365.0	Neutral	15	orig
68	68	2150.0	1950.0	2392.5	Neutral	15	orig
69	69	2175.0	1955.0	2420.0	Neutral	15	orig
70	70	2202.5	1970.0	2450.0	Neutral	15	orig
71	71	2227.5	1992.5	2477.5	Neutral	15	orig
72	72	2255.0	2017.5	2500.0	Neutral	15	orig
73	73	2282.5	2042.5	2525.0	Neutral	15	orig
74	74	2310.0	2070.0	2550.0	Neutral	15	orig
75	75	2337.5	2097.5	2600.0	Neutral	15	orig
76	76	2367.5	2127.5	2625.0	Neutral	15	orig
77	77	2397.5	2160.0	2650.0	Neutral	15	orig
78	78	2427.5	2177.5	2675.0	Neutral	15	orig
79	79	2460.0	2195.0	2700.0	Neutral	15	orig
80	80	2490.0	2212.5	2725.0	Neutral	15	orig
81	81	2525.0	2227.5	2775.0	Neutral	15	orig
82	82	2550.0	2245.0	2800.0	Neutral	15	orig
83	83	2600.0	2265.0	2825.0	Neutral	15	orig
84	84	2625.0	2287.5	2850.0	Neutral	15	orig
85	85	2650.0	2310.0	2900.0	Neutral	15	orig
86	86	2700.0	2332.5	2925.0	Neutral	15	orig
87	87	2725.0	2355.0	2975.0	Neutral	15	orig
88	88	2775.0	2377.5	3025.0	Neutral	15	orig
89	89	2800.0	2402.5	3100.0	Neutral	15	orig
90	90	2850.0	2427.5	3150.0	Neutral	15	orig
91	91	2875.0	2455.0	3225.0	Neutral	15	orig
92	92	2925.0	2485.0	3250.0	Neutral	15	orig
93	93	2950.0	2525.0	3300.0	Neutral	15	orig
94	94	3000.0	2550.0	3350.0	Neutral	15	orig
95	95	3025.0	2575.0	3400.0	Neutral	15	orig
96	96	3075.0	2600.0	3475.0	Neutral	15	orig
97	97	3125.0	2650.0	3550.0	Neutral	15	orig
98	98	3150.0	2675.0	3625.0	Neutral	15	orig
99	99	3200.0	2725.0	3700.0	Neutral	15	orig
100	100	3250.0	2775.0	3800.0	Neutral	15	orig
0	0	1012.5	920.0	1075.0	Neutral	16	orig
1	1	1025.0	950.0	1077.5	Neutral	16	orig
2	2	1040.0	982.5	1085.0	Neutral	16	orig
3	3	1055.0	1007.5	1092.5	Neutral	16	orig
4	4	1070.0	1030.0	1105.0	Neutral	16	orig
5	5	1085.0	1045.0	1120.0	Neutral	16	orig
6	6	1100.0	1065.0	1140.0	Neutral	16	orig
7	7	1115.0	1077.5	1167.5	Neutral	16	orig
8	8	1127.5	1090.0	1200.0	Neutral	16	orig
9	9	1140.0	1095.0	1222.5	Neutral	16	orig
10	10	1152.5	1112.5	1240.0	Neutral	16	orig
11	11	1162.5	1127.5	1247.5	Neutral	16	orig
12	12	1175.0	1137.5	1250.0	Neutral	16	orig
13	13	1185.0	1125.0	1247.5	Neutral	16	orig
14	14	1195.0	1122.5	1252.5	Neutral	16	orig
15	15	1205.0	1097.5	1277.5	Neutral	16	orig
16	16	1217.5	1092.5	1312.5	Neutral	16	orig
17	17	1230.0	1082.5	1342.5	Neutral	16	orig
18	18	1242.5	1075.0	1370.0	Neutral	16	orig
19	19	1255.0	1077.5	1390.0	Neutral	16	orig
20	20	1267.5	1097.5	1402.5	Neutral	16	orig
21	21	1282.5	1127.5	1410.0	Neutral	16	orig
22	22	1297.5	1152.5	1415.0	Neutral	16	orig
23	23	1310.0	1177.5	1420.0	Neutral	16	orig
24	24	1325.0	1220.0	1425.0	Neutral	16	orig
25	25	1340.0	1265.0	1430.0	Neutral	16	orig
26	26	1355.0	1290.0	1435.0	Neutral	16	orig
27	27	1370.0	1307.5	1440.0	Neutral	16	orig
28	28	1385.0	1327.5	1450.0	Neutral	16	orig
29	29	1402.5	1347.5	1495.0	Neutral	16	orig
30	30	1417.5	1367.5	1530.0	Neutral	16	orig
31	31	1435.0	1390.0	1565.0	Neutral	16	orig
32	32	1452.5	1410.0	1600.0	Neutral	16	orig
33	33	1470.0	1432.5	1632.5	Neutral	16	orig
34	34	1487.5	1450.0	1665.0	Neutral	16	orig
35	35	1505.0	1460.0	1695.0	Neutral	16	orig
36	36	1525.0	1472.5	1725.0	Neutral	16	orig
37	37	1542.5	1482.5	1755.0	Neutral	16	orig
38	38	1562.5	1495.0	1777.5	Neutral	16	orig
39	39	1582.5	1507.5	1797.5	Neutral	16	orig
40	40	1602.5	1520.0	1817.5	Neutral	16	orig
41	41	1622.5	1532.5	1840.0	Neutral	16	orig
42	42	1642.5	1547.5	1870.0	Neutral	16	orig
43	43	1665.0	1562.5	1900.0	Neutral	16	orig
44	44	1685.0	1580.0	1925.0	Neutral	16	orig
45	45	1707.5	1597.5	1932.5	Neutral	16	orig
46	46	1727.5	1617.5	1937.5	Neutral	16	orig
47	47	1750.0	1635.0	1942.5	Neutral	16	orig
48	48	1772.5	1655.0	1947.5	Neutral	16	orig
49	49	1795.0	1675.0	1960.0	Neutral	16	orig
50	50	1817.5	1695.0	1982.5	Neutral	16	orig
51	51	1840.0	1715.0	2012.5	Neutral	16	orig
52	52	1862.5	1737.5	2040.0	Neutral	16	orig
53	53	1885.0	1760.0	2067.5	Neutral	16	orig
54	54	1907.5	1785.0	2087.5	Neutral	16	orig
55	55	1932.5	1807.5	2092.5	Neutral	16	orig
56	56	1955.0	1832.5	2097.5	Neutral	16	orig
57	57	1977.5	1857.5	2107.5	Neutral	16	orig
58	58	2002.5	1882.5	2127.5	Neutral	16	orig
59	59	2025.0	1895.0	2145.0	Neutral	16	orig
60	60	2050.0	1917.5	2167.5	Neutral	16	orig
61	61	2075.0	1915.0	2192.5	Neutral	16	orig
62	62	2097.5	1912.5	2215.0	Neutral	16	orig
63	63	2122.5	1912.5	2240.0	Neutral	16	orig
64	64	2147.5	1910.0	2262.5	Neutral	16	orig
65	65	2172.5	1910.0	2285.0	Neutral	16	orig
66	66	2197.5	1910.0	2307.5	Neutral	16	orig
67	67	2222.5	1915.0	2330.0	Neutral	16	orig
68	68	2247.5	1920.0	2352.5	Neutral	16	orig
69	69	2272.5	1927.5	2377.5	Neutral	16	orig
70	70	2300.0	1937.5	2405.0	Neutral	16	orig
71	71	2325.0	1947.5	2430.0	Neutral	16	orig
72	72	2350.0	1957.5	2457.5	Neutral	16	orig
73	73	2377.5	1967.5	2482.5	Neutral	16	orig
74	74	2402.5	1975.0	2500.0	Neutral	16	orig
75	75	2430.0	1982.5	2525.0	Neutral	16	orig
76	76	2455.0	1992.5	2575.0	Neutral	16	orig
77	77	2482.5	2002.5	2600.0	Neutral	16	orig
78	78	2500.0	2015.0	2625.0	Neutral	16	orig
79	79	2525.0	2027.5	2675.0	Neutral	16	orig
80	80	2575.0	2042.5	2700.0	Neutral	16	orig
81	81	2600.0	2057.5	2750.0	Neutral	16	orig
82	82	2625.0	2072.5	2775.0	Neutral	16	orig
83	83	2650.0	2095.0	2825.0	Neutral	16	orig
84	84	2675.0	2112.5	2850.0	Neutral	16	orig
85	85	2700.0	2130.0	2900.0	Neutral	16	orig
86	86	2725.0	2152.5	2925.0	Neutral	16	orig
87	87	2750.0	2177.5	2975.0	Neutral	16	orig
88	88	2775.0	2202.5	3025.0	Neutral	16	orig
89	89	2825.0	2227.5	3100.0	Neutral	16	orig
90	90	2850.0	2250.0	3150.0	Neutral	16	orig
91	91	2875.0	2272.5	3200.0	Neutral	16	orig
92	92	2900.0	2297.5	3250.0	Neutral	16	orig
93	93	2925.0	2325.0	3325.0	Neutral	16	orig
94	94	2950.0	2352.5	3375.0	Neutral	16	orig
95	95	3000.0	2380.0	3425.0	Neutral	16	orig
96	96	3025.0	2410.0	3500.0	Neutral	16	orig
97	97	3050.0	2440.0	3575.0	Neutral	16	orig
98	98	3075.0	2472.5	3625.0	Neutral	16	orig
99	99	3125.0	2500.0	3700.0	Neutral	16	orig
100	100	3150.0	2550.0	3750.0	Neutral	16	orig
0	0	1025.0	937.5	1100.0	Neutral	17	orig
1	1	1037.5	965.0	1107.5	Neutral	17	orig
2	2	1050.0	995.0	1117.5	Neutral	17	orig
3	3	1062.5	1020.0	1122.5	Neutral	17	orig
4	4	1075.0	1037.5	1127.5	Neutral	17	orig
5	5	1087.5	1055.0	1132.5	Neutral	17	orig
6	6	1102.5	1055.0	1147.5	Neutral	17	orig
7	7	1115.0	1050.0	1175.0	Neutral	17	orig
8	8	1130.0	1060.0	1190.0	Neutral	17	orig
9	9	1147.5	1070.0	1215.0	Neutral	17	orig
10	10	1162.5	1090.0	1237.5	Neutral	17	orig
11	11	1175.0	1112.5	1250.0	Neutral	17	orig
12	12	1190.0	1125.0	1260.0	Neutral	17	orig
13	13	1202.5	1140.0	1265.0	Neutral	17	orig
14	14	1212.5	1155.0	1267.5	Neutral	17	orig
15	15	1222.5	1172.5	1272.5	Neutral	17	orig
16	16	1232.5	1190.0	1280.0	Neutral	17	orig
17	17	1237.5	1197.5	1285.0	Neutral	17	orig
18	18	1245.0	1195.0	1297.5	Neutral	17	orig
19	19	1252.5	1195.0	1305.0	Neutral	17	orig
20	20	1260.0	1197.5	1322.5	Neutral	17	orig
21	21	1270.0	1200.0	1335.0	Neutral	17	orig
22	22	1280.0	1207.5	1342.5	Neutral	17	orig
23	23	1290.0	1220.0	1350.0	Neutral	17	orig
24	24	1302.5	1232.5	1362.5	Neutral	17	orig
25	25	1315.0	1245.0	1375.0	Neutral	17	orig
26	26	1330.0	1262.5	1395.0	Neutral	17	orig
27	27	1345.0	1277.5	1415.0	Neutral	17	orig
28	28	1360.0	1295.0	1425.0	Neutral	17	orig
29	29	1377.5	1310.0	1442.5	Neutral	17	orig
30	30	1395.0	1330.0	1462.5	Neutral	17	orig
31	31	1412.5	1345.0	1482.5	Neutral	17	orig
32	32	1432.5	1365.0	1502.5	Neutral	17	orig
33	33	1452.5	1387.5	1527.5	Neutral	17	orig
34	34	1475.0	1407.5	1555.0	Neutral	17	orig
35	35	1497.5	1427.5	1582.5	Neutral	17	orig
36	36	1520.0	1445.0	1610.0	Neutral	17	orig
37	37	1545.0	1462.5	1637.5	Neutral	17	orig
38	38	1567.5	1475.0	1662.5	Neutral	17	orig
39	39	1592.5	1492.5	1687.5	Neutral	17	orig
40	40	1617.5	1517.5	1717.5	Neutral	17	orig
41	41	1645.0	1540.0	1752.5	Neutral	17	orig
42	42	1670.0	1565.0	1782.5	Neutral	17	orig
43	43	1697.5	1587.5	1810.0	Neutral	17	orig
44	44	1725.0	1612.5	1842.5	Neutral	17	orig
45	45	1752.5	1635.0	1872.5	Neutral	17	orig
46	46	1780.0	1655.0	1905.0	Neutral	17	orig
47	47	1810.0	1677.5	1937.5	Neutral	17	orig
48	48	1837.5	1700.0	1967.5	Neutral	17	orig
49	49	1867.5	1720.0	2000.0	Neutral	17	orig
50	50	1895.0	1740.0	2032.5	Neutral	17	orig
51	51	1925.0	1760.0	2067.5	Neutral	17	orig
52	52	1955.0	1780.0	2100.0	Neutral	17	orig
53	53	1982.5	1802.5	2132.5	Neutral	17	orig
54	54	2012.5	1825.0	2167.5	Neutral	17	orig
55	55	2042.5	1850.0	2205.0	Neutral	17	orig
56	56	2072.5	1872.5	2240.0	Neutral	17	orig
57	57	2102.5	1897.5	2275.0	Neutral	17	orig
58	58	2132.5	1922.5	2312.5	Neutral	17	orig
59	59	2160.0	1950.0	2347.5	Neutral	17	orig
60	60	2190.0	1980.0	2380.0	Neutral	17	orig
61	61	2220.0	2012.5	2415.0	Neutral	17	orig
62	62	2250.0	2042.5	2447.5	Neutral	17	orig
63	63	2280.0	2075.0	2477.5	Neutral	17	orig
64	64	2307.5	2107.5	2500.0	Neutral	17	orig
65	65	2337.5	2140.0	2525.0	Neutral	17	orig
66	66	2365.0	2170.0	2550.0	Neutral	17	orig
67	67	2395.0	2200.0	2575.0	Neutral	17	orig
68	68	2422.5	2230.0	2575.0	Neutral	17	orig
69	69	2452.5	2260.0	2600.0	Neutral	17	orig
70	70	2480.0	2292.5	2625.0	Neutral	17	orig
71	71	2500.0	2322.5	2650.0	Neutral	17	orig
72	72	2525.0	2360.0	2650.0	Neutral	17	orig
73	73	2575.0	2390.0	2675.0	Neutral	17	orig
74	74	2600.0	2422.5	2700.0	Neutral	17	orig
75	75	2625.0	2457.5	2725.0	Neutral	17	orig
76	76	2650.0	2492.5	2750.0	Neutral	17	orig
77	77	2675.0	2525.0	2800.0	Neutral	17	orig
78	78	2700.0	2550.0	2825.0	Neutral	17	orig
79	79	2725.0	2600.0	2850.0	Neutral	17	orig
80	80	2750.0	2625.0	2875.0	Neutral	17	orig
81	81	2775.0	2650.0	2900.0	Neutral	17	orig
82	82	2800.0	2675.0	2950.0	Neutral	17	orig
83	83	2825.0	2700.0	2975.0	Neutral	17	orig
84	84	2850.0	2700.0	2975.0	Neutral	17	orig
85	85	2875.0	2725.0	3025.0	Neutral	17	orig
86	86	2900.0	2750.0	3050.0	Neutral	17	orig
87	87	2925.0	2775.0	3075.0	Neutral	17	orig
88	88	2950.0	2800.0	3125.0	Neutral	17	orig
89	89	2975.0	2825.0	3150.0	Neutral	17	orig
90	90	3000.0	2825.0	3200.0	Neutral	17	orig
91	91	3025.0	2825.0	3250.0	Neutral	17	orig
92	92	3050.0	2850.0	3300.0	Neutral	17	orig
93	93	3075.0	2850.0	3350.0	Neutral	17	orig
94	94	3100.0	2875.0	3425.0	Neutral	17	orig
95	95	3125.0	2900.0	3475.0	Neutral	17	orig
96	96	3150.0	2925.0	3550.0	Neutral	17	orig
97	97	3175.0	2950.0	3600.0	Neutral	17	orig
98	98	3200.0	2950.0	3675.0	Neutral	17	orig
99	99	3225.0	2975.0	3750.0	Neutral	17	orig
100	100	3250.0	2975.0	3800.0	Neutral	17	orig
0	0	985.0	885.0	1072.5	Neutral	18	orig
1	1	1000.0	912.5	1072.5	Neutral	18	orig
2	2	1017.5	945.0	1080.0	Neutral	18	orig
3	3	1032.5	975.0	1087.5	Neutral	18	orig
4	4	1050.0	1002.5	1097.5	Neutral	18	orig
5	5	1067.5	1030.0	1105.0	Neutral	18	orig
6	6	1085.0	1057.5	1117.5	Neutral	18	orig
7	7	1100.0	1075.0	1132.5	Neutral	18	orig
8	8	1117.5	1087.5	1155.0	Neutral	18	orig
9	9	1130.0	1087.5	1180.0	Neutral	18	orig
10	10	1142.5	1092.5	1200.0	Neutral	18	orig
11	11	1152.5	1102.5	1215.0	Neutral	18	orig
12	12	1162.5	1100.0	1227.5	Neutral	18	orig
13	13	1170.0	1100.0	1237.5	Neutral	18	orig
14	14	1177.5	1097.5	1252.5	Neutral	18	orig
15	15	1185.0	1095.0	1250.0	Neutral	18	orig
16	16	1192.5	1085.0	1265.0	Neutral	18	orig
17	17	1202.5	1092.5	1280.0	Neutral	18	orig
18	18	1212.5	1092.5	1290.0	Neutral	18	orig
19	19	1225.0	1095.0	1302.5	Neutral	18	orig
20	20	1237.5	1105.0	1310.0	Neutral	18	orig
21	21	1252.5	1127.5	1320.0	Neutral	18	orig
22	22	1267.5	1160.0	1335.0	Neutral	18	orig
23	23	1285.0	1187.5	1365.0	Neutral	18	orig
24	24	1302.5	1215.0	1377.5	Neutral	18	orig
25	25	1320.0	1245.0	1405.0	Neutral	18	orig
26	26	1337.5	1275.0	1432.5	Neutral	18	orig
27	27	1357.5	1300.0	1457.5	Neutral	18	orig
28	28	1377.5	1317.5	1485.0	Neutral	18	orig
29	29	1397.5	1335.0	1510.0	Neutral	18	orig
30	30	1417.5	1345.0	1535.0	Neutral	18	orig
31	31	1437.5	1360.0	1560.0	Neutral	18	orig
32	32	1457.5	1380.0	1587.5	Neutral	18	orig
33	33	1480.0	1400.0	1642.5	Neutral	18	orig
34	34	1500.0	1417.5	1695.0	Neutral	18	orig
35	35	1522.5	1430.0	1737.5	Neutral	18	orig
36	36	1542.5	1440.0	1757.5	Neutral	18	orig
37	37	1565.0	1450.0	1777.5	Neutral	18	orig
38	38	1585.0	1462.5	1797.5	Neutral	18	orig
39	39	1607.5	1480.0	1817.5	Neutral	18	orig
40	40	1630.0	1500.0	1835.0	Neutral	18	orig
41	41	1650.0	1517.5	1852.5	Neutral	18	orig
42	42	1672.5	1537.5	1872.5	Neutral	18	orig
43	43	1695.0	1557.5	1900.0	Neutral	18	orig
44	44	1717.5	1580.0	1927.5	Neutral	18	orig
45	45	1740.0	1600.0	1952.5	Neutral	18	orig
46	46	1760.0	1622.5	1975.0	Neutral	18	orig
47	47	1782.5	1645.0	1992.5	Neutral	18	orig
48	48	1805.0	1662.5	2007.5	Neutral	18	orig
49	49	1827.5	1682.5	2025.0	Neutral	18	orig
50	50	1850.0	1700.0	2037.5	Neutral	18	orig
51	51	1872.5	1720.0	2050.0	Neutral	18	orig
52	52	1895.0	1742.5	2062.5	Neutral	18	orig
53	53	1917.5	1762.5	2072.5	Neutral	18	orig
54	54	1940.0	1785.0	2097.5	Neutral	18	orig
55	55	1962.5	1807.5	2122.5	Neutral	18	orig
56	56	1985.0	1832.5	2147.5	Neutral	18	orig
57	57	2010.0	1857.5	2172.5	Neutral	18	orig
58	58	2032.5	1880.0	2162.5	Neutral	18	orig
59	59	2055.0	1907.5	2177.5	Neutral	18	orig
60	60	2080.0	1932.5	2200.0	Neutral	18	orig
61	61	2102.5	1960.0	2220.0	Neutral	18	orig
62	62	2127.5	1987.5	2242.5	Neutral	18	orig
63	63	2152.5	2010.0	2265.0	Neutral	18	orig
64	64	2177.5	2042.5	2290.0	Neutral	18	orig
65	65	2202.5	2042.5	2315.0	Neutral	18	orig
66	66	2227.5	2042.5	2340.0	Neutral	18	orig
67	67	2252.5	2042.5	2367.5	Neutral	18	orig
68	68	2277.5	2042.5	2392.5	Neutral	18	orig
69	69	2305.0	2042.5	2417.5	Neutral	18	orig
70	70	2330.0	2037.5	2442.5	Neutral	18	orig
71	71	2357.5	2030.0	2470.0	Neutral	18	orig
72	72	2385.0	2025.0	2495.0	Neutral	18	orig
73	73	2412.5	2022.5	2525.0	Neutral	18	orig
74	74	2440.0	2030.0	2550.0	Neutral	18	orig
75	75	2470.0	2040.0	2575.0	Neutral	18	orig
76	76	2497.5	2055.0	2600.0	Neutral	18	orig
77	77	2525.0	2070.0	2625.0	Neutral	18	orig
78	78	2550.0	2082.5	2650.0	Neutral	18	orig
79	79	2575.0	2092.5	2700.0	Neutral	18	orig
80	80	2625.0	2102.5	2725.0	Neutral	18	orig
81	81	2650.0	2112.5	2775.0	Neutral	18	orig
82	82	2675.0	2125.0	2825.0	Neutral	18	orig
83	83	2700.0	2137.5	2850.0	Neutral	18	orig
84	84	2750.0	2152.5	2900.0	Neutral	18	orig
85	85	2775.0	2167.5	2950.0	Neutral	18	orig
86	86	2800.0	2187.5	3000.0	Neutral	18	orig
87	87	2850.0	2212.5	3050.0	Neutral	18	orig
88	88	2875.0	2235.0	3100.0	Neutral	18	orig
89	89	2925.0	2260.0	3150.0	Neutral	18	orig
90	90	2950.0	2287.5	3200.0	Neutral	18	orig
91	91	2975.0	2315.0	3250.0	Neutral	18	orig
92	92	3025.0	2345.0	3300.0	Neutral	18	orig
93	93	3050.0	2377.5	3350.0	Neutral	18	orig
94	94	3100.0	2415.0	3400.0	Neutral	18	orig
95	95	3150.0	2455.0	3450.0	Neutral	18	orig
96	96	3175.0	2497.5	3525.0	Neutral	18	orig
97	97	3225.0	2550.0	3575.0	Neutral	18	orig
98	98	3250.0	2575.0	3625.0	Neutral	18	orig
99	99	3300.0	2625.0	3675.0	Neutral	18	orig
100	100	3350.0	2675.0	3750.0	Neutral	18	orig
0	0	967.5	897.5	1050.0	Neutral	19	orig
1	1	985.0	930.0	1057.5	Neutral	19	orig
2	2	1002.5	955.0	1062.5	Neutral	19	orig
3	3	1022.5	985.0	1070.0	Neutral	19	orig
4	4	1040.0	1005.0	1080.0	Neutral	19	orig
5	5	1060.0	1017.5	1110.0	Neutral	19	orig
6	6	1077.5	1027.5	1145.0	Neutral	19	orig
7	7	1097.5	1037.5	1185.0	Neutral	19	orig
8	8	1115.0	1047.5	1212.5	Neutral	19	orig
9	9	1132.5	1065.0	1230.0	Neutral	19	orig
10	10	1150.0	1087.5	1240.0	Neutral	19	orig
11	11	1162.5	1112.5	1240.0	Neutral	19	orig
12	12	1177.5	1135.0	1235.0	Neutral	19	orig
13	13	1187.5	1150.0	1227.5	Neutral	19	orig
14	14	1197.5	1162.5	1230.0	Neutral	19	orig
15	15	1205.0	1155.0	1247.5	Neutral	19	orig
16	16	1212.5	1140.0	1267.5	Neutral	19	orig
17	17	1220.0	1122.5	1282.5	Neutral	19	orig
18	18	1227.5	1112.5	1300.0	Neutral	19	orig
19	19	1235.0	1105.0	1312.5	Neutral	19	orig
20	20	1245.0	1100.0	1325.0	Neutral	19	orig
21	21	1257.5	1105.0	1335.0	Neutral	19	orig
22	22	1270.0	1117.5	1347.5	Neutral	19	orig
23	23	1282.5	1150.0	1362.5	Neutral	19	orig
24	24	1297.5	1185.0	1375.0	Neutral	19	orig
25	25	1312.5	1215.0	1385.0	Neutral	19	orig
26	26	1330.0	1247.5	1397.5	Neutral	19	orig
27	27	1345.0	1282.5	1407.5	Neutral	19	orig
28	28	1362.5	1312.5	1422.5	Neutral	19	orig
29	29	1382.5	1342.5	1455.0	Neutral	19	orig
30	30	1402.5	1372.5	1487.5	Neutral	19	orig
31	31	1422.5	1390.0	1520.0	Neutral	19	orig
32	32	1442.5	1402.5	1552.5	Neutral	19	orig
33	33	1462.5	1417.5	1585.0	Neutral	19	orig
34	34	1485.0	1437.5	1620.0	Neutral	19	orig
35	35	1507.5	1450.0	1652.5	Neutral	19	orig
36	36	1530.0	1470.0	1682.5	Neutral	19	orig
37	37	1552.5	1487.5	1725.0	Neutral	19	orig
38	38	1577.5	1507.5	1762.5	Neutral	19	orig
39	39	1600.0	1527.5	1797.5	Neutral	19	orig
40	40	1625.0	1547.5	1832.5	Neutral	19	orig
41	41	1650.0	1570.0	1867.5	Neutral	19	orig
42	42	1675.0	1592.5	1890.0	Neutral	19	orig
43	43	1702.5	1615.0	1912.5	Neutral	19	orig
44	44	1727.5	1640.0	1932.5	Neutral	19	orig
45	45	1752.5	1665.0	1947.5	Neutral	19	orig
46	46	1780.0	1690.0	1965.0	Neutral	19	orig
47	47	1805.0	1715.0	1985.0	Neutral	19	orig
48	48	1832.5	1742.5	2010.0	Neutral	19	orig
49	49	1860.0	1770.0	2035.0	Neutral	19	orig
50	50	1887.5	1797.5	2060.0	Neutral	19	orig
51	51	1915.0	1827.5	2085.0	Neutral	19	orig
52	52	1942.5	1857.5	2107.5	Neutral	19	orig
53	53	1970.0	1885.0	2130.0	Neutral	19	orig
54	54	1997.5	1910.0	2150.0	Neutral	19	orig
55	55	2025.0	1937.5	2175.0	Neutral	19	orig
56	56	2055.0	1965.0	2197.5	Neutral	19	orig
57	57	2082.5	1980.0	2217.5	Neutral	19	orig
58	58	2112.5	2002.5	2242.5	Neutral	19	orig
59	59	2140.0	2025.0	2272.5	Neutral	19	orig
60	60	2170.0	2042.5	2297.5	Neutral	19	orig
61	61	2197.5	2060.0	2320.0	Neutral	19	orig
62	62	2227.5	2080.0	2342.5	Neutral	19	orig
63	63	2257.5	2097.5	2372.5	Neutral	19	orig
64	64	2287.5	2115.0	2405.0	Neutral	19	orig
65	65	2315.0	2120.0	2435.0	Neutral	19	orig
66	66	2345.0	2125.0	2467.5	Neutral	19	orig
67	67	2375.0	2132.5	2500.0	Neutral	19	orig
68	68	2405.0	2140.0	2525.0	Neutral	19	orig
69	69	2435.0	2147.5	2550.0	Neutral	19	orig
70	70	2467.5	2157.5	2600.0	Neutral	19	orig
71	71	2497.5	2165.0	2625.0	Neutral	19	orig
72	72	2525.0	2172.5	2675.0	Neutral	19	orig
73	73	2550.0	2190.0	2700.0	Neutral	19	orig
74	74	2600.0	2210.0	2750.0	Neutral	19	orig
75	75	2625.0	2230.0	2775.0	Neutral	19	orig
76	76	2650.0	2250.0	2800.0	Neutral	19	orig
77	77	2675.0	2270.0	2850.0	Neutral	19	orig
78	78	2700.0	2295.0	2875.0	Neutral	19	orig
79	79	2750.0	2320.0	2925.0	Neutral	19	orig
[truncated: 22,241 more rows]
