# Supplementary material for: Strong positive selection biases identity-by-descent-based inferences of recent demography and population structure in Plasmodium falciparum
Source: Nat Commun. 2024 Mar 20;15:2499. doi: 10.1038/s41467-024-46659-0 (PMC10954658; doi:10.1038/s41467-024-46659-0)
Supplement: Supplementary file 6 — Source Data File [file 41467_2024_46659_MOESM6_ESM.zip › Supplementary_Figure5/suppl_fig5b-c_popsize_stats.csv]

	Group	GEN	Padj	MedianOfDifferences
0	Neutral	0	1.0	0.0
1	Neutral	1	1.0	0.0
2	Neutral	2	1.0	0.0
3	Neutral	3	1.0	0.0
4	Neutral	4	1.0	0.0
5	Neutral	5	1.0	0.0
6	Neutral	6	1.0	0.0
7	Neutral	7	1.0	0.0
8	Neutral	8	1.0	0.0
9	Neutral	9	1.0	0.0
10	Neutral	10	1.0	0.0
11	Neutral	11	1.0	0.0
12	Neutral	12	1.0	0.0
13	Neutral	13	1.0	0.0
14	Neutral	14	1.0	0.0
15	Neutral	15	1.0	0.0
16	Neutral	16	1.0	0.0
17	Neutral	17	1.0	0.0
18	Neutral	18	1.0	0.0
19	Neutral	19	1.0	0.0
20	Neutral	20	1.0	0.0
21	Neutral	21	1.0	0.0
22	Neutral	22	1.0	0.0
23	Neutral	23	1.0	0.0
24	Neutral	24	1.0	0.0
25	Neutral	25	1.0	0.0
26	Neutral	26	1.0	0.0
27	Neutral	27	1.0	0.0
28	Neutral	28	1.0	0.0
29	Neutral	29	1.0	0.0
30	Neutral	30	1.0	0.0
31	Neutral	31	1.0	0.0
32	Neutral	32	1.0	0.0
33	Neutral	33	1.0	0.0
34	Neutral	34	1.0	0.0
35	Neutral	35	1.0	0.0
36	Neutral	36	1.0	0.0
37	Neutral	37	1.0	0.0
38	Neutral	38	1.0	0.0
39	Neutral	39	1.0	0.0
40	Neutral	40	1.0	0.0
41	Neutral	41	1.0	0.0
42	Neutral	42	1.0	0.0
43	Neutral	43	1.0	0.0
44	Neutral	44	1.0	0.0
45	Neutral	45	1.0	0.0
46	Neutral	46	1.0	0.0
47	Neutral	47	1.0	0.0
48	Neutral	48	1.0	0.0
49	Neutral	49	1.0	0.0
50	Neutral	50	1.0	0.0
51	Neutral	51	1.0	0.0
52	Neutral	52	1.0	0.0
53	Neutral	53	1.0	0.0
54	Neutral	54	1.0	0.0
55	Neutral	55	1.0	0.0
56	Neutral	56	1.0	0.0
57	Neutral	57	1.0	0.0
58	Neutral	58	1.0	0.0
59	Neutral	59	1.0	0.0
60	Neutral	60	1.0	0.0
61	Neutral	61	1.0	0.0
62	Neutral	62	1.0	0.0
63	Neutral	63	1.0	0.0
64	Neutral	64	1.0	0.0
65	Neutral	65	1.0	0.0
66	Neutral	66	1.0	0.0
67	Neutral	67	1.0	0.0
68	Neutral	68	1.0	0.0
69	Neutral	69	1.0	0.0
70	Neutral	70	1.0	0.0
71	Neutral	71	1.0	0.0
72	Neutral	72	1.0	0.0
73	Neutral	73	1.0	0.0
74	Neutral	74	1.0	0.0
75	Neutral	75	1.0	0.0
76	Neutral	76	1.0	0.0
77	Neutral	77	1.0	0.0
78	Neutral	78	1.0	0.0
79	Neutral	79	1.0	0.0
80	Neutral	80	1.0	0.0
81	Neutral	81	1.0	0.0
82	Neutral	82	1.0	0.0
83	Neutral	83	1.0	0.0
84	Neutral	84	1.0	0.0
85	Neutral	85	1.0	0.0
86	Neutral	86	1.0	0.0
87	Neutral	87	1.0	0.0
88	Neutral	88	1.0	0.0
89	Neutral	89	1.0	0.0
90	Neutral	90	1.0	0.0
91	Neutral	91	1.0	0.0
92	Neutral	92	1.0	0.0
93	Neutral	93	1.0	0.0
94	Neutral	94	1.0	0.0
95	Neutral	95	1.0	0.0
96	Neutral	96	1.0	0.0
97	Neutral	97	1.0	0.0
98	Neutral	98	1.0	0.0
99	Neutral	99	1.0	0.0
100	Neutral	100	1.0	0.0
0	s=0.1	0	1.0	0.0
1	s=0.1	1	1.0	0.0
2	s=0.1	2	1.0	0.0
3	s=0.1	3	1.0	0.0
4	s=0.1	4	1.0	0.0
5	s=0.1	5	1.0	0.0
6	s=0.1	6	1.0	0.0
7	s=0.1	7	1.0	0.0
8	s=0.1	8	1.0	0.0
9	s=0.1	9	1.0	0.0
10	s=0.1	10	1.0	0.0
11	s=0.1	11	1.0	0.0
12	s=0.1	12	1.0	0.0
13	s=0.1	13	1.0	0.0
14	s=0.1	14	1.0	0.0
15	s=0.1	15	1.0	0.0
16	s=0.1	16	1.0	0.0
17	s=0.1	17	1.0	0.0
18	s=0.1	18	1.0	0.0
19	s=0.1	19	1.0	0.0
20	s=0.1	20	1.0	0.0
21	s=0.1	21	1.0	0.0
22	s=0.1	22	1.0	0.0
23	s=0.1	23	1.0	0.0
24	s=0.1	24	1.0	0.0
25	s=0.1	25	1.0	0.0
26	s=0.1	26	1.0	0.0
27	s=0.1	27	1.0	0.0
28	s=0.1	28	1.0	0.0
29	s=0.1	29	1.0	0.0
30	s=0.1	30	1.0	0.0
31	s=0.1	31	1.0	0.0
32	s=0.1	32	1.0	0.0
33	s=0.1	33	1.0	0.0
34	s=0.1	34	1.0	0.0
35	s=0.1	35	1.0	0.0
36	s=0.1	36	1.0	0.0
37	s=0.1	37	1.0	0.0
38	s=0.1	38	1.0	0.0
39	s=0.1	39	1.0	0.0
40	s=0.1	40	1.0	0.0
41	s=0.1	41	1.0	0.0
42	s=0.1	42	1.0	0.0
43	s=0.1	43	1.0	0.0
44	s=0.1	44	1.0	0.0
45	s=0.1	45	1.0	0.0
46	s=0.1	46	1.0	0.0
47	s=0.1	47	1.0	0.0
48	s=0.1	48	1.0	0.0
49	s=0.1	49	1.0	0.0
50	s=0.1	50	1.0	0.0
51	s=0.1	51	1.0	0.0
52	s=0.1	52	1.0	0.0
53	s=0.1	53	1.0	0.0
54	s=0.1	54	1.0	0.0
55	s=0.1	55	1.0	0.0
56	s=0.1	56	1.0	0.0
57	s=0.1	57	1.0	0.0
58	s=0.1	58	1.0	0.0
59	s=0.1	59	1.0	0.0
60	s=0.1	60	1.0	0.0
61	s=0.1	61	1.0	0.0
62	s=0.1	62	1.0	0.0
63	s=0.1	63	1.0	0.0
64	s=0.1	64	1.0	0.0
65	s=0.1	65	1.0	0.0
66	s=0.1	66	1.0	0.0
67	s=0.1	67	1.0	0.0
68	s=0.1	68	1.0	0.0
69	s=0.1	69	1.0	0.0
70	s=0.1	70	1.0	0.0
71	s=0.1	71	1.0	0.0
72	s=0.1	72	1.0	0.0
73	s=0.1	73	1.0	0.0
74	s=0.1	74	1.0	0.0
75	s=0.1	75	1.0	0.0
76	s=0.1	76	1.0	0.0
77	s=0.1	77	1.0	0.0
78	s=0.1	78	1.0	0.0
79	s=0.1	79	1.0	0.0
80	s=0.1	80	1.0	0.0
81	s=0.1	81	1.0	0.0
82	s=0.1	82	1.0	0.0
83	s=0.1	83	1.0	0.0
84	s=0.1	84	1.0	0.0
85	s=0.1	85	1.0	0.0
86	s=0.1	86	1.0	0.0
87	s=0.1	87	1.0	0.0
88	s=0.1	88	1.0	0.0
89	s=0.1	89	1.0	0.0
90	s=0.1	90	1.0	0.0
91	s=0.1	91	1.0	0.0
92	s=0.1	92	1.0	0.0
93	s=0.1	93	1.0	0.0
94	s=0.1	94	1.0	0.0
95	s=0.1	95	1.0	0.0
96	s=0.1	96	1.0	0.0
97	s=0.1	97	1.0	0.0
98	s=0.1	98	1.0	0.0
99	s=0.1	99	1.0	0.0
100	s=0.1	100	1.0	0.0
0	s=0.2	0	0.5436607785522938	-27.5
1	s=0.2	1	0.09372432932404666	-31.25
2	s=0.2	2	0.003080017864704132	-30.0
3	s=0.2	3	3.894232213497162e-05	-33.75
4	s=0.2	4	1.3168901205062866e-05	-33.75
5	s=0.2	5	1.3168901205062866e-05	-31.25
6	s=0.2	6	4.7596171498298645e-05	-28.75
7	s=0.2	7	0.0012305397540330887	-25.0
8	s=0.2	8	0.01116873323917389	-21.25
9	s=0.2	9	0.02860962599515915	-18.75
10	s=0.2	10	0.029751716366299523	-20.0
11	s=0.2	11	0.015551153497372912	-25.0
12	s=0.2	12	0.0021006278693675995	-31.25
13	s=0.2	13	0.0030047331824652876	-38.75
14	s=0.2	14	0.0001700669527053833	-57.5
15	s=0.2	15	6.979517638683319e-05	-65.0
16	s=0.2	16	8.089467883110046e-06	-70.0
17	s=0.2	17	1.3168901205062866e-05	-78.75
18	s=0.2	18	3.1793490052223206e-05	-93.75
19	s=0.2	19	4.7596171498298645e-05	-103.75
20	s=0.2	20	1.3168901205062866e-05	-116.25
21	s=0.2	21	4.7031790018081665e-06	-128.75
22	s=0.2	22	1.3168901205062866e-06	-147.5
23	s=0.2	23	9.406358003616333e-07	-163.75
24	s=0.2	24	3.762543201446533e-07	-177.5
25	s=0.2	25	3.762543201446533e-07	-190.0
26	s=0.2	26	3.762543201446533e-07	-202.5
27	s=0.2	27	3.762543201446533e-07	-213.75
28	s=0.2	28	3.762543201446533e-07	-228.75
29	s=0.2	29	3.762543201446533e-07	-238.75
30	s=0.2	30	3.762543201446533e-07	-243.75
31	s=0.2	31	1.8812716007232666e-07	-250.0
32	s=0.2	32	1.8812716007232666e-07	-260.0
33	s=0.2	33	1.8812716007232666e-07	-266.25
34	s=0.2	34	1.8812716007232666e-07	-267.5
35	s=0.2	35	1.8812716007232666e-07	-265.0
36	s=0.2	36	1.8812716007232666e-07	-265.0
37	s=0.2	37	1.8812716007232666e-07	-263.75
38	s=0.2	38	1.8812716007232666e-07	-263.75
39	s=0.2	39	1.8812716007232666e-07	-262.5
40	s=0.2	40	1.8812716007232666e-07	-265.0
41	s=0.2	41	1.8812716007232666e-07	-262.5
42	s=0.2	42	1.8812716007232666e-07	-261.25
43	s=0.2	43	1.8812716007232666e-07	-262.5
44	s=0.2	44	1.8812716007232666e-07	-253.75
45	s=0.2	45	1.8812716007232666e-07	-251.25
46	s=0.2	46	1.8812716007232666e-07	-246.25
47	s=0.2	47	1.8812716007232666e-07	-242.5
48	s=0.2	48	1.8812716007232666e-07	-240.0
49	s=0.2	49	1.8812716007232666e-07	-235.0
50	s=0.2	50	1.8812716007232666e-07	-230.0
51	s=0.2	51	1.8812716007232666e-07	-225.0
52	s=0.2	52	1.8812716007232666e-07	-216.25
53	s=0.2	53	1.8812716007232666e-07	-212.5
54	s=0.2	54	1.8812716007232666e-07	-206.25
55	s=0.2	55	1.8812716007232666e-07	-202.5
56	s=0.2	56	1.8812716007232666e-07	-198.75
57	s=0.2	57	3.762543201446533e-07	-193.75
58	s=0.2	58	2.6337802410125732e-06	-190.0
59	s=0.2	59	3.5744160413742065e-06	-183.75
60	s=0.2	60	3.1793490052223206e-05	-180.0
61	s=0.2	61	0.0001700669527053833	-171.25
62	s=0.2	62	0.0004466138780117035	-168.75
63	s=0.2	63	0.000931229442358017	-163.75
64	s=0.2	64	0.003080017864704132	-163.75
65	s=0.2	65	0.005648517981171608	-158.75
66	s=0.2	66	0.010001592338085175	-151.25
67	s=0.2	67	0.02860962599515915	-142.5
68	s=0.2	68	0.0736897848546505	-125.0
69	s=0.2	69	0.1048551183193922	-113.75
70	s=0.2	70	0.27002567794259735	-101.25
71	s=0.2	71	0.27939836867153645	-88.75
72	s=0.2	72	0.4578930356705618	-82.5
73	s=0.2	73	0.669343251227133	-76.25
74	s=0.2	74	1.0	-57.5
75	s=0.2	75	1.0	-40.0
76	s=0.2	76	1.0	-26.25
77	s=0.2	77	1.0	-11.25
78	s=0.2	78	1.0	2.5
79	s=0.2	79	1.0	16.25
80	s=0.2	80	1.0	23.75
81	s=0.2	81	1.0	35.0
82	s=0.2	82	1.0	47.5
83	s=0.2	83	1.0	60.0
84	s=0.2	84	1.0	68.75
85	s=0.2	85	1.0	85.0
86	s=0.2	86	1.0	88.75
87	s=0.2	87	1.0	97.5
88	s=0.2	88	1.0	100.0
89	s=0.2	89	1.0	112.5
90	s=0.2	90	1.0	112.5
91	s=0.2	91	1.0	137.5
92	s=0.2	92	1.0	137.5
93	s=0.2	93	1.0	150.0
94	s=0.2	94	1.0	162.5
95	s=0.2	95	1.0	175.0
96	s=0.2	96	1.0	187.5
97	s=0.2	97	1.0	187.5
98	s=0.2	98	1.0	212.5
99	s=0.2	99	0.9356223567887958	212.5
100	s=0.2	100	0.8809789287785951	225.0
0	s=0.3	0	0.5545857276808644	-41.25
1	s=0.3	1	0.0736897848546505	-46.25
2	s=0.3	2	0.005648517981171608	-51.25
3	s=0.3	3	6.979517638683319e-05	-58.75
4	s=0.3	4	0.0003729084514540656	-51.25
5	s=0.3	5	5.6438148021698e-07	-52.5
6	s=0.3	6	1.8812716007232666e-07	-48.75
7	s=0.3	7	0.00018436251709248196	-51.25
8	s=0.3	8	8.089467883110046e-06	-55.0
9	s=0.3	9	8.409284055233002e-05	-51.25
10	s=0.3	10	0.0006033238023519516	-50.0
11	s=0.3	11	0.007127385586500168	-50.0
12	s=0.3	12	0.08058765530586243	-48.75
13	s=0.3	13	0.27939836867153645	-51.25
14	s=0.3	14	0.3016871102154255	-55.0
15	s=0.3	15	0.173577593639493	-61.25
16	s=0.3	16	0.08084539483019101	-75.0
17	s=0.3	17	0.003080017864704132	-87.5
18	s=0.3	18	0.00023722834885120392	-97.5
19	s=0.3	19	1.6555190086364746e-05	-125.0
20	s=0.3	20	5.6438148021698e-07	-150.0
21	s=0.3	21	3.762543201446533e-07	-176.25
22	s=0.3	22	1.8812716007232666e-07	-205.0
23	s=0.3	23	1.8812716007232666e-07	-232.5
24	s=0.3	24	1.8812716007232666e-07	-252.5
25	s=0.3	25	1.8812716007232666e-07	-282.5
26	s=0.3	26	1.8812716007232666e-07	-306.25
27	s=0.3	27	1.8812716007232666e-07	-327.5
28	s=0.3	28	1.8812716007232666e-07	-350.0
29	s=0.3	29	1.8812716007232666e-07	-375.0
30	s=0.3	30	1.8812716007232666e-07	-386.25
31	s=0.3	31	1.8812716007232666e-07	-396.25
32	s=0.3	32	1.8812716007232666e-07	-420.0
33	s=0.3	33	1.8812716007232666e-07	-456.25
34	s=0.3	34	1.8812716007232666e-07	-482.5
35	s=0.3	35	1.8812716007232666e-07	-508.75
36	s=0.3	36	1.8812716007232666e-07	-538.75
37	s=0.3	37	1.8812716007232666e-07	-563.75
38	s=0.3	38	1.8812716007232666e-07	-581.25
39	s=0.3	39	1.8812716007232666e-07	-593.75
40	s=0.3	40	1.8812716007232666e-07	-602.5
41	s=0.3	41	1.8812716007232666e-07	-607.5
42	s=0.3	42	1.8812716007232666e-07	-612.5
43	s=0.3	43	1.8812716007232666e-07	-617.5
44	s=0.3	44	1.8812716007232666e-07	-625.0
45	s=0.3	45	1.8812716007232666e-07	-632.5
46	s=0.3	46	1.8812716007232666e-07	-643.75
47	s=0.3	47	1.8812716007232666e-07	-653.75
48	s=0.3	48	1.8812716007232666e-07	-662.5
49	s=0.3	49	1.8812716007232666e-07	-671.25
50	s=0.3	50	1.8812716007232666e-07	-680.0
51	s=0.3	51	1.8812716007232666e-07	-688.75
52	s=0.3	52	1.8812716007232666e-07	-688.75
53	s=0.3	53	1.8812716007232666e-07	-693.75
54	s=0.3	54	1.8812716007232666e-07	-703.75
55	s=0.3	55	1.8812716007232666e-07	-710.0
56	s=0.3	56	1.8812716007232666e-07	-717.5
57	s=0.3	57	1.8812716007232666e-07	-717.5
58	s=0.3	58	1.8812716007232666e-07	-715.0
59	s=0.3	59	1.8812716007232666e-07	-715.0
60	s=0.3	60	1.8812716007232666e-07	-708.75
61	s=0.3	61	1.8812716007232666e-07	-706.25
62	s=0.3	62	1.8812716007232666e-07	-700.0
63	s=0.3	63	1.8812716007232666e-07	-696.25
64	s=0.3	64	1.8812716007232666e-07	-688.75
65	s=0.3	65	1.8812716007232666e-07	-677.5
66	s=0.3	66	1.8812716007232666e-07	-662.5
67	s=0.3	67	1.8812716007232666e-07	-653.75
68	s=0.3	68	1.8812716007232666e-07	-640.0
69	s=0.3	69	1.8812716007232666e-07	-626.25
70	s=0.3	70	1.8812716007232666e-07	-612.5
71	s=0.3	71	1.8812716007232666e-07	-613.75
72	s=0.3	72	1.8812716007232666e-07	-612.5
73	s=0.3	73	1.8812716007232666e-07	-593.75
74	s=0.3	74	1.8812716007232666e-07	-572.5
75	s=0.3	75	1.8812716007232666e-07	-551.25
76	s=0.3	76	1.8812716007232666e-07	-536.25
77	s=0.3	77	3.762543201446533e-07	-521.25
78	s=0.3	78	3.762543201446533e-07	-520.0
79	s=0.3	79	2.6337802410125732e-06	-501.25
80	s=0.3	80	0.00041199468825177914	-473.75
81	s=0.3	81	0.0008145781928703613	-448.75
82	s=0.3	82	0.00012040138244628906	-431.25
83	s=0.3	83	0.0039331582914394255	-416.25
84	s=0.3	84	0.001613754779100418	-396.25
85	s=0.3	85	0.004451652988791466	-375.0
86	s=0.3	86	0.02339530549943447	-343.75
87	s=0.3	87	0.06732186861336231	-311.25
88	s=0.3	88	0.2585691176354885	-283.75
89	s=0.3	89	0.625694191083312	-240.0
90	s=0.3	90	1.0	-208.75
91	s=0.3	91	1.0	-181.25
92	s=0.3	92	1.0	-165.0
93	s=0.3	93	1.0	-148.75
94	s=0.3	94	1.0	-112.5
95	s=0.3	95	1.0	-75.0
96	s=0.3	96	1.0	-37.5
97	s=0.3	97	1.0	0.0
98	s=0.3	98	1.0	50.0
99	s=0.3	99	1.0	75.0
100	s=0.3	100	1.0	100.0
