# Supplementary material for: Strong positive selection biases identity-by-descent-based inferences of recent demography and population structure in Plasmodium falciparum
Source: Nat Commun. 2024 Mar 20;15:2499. doi: 10.1038/s41467-024-46659-0 (PMC10954658; doi:10.1038/s41467-024-46659-0)
Supplement: Supplementary file 6 — Source Data File [file 41467_2024_46659_MOESM6_ESM.zip › Supplementary_Figure6/suppl_fig6a_inter_pop_ibdsharing.csv]

Source	Population Pair	Normalized inter-population IBD sharing	Group
Neutral	p1-p2	0.1162938613678178	Neutral
Neutral	p2-p3	0.0685965556828696	Neutral
Neutral	p3-p4	0.0558239567187293	Neutral
Neutral	p4-p5	0.06146979481181061	Neutral
Selection	p1-p2	0.1162938613678178	Neutral
Selection	p2-p3	0.0685965556828696	Neutral
Selection	p3-p4	0.0558239567187293	Neutral
Selection	p4-p5	0.06146979481181061	Neutral
Selection Rmpeaks	p1-p2	0.1162938613678178	Neutral
Selection Rmpeaks	p2-p3	0.0685965556828696	Neutral
Selection Rmpeaks	p3-p4	0.0558239567187293	Neutral
Selection Rmpeaks	p4-p5	0.06146979481181061	Neutral
Neutral	p1-p2	0.1162938613678178	s=0.1
Neutral	p2-p3	0.0685965556828696	s=0.1
Neutral	p3-p4	0.0558239567187293	s=0.1
Neutral	p4-p5	0.06146979481181061	s=0.1
Selection	p1-p2	0.11121453729852133	s=0.1
Selection	p2-p3	0.057655555788594555	s=0.1
Selection	p3-p4	0.055125741503023275	s=0.1
Selection	p4-p5	0.06301204206532357	s=0.1
Selection Rmpeaks	p1-p2	0.11121453729852133	s=0.1
Selection Rmpeaks	p2-p3	0.057655555788594555	s=0.1
Selection Rmpeaks	p3-p4	0.055125741503023275	s=0.1
Selection Rmpeaks	p4-p5	0.06301204206532357	s=0.1
Neutral	p1-p2	0.1162938613678178	s=0.2
Neutral	p2-p3	0.0685965556828696	s=0.2
Neutral	p3-p4	0.0558239567187293	s=0.2
Neutral	p4-p5	0.06146979481181061	s=0.2
Selection	p1-p2	0.19760579067771664	s=0.2
Selection	p2-p3	0.07985863430776477	s=0.2
Selection	p3-p4	0.05803400629158712	s=0.2
Selection	p4-p5	0.052920148689380164	s=0.2
Selection Rmpeaks	p1-p2	0.1268328145406444	s=0.2
Selection Rmpeaks	p2-p3	0.06266744206136242	s=0.2
Selection Rmpeaks	p3-p4	0.05662402049355502	s=0.2
Selection Rmpeaks	p4-p5	0.05264628340315727	s=0.2
Neutral	p1-p2	0.1162938613678178	s=0.3
Neutral	p2-p3	0.0685965556828696	s=0.3
Neutral	p3-p4	0.0558239567187293	s=0.3
Neutral	p4-p5	0.06146979481181061	s=0.3
Selection	p1-p2	0.6755852336475875	s=0.3
Selection	p2-p3	0.4917245431053971	s=0.3
Selection	p3-p4	0.31043203543439063	s=0.3
Selection	p4-p5	0.11972558952371054	s=0.3
Selection Rmpeaks	p1-p2	0.128307725817385	s=0.3
Selection Rmpeaks	p2-p3	0.06821962770464172	s=0.3
Selection Rmpeaks	p3-p4	0.0698561365603122	s=0.3
Selection Rmpeaks	p4-p5	0.06031684960582666	s=0.3
