# Supplementary material for: Strong positive selection biases identity-by-descent-based inferences of recent demography and population structure in Plasmodium falciparum
Source: Nat Commun. 2024 Mar 20;15:2499. doi: 10.1038/s41467-024-46659-0 (PMC10954658; doi:10.1038/s41467-024-46659-0)
Supplement: Supplementary file 6 — Source Data File [file 41467_2024_46659_MOESM6_ESM.zip › Supplementary_Figure6/suppl_fig6b_modularity.csv]

	Neutral	s=0.1	s=0.2	s=0.3
Neutral	0.342982233617609	0.342982233617609	0.342982233617609	0.342982233617609
Selection	0.342982233617609	0.34171486747709195	0.29022567350447503	0.04350415667932543
Selection Rmpeaks	0.342982233617609	0.34171486747709195	0.34258764507523076	0.3389297313900167
