# Supplementary material for: Strong positive selection biases identity-by-descent-based inferences of recent demography and population structure in Plasmodium falciparum
Source: Nat Commun. 2024 Mar 20;15:2499. doi: 10.1038/s41467-024-46659-0 (PMC10954658; doi:10.1038/s41467-024-46659-0)
Supplement: Supplementary file 6 — Source Data File [file 41467_2024_46659_MOESM6_ESM.zip › Supplementary_Figure7/suppl_fig7a-b_waf_coverage.csv]

Group	Chromosome	Start	End	Coverage	GwStart
WAF_all_isolates	1	1	2	0	1
WAF_all_isolates	1	1501	1502	0	1501
WAF_all_isolates	1	3001	3002	0	3001
WAF_all_isolates	1	4501	4502	0	4501
WAF_all_isolates	1	6001	6002	0	6001
WAF_all_isolates	1	7501	7502	0	7501
WAF_all_isolates	1	9001	9002	791	9001
WAF_all_isolates	1	10501	10502	791	10501
WAF_all_isolates	1	12001	12002	791	12001
WAF_all_isolates	1	13501	13502	791	13501
WAF_all_isolates	1	15001	15002	791	15001
WAF_all_isolates	1	16501	16502	791	16501
WAF_all_isolates	1	18001	18002	791	18001
WAF_all_isolates	1	19501	19502	792	19501
WAF_all_isolates	1	21001	21002	792	21001
WAF_all_isolates	1	22501	22502	792	22501
WAF_all_isolates	1	24001	24002	792	24001
WAF_all_isolates	1	25501	25502	792	25501
WAF_all_isolates	1	27001	27002	792	27001
WAF_all_isolates	1	28501	28502	795	28501
WAF_all_isolates	1	30001	30002	795	30001
WAF_all_isolates	1	31501	31502	795	31501
WAF_all_isolates	1	33001	33002	795	33001
WAF_all_isolates	1	34501	34502	795	34501
WAF_all_isolates	1	36001	36002	795	36001
WAF_all_isolates	1	37501	37502	801	37501
WAF_all_isolates	1	39001	39002	801	39001
WAF_all_isolates	1	40501	40502	801	40501
WAF_all_isolates	1	42001	42002	801	42001
WAF_all_isolates	1	43501	43502	794	43501
WAF_all_isolates	1	45001	45002	794	45001
WAF_all_isolates	1	46501	46502	794	46501
WAF_all_isolates	1	48001	48002	794	48001
WAF_all_isolates	1	49501	49502	794	49501
WAF_all_isolates	1	51001	51002	794	51001
WAF_all_isolates	1	52501	52502	794	52501
WAF_all_isolates	1	54001	54002	794	54001
WAF_all_isolates	1	55501	55502	794	55501
WAF_all_isolates	1	57001	57002	700	57001
WAF_all_isolates	1	58501	58502	700	58501
WAF_all_isolates	1	60001	60002	700	60001
WAF_all_isolates	1	61501	61502	700	61501
WAF_all_isolates	1	63001	63002	700	63001
WAF_all_isolates	1	64501	64502	700	64501
WAF_all_isolates	1	66001	66002	700	66001
WAF_all_isolates	1	67501	67502	700	67501
WAF_all_isolates	1	69001	69002	700	69001
WAF_all_isolates	1	70501	70502	700	70501
WAF_all_isolates	1	72001	72002	700	72001
WAF_all_isolates	1	73501	73502	700	73501
WAF_all_isolates	1	75001	75002	700	75001
WAF_all_isolates	1	76501	76502	700	76501
WAF_all_isolates	1	78001	78002	700	78001
WAF_all_isolates	1	79501	79502	700	79501
WAF_all_isolates	1	81001	81002	700	81001
WAF_all_isolates	1	82501	82502	700	82501
WAF_all_isolates	1	84001	84002	1031	84001
WAF_all_isolates	1	85501	85502	1031	85501
WAF_all_isolates	1	87001	87002	1031	87001
WAF_all_isolates	1	88501	88502	1031	88501
WAF_all_isolates	1	90001	90002	1031	90001
WAF_all_isolates	1	91501	91502	1031	91501
WAF_all_isolates	1	93001	93002	950	93001
WAF_all_isolates	1	94501	94502	950	94501
WAF_all_isolates	1	96001	96002	950	96001
WAF_all_isolates	1	97501	97502	950	97501
WAF_all_isolates	1	99001	99002	950	99001
WAF_all_isolates	1	100501	100502	950	100501
WAF_all_isolates	1	102001	102002	950	102001
WAF_all_isolates	1	103501	103502	950	103501
WAF_all_isolates	1	105001	105002	950	105001
WAF_all_isolates	1	106501	106502	950	106501
WAF_all_isolates	1	108001	108002	1189	108001
WAF_all_isolates	1	109501	109502	1166	109501
WAF_all_isolates	1	111001	111002	1166	111001
WAF_all_isolates	1	112501	112502	1220	112501
WAF_all_isolates	1	114001	114002	1220	114001
WAF_all_isolates	1	115501	115502	1215	115501
WAF_all_isolates	1	117001	117002	1216	117001
WAF_all_isolates	1	118501	118502	1174	118501
WAF_all_isolates	1	120001	120002	1174	120001
WAF_all_isolates	1	121501	121502	1016	121501
WAF_all_isolates	1	123001	123002	1016	123001
WAF_all_isolates	1	124501	124502	1052	124501
WAF_all_isolates	1	126001	126002	1022	126001
WAF_all_isolates	1	127501	127502	1022	127501
WAF_all_isolates	1	129001	129002	965	129001
WAF_all_isolates	1	130501	130502	955	130501
WAF_all_isolates	1	132001	132002	955	132001
WAF_all_isolates	1	133501	133502	829	133501
WAF_all_isolates	1	135001	135002	829	135001
WAF_all_isolates	1	136501	136502	846	136501
WAF_all_isolates	1	138001	138002	823	138001
WAF_all_isolates	1	139501	139502	832	139501
WAF_all_isolates	1	141001	141002	713	141001
WAF_all_isolates	1	142501	142502	716	142501
WAF_all_isolates	1	144001	144002	490	144001
WAF_all_isolates	1	145501	145502	486	145501
WAF_all_isolates	1	147001	147002	482	147001
WAF_all_isolates	1	148501	148502	467	148501
WAF_all_isolates	1	150001	150002	470	150001
WAF_all_isolates	1	151501	151502	463	151501
WAF_all_isolates	1	153001	153002	463	153001
WAF_all_isolates	1	154501	154502	463	154501
WAF_all_isolates	1	156001	156002	476	156001
WAF_all_isolates	1	157501	157502	447	157501
WAF_all_isolates	1	159001	159002	448	159001
WAF_all_isolates	1	160501	160502	428	160501
WAF_all_isolates	1	162001	162002	437	162001
WAF_all_isolates	1	163501	163502	427	163501
WAF_all_isolates	1	165001	165002	425	165001
WAF_all_isolates	1	166501	166502	426	166501
WAF_all_isolates	1	168001	168002	441	168001
WAF_all_isolates	1	169501	169502	441	169501
WAF_all_isolates	1	171001	171002	442	171001
WAF_all_isolates	1	172501	172502	427	172501
WAF_all_isolates	1	174001	174002	427	174001
WAF_all_isolates	1	175501	175502	465	175501
WAF_all_isolates	1	177001	177002	472	177001
WAF_all_isolates	1	178501	178502	524	178501
WAF_all_isolates	1	180001	180002	568	180001
WAF_all_isolates	1	181501	181502	611	181501
WAF_all_isolates	1	183001	183002	623	183001
WAF_all_isolates	1	184501	184502	619	184501
WAF_all_isolates	1	186001	186002	619	186001
WAF_all_isolates	1	187501	187502	649	187501
WAF_all_isolates	1	189001	189002	647	189001
WAF_all_isolates	1	190501	190502	647	190501
WAF_all_isolates	1	192001	192002	683	192001
WAF_all_isolates	1	193501	193502	682	193501
WAF_all_isolates	1	195001	195002	676	195001
WAF_all_isolates	1	196501	196502	676	196501
WAF_all_isolates	1	198001	198002	685	198001
WAF_all_isolates	1	199501	199502	686	199501
WAF_all_isolates	1	201001	201002	658	201001
WAF_all_isolates	1	202501	202502	658	202501
WAF_all_isolates	1	204001	204002	658	204001
WAF_all_isolates	1	205501	205502	799	205501
WAF_all_isolates	1	207001	207002	799	207001
WAF_all_isolates	1	208501	208502	815	208501
WAF_all_isolates	1	210001	210002	815	210001
WAF_all_isolates	1	211501	211502	728	211501
WAF_all_isolates	1	213001	213002	728	213001
WAF_all_isolates	1	214501	214502	728	214501
WAF_all_isolates	1	216001	216002	768	216001
WAF_all_isolates	1	217501	217502	768	217501
WAF_all_isolates	1	219001	219002	768	219001
WAF_all_isolates	1	220501	220502	768	220501
WAF_all_isolates	1	222001	222002	704	222001
WAF_all_isolates	1	223501	223502	704	223501
WAF_all_isolates	1	225001	225002	704	225001
WAF_all_isolates	1	226501	226502	704	226501
WAF_all_isolates	1	228001	228002	772	228001
WAF_all_isolates	1	229501	229502	772	229501
WAF_all_isolates	1	231001	231002	772	231001
WAF_all_isolates	1	232501	232502	772	232501
WAF_all_isolates	1	234001	234002	847	234001
WAF_all_isolates	1	235501	235502	847	235501
WAF_all_isolates	1	237001	237002	854	237001
WAF_all_isolates	1	238501	238502	856	238501
WAF_all_isolates	1	240001	240002	861	240001
WAF_all_isolates	1	241501	241502	858	241501
WAF_all_isolates	1	243001	243002	860	243001
WAF_all_isolates	1	244501	244502	858	244501
WAF_all_isolates	1	246001	246002	858	246001
WAF_all_isolates	1	247501	247502	747	247501
WAF_all_isolates	1	249001	249002	747	249001
WAF_all_isolates	1	250501	250502	747	250501
WAF_all_isolates	1	252001	252002	861	252001
WAF_all_isolates	1	253501	253502	867	253501
WAF_all_isolates	1	255001	255002	867	255001
WAF_all_isolates	1	256501	256502	809	256501
WAF_all_isolates	1	258001	258002	848	258001
WAF_all_isolates	1	259501	259502	851	259501
WAF_all_isolates	1	261001	261002	851	261001
WAF_all_isolates	1	262501	262502	852	262501
WAF_all_isolates	1	264001	264002	852	264001
WAF_all_isolates	1	265501	265502	846	265501
WAF_all_isolates	1	267001	267002	860	267001
WAF_all_isolates	1	268501	268502	866	268501
WAF_all_isolates	1	270001	270002	834	270001
WAF_all_isolates	1	271501	271502	808	271501
WAF_all_isolates	1	273001	273002	808	273001
WAF_all_isolates	1	274501	274502	842	274501
WAF_all_isolates	1	276001	276002	842	276001
WAF_all_isolates	1	277501	277502	842	277501
WAF_all_isolates	1	279001	279002	838	279001
WAF_all_isolates	1	280501	280502	863	280501
WAF_all_isolates	1	282001	282002	862	282001
WAF_all_isolates	1	283501	283502	649	283501
WAF_all_isolates	1	285001	285002	649	285001
WAF_all_isolates	1	286501	286502	649	286501
WAF_all_isolates	1	288001	288002	705	288001
WAF_all_isolates	1	289501	289502	705	289501
WAF_all_isolates	1	291001	291002	706	291001
WAF_all_isolates	1	292501	292502	706	292501
WAF_all_isolates	1	294001	294002	702	294001
WAF_all_isolates	1	295501	295502	702	295501
WAF_all_isolates	1	297001	297002	703	297001
WAF_all_isolates	1	298501	298502	704	298501
WAF_all_isolates	1	300001	300002	704	300001
WAF_all_isolates	1	301501	301502	658	301501
WAF_all_isolates	1	303001	303002	658	303001
WAF_all_isolates	1	304501	304502	658	304501
WAF_all_isolates	1	306001	306002	725	306001
WAF_all_isolates	1	307501	307502	726	307501
WAF_all_isolates	1	309001	309002	726	309001
WAF_all_isolates	1	310501	310502	715	310501
WAF_all_isolates	1	312001	312002	715	312001
WAF_all_isolates	1	313501	313502	678	313501
WAF_all_isolates	1	315001	315002	678	315001
WAF_all_isolates	1	316501	316502	702	316501
WAF_all_isolates	1	318001	318002	699	318001
WAF_all_isolates	1	319501	319502	699	319501
WAF_all_isolates	1	321001	321002	695	321001
WAF_all_isolates	1	322501	322502	695	322501
WAF_all_isolates	1	324001	324002	695	324001
WAF_all_isolates	1	325501	325502	664	325501
WAF_all_isolates	1	327001	327002	664	327001
WAF_all_isolates	1	328501	328502	627	328501
WAF_all_isolates	1	330001	330002	627	330001
WAF_all_isolates	1	331501	331502	637	331501
WAF_all_isolates	1	333001	333002	578	333001
WAF_all_isolates	1	334501	334502	578	334501
WAF_all_isolates	1	336001	336002	578	336001
WAF_all_isolates	1	337501	337502	578	337501
WAF_all_isolates	1	339001	339002	578	339001
WAF_all_isolates	1	340501	340502	642	340501
WAF_all_isolates	1	342001	342002	642	342001
WAF_all_isolates	1	343501	343502	642	343501
WAF_all_isolates	1	345001	345002	642	345001
WAF_all_isolates	1	346501	346502	688	346501
WAF_all_isolates	1	348001	348002	688	348001
WAF_all_isolates	1	349501	349502	693	349501
WAF_all_isolates	1	351001	351002	686	351001
WAF_all_isolates	1	352501	352502	686	352501
WAF_all_isolates	1	354001	354002	684	354001
WAF_all_isolates	1	355501	355502	684	355501
WAF_all_isolates	1	357001	357002	684	357001
WAF_all_isolates	1	358501	358502	661	358501
WAF_all_isolates	1	360001	360002	661	360001
WAF_all_isolates	1	361501	361502	661	361501
WAF_all_isolates	1	363001	363002	593	363001
WAF_all_isolates	1	364501	364502	593	364501
WAF_all_isolates	1	366001	366002	593	366001
WAF_all_isolates	1	367501	367502	593	367501
WAF_all_isolates	1	369001	369002	726	369001
WAF_all_isolates	1	370501	370502	711	370501
WAF_all_isolates	1	372001	372002	711	372001
WAF_all_isolates	1	373501	373502	719	373501
WAF_all_isolates	1	375001	375002	651	375001
WAF_all_isolates	1	376501	376502	651	376501
WAF_all_isolates	1	378001	378002	651	378001
WAF_all_isolates	1	379501	379502	727	379501
WAF_all_isolates	1	381001	381002	722	381001
WAF_all_isolates	1	382501	382502	722	382501
WAF_all_isolates	1	384001	384002	750	384001
WAF_all_isolates	1	385501	385502	746	385501
WAF_all_isolates	1	387001	387002	746	387001
WAF_all_isolates	1	388501	388502	763	388501
WAF_all_isolates	1	390001	390002	722	390001
WAF_all_isolates	1	391501	391502	722	391501
WAF_all_isolates	1	393001	393002	794	393001
WAF_all_isolates	1	394501	394502	794	394501
WAF_all_isolates	1	396001	396002	788	396001
WAF_all_isolates	1	397501	397502	788	397501
WAF_all_isolates	1	399001	399002	714	399001
WAF_all_isolates	1	400501	400502	714	400501
WAF_all_isolates	1	402001	402002	752	402001
WAF_all_isolates	1	403501	403502	752	403501
WAF_all_isolates	1	405001	405002	723	405001
WAF_all_isolates	1	406501	406502	723	406501
WAF_all_isolates	1	408001	408002	751	408001
WAF_all_isolates	1	409501	409502	748	409501
WAF_all_isolates	1	411001	411002	748	411001
WAF_all_isolates	1	412501	412502	744	412501
WAF_all_isolates	1	414001	414002	744	414001
WAF_all_isolates	1	415501	415502	759	415501
WAF_all_isolates	1	417001	417002	707	417001
WAF_all_isolates	1	418501	418502	725	418501
WAF_all_isolates	1	420001	420002	725	420001
WAF_all_isolates	1	421501	421502	723	421501
WAF_all_isolates	1	423001	423002	724	423001
WAF_all_isolates	1	424501	424502	724	424501
WAF_all_isolates	1	426001	426002	687	426001
WAF_all_isolates	1	427501	427502	687	427501
WAF_all_isolates	1	429001	429002	687	429001
WAF_all_isolates	1	430501	430502	689	430501
WAF_all_isolates	1	432001	432002	625	432001
WAF_all_isolates	1	433501	433502	625	433501
WAF_all_isolates	1	435001	435002	625	435001
WAF_all_isolates	1	436501	436502	625	436501
WAF_all_isolates	1	438001	438002	625	438001
WAF_all_isolates	1	439501	439502	745	439501
WAF_all_isolates	1	441001	441002	745	441001
WAF_all_isolates	1	442501	442502	745	442501
WAF_all_isolates	1	444001	444002	745	444001
WAF_all_isolates	1	445501	445502	750	445501
WAF_all_isolates	1	447001	447002	651	447001
WAF_all_isolates	1	448501	448502	651	448501
WAF_all_isolates	1	450001	450002	651	450001
WAF_all_isolates	1	451501	451502	651	451501
WAF_all_isolates	1	453001	453002	651	453001
WAF_all_isolates	1	454501	454502	651	454501
WAF_all_isolates	1	456001	456002	861	456001
WAF_all_isolates	1	457501	457502	861	457501
WAF_all_isolates	1	459001	459002	823	459001
WAF_all_isolates	1	460501	460502	823	460501
WAF_all_isolates	1	462001	462002	823	462001
WAF_all_isolates	1	463501	463502	823	463501
WAF_all_isolates	1	465001	465002	823	465001
WAF_all_isolates	1	466501	466502	864	466501
WAF_all_isolates	1	468001	468002	864	468001
WAF_all_isolates	1	469501	469502	864	469501
WAF_all_isolates	1	471001	471002	864	471001
WAF_all_isolates	1	472501	472502	864	472501
WAF_all_isolates	1	474001	474002	766	474001
WAF_all_isolates	1	475501	475502	766	475501
WAF_all_isolates	1	477001	477002	766	477001
WAF_all_isolates	1	478501	478502	766	478501
WAF_all_isolates	1	480001	480002	766	480001
WAF_all_isolates	1	481501	481502	770	481501
WAF_all_isolates	1	483001	483002	770	483001
WAF_all_isolates	1	484501	484502	770	484501
WAF_all_isolates	1	486001	486002	763	486001
WAF_all_isolates	1	487501	487502	714	487501
WAF_all_isolates	1	489001	489002	714	489001
WAF_all_isolates	1	490501	490502	714	490501
WAF_all_isolates	1	492001	492002	706	492001
WAF_all_isolates	1	493501	493502	697	493501
WAF_all_isolates	1	495001	495002	631	495001
WAF_all_isolates	1	496501	496502	506	496501
WAF_all_isolates	1	498001	498002	463	498001
WAF_all_isolates	1	499501	499502	419	499501
WAF_all_isolates	1	501001	501002	418	501001
WAF_all_isolates	1	502501	502502	393	502501
WAF_all_isolates	1	504001	504002	399	504001
WAF_all_isolates	1	505501	505502	399	505501
WAF_all_isolates	1	507001	507002	371	507001
WAF_all_isolates	1	508501	508502	371	508501
WAF_all_isolates	1	510001	510002	373	510001
WAF_all_isolates	1	511501	511502	353	511501
WAF_all_isolates	1	513001	513002	378	513001
WAF_all_isolates	1	514501	514502	382	514501
WAF_all_isolates	1	516001	516002	387	516001
WAF_all_isolates	1	517501	517502	390	517501
WAF_all_isolates	1	519001	519002	390	519001
WAF_all_isolates	1	520501	520502	390	520501
WAF_all_isolates	1	522001	522002	435	522001
WAF_all_isolates	1	523501	523502	435	523501
WAF_all_isolates	1	525001	525002	446	525001
WAF_all_isolates	1	526501	526502	446	526501
WAF_all_isolates	1	528001	528002	452	528001
WAF_all_isolates	1	529501	529502	474	529501
WAF_all_isolates	1	531001	531002	475	531001
WAF_all_isolates	1	532501	532502	482	532501
WAF_all_isolates	1	534001	534002	481	534001
WAF_all_isolates	1	535501	535502	482	535501
WAF_all_isolates	1	537001	537002	508	537001
WAF_all_isolates	1	538501	538502	526	538501
WAF_all_isolates	1	540001	540002	556	540001
WAF_all_isolates	1	541501	541502	561	541501
WAF_all_isolates	1	543001	543002	562	543001
WAF_all_isolates	1	544501	544502	553	544501
WAF_all_isolates	1	546001	546002	553	546001
WAF_all_isolates	1	547501	547502	541	547501
WAF_all_isolates	1	549001	549002	541	549001
WAF_all_isolates	1	550501	550502	541	550501
WAF_all_isolates	1	552001	552002	541	552001
WAF_all_isolates	1	553501	553502	541	553501
WAF_all_isolates	1	555001	555002	744	555001
WAF_all_isolates	1	556501	556502	744	556501
WAF_all_isolates	1	558001	558002	830	558001
WAF_all_isolates	1	559501	559502	877	559501
WAF_all_isolates	1	561001	561002	873	561001
WAF_all_isolates	1	562501	562502	1032	562501
WAF_all_isolates	1	564001	564002	1089	564001
WAF_all_isolates	1	565501	565502	1073	565501
WAF_all_isolates	1	567001	567002	1073	567001
WAF_all_isolates	1	568501	568502	1080	568501
WAF_all_isolates	1	570001	570002	1061	570001
WAF_all_isolates	1	571501	571502	1062	571501
WAF_all_isolates	1	573001	573002	1062	573001
WAF_all_isolates	1	574501	574502	999	574501
WAF_all_isolates	1	576001	576002	999	576001
WAF_all_isolates	1	577501	577502	1005	577501
WAF_all_isolates	1	579001	579002	942	579001
WAF_all_isolates	1	580501	580502	942	580501
WAF_all_isolates	1	582001	582002	942	582001
WAF_all_isolates	1	583501	583502	942	583501
WAF_all_isolates	1	585001	585002	942	585001
WAF_all_isolates	1	586501	586502	942	586501
WAF_all_isolates	1	588001	588002	942	588001
WAF_all_isolates	1	589501	589502	942	589501
WAF_all_isolates	1	591001	591002	942	591001
WAF_all_isolates	1	592501	592502	957	592501
WAF_all_isolates	1	594001	594002	957	594001
WAF_all_isolates	1	595501	595502	957	595501
WAF_all_isolates	1	597001	597002	459	597001
WAF_all_isolates	1	598501	598502	459	598501
WAF_all_isolates	1	600001	600002	459	600001
WAF_all_isolates	1	601501	601502	459	601501
WAF_all_isolates	1	603001	603002	459	603001
WAF_all_isolates	1	604501	604502	459	604501
WAF_all_isolates	1	606001	606002	459	606001
WAF_all_isolates	1	607501	607502	459	607501
WAF_all_isolates	1	609001	609002	459	609001
WAF_all_isolates	1	610501	610502	459	610501
WAF_all_isolates	1	612001	612002	459	612001
WAF_all_isolates	1	613501	613502	459	613501
WAF_all_isolates	1	615001	615002	459	615001
WAF_all_isolates	1	616501	616502	459	616501
WAF_all_isolates	1	618001	618002	459	618001
WAF_all_isolates	1	619501	619502	459	619501
WAF_all_isolates	1	621001	621002	459	621001
WAF_all_isolates	1	622501	622502	459	622501
WAF_all_isolates	1	624001	624002	459	624001
WAF_all_isolates	1	625501	625502	459	625501
WAF_all_isolates	1	627001	627002	459	627001
WAF_all_isolates	1	628501	628502	459	628501
WAF_all_isolates	1	630001	630002	459	630001
WAF_all_isolates	1	631501	631502	459	631501
WAF_all_isolates	1	633001	633002	459	633001
WAF_all_isolates	1	634501	634502	459	634501
WAF_all_isolates	1	636001	636002	459	636001
WAF_all_isolates	1	637501	637502	459	637501
WAF_all_isolates	1	639001	639002	459	639001
WAF_all_isolates	1	640501	640502	0	640501
WAF_all_isolates	2	1	2	0	640852
WAF_all_isolates	2	1501	1502	0	642352
WAF_all_isolates	2	3001	3002	0	643852
WAF_all_isolates	2	4501	4502	0	645352
WAF_all_isolates	2	6001	6002	0	646852
WAF_all_isolates	2	7501	7502	17171	648352
WAF_all_isolates	2	9001	9002	17173	649852
WAF_all_isolates	2	10501	10502	17173	651352
WAF_all_isolates	2	12001	12002	17173	652852
WAF_all_isolates	2	13501	13502	17173	654352
WAF_all_isolates	2	15001	15002	17173	655852
WAF_all_isolates	2	16501	16502	17173	657352
WAF_all_isolates	2	18001	18002	17173	658852
WAF_all_isolates	2	19501	19502	17173	660352
WAF_all_isolates	2	21001	21002	17173	661852
WAF_all_isolates	2	22501	22502	17173	663352
WAF_all_isolates	2	24001	24002	17173	664852
WAF_all_isolates	2	25501	25502	17173	666352
WAF_all_isolates	2	27001	27002	17173	667852
WAF_all_isolates	2	28501	28502	17173	669352
WAF_all_isolates	2	30001	30002	17173	670852
WAF_all_isolates	2	31501	31502	17173	672352
WAF_all_isolates	2	33001	33002	17173	673852
WAF_all_isolates	2	34501	34502	17610	675352
WAF_all_isolates	2	36001	36002	17610	676852
WAF_all_isolates	2	37501	37502	17610	678352
WAF_all_isolates	2	39001	39002	17610	679852
WAF_all_isolates	2	40501	40502	17610	681352
WAF_all_isolates	2	42001	42002	17610	682852
WAF_all_isolates	2	43501	43502	17569	684352
WAF_all_isolates	2	45001	45002	17569	685852
WAF_all_isolates	2	46501	46502	17569	687352
WAF_all_isolates	2	48001	48002	17569	688852
WAF_all_isolates	2	49501	49502	17569	690352
WAF_all_isolates	2	51001	51002	17569	691852
WAF_all_isolates	2	52501	52502	17569	693352
WAF_all_isolates	2	54001	54002	17569	694852
WAF_all_isolates	2	55501	55502	17569	696352
WAF_all_isolates	2	57001	57002	17569	697852
WAF_all_isolates	2	58501	58502	18632	699352
WAF_all_isolates	2	60001	60002	18632	700852
WAF_all_isolates	2	61501	61502	18629	702352
WAF_all_isolates	2	63001	63002	18629	703852
WAF_all_isolates	2	64501	64502	18652	705352
WAF_all_isolates	2	66001	66002	18652	706852
WAF_all_isolates	2	67501	67502	18826	708352
WAF_all_isolates	2	69001	69002	18957	709852
WAF_all_isolates	2	70501	70502	19157	711352
WAF_all_isolates	2	72001	72002	13723	712852
WAF_all_isolates	2	73501	73502	11787	714352
WAF_all_isolates	2	75001	75002	11286	715852
WAF_all_isolates	2	76501	76502	8458	717352
WAF_all_isolates	2	78001	78002	10352	718852
WAF_all_isolates	2	79501	79502	9320	720352
WAF_all_isolates	2	81001	81002	9072	721852
WAF_all_isolates	2	82501	82502	9072	723352
WAF_all_isolates	2	84001	84002	9018	724852
WAF_all_isolates	2	85501	85502	7930	726352
WAF_all_isolates	2	87001	87002	8020	727852
WAF_all_isolates	2	88501	88502	8020	729352
WAF_all_isolates	2	90001	90002	8020	730852
WAF_all_isolates	2	91501	91502	6322	732352
WAF_all_isolates	2	93001	93002	6322	733852
WAF_all_isolates	2	94501	94502	6322	735352
WAF_all_isolates	2	96001	96002	6322	736852
WAF_all_isolates	2	97501	97502	6895	738352
WAF_all_isolates	2	99001	99002	6893	739852
WAF_all_isolates	2	100501	100502	6740	741352
WAF_all_isolates	2	102001	102002	6180	742852
WAF_all_isolates	2	103501	103502	6180	744352
WAF_all_isolates	2	105001	105002	6504	745852
WAF_all_isolates	2	106501	106502	4961	747352
WAF_all_isolates	2	108001	108002	4961	748852
WAF_all_isolates	2	109501	109502	5056	750352
WAF_all_isolates	2	111001	111002	2352	751852
WAF_all_isolates	2	112501	112502	2352	753352
WAF_all_isolates	2	114001	114002	2352	754852
WAF_all_isolates	2	115501	115502	2352	756352
WAF_all_isolates	2	117001	117002	2352	757852
WAF_all_isolates	2	118501	118502	2473	759352
WAF_all_isolates	2	120001	120002	2473	760852
WAF_all_isolates	2	121501	121502	2473	762352
WAF_all_isolates	2	123001	123002	2454	763852
WAF_all_isolates	2	124501	124502	2462	765352
WAF_all_isolates	2	126001	126002	2462	766852
WAF_all_isolates	2	127501	127502	2446	768352
WAF_all_isolates	2	129001	129002	2100	769852
WAF_all_isolates	2	130501	130502	2100	771352
WAF_all_isolates	2	132001	132002	2100	772852
WAF_all_isolates	2	133501	133502	2167	774352
WAF_all_isolates	2	135001	135002	2169	775852
WAF_all_isolates	2	136501	136502	2166	777352
WAF_all_isolates	2	138001	138002	2164	778852
WAF_all_isolates	2	139501	139502	2140	780352
WAF_all_isolates	2	141001	141002	1267	781852
WAF_all_isolates	2	142501	142502	1267	783352
WAF_all_isolates	2	144001	144002	1267	784852
WAF_all_isolates	2	145501	145502	1267	786352
WAF_all_isolates	2	147001	147002	902	787852
WAF_all_isolates	2	148501	148502	902	789352
WAF_all_isolates	2	150001	150002	902	790852
WAF_all_isolates	2	151501	151502	1050	792352
WAF_all_isolates	2	153001	153002	1048	793852
WAF_all_isolates	2	154501	154502	1048	795352
WAF_all_isolates	2	156001	156002	1040	796852
WAF_all_isolates	2	157501	157502	1074	798352
WAF_all_isolates	2	159001	159002	1067	799852
WAF_all_isolates	2	160501	160502	1050	801352
WAF_all_isolates	2	162001	162002	1107	802852
WAF_all_isolates	2	163501	163502	1103	804352
WAF_all_isolates	2	165001	165002	1063	805852
WAF_all_isolates	2	166501	166502	1015	807352
WAF_all_isolates	2	168001	168002	985	808852
WAF_all_isolates	2	169501	169502	991	810352
WAF_all_isolates	2	171001	171002	769	811852
WAF_all_isolates	2	172501	172502	769	813352
WAF_all_isolates	2	174001	174002	769	814852
WAF_all_isolates	2	175501	175502	769	816352
WAF_all_isolates	2	177001	177002	1090	817852
WAF_all_isolates	2	178501	178502	1090	819352
WAF_all_isolates	2	180001	180002	1067	820852
WAF_all_isolates	2	181501	181502	1067	822352
WAF_all_isolates	2	183001	183002	1067	823852
WAF_all_isolates	2	184501	184502	1112	825352
WAF_all_isolates	2	186001	186002	1112	826852
WAF_all_isolates	2	187501	187502	1193	828352
WAF_all_isolates	2	189001	189002	1193	829852
WAF_all_isolates	2	190501	190502	1193	831352
WAF_all_isolates	2	192001	192002	1054	832852
WAF_all_isolates	2	193501	193502	1054	834352
WAF_all_isolates	2	195001	195002	1054	835852
WAF_all_isolates	2	196501	196502	1194	837352
WAF_all_isolates	2	198001	198002	1192	838852
WAF_all_isolates	2	199501	199502	1191	840352
WAF_all_isolates	2	201001	201002	1157	841852
WAF_all_isolates	2	202501	202502	1117	843352
WAF_all_isolates	2	204001	204002	1121	844852
WAF_all_isolates	2	205501	205502	1122	846352
WAF_all_isolates	2	207001	207002	1122	847852
WAF_all_isolates	2	208501	208502	1103	849352
WAF_all_isolates	2	210001	210002	1106	850852
WAF_all_isolates	2	211501	211502	974	852352
WAF_all_isolates	2	213001	213002	974	853852
WAF_all_isolates	2	214501	214502	971	855352
WAF_all_isolates	2	216001	216002	971	856852
WAF_all_isolates	2	217501	217502	867	858352
WAF_all_isolates	2	219001	219002	867	859852
WAF_all_isolates	2	220501	220502	867	861352
WAF_all_isolates	2	222001	222002	936	862852
WAF_all_isolates	2	223501	223502	905	864352
WAF_all_isolates	2	225001	225002	905	865852
WAF_all_isolates	2	226501	226502	929	867352
WAF_all_isolates	2	228001	228002	849	868852
WAF_all_isolates	2	229501	229502	849	870352
WAF_all_isolates	2	231001	231002	865	871852
WAF_all_isolates	2	232501	232502	865	873352
WAF_all_isolates	2	234001	234002	643	874852
WAF_all_isolates	2	235501	235502	643	876352
WAF_all_isolates	2	237001	237002	643	877852
WAF_all_isolates	2	238501	238502	770	879352
WAF_all_isolates	2	240001	240002	770	880852
WAF_all_isolates	2	241501	241502	773	882352
WAF_all_isolates	2	243001	243002	760	883852
WAF_all_isolates	2	244501	244502	760	885352
WAF_all_isolates	2	246001	246002	785	886852
WAF_all_isolates	2	247501	247502	789	888352
WAF_all_isolates	2	249001	249002	699	889852
WAF_all_isolates	2	250501	250502	699	891352
WAF_all_isolates	2	252001	252002	699	892852
WAF_all_isolates	2	253501	253502	724	894352
WAF_all_isolates	2	255001	255002	720	895852
WAF_all_isolates	2	256501	256502	720	897352
WAF_all_isolates	2	258001	258002	722	898852
WAF_all_isolates	2	259501	259502	711	900352
WAF_all_isolates	2	261001	261002	711	901852
WAF_all_isolates	2	262501	262502	713	903352
WAF_all_isolates	2	264001	264002	625	904852
WAF_all_isolates	2	265501	265502	625	906352
WAF_all_isolates	2	267001	267002	625	907852
WAF_all_isolates	2	268501	268502	725	909352
WAF_all_isolates	2	270001	270002	718	910852
WAF_all_isolates	2	271501	271502	718	912352
WAF_all_isolates	2	273001	273002	721	913852
WAF_all_isolates	2	274501	274502	727	915352
WAF_all_isolates	2	276001	276002	698	916852
WAF_all_isolates	2	277501	277502	698	918352
WAF_all_isolates	2	279001	279002	727	919852
WAF_all_isolates	2	280501	280502	657	921352
WAF_all_isolates	2	282001	282002	744	922852
WAF_all_isolates	2	283501	283502	738	924352
WAF_all_isolates	2	285001	285002	740	925852
WAF_all_isolates	2	286501	286502	666	927352
WAF_all_isolates	2	288001	288002	666	928852
WAF_all_isolates	2	289501	289502	736	930352
WAF_all_isolates	2	291001	291002	736	931852
WAF_all_isolates	2	292501	292502	727	933352
WAF_all_isolates	2	294001	294002	727	934852
WAF_all_isolates	2	295501	295502	811	936352
WAF_all_isolates	2	297001	297002	811	937852
WAF_all_isolates	2	298501	298502	811	939352
WAF_all_isolates	2	300001	300002	816	940852
WAF_all_isolates	2	301501	301502	816	942352
WAF_all_isolates	2	303001	303002	776	943852
WAF_all_isolates	2	304501	304502	776	945352
WAF_all_isolates	2	306001	306002	781	946852
WAF_all_isolates	2	307501	307502	776	948352
WAF_all_isolates	2	309001	309002	776	949852
WAF_all_isolates	2	310501	310502	737	951352
WAF_all_isolates	2	312001	312002	745	952852
WAF_all_isolates	2	313501	313502	722	954352
WAF_all_isolates	2	315001	315002	762	955852
WAF_all_isolates	2	316501	316502	739	957352
WAF_all_isolates	2	318001	318002	771	958852
WAF_all_isolates	2	319501	319502	775	960352
WAF_all_isolates	2	321001	321002	762	961852
WAF_all_isolates	2	322501	322502	767	963352
WAF_all_isolates	2	324001	324002	788	964852
WAF_all_isolates	2	325501	325502	641	966352
WAF_all_isolates	2	327001	327002	641	967852
WAF_all_isolates	2	328501	328502	641	969352
WAF_all_isolates	2	330001	330002	641	970852
WAF_all_isolates	2	331501	331502	641	972352
WAF_all_isolates	2	333001	333002	641	973852
WAF_all_isolates	2	334501	334502	886	975352
WAF_all_isolates	2	336001	336002	885	976852
WAF_all_isolates	2	337501	337502	885	978352
WAF_all_isolates	2	339001	339002	892	979852
WAF_all_isolates	2	340501	340502	875	981352
WAF_all_isolates	2	342001	342002	875	982852
WAF_all_isolates	2	343501	343502	875	984352
WAF_all_isolates	2	345001	345002	901	985852
WAF_all_isolates	2	346501	346502	901	987352
WAF_all_isolates	2	348001	348002	898	988852
WAF_all_isolates	2	349501	349502	896	990352
WAF_all_isolates	2	351001	351002	896	991852
WAF_all_isolates	2	352501	352502	897	993352
WAF_all_isolates	2	354001	354002	762	994852
WAF_all_isolates	2	355501	355502	762	996352
WAF_all_isolates	2	357001	357002	762	997852
WAF_all_isolates	2	358501	358502	857	999352
WAF_all_isolates	2	360001	360002	857	1000852
WAF_all_isolates	2	361501	361502	857	1002352
WAF_all_isolates	2	363001	363002	824	1003852
WAF_all_isolates	2	364501	364502	824	1005352
WAF_all_isolates	2	366001	366002	844	1006852
WAF_all_isolates	2	367501	367502	844	1008352
WAF_all_isolates	2	369001	369002	758	1009852
WAF_all_isolates	2	370501	370502	758	1011352
WAF_all_isolates	2	372001	372002	810	1012852
WAF_all_isolates	2	373501	373502	823	1014352
WAF_all_isolates	2	375001	375002	794	1015852
WAF_all_isolates	2	376501	376502	757	1017352
WAF_all_isolates	2	378001	378002	757	1018852
WAF_all_isolates	2	379501	379502	791	1020352
WAF_all_isolates	2	381001	381002	785	1021852
WAF_all_isolates	2	382501	382502	785	1023352
WAF_all_isolates	2	384001	384002	722	1024852
WAF_all_isolates	2	385501	385502	722	1026352
WAF_all_isolates	2	387001	387002	722	1027852
WAF_all_isolates	2	388501	388502	765	1029352
WAF_all_isolates	2	390001	390002	755	1030852
WAF_all_isolates	2	391501	391502	755	1032352
WAF_all_isolates	2	393001	393002	756	1033852
WAF_all_isolates	2	394501	394502	663	1035352
WAF_all_isolates	2	396001	396002	663	1036852
WAF_all_isolates	2	397501	397502	663	1038352
WAF_all_isolates	2	399001	399002	858	1039852
WAF_all_isolates	2	400501	400502	862	1041352
WAF_all_isolates	2	402001	402002	876	1042852
WAF_all_isolates	2	403501	403502	857	1044352
WAF_all_isolates	2	405001	405002	857	1045852
WAF_all_isolates	2	406501	406502	864	1047352
WAF_all_isolates	2	408001	408002	734	1048852
WAF_all_isolates	2	409501	409502	734	1050352
WAF_all_isolates	2	411001	411002	754	1051852
WAF_all_isolates	2	412501	412502	718	1053352
WAF_all_isolates	2	414001	414002	718	1054852
WAF_all_isolates	2	415501	415502	827	1056352
WAF_all_isolates	2	417001	417002	742	1057852
WAF_all_isolates	2	418501	418502	742	1059352
WAF_all_isolates	2	420001	420002	742	1060852
WAF_all_isolates	2	421501	421502	742	1062352
WAF_all_isolates	2	423001	423002	1064	1063852
WAF_all_isolates	2	424501	424502	1068	1065352
WAF_all_isolates	2	426001	426002	1055	1066852
WAF_all_isolates	2	427501	427502	1071	1068352
WAF_all_isolates	2	429001	429002	1071	1069852
WAF_all_isolates	2	430501	430502	1071	1071352
WAF_all_isolates	2	432001	432002	1072	1072852
WAF_all_isolates	2	433501	433502	1051	1074352
WAF_all_isolates	2	435001	435002	971	1075852
WAF_all_isolates	2	436501	436502	971	1077352
WAF_all_isolates	2	438001	438002	1116	1078852
WAF_all_isolates	2	439501	439502	1115	1080352
WAF_all_isolates	2	441001	441002	1024	1081852
WAF_all_isolates	2	442501	442502	1024	1083352
WAF_all_isolates	2	444001	444002	1024	1084852
WAF_all_isolates	2	445501	445502	1050	1086352
WAF_all_isolates	2	447001	447002	1051	1087852
WAF_all_isolates	2	448501	448502	1050	1089352
WAF_all_isolates	2	450001	450002	1050	1090852
WAF_all_isolates	2	451501	451502	1049	1092352
WAF_all_isolates	2	453001	453002	1049	1093852
WAF_all_isolates	2	454501	454502	1049	1095352
WAF_all_isolates	2	456001	456002	701	1096852
WAF_all_isolates	2	457501	457502	701	1098352
WAF_all_isolates	2	459001	459002	701	1099852
WAF_all_isolates	2	460501	460502	701	1101352
WAF_all_isolates	2	462001	462002	701	1102852
WAF_all_isolates	2	463501	463502	701	1104352
WAF_all_isolates	2	465001	465002	701	1105852
WAF_all_isolates	2	466501	466502	784	1107352
WAF_all_isolates	2	468001	468002	800	1108852
WAF_all_isolates	2	469501	469502	779	1110352
WAF_all_isolates	2	471001	471002	767	1111852
WAF_all_isolates	2	472501	472502	793	1113352
WAF_all_isolates	2	474001	474002	670	1114852
WAF_all_isolates	2	475501	475502	670	1116352
WAF_all_isolates	2	477001	477002	670	1117852
WAF_all_isolates	2	478501	478502	697	1119352
WAF_all_isolates	2	480001	480002	684	1120852
WAF_all_isolates	2	481501	481502	663	1122352
WAF_all_isolates	2	483001	483002	663	1123852
WAF_all_isolates	2	484501	484502	663	1125352
WAF_all_isolates	2	486001	486002	663	1126852
WAF_all_isolates	2	487501	487502	664	1128352
WAF_all_isolates	2	489001	489002	664	1129852
WAF_all_isolates	2	490501	490502	644	1131352
WAF_all_isolates	2	492001	492002	644	1132852
WAF_all_isolates	2	493501	493502	524	1134352
WAF_all_isolates	2	495001	495002	524	1135852
WAF_all_isolates	2	496501	496502	524	1137352
WAF_all_isolates	2	498001	498002	524	1138852
WAF_all_isolates	2	499501	499502	632	1140352
WAF_all_isolates	2	501001	501002	623	1141852
WAF_all_isolates	2	502501	502502	661	1143352
WAF_all_isolates	2	504001	504002	662	1144852
WAF_all_isolates	2	505501	505502	650	1146352
WAF_all_isolates	2	507001	507002	597	1147852
WAF_all_isolates	2	508501	508502	597	1149352
WAF_all_isolates	2	510001	510002	623	1150852
WAF_all_isolates	2	511501	511502	625	1152352
WAF_all_isolates	2	513001	513002	626	1153852
WAF_all_isolates	2	514501	514502	576	1155352
WAF_all_isolates	2	516001	516002	576	1156852
WAF_all_isolates	2	517501	517502	654	1158352
WAF_all_isolates	2	519001	519002	656	1159852
WAF_all_isolates	2	520501	520502	645	1161352
WAF_all_isolates	2	522001	522002	643	1162852
WAF_all_isolates	2	523501	523502	643	1164352
WAF_all_isolates	2	525001	525002	706	1165852
WAF_all_isolates	2	526501	526502	694	1167352
WAF_all_isolates	2	528001	528002	694	1168852
WAF_all_isolates	2	529501	529502	709	1170352
WAF_all_isolates	2	531001	531002	713	1171852
WAF_all_isolates	2	532501	532502	545	1173352
WAF_all_isolates	2	534001	534002	545	1174852
WAF_all_isolates	2	535501	535502	545	1176352
WAF_all_isolates	2	537001	537002	545	1177852
WAF_all_isolates	2	538501	538502	545	1179352
WAF_all_isolates	2	540001	540002	545	1180852
WAF_all_isolates	2	541501	541502	545	1182352
WAF_all_isolates	2	543001	543002	545	1183852
WAF_all_isolates	2	544501	544502	946	1185352
WAF_all_isolates	2	546001	546002	948	1186852
WAF_all_isolates	2	547501	547502	947	1188352
WAF_all_isolates	2	549001	549002	947	1189852
WAF_all_isolates	2	550501	550502	976	1191352
WAF_all_isolates	2	552001	552002	1013	1192852
WAF_all_isolates	2	553501	553502	1013	1194352
WAF_all_isolates	2	555001	555002	991	1195852
WAF_all_isolates	2	556501	556502	991	1197352
WAF_all_isolates	2	558001	558002	1056	1198852
WAF_all_isolates	2	559501	559502	1056	1200352
WAF_all_isolates	2	561001	561002	918	1201852
WAF_all_isolates	2	562501	562502	918	1203352
WAF_all_isolates	2	564001	564002	918	1204852
WAF_all_isolates	2	565501	565502	918	1206352
WAF_all_isolates	2	567001	567002	918	1207852
WAF_all_isolates	2	568501	568502	918	1209352
WAF_all_isolates	2	570001	570002	923	1210852
WAF_all_isolates	2	571501	571502	923	1212352
WAF_all_isolates	2	573001	573002	923	1213852
WAF_all_isolates	2	574501	574502	923	1215352
WAF_all_isolates	2	576001	576002	923	1216852
WAF_all_isolates	2	577501	577502	923	1218352
WAF_all_isolates	2	579001	579002	2223	1219852
WAF_all_isolates	2	580501	580502	2223	1221352
WAF_all_isolates	2	582001	582002	2211	1222852
WAF_all_isolates	2	583501	583502	2277	1224352
WAF_all_isolates	2	585001	585002	2120	1225852
WAF_all_isolates	2	586501	586502	2120	1227352
WAF_all_isolates	2	588001	588002	2120	1228852
WAF_all_isolates	2	589501	589502	2120	1230352
WAF_all_isolates	2	591001	591002	2184	1231852
WAF_all_isolates	2	592501	592502	2095	1233352
WAF_all_isolates	2	594001	594002	2095	1234852
WAF_all_isolates	2	595501	595502	2095	1236352
WAF_all_isolates	2	597001	597002	2095	1237852
WAF_all_isolates	2	598501	598502	2095	1239352
WAF_all_isolates	2	600001	600002	2095	1240852
WAF_all_isolates	2	601501	601502	4663	1242352
WAF_all_isolates	2	603001	603002	4663	1243852
WAF_all_isolates	2	604501	604502	4839	1245352
WAF_all_isolates	2	606001	606002	4865	1246852
WAF_all_isolates	2	607501	607502	4865	1248352
WAF_all_isolates	2	609001	609002	6091	1249852
WAF_all_isolates	2	610501	610502	6017	1251352
WAF_all_isolates	2	612001	612002	6017	1252852
WAF_all_isolates	2	613501	613502	6120	1254352
WAF_all_isolates	2	615001	615002	5950	1255852
WAF_all_isolates	2	616501	616502	5950	1257352
WAF_all_isolates	2	618001	618002	6090	1258852
WAF_all_isolates	2	619501	619502	6093	1260352
WAF_all_isolates	2	621001	621002	5912	1261852
WAF_all_isolates	2	622501	622502	6103	1263352
WAF_all_isolates	2	624001	624002	5843	1264852
WAF_all_isolates	2	625501	625502	5843	1266352
WAF_all_isolates	2	627001	627002	5843	1267852
WAF_all_isolates	2	628501	628502	5843	1269352
WAF_all_isolates	2	630001	630002	7470	1270852
WAF_all_isolates	2	631501	631502	7183	1272352
WAF_all_isolates	2	633001	633002	6075	1273852
WAF_all_isolates	2	634501	634502	6075	1275352
WAF_all_isolates	2	636001	636002	6075	1276852
WAF_all_isolates	2	637501	637502	6075	1278352
WAF_all_isolates	2	639001	639002	6088	1279852
WAF_all_isolates	2	640501	640502	6088	1281352
WAF_all_isolates	2	642001	642002	3491	1282852
WAF_all_isolates	2	643501	643502	3491	1284352
WAF_all_isolates	2	645001	645002	3491	1285852
WAF_all_isolates	2	646501	646502	3515	1287352
WAF_all_isolates	2	648001	648002	3515	1288852
WAF_all_isolates	2	649501	649502	3514	1290352
WAF_all_isolates	2	651001	651002	3514	1291852
WAF_all_isolates	2	652501	652502	3312	1293352
WAF_all_isolates	2	654001	654002	3312	1294852
WAF_all_isolates	2	655501	655502	3312	1296352
WAF_all_isolates	2	657001	657002	3370	1297852
WAF_all_isolates	2	658501	658502	3370	1299352
WAF_all_isolates	2	660001	660002	3349	1300852
WAF_all_isolates	2	661501	661502	2351	1302352
WAF_all_isolates	2	663001	663002	2351	1303852
WAF_all_isolates	2	664501	664502	2351	1305352
WAF_all_isolates	2	666001	666002	2436	1306852
WAF_all_isolates	2	667501	667502	2435	1308352
WAF_all_isolates	2	669001	669002	2176	1309852
WAF_all_isolates	2	670501	670502	2179	1311352
WAF_all_isolates	2	672001	672002	2179	1312852
WAF_all_isolates	2	673501	673502	2161	1314352
WAF_all_isolates	2	675001	675002	1904	1315852
WAF_all_isolates	2	676501	676502	1904	1317352
WAF_all_isolates	2	678001	678002	816	1318852
WAF_all_isolates	2	679501	679502	816	1320352
WAF_all_isolates	2	681001	681002	816	1321852
WAF_all_isolates	2	682501	682502	908	1323352
WAF_all_isolates	2	684001	684002	908	1324852
WAF_all_isolates	2	685501	685502	896	1326352
WAF_all_isolates	2	687001	687002	896	1327852
WAF_all_isolates	2	688501	688502	925	1329352
WAF_all_isolates	2	690001	690002	925	1330852
WAF_all_isolates	2	691501	691502	929	1332352
WAF_all_isolates	2	693001	693002	933	1333852
WAF_all_isolates	2	694501	694502	916	1335352
WAF_all_isolates	2	696001	696002	908	1336852
WAF_all_isolates	2	697501	697502	729	1338352
WAF_all_isolates	2	699001	699002	729	1339852
WAF_all_isolates	2	700501	700502	729	1341352
WAF_all_isolates	2	702001	702002	852	1342852
WAF_all_isolates	2	703501	703502	867	1344352
WAF_all_isolates	2	705001	705002	839	1345852
WAF_all_isolates	2	706501	706502	864	1347352
WAF_all_isolates	2	708001	708002	864	1348852
WAF_all_isolates	2	709501	709502	769	1350352
WAF_all_isolates	2	711001	711002	769	1351852
WAF_all_isolates	2	712501	712502	942	1353352
WAF_all_isolates	2	714001	714002	942	1354852
WAF_all_isolates	2	715501	715502	839	1356352
WAF_all_isolates	2	717001	717002	839	1357852
WAF_all_isolates	2	718501	718502	839	1359352
WAF_all_isolates	2	720001	720002	923	1360852
WAF_all_isolates	2	721501	721502	923	1362352
WAF_all_isolates	2	723001	723002	919	1363852
WAF_all_isolates	2	724501	724502	959	1365352
WAF_all_isolates	2	726001	726002	959	1366852
WAF_all_isolates	2	727501	727502	954	1368352
WAF_all_isolates	2	729001	729002	894	1369852
WAF_all_isolates	2	730501	730502	894	1371352
WAF_all_isolates	2	732001	732002	954	1372852
WAF_all_isolates	2	733501	733502	952	1374352
WAF_all_isolates	2	735001	735002	962	1375852
WAF_all_isolates	2	736501	736502	968	1377352
WAF_all_isolates	2	738001	738002	878	1378852
WAF_all_isolates	2	739501	739502	878	1380352
WAF_all_isolates	2	741001	741002	878	1381852
WAF_all_isolates	2	742501	742502	915	1383352
WAF_all_isolates	2	744001	744002	891	1384852
WAF_all_isolates	2	745501	745502	891	1386352
WAF_all_isolates	2	747001	747002	995	1387852
WAF_all_isolates	2	748501	748502	989	1389352
WAF_all_isolates	2	750001	750002	783	1390852
WAF_all_isolates	2	751501	751502	783	1392352
WAF_all_isolates	2	753001	753002	783	1393852
WAF_all_isolates	2	754501	754502	1025	1395352
WAF_all_isolates	2	756001	756002	1025	1396852
WAF_all_isolates	2	757501	757502	1021	1398352
WAF_all_isolates	2	759001	759002	1021	1399852
WAF_all_isolates	2	760501	760502	1042	1401352
WAF_all_isolates	2	762001	762002	1042	1402852
WAF_all_isolates	2	763501	763502	863	1404352
WAF_all_isolates	2	765001	765002	863	1405852
WAF_all_isolates	2	766501	766502	863	1407352
WAF_all_isolates	2	768001	768002	1147	1408852
WAF_all_isolates	2	769501	769502	1144	1410352
WAF_all_isolates	2	771001	771002	1144	1411852
WAF_all_isolates	2	772501	772502	1125	1413352
WAF_all_isolates	2	774001	774002	1234	1414852
WAF_all_isolates	2	775501	775502	1234	1416352
WAF_all_isolates	2	777001	777002	1232	1417852
WAF_all_isolates	2	778501	778502	1232	1419352
WAF_all_isolates	2	780001	780002	1229	1420852
WAF_all_isolates	2	781501	781502	1177	1422352
WAF_all_isolates	2	783001	783002	1177	1423852
WAF_all_isolates	2	784501	784502	1221	1425352
WAF_all_isolates	2	786001	786002	1223	1426852
WAF_all_isolates	2	787501	787502	1226	1428352
WAF_all_isolates	2	789001	789002	1169	1429852
WAF_all_isolates	2	790501	790502	1181	1431352
WAF_all_isolates	2	792001	792002	1178	1432852
WAF_all_isolates	2	793501	793502	1124	1434352
WAF_all_isolates	2	795001	795002	1100	1435852
WAF_all_isolates	2	796501	796502	1180	1437352
WAF_all_isolates	2	798001	798002	995	1438852
WAF_all_isolates	2	799501	799502	1052	1440352
WAF_all_isolates	2	801001	801002	1052	1441852
WAF_all_isolates	2	802501	802502	963	1443352
WAF_all_isolates	2	804001	804002	963	1444852
WAF_all_isolates	2	805501	805502	1126	1446352
WAF_all_isolates	2	807001	807002	1157	1447852
WAF_all_isolates	2	808501	808502	1102	1449352
WAF_all_isolates	2	810001	810002	1217	1450852
WAF_all_isolates	2	811501	811502	1216	1452352
WAF_all_isolates	2	813001	813002	1216	1453852
WAF_all_isolates	2	814501	814502	1337	1455352
WAF_all_isolates	2	816001	816002	1331	1456852
WAF_all_isolates	2	817501	817502	1429	1458352
WAF_all_isolates	2	819001	819002	1292	1459852
WAF_all_isolates	2	820501	820502	1292	1461352
WAF_all_isolates	2	822001	822002	1292	1462852
WAF_all_isolates	2	823501	823502	2218	1464352
WAF_all_isolates	2	825001	825002	2218	1465852
WAF_all_isolates	2	826501	826502	2250	1467352
WAF_all_isolates	2	828001	828002	2240	1468852
WAF_all_isolates	2	829501	829502	2227	1470352
WAF_all_isolates	2	831001	831002	2247	1471852
WAF_all_isolates	2	832501	832502	2139	1473352
WAF_all_isolates	2	834001	834002	2367	1474852
WAF_all_isolates	2	835501	835502	2413	1476352
WAF_all_isolates	2	837001	837002	2399	1477852
WAF_all_isolates	2	838501	838502	2324	1479352
WAF_all_isolates	2	840001	840002	2671	1480852
WAF_all_isolates	2	841501	841502	2730	1482352
WAF_all_isolates	2	843001	843002	2744	1483852
WAF_all_isolates	2	844501	844502	2854	1485352
WAF_all_isolates	2	846001	846002	3007	1486852
WAF_all_isolates	2	847501	847502	3364	1488352
WAF_all_isolates	2	849001	849002	4387	1489852
WAF_all_isolates	2	850501	850502	4632	1491352
WAF_all_isolates	2	852001	852002	4894	1492852
WAF_all_isolates	2	853501	853502	5130	1494352
WAF_all_isolates	2	855001	855002	4960	1495852
WAF_all_isolates	2	856501	856502	5168	1497352
WAF_all_isolates	2	858001	858002	5941	1498852
WAF_all_isolates	2	859501	859502	6607	1500352
WAF_all_isolates	2	861001	861002	7518	1501852
WAF_all_isolates	2	862501	862502	7740	1503352
WAF_all_isolates	2	864001	864002	7991	1504852
WAF_all_isolates	2	865501	865502	8933	1506352
WAF_all_isolates	2	867001	867002	9312	1507852
WAF_all_isolates	2	868501	868502	9314	1509352
WAF_all_isolates	2	870001	870002	9063	1510852
WAF_all_isolates	2	871501	871502	10858	1512352
WAF_all_isolates	2	873001	873002	11625	1513852
WAF_all_isolates	2	874501	874502	11725	1515352
WAF_all_isolates	2	876001	876002	11725	1516852
WAF_all_isolates	2	877501	877502	11725	1518352
WAF_all_isolates	2	879001	879002	9904	1519852
WAF_all_isolates	2	880501	880502	9904	1521352
WAF_all_isolates	2	882001	882002	9904	1522852
WAF_all_isolates	2	883501	883502	9904	1524352
WAF_all_isolates	2	885001	885002	9904	1525852
WAF_all_isolates	2	886501	886502	9904	1527352
WAF_all_isolates	2	888001	888002	9904	1528852
WAF_all_isolates	2	889501	889502	9904	1530352
WAF_all_isolates	2	891001	891002	9904	1531852
WAF_all_isolates	2	892501	892502	9894	1533352
WAF_all_isolates	2	894001	894002	9894	1534852
WAF_all_isolates	2	895501	895502	9894	1536352
WAF_all_isolates	2	897001	897002	9894	1537852
WAF_all_isolates	2	898501	898502	9894	1539352
WAF_all_isolates	2	900001	900002	9894	1540852
WAF_all_isolates	2	901501	901502	9894	1542352
WAF_all_isolates	2	903001	903002	9894	1543852
WAF_all_isolates	2	904501	904502	9894	1545352
WAF_all_isolates	2	906001	906002	9891	1546852
WAF_all_isolates	2	907501	907502	9425	1548352
WAF_all_isolates	2	909001	909002	9425	1549852
WAF_all_isolates	2	910501	910502	9425	1551352
WAF_all_isolates	2	912001	912002	9425	1552852
WAF_all_isolates	2	913501	913502	9425	1554352
WAF_all_isolates	2	915001	915002	9396	1555852
WAF_all_isolates	2	916501	916502	9396	1557352
WAF_all_isolates	2	918001	918002	9308	1558852
WAF_all_isolates	2	919501	919502	9308	1560352
WAF_all_isolates	2	921001	921002	9308	1561852
WAF_all_isolates	2	922501	922502	9308	1563352
WAF_all_isolates	2	924001	924002	9308	1564852
WAF_all_isolates	2	925501	925502	9308	1566352
WAF_all_isolates	2	927001	927002	9308	1567852
WAF_all_isolates	2	928501	928502	0	1569352
WAF_all_isolates	2	930001	930002	0	1570852
WAF_all_isolates	2	931501	931502	0	1572352
WAF_all_isolates	2	933001	933002	0	1573852
WAF_all_isolates	2	934501	934502	0	1575352
WAF_all_isolates	2	936001	936002	0	1576852
WAF_all_isolates	2	937501	937502	0	1578352
WAF_all_isolates	2	939001	939002	0	1579852
WAF_all_isolates	2	940501	940502	0	1581352
WAF_all_isolates	2	942001	942002	0	1582852
WAF_all_isolates	2	943501	943502	0	1584352
WAF_all_isolates	2	945001	945002	0	1585852
WAF_all_isolates	2	946501	946502	0	1587352
WAF_all_isolates	3	1	2	0	1587954
WAF_all_isolates	3	1501	1502	0	1589454
WAF_all_isolates	3	3001	3002	0	1590954
WAF_all_isolates	3	4501	4502	1629	1592454
WAF_all_isolates	3	6001	6002	1629	1593954
WAF_all_isolates	3	7501	7502	1629	1595454
WAF_all_isolates	3	9001	9002	1629	1596954
WAF_all_isolates	3	10501	10502	1629	1598454
WAF_all_isolates	3	12001	12002	1633	1599954
WAF_all_isolates	3	13501	13502	1633	1601454
WAF_all_isolates	3	15001	15002	1633	1602954
WAF_all_isolates	3	16501	16502	1633	1604454
WAF_all_isolates	3	18001	18002	1633	1605954
WAF_all_isolates	3	19501	19502	1633	1607454
WAF_all_isolates	3	21001	21002	1633	1608954
WAF_all_isolates	3	22501	22502	1633	1610454
WAF_all_isolates	3	24001	24002	1633	1611954
WAF_all_isolates	3	25501	25502	1633	1613454
WAF_all_isolates	3	27001	27002	1633	1614954
WAF_all_isolates	3	28501	28502	1633	1616454
WAF_all_isolates	3	30001	30002	1633	1617954
WAF_all_isolates	3	31501	31502	1633	1619454
WAF_all_isolates	3	33001	33002	1633	1620954
WAF_all_isolates	3	34501	34502	1633	1622454
WAF_all_isolates	3	36001	36002	1633	1623954
WAF_all_isolates	3	37501	37502	1633	1625454
WAF_all_isolates	3	39001	39002	1633	1626954
WAF_all_isolates	3	40501	40502	1633	1628454
WAF_all_isolates	3	42001	42002	1633	1629954
WAF_all_isolates	3	43501	43502	2253	1631454
WAF_all_isolates	3	45001	45002	2253	1632954
WAF_all_isolates	3	46501	46502	2253	1634454
WAF_all_isolates	3	48001	48002	2239	1635954
WAF_all_isolates	3	49501	49502	2239	1637454
WAF_all_isolates	3	51001	51002	2239	1638954
WAF_all_isolates	3	52501	52502	2239	1640454
WAF_all_isolates	3	54001	54002	2239	1641954
WAF_all_isolates	3	55501	55502	2239	1643454
WAF_all_isolates	3	57001	57002	3138	1644954
WAF_all_isolates	3	58501	58502	3138	1646454
WAF_all_isolates	3	60001	60002	3138	1647954
WAF_all_isolates	3	61501	61502	3138	1649454
WAF_all_isolates	3	63001	63002	3170	1650954
WAF_all_isolates	3	64501	64502	3170	1652454
WAF_all_isolates	3	66001	66002	3182	1653954
WAF_all_isolates	3	67501	67502	3185	1655454
WAF_all_isolates	3	69001	69002	3168	1656954
WAF_all_isolates	3	70501	70502	3325	1658454
WAF_all_isolates	3	72001	72002	3203	1659954
WAF_all_isolates	3	73501	73502	3203	1661454
WAF_all_isolates	3	75001	75002	3264	1662954
WAF_all_isolates	3	76501	76502	2976	1664454
WAF_all_isolates	3	78001	78002	3126	1665954
WAF_all_isolates	3	79501	79502	3047	1667454
WAF_all_isolates	3	81001	81002	2777	1668954
WAF_all_isolates	3	82501	82502	2482	1670454
WAF_all_isolates	3	84001	84002	2482	1671954
WAF_all_isolates	3	85501	85502	2539	1673454
WAF_all_isolates	3	87001	87002	2063	1674954
WAF_all_isolates	3	88501	88502	2063	1676454
WAF_all_isolates	3	90001	90002	1813	1677954
WAF_all_isolates	3	91501	91502	1861	1679454
WAF_all_isolates	3	93001	93002	1246	1680954
WAF_all_isolates	3	94501	94502	1246	1682454
WAF_all_isolates	3	96001	96002	1246	1683954
WAF_all_isolates	3	97501	97502	1196	1685454
WAF_all_isolates	3	99001	99002	1225	1686954
WAF_all_isolates	3	100501	100502	1214	1688454
WAF_all_isolates	3	102001	102002	1197	1689954
WAF_all_isolates	3	103501	103502	1209	1691454
WAF_all_isolates	3	105001	105002	1217	1692954
WAF_all_isolates	3	106501	106502	1195	1694454
WAF_all_isolates	3	108001	108002	1070	1695954
WAF_all_isolates	3	109501	109502	1026	1697454
WAF_all_isolates	3	111001	111002	849	1698954
WAF_all_isolates	3	112501	112502	849	1700454
WAF_all_isolates	3	114001	114002	849	1701954
WAF_all_isolates	3	115501	115502	973	1703454
WAF_all_isolates	3	117001	117002	969	1704954
WAF_all_isolates	3	118501	118502	974	1706454
WAF_all_isolates	3	120001	120002	915	1707954
WAF_all_isolates	3	121501	121502	891	1709454
WAF_all_isolates	3	123001	123002	891	1710954
WAF_all_isolates	3	124501	124502	892	1712454
WAF_all_isolates	3	126001	126002	721	1713954
WAF_all_isolates	3	127501	127502	721	1715454
WAF_all_isolates	3	129001	129002	721	1716954
WAF_all_isolates	3	130501	130502	721	1718454
WAF_all_isolates	3	132001	132002	721	1719954
WAF_all_isolates	3	133501	133502	721	1721454
WAF_all_isolates	3	135001	135002	721	1722954
WAF_all_isolates	3	136501	136502	751	1724454
WAF_all_isolates	3	138001	138002	739	1725954
WAF_all_isolates	3	139501	139502	624	1727454
WAF_all_isolates	3	141001	141002	669	1728954
WAF_all_isolates	3	142501	142502	674	1730454
WAF_all_isolates	3	144001	144002	742	1731954
WAF_all_isolates	3	145501	145502	641	1733454
WAF_all_isolates	3	147001	147002	641	1734954
WAF_all_isolates	3	148501	148502	699	1736454
WAF_all_isolates	3	150001	150002	697	1737954
WAF_all_isolates	3	151501	151502	678	1739454
WAF_all_isolates	3	153001	153002	585	1740954
WAF_all_isolates	3	154501	154502	585	1742454
WAF_all_isolates	3	156001	156002	585	1743954
WAF_all_isolates	3	157501	157502	585	1745454
WAF_all_isolates	3	159001	159002	585	1746954
WAF_all_isolates	3	160501	160502	585	1748454
WAF_all_isolates	3	162001	162002	697	1749954
WAF_all_isolates	3	163501	163502	697	1751454
WAF_all_isolates	3	165001	165002	697	1752954
WAF_all_isolates	3	166501	166502	697	1754454
WAF_all_isolates	3	168001	168002	697	1755954
WAF_all_isolates	3	169501	169502	697	1757454
WAF_all_isolates	3	171001	171002	675	1758954
WAF_all_isolates	3	172501	172502	675	1760454
WAF_all_isolates	3	174001	174002	690	1761954
WAF_all_isolates	3	175501	175502	690	1763454
WAF_all_isolates	3	177001	177002	690	1764954
WAF_all_isolates	3	178501	178502	683	1766454
WAF_all_isolates	3	180001	180002	683	1767954
WAF_all_isolates	3	181501	181502	672	1769454
WAF_all_isolates	3	183001	183002	672	1770954
WAF_all_isolates	3	184501	184502	716	1772454
WAF_all_isolates	3	186001	186002	698	1773954
WAF_all_isolates	3	187501	187502	698	1775454
WAF_all_isolates	3	189001	189002	700	1776954
WAF_all_isolates	3	190501	190502	700	1778454
WAF_all_isolates	3	192001	192002	700	1779954
WAF_all_isolates	3	193501	193502	599	1781454
WAF_all_isolates	3	195001	195002	599	1782954
WAF_all_isolates	3	196501	196502	746	1784454
WAF_all_isolates	3	198001	198002	746	1785954
WAF_all_isolates	3	199501	199502	746	1787454
WAF_all_isolates	3	201001	201002	746	1788954
WAF_all_isolates	3	202501	202502	703	1790454
WAF_all_isolates	3	204001	204002	703	1791954
WAF_all_isolates	3	205501	205502	733	1793454
WAF_all_isolates	3	207001	207002	728	1794954
WAF_all_isolates	3	208501	208502	728	1796454
WAF_all_isolates	3	210001	210002	696	1797954
WAF_all_isolates	3	211501	211502	696	1799454
WAF_all_isolates	3	213001	213002	781	1800954
WAF_all_isolates	3	214501	214502	788	1802454
WAF_all_isolates	3	216001	216002	779	1803954
WAF_all_isolates	3	217501	217502	787	1805454
WAF_all_isolates	3	219001	219002	761	1806954
WAF_all_isolates	3	220501	220502	761	1808454
WAF_all_isolates	3	222001	222002	850	1809954
WAF_all_isolates	3	223501	223502	850	1811454
WAF_all_isolates	3	225001	225002	870	1812954
WAF_all_isolates	3	226501	226502	869	1814454
WAF_all_isolates	3	228001	228002	808	1815954
WAF_all_isolates	3	229501	229502	808	1817454
WAF_all_isolates	3	231001	231002	810	1818954
WAF_all_isolates	3	232501	232502	699	1820454
WAF_all_isolates	3	234001	234002	699	1821954
WAF_all_isolates	3	235501	235502	699	1823454
WAF_all_isolates	3	237001	237002	699	1824954
WAF_all_isolates	3	238501	238502	752	1826454
WAF_all_isolates	3	240001	240002	750	1827954
WAF_all_isolates	3	241501	241502	691	1829454
WAF_all_isolates	3	243001	243002	691	1830954
WAF_all_isolates	3	244501	244502	691	1832454
WAF_all_isolates	3	246001	246002	749	1833954
WAF_all_isolates	3	247501	247502	732	1835454
WAF_all_isolates	3	249001	249002	732	1836954
WAF_all_isolates	3	250501	250502	732	1838454
WAF_all_isolates	3	252001	252002	747	1839954
WAF_all_isolates	3	253501	253502	747	1841454
WAF_all_isolates	3	255001	255002	747	1842954
WAF_all_isolates	3	256501	256502	741	1844454
WAF_all_isolates	3	258001	258002	741	1845954
WAF_all_isolates	3	259501	259502	753	1847454
WAF_all_isolates	3	261001	261002	733	1848954
WAF_all_isolates	3	262501	262502	733	1850454
WAF_all_isolates	3	264001	264002	735	1851954
WAF_all_isolates	3	265501	265502	735	1853454
WAF_all_isolates	3	267001	267002	735	1854954
WAF_all_isolates	3	268501	268502	678	1856454
WAF_all_isolates	3	270001	270002	678	1857954
WAF_all_isolates	3	271501	271502	678	1859454
WAF_all_isolates	3	273001	273002	678	1860954
WAF_all_isolates	3	274501	274502	663	1862454
WAF_all_isolates	3	276001	276002	663	1863954
WAF_all_isolates	3	277501	277502	665	1865454
WAF_all_isolates	3	279001	279002	665	1866954
WAF_all_isolates	3	280501	280502	656	1868454
WAF_all_isolates	3	282001	282002	656	1869954
WAF_all_isolates	3	283501	283502	666	1871454
WAF_all_isolates	3	285001	285002	667	1872954
WAF_all_isolates	3	286501	286502	640	1874454
WAF_all_isolates	3	288001	288002	640	1875954
WAF_all_isolates	3	289501	289502	640	1877454
WAF_all_isolates	3	291001	291002	640	1878954
WAF_all_isolates	3	292501	292502	568	1880454
WAF_all_isolates	3	294001	294002	568	1881954
WAF_all_isolates	3	295501	295502	568	1883454
WAF_all_isolates	3	297001	297002	568	1884954
WAF_all_isolates	3	298501	298502	611	1886454
WAF_all_isolates	3	300001	300002	611	1887954
WAF_all_isolates	3	301501	301502	611	1889454
WAF_all_isolates	3	303001	303002	605	1890954
WAF_all_isolates	3	304501	304502	605	1892454
WAF_all_isolates	3	306001	306002	605	1893954
WAF_all_isolates	3	307501	307502	611	1895454
WAF_all_isolates	3	309001	309002	607	1896954
WAF_all_isolates	3	310501	310502	607	1898454
WAF_all_isolates	3	312001	312002	607	1899954
WAF_all_isolates	3	313501	313502	456	1901454
WAF_all_isolates	3	315001	315002	456	1902954
WAF_all_isolates	3	316501	316502	456	1904454
WAF_all_isolates	3	318001	318002	456	1905954
WAF_all_isolates	3	319501	319502	456	1907454
WAF_all_isolates	3	321001	321002	456	1908954
WAF_all_isolates	3	322501	322502	456	1910454
WAF_all_isolates	3	324001	324002	456	1911954
WAF_all_isolates	3	325501	325502	563	1913454
WAF_all_isolates	3	327001	327002	565	1914954
WAF_all_isolates	3	328501	328502	552	1916454
WAF_all_isolates	3	330001	330002	558	1917954
WAF_all_isolates	3	331501	331502	558	1919454
WAF_all_isolates	3	333001	333002	559	1920954
WAF_all_isolates	3	334501	334502	559	1922454
WAF_all_isolates	3	336001	336002	558	1923954
WAF_all_isolates	3	337501	337502	558	1925454
WAF_all_isolates	3	339001	339002	550	1926954
WAF_all_isolates	3	340501	340502	550	1928454
WAF_all_isolates	3	342001	342002	557	1929954
WAF_all_isolates	3	343501	343502	557	1931454
WAF_all_isolates	3	345001	345002	501	1932954
WAF_all_isolates	3	346501	346502	501	1934454
WAF_all_isolates	3	348001	348002	501	1935954
WAF_all_isolates	3	349501	349502	537	1937454
WAF_all_isolates	3	351001	351002	546	1938954
WAF_all_isolates	3	352501	352502	572	1940454
WAF_all_isolates	3	354001	354002	570	1941954
WAF_all_isolates	3	355501	355502	565	1943454
WAF_all_isolates	3	357001	357002	503	1944954
WAF_all_isolates	3	358501	358502	508	1946454
WAF_all_isolates	3	360001	360002	488	1947954
WAF_all_isolates	3	361501	361502	493	1949454
WAF_all_isolates	3	363001	363002	523	1950954
WAF_all_isolates	3	364501	364502	526	1952454
WAF_all_isolates	3	366001	366002	547	1953954
WAF_all_isolates	3	367501	367502	546	1955454
WAF_all_isolates	3	369001	369002	547	1956954
WAF_all_isolates	3	370501	370502	547	1958454
WAF_all_isolates	3	372001	372002	547	1959954
WAF_all_isolates	3	373501	373502	547	1961454
WAF_all_isolates	3	375001	375002	547	1962954
WAF_all_isolates	3	376501	376502	554	1964454
WAF_all_isolates	3	378001	378002	554	1965954
WAF_all_isolates	3	379501	379502	520	1967454
WAF_all_isolates	3	381001	381002	520	1968954
WAF_all_isolates	3	382501	382502	520	1970454
WAF_all_isolates	3	384001	384002	577	1971954
WAF_all_isolates	3	385501	385502	513	1973454
WAF_all_isolates	3	387001	387002	513	1974954
WAF_all_isolates	3	388501	388502	600	1976454
WAF_all_isolates	3	390001	390002	603	1977954
WAF_all_isolates	3	391501	391502	601	1979454
WAF_all_isolates	3	393001	393002	612	1980954
WAF_all_isolates	3	394501	394502	602	1982454
WAF_all_isolates	3	396001	396002	602	1983954
WAF_all_isolates	3	397501	397502	580	1985454
WAF_all_isolates	3	399001	399002	635	1986954
WAF_all_isolates	3	400501	400502	636	1988454
WAF_all_isolates	3	402001	402002	636	1989954
WAF_all_isolates	3	403501	403502	611	1991454
WAF_all_isolates	3	405001	405002	611	1992954
WAF_all_isolates	3	406501	406502	630	1994454
WAF_all_isolates	3	408001	408002	630	1995954
WAF_all_isolates	3	409501	409502	615	1997454
WAF_all_isolates	3	411001	411002	615	1998954
WAF_all_isolates	3	412501	412502	638	2000454
WAF_all_isolates	3	414001	414002	638	2001954
WAF_all_isolates	3	415501	415502	606	2003454
WAF_all_isolates	3	417001	417002	606	2004954
WAF_all_isolates	3	418501	418502	617	2006454
WAF_all_isolates	3	420001	420002	626	2007954
WAF_all_isolates	3	421501	421502	625	2009454
WAF_all_isolates	3	423001	423002	610	2010954
WAF_all_isolates	3	424501	424502	610	2012454
WAF_all_isolates	3	426001	426002	629	2013954
WAF_all_isolates	3	427501	427502	620	2015454
WAF_all_isolates	3	429001	429002	610	2016954
WAF_all_isolates	3	430501	430502	610	2018454
WAF_all_isolates	3	432001	432002	610	2019954
WAF_all_isolates	3	433501	433502	612	2021454
WAF_all_isolates	3	435001	435002	506	2022954
WAF_all_isolates	3	436501	436502	506	2024454
WAF_all_isolates	3	438001	438002	506	2025954
WAF_all_isolates	3	439501	439502	506	2027454
WAF_all_isolates	3	441001	441002	716	2028954
WAF_all_isolates	3	442501	442502	716	2030454
WAF_all_isolates	3	444001	444002	720	2031954
WAF_all_isolates	3	445501	445502	716	2033454
WAF_all_isolates	3	447001	447002	720	2034954
WAF_all_isolates	3	448501	448502	715	2036454
WAF_all_isolates	3	450001	450002	720	2037954
WAF_all_isolates	3	451501	451502	720	2039454
WAF_all_isolates	3	453001	453002	720	2040954
WAF_all_isolates	3	454501	454502	700	2042454
WAF_all_isolates	3	456001	456002	700	2043954
WAF_all_isolates	3	457501	457502	700	2045454
WAF_all_isolates	3	459001	459002	657	2046954
WAF_all_isolates	3	460501	460502	657	2048454
WAF_all_isolates	3	462001	462002	657	2049954
WAF_all_isolates	3	463501	463502	815	2051454
WAF_all_isolates	3	465001	465002	815	2052954
WAF_all_isolates	3	466501	466502	815	2054454
WAF_all_isolates	3	468001	468002	812	2055954
WAF_all_isolates	3	469501	469502	812	2057454
WAF_all_isolates	3	471001	471002	834	2058954
WAF_all_isolates	3	472501	472502	810	2060454
WAF_all_isolates	3	474001	474002	812	2061954
WAF_all_isolates	3	475501	475502	769	2063454
WAF_all_isolates	3	477001	477002	769	2064954
WAF_all_isolates	3	478501	478502	770	2066454
WAF_all_isolates	3	480001	480002	770	2067954
WAF_all_isolates	3	481501	481502	730	2069454
WAF_all_isolates	3	483001	483002	730	2070954
WAF_all_isolates	3	484501	484502	678	2072454
WAF_all_isolates	3	486001	486002	678	2073954
WAF_all_isolates	3	487501	487502	678	2075454
WAF_all_isolates	3	489001	489002	702	2076954
WAF_all_isolates	3	490501	490502	701	2078454
WAF_all_isolates	3	492001	492002	698	2079954
WAF_all_isolates	3	493501	493502	698	2081454
WAF_all_isolates	3	495001	495002	519	2082954
WAF_all_isolates	3	496501	496502	519	2084454
WAF_all_isolates	3	498001	498002	519	2085954
WAF_all_isolates	3	499501	499502	519	2087454
WAF_all_isolates	3	501001	501002	561	2088954
WAF_all_isolates	3	502501	502502	516	2090454
WAF_all_isolates	3	504001	504002	516	2091954
WAF_all_isolates	3	505501	505502	539	2093454
WAF_all_isolates	3	507001	507002	555	2094954
WAF_all_isolates	3	508501	508502	492	2096454
WAF_all_isolates	3	510001	510002	544	2097954
WAF_all_isolates	3	511501	511502	539	2099454
WAF_all_isolates	3	513001	513002	538	2100954
WAF_all_isolates	3	514501	514502	545	2102454
WAF_all_isolates	3	516001	516002	545	2103954
WAF_all_isolates	3	517501	517502	545	2105454
WAF_all_isolates	3	519001	519002	471	2106954
WAF_all_isolates	3	520501	520502	471	2108454
WAF_all_isolates	3	522001	522002	471	2109954
WAF_all_isolates	3	523501	523502	471	2111454
WAF_all_isolates	3	525001	525002	636	2112954
WAF_all_isolates	3	526501	526502	636	2114454
WAF_all_isolates	3	528001	528002	636	2115954
WAF_all_isolates	3	529501	529502	631	2117454
WAF_all_isolates	3	531001	531002	631	2118954
WAF_all_isolates	3	532501	532502	631	2120454
WAF_all_isolates	3	534001	534002	643	2121954
WAF_all_isolates	3	535501	535502	644	2123454
WAF_all_isolates	3	537001	537002	622	2124954
WAF_all_isolates	3	538501	538502	622	2126454
WAF_all_isolates	3	540001	540002	622	2127954
WAF_all_isolates	3	541501	541502	689	2129454
WAF_all_isolates	3	543001	543002	689	2130954
WAF_all_isolates	3	544501	544502	689	2132454
WAF_all_isolates	3	546001	546002	683	2133954
WAF_all_isolates	3	547501	547502	690	2135454
WAF_all_isolates	3	549001	549002	692	2136954
WAF_all_isolates	3	550501	550502	692	2138454
WAF_all_isolates	3	552001	552002	682	2139954
WAF_all_isolates	3	553501	553502	715	2141454
WAF_all_isolates	3	555001	555002	713	2142954
WAF_all_isolates	3	556501	556502	715	2144454
WAF_all_isolates	3	558001	558002	641	2145954
WAF_all_isolates	3	559501	559502	641	2147454
WAF_all_isolates	3	561001	561002	641	2148954
WAF_all_isolates	3	562501	562502	861	2150454
WAF_all_isolates	3	564001	564002	871	2151954
WAF_all_isolates	3	565501	565502	877	2153454
WAF_all_isolates	3	567001	567002	782	2154954
WAF_all_isolates	3	568501	568502	782	2156454
WAF_all_isolates	3	570001	570002	782	2157954
WAF_all_isolates	3	571501	571502	1277	2159454
WAF_all_isolates	3	573001	573002	1277	2160954
WAF_all_isolates	3	574501	574502	1278	2162454
WAF_all_isolates	3	576001	576002	1268	2163954
WAF_all_isolates	3	577501	577502	1268	2165454
WAF_all_isolates	3	579001	579002	1268	2166954
WAF_all_isolates	3	580501	580502	1356	2168454
WAF_all_isolates	3	582001	582002	1356	2169954
WAF_all_isolates	3	583501	583502	1761	2171454
WAF_all_isolates	3	585001	585002	1768	2172954
WAF_all_isolates	3	586501	586502	1768	2174454
WAF_all_isolates	3	588001	588002	2100	2175954
WAF_all_isolates	3	589501	589502	2342	2177454
WAF_all_isolates	3	591001	591002	2371	2178954
WAF_all_isolates	3	592501	592502	2365	2180454
WAF_all_isolates	3	594001	594002	2745	2181954
WAF_all_isolates	3	595501	595502	2744	2183454
WAF_all_isolates	3	597001	597002	2626	2184954
WAF_all_isolates	3	598501	598502	2626	2186454
WAF_all_isolates	3	600001	600002	2626	2187954
WAF_all_isolates	3	601501	601502	2822	2189454
WAF_all_isolates	3	603001	603002	2822	2190954
WAF_all_isolates	3	604501	604502	2822	2192454
WAF_all_isolates	3	606001	606002	2856	2193954
WAF_all_isolates	3	607501	607502	2856	2195454
WAF_all_isolates	3	609001	609002	2856	2196954
WAF_all_isolates	3	610501	610502	2813	2198454
WAF_all_isolates	3	612001	612002	2813	2199954
WAF_all_isolates	3	613501	613502	2813	2201454
WAF_all_isolates	3	615001	615002	2813	2202954
WAF_all_isolates	3	616501	616502	3156	2204454
WAF_all_isolates	3	618001	618002	3097	2205954
WAF_all_isolates	3	619501	619502	3045	2207454
WAF_all_isolates	3	621001	621002	3052	2208954
WAF_all_isolates	3	622501	622502	3003	2210454
WAF_all_isolates	3	624001	624002	2733	2211954
WAF_all_isolates	3	625501	625502	2754	2213454
WAF_all_isolates	3	627001	627002	2753	2214954
WAF_all_isolates	3	628501	628502	2612	2216454
WAF_all_isolates	3	630001	630002	2615	2217954
WAF_all_isolates	3	631501	631502	1353	2219454
WAF_all_isolates	3	633001	633002	1353	2220954
WAF_all_isolates	3	634501	634502	1353	2222454
WAF_all_isolates	3	636001	636002	1353	2223954
WAF_all_isolates	3	637501	637502	1742	2225454
WAF_all_isolates	3	639001	639002	1470	2226954
WAF_all_isolates	3	640501	640502	1470	2228454
WAF_all_isolates	3	642001	642002	1481	2229954
WAF_all_isolates	3	643501	643502	1481	2231454
WAF_all_isolates	3	645001	645002	1481	2232954
WAF_all_isolates	3	646501	646502	1357	2234454
WAF_all_isolates	3	648001	648002	1357	2235954
WAF_all_isolates	3	649501	649502	1447	2237454
WAF_all_isolates	3	651001	651002	1447	2238954
WAF_all_isolates	3	652501	652502	1452	2240454
WAF_all_isolates	3	654001	654002	1444	2241954
WAF_all_isolates	3	655501	655502	1413	2243454
WAF_all_isolates	3	657001	657002	1419	2244954
WAF_all_isolates	3	658501	658502	1417	2246454
WAF_all_isolates	3	660001	660002	1416	2247954
WAF_all_isolates	3	661501	661502	1193	2249454
WAF_all_isolates	3	663001	663002	1193	2250954
WAF_all_isolates	3	664501	664502	1249	2252454
WAF_all_isolates	3	666001	666002	1249	2253954
WAF_all_isolates	3	667501	667502	1248	2255454
WAF_all_isolates	3	669001	669002	1248	2256954
WAF_all_isolates	3	670501	670502	1270	2258454
WAF_all_isolates	3	672001	672002	1271	2259954
WAF_all_isolates	3	673501	673502	1230	2261454
WAF_all_isolates	3	675001	675002	900	2262954
WAF_all_isolates	3	676501	676502	900	2264454
WAF_all_isolates	3	678001	678002	900	2265954
WAF_all_isolates	3	679501	679502	955	2267454
WAF_all_isolates	3	681001	681002	716	2268954
WAF_all_isolates	3	682501	682502	716	2270454
WAF_all_isolates	3	684001	684002	716	2271954
WAF_all_isolates	3	685501	685502	804	2273454
WAF_all_isolates	3	687001	687002	805	2274954
WAF_all_isolates	3	688501	688502	805	2276454
WAF_all_isolates	3	690001	690002	759	2277954
WAF_all_isolates	3	691501	691502	759	2279454
WAF_all_isolates	3	693001	693002	785	2280954
WAF_all_isolates	3	694501	694502	785	2282454
WAF_all_isolates	3	696001	696002	731	2283954
WAF_all_isolates	3	697501	697502	731	2285454
WAF_all_isolates	3	699001	699002	721	2286954
WAF_all_isolates	3	700501	700502	721	2288454
WAF_all_isolates	3	702001	702002	721	2289954
WAF_all_isolates	3	703501	703502	742	2291454
WAF_all_isolates	3	705001	705002	701	2292954
WAF_all_isolates	3	706501	706502	701	2294454
WAF_all_isolates	3	708001	708002	711	2295954
WAF_all_isolates	3	709501	709502	577	2297454
WAF_all_isolates	3	711001	711002	577	2298954
WAF_all_isolates	3	712501	712502	577	2300454
WAF_all_isolates	3	714001	714002	686	2301954
WAF_all_isolates	3	715501	715502	683	2303454
WAF_all_isolates	3	717001	717002	683	2304954
WAF_all_isolates	3	718501	718502	684	2306454
WAF_all_isolates	3	720001	720002	691	2307954
WAF_all_isolates	3	721501	721502	677	2309454
WAF_all_isolates	3	723001	723002	677	2310954
WAF_all_isolates	3	724501	724502	711	2312454
WAF_all_isolates	3	726001	726002	693	2313954
WAF_all_isolates	3	727501	727502	693	2315454
WAF_all_isolates	3	729001	729002	812	2316954
WAF_all_isolates	3	730501	730502	811	2318454
WAF_all_isolates	3	732001	732002	811	2319954
WAF_all_isolates	3	733501	733502	811	2321454
WAF_all_isolates	3	735001	735002	713	2322954
WAF_all_isolates	3	736501	736502	713	2324454
WAF_all_isolates	3	738001	738002	713	2325954
WAF_all_isolates	3	739501	739502	1468	2327454
WAF_all_isolates	3	741001	741002	1468	2328954
WAF_all_isolates	3	742501	742502	1468	2330454
WAF_all_isolates	3	744001	744002	1466	2331954
WAF_all_isolates	3	745501	745502	1466	2333454
WAF_all_isolates	3	747001	747002	1570	2334954
WAF_all_isolates	3	748501	748502	1611	2336454
WAF_all_isolates	3	750001	750002	1639	2337954
WAF_all_isolates	3	751501	751502	1646	2339454
WAF_all_isolates	3	753001	753002	1569	2340954
WAF_all_isolates	3	754501	754502	1569	2342454
WAF_all_isolates	3	756001	756002	1569	2343954
WAF_all_isolates	3	757501	757502	1569	2345454
WAF_all_isolates	3	759001	759002	1967	2346954
WAF_all_isolates	3	760501	760502	1958	2348454
WAF_all_isolates	3	762001	762002	2044	2349954
WAF_all_isolates	3	763501	763502	2052	2351454
WAF_all_isolates	3	765001	765002	2071	2352954
WAF_all_isolates	3	766501	766502	2071	2354454
WAF_all_isolates	3	768001	768002	2071	2355954
WAF_all_isolates	3	769501	769502	2071	2357454
WAF_all_isolates	3	771001	771002	1984	2358954
WAF_all_isolates	3	772501	772502	1984	2360454
WAF_all_isolates	3	774001	774002	1984	2361954
WAF_all_isolates	3	775501	775502	3421	2363454
WAF_all_isolates	3	777001	777002	3509	2364954
WAF_all_isolates	3	778501	778502	3509	2366454
WAF_all_isolates	3	780001	780002	3509	2367954
WAF_all_isolates	3	781501	781502	3091	2369454
WAF_all_isolates	3	783001	783002	3091	2370954
WAF_all_isolates	3	784501	784502	3091	2372454
WAF_all_isolates	3	786001	786002	3091	2373954
WAF_all_isolates	3	787501	787502	3091	2375454
WAF_all_isolates	3	789001	789002	4316	2376954
WAF_all_isolates	3	790501	790502	4316	2378454
WAF_all_isolates	3	792001	792002	4316	2379954
WAF_all_isolates	3	793501	793502	4316	2381454
WAF_all_isolates	3	795001	795002	4833	2382954
WAF_all_isolates	3	796501	796502	4835	2384454
WAF_all_isolates	3	798001	798002	4835	2385954
WAF_all_isolates	3	799501	799502	4706	2387454
WAF_all_isolates	3	801001	801002	4706	2388954
WAF_all_isolates	3	802501	802502	4706	2390454
WAF_all_isolates	3	804001	804002	5753	2391954
WAF_all_isolates	3	805501	805502	6118	2393454
WAF_all_isolates	3	807001	807002	6118	2394954
WAF_all_isolates	3	808501	808502	5777	2396454
WAF_all_isolates	3	810001	810002	6110	2397954
WAF_all_isolates	3	811501	811502	6106	2399454
WAF_all_isolates	3	813001	813002	6152	2400954
WAF_all_isolates	3	814501	814502	6228	2402454
WAF_all_isolates	3	816001	816002	5947	2403954
WAF_all_isolates	3	817501	817502	6121	2405454
WAF_all_isolates	3	819001	819002	6116	2406954
WAF_all_isolates	3	820501	820502	5945	2408454
WAF_all_isolates	3	822001	822002	5945	2409954
WAF_all_isolates	3	823501	823502	5697	2411454
WAF_all_isolates	3	825001	825002	5697	2412954
WAF_all_isolates	3	826501	826502	5869	2414454
WAF_all_isolates	3	828001	828002	5772	2415954
WAF_all_isolates	3	829501	829502	5772	2417454
WAF_all_isolates	3	831001	831002	5772	2418954
WAF_all_isolates	3	832501	832502	5572	2420454
WAF_all_isolates	3	834001	834002	5572	2421954
WAF_all_isolates	3	835501	835502	5572	2423454
WAF_all_isolates	3	837001	837002	2556	2424954
WAF_all_isolates	3	838501	838502	2556	2426454
WAF_all_isolates	3	840001	840002	2556	2427954
WAF_all_isolates	3	841501	841502	2556	2429454
WAF_all_isolates	3	843001	843002	2844	2430954
WAF_all_isolates	3	844501	844502	2689	2432454
WAF_all_isolates	3	846001	846002	2689	2433954
WAF_all_isolates	3	847501	847502	2689	2435454
WAF_all_isolates	3	849001	849002	2713	2436954
WAF_all_isolates	3	850501	850502	2721	2438454
WAF_all_isolates	3	852001	852002	2601	2439954
WAF_all_isolates	3	853501	853502	2314	2441454
WAF_all_isolates	3	855001	855002	2314	2442954
WAF_all_isolates	3	856501	856502	2279	2444454
WAF_all_isolates	3	858001	858002	2233	2445954
WAF_all_isolates	3	859501	859502	2231	2447454
WAF_all_isolates	3	861001	861002	2143	2448954
WAF_all_isolates	3	862501	862502	2143	2450454
WAF_all_isolates	3	864001	864002	2081	2451954
WAF_all_isolates	3	865501	865502	2081	2453454
WAF_all_isolates	3	867001	867002	1013	2454954
WAF_all_isolates	3	868501	868502	1013	2456454
WAF_all_isolates	3	870001	870002	1013	2457954
WAF_all_isolates	3	871501	871502	1013	2459454
WAF_all_isolates	3	873001	873002	1013	2460954
WAF_all_isolates	3	874501	874502	1013	2462454
WAF_all_isolates	3	876001	876002	1013	2463954
WAF_all_isolates	3	877501	877502	1033	2465454
WAF_all_isolates	3	879001	879002	1011	2466954
WAF_all_isolates	3	880501	880502	1011	2468454
WAF_all_isolates	3	882001	882002	1027	2469954
WAF_all_isolates	3	883501	883502	1006	2471454
WAF_all_isolates	3	885001	885002	973	2472954
WAF_all_isolates	3	886501	886502	975	2474454
WAF_all_isolates	3	888001	888002	970	2475954
WAF_all_isolates	3	889501	889502	957	2477454
WAF_all_isolates	3	891001	891002	727	2478954
WAF_all_isolates	3	892501	892502	596	2480454
WAF_all_isolates	3	894001	894002	502	2481954
WAF_all_isolates	3	895501	895502	502	2483454
WAF_all_isolates	3	897001	897002	547	2484954
WAF_all_isolates	3	898501	898502	472	2486454
WAF_all_isolates	3	900001	900002	472	2487954
WAF_all_isolates	3	901501	901502	472	2489454
WAF_all_isolates	3	903001	903002	472	2490954
WAF_all_isolates	3	904501	904502	472	2492454
WAF_all_isolates	3	906001	906002	472	2493954
WAF_all_isolates	3	907501	907502	472	2495454
WAF_all_isolates	3	909001	909002	574	2496954
WAF_all_isolates	3	910501	910502	575	2498454
WAF_all_isolates	3	912001	912002	575	2499954
WAF_all_isolates	3	913501	913502	591	2501454
WAF_all_isolates	3	915001	915002	591	2502954
WAF_all_isolates	3	916501	916502	597	2504454
WAF_all_isolates	3	918001	918002	610	2505954
WAF_all_isolates	3	919501	919502	548	2507454
WAF_all_isolates	3	921001	921002	548	2508954
WAF_all_isolates	3	922501	922502	575	2510454
WAF_all_isolates	3	924001	924002	577	2511954
WAF_all_isolates	3	925501	925502	578	2513454
WAF_all_isolates	3	927001	927002	579	2514954
WAF_all_isolates	3	928501	928502	578	2516454
WAF_all_isolates	3	930001	930002	578	2517954
WAF_all_isolates	3	931501	931502	561	2519454
WAF_all_isolates	3	933001	933002	561	2520954
WAF_all_isolates	3	934501	934502	561	2522454
WAF_all_isolates	3	936001	936002	668	2523954
WAF_all_isolates	3	937501	937502	667	2525454
WAF_all_isolates	3	939001	939002	572	2526954
WAF_all_isolates	3	940501	940502	572	2528454
WAF_all_isolates	3	942001	942002	572	2529954
WAF_all_isolates	3	943501	943502	663	2531454
WAF_all_isolates	3	945001	945002	658	2532954
WAF_all_isolates	3	946501	946502	659	2534454
WAF_all_isolates	3	948001	948002	648	2535954
WAF_all_isolates	3	949501	949502	648	2537454
WAF_all_isolates	3	951001	951002	708	2538954
WAF_all_isolates	3	952501	952502	710	2540454
WAF_all_isolates	3	954001	954002	720	2541954
WAF_all_isolates	3	955501	955502	720	2543454
WAF_all_isolates	3	957001	957002	702	2544954
WAF_all_isolates	3	958501	958502	872	2546454
WAF_all_isolates	3	960001	960002	872	2547954
WAF_all_isolates	3	961501	961502	848	2549454
WAF_all_isolates	3	963001	963002	848	2550954
WAF_all_isolates	3	964501	964502	977	2552454
WAF_all_isolates	3	966001	966002	977	2553954
WAF_all_isolates	3	967501	967502	975	2555454
WAF_all_isolates	3	969001	969002	1006	2556954
WAF_all_isolates	3	970501	970502	1000	2558454
WAF_all_isolates	3	972001	972002	1000	2559954
WAF_all_isolates	3	973501	973502	1025	2561454
WAF_all_isolates	3	975001	975002	1022	2562954
WAF_all_isolates	3	976501	976502	1022	2564454
WAF_all_isolates	3	978001	978002	1072	2565954
WAF_all_isolates	3	979501	979502	1035	2567454
WAF_all_isolates	3	981001	981002	1053	2568954
WAF_all_isolates	3	982501	982502	1053	2570454
WAF_all_isolates	3	984001	984002	1054	2571954
WAF_all_isolates	3	985501	985502	1021	2573454
WAF_all_isolates	3	987001	987002	1021	2574954
WAF_all_isolates	3	988501	988502	1064	2576454
WAF_all_isolates	3	990001	990002	1058	2577954
WAF_all_isolates	3	991501	991502	1014	2579454
WAF_all_isolates	3	993001	993002	1014	2580954
WAF_all_isolates	3	994501	994502	1037	2582454
WAF_all_isolates	3	996001	996002	1037	2583954
WAF_all_isolates	3	997501	997502	1008	2585454
WAF_all_isolates	3	999001	999002	1008	2586954
WAF_all_isolates	3	1000501	1000502	1008	2588454
WAF_all_isolates	3	1002001	1002002	1008	2589954
WAF_all_isolates	3	1003501	1003502	944	2591454
WAF_all_isolates	3	1005001	1005002	944	2592954
WAF_all_isolates	3	1006501	1006502	944	2594454
WAF_all_isolates	3	1008001	1008002	944	2595954
WAF_all_isolates	3	1009501	1009502	944	2597454
WAF_all_isolates	3	1011001	1011002	944	2598954
WAF_all_isolates	3	1012501	1012502	944	2600454
WAF_all_isolates	3	1014001	1014002	944	2601954
WAF_all_isolates	3	1015501	1015502	944	2603454
WAF_all_isolates	3	1017001	1017002	882	2604954
WAF_all_isolates	3	1018501	1018502	882	2606454
WAF_all_isolates	3	1020001	1020002	882	2607954
WAF_all_isolates	3	1021501	1021502	882	2609454
WAF_all_isolates	3	1023001	1023002	882	2610954
WAF_all_isolates	3	1024501	1024502	882	2612454
WAF_all_isolates	3	1026001	1026002	882	2613954
WAF_all_isolates	3	1027501	1027502	882	2615454
WAF_all_isolates	3	1029001	1029002	882	2616954
WAF_all_isolates	3	1030501	1030502	882	2618454
WAF_all_isolates	3	1032001	1032002	882	2619954
WAF_all_isolates	3	1033501	1033502	882	2621454
WAF_all_isolates	3	1035001	1035002	882	2622954
WAF_all_isolates	3	1036501	1036502	882	2624454
WAF_all_isolates	3	1038001	1038002	882	2625954
WAF_all_isolates	3	1039501	1039502	882	2627454
WAF_all_isolates	3	1041001	1041002	882	2628954
WAF_all_isolates	3	1042501	1042502	873	2630454
WAF_all_isolates	3	1044001	1044002	873	2631954
WAF_all_isolates	3	1045501	1045502	873	2633454
WAF_all_isolates	3	1047001	1047002	873	2634954
WAF_all_isolates	3	1048501	1048502	873	2636454
WAF_all_isolates	3	1050001	1050002	873	2637954
WAF_all_isolates	3	1051501	1051502	873	2639454
WAF_all_isolates	3	1053001	1053002	873	2640954
WAF_all_isolates	3	1054501	1054502	873	2642454
WAF_all_isolates	3	1056001	1056002	873	2643954
WAF_all_isolates	3	1057501	1057502	873	2645454
WAF_all_isolates	3	1059001	1059002	0	2646954
WAF_all_isolates	3	1060501	1060502	0	2648454
WAF_all_isolates	3	1062001	1062002	0	2649954
WAF_all_isolates	3	1063501	1063502	0	2651454
WAF_all_isolates	3	1065001	1065002	0	2652954
WAF_all_isolates	3	1066501	1066502	0	2654454
WAF_all_isolates	4	1	2	0	2655925
WAF_all_isolates	4	1501	1502	0	2657425
WAF_all_isolates	4	3001	3002	0	2658925
WAF_all_isolates	4	4501	4502	0	2660425
WAF_all_isolates	4	6001	6002	0	2661925
WAF_all_isolates	4	7501	7502	341	2663425
WAF_all_isolates	4	9001	9002	341	2664925
WAF_all_isolates	4	10501	10502	341	2666425
WAF_all_isolates	4	12001	12002	341	2667925
WAF_all_isolates	4	13501	13502	341	2669425
WAF_all_isolates	4	15001	15002	341	2670925
WAF_all_isolates	4	16501	16502	341	2672425
WAF_all_isolates	4	18001	18002	341	2673925
WAF_all_isolates	4	19501	19502	341	2675425
WAF_all_isolates	4	21001	21002	341	2676925
WAF_all_isolates	4	22501	22502	341	2678425
WAF_all_isolates	4	24001	24002	341	2679925
WAF_all_isolates	4	25501	25502	341	2681425
WAF_all_isolates	4	27001	27002	341	2682925
WAF_all_isolates	4	28501	28502	341	2684425
WAF_all_isolates	4	30001	30002	341	2685925
WAF_all_isolates	4	31501	31502	341	2687425
WAF_all_isolates	4	33001	33002	341	2688925
WAF_all_isolates	4	34501	34502	341	2690425
WAF_all_isolates	4	36001	36002	341	2691925
WAF_all_isolates	4	37501	37502	504	2693425
WAF_all_isolates	4	39001	39002	504	2694925
WAF_all_isolates	4	40501	40502	503	2696425
WAF_all_isolates	4	42001	42002	503	2697925
WAF_all_isolates	4	43501	43502	503	2699425
WAF_all_isolates	4	45001	45002	503	2700925
WAF_all_isolates	4	46501	46502	503	2702425
WAF_all_isolates	4	48001	48002	491	2703925
WAF_all_isolates	4	49501	49502	491	2705425
WAF_all_isolates	4	51001	51002	491	2706925
WAF_all_isolates	4	52501	52502	491	2708425
WAF_all_isolates	4	54001	54002	491	2709925
WAF_all_isolates	4	55501	55502	543	2711425
WAF_all_isolates	4	57001	57002	552	2712925
WAF_all_isolates	4	58501	58502	546	2714425
WAF_all_isolates	4	60001	60002	546	2715925
WAF_all_isolates	4	61501	61502	487	2717425
WAF_all_isolates	4	63001	63002	487	2718925
WAF_all_isolates	4	64501	64502	487	2720425
WAF_all_isolates	4	66001	66002	487	2721925
WAF_all_isolates	4	67501	67502	487	2723425
WAF_all_isolates	4	69001	69002	487	2724925
WAF_all_isolates	4	70501	70502	487	2726425
WAF_all_isolates	4	72001	72002	487	2727925
WAF_all_isolates	4	73501	73502	513	2729425
WAF_all_isolates	4	75001	75002	513	2730925
WAF_all_isolates	4	76501	76502	513	2732425
WAF_all_isolates	4	78001	78002	513	2733925
WAF_all_isolates	4	79501	79502	513	2735425
WAF_all_isolates	4	81001	81002	513	2736925
WAF_all_isolates	4	82501	82502	513	2738425
WAF_all_isolates	4	84001	84002	528	2739925
WAF_all_isolates	4	85501	85502	528	2741425
WAF_all_isolates	4	87001	87002	521	2742925
WAF_all_isolates	4	88501	88502	550	2744425
WAF_all_isolates	4	90001	90002	547	2745925
WAF_all_isolates	4	91501	91502	519	2747425
WAF_all_isolates	4	93001	93002	459	2748925
WAF_all_isolates	4	94501	94502	426	2750425
WAF_all_isolates	4	96001	96002	417	2751925
WAF_all_isolates	4	97501	97502	404	2753425
WAF_all_isolates	4	99001	99002	394	2754925
WAF_all_isolates	4	100501	100502	412	2756425
WAF_all_isolates	4	102001	102002	464	2757925
WAF_all_isolates	4	103501	103502	460	2759425
WAF_all_isolates	4	105001	105002	449	2760925
WAF_all_isolates	4	106501	106502	449	2762425
WAF_all_isolates	4	108001	108002	454	2763925
WAF_all_isolates	4	109501	109502	454	2765425
WAF_all_isolates	4	111001	111002	457	2766925
WAF_all_isolates	4	112501	112502	457	2768425
WAF_all_isolates	4	114001	114002	455	2769925
WAF_all_isolates	4	115501	115502	455	2771425
WAF_all_isolates	4	117001	117002	445	2772925
WAF_all_isolates	4	118501	118502	445	2774425
WAF_all_isolates	4	120001	120002	445	2775925
WAF_all_isolates	4	121501	121502	444	2777425
WAF_all_isolates	4	123001	123002	434	2778925
WAF_all_isolates	4	124501	124502	434	2780425
WAF_all_isolates	4	126001	126002	435	2781925
WAF_all_isolates	4	127501	127502	416	2783425
WAF_all_isolates	4	129001	129002	416	2784925
WAF_all_isolates	4	130501	130502	403	2786425
WAF_all_isolates	4	132001	132002	379	2787925
WAF_all_isolates	4	133501	133502	368	2789425
WAF_all_isolates	4	135001	135002	366	2790925
WAF_all_isolates	4	136501	136502	352	2792425
WAF_all_isolates	4	138001	138002	341	2793925
WAF_all_isolates	4	139501	139502	333	2795425
WAF_all_isolates	4	141001	141002	335	2796925
WAF_all_isolates	4	142501	142502	340	2798425
WAF_all_isolates	4	144001	144002	341	2799925
WAF_all_isolates	4	145501	145502	336	2801425
WAF_all_isolates	4	147001	147002	336	2802925
WAF_all_isolates	4	148501	148502	377	2804425
WAF_all_isolates	4	150001	150002	379	2805925
WAF_all_isolates	4	151501	151502	364	2807425
WAF_all_isolates	4	153001	153002	364	2808925
WAF_all_isolates	4	154501	154502	449	2810425
WAF_all_isolates	4	156001	156002	450	2811925
WAF_all_isolates	4	157501	157502	478	2813425
WAF_all_isolates	4	159001	159002	479	2814925
WAF_all_isolates	4	160501	160502	518	2816425
WAF_all_isolates	4	162001	162002	516	2817925
WAF_all_isolates	4	163501	163502	525	2819425
WAF_all_isolates	4	165001	165002	525	2820925
WAF_all_isolates	4	166501	166502	558	2822425
WAF_all_isolates	4	168001	168002	561	2823925
WAF_all_isolates	4	169501	169502	565	2825425
WAF_all_isolates	4	171001	171002	565	2826925
WAF_all_isolates	4	172501	172502	564	2828425
WAF_all_isolates	4	174001	174002	563	2829925
WAF_all_isolates	4	175501	175502	566	2831425
WAF_all_isolates	4	177001	177002	555	2832925
WAF_all_isolates	4	178501	178502	555	2834425
WAF_all_isolates	4	180001	180002	555	2835925
WAF_all_isolates	4	181501	181502	555	2837425
WAF_all_isolates	4	183001	183002	639	2838925
WAF_all_isolates	4	184501	184502	639	2840425
WAF_all_isolates	4	186001	186002	639	2841925
WAF_all_isolates	4	187501	187502	652	2843425
WAF_all_isolates	4	189001	189002	646	2844925
WAF_all_isolates	4	190501	190502	646	2846425
WAF_all_isolates	4	192001	192002	634	2847925
WAF_all_isolates	4	193501	193502	634	2849425
WAF_all_isolates	4	195001	195002	628	2850925
WAF_all_isolates	4	196501	196502	628	2852425
WAF_all_isolates	4	198001	198002	636	2853925
WAF_all_isolates	4	199501	199502	534	2855425
WAF_all_isolates	4	201001	201002	534	2856925
WAF_all_isolates	4	202501	202502	534	2858425
WAF_all_isolates	4	204001	204002	568	2859925
WAF_all_isolates	4	205501	205502	568	2861425
WAF_all_isolates	4	207001	207002	555	2862925
WAF_all_isolates	4	208501	208502	555	2864425
WAF_all_isolates	4	210001	210002	555	2865925
WAF_all_isolates	4	211501	211502	643	2867425
WAF_all_isolates	4	213001	213002	609	2868925
WAF_all_isolates	4	214501	214502	609	2870425
WAF_all_isolates	4	216001	216002	609	2871925
WAF_all_isolates	4	217501	217502	608	2873425
WAF_all_isolates	4	219001	219002	608	2874925
WAF_all_isolates	4	220501	220502	608	2876425
WAF_all_isolates	4	222001	222002	643	2877925
WAF_all_isolates	4	223501	223502	643	2879425
WAF_all_isolates	4	225001	225002	657	2880925
WAF_all_isolates	4	226501	226502	644	2882425
WAF_all_isolates	4	228001	228002	662	2883925
WAF_all_isolates	4	229501	229502	652	2885425
WAF_all_isolates	4	231001	231002	652	2886925
WAF_all_isolates	4	232501	232502	657	2888425
WAF_all_isolates	4	234001	234002	657	2889925
WAF_all_isolates	4	235501	235502	657	2891425
WAF_all_isolates	4	237001	237002	606	2892925
WAF_all_isolates	4	238501	238502	606	2894425
WAF_all_isolates	4	240001	240002	606	2895925
WAF_all_isolates	4	241501	241502	641	2897425
WAF_all_isolates	4	243001	243002	647	2898925
WAF_all_isolates	4	244501	244502	647	2900425
WAF_all_isolates	4	246001	246002	594	2901925
WAF_all_isolates	4	247501	247502	658	2903425
WAF_all_isolates	4	249001	249002	648	2904925
WAF_all_isolates	4	250501	250502	648	2906425
WAF_all_isolates	4	252001	252002	652	2907925
WAF_all_isolates	4	253501	253502	652	2909425
WAF_all_isolates	4	255001	255002	652	2910925
WAF_all_isolates	4	256501	256502	584	2912425
WAF_all_isolates	4	258001	258002	584	2913925
WAF_all_isolates	4	259501	259502	584	2915425
WAF_all_isolates	4	261001	261002	660	2916925
WAF_all_isolates	4	262501	262502	573	2918425
WAF_all_isolates	4	264001	264002	573	2919925
WAF_all_isolates	4	265501	265502	653	2921425
WAF_all_isolates	4	267001	267002	653	2922925
WAF_all_isolates	4	268501	268502	653	2924425
WAF_all_isolates	4	270001	270002	645	2925925
WAF_all_isolates	4	271501	271502	690	2927425
WAF_all_isolates	4	273001	273002	688	2928925
WAF_all_isolates	4	274501	274502	686	2930425
WAF_all_isolates	4	276001	276002	694	2931925
WAF_all_isolates	4	277501	277502	670	2933425
WAF_all_isolates	4	279001	279002	752	2934925
WAF_all_isolates	4	280501	280502	757	2936425
WAF_all_isolates	4	282001	282002	807	2937925
WAF_all_isolates	4	283501	283502	861	2939425
WAF_all_isolates	4	285001	285002	864	2940925
WAF_all_isolates	4	286501	286502	960	2942425
WAF_all_isolates	4	288001	288002	951	2943925
WAF_all_isolates	4	289501	289502	951	2945425
WAF_all_isolates	4	291001	291002	933	2946925
WAF_all_isolates	4	292501	292502	1004	2948425
WAF_all_isolates	4	294001	294002	1012	2949925
WAF_all_isolates	4	295501	295502	1023	2951425
WAF_all_isolates	4	297001	297002	964	2952925
WAF_all_isolates	4	298501	298502	964	2954425
WAF_all_isolates	4	300001	300002	1017	2955925
WAF_all_isolates	4	301501	301502	975	2957425
WAF_all_isolates	4	303001	303002	975	2958925
WAF_all_isolates	4	304501	304502	1030	2960425
WAF_all_isolates	4	306001	306002	1034	2961925
WAF_all_isolates	4	307501	307502	1034	2963425
WAF_all_isolates	4	309001	309002	1041	2964925
WAF_all_isolates	4	310501	310502	987	2966425
WAF_all_isolates	4	312001	312002	987	2967925
WAF_all_isolates	4	313501	313502	1037	2969425
WAF_all_isolates	4	315001	315002	1029	2970925
WAF_all_isolates	4	316501	316502	1029	2972425
WAF_all_isolates	4	318001	318002	1011	2973925
WAF_all_isolates	4	319501	319502	1011	2975425
WAF_all_isolates	4	321001	321002	1063	2976925
WAF_all_isolates	4	322501	322502	1063	2978425
WAF_all_isolates	4	324001	324002	1234	2979925
WAF_all_isolates	4	325501	325502	1046	2981425
WAF_all_isolates	4	327001	327002	1046	2982925
WAF_all_isolates	4	328501	328502	1174	2984425
WAF_all_isolates	4	330001	330002	1190	2985925
WAF_all_isolates	4	331501	331502	1173	2987425
WAF_all_isolates	4	333001	333002	1173	2988925
WAF_all_isolates	4	334501	334502	1275	2990425
WAF_all_isolates	4	336001	336002	1104	2991925
WAF_all_isolates	4	337501	337502	1104	2993425
WAF_all_isolates	4	339001	339002	1104	2994925
[truncated: 29,071 more rows]
