# Supplementary material for: Strong positive selection biases identity-by-descent-based inferences of recent demography and population structure in Plasmodium falciparum
Source: Nat Commun. 2024 Mar 20;15:2499. doi: 10.1038/s41467-024-46659-0 (PMC10954658; doi:10.1038/s41467-024-46659-0)
Supplement: Supplementary file 6 — Source Data File [file 41467_2024_46659_MOESM6_ESM.zip › Supplementary_Figure7/suppl_fig7a-b_waf_peak_info.csv]

Group	Chromosome	Start	End	Median	Thres	GwChromStart	GwStart	GwEnd	PeakImpactIndex	NumHits	HighImpact
WAF_all_isolates	2	7501	145502	1041.0	8362.584828289566	640851	648352	786353	0.06477401644421762	4	True
WAF_all_isolates	2	805501	927002	1041.0	8362.584828289566	640851	1446352	1567853	0.032107319905435604	44	True
WAF_all_isolates	3	4501	124502	774.5	2543.3107566520307	1587953	1592454	1712455	0.005574466059267488	2	False
WAF_all_isolates	3	739501	889502	774.5	2543.3107566520307	1587953	2327454	2477455	0.015295685858127992	9	True
WAF_all_isolates	4	499501	862502	1176.0	10922.845216445543	2655924	3155425	3518426	0.14125342188407203	69	True
WAF_all_isolates	5	28501	99002	884.0	11247.56106477871	3856414	3884915	3955416	0.10080440784847614	3	True
WAF_all_isolates	5	786001	1072502	884.0	11247.56106477871	3856414	4642415	4928916	0.11053408034673533	28	True
WAF_all_isolates	6	930001	1375502	1341.0	57087.501347589816	5199971	6129972	6575473	1.0067876981767419	157	True
WAF_all_isolates	7	187501	513002	2449.0	13315.073095791337	6618213	6805714	7131215	0.40763845591052894	155	True
WAF_all_isolates	8	466501	739502	854.0	5537.430764950484	8063420	8529921	8802922	0.09707492335643124	37	True
WAF_all_isolates	9	28501	319502	784.0	1561.4110580371625	9536225	9564726	9855727	0.0066866453560646966	24	False
WAF_all_isolates	9	1335001	1531502	784.0	1561.4110580371625	9536225	10871226	11067727	0.01358542721677233	15	True
WAF_all_isolates	10	9001	57002	921.0	2378.0949501892687	11077960	11086961	11134962	0.010167400844127478	16	True
WAF_all_isolates	10	472501	705002	921.0	2378.0949501892687	11077960	11550461	11782962	0.013615044778461144	2	True
WAF_all_isolates	10	892501	964502	921.0	2378.0949501892687	11077960	11970461	12042462	0.004282675331900646	1	False
WAF_all_isolates	10	1497001	1684502	921.0	2378.0949501892687	11077960	12574961	12762462	0.0074823371003911185	1	False
WAF_all_isolates	11	4501	201002	715.0	1430.734546794075	12765616	12770117	12966618	0.0012344132489180907	8	False
WAF_all_isolates	11	1255501	1369502	715.0	1430.734546794075	12765616	14021117	14135118	0.0017988824197423905	16	False
WAF_all_isolates	11	1935001	2001002	715.0	1430.734546794075	12765616	14700617	14766618	0.0013650306678789567	37	False
WAF_all_isolates	12	676501	1078502	867.0	4283.159877414596	14803956	15480457	15882458	0.08628548612674905	40	True
WAF_all_isolates	13	28501	142502	665.0	1325.4402803651021	17075450	17103951	17217952	0.004090115347327045	26	False
WAF_all_isolates	13	1389001	1507502	665.0	1325.4402803651021	17075450	18464451	18582952	0.002442428051039221	25	False
WAF_all_isolates	13	2734501	2917502	665.0	1325.4402803651021	17075450	19809951	19992952	0.010364602489762653	1	True
WAF_all_isolates	14	2305501	2437502	696.0	1350.486823124025	20000686	22306187	22438188	0.0018751619420814703	3	False
WAF_all_isolates	14	2490001	2803502	696.0	1350.486823124025	20000686	22490687	22804188	0.005276833765205241	1	False
WAF_all_isolates	14	2998501	3288002	696.0	1350.486823124025	20000686	22999187	23288688	0.002504162383929159	35	False
WAF_unrelated_isolates	2	7501	145502	622.5	6411.165986092166	640851	648352	786353	0.09620346493432698	4	True
WAF_unrelated_isolates	2	805501	927002	622.5	6411.165986092166	640851	1446352	1567853	0.04703084391555335	44	True
WAF_unrelated_isolates	3	4501	124502	408.5	1753.5247219457692	1587953	1592454	1712455	0.008796010314270679	2	False
WAF_unrelated_isolates	3	739501	889502	408.5	1753.5247219457692	1587953	2327454	2477455	0.017999845858017664	9	True
WAF_unrelated_isolates	4	499501	862502	729.0	7806.022568601222	2655924	3155425	3518426	0.18466893047206712	69	True
WAF_unrelated_isolates	5	28501	99002	483.5	8542.089789216161	3856414	3884915	3955416	0.14842049336666127	3	True
WAF_unrelated_isolates	5	786001	1072502	483.5	8542.089789216161	3856414	4642415	4928916	0.15952678416667718	28	True
WAF_unrelated_isolates	6	742501	1375502	861.0	44111.06243576802	5199971	5942472	6575473	1.4390641891398603	170	True
WAF_unrelated_isolates	7	187501	513002	1691.5	10067.157935791121	6618213	6805714	7131215	0.5582284116800639	155	True
WAF_unrelated_isolates	8	466501	739502	470.5	4176.050823327934	8063420	8529921	8802922	0.13972891525497136	37	True
WAF_unrelated_isolates	9	28501	319502	406.0	1031.3862765188633	9536225	9564726	9855727	0.009836168907009883	24	False
WAF_unrelated_isolates	9	1342501	1531502	406.0	1031.3862765188633	9536225	10878726	11067727	0.01782306973167823	15	True
WAF_unrelated_isolates	10	9001	60002	493.0	1702.1617268733912	11077960	11086961	11137962	0.01597852473099285	28	True
WAF_unrelated_isolates	10	472501	709502	493.0	1702.1617268733912	11077960	11550461	11787462	0.020634900065452436	2	True
WAF_unrelated_isolates	10	877501	964502	493.0	1702.1617268733912	11077960	11955461	12042462	0.0065567774037905684	1	False
WAF_unrelated_isolates	10	1426501	1684502	493.0	1702.1617268733912	11077960	12504461	12762462	0.012568921423272856	2	True
WAF_unrelated_isolates	11	4501	193502	349.0	926.7426967309684	12765616	12770117	12959118	0.0025601598916050153	8	False
WAF_unrelated_isolates	11	1255501	1359002	349.0	926.7426967309684	12765616	14021117	14124618	0.002756330864038796	16	False
WAF_unrelated_isolates	11	1935001	2002502	349.0	926.7426967309684	12765616	14700617	14768118	0.0021241688881300028	37	False
WAF_unrelated_isolates	12	676501	1078502	469.0	3187.2042321169215	14803956	15480457	15882458	0.12451730243314671	40	True
WAF_unrelated_isolates	13	28501	145502	322.0	855.7040000798677	17075450	17103951	17220952	0.006254999445731303	26	False
WAF_unrelated_isolates	13	1389001	1507502	322.0	855.7040000798677	17075450	18464451	18582952	0.0039089615163585304	25	False
WAF_unrelated_isolates	13	2742001	2917502	322.0	855.7040000798677	17075450	19817451	19992952	0.014475217406515039	1	True
WAF_unrelated_isolates	14	2305501	2437502	338.0	856.2345062467479	20000686	22306187	22438188	0.0023024744245914103	3	False
WAF_unrelated_isolates	14	2512501	2803502	338.0	856.2345062467479	20000686	22513187	22804188	0.00732992771475246	1	False
WAF_unrelated_isolates	14	2998501	3288002	338.0	856.2345062467479	20000686	22999187	23288688	0.003151258303568933	35	False
