# Supplementary material for: Strong positive selection biases identity-by-descent-based inferences of recent demography and population structure in Plasmodium falciparum
Source: Nat Commun. 2024 Mar 20;15:2499. doi: 10.1038/s41467-024-46659-0 (PMC10954658; doi:10.1038/s41467-024-46659-0)
Supplement: Supplementary file 6 — Source Data File [file 41467_2024_46659_MOESM6_ESM.zip › Supplementary_Figure8/suppl_fig8_community_enrichment_in_provinces.csv]

Province	C0	C1	C2	C3	C4
Attapeu	0.0	0.8235294117647058	0.0	0.17647058823529413	0.0
Battambang	0.6	0.1	0.1	0.15	0.05
Binh Phuoc	0.02040816326530612	0.8367346938775511	0.02040816326530612	0.08163265306122448	0.04081632653061224
Kratie	0.9444444444444444	0.05555555555555555	0.0	0.0	0.0
Oddar Meanchey	0.49019607843137253	0.0392156862745098	0.4117647058823529	0.0	0.058823529411764705
Pailin	0.48148148148148145	0.2222222222222222	0.07407407407407407	0.07407407407407407	0.14814814814814814
Preah Vihear	0.15	0.3	0.25	0.25	0.05
Pursat	0.6818181818181818	0.056818181818181816	0.09090909090909091	0.09090909090909091	0.07954545454545454
Ratanakiri	0.03125	0.875	0.0	0.0625	0.03125
Savannakhet	0.0	1.0	0.0	0.0	0.0
