# Supplementary material for: Strong positive selection biases identity-by-descent-based inferences of recent demography and population structure in Plasmodium falciparum
Source: Nat Commun. 2024 Mar 20;15:2499. doi: 10.1038/s41467-024-46659-0 (PMC10954658; doi:10.1038/s41467-024-46659-0)
Supplement: Supplementary file 6 — Source Data File [file 41467_2024_46659_MOESM6_ESM.zip › Supplementary_Figure9/suppl_fig9a-c_sea_community_enrichment_in_location_year.csv]

	C1	C4	C2	C0	C3	SampleSize
Cambodia:Battambang:2008	0.0	0.25	0.125	0.375	0.0	8
Cambodia:Battambang:2009	0.13333333333333333	0.0	0.0	0.26666666666666666	0.0	15
Cambodia:Battambang:2011	0.0	0.0	0.2	0.8	0.0	5
Cambodia:Kampong Speu:2011	0.0	0.0	0.25	0.16666666666666666	0.16666666666666666	12
Cambodia:Kampot:2011	0.0	0.0	0.25	0.125	0.125	8
Cambodia:Kratie:2015	0.14285714285714285	0.0	0.0	0.42857142857142855	0.0	7
Cambodia:Kratie:2019	0.0	0.0	0.0	0.631578947368421	0.0	19
Cambodia:Oddar Meanchey:2009	0.0	0.0	0.6521739130434783	0.13043478260869565	0.043478260869565216	23
Cambodia:Oddar Meanchey:2010	0.0	0.0	0.7142857142857143	0.14285714285714285	0.14285714285714285	7
Cambodia:Oddar Meanchey:2013	0.0	0.0	0.16666666666666666	0.16666666666666666	0.16666666666666666	6
Cambodia:Oddar Meanchey:2016	0.2	0.0	0.0	0.8	0.0	5
Cambodia:Oddar Meanchey:2017	0.0	0.0	0.0	1.0	0.0	12
Cambodia:Pailin:2008	0.2	0.0	0.0	0.4	0.1	10
Cambodia:Pailin:2011	0.15384615384615385	0.0	0.07692307692307693	0.46153846153846156	0.15384615384615385	13
Cambodia:Preah Sihanouk:2011	0.125	0.0	0.125	0.0	0.125	8
Cambodia:Preah Vihear:2011	0.08695652173913043	0.08695652173913043	0.13043478260869565	0.0	0.043478260869565216	23
Cambodia:Preah Vihear:2012	0.25	0.125	0.0	0.0625	0.0	16
Cambodia:Preah Vihear:2013	0.0	0.125	0.125	0.0	0.0	8
Cambodia:Pursat:2007	0.25	0.125	0.0625	0.0	0.0	16
Cambodia:Pursat:2009	0.0	0.25	0.0	0.25	0.0	8
Cambodia:Pursat:2010	0.0	0.0625	0.09375	0.15625	0.15625	32
Cambodia:Pursat:2011	0.0	0.08	0.12	0.48	0.04	25
Cambodia:Pursat:2012	0.0	0.0	0.0625	0.75	0.0	16
Cambodia:Pursat:2013	0.0	0.0	0.0	0.9375	0.0625	16
Cambodia:Pursat:2014	0.1111111111111111	0.0	0.0	0.8888888888888888	0.0	9
Cambodia:Pursat:2015	0.0	0.0	0.0	1.0	0.0	6
Cambodia:Ratanakiri:2010	0.3333333333333333	0.0	0.0	0.0	0.0	30
Cambodia:Ratanakiri:2011	0.20754716981132076	0.018867924528301886	0.0	0.0	0.0	53
Cambodia:Ratanakiri:2012	0.3333333333333333	0.05555555555555555	0.0	0.0	0.0	18
Cambodia:Ratanakiri:2013	0.0	0.0	0.0	0.0	0.06666666666666667	15
Cambodia:Ratanakiri:2014	0.0625	0.0	0.0	0.0625	0.0	16
Laos:Attapeu:2011	0.3333333333333333	0.030303030303030304	0.0	0.0	0.0	33
Laos:Attapeu:2012	0.1875	0.125	0.0	0.0	0.0	16
Laos:Savannakhet:2010	0.5135135135135135	0.0	0.0	0.0	0.0	37
Viet Nam:Binh Phuoc:2009	0.42857142857142855	0.0	0.0	0.0	0.0	7
Viet Nam:Binh Phuoc:2010	0.38235294117647056	0.0	0.029411764705882353	0.0	0.0	34
Viet Nam:Binh Phuoc:2011	0.3492063492063492	0.06349206349206349	0.0	0.015873015873015872	0.031746031746031744	63
Viet Nam:Binh Phuoc:2012	0.3333333333333333	0.0	0.0	0.0	0.0	9
